# Supplementary material for: Interactive Case-Based Childhood Adversity and Trauma-Informed Care Electronic Modules for Pediatric Primary Care
Source: MedEdPORTAL. 2020 Oct 12;16:10990. doi: 10.15766/mep_2374-8265.10990 (PMC7549390; doi:10.15766/mep_2374-8265.10990)
Supplement: Supplementary file 1 — CA-TIC Premodule folderCA-TIC Module 1 folderCA-TIC Module 2 folderCA-TIC Module 3 folderImage Citations.docxCA-TIC Evaluation.docx [file mep_2374-8265.10990-s001.zip]

Archive with 323 entries (308 files):
- _Educational_Summary_Report_10990.pdf
- A. CA-TIC Premodule/analytics-frame.html
- A. CA-TIC Premodule/html5/
- A. CA-TIC Premodule/html5/data/
- A. CA-TIC Premodule/html5/data/css/
- A. CA-TIC Premodule/html5/data/css/output.min.css
- A. CA-TIC Premodule/html5/data/js/
- A. CA-TIC Premodule/html5/data/js/5fu440bJcNJ.js
- A. CA-TIC Premodule/html5/data/js/5h5nNrSK4Tk.js
- A. CA-TIC Premodule/html5/data/js/5tsagRUKOJu.js
- A. CA-TIC Premodule/html5/data/js/5zoG9NOJxS6.js
- A. CA-TIC Premodule/html5/data/js/6BNI0oR5Aov.js
- A. CA-TIC Premodule/html5/data/js/6CUwlOIyDeF.js
- A. CA-TIC Premodule/html5/data/js/6F9Tl3Cq4g1.js
- A. CA-TIC Premodule/html5/data/js/6ljLhYLDJTv.js
- A. CA-TIC Premodule/html5/data/js/6pvwg1m6nxp.js
- A. CA-TIC Premodule/html5/data/js/6SJ6oAnr5VL.js
- A. CA-TIC Premodule/html5/data/js/6ZFgG6KRZoB.js
- A. CA-TIC Premodule/html5/data/js/data.js
- A. CA-TIC Premodule/html5/data/js/frame.js
- A. CA-TIC Premodule/html5/data/js/paths.js
- A. CA-TIC Premodule/html5/lib/
- A. CA-TIC Premodule/html5/lib/img/
- A. CA-TIC Premodule/html5/lib/scripts/
- A. CA-TIC Premodule/html5/lib/scripts/ds-bootstrap.min.js
- A. CA-TIC Premodule/html5/lib/scripts/ds-frame.desktop.min.js
- A. CA-TIC Premodule/html5/lib/scripts/ds-frame.mobile.min.js
- A. CA-TIC Premodule/html5/lib/scripts/ds-slides.min.js
- A. CA-TIC Premodule/html5/lib/stylesheets/
- A. CA-TIC Premodule/html5/lib/stylesheets/desktop.min.css
- A. CA-TIC Premodule/html5/lib/stylesheets/mobile.min.css
- A. CA-TIC Premodule/html5/lib/stylesheets/mobile-fonts/
- A. CA-TIC Premodule/html5/lib/stylesheets/mobile-fonts/open-sans-bold.woff
- A. CA-TIC Premodule/html5/lib/stylesheets/mobile-fonts/open-sans-light.woff
- A. CA-TIC Premodule/html5/lib/stylesheets/mobile-fonts/open-sans-regular.woff
- A. CA-TIC Premodule/index.html
- A. CA-TIC Premodule/meta.xml
- A. CA-TIC Premodule/mobile/
- A. CA-TIC Premodule/mobile/5afApGtcOBT_DX666_DY666_CX524_CY349.png
- A. CA-TIC Premodule/mobile/5glQ9yBrUJz_DX322_DY322_CX253_CY108.png
- A. CA-TIC Premodule/mobile/5oxTducMFSw_DX998_DY998_CX785_CY629.png
- A. CA-TIC Premodule/mobile/5wMscbCqwuC_DX1440_DY1440_CX1132_CY849.png
- A. CA-TIC Premodule/mobile/65Qy8iYCM16_DX1388_DY1388_CX867_CY201.png
- A. CA-TIC Premodule/mobile/6ENtf7OFty5_DX1440_DY1440_CX1132_CY849.png
- A. CA-TIC Premodule/mobile/6GS49z6Av0t_DX1136_DY1136_CX891_CY801.png
- A. CA-TIC Premodule/mobile/6I3J2z1NVfm_DX1274_DY1274_CX1001_CY601.png
- A. CA-TIC Premodule/mobile/6qq59COusIr_DX322_DY322_CX252_CY108.png
- A. CA-TIC Premodule/mobile/6XCEbB8rqjJ_DX1048_DY1048_CX824_CY690.png
- A. CA-TIC Premodule/mobile/notes/
- A. CA-TIC Premodule/mobile/slides/
- A. CA-TIC Premodule/story_content/
- A. CA-TIC Premodule/story_content/5dXlt3XvTBj_44100_48_0.mp3
- A. CA-TIC Premodule/story_content/5hqoC2zACbi_44100_48_0.mp3
- A. CA-TIC Premodule/story_content/5ruqZMNg8KI_44100_48_0.mp3
- A. CA-TIC Premodule/story_content/62zAzInR0mR_44100_48_0.mp3
- A. CA-TIC Premodule/story_content/65TAEyDxJlA_44100_48_0.mp3
- A. CA-TIC Premodule/story_content/6E0qF6J3mD8_44100_48_0.mp3
- A. CA-TIC Premodule/story_content/6JNNR3EIyp0_44100_48_0.mp3
- A. CA-TIC Premodule/story_content/6N3xt0exwXM_44100_48_0.mp3
- A. CA-TIC Premodule/story_content/6OFPwDW6QVr_44100_48_0.mp3
- A. CA-TIC Premodule/story_content/6StGbKTfSRC_44100_48_0.mp3
- A. CA-TIC Premodule/story_content/6T6YHeKBZyt_44100_48_0.mp3
- A. CA-TIC Premodule/story_content/frame.xml
- A. CA-TIC Premodule/story_content/notes/
- A. CA-TIC Premodule/story_content/slides/
- A. CA-TIC Premodule/story_content/thumbnail.jpg
- A. CA-TIC Premodule/story_content/user.js
- B. CA-TIC Module 1/analytics-frame.html
- B. CA-TIC Module 1/html5/data/css/output.min.css
- B. CA-TIC Module 1/html5/data/js/5jb4cnVcOzy.js
- B. CA-TIC Module 1/html5/data/js/5kkq8dett2o.js
- B. CA-TIC Module 1/html5/data/js/5ljvCpL6xeV.js
- B. CA-TIC Module 1/html5/data/js/5lkdzB3QWim.js
- B. CA-TIC Module 1/html5/data/js/5looyNMX4nG.js
- B. CA-TIC Module 1/html5/data/js/5VLS4DyUoEn.js
- B. CA-TIC Module 1/html5/data/js/5yJOvnoLe6h.js
- B. CA-TIC Module 1/html5/data/js/5ZaWRv9zoCv.js
- B. CA-TIC Module 1/html5/data/js/63JmnqZhHw6.js
- B. CA-TIC Module 1/html5/data/js/66e1wtPrztl.js
- B. CA-TIC Module 1/html5/data/js/6Biqbx4NCIL.js
- B. CA-TIC Module 1/html5/data/js/6brgs78cErL.js
- B. CA-TIC Module 1/html5/data/js/6GxTDzokXLI.js
- B. CA-TIC Module 1/html5/data/js/6kasBAZsXTU.js
- B. CA-TIC Module 1/html5/data/js/6kmd5IdIC2q.js
- B. CA-TIC Module 1/html5/data/js/6mOFzPUyeV4.js
- B. CA-TIC Module 1/html5/data/js/6mWG3aO8x2D.js
- B. CA-TIC Module 1/html5/data/js/6prEoeqxfxY.js
- B. CA-TIC Module 1/html5/data/js/6rRt4lOCBPa.js
- B. CA-TIC Module 1/html5/data/js/6UsXMW3bjN9.js
- B. CA-TIC Module 1/html5/data/js/6WQ2KJQW3tD.js
- B. CA-TIC Module 1/html5/data/js/6ZAYOab58gJ.js
- B. CA-TIC Module 1/html5/data/js/data.js
- B. CA-TIC Module 1/html5/data/js/frame.js
- B. CA-TIC Module 1/html5/data/js/paths.js
- B. CA-TIC Module 1/html5/lib/scripts/ds-bootstrap.min.js
- B. CA-TIC Module 1/html5/lib/scripts/ds-frame.desktop.min.js
- B. CA-TIC Module 1/html5/lib/scripts/ds-frame.mobile.min.js
- B. CA-TIC Module 1/html5/lib/scripts/ds-slides.min.js
- B. CA-TIC Module 1/html5/lib/stylesheets/desktop.min.css
- B. CA-TIC Module 1/html5/lib/stylesheets/mobile.min.css
- B. CA-TIC Module 1/html5/lib/stylesheets/mobile-fonts/open-sans-bold.woff
- B. CA-TIC Module 1/html5/lib/stylesheets/mobile-fonts/open-sans-light.woff
- B. CA-TIC Module 1/html5/lib/stylesheets/mobile-fonts/open-sans-regular.woff
- B. CA-TIC Module 1/index.html
- B. CA-TIC Module 1/meta.xml
- B. CA-TIC Module 1/mobile/5gjH5muHmn6_DX1144_DY1144_CX856_CY571.jpg
- B. CA-TIC Module 1/mobile/5nbQy6gxisr_P_8_9_1776_995_DX1186_DY1186_CX886_CY497.png
- B. CA-TIC Module 1/mobile/5peQaeuXK6B_P_75_333_4306_2979_DX1356_DY1356_CX994_CY688.png
- B. CA-TIC Module 1/mobile/5XeSohPHO9G_DX620_DY620_CX464_CY261.jpg
- B. CA-TIC Module 1/mobile/5xQF17EOjtq_DX1134_DY1134_CX704_CY654.png
- B. CA-TIC Module 1/mobile/5YTAIFUfvVv_DX2048_DY2048_CX1024_CY640.png
- B. CA-TIC Module 1/mobile/61G2vQmEyOn_DX1154_DY1154_CX865_CY776.png
- B. CA-TIC Module 1/mobile/69DQgaq9Lk2_DX574_DY574_CX293_CY430.png
- B. CA-TIC Module 1/mobile/6JQ2yIiUn0G_DX1044_DY1044_CX783_CY522.png
- B. CA-TIC Module 1/mobile/6kCGwPTm12N_DX1636_DY1636_CX1227_CY684.png
- B. CA-TIC Module 1/mobile/6Kom4YCcSDj_DX1392_DY1392_CX1044_CY738.jpg
- B. CA-TIC Module 1/mobile/6n2DXN6e2yF_DX1312_DY1312_CX656_CY389.png
- B. CA-TIC Module 1/mobile/6nAYD602p6V_DX1762_DY1762_CX1248_CY841.png
- B. CA-TIC Module 1/mobile/6nO57pikDNV_P_119_335_1545_1045_DX1238_DY1238_CX791_CY535.png
- B. CA-TIC Module 1/mobile/6pDx8oVLMON_DX1472_DY1472_CX736_CY462.png
- B. CA-TIC Module 1/mobile/6pj5DG5xGK8_DX2048_DY2048_CX1024_CY640.png
- B. CA-TIC Module 1/mobile/6T73T4GloJw_DX1632_DY1632_CX1224_CY682.png
- B. CA-TIC Module 1/mobile/poster_5sPSiVgotJW_video_6EDNnqtTVsv_18_48_1024x640.jpg
- B. CA-TIC Module 1/mobile/poster_5WYF9PgFs66_video_5hH5Xqj7Kv0_18_48_806x504.jpg
- B. CA-TIC Module 1/mobile/poster_6EVM5lrX9iF_video_6pkse7762nI_18_48_858x536.jpg
- B. CA-TIC Module 1/mobile/poster_6LeVLfVPiyM_video_6ijBptOvhuw_18_48_806x504.jpg
- B. CA-TIC Module 1/story_content/5erPkltheN5_44100_48_0.mp3
- B. CA-TIC Module 1/story_content/5fCIHzvT5fw_44100_48_0.mp3
- B. CA-TIC Module 1/story_content/5odkRAgzGNj_44100_48_0.mp3
- B. CA-TIC Module 1/story_content/5sOpqivkO2I_44100_48_0.mp3
- B. CA-TIC Module 1/story_content/5VpHoC2vinD_44100_48_0.mp3
- B. CA-TIC Module 1/story_content/5yt1H7b1QD7_44100_48_0.mp3
- B. CA-TIC Module 1/story_content/5ZQrjsbgz2j_44100_48_0.mp3
- B. CA-TIC Module 1/story_content/60jGoV6ZIR5_44100_48_0.mp3
- B. CA-TIC Module 1/story_content/60Pq8R136ls_44100_48_0.mp3
- B. CA-TIC Module 1/story_content/63V7GFiTzyq_44100_48_0.mp3
- B. CA-TIC Module 1/story_content/64Cc9BdQLJi_44100_48_0.mp3
- B. CA-TIC Module 1/story_content/65QkgRpXwy5_44100_48_0.mp3
- B. CA-TIC Module 1/story_content/67cUTk10qzs_44100_48_0.mp3
- B. CA-TIC Module 1/story_content/69DooXzkAnR_44100_48_0.mp3
- B. CA-TIC Module 1/story_content/6ANmvNoD7ZM_44100_48_0.mp3
- B. CA-TIC Module 1/story_content/6DAGnefqhb7_44100_48_0.mp3
- B. CA-TIC Module 1/story_content/6mSjf3OiEBQ_44100_48_0.mp3
- B. CA-TIC Module 1/story_content/6QAtJLHBKjU_44100_48_0.mp3
- B. CA-TIC Module 1/story_content/frame.xml
- B. CA-TIC Module 1/story_content/thumbnail.jpg
- B. CA-TIC Module 1/story_content/user.js
- B. CA-TIC Module 1/story_content/video_5hH5Xqj7Kv0_18_48_806x504.mp4
- B. CA-TIC Module 1/story_content/video_6EDNnqtTVsv_18_48_1024x640.mp4
- B. CA-TIC Module 1/story_content/video_6ijBptOvhuw_18_48_806x504.mp4
- B. CA-TIC Module 1/story_content/video_6pkse7762nI_18_48_858x536.mp4
- C. CA-TIC Module 2/analytics-frame.html
- C. CA-TIC Module 2/html5/data/css/output.min.css
- C. CA-TIC Module 2/html5/data/js/5av6o6ry3gH.js
- C. CA-TIC Module 2/html5/data/js/5gMAxoIrPMJ.js
- C. CA-TIC Module 2/html5/data/js/5iSwIFaDSID.js
- C. CA-TIC Module 2/html5/data/js/5jZyNJN1HEa.js
- C. CA-TIC Module 2/html5/data/js/5k7PXDAY3uT.js
- C. CA-TIC Module 2/html5/data/js/5lkdzB3QWim.js
- C. CA-TIC Module 2/html5/data/js/5o5rwhnb8AT.js
- C. CA-TIC Module 2/html5/data/js/5rRsN1mBfHw.js
- C. CA-TIC Module 2/html5/data/js/5tQXjuC5X9q.js
- C. CA-TIC Module 2/html5/data/js/5YF1LDfpM7U.js
- C. CA-TIC Module 2/html5/data/js/66e1wtPrztl.js
- C. CA-TIC Module 2/html5/data/js/6aa4eoXw2Ov.js
- C. CA-TIC Module 2/html5/data/js/6LBXA159Y4x.js
- C. CA-TIC Module 2/html5/data/js/6MMxWpaeqlU.js
- C. CA-TIC Module 2/html5/data/js/6NPbLYsgnTf.js
- C. CA-TIC Module 2/html5/data/js/6SDHirV6qh2.js
- C. CA-TIC Module 2/html5/data/js/data.js
- C. CA-TIC Module 2/html5/data/js/frame.js
- C. CA-TIC Module 2/html5/data/js/paths.js
- C. CA-TIC Module 2/html5/lib/scripts/ds-bootstrap.min.js
- C. CA-TIC Module 2/html5/lib/scripts/ds-frame.desktop.min.js
- C. CA-TIC Module 2/html5/lib/scripts/ds-frame.mobile.min.js
- C. CA-TIC Module 2/html5/lib/scripts/ds-slides.min.js
- C. CA-TIC Module 2/html5/lib/stylesheets/desktop.min.css
- C. CA-TIC Module 2/html5/lib/stylesheets/mobile.min.css
- C. CA-TIC Module 2/html5/lib/stylesheets/mobile-fonts/open-sans-bold.woff
- C. CA-TIC Module 2/html5/lib/stylesheets/mobile-fonts/open-sans-light.woff
- C. CA-TIC Module 2/html5/lib/stylesheets/mobile-fonts/open-sans-regular.woff
- C. CA-TIC Module 2/index.html
- C. CA-TIC Module 2/meta.xml
- C. CA-TIC Module 2/mobile/5g9ryIXfk2X_DX784_DY784_CX588_CY588.png
- C. CA-TIC Module 2/mobile/5nIFKaTVf81_DX2048_DY2048_CX1024_CY640.png
- C. CA-TIC Module 2/mobile/5nLIYqVQyVG_DX786_DY786_CX589_CY458.png
- C. CA-TIC Module 2/mobile/5oq4DX9W8eE_P_0_0_958_2020_DX996_DY996_CX349_CY736.png
- C. CA-TIC Module 2/mobile/5owqjCkf3nh_DX604_DY604_CX418_CY228.png
- C. CA-TIC Module 2/mobile/5rB174x3zIF_DX960_DY960_CX642_CY720.png
- C. CA-TIC Module 2/mobile/5rHMJlg4sBF_DX980_DY980_CX735_CY727.png
- C. CA-TIC Module 2/mobile/5wgkqCZAdI7_DX930_DY930_CX697_CY669.png
- C. CA-TIC Module 2/mobile/5wlHrg7QU5g_DX482_DY482_CX361_CY238.jpg
- C. CA-TIC Module 2/mobile/5Wq7xHuw06K_DX928_DY928_CX695_CY688.png
- C. CA-TIC Module 2/mobile/5XEWxznToGj_DX1276_DY1276_CX956_CY478.jpg
- C. CA-TIC Module 2/mobile/5ZJJVFcWvTg_DX514_DY514_CX385_CY332.png
- C. CA-TIC Module 2/mobile/61G2vQmEyOn_DX1154_DY1154_CX865_CY776.png
- C. CA-TIC Module 2/mobile/67XznMDUUsl_DX604_DY604_CX418_CY228.png
- C. CA-TIC Module 2/mobile/68TuGgqZkmq_DX312_DY312_CX154_CY234.png
- C. CA-TIC Module 2/mobile/6A0Y3Bi3Imx_DX2048_DY2048_CX1024_CY640.png
- C. CA-TIC Module 2/mobile/6bKMV1YZ35T_DX604_DY604_CX418_CY228.png
- C. CA-TIC Module 2/mobile/6cq3xNRk58k_DX996_DY996_CX540_CY746.png
- C. CA-TIC Module 2/mobile/6ee7kDwyzE0_DX1274_DY1274_CX746_CY955.png
- C. CA-TIC Module 2/mobile/6ey6BKiberi_DX1212_DY1212_CX908_CY760.png
- C. CA-TIC Module 2/mobile/6Fo9mAbimgL_DX1076_DY1076_CX807_CY798.png
- C. CA-TIC Module 2/mobile/6fP7b615RRY_DX1228_DY1228_CX920_CY910.png
- C. CA-TIC Module 2/mobile/6hjssKDd0Oi_DX444_DY444_CX262_CY263.png
- C. CA-TIC Module 2/mobile/6HNgKGYxdMk_DX1278_DY1278_CX958_CY639.jpg
- C. CA-TIC Module 2/mobile/6I0Qx96CGKw_DX702_DY702_CX465_CY526.png
- C. CA-TIC Module 2/mobile/6iAAd46nske_DX1280_DY1280_CX960_CY640.jpg
- C. CA-TIC Module 2/mobile/6JCknVvvu6h_DX1368_DY1368_CX1025_CY769.png
- C. CA-TIC Module 2/mobile/6K3CuyFWt3W_DX858_DY858_CX643_CY563.png
- C. CA-TIC Module 2/mobile/6LW2MZSumxi_DX562_DY562_CX420_CY280.jpg
- C. CA-TIC Module 2/mobile/6mMv2K7Oepj_DX1618_DY1618_CX809_CY457.png
- C. CA-TIC Module 2/mobile/6MpK04DyJzT_DX604_DY604_CX418_CY228.png
- C. CA-TIC Module 2/mobile/6mvpEtR7QEr_DX500_DY500_CX363_CY375.png
- C. CA-TIC Module 2/mobile/6nAYD602p6V_DX1760_DY1760_CX1177_CY793.png
- C. CA-TIC Module 2/mobile/6nAYD602p6V_DX1762_DY1762_CX1248_CY841.png
- C. CA-TIC Module 2/mobile/6nQ5O1NAtqT_DX1510_DY1510_CX1132_CY815.png
- C. CA-TIC Module 2/mobile/6nTykGQrWxU_DX1144_DY1144_CX858_CY858.png
- C. CA-TIC Module 2/mobile/6nyXmTPmr9n_DX1512_DY1512_CX1133_CY816.png
- C. CA-TIC Module 2/mobile/6SGXMJAeWRp_DX712_DY712_CX363_CY242.png
- C. CA-TIC Module 2/mobile/poster_6LuwOj64645_video_6rnYrDrzhK9_18_48_892x502.jpg
- C. CA-TIC Module 2/mobile/Shape67IpnisQNM9.png
- C. CA-TIC Module 2/story_content/5eayHA8GqqG_44100_48_0.mp3
- C. CA-TIC Module 2/story_content/5hxqg5rEEfQ_44100_48_0.mp3
- C. CA-TIC Module 2/story_content/5k0O4M9mjod_44100_48_0.mp3
- C. CA-TIC Module 2/story_content/5ncqUc3Eukv_44100_48_0.mp3
- C. CA-TIC Module 2/story_content/5YDj29HXDp0_44100_48_0.mp3
- C. CA-TIC Module 2/story_content/68JM1niKows_44100_48_0.mp3
- C. CA-TIC Module 2/story_content/68saVOy5cll_44100_48_0.mp3
- C. CA-TIC Module 2/story_content/6afNfyQBKW6_44100_48_0.mp3
- C. CA-TIC Module 2/story_content/6alC8y0at7O_44100_48_0.mp3
- C. CA-TIC Module 2/story_content/6Cr3Hr7qgel_44100_48_0.mp3
- C. CA-TIC Module 2/story_content/6EyHQRtBL8s_44100_48_0.mp3
- C. CA-TIC Module 2/story_content/6hsOl8qyrK5_44100_48_0.mp3
- C. CA-TIC Module 2/story_content/6PPZdGP5D27_44100_48_0.mp3
- C. CA-TIC Module 2/story_content/6qFPA1jFwYL_44100_48_0.mp3
- C. CA-TIC Module 2/story_content/frame.xml
- C. CA-TIC Module 2/story_content/thumbnail.jpg
- C. CA-TIC Module 2/story_content/user.js
- C. CA-TIC Module 2/story_content/video_6rnYrDrzhK9_18_48_892x502.mp4
- D. CA-TIC Module 3/analytics-frame.html
- D. CA-TIC Module 3/html5/data/css/output.min.css
- D. CA-TIC Module 3/html5/data/js/5a2crX9IyZG.js
- D. CA-TIC Module 3/html5/data/js/5amzWGGTgBO.js
- D. CA-TIC Module 3/html5/data/js/5dSLw4wsHfD.js
- D. CA-TIC Module 3/html5/data/js/5lkdzB3QWim.js
- D. CA-TIC Module 3/html5/data/js/5mfCmzukZdC.js
- D. CA-TIC Module 3/html5/data/js/5nD6Jfztd0D.js
- D. CA-TIC Module 3/html5/data/js/5ucjEWplyda.js
- D. CA-TIC Module 3/html5/data/js/5VqBTyp9FfO.js
- D. CA-TIC Module 3/html5/data/js/5zmw2hKvJuA.js
- D. CA-TIC Module 3/html5/data/js/63VeFJgV2b7.js
- D. CA-TIC Module 3/html5/data/js/66e1wtPrztl.js
- D. CA-TIC Module 3/html5/data/js/6CCRDW8sC5L.js
- D. CA-TIC Module 3/html5/data/js/6iTpQ3krPcQ.js
- D. CA-TIC Module 3/html5/data/js/6QyYpNN13eX.js
- D. CA-TIC Module 3/html5/data/js/data.js
- D. CA-TIC Module 3/html5/data/js/frame.js
- D. CA-TIC Module 3/html5/data/js/paths.js
- D. CA-TIC Module 3/html5/lib/scripts/ds-bootstrap.min.js
- D. CA-TIC Module 3/html5/lib/scripts/ds-frame.desktop.min.js
- D. CA-TIC Module 3/html5/lib/scripts/ds-frame.mobile.min.js
- D. CA-TIC Module 3/html5/lib/scripts/ds-slides.min.js
- D. CA-TIC Module 3/html5/lib/stylesheets/desktop.min.css
- D. CA-TIC Module 3/html5/lib/stylesheets/mobile.min.css
- D. CA-TIC Module 3/html5/lib/stylesheets/mobile-fonts/open-sans-bold.woff
- D. CA-TIC Module 3/html5/lib/stylesheets/mobile-fonts/open-sans-light.woff
- D. CA-TIC Module 3/html5/lib/stylesheets/mobile-fonts/open-sans-regular.woff
- D. CA-TIC Module 3/index.html
- D. CA-TIC Module 3/meta.xml
- D. CA-TIC Module 3/mobile/5cA65Wd64gi_DX598_DY598_CX448_CY402.png
- D. CA-TIC Module 3/mobile/5cuSCjrToIG_DX1556_DY1556_CX961_CY539.png
- D. CA-TIC Module 3/mobile/5j2EFi1QGXE_DX1042_DY1042_CX521_CY70.png
- D. CA-TIC Module 3/mobile/5lwnFGzqyEL_DX964_DY964_CX723_CY501.png
- D. CA-TIC Module 3/mobile/5oYFecNLudk_DX1424_DY1424_CX1025_CY640.png
- D. CA-TIC Module 3/mobile/5oYFecNLudk_P_0_0_1020_640_DX1424_DY1424_CX1021_CY640.png
- D. CA-TIC Module 3/mobile/5pWaismAoX3_DX1130_DY1130_CX847_CY672.png
- D. CA-TIC Module 3/mobile/5qeqzK4kktw_DX768_DY768_CX576_CY511.png
- D. CA-TIC Module 3/mobile/5rad8LNJg7u_DX1434_DY1434_CX1024_CY640.png
- D. CA-TIC Module 3/mobile/5rV5MELNupN_DX932_DY932_CX699_CY699.png
- D. CA-TIC Module 3/mobile/5vxc6Ag0Av8_DX1040_DY1040_CX520_CY48.png
- D. CA-TIC Module 3/mobile/5XdiKe7E86g_C24_DX574_DY574_CX430_CY399.png
- D. CA-TIC Module 3/mobile/5ZMA4rHy0Ke_DX1280_DY1280_CX800_CY537.png
- D. CA-TIC Module 3/mobile/60C4uv2rwTu_DX1128_DY1128_CX564_CY253.png
- D. CA-TIC Module 3/mobile/60dmLPl0rWX_DX258_DY258_CX129_CY69.png
- D. CA-TIC Module 3/mobile/64coNbQOhEh_DX868_DY868_CX459_CY594.png
- D. CA-TIC Module 3/mobile/66ecqhG6VG5_DX2048_DY2048_CX1024_CY640.png
- D. CA-TIC Module 3/mobile/67Oo7HKqM9q_DX1278_DY1278_CX958_CY639.jpg
- D. CA-TIC Module 3/mobile/6aodyfZq1CF_P_0_0_1265_718_DX1866_DY1866_CX1135_CY644.png
- D. CA-TIC Module 3/mobile/6AT6zSQq4Vy_DX880_DY880_CX440_CY340.png
- D. CA-TIC Module 3/mobile/6DNe63pASxZ_DX1488_DY1488_CX1115_CY610.png
- D. CA-TIC Module 3/mobile/6ew6kVeuoY1_DX1166_DY1166_CX874_CY583.jpg
- D. CA-TIC Module 3/mobile/6fdjy42Ungn_P_380_151_845_860_DX1198_DY1198_CX486_CY495.png
- D. CA-TIC Module 3/mobile/6FfhLvkYAGL_DX848_DY848_CX636_CY440.png
- D. CA-TIC Module 3/mobile/6FfL8RVcMkb_P_265_247_1012_832_DX1302_DY1302_CX634_CY522.png
- D. CA-TIC Module 3/mobile/6ffRvIqev3F_DX1548_DY1548_CX1161_CY1101.png
- D. CA-TIC Module 3/mobile/6FGARsBKKjc_DX250_DY250_CX125_CY70.png
- D. CA-TIC Module 3/mobile/6gWU9Ix28h5_DX1152_DY1152_CX863_CY460.jpg
- D. CA-TIC Module 3/mobile/6I5bLTs9Vpq_DX312_DY312_CX156_CY69.png
[truncated: 23 more entries]
