# Supplementary material for: Interactive Case-Based Childhood Adversity and Trauma-Informed Care Electronic Modules for Pediatric Primary Care
Source: MedEdPORTAL. 2020 Oct 12;16:10990. doi: 10.15766/mep_2374-8265.10990 (PMC7549390; doi:10.15766/mep_2374-8265.10990)
Supplement: Supplementary file 1 — CA-TIC Premodule folderCA-TIC Module 1 folderCA-TIC Module 2 folderCA-TIC Module 3 folderImage Citations.docxCA-TIC Evaluation.docx [file mep_2374-8265.10990-s001.zip › A. CA-TIC Premodule/html5/data/css/output.min.css]

@font-face {
  font-family: 'Open SansBold CharsBold3D424780';
  src: url('data:application/font-woff;base64,d09GRgABAAAAABrEAA8AAAAAPDwAAAAAAAAAAAAAAAAAAAAAAAAAAAAAAABPUy8yAAABWAAAAGAAAABgonWcH2NtYXAAAAG4AAAAbQAAARztO8ymY3Z0IAAAAigAAABdAAAAqhMtGpRmcGdtAAACiAAABLQAAAfgu3OkdWdhc3AAAAc8AAAADAAAAAwACAAbZ2x5ZgAAB0gAAA0RAAASRitIqYVoZWFkAAAUXAAAADYAAAA29+HHDmhoZWEAABSUAAAAIQAAACQOKQpCaG10eAAAFLgAAAC8AAAOer3iDexrZXJuAAAVdAAAAQAAAAIWEt4P6GxvY2EAABZ0AAAAcgAAB1aZSJXzbWF4cAAAFugAAAAgAAAAIAUhCIxuYW1lAAAXCAAAArkAAAVhNyiUh3Bvc3QAABnEAAAAEwAAACD/aQBmcHJlcAAAGdgAAADrAAAA+MgJ/GsAAwUPArwABQAIBZoFMwAAAR8FmgUzAAAD0QBmAfwIAgILCAYDBQQCAgTgAALvQAAgWwAAACgAAAAAMUFTQwAgACD7BAYf/hQAhAiNAlggAAGfAAAAAAReBbYAAAAgAAN42mNgYGBkYAZiBgYeBhZGASDtAISsQFqBQY/BisGewZUhnCGSIZEhiSGZIYUhlSGdIYMhkyGbIYchlyGPIZ+hgKGQoYihmKGEoZShnKHyAcMDxgdM//9TbsL/x+RBBU8lY+VusJ8oAgDcKVVZAAAAeNpjE2EQZ2Bg3QYkS1m3sZ5lQAEscUDxagaG/29APAT5TwREAnWJ/pny//W//v8P/u0Bigj9C2MgC3BAqKcM3xgZGLUZLjNsYmQCsoGY4S3DfYZNDAyMIQAKyCHTAAAAeNqNVc9PG0cUnlkMGDBknaYR6h4y24ldEHZJlbQFSmFqex27blqMQZolPeyCQaannHKIWsk9FQ30f3mbXExOufbQ/yGH9laOyTV9b9YmJFKlrta78773c977dqzuP9wL9e5OZ7u99cP3D75rfdts3K8HtWrlG7W58fX6V2urK19+8flnd5Y/LZcWPikWbsuP/VvzN/LutbnZmemp7OTEeGbM4awkgEcBjBVEvh7LQMaNckkE871auRTIegQiFoCvTFE2GhaSMYhIQBFf8RU4AoWWR+9ZqtRSXVpyV6yzdUohBfxZk2LA99oa17/XZCjgwq4f2HWmaIVZFHwfPWxVVK0IoP64Z4IIa+TJzHRVVg+nyyWWTM/gcgZXsCAfJXxhg9uFsxCsJQ7LzlJa3GkQd2GrrYOa5/thudSEOVmzKla1IWGiCpM2pDim0tmpSEovzNnAZfvRUq4ru/GPGsZi9DVjgTG/QX4JFmUNFp/8NY87P4SSrAWwRFFb25d5Wm9TchgvuFKYVwy3Iy/+eReJh8hEwX3FaAlOFfi29uny6thrY+pS1E1k4sGb/r4UrjRJLmceBdhutqUxxODN81MP6mchuFGPr4XDrde3W/BB+6EGp1AXvRgRvDelv+L5+Uubrf9SM2wLNgc77PvUhtOBYvsoQL+tU1mwfe8pU8tLITgRaV6MNB/ukqY/0ly6RxJn2+poA5lCsysD7PhpDP19ZNdPNBjpwtxrz5fmel6sLofWVmBVze6xgPEiNgm9rjogb8jFuFaYe52+LjxMUMxfF6sSw1CcQAbR8H7cm8cAAhvdWEqJsKNB1XCh4uHEguTOMnrEEQ7suGaHCcvyEdyQlcvpUlnBcUdbl6Eb3KgCiw6GXrAc2O9KBIaY9n9H2cdR/noW9tYwjWzrc3b3zcvknvCe3WX3WFijwDeryMhiYHT3CG5FXhe/0SOhPR9UiCFCqQ9Doih2c/GlZ4kUWl7t6FZHttp7emVYdKqgcJlC8F4Yqb00DJIVsoWs0I43FqKhi4Co40JW1vEJk4Us/lwcjkWJ5JV1obnHRtZYBiyK4LA2tCP5naDjRL1qYxRtgkSMU214fuinV7nkoFoME6NHlgbQGKnwSENFFrlcbViI+j5PXRVaHspQ9gSoLU17o/bYiQybYecznOvOO9KVZmGbmI/qkUDNhPqSd7W5cN/Kl2LjPXVzpBYmK1sdQ8HlMCDDypvAiO5qJe/Zc4MYI/GcFi5yxjLGJEoRW4gcwshm18iOXrfWePb84j2hXNdZi7d2KuUSHoOVRPKTdqL4SWdPn7uMiZMd/dThTjWqhMlt1OlzwZiyqEMogSQIEijSNgpZa++dK8b6VpuxgJUPBpxZLDvCODsYOCnmpomKNpFiDmoyqUaNrDOIZVOsbzF7JYxapqbHVVZNqZwz63gJJ+gpIs85Y1OcPcvxWe4l6LVt4QHvJ1PKSy36aKHSCk9236be3dPPcgzd7BMTVehCusz3cNj4FxSILhHl57BnopA+NnYTR4M3By43cExyAwuZyMG0PKzAjKwQvkn4ZopPED6JFOU3Obr3cfZbwIkBD7WPn6T46A/PuBc0qRAPIOP+Xf4XIyMyvwABAAIACAAK//8AD3jadVcNeFTVmT7nnvszc2cm92fu3JswmSSTSSYGwWTmJpln+DEDtQmE8BMIIQOYoiuoIIQfqQXWVWRp2iJlK9W11nUjPzGlFNs1i9h1tUgD/iCppT7uPi4LdR/WFVmw2HXRZA77nTszSezaZO7cO+fOnPPe9/u+9/0O4tBxhHhZOIoIklBJyssTgSOcy80TCaGaeI2t6TiZ1GzNjtX6w1o4AcdxMnvkxXu4LZke4egXLffw/4kQh3aSPjIzN08w5eElRIhL5CRCUKP9dlzDMMXpeKwWkwgJw4Gfrh6s5v4Z3oSjmU84lR0IYbT5xkV8FieRB5kpWUTI6ybtabcfNd7sTBGrTdQ12HEzYIiR8ujmpR2Lli1f2L58T3tH58L5y9IMiTMDvwlmsFA05ddF0YtQoRJoTyvq6GSoMDfh/5tT+6r52fn2trF1yC520ZbuhPXEGxdJr/AWKkKV6LZUedmECUUI+SRJ9+nRKgVhN0EoEgm1pyN+RZ6fVvj88sgurPlG1+15hvVkDg2ur2tINDTU10Uj5VJVDo0kioEAHocNGwvX3vu1FR1P/Grt+S/OfHrXoyts+l4eL77YsuL7C+Z0TZlx253vP3jy4Lreu5pbpk2jh0Z5wugYRJ6DiHnQ11MVLh4wi7KMsVd0t6a9IvYRUcQcJ7SmOYLl1jTW87h1lHSAZwnM/gPsMKRGIHfw3MhR0pK5jK9SjTOEo5S+SmlPblXxLKxqoCmpYgO5PW4XEQoKfD5TEAM65+ZEj0QKkAir2XajrTvUYDvuLKNbyexSOKIHNFgH2xjeIWT+CCQW7XX76ce4Dy8VcTfuo+eJ1017+G103+ZMp3B0eB/f9UULNxB7GBvDPYAF/qSXAUsINaXKZbdi+AWMCgsFhXiLi0OhUq/HU1LsFzykUFGw7CDSAJNtjz14FlH2xSggUa5KFCUSxmG/aTU0JPxwzl2Is+jfn/TU82Ktb5D20l049k8xU7zZ/y6ufLdgokeepP8SxwiqxnhSw1U7A7EZ+eDcvuTVmcQeeTvxQdu8j2aREpTFzVPA7UINqSKXJAkQJ8TzguCWIWgICVgiAsBl9GVRYjjrySyJLMNwGANtOMw9hGN4Hg3S0zSIF5Dl3NKRHZlTXA3pYZXUceMyP5XfjApROWpJRXWvy8uVlxcWVoRcroi3aE7a6xUMQ2lKGypXKpQ2pQUTBWBZJ7XziTKWJQyAngSWqiIiy2CW5on6utEk1zBLcsOON9STVVNdc/fvePalz4dfO/Ltf1x5/OPff0Lf+ebOR364+qEn75hz7NA//MQtxg61nVn569czFifyfOfS7VtXAuZewDwgGkhHpWhmKhwiJOxWPQWW5fGUeZEn4FZFJE5oTosm8jenkTouqZOFjY05sHpe83Bc11QuUl4VkSLAmCHZDVa5KAUMk8Gsi5KCkxc+PDW4PmB/hGNe75r1G+7h1tzf1b2e30Tfop/Sj+lv9mwTDfrE15/s++Ou3vDA0z87ePAgxHD5jcvkHKhUAE1MBfwgF5aP40zB05wWVKQAMnO8SjnyEKsVyjQVheOWFAVp0FSAkNBEkVuV+QwXY/drTy2d9Ze3XrnS+cSclr81uOk4hCe3Xg5V0iP0WE2cDtdUAD+wLr8hx08qFXabKvF4CgoYUWVKwIs0NxIdflSHH/Or+QGGLIannNNU3Y5bdrQe2IlAYKsAk6NcEEmT4wZ/f/GNs92yheOXpvruWb15rdD94KoNGw0cxwr2Y/vAg3fiVZ9f/sHBT7+zP09ODuWdwI6IglCbEaLzfJGmhXRZLi4M6ERvSRMi+XyoJe1TpUBTWjK/JE7OaRRqljsMYQtHo6QMAYd2HAUCYZMFMREABrvvWOfCh7mNDfQa/Q0uuv7f2JWpEf7mkZUDdy44Sp7atmHDtpGFeCLWcBG26bUrP3zksYm3XL6pilVjNUJks1gKkZyWKjE4ThIIMS0fQpaADQzYDMWjNqc9iDi1AShtViBZeI7oZzONCVmkHsiDYoAIMwYDYSLT63Sov//loWe2zVs+b8YU7CJbRnrIlr0LF77685oLobnTmsBzRWrwa4GvatSAUujh1G2eUGj6dL5W07hqqYyPYJ6fOWHiRMtKRCIzJviQD/tEX500ZU7aXQZWL0XrqrmWdHV1NNo4Jx1VjcktaSM43qfgqkZP1lhJ9hG0X0/m3XM0HbJXSedZApLjUlVVrJ4dy+LD2YKPjr3DuIXzhRSB5/XnPkTK+bXP1w6fT0yu6X/l2HH6Ej1z6X//amtNU0tT591XztVs12nVlrUHfrlu0zPtG7oXLe5Y0NfPd/148pzbB94gQsWkmc/86Nf/sn/vyu+EjGV2anF1tH/ji69r/DDfOGvpvMba+WTustWrl70JsesFJe2Hagig+tQEEFZLcXtdLrfbVHhd55vTuiqDgUPc7MbG8Uml5+QBPK+OBYp5EYgDqAN7WL6fDg08vJEO4Zgkqav+ffA0t/vakROZayAEJyq/u/TA705Cju+F5DkPa7uQF1WkNN7tRrLs8yhygJNmpzmUpb9xrEvx19lxx/tZquzt61u0qA/fyhYRHnr88eb5wxbfhXLP9BnMW4BmpyK8JLk4QkRBUAtkn8/lkmXFg9ioq6CAiHKAKKM+AUfjmNpkK8e5AwFNgGPAS3IeVMKDO3ESd9Lb8HtgZK/sYCBUbsUh3E6DmR48eC89IBqZFppFg98BNAT5X0QY8xzCrAxyzRzrGfA77Ofwley3pZmQxxE0NxU1/H4Yw3JxcTBY6XO7ZbnC7/NpZYImNKctTfUoxVgOOH1CtqT0bK+gjdpeMo+fxSmaC5Rt2Q2sxJx3k41kb/HfpUNtSzavpkMfVWuTD60bTgcnP7/ulRP0TNuS9d3c7i1bDg9mrvFde+YuOTCv48R7mSo21nskz3k/4DZQLFUIeWQ6cAM+QWNYGdQs0vFZND6H/gRbNoU6ulgOARj7hY0n3mSL/fSkA6Bt0dlTeZV80ul0i9BNKUP0eoPI759gupvTpqqQ5rTypybCQjlaceUiWA2UJVfPTMXU8d6127auuW/b1vuIQC/QG89+9te4BBM4cbG+Qz95rq/v4HP0Kj29G7t+jnVc+yj9gqHoBe0ZABR+cJSvpcoLof2RQZ1DqqSWgX4hn89oBpl2KVIQBccsJUdFcnSDkQcogNmaeTJs8F+DE0nec4EqIg6uV1U6dP3mgjW/PXnh3tfOOZ779kpjz6MmnSq2/KCPnqGfvECvf4/sdSwXL8y5CiDd4PBVxnoDk4QINOtF5W5FCU8IWkqJ6dV1iVW9FzWnvX/e+5JOUlXmrU4zTCvnhKZlJ5yONBFhtnL/fUL3tvfW8CcvXDy1+plpriDm6BmfL7bv/Z19lQNP0yP9fVehA1OBzroF7Xs+P4rfnb6mrT2bUeQBwKqiypTG6U4+aUwcfILAupa4lswhylVo3CJfyiKi3lptVdY/tp8OfThZqfsFv8lNP5Cf6Mmc4rte7tqEcj3IYVijEjWmSsUiA/ZJVaWGEUVeo9RbKoesUFPaUonclCZf4sJhYRwZLKlYQ1dVzxwVKIlW3cLlfQxAQeSsEo4cvnpl6+E5i99t65t039LtWxIf/u7NV5e3P9bas2Tvjq1TcOvhgXDZyE0NKyomJ6MNyx9Y8vj+zn+ruGV29bSp9cu/xfDWAN6E0ApqPT1V4nUpit8vuzjNpZmWrCt6U9rnVRQBQifk4NrHHafNZ1i+jaqMg+mzBpT5bcIOsC0LNCsPLFi/se/F5x7r7zyBk/TU7POR/7BfeokLbl91+crFzMUZtzIMT0HNwT4CKj2eKuQ0zTBMj8sV0N0KJxQIBc1jPTDrRBrH8zSu82Vu4ZQhXJBj1WpsYNPg6zjGKh7H9sxbfPYk96+ZTazguYLhfWxdkEdxENYNQSdeIfAy1HcIWRaRiRQMFheXQutcYskyERQlKCpIcNTGaX2S2p/frxC2G3e2Kjb04rBXKSEsd+AK84mO+6XT9Bh9DdduLy0T+VL1e3jBDl5TfVh03yJ/G99MX8E9+MrILr6LajsvtR5czBVm/svsuOP24lnDk/BVAA5SCDW3G3CbqDVV6TEM1TR5HjOPLVSZ4cKQzpsBFXbLoBJBFwI/iud2EGOCPs6Usumu5TADUMYoZB5r5RJ43tmgLHrKhnAzrZrxh2fntyZmtG0p1/muzK6F6+9exm0e9j9/RLvm+4u7EujGDda78dehd4ui2WwziFoJ7N1z45fGjc8fG3cVjI5XodlsnP1OrBm9j77i/vyx++L3x82bvT9emeBOKhrhTdPrLinRveSmqkolUhgOhkGXwmoQkjtoKkZTWlegP7OdmhynUZDqVnJ0Rz5eoATWgTk01deDNkVGO/dEmOv+1t0ikyluE/2QXvqfn7310ceCsOa3b5y7+MaZb7qKMPf+rt7KF/6OqdW5P3w+848dVN99EDdgj9PB7/k/OxsPwQAAAAABAAAAARmanYu3GV8PPPUACQgAAAAAAMlCF6AAAAAAyehKofsM/agKjQiNAAEACQACAAAAAAAAeNpjYGRg4Oj9u4KBgav3N8+/Sq5eBqAIMmCeDACWFwZ/AAAAeNpjOctwkAEIWEQYGJhEGMCA+ThDKwMJgMmDoZRS9cwXGdiwqWWpZtiBzyz2bvzycHV7oOb9w6+O5SpDGKsAwwIWWYYYIB3DsoshhlmSQZOllYGN1YlhAVMhw2Swum9g9gL22wwLQOIsX8DqF4D0MC9iWMD8C0hXMugD5WaB1LPdZACHLksvwygYBaNgFIyCUTAKqAxYOxk0QXgwu5FjAYMmCI/G1igYBaNgqAE2Q9SyC9TnId0UAJGzIXp42i3QwW2DQBCF4XEi506UCnJzC2iPGDZEWgHLEgvRiS85xMc04CLcRIpIE+lh8/aXOXwaPcEwM2bleXi2nS27T3uyL9tbbQfp7EU2+SbbfJEdeuzzjxxwxIk8Us/UiXrBk6ysVl6Zk7VV+Spf9a9af/mVLXbosc9/csARJ/JIPVMn6gVP0qnzRZbOTp2vssUOPfb61jG/Y36nziWP1DN1ol50Acf8je3V/3h3VYejbbLVfgfz5J7ck78pP9s7eWC7wHaB7QK7BLYYeGfE6W7pM9EnkkSSSJLKvWVD3WKHHsvdEv0T/T+YcOWrVfe5yXKfjWQj2Ury+F1m/gfHN65feNpjYGBQgUMPHDATB1wIh38RkNECDdZhgbcYbzHxocEMpj1MP5i9mRcyP2apZ9nL8pLlJasBqzvrYtZ7bIpsZWxn2P6xh7HPYL/CfoXDAAjrR+EoHIVDBnZzTKcyXM6xfRSOQprBwxDIqUwqBAAtjyZwAAAAAQAAA6oAQQADADkABAACABAALwBcAAABAAfgAAMAAXjadZI/bxMxGMbfu6S0Vf8MCAlUdbDEglBzuWQBOiAlbagqRa1EUScW9869uE3uTrajKP0KiJUZJJYufAAkZkYGxMSH4Cvw2OekLS052ffz6+d9/PrNEdFG8JICqn4vMCoOaBmrikOq00fPNXpM7zzXaZ0+eF6gVfri+R6t0VfPi/R67rNED+i75xXapN+eVyma8xpFwbLndXoaPMOJQX0ZKxVwzwHdD356Dmkp/OS5Rq/Ciec6bYbvPS/Qo/Cb53u0Ef7yvEif5z5L9CT843mFntceel6lt3NeA2vP6/Sm9mNXZtLIC5GylBvOkqKcKpkNDLtk7bgVNzC1ttheUWRDwXYKVRaKG1nk0WEpcnbEc82kZpwZxVMx4uqcFaczOc9TNuJTdiKYEpnURiicI3OWCGU43mdjJXUqE2uoo45ORJ4KxRrsyrxbDFPWHUvMrTg+FkpDy1pRK7YaK2lYyTz3WokDY8rtZnMymUTcbyfYjZJi1DTTUqRCyyyHYzQwo2FfQqJR39j5mIFgnZInePmdLTY7vR3F172dKipU1hxWSt3s7+/0Do56DShplyRlGAbjggSlxDA41hyUUEElTUk51QBRRpcYbYqphdHw1KItRPegLqAbwofRDlgh287c+ReU40M8REyAGB0hnpMGSTfbE41Tp1CM8FZ0jlhBp7fcbaat1aqmeJ+4qMKcOTcDUv4+0p2WuIi9V7U+o7G7l4ZGYndWoUaNHcyJqzJ1WQw3ZXdW3kXO0J3ShZ/0bHsT07HL1d7XRiO3M/OZuTTmLrfPvbuL9p8wiG5TE8/EPRH2b2YnPjdyNILSoFel64pwdWXQVjVGznOEKvquG8JVVvVvfK0eA53tdAc+HLpqdTPHfgv/3r2NE+L/1n3lFbmaM+wOb3hqRPq0j3706ACd67lvD55/AVMsDtsAAAB42mNgZgCD/2kMaQxYAAAp7QHPAHjac+jmVPRQCFVgZA6V92AOlWP+Lx/gIybv75si7+eTIq9mIhCqaqwSKin8X56d5b88G1De10dOPsWH0ceNV17YWCiUFaiVxRionZmRn9meeT0zM5u322m3227MysZKoTLG0qFixqKhgoz8oQLG/KHr+c/zMxnwMzIaM4TmM9QzrGd4z8AiwMDYIMbIyriDccLGkGBtbe8d7P+DvDdwBkRvYOzYoBoMIh0CozawdWxgCI2KjtjIyNgX2drby+Ak673BKDhig4JspPeGFCBDQHajGINTZHGxNhCBQHFccQmIBhNwIBEHAOxMQAkA');
  font-style: normal;
  font-weight: normal;
}
@font-face {
  font-family: 'Open Sans Charset1_ 67h8B9471A0';
  src: url('data:application/font-woff;base64,d09GRgABAAAAABCMAA8AAAAAJoAAAAAAAAAAAAAAAAAAAAAAAAAAAAAAAABPUy8yAAABWAAAAGAAAABgoT+fP2NtYXAAAAG4AAAANgAAAFwCLgKiY3Z0IAAAAfAAAABZAAAAog9NGKRmcGdtAAACTAAABKkAAAe0fmG2EWdhc3AAAAb4AAAAEAAAABAAFQAjZ2x5ZgAABwgAAARdAAAFeLZ6D8BoZWFkAAALaAAAADYAAAA293bipmhoZWEAAAugAAAAIAAAACQNzAYoaG10eAAAC8AAAABSAAAIBD5EBpFrZXJuAAAMFAAAAGIAAACKAdMDtWxvY2EAAAx4AAAANAAAB1aw0a/qbWF4cAAADKwAAAAgAAAAIAUnCApuYW1lAAAMzAAAArIAAAVYcrs1rnBvc3QAAA+AAAAAEwAAACD/aQBmcHJlcAAAD5QAAAD4AAABCUO3lqQAAwS2AZAABQAIBZoFMwAAAR8FmgUzAAAD0QBmAfEIAgILBgYDBQQCAgTgAALvQAAgWwAAACgAAAAAMUFTQwBAACIAcwYf/hQAhAiNAlggAAGfAAAAAARIBbYAAAAgAAN42mNgYGBkYAZiBgYeBhaGACAtAITMQNqbwY/BnyGSIZUhn6H4/39Mkf+PkSHYDBQAABzhFsQAAHjaYxNhEGfwY90GJEtZt7GeZUABLB4MIgwTGRj+vwHxEOQ/ERAJ1CX8Z8r/t/9a/7/6txIoIvFvDwNZgANCdTM0MtxlmMHQz9DHMJOhg6GRkZ+hCwBNPR//AAAAeNp1Vc9T20YU3hUGDBgiU8ow1SGrbuzCYJd0krZAKWxtydh102IMMyvoQSImY3rilEOmnfGtjEj/lydyMTnl2kP/hxzaWzkm1/S9lU0gM9UIa9/3fu733i5q+/Ag0Pt77d3Wzk8/Pvqh+X2jvl3zvWrlO7W1+e3GN+trq19/9eUX91c+L5cWPysW7slP3bsLc3n7zsz01OREdnxsNDNicVYSwEMfRgoiX4ukL6N6uST8ha5XLvmyFoKIBOAnU5T1uoFkBCIUUMRPdAMOQaHlkw8sVWqpri25LTbYBqWQAv7ypOjzg5bG9R+eDARcmfUjs84UjTCNguuih6mKqhU+1J52Yz/EGnkyNVmV1ePJcoklk1O4nMIVLMrThC9ucrOwFv31xGLZaUqLO/WjDuy0tO85rhuUSw2YkZ5RsaoJCWNVGDchxQmVzs5FUnoVP+/b7ChcznVkJ/pZw0iEvvGIH8e/Q34ZlqQHS8/+XsCdH0NJej4sU9Tm7nWe5vuUHEYLthTxG4bbkVf/3kaiATJWsN8wWoJVBb6rXXqcGnIdxzUpanEYR/13vSMpbBknuVx86iPdbEdjiP67l+cO1J4HYIddvh4Mtl7bbcJHrUMNVqEmuhEi+G5Jd9Vx89c2O/+nZkgLkoMMuy7RcN5X7AgF6LV0Kgt25FwwtbIcgBWS5tVQ8/E+aXpDzbV7KLG3zbaOIVNodKSPjJ9H0DvC6fqFGiNtmHnruDKezYu1lcDYCqyq0TkRMFpEktDrpgPODbnEthFm3qafKwcTFPOzYk1iGIrjSz8cvE+7CxhAINH15XQQ9jQoDxcqGnTMT+6voEcUYsNOPNNMWJGnMCcr192lsvyTtjYuAzeYqwILHw+8YMU350r4ceilJVAs2dKX7MG718lD4bx4wB6ywCPj+SpOWdGPdecJ3A2dDp67J0I7LqgAOxxIfRzQ2CFDS68dMxyBmZU93WzLZutArw4KSRUULlPwPwgjtZOGwQGEbCErtOWMBGhoIyBquJCVDfyF8UIW/2wk3KA0uJUNobnDhtZYBiwJ/9gb2JF8K+gojVO1Pow2RiLGqdYdN3DTp1yyUC0GidEjS6TWhyq8plCRxfms1g1EXC7Q0Astj2UguwLUjqa9ET2G5QEZhvNBr/ZuSTfIQpqYi+qhQGRCbdm5SS5sG/larH+gbgzVIs7KZjum4HIQkGHlDWA0wmo175i7gA60xLtX2HikzYGOE6XoMHfXKYhsdGLZ1hvGGu+T35xnlGuWNXlzr1Iu4dVWSSQ/ayWKn7UP9KXNmDjb0xcWt6phJUjuoU5fCsaUQS1CCSRBkECRdlHIGnvnUjHWM9qMAYz8uM+ZwbJDjLPHfSvF7DRR0SRSzEJNJtWooXUGsWyK9QxmnoQRZWpyVGXVhMpZ05aTcIIuEHnJGZvg7EWOT3MnQa9dA/d5L5lQTmrRQwuVVni2/z71/oF+kWPoZn4xUYUeHJeFLjYb/634okOD8mvQjcOADhubx9bgy4HLTWyT3MRCxnIwKY8rMCUrhG8RvpXiY4SP44jyeY7uPez9DnCagEPt4pEUn/zpxPYVdSrASyW2/yn/Byn3ISkAAAAAAQADAAgACgANAAf//wAPeNpVVA1M3FQc///f62uv99neR3vANjhODthNzl35GCPbnQZvA2Nmoku8uBhDNGFq/AjG+RkzIyC6GONMFBCV4dggzGwJMmcCEadxZIHFoWyOqTFuM0QyGZiogyu+gxuyNq9tmvT/+3wFAsMAgpUNAAUJfMcFyohAJYBINGJgxIgYG2/zBNRABV/DtGbheD15PtXMBq7X1gtXgEAj7SZHM1/nxh1AJYEKFlkkEqUQM0ajqhsrK1VD5XOQBmmAL4wV7S4m4eL6YjaQmiFKegEgjHAmU3yWDdbHfRZBYIzYrMAcdmJhskiRufnEmOHm89yoZ4YGgiipQf6MBgpTp1J/tPb2kvdGUv3km9dTJzlAmPyQalyeLj7Np3sgGvdbGBNtTqdDdHh9aFWpaJOoE8Q0QBpBr1yhnUHBoObjMAGOYvB7aUUQ6T2mYnF2IOAZC46bvU6LaWdK2/cLD7KB+VqBW0Q/PTB0fXYZm8U4tgIlcZ8sihK6XNww1W2jkstCUVqt7CbcYAaYw4ZIhWqw2FcLv1qUji/pWgtxko+E0+f7F4Y54OYcLIjRbcAzeXlxmg2xUe6jDkVxrxvsIohZftlXk5QF6qpJUg/EwuCPhVeHo0AgD9SlKypuI+pWFRLMJ2zI7DC/NgfNTnwIq7EK6+YbUtfm/vl7di5FfjI7zSfwTazHR7DFfMr82DxnjmIU12MhbjRHuXJ+CC9y5RbIi7sERphEZZ4pSjSdZlpyJkvOgHvLlaJBtmDT56a/z8z6gkySyYW9qRESoc1cWcPitFAhesENuXBHPLBW1MHpVEU1L+D2uXiF0E5lOTuRlBXqSSSptiIT0jL9sdiK4CXNBUGRK1TTanWjsJC/DxZEy8vKSkPBfNHn1Wib3HD53J8zE7/scUhCd7P5YW9re+877W37D2EIXfzccGDH3Tj07/SeE2PBqW9/O3N2IsPSLeziTcuGqniu36rbKFWtdE2ObkskdR1E0ZtIigo4E0lYzdEfCWfcWKLH8tN58CR8voCmGdEKnyjSfFEKlIbIK3Pm78gujs2kHOzE4WNH7u/44LUOJ9myz4tFKKGMm8xrP+8ePlX7bihAL/e933EIMszqODM7+NPN8IBDAik7y6olklaFKjdZtroZwfwQKUtTAfRyIuXLDgl15uzV/ZdeQvvVK+haGDzc1dXTc7CrmxSYf5njbyA5gnYMm2Pm/NmLk+Pf/TjB+3AUgBZyBgrf416HLFuthO8ClwOsPmDcDmUZ310ZW80gqktLkaQ3gm6Ul5NPajbr1aWNg90tHsuWPmGXvc11vjPVL2w//dgzHOXRxWnawFFugfL4mnUeO4CfeYSCkH0d1bScRFJTRCqvqI3caMj/fxX08mYUlmkZsYUlpKy03LhBw6tpuqbRhktjF17Y8dl9r+57srN1b+zC0LGeqoNNzz5368NvnWzBcGv3nW1FJffujD+wtXLn43c1tW9vrq69fcPWTWXb3v4PIwJNEgAAAAABAAAAARmaZr5rAV8PPPUACQgAAAAAAMk1MYsAAAAAyehMTPua/dUJoghiAAAACQACAAAAAAAAeNpjYGRg4Oj9u4KBgXPN71n/qjkXMQBFUEAEAKcqBwN42mM5y3CQAQhYRBjggNmUoZVhkAOWlwwnQTS7JcNJNg4gtmaoJUpfNQl2PGcoZqllKCZK7VWEOmYXhg3MFxmyGEbBKBgFo2AUjIJBDACbAA0OAAB42h3MsRGAMAiF4eed2cDCKSxS04eau1i7jA7hEC7hEFnCHfABxXcUPwA5FyYsODBjRYFwL2h+Uk0t7f7SnW6oPlAh/rGOXdjfVFNLoxf2DxSFpaU9/tHGq84+NB8/SkspbwAAeNpjYGCQh0NXqsMSINzE8JJRHwsMwwpXMn7DhEzmYJjFtGcUjsJROApH4SgcvBAA2Y2XpgABAAADqgAlAAIAAAAAAAIAEAAvAFwAAAEOB7QAAAAAeNp1Us9rE0EUfpv0J22DiAcRkTmKNJNN8aBFhLQNpRBaaKUnEaa742baZHeZmRDSo1dv/g1eevMPEE/i2ZP4F/h3+M3sJE1tzTKz37z3ve9987JE9Ch6TRFVv5dYFY5oFacK12iZPgZcpyf0KeCFOc4irdOXgJdohb4GvEzHM84KPaDvAa/RY/od8DrxGd4gHi0F3KBn0XN0jBZWcdLRu4Ajuh/9DLhGjZoNuE6vah8CXpjjLNLD2reAl+he7VfAy/R5xlmhp7U/Aa/Ri3oj4HV6O8MbwOcBN+hN/ceeypRVlzJlqbCCJUU50SrrW3bFtuJ23MTW3mT7RZENJNstdFloYVWR86NS5uxE5IYpwwSzWqRyKPQFK95P6SJP2VBM2JlkWmbKWKnRR+UskdoKvM9HWplUJU7Q8GOZjQZCd0wi81Rq1mTXPXZGapCydhyfSm3AZm3ejl3aZWcVc/761pbbrdZ4POYipBNkeVIMW3ZSylQaleUQ4307HPQUKAbmRl7H9iXrlCLBK2Q22bTxFo/ntT2LFzprDSqmafUOdruHJ90mmLRHijIsi3VJklJiWAJnAZRQQSVNSHtWH1FGV1hbFFMbqxlQmzYR3Qe7AG8AHUa7wBrVbhdev6AcX+ERYhKI0QniORkg5XfX0Xp2CsYQb00XiBX0/pa6q3ReHWuC95mPauyZV7NAOtxH+W6Jj7h7VedzGvl7GXAUslOHBh6Pvc4IvZyHDmKJ95x6DYZ7szvvsYMahSrX1c0nplNfYYK2i3KfmVZPa2/3uHt+7j+wiG5TC8/YPxz5m9VJqOUeDcG0mFLp5yG9mwzcyhn3mkO47vk5SO+nmtxozo8Fz824Ax0BXnW6WeO+gn9vvIUO8X99X2tx7zlDdnBD0yDSowPMo0uHmFfXf3XQ/AsMKQ0zAAB42mNgZgCD/2kMaQxYAAAp7QHPAHjaTYu7TsNAEEV3vE6iVGOIsIjAHvNwmu1Y+kQpTMKCeJiR4kRKRU9hU0ODlCaIlq/wustf8CEUfIJxqDjF1T26uqPP7tEk4ghCpolkCgHDYViG8toM6MpoMklMg3OPY33K/V5NHbemtqzpcqpp2mw9vcstkOzq5i0B5VCWUl4kffpO4EQf86E+YF/v8Q4gexoZ8QYdwi90EGt02g4IBi34SbyIUvwI1xPw6kMLNvBRPaRKmU2nvje2e7uwsLJxus3R3dy2V1bwfDGrAN6zt/VajANjz9KZjYLM2MemeEHli3GW50ot8+JZbSlUXqj//On+8hdxO0EG');
  font-style: normal;
  font-weight: normal;
}
@font-face {
  font-family: 'Calibri Charset1_ 6051h51250B4F';
  src: url('data:application/font-woff;base64,d09GRgABAAAAAHQIABIAAAABZTwAAAAAAAAAAAAAAAAAAAAAAAAAAAAAAABFQkRUAAABlAAACXcAABWNshGYmEVCTEMAAAsMAAAEdgAAB4gMG0wsT1MvMgAAD4QAAABgAAAAYJ3CNutjbWFwAAAP5AAAAQwAAAJMBQ7J72N2dCAAABDwAAAChAAABby5cNg1ZnBnbQAAE3QAAAchAAANK37eAzdnYXNwAAAamAAAABAAAAAQAB4AI2dseWYAABqoAAA0HAAAV/hxLSSRaGVhZAAATsQAAAA2AAAANvhNebBoaGVhAABO/AAAACEAAAAkDa0HfGhtdHgAAE8gAAABnAAAPsop8Rpfa2VybgAAULwAAAcZAAANtnr7lbNsb2NhAABX2AAAARYAADZWosSOyG1heHAAAFjwAAAAIAAAACAuBSYAbWV0YQAAWRAAAABHAAAAhJqCoHZuYW1lAABZWAAADQIAADBznvr1X3Bvc3QAAGZcAAAAEwAAACD/GwCGcHJlcAAAZnAAAA2YAAAk6xNnIhl42sWYTYgbyRWAq6Tu6qru0rhtzCLIYLfNEmZDDjIsy7ArvD3OxAxLDpPDQo7yziL7sAdt2AQdBrs8kU3bzEFe5uC9yWFzNwSCc+uJBmUDIuxxDj7o5Fx11EGM9r1X/aMZbIdkCXklD/3qVb967/X7+seswpj04BeGa2ubu3t70uXSm/T70yRJpqiITmJAko4UXMpp0gMBiwOWqTHwM1OywPQcbZJz6ZhMcJmbHU+l5NIfDv8E8s03dM7R0bffHhzs75PS7ZF0aVPaPnMgWn0TR2G/JV0mxSyykm9qzwmYDHpRL/ok/iT+NYzIREa4XHhT2U0S8ulBCAm6FQ4XbgdD6tC8xCWwiNZ3kpkxXekw6TTiaYwCi4To9vst07ElAU/Pv8NTbK7M5udXF7IasSy8lCI3pj9IB4P+qaIIyYX/l388AqEtra9sdxCMCgJPbAlIsQFKKapcOBPrBbIQHZM2wonnMM+xwTbIDa5+eke4TLhJsr0dRUIxoRKTmE/Zp+wqDGsDy3Yiy2VxjBu4Ezgwk2qF8SocCM5F1TAQw0GqBgwSDVW8uNuDQRWK5W5vDwKXKVfKMIzQkzG8yhxn4lcgdVRR4phUPEAxploFH4PBgC4tZU/5g9IaUB1nmQX8RnGhdKTMljUa29v9WRja3qDN8YpZb53CW4fqF06kZFJ9dnBw55333rv5lsaH5vLWNzHkzfUf3/iKy+DQHJo/wjiAgVfiNAAel2p9cw8E9sNI/gsA9FsAUC5XnlkmQFgCyCALBNDQ6k/R4DAFCLyOgdzZGyBwSgiUwxVAkFGgOFdFhX4UBkjw8/QMBgRt/HoOxFs4ECUH4j/kQGUcqIwD9WYOggokn3MA/U96DoIlQVkS4OqXJIBSkkCWnASrZCSAUpIASkmC9dYpvBUkKCDhFvuaHbA7LGAXzbvmF0wp+El2EQZWZ4Pdo+uqBFcSr8QMem2mPNCaNyiPG03U1KyHrbsHNmyNmbF80EqFhhP8c/ry40qRKzPlc6VTkGfxs/hrGvswlOTKP3z27MmjRw8e/IG05o37KLAxBkUB5e48fFRRQZTHlHcSZlKEQXipgKsaovI4g+WaQVg8l3tY0C50jC+4L8HpiyNwf/QCTfYxmHTI5DjOV/tg2v/KE9zDJ9fcmF3fYb5bEBPDSs/bxbobWNA95bPXs8XIqDG6ulAlNgCO73IfEUuQnH7ic+6XpTOe4p7+MxvTjcQOCiTznQfVs9tm80cvkE9Us9ghC8/hXgaSwWO8KbTCcILwu3kmDfJH7iBhLBNSAph4PvOCzXgz/pnBcZ6dZ9YMxu3txF9aCq1I/qchIjF1KqziYNt7nHuQGEJlKpxX4NipQK5oc6AGYqvf7zsug4OtrX5NsEA4zim2uONOalXuu9ESXBHN4IEV9OaAN3DWzzolI4y0jLBoltlog7jUbE9Bv3n1tbWtrWQuJWlzCgViKXzSP7JZzgA032d+cIs9IdQ+Z8r48YX4anzF+Ir5AFuJ2z0Ajm6iHvcVdTZiNfclqNc3bG4b11H153tEwX2wYl/NkSE002IfLQuyn2kcXOwV2twPuF9LW2kL7juDJ9ETQOJxhGiQF+TOgucr7gfXs+hy2WDXGW2OkVoIqWsRlFaIFfM95suCwrAIzfKLm6/0ovyhtUSibV9nF9otEDxAapZR9DIUyea8nsXAYQGyWMDoge0uAmHgWb972u2/pTFweUBly3AMOA+Wqvo/4hFT7dINbfp/5jHIeQw8yyMevIXHlSoPlnhEDmmqBDIjMiAiqYuy138skVvxZVQwmVlpmyieF2oX6pXdVusFlpaGHMu48NzNi29VLLacvpHMwGeBr9kFGldgxOaegWxiEwceD5TteIIzkKBfumVTjW9dQt2fPbR47j2cUafNTcFnoHgQlJ2zWOqis12Fp5awwqk1HpxL62l9sDZY62/1t/AG9kA+kHuSvKZmAKMPIzE9GHsw7hsyrbKdU/RugL7KslzowZ1vCOWBPBoSaxt4LFjiNzwT+/KNgGLbg0h+GdqxhkEOwjiMs487wBnKrj2ulQUPn8ZHL069aZO1AvLhTbTe/JDOXd9EpMHqMu2ul0zjtZAl1Hu7Z5zv7dm7X5F3rbrwl7mOUi24lktg9zTnevkaGBlwufLXdBT1lga9ruebnHp3D0oL8U16ng0kRq/zGeAmex/DuyXcLPFpF8czm9o6ebUbQBngQ0WC+821NXi/W37VzzknV/TuCqAHy8sBg/yNEIAwswJ1ySv4icLOsK5z1nXOuibWVzymvUolpz2D3XUn56pcI+zl0zeOaI6OctoJd+0h7tR2tmB5zQLV2O5nXXZCercH1XKQ+FIH5CsVaEtETl+8+O7mZm8BNwGyn2SRQWiF/037p9wPL4EzCwIW6E6cmEfsMYzfpX7kRxeiq9FGqgOmgxW2wn5C45q5ZlrpPXhC4kNSS679+Wg0OpqPhsPhaK4VTFxmHdNi6dJowcxlpn2u9QkbwmdfuiSHZmhOGHXqCepzmj2h1eWqxfIpqa5UtDg1AafLJf1Er3AdTlYnq9Pm9z8//uL4i+9+NR4f7f99f6iHmnxP0mn6fXoMYwxjBONv6TA9hIy5rl1mX2Y55qOVfplCDjZjSrbYWDXbaTrprq4IMe5qybRa1Es5k0gpt8zHTJ/j+vyhOBTDhzv7O/vtcXv8wfH7v2l26416g97Sd0dC3B2N/vn7muQ1H897+WqI8uql/exok7N2k+xVkI9uk/32R/h1ALGNRlDXz5o1wWui2Wq1Zq1MNNrvweUb7aZ34Yy7Z7cYDmsVXnPSlLEi6tBZ1NxGg7FGKZOax2sKraPx8XR6PB6PshOXRGmuzr2c/KsxOjXoE6bYz37QtOm43dRLtlcvsdo4UeQHudJr5vEk3wI/gLpHeC30fhffUUSZ7jr5zvaB4uCHHf4XxA7D8QGMVRhqBX7YIzv1208/f/r+8+a03qq34K1UyWG73aw32+2hfv25dRgNRkHMdb3egJ6Zu1VecWH31MBtXLlYSobVxHs6aGCuWbMLJZRX2+Px2PVYTbbb7XFy3mMrnhBag7c6FhpXptzhLrymOHA57YQVOGzQJB1lgnYXLrwco1D3ZtXNC6z99e5x3qsLmtgdQWVhW8ignBBNAbOjXUJ8hV1i70DWP2VtdpON2MIIhoNWL+BckYVc7NimbbMd6XjnY9xjpjXXK50oobvPI/Zb5kxUqMLz4ZUwnvwAEppFiAB42pXVfUxWZRjH8fu6r5PgBOGBAkJN5kqZBKW54rGV0AIdZNKSYKAPM9mEhCAEhpMHljk3RA2XQZJBa20sNIs238iZRoEvmBsrsyLLYXMukGe8rJE1+uJf0B+Nztm5zznX9fvj3J+zcx9jzcQ2wxiJ5gjmWsx/bY7jDggQMjZ+uvnAwIm8rppuPihoIu9kTjcfHDyRvydvunmXayI/o2K6+dBQ8py58zfO3bzD8fTd0WUCTYiJNBFmkZlrlpmHTaJ5xDxPN9s8a/JMkikzqWa7yTBvGo85aHLNR1SPmVLTIdZclSDTx1P4JNLckQfEX6IlVNIkSrIkVtbLcsmXlVIgL0mRbJQyKZZy2SZe2Sk1sk9qpUl2yyGpk2PSKGflqFySM3KVqz7plBHpknHptgGabsM1w87XTLtYs+2j6rHxmmMTtMCu0hKbqVXWo9W2UBtspfbbHTpg9+lt26SD9pD67Akdtl/riO3RUfuL47b9vPuxqR727//h4cVjFx4NeHyIRxvV03hcxONXPH7HY0wixcEjBI95eMTgEY9HMh4v4vEyHsV4VOFRg8d+xmY8DuNxEo+v8LiMRy8eN/EYkk6r0mVn4zEHj4V4xOHhxmMFHivxWINHBh6b8CjEw4vHHjzexuMDPD7B4xQe5/G4gkcfHj48mLuGTPWYETTJIxyPh/B4DI9EPNbgsZ7uZjy24lGHRxMeh/Fox+McHlfwuIHHHQkSPwmWMDwW4LEEj6fweA6PbDxewaMCjxo83sGjBY92PDqp9OBxHQ8fHn9Jo/WXozZMztgFctbG4ZGIx2o81uGRh8dreHjx2IHHHjzq8WjGow2P43icx+MnPG7gMaS31eigzlafztVhXawjGq+jmuy4dS0ehVM9ZlZO8rgfj2g8nsAjGY90PHLpbsFjOx7v4tGKRwcePXSu4+HDY1ysRODxIB7L8EjAIw2PdYwFeGzDoxaPA9y14tGOxwU8fsbjFh6jUmsd2W1Dpc7OxyMGDzceSXi8gEcuHsV4VONRi8d+PN7HowWPT/E4iceXeHyLx494DGgDBv06Uwc0Ao9FeDyORxIea/HYiEcJHq/j0TjVIzBsksccPGLweBKPVDyy8SinuxOPejzaqHbjcROPP0yu+Jk8CTelshSP1Xhk4bEZjwo8avCox6OF6nE8zuHxPR638PhTyuwsKbdR4rWxUmOX45GCRxYem/AoxeMNPOrweA+Pz/D4Ao/LePTi8RseQ3iMqUet5ugsLdB7tYR5V2msVmsiHul4ePB4FY8qPPbi0YTHETxO4/ENHtfw+Nf64Zr8vczDIw6PVDzy8NiKRz3dFjxO4PEdnSGTwUrhkSg8luDxDB45eFTisQuPg3i04nEKjwt49OIxgMe45FuXFNiFUmTj8UjBYwMeRXh48diLRzMeH+PxOR4X8fgBD590qp906X3SrUuZZYJmaIpmsmcj4dF8xi14ePF4i5kfwOMIHh14XMLjGh6DOugY9TkuHXbidMRZoaNOmuN2NvA7qfoHJDFnSgAAAAMEKwGQAAUACAWZBTMAAAEeBZkFMwAAA9AAhgIACAACDwUCAgIEAwIE5AAu/8AAJHsAAAAJAAAAAE1TICAAQAAA+wIGAP4AAcQHngImIAAB/wAAAAADtwUOAAAAIAAUeNrN0blKQ0EUxvH/ZK5JQBFBm4gX7hRCEuIuuIAQYwJRNIpr7YaauItr5QPYWliqta0g2PkANoLtQESwDYKNMB4tfYKcH4eP031wAIWWhTq8UFrygnPCcgW0EidBijba6aCTLrrpoZc++hlgkGEyjJAlR55RxpmgwCRTzDDLHAssssQyK6yyxjobFCmxyRbb7LDLHvsccMgRx5xwylkQC1oC32KVDVltPVtjwzZio85Jqypq48pek54XCZ3TST2kH//x3ZN7Fi/u1b25d1dxX+KbCLU00IjPNXfingc+qPCJU0ppFRX1Kqaaha/SakwUxHQ588vETdKkTNbkzaW5Mjfm9u9vVTM/9iprc3jatZRJTxRRFIW/BhoSIkhEN2506S9wa9y51MSV4ohBHEAUoQEBlVYRBEVbcAAbRAVHQEBAHFBUnIgiLkh0Z9y4EGNMDCGhy1OverKjrPTd1HvnnHerUvfcVwVJfgj4iB4r2U4+BxRHqMXHEB/ZjFfoHC20cY0uHvOSCf7hCBS7c5gT308i6WBNW18DbboG3KlRik8sPWFxRLHSrMkYbTLgs9ICA4nzSDb3psSNS/3hmrGm45bZ3Fpq87hK4bnmju9J/kBnoD3Gg1WsYS0ZrGMjm1T/FrLZJmd2sJMccg3L1d5WzVliG5SVqSwbR7J2kadrD3spoFCRJ5wfZPbebsML8CiKKKaEfZRSFpw9RinVTonhRbrK2a/OHKTCoNDqKF4OcVhdq+QoVbOyqjCq5hg16vNxTvwV1/7G6hQnOaXzcJp6Gjirc9FIU4x6xujn8dOsM2Pv1UtpNsjevc8Id+igkz7jZaZccxwJ+ZJlPMyTB6Wq0Bv1xo5/nrBb5ardrq06WGmR9IqoOwqDPtqZXmU6T3H6YD+lLMaJOtXg4EhFDqs39UfUaFdmU0N+NEU502iYjWLVv+EGLugLvKjZdtVGrcIOajY4WveHc1sMv8RlrqgX7QaFVkdpE27nqr7t69zgpiKCo5GzdnDLdK6L23TTQ6862Uc/A0afbe9Pek9Q7w4rdxnknk7IQx7pTzOsCCkPpA0F1adGc/gwT8TtLIeN8Fx/qFe8ZpS3PBN7Y+YXYmOM854JV4rQO75onmHM/ZlUloN7UD43sV7xH4d7IQtosaYsjzUVv4Is12rXqHxtlSs1Lpf+G+HhWkRywifm02v9jM/QumTmgzs70Gp9+wVkPIPWeNp9Vstz28YZX4Ck+BKntMd1NINDFt2AIw8pq9OkiaOoNkoSlGg1iahHB2DsFuBDkfJU2k6mzbQzvLT2wO3f0evCvlA5pTO95n/Iocf4mLPy+3YBRtLE5QDEfr/vsd9+j911h//4+5/++IfPTj/95OOPPvzg5Pj9o+lk9PvfPXzw3jDwDw/29wa7777z9m927ve3t3pet9P+tXvv7q8239p4884br/9y/fZaa7XhvCJ+9vLKjWv1n9SqlXKpuFTI50yDtTzRC7lshDLfENvba0SLCEB0AQglB9S7LCN5qMT4ZUkXkkdXJF0t6S4kjTrfZJtrLe4JLr/uCj43hgMf4391RcDlczV+W43zDUXUQNg2NLi3ctzl0gi5J3ufH8de2IW9pFrpiM60stZiSaWKYRUjuSpOE2P1rqEG5qq3kZisVKNpZc7xooncHfhe17LtQGGso2zJpY4sKlv8hHxmT3jS+ir+57zORmFzeSIm0QNf5iIoxTkvjh/Ja015S3TlrS/+t4IlT2VLdD3ZFDC2s7eYwJAFpy54/B2D8+L5t5eRKEWWnPp3jIa0xEWYwM/GDL7BQ6zPtsmXJ3OXjUDI2cDXNGcj6ylz15uBNEPifJVxfnpInFnGWaiHwqZUeWH6fH68ImcjvtZC9NXj4AGfy1wjHI2P6RtNY9Ht6rgd+NLtYuBG6Vq95OfrkI9CLOKEwjDw5bo4lTdEWwsA4JSDk31fqaRq8kZHsnCcasl1r0t+cS8Ou9pBsiUG/hl79fyb5DVuPXuVvcYC8kPe7CApDS/2J0fy5dCaoD6PuG/Z0g0QvkD404CyJOry1jeYzlYzKi2s7Yp0JkwrLzol7ptWLqBsAeA9/In2Jhh1pEuRlNH2JvcNi2VimCWVoNElOyByTmebWDlS7WxbdmDr3/9xyUp9KjiydMFWHcDCJz3PC13T0uTQLe5NuxccvGS0kDqYWvtxP02KRToxNEqUzu2MlXPQucBMmFEQZXGFS7bLfTEVgUANubs+rY1irfK7sy92BkNfZTutkoNLlObf0ZRkNtgZYXZQg72mlaVV0VuKXpDbV9j9jC3IrzieJCznUClbiaEGhc6TQL7bDIQcNYVNfq61khJbtg/CDnq1h+1O9CLB67wXR/Pz2ShOXDc+9cLjDfRFLPqTWOz7m5Zyfs//m/UFzX2d7Rg7B22YMlk7EcbjQeIaj/eH/lmdMf74wH9qGmYnbAfJK+D5Z5wxV6EmoQQSwYkgS3sgSkreOnMZmyluXgGKHs8NprBShhlsPDc1VtcTNdRELjPByWuOm0nngZU0NtPSq6l0CZw6cb5kOEiYYupfwijAbqXgltyyu2zWTISUoKdAvoRs2WDPlo2aYSWwuafguTFLyq51piztpZIzSBI2W2DwnMQuGMJ8euGHP6zgcOg/W2awr/4h0aYfqnDlGDWE88TjE6q/vwbHcRjQ7sFuolbxGNIQd5k0xV14vLQsK2LallXRJvwe4fc0vkR4EZVv3DSQbNp041BgI0bH+MwydK/lyCSfn58f+PbX1vPARi89wDv0ZbmJw63g3IfcFr0h4C05G0fkBzv0Sbfo9McB+jIzCJG+LMNCObUAiZ7SoX6D0hi1Fgk1BIytYxbIoEmT+ieB6te6ZNtiQy41tM1CgyZaD+Lr4hdq80GvV5xH9CnDN7bva8QCickCHaTiMjwfC7DGIdc1so9e1odFxdLIFHt+vjFVb8VKmYyWlXOqtYos34ZBPDSu3qY9p+AUg0A7r6hHqQDmrssqPGpcCGWqgOiA1Sdf8DyCqyT6HzIzmLM98WdsneS0slQEW9acfoTTTetXgYg7mXKJNsFqauO/Gi3SypcRd2wJ8/N/i7/YF37YO+j0o/pj1hkalQXxVUC+11xrla6iNQXHcan24wo6XqXa4qtA0xnTqYAvFZyqN+7RUSnuJ+Y7TfU11De+L3CCmA69uOjk0D42nwQkBZd31V72QiHjghAd08p4XH8ro4yU0smM5fuXyeMF2aMXl0Hntr5DYCm016JWPrDkR6jMTIQywmNeFxuC/pTyFr0hkrRoC5Q/qo6aZjbm/gjFDoO9MO7FdEUdR2nY0pnkJ81LJtEXBooHhmg5crbLw4CHuJoaA9+2LXQjvvwI91QR0VGwq9ezO1RXlSimEme4qQSWLOJgOoqmwsYJImkH0tEnH/Np2zArjkUsVd/2IAzzDbRdnz54TpsimtIV+ohu0FOl24O7KjpkzfIEenkKWMUSgcPWN6K/cUwX9IdhE5G4Fl+P+ZsxtuCHOD3yjfFvQxxVdCJxlerIAoUg9IkKYEgLlh0S1C1A3nzcTB4WnR8Q9Xza1MIlZRWe7flyNxNR/USDz5rSfOkOmLR4Y2/oZ/tUjth9hNdFVVmkzaV54KfpUfp9UrWyhGk1IOoMSftrcdpk59ADCzF9If49a8enBQAAAAABAAMACQAKABUAB///AA942p18eXwbZ533PHNoNDM6ZjS678OSLMuWbMm3HUtOHN+OYzt346S5WpqqOdqmV0pbenGUvgVaCuVYYF9ogWUJcZLGtCyE/QTY7m66LRtaYNu+7R8vLeX1Li28QA/L7/N7ZiTLOYB9nUgzGs3zaOb7fH/n83uG4iiqfAPzU85CMRRPdVET1DrqM9+5L73le5QZTVNOqhudOuUYGDA28d9HayiaCqMNlJFCaE3RytLm015vIXa6zfAgo4zMo6aTBf5BmqYKi68sPptdfGXB1pVdQNmXX3vlNfmtZ5WubP6186+1NPuKdq/5dAk3bYudLrUxhgdLjFKA9kWhVCjS/IMl3Im7kPY+m342m342jbtJN7dsRUpEIS+7heZ5uyEWzdBtyUR7Pp/ro9taE7GohSbHWts7+ph8Lkgz9sqRPho+I+an729jJhcN9B2xwqY8F/Ra7WYDR/vdtqbeuDxzRbw3E+AZ3sBwRr6+Y3V0rLQ2+kteCTicAZvRaAs4HQGFX/wPzvLu25zlvTVs6b1HGEPP9kId81nRSLMGw3zQ7WnoiYxssqoyK6my4jTyNsVUP7B98X6HH/rwOxxaX4sTGM7Y0rvsHZydilIJ6iXA/btU3dIbJ00yGo/N6zuJ+aXfnpTwjlTZEfFO0Qt7cRnezeTdRN6L9SgOXzdKaKIuloj/3iSZ3NFATDQjJ2uiTLKJPhb7QezfYkzMFDPZAtO2jdxGqlAo2Lq6stnZWcXVpeBdJS8v5JR8SzNKz6bJH5VO+4pB3KUp/vtSbZ+1/bgrHVW7SeNe8ODFnU4DGbEkE2EsTCyaSLR3IG2YXHyMibBHjEiOh0JxVWAPLv5qPyOqMX8gbkVGNMeaPclguMFrYY+i/4X+cZXTZ2EZ3iSgnvIzgllgOYvPyc5JFiPDGK3Sg4tHMZu/RVEswrwOUmmqk/ojYFv0htwymgjJVngz4ze3Cb+FMVKheTpTrPc6ivh7RxF/73BIjXByI5zcCCc3wsmNcHLjU3SOopbOnML7VCKPx+kEPhNvf3vCqm/NZPuHEyayfeOEBFtaLpq/LJ2RaMmb/H1LC183j4Q5eap1HknH+Q1UYaFAJKYLZWdfI5Dnzqe1HZCAdJe2DwIkeluSvy/hLmTo42RJnuKhl7kS7gYLToE06AKZsVvYWCSaaFNa2/MRjLUDhCfIoNYMHYspIDnq8i6LQp2Tew6PlL/tSqVcKHHjI3tyznR/Q9v2tfXlRW/nttG5s2um2z3r4kPXTj37bs+WNQl0w6qrp/saHKEke3cy1LjhtonMhqFOm9g2fYBG2fE2f3k21jO5+HL3lt5QudPfMU1RiNq19FvWxAWxviG65oSf6knrKKZ1FPH2/wCKePufgGJaRzH9fTpPWSg3ylIRKoEa59QZ9mnUQLVRzShzXNiElc/5BXihrAaX/MJZjNjxiHseZU+UImpiHjWeLKkzbew8ajhRahOa51FmroRbYuDOpuEFdLVbDDWaw+DQNQnoGIc9SANaQF3WRHNGe3Hn0ZE7/uWhiZlHn7+zc/+2QZ+RY1ijZLTkJg9Pbnpwb0fbnk9cMXHDVKuVFw3Madlts9hTSd+Gr771xa+8f2y7I9zgs6hem92vCslscu39P7z96D/c2Z/IJgxKkMJaArj8EOayjQpRnyVMDhQiSAV+qsBP1Y6RUm0YJtWNMVKfBn5SXg1Rr46oV+elV+elV0fU+zStUAJG1DRnmfLNo8RxTuNiBcHzFd7N+o5bMIymkyXLFAdnzpU4nW8a1egVVONriPXQpq/99vHyfxJaxb/+xhenTrUe/Ob9x47f/s3ru+jPff29r01rBNr8P9947JpT946+r/Td9UPMFHznzO34zhupb8N9H/cmdZ4k9btK6neV1O8qqd9Vcp5WioKghtUwvjnvPDIWzXcl0JkEei6BEgmDB9/HnHkqiTfHDVXZmz18Pb7tLNFgsi6DwJ4E6UAqYcY5Gdza7CEwmKcM0MFcybAsdjt3zOoEoi8SvFhEuWCXuZ0VzcbFhwEY+iqj2chx+K1sQHNGrNdYAe+vo5HRLLJDNp/NqIFktPnsNp9iLO8XZL9q88p8ucWo+ECyvoXtyXpsT7LUrwCvk4UWFDPpkJl0yEw6ZCYdMpMOmQkg87vqJOCVBLySQO9JIj5HAl5JoMFcVNGB1V5RhTdZQeNUEX9PueaXzpzAX8D2Sfydq2Eaq6bGovWMCT1nQqaVlgYDvVBAWKedB4h1oJcBn/WdaJg2ae1LlAljbrrAwhCYCxWcQVCxY1Dd1c29Ax+r7LLrjfaI2xu2GxdP4D2PO2o3Gu1RtydiN9ITRnvY68Z7XqOJ5zjeZKT7Fv+xss/+srK3+C5tqOzraKMtGG0HtQvQPl1wTbqOuRhKB5zSAad0wCkdcEoHnHoKS564dOY0xk2Upwk4GJRlcTtBDuI7XnGjlVtCWyo3IjgiLk/t5S9fsi5DY/gqvdpVfpdyaJfn0C/PoV+eQ788h355DsyHk5RgnXbMo7QuJCh7rmqFTlinDfBVlf4raV8dA6D5GKaysHjWlapgjp4Dwz1m96kCJvW3K5f73lcExa8ha0hjue+lXiD6Tr6y71AfbW5udmWzYsbt9s7/lcoNOB2sazGZRGC1CKwWgdUisFoEVoswCtiaFz0wJHXtU5LbZc66WzKGUP1UaGOFtAUb9mjyGICKTcZ+jVzdU7pWZfN58JdmsXt7yT7cy52sGM4YAncIO0YoVsNg8GqxZ4Ty4CMRIA1poz3kcUVUI13OM5IjYHcE7RJdHkKYvR53WOUbfR8IN9e5BXQzh+6XvKGE5zqrTzUts+Lq9x7hRZ5hsRXCrutj1eOPN9SZvPW+9zczjwcbPJKgBhy6LrmDU6hV1OPESietVrsOO9la9a2ZbH8LsNt12O0E9qCYyeQA9pzbCm/4xJxsgj18Sg5Okalg57SYsSZZT3TKsxE4RjACmC9COZsH18dyQQO33qKCqQZlIpGMOZ2OSwAaZFz5RA0/2TvMDq+5w5uMxRzlD4T7/TRNG9WQ2x2yGRu904FkKKCg7kB7rsWNsCZWQx5n2GYcsmNnXgrkkvSrXR/sGX509P3f8WZA08yz36yPiq5UaPGfWvdcOZud/LtJ+vvYV8XK3MRjW75naYF9g4tQKpWkvqh5pXbAyA7UtIMht4Mht7s1GPNFIUw1U3dhjzaogx/UOR/UXaSg7iIFdfCDT2MXSaQ8KDVnnYmB7HKbVhr02aoMH7diS5Y6WbLOcDEiytymlQa9Jnoi9rzG/2HfGH34lUc+9bMHBkYfeeWRh84/uPZU8orPHjr02Z2pxLbPXH/4czvq6Ue/+P7xnZsf/8OXH3v32M5NX/vdNw78wwPrNnz86auvP/PAxIaHvke8m6V3mZ9gWfdTKepLxMrXGfRbNei3atDF26CLt0G/VQOQyKUEAMAAABiQTWY0HgAvPTBP5+YoJT6PxBMGgwnfnnTCMWUCYdYDU41itXbeAGefKuHTHXD+yRJpgClWjUEJxVbQCus3tsbVYX5SvPnvb3lYUCMe0HMNXuRomLjmuvHUqZ7Ns41f+vy6qwfrmId3feFAbzlTFUBMGd5V2H7r5sn9rZbFd+qH9mD5G1paYPZgpoygek1v9+OA0IpDvH4dDbKV9a2JbAkq/fN0YzGdK6p2NJ4rKjgOzNXlTD43tPWB8vPJMrzhJj6gme8pugU04AkfsU1nTnj0rV3bPmkFM2/KPI2SVAclokRRUsIdqKMomdC4gk8oirDXoXQozl7sD53q93GpGScmls487E8tKOBTpdOz8oIM0C/bfZv2xTIlOzLzKDlXUkTsYZ4ukV5T0O3pEumXg46rRMWt03rXy5RlK5TVMgMZw2XceAOzZ83NX5ntP7i5xyWxRpPRkl9/eLRzdk1dbvqaAx+Yzvdc88kN6c0TvaqBpRmDxEvZgdnu9vWt3tzM/gP7Z/Lo2iv+Bw6RwlF3POQM2PhofSzYsT7fsa6nJd+34fDk1J2bmqyekCopbtWGvXt/LBBoXh1vX9eby6+aOQw+hBWz/0XM/ih1F/Eh3EU8QG4FcD8JPsNfLQpgxhQclOLvFINtHtWfCOhsz2Gn4i0C74/S8lnAeM4QgDNOlgIVfueqHvwyuSMV4Scm/EXijT5S8Tnwnu6tMvcSX/Ws6leM7/1NldO7jYpfVbVcB77Pb2K9dyv2QtLUKS2CubIJhUFuwyC3YaBlGGxyGBgZBk9TqfU0MYsppw6FU4fCqUPh1KFw6lA4n6Jl8KvAHxWBngLuQkxMy9O+ZU4S91PXh+l0jdN1Ck6E8GaZZIVabbjs2eh6sMaW3Lr2rvkj137njgHiUEZVY+PMkZGxI1NpglpEFdArN333rtV9tz55MxOrIPX+29vu39rUuOXuzYyr1rtchX2gVzFivdTHiP1N9KLc/NKfimtA2OJ4UI2wU59FcZkciaOoG3ZSUeQOw05TC2pqRk11qCmGOqYbpmPNElPrhmOrWcB3jP8gyaP/8xWtF55bMbHExladFaayl0i0t9c4KzV7TqeB5+5hZX8qGEr7LWz5LfpdxuJNhSONfitT/qYBKYlwqE7laRRDyM4I9njQH7ELDErRKMAY1FggGJMRl7AoYD8VC/P8+9nKPvt3Lq+FZYwW6b2zbLdkNbKs0Sq992O2R8T7nMXrwrZlO9ahBeafqTxVpP5AeBe2rg6tzq5mJMHVasKkaQXmtQLpWmVQkK3z6I9FC5VMWilkooCbVLeuX7t1b6db5xlsiULunqeNRbvi+hHVKrfSPWdaEdWKWlsz/Q3zCOP5XBRFo2zgzczoqpdMEyyVrUSbCwoJhXbMVkzz2fSO2S498sx1tTTvwMNhllyo1fWjEvQXJR06S1QUOVncZybwZikzalr1Ugn6dWdrYlDoOj1LvCJIvGGXp82wnNLIt+nGXD/CEv7yml505nPtHUxB9vu8IUvPJ6eGbphq6rvx69fc7mxZ17Vq10iLyYj9Gd63etNVrbs+siHx1QcH9q4ObV3ff3CV22TCxtO0rTAYH7yqf/zQaHywdX2bLxALGGWP1RPwxgJq48Y7Npx1NRVSgzOrB/AYPYbH6GfcYaoBe5pPwhidwsIpRtp1qW7XpbxdRx0+E9Tb59Gfij5HGtyldBhyRTCKadApaZmkkGixKFAOsb0twnLN84h7MjHqG5THu/DucW6CaAE8EK6uqre5jPys77TWLgENi0JJa8pBW6wXJjS9gNF2ddUoh6TjYi2hiUTFeeIVp5O4CT/L7/nEbHpkcDCJw3kHdicNvBp2e7BvWT82PFy/+4HN9d92tG4qhvuKa5MDt6/p29LhQa8fefreQSXRnTqAFQXLYkXBdWKzxYLtWvzfqc6YvO6e7xxZe/feVbaG1bnyYzObe/ccBV2yDWMcZp6h2qh/Ih6Wn9h3LUZ9VY9N3zgJAdAlEiz/uTKxsvSmlnChpaI5a0EWz+uhomgeDuF4nT6pjjK/aQHbJZiHWxrnkeG4MAE5ufQCeaumNs/qLlfRFPK8XtI6UKGH0yV1tIX5TQk6OQWdCNDLXEmY0BJ0JEN36RSdQTPthtoEHROmOd7TO7Ylu+vRfW39hx/bmp4aaHMLBtpmtiZ7N3bffGekONvbtamQNkFs9LeKRzF74gFb8eiJI/f94LYe2Rt1W1S3LRmK1EdOf3vzPVvSdemYUQ1g5l6JUf0Cdx2VoLqo7xHtEir0IMnXBTqlC6xZF3haXcDGLiBn19PoHYqishrmWR3qrA51VtczWR3qLBBYVCODUlfSx1oagHruUayg2BOWCW4cTDuhb+GCTJ3G36JYaeiGlidL7lELtD1ZIo3B6BP6rohGa3VEzumqsphJJGpd/w7mC7zit8OMxtBjV+z5+Ob63O5P7py8p8jbQ8Bh4fE1HxwoYMZiBvdHVhUHk54KYW+e2DRxz/HdNz5979DaNbRUiZoW12Ku7r69OHD3PszdNS0Y3VmM7mNYd6epVupNgm5Dtr3QfrCdUUHa1TBkPtVII/ixjYCulqYnWhxz5p1TA+mvpmlIKJ8CbdDK6lRndUaTzxLZamqcBbwjkcaf3MV+gqXPsOg5FrGsP/tSYtT95pWWQxbaIrzpJ3Serc0Xakrj5bRGbZKrJwMQZRt/UrqJ9JHIvoQ1iMX9ZomyyBbaylj8wpslv8ZpksuCdrOaD2uIRWoY7FjJc9qRbCdjwTOPJT2Lc8HBQ1PFvSNZEy8ZGJrhpfZNh4sHn7i+u/fwl/fs//SVTY8zt968antfFMe1ycjYLZsyDq+Dt3hsZtVqkjxute+2+dtu/O6H1g7c8Pkt6t2PZMb3dYDGiC+9S9/P3YK9j48A9nNOGVQFURE+XSP7KprYp6tqn05c7Dy9M9fcEJ9feq5ogxxhXFxoH/ImFpqHw+PyMDgfCzmIR9Nn829p2iAPWfqi0i4ulPCZzYmFkn4uOB/p3IqAlDDRoWFjqI3GsJmrWDeCFUvfz3JGA+8Ipnzx1rDlGaMkcDbrM0asad1h1XinLIPmvDM2fN1obHWdychwVtVl4QRJcOenunfziletC7//G6MEKlYyMo5wnepV+NkdH96UMltNqk9Hij3D3Urtou4nOdehoehMHSCQMeFQ5Z1iaEPUFrVRXfmMcWHb0Mzw5EJhMObMLnQNp8b94yYCB8YjB+YIY3I2fxbimfxrOfm1nNKVBVz824wLJWhbmFwoQWscv5aq7UlmKY07wBapwiBdE14KpchlAXO6gkyNGnVElg+zZ0Sz0RGq946uegasvyJXUSyXLsSzbvjaocbVDhEDCq3CuFUveiSOj6bXOAQzz3By2I/H4qpDey6G+GK4N87etyllFViMtxoOCNBu867lY5BDwGPAPInHQKU2UoeIhVtLPU0foEQqhAdi41QYBsLR3tw4NTyx0DsUblxot3Ltw4lxD6jRwvlzMhAS0psY95ffOv/aswC7c2q4d2KhhM9vb1woWYuVFgD4ee85oGXhEokS5q+AeoW9ckRyTgfzpOBMBgNJlyi6koFg0inY/gzCQ9cMOBvrfCIOTDHMijfuX9tN814P+6/+BPSQ8PvjHkHwxN9r+XPQEhhZoyBKslsJ+3kjj8fE59ZYzXwVy/966gOE1aFQbFAEVq/3xABMe1c+OzaoLhSGYhqVPcPEJGmirSN5vspgx9hgQcXcHYpVqEvO16lbuCCXbzD89+TcpTlZDuarFaBoIy81tzU7+9ZnlO9qhP3uhSA2bL5/1tvZlnRZGMQrOGDD33kqCLE/Yhj87mmd7risHrhy9v6NKZbnedEomkTihRHk/ov9FkZuH/UwYWJxFBxV075YjGrdt880uCVPYQBPOGXTOmyOi46dE8Xh/HB3t7NpwT80SpkWnMMGYtxBJWCrUCBqgcB5Fn/M2yBCIOmqnaQDb6nag79poQR9OE0LJdKLW1cMWjdaFcXlYVyRHqlIf3DlGDhr7BKr9YP2X6RQh67Dnn/QxDOMwcgZ7aB/89heP2q0QaraZvwVJA9s1tfbh51xv4PHJ7GCHExlnUN7iwEmcxmVazWDCqjV0C9UMqsvaGNUFmd3CqLAWdy2QFS2CIb42A3raKhuaSs/zHyU+Seqj1pH7URO4k84bE1D4JsNGbHxGgrLKhofyhdwjA3GrKB7ZXj76pPwVYGfxLtFs9WGxid9rLWZyfM8+BAysXxnima805TnfT4+38SCtSy2grncAj+xJSzjZlsa4kUJb+PWZp7pHP2laeYNh+PKTubXvcMN4dW/6By94hfhSX0yskCiw4UXtAAlnT8HZtKFLQPkuhR8UD6Xxv/TlTeQsiTp1zT6y5LJ4Zh5owSd9zK/LkH3nat/UeocDV/xixL+CX22sqCFifKPq3EMHmOnU+NBImnASsrpIkZhWcN14FCytZ28a8YBKy/UmqiGjlBRkEgmLYz+ifmoav1QzJ+bvWtdxx6fzdXf/ps1h6Yzrdc+fvi6x3Y3ypGWcEs2Fw/VtW7/0HhqKIRkRSmX9802D2Vd+65oGc66ZnZO/Tqccgv33jS2r8/H3BgL1W3OrrtlpjHgtGWCsQwt0pFVW3v6Dm1siRe3tkb6OvMez3jjqisT8dnVE7dtaBKMkfJb268Od47Ub70q1DG8uKO7QBs9Tal6R/+aQHMfWPHHsL77Mo5Cc1pW/mShFTWouj+jVhwdVXd0VN0DUkGyXUFtipRMlpJ5UuKCSvCdqM2OBhs8Mo5iTjeN1g16xit60obHVZ/u0wLPLm3q09MEJ+OYs3q6piZtXSvnAYnx4C8x7anlYxzMl7G4kZDSnRlp7rt9QJM+la9EmkOfGNl2dDxS1Xm0dWLHQN2WjYsPVI7UhpdjI6uu+ugusLb3Lb2Lprgs5aAi1BPazGdsMnYwxjj1DMmKjJxKtq9ekLnTMnVP04cpP+W43ASkDrsDQ/mkGIK6nNA86jvpkUcIhi8spHXvW498tCIFD5x0qqSdhaH7cfqS86cqGGDgMiYx6rsQG7WxpzsNryo6zL28hgWPmrsbUl34RdFLPys/jPZiLOqoZuoYydNN5qACiwTJePs23FG8EmJAaRbcWnyePjSXNlH6eTUzw9odV6eIwdSKHg+Vy8DdZ/CNnagPjdix3j/OEU2BMVDy+Ur+SMMBUDiJ29RnCBC4AQct5kqcJvk/hiYYE25Futy5Mpm5Ap6pYHHvULjJLbCI4QXeEHNFskFLRe0DVg3pnp4G696jG9JG0azYzFCWwNmbhkeYv7sYNl3ebsfy1kqdILrYVGhHqRbUUrShCRz7P0dgaNFDthbAyUS2JGRreZpOUlHKpKN1+YoGLIJeZ1MTBeBpouiMSlz9iH9QqYihrQuL4VksfFmZxCK5VytMwiGcVHu2Wz+9hk1JdAnx07Og2GDyCDmdzO1GNer1xdxWQ/neC2mGNhhtnqjbE8V+sbX8FDpglrwgcgxvFtDbZfPFgvj+T9FNollgcKgnmNxy+alyXHHoiKI+jKiDmqpWIxwk1QiXrj5Y5hr600lRHiR46ETSqg8GtZu+dPXBRRLjufhatavinsNR/HoUJOPss8mSXqeUIHnrJElaH5pGgzXatap2QWuoutZQdWkhWjcYdMLcZzCnzeSTOX0ynU+UL3iqp9fDrMH6votLg7RuLyohehr9Cat/GRnmxkbrQAOb+0f7Bps6R5rGPTVsqZ1K7dKrAbCXq08hgA6nYMd3fAzU+MnS2Gg/6c1SWtldhU76dOufU+yX0/QOPfOuE457TlP4qtHeOJDpumEtCKgrovLOxjWZrhur+t9g87ucAZkff2ikc+tAs9w0NTZUt/mmkdCyJYh1XWAJLj7C3ItDOIYRJOPNGye92f76loEGFZuI8Yo1xaOeo+bJqFu1UYc33bBeOLK6Pb2QAZDiDUqyXLGvpCyppiIJ/em0bmKJzRSbRhs8dSOV4QIvqmpjKzO9+gj5jmtmVirVtNGqi/7ieKyE//KGtgr0Zyb+gqFdASYG8Uqws5C1fQWjCLUCzxAc/YUUqrehlIISZpQwoYQRJXjUQCZMLlEf8Ool6wMgzRXMikisKTwIryw8eIoWYUb4tJWaOISH0zOP0Jx1FAd+tJ44h0yuDmu2Wk4wW/nT6grQyZJ1FOoK6GrG/K+pK2Be6b7h768/+LUD7V03fOsGvO34tq9v/+TINQMRX2H/5PD+gTD63we+e//Y6jtOXo+3o3h7+8jdu7tad949MXr3rq7WHXcDeo+VH2F+htGDeYXjlXmFSLuoc03UuSZW9KCo4yMSp86hTSmQyQUyc67NLlxyTmFEnrzsnMKfn1LALf/SlMIlaHf5KYVP7agf6C/W1fDP7vDZ+NT4xFTT7o/BlEKeTCkMJgduW9O3tcOLfn3T9+4ZkqOtsXJfRWuzv8Y0ZBhMyFsb+lKO8XuPHVn7ob29ampNS/lzM1t6994OuW+M7hd0dE9rmh3DG5LSIKZp0VSZjiHqOA157wYqrxGxplL6Tb1SulJBXamUFouiIz4irUqHWDkD+HhHOyHvLU+A13PpvHcl7V1p582QtLd3VO4kaW/SdkXae3lOV5vLrDDS1Xb5vLcAkh6y86nR4ZEkQJrb88md9YNrhxqgtt/uV/iLct/lkxVk0blUV8xayX8r8Z7UdRWoy/9XS4BrkzdrWnSLTj9BZi+1zOKhNpSw6rS16mBZK/S16ry2An1tNdPmwGPKi1kdLwrp0YTVER5xgHYkpoy4Punl6ON4mpwolpbPdOtW6oIMLH85YhroJ2iDYDS6AnUOT3Nbd+xCbRjv7+4KmCN1ARPLIGa3M6gIgmC0Z8Y7Fr9zsT68p30gaWWMoihYfBiTqaUF+lmMyQiSNb8xO1YYmxy7c+zYGFdTGPMHvSCGEK0fJrvUCwpmSKEMeqkY0qpjSF0M0FYvjoE0NmhG31PoD6Q8UAQX0lQkbiX+mMD9FUzHTLQp83KH+BtlvXKlckhhtCKY/4BKlVHnG5pCqJa/6MUvs1ByUFP8UhO7FOMdmZdLivibEqXISlhhLIxeAPMfpPpllHO+UVEV1dIXmD/4/6l+oZ/N77h7XfPmtc1OkYXqlnRhU2fDQM6XLK7fOFVMpqaPTtcNd6ccPIO9TdEgRNtHsg3FlKO+OL1xpphElrUlzBKXx14XUrG77wv7bLH2eKK1PhRN923qbds10miyOWST1SkrHpl3epxqrNmfbKsPRxt6NwDDI0v/RV/H/j3VTX2UMDxFKbEmfdSa9NFs0kezSVcTTTrzm0hazWVuWogNB8wLruEWiIp4zTydA2rn9fmwc2fJVCPueqGEz3UVXeaFkmuYbyFBEa+bJq98rmL42UsnyC6TCaOvM8rhVMY1uLcYuMNqg5qYD1ac4tch92izvt4x5Krz242cwLFX1GamtOzW5dNYS0uAEfNfXJZOoK9TFMXTcfpvKB075iWMXb+WoZ3L9svgyaeDwbQVwkYT05buH5bTCz1twxD+nYhPCNqk4bmFHNaduZdf01KJJEFrxqe2pRdKPcW24bidKExyPlGYJNcNDMvV1lRGLpkNvARozNeDTuyKusAzLWdroLg8bsxpn/f9zyxnAWsTexHlsvDpuLDPsz+n9ml1qxgXC8ZlLr1uC5mNMa82+/E/qi29gVo33D/c0xMebh6mh7dY0gttwzagRHxiew2VIBF7dhYSqFhZQvoVljflZTI/Q6DzaN1Qw/IwLTHDbVssACSG0abDyG9fQTRIycow6wd9riDcBYgaLovocmG7cilGss8bFS2bWgiW+2sApxneGqy/NOToB5V4/leEtJbX24eq2dkrAhHZIuqo1wyGYlfMZvPlhgOhSkFTeenSzDbMEGaf1JjN0RVmG/rxCO7XcgNzob5JQuj9uf2W/bOz+y2Mbx1MRaxugdh1Lu6bgTy4a+/E8HjfcMtwOh3ubO6kOycp30J8mIWhdGhDWRnIgqYdQAJIRpUMJ4zl8b2kq2BpuS+qU+7Ew9oZn6TivoVSfNjBktF06KNZM5bVDPtfJxaR2iL5vyxYaF+t5Cih1F8aRnpNwIX3Pa6wnS9nawZzmRxM5jIZ8z83kpeXzNqUOx7HR6A+gvleNQoM4dhPSoKlTYKlTRohGicOYlImgTl650nNZwnpuj+k6368/RPxcmDnBFmwp7s9Id2Wh4Ahgto0kpQ4zwgOuLnlIglwXyq+YtX0at6ioDew1BFncbk0AtpcqjLigvK/9o7lGokv8LaAwxVQDBOPknCPt2vj4MoON/cdXcvbQzD3IVSjwJs3ruu9+qO76WjF1Vn8/eTONfEtG+kjlSOAYhTH0kcxio3IrNUBx5ZwfAJJkxCpAIyHUFDbCSKnjoZD39qXUylka9O3CiwR7cA7HTiSVFBSRvUcitbjA6uiqC6KIrBbiKC6CAqTo2FUF0ZJK7opgiIwrS8ojuFIGPtA+NMbRQGb5QjUY8AnGK8I9G/CDSP1IxHJOyJpDicpuiRrSWdJtJjW/iOIGbXRgRrEtO8UFUEyR35Iwj9U7cOtRedY3HR3h68unqjx3lVXh6ovAD6KaIYun2PN3vpgsN5jYcvPshxU8bsCMVVgyyzzHi2qEZ8rqPDMl1hBNPHvfwMWkrJGi8hsNtkEBvOexm/Cotdkon8lmIwMbZRgXNqW3uXuxeOyFrVo4zKE3cJVGIROmE5KdaIO2MYzKBFBiTBKhFAiiBIBlPSjehalGNTdg3q6UU8T6m1EctiBJmQ9TQ7boojpL4dxD7JVPwzboglcfDhs7R8h5wHsBXlSPijfKbNy0eYclvMj8ZHuTzSiRviuEbxVWXUOX914cyO9Fh91jRM/4GeA+ezZQuEcxlwbmazmh1KkJrQazZMhKQb6R6xySIafYk3a7xTJD61vRAz5ERv+kURjeyNNY6qy2s/gEfsZHq7Z9E74JexH7JjVIi9DdeiYJF9TS3qJUazZ5e5lufIfGbOrPhhq8JiYf6DpY4zZmwqGkvhT+R2s27Cf4Y9iB+IXNP0TWrBhmQvZjPSLNHqBFtSI1x2Akebt1uVxph8UhMUblkfdaucFCQ86b8aDLgh40M3YA4b1X+7KJ9ooYgaksGSOYQZkqa9qDGjBKChQuQWaLQM6rSeD3FgWnoT6Ujdy6drLWTnkRAJISgPkY6FNL4U6Y6hdQlIYUl4wzpLU0pwaiUlKYESpprW6CooNaYVGFAwVCI4mO3ikpNrT9RXZRJc57ZU12MtLsJfLd1W1UrOLmDVGNRkKxhwS+/MXWckR9QfiChKQu/xHI1KT4UDMLrLnnmNFJeQLxG20UH6n0aKaOIaXeLSv/Hm8YTiTakGn0RMW1cwyBpEvH0eTBlh9JNmt5R2g18qPMLdj9Oqowxp6PoxEG+gkH0r5kJukiN0oYWm30EkBeSH06vYiTyfA6kGhEY+ojohj7CQ1pqdmoZo5rakTUCtQXFh7kp5wBSgijIZEh5pIYNa1ViuYVTIT4rTzdP4WQ0vOG1Zow+2CzJR/YJTrgsGoXeAQYv5kUKJhf51iKJ+SFc5kt6Au1iYy2x1uC8cYrebFDP2CKnFgE0FTbKUo+kXmNJWmrtTuVMZ36oSVKgmyXiWLz2kVBgRaiCvziD7hGbYmSaoN3xhUU+RwzHgOa0w8uHNxD5xyqoTP4ZJaag3uDGoocrUL8MhULYroXgdZdkrWfiPYpV80GC3GxRccPmA8erB8p6zCCj2alRQTD8fKR9DjRuzXDao+hfdHohan0yPT+yNxG/5ssDiVsMXt8sqLj/Kyj8JeG3OazAhKlInSV6tQ9OGTBoGB+qZXzmHri72rkwJTJPVK3lfOVeqUKjNMaKoy4VY+xp7TJ4rKxzEyDeVX0A3Uq5SPChBvUHL5Kfk8zHefkIp43y2f957Tb53nNU3SoVaf+XCDweJSPsqZVY+quETE3ie567yeOpf0UKg10+R5lheNRLiRepcvLBsMchjfz9NLf0QPMp8mmdccqeKg7PP00dNiMOYZ56z4ns4VzhEXEl/Gk3CsaCU3hg9fIsWpXPggigcFT30oXI/1ibs+HKqHSp2Vn5lwuNEnSb7GcLQJtk2L9RHtQCTShC2Rtwkj8xl8lQcwMhKV0q7RAKt1YFGIwGBFgS8w/UOASSgy4+TitHLwZdAPZPt6M/C6biibWYtfwNYG5gi6gbsF4+3T8R7CfelwD1X6Qf9NtLlEKJ9tcj/Lm4guFZB6pzdsMxhsYcjVfoS5mcmQ3+ygYiQTYIg6c/h38+cA4VOGaBE+ugt57zmyVGVFRYL+uA/+EkeJKD8uuWJud9QpGcwu+cOcyeaxyU4RcWXXJb7AOo8dukO/Nm8wjzlyzijy8MAJY3nhMl/APaSZm+nnV9yDlHTll+9BShbh4/I9VBFMJFqXIeQuCSz9PFziR1izzQ2XyNwrumIeV8wplT9X8wW+KZZ8A/fEJUP4Gt3njBK+RuzAIAUjrhgMSth7uS/w6KPy64zIfZ9yUC7CKZmjsiQywjvubBZft0u/Nn2ak/86a7YHHJ6IjTXQs6xZDTpwGMJyb5mtRpY3q2bDUbNVwCDZzcCutegknaFXUVYqTDCieGmBpWA5HlDsJCstlGAlQ7USVuMqUVoZm1LeYcN/6G+xauLQO8lgKJEIGhQv7ve+8hPod9wDVEyT16KDAfPLQAqPIUqWcYSk+6hCFkutttBsDj67C3BLyIDjLJur+oySDEMYpN0g+q+dszuv4JAl4LF5VRPTPt3pD3VN55Eg+50uv0xzu58pb33hxfK2fzEpEkfjCOuq53/+8uHDL/3ip1ezBgM2fjLc+W34Cl/HVxih1mga0qb56DY93wXbU3ClNrLoTiJZW+2K0zn9kuGAfslAk4oVb7e1tdLJhO45OW3odX/nVDtjUr02b8CMuO07duxgadnvcvgVI331Edpz+OWfP38VZzTQHNb4/4yeePEF9MQzgiziqzWw58qTmM8PMFfRn+OOYCakqDiZP+F8iSEZE7pACP0k5yuSz25w7HK1ao+pTO1ccMTpoO8xyC6bzW01uER7xOWO2AVU/vCKY80J5v5qwvzfKnvllpXHZIwpQ03jCPMpLkLBwsQhpHth7RAaKrBABO8AoG3z+pG2ypHWypHWyhEyKaEsT06MkIWP9MSVI6i5ck5zJeisPUIKEprnaU/RY68nTKsnIa2+D0tR6+dpd9EbtMaCQVgJbSdvQXtQ7CTndEKc4wjgwIE01A9Cw86n6DUUtXT+BL4QslLDunJlpr6C44w+v3+GlGevBo9ShD5WN+NOV1cuenXlolfrF716nl5TVETwq8S2VVzTomfr2kVup15/1lV9FMF5LTRbsVwTb+Sa+S1wvKi0/ucrWnF3nqbFkmcrt3axhLvU6826LrCNHZqg5ZcfTMO0VpdwuNrb4dk0lUqyduap3sOPX7v3bw50148dWNu7vRhp2fPYVbsfmm2EFRxDB8eSPw90zrSVDvq6NvfuKzVE1149UNi5KnTfvXfdg8Y33LMt0zB9y8SqqzaNRUNrp7a3D9y8JZ+dOlDI79gwEo6NbtxJ72wYaPbs3phc09sVar1j8W8zY/2rIqG+1SONu/ZfiyViGLPtJ2TtdhpJRMt4LpiMjVcmY5sgIIoDf5pQzTQr1CzYIfdhh+G1wyOF7E/TTRRFhbXkdlinX1ifGwvrCRC8fQMsO47Cw/N0U1EQYVl4kWLIs6AEWD0iToo0RWJz8pADjTIwb4F3REpsavTNI3HOOgNrnCtLwiGKIOMJwYP82mztPDkZ1JoZXWhOVopDB39ppThbM23GMj/JXvedD932xFXp5tJ37jqKt9+x+NK9E80b969yBvv3DXduXIV9H/pjn/7D8V2bv/HHLz/yR7L91q7P3bSxw7P+498rffJf7uquW7Pj+vtAk34bi/6XOBeVQSYyCnV1QVQXQHV+FPOhOi+q8yAIHFwoRUbHBrFUM6nQhAFpRhSAT6X0+YSUDnlKzzmldMhTerCWgkXmlqAbGrkleJcUXRbxlsimostizfEz0AVJswi4xZcVpKi2eVQ4EZtOyfOI156nkSssniPzQfB3DpZBVNbpagK1HIPP+k6oxRj0cKqEuzBAH5UHb2DXv+oAx5YX7WI/3aDF0x1xvUCEJIuZLxlEM7+4nTdJBoNgNiLLu1BSyxgkATWwJuxHuLGP86bRInADMK3Dy17V5lUE5uefFllz0KW4ZZPhBwzLIpaXDO89JBD7ez0eky9g2eij/pmMiTnVjtJBlApA1qMI4LsA/CJygjQ4iY5zhkksTDc9mY/jf1SXPiJdT9F3UpIGoQQ5DgmqPpTOrnC4C7Mw82TeacjMyF3zqL6CozbHltXUFlZV56qP8CFIkmyG77TWRQb6KAolrRcDdLMMpTarlq0p86ogCjmIC5ZNGqqaiydrpL/ACVZhsc3isPKMaDW9t/maLpu/bX0rWTSJg2KW5ozunq3X9ux4cDbjHLr/4Dk6b7RK3CgsDufloNMedLnMSNz+qVt2p9MT3dFofdRoCzqsTtniqIu527bftrbv6EPHrn9BsJG1J1djjfQpjPoWNKTZvm0YaD8AvQ21GDGULaB2WgjaLYB2yzzdVhTXzSTWrXOraKII2bsEPiUBqaIiPpooMhafUa7MfpKWvjBZ1KOJgw+P1ymSrCBrBkG7WHTaW3RJssBwq3jwLD1QeNdTJEFuDyJioYuHZqF6lB7F2T6PpKI4MtP4u3CYG4EHB0jVBwdkF7rk6rMD0mmSpTpftUUkeQ/lV7auZTuEw35rD5IY0vcI6dxcmgk3/q5EuofnB0g1zw/IppenUZd1mYFESNU5VO25IloCv3LkUjRwYAv2qb4bv3lt/+Et3VajgbGYhbaZgwOr9w5E0zO3ThzFo80bJItwePU1I0lv61Rb967xnAj5Euw3qt0bDxa3feSKpnDftp41B9c3oeu3PnRVhyMQsliwi13nD8fD0b6NuY4txSiWSofqsfLR4taO+pH2UKw+xll9TqtLsaiYKZkNR4ZWXTPVJdF823qwXc1L7zL/ztmpBqw1iTdX7IbUZBNKNqK6JKpLoLgfJXwoRtRn3I3iLpRwooQDJewoISNMkjoO1bEo7UNEl9o0XdrkdOMdZ1jWq3y16t5XT0P1rz+TkeeX3i8G8BkyiL0MnJJhAkAGIyiDiy7D88eSFKtpUhYbsMrivKIIq/PY5mzSlyEUYdMRWRYj0+JGkk3GQppfyOX0TFhan+2FR8acqzxISpf8C/58J5I+mXQplWr6dFc6TedylWL4i5+GUIl7QJk6UQxFmH+32z5VeQbP4psm2YxjAJFHP+XUYGMw0hKUP6U4yl+hy1egJ9ChSKL828oEAJINctCtBj0uM2MzwvIzHNe8/+MY/evFbpDuPXjMjnEWKkS9rUm3gqVVVCJoXJE1a/OGLk7EcCl68l2BpwQAdjeS5L48X2kly1pymbSS9VbkawnmD47IMNAGfeogUnGAI6jG1fw5cTEdun2rqdR+Q3+U1KuncBsHp8yjphPeKan6AApi4Ih8pvVcfyXl75vjvHD6yRI5v/ZpFFqOmOQpazNZzDGGEwzlDGd11XmjCYU2oDcXH1ZVTrQI9NsWh2Rgz9oCPo/lvWdNOPQ04CCUHa2vU7GSNdj81NJSJW6gDcy/UhC7w+fHsR5tplZTrxPpUFMZ1MChFMnUNyRQQkQDQPswQDKAlau5olcDt7WgrpaRlmtamHQLaoGHrwiUxRKmDlG05rRrzvtJcN57QIvipj3gGdig+ZEe1N4z2HNVD1PXg3rm6XTRko2jePHtcJhv/33DjHseGY/zm6qPh4Ql1GS65CyGEObv8YdcxcxpbMcOeLj4NlZ3fEP770sNMzz0MVfiNy0/HLLybMgLykU6atf/6s+1qTpy7czj9uapo984lJ7qb7RjXCWjVL9qOr/rgS2NdNsjV5Ye3prM7f/q9VMf3F5MKseiq68s9G/v8Xs6t60e+zj91IZvfemBD/RIss0W8jq9Fs5qs47d8fj2UHPPVR+f2fT5mwZTE9d97CuDdx0rNWcn97b17B6IN8HYdC69Re+jHyW5uD4yNjY7FRRlD/Ics94ZiqHYMe5uDM9h/B9lf3j+h2RZudVzrGS9k4sdK+Ev/9rSQ3pfdPDa4ZEPrA5FBq4dmby26P24HGmPx1ojshpri9bnQ2Y0NHHH1lxm8wfXj9y+rbX9ittGOjd3B/ydM50DV7Q5gj0zFFoaW3qJOcC14ci5U5NbFYdm+voREqOpRljdjiXKSNIrWDyy2rNvqkkWfsUzUiEpH+Usdr/d6ZMYI3MvZ3H4HA6fiTEaBYFnjGbVxAlGycDwFruE+T289BJ3CF9BkrVTMv1h2DISzLGz9eh2ivp/pxBgEgABAAAABjrh++kZsl8PPPUAGQgAAAAAALvrfMwAAAAA10l3T/v6/YAJ7Ag2AAAACQACAAAAAAAAeNpjYGRgYGP4x8B4hGvB71+/FnC+YQCKIAMWawCnXQc5AAAAeNrt1j9Lw0AYBvCnuUvd6uDgJjTq0Lo4WOigm2JBF91aLKgVnBxURHAvCK6CdCgibloLboKrk4tTFb+AiOgnUKjXCmnSnJhTi394fnCQXO7e9yWXXCJjcEWuAHmAfhiSOVTkOBa01x5R8Z6Le/+5ca6X1nxLfj6WyOvnRm9QsZP6a/Y0Cka1Ou/XJ04wqe2/Q7cvp4Mjk5xdfRgDken7UMOc8bs4gpJYRC7k2Hlfvmfkw8yzVjHoxjj2HI+2jjtFl0M++fvEBVJh75W7z16jaFJH5KFec/Md+uKUtHvYEkrefIFa0uHWrL32xhpal/64Io6ZUOtYRTwQdyPYpxtj97yNi95+PL4xRtW5G/q5L8Oxz4JrKDaREPtwAv0JZLlbdJZ6romI/ub+VUey+c0bwLllY6+9v/kdyWJbtSHj/7ReRLTf13VMmMSxVlBUbauj/5Qp7Py3tZUxzP5w/oxqVdXWVFtWbdhzrdCo7ydrtMpIf2u80/rUV2Oo/7sMdyUiIiIiIiIiIiIiIiIiIiIiIiIiIiKi3+IVs8RBVXjaHddPjBtnGcfxd9arqiwb4mylEKyVz5YGWQjEBWgQHLDAByzBao2tzlskS90NW0DGtvgjg4CT8UrMAS6+oVQIOCBItKIFhGag8pDWRSlJmpKl0IZu010lG7W0SSWkPnzfXyJ99Gj8zju/55137Fnnwr8TF1y09JlV594TPeGW3Zq9gU07xJ49ilv2Mg7sN245mtkCM7uBhV13y6UNdxLbbhW7dgETa6JX3We2U27ZbmPPLuPAXnenolo4EsWyLhtyJjM5D+dyFerShr2KCa6R7Rh7bsWtcfw+dt2XMCHDWslTn+GKN7FHF2e44pvuDCMvYZsMZxhfwsTuoqdeZ/wRrpFtnflfxoTrrkdL9i8sc931qMKc61HV9rFmGcayLhtyrE+nGjkLs9HLZcw1TxFq1uTAfVBXP8sVj7BpV7Bn53DLruLAfuTOcpVDjGVdNuSM9T/LzBcwtyexsN+6s9yLU9i1xzGxj6On5m5wVpP5L+GAKzZZ27dwYfdck5W5jG0yN1mZVUxY4SYrs+o2OXcbe6zzJqtxFct2DSt0tMlqXMdaGBnFsi4bcqxPpxqZsqqb0UzHiyDXXcL2u//DrvsQJu4EetU79hPs219cQoY3sMd9TMhPTe+HmLOGCb3fcgld82kp3LWErkPdJ3OPcx/FNXsBmzbHhK57/F93PTriUzr6PFZYqx4dfQ5bdN2LhvZ9HMmxjk9UTzVyV3Vqj+Ge6syewNx+hXP7ORZ2HhfWdz36reOmfRvb9lEMXffo+jR61Tv2U+yTaovkV9yWdv4W4//pBhw5j2HPDOglGHoZ0MVTWGY/DOjiSazaHrbsGRza0ziSY7IN6CLUU43cVZ3a73BPdcb9GpD8WTfg6jVs24ex696HXvbtF9ES+/MtjGVdNuTM7iDzYG5v4lxHCrsRLXGP9qOTnHsXY1mXDZnaPZzZfcxU53Ju17FQvbBXo5PMcxSV6f0ujrHKnMcYy7psyJm9jWG2qmarMtsrWNh/cWG3o2rY81GN2V7Esl3Bij2LVXsO+b7CWNZlQ7bsaRzbNZxqfGoHmLkTmLsHsHArGK5SYz1/gG37Jnbd45i4D6BX3bdL+D1HD0oSK0msJLGSxEoSK0msJLGSxEoSK0msJLGSxEoSK0msJLGSxEoSK0msJLGSxEoSK0msJC2S3MAyd7ZFkjtYZbVbUcs9hGPub4srhuMzVrXFt9D7seu+gDzR6FXvuM9GHe2ZjvZMR3umoz3T0Z7paM90tGc62jMd7ZmO9swjzHkaPW6r3la9Q8KXsGyXsWJ/xar9Ccf2B5zqSMpsO1zlHu7Za9EOPV6MhsozVJ6h8gyVZ6g8Q+UZKs9QeYbKM1Sekc4d6dyRzh3p3JHOHenckc4d6dyRzh3p3DGf3sfc3sE593rMp2/jgrs25u7sRxM9IxM9IxM9IxM9IxM9IxM9IxPt6ol29UTPyETPyETPyETPyJQ7tRLtskovYNluYoVPd1mlA2ypHtu/cao6ZT132TkPYe7ei2Hn7JKqhXwbYNd1MeFXbZe7EOo+OzAl8x2MZV025MwOMWOHpEqbkvYICzpNSXscpaQ9iGbkvIVlWeGsGTmPcMy+nZEwHJnZf6IZGRqYkHBGhlD3LY8yZriJYYaMGW5jVdYYmfE7FazLhgwrkDH/HZxqZMraZvxarWDmVjGXhVywfzJW48vYtjZ23ScwcXxnkSTUfXs+yklyiGXmzElyjFVZ43nMSRKsy4Zs6dOQJCdJqFM5430rV5KcJA9ioXrBfsh1X3KSsJ+UJFeSXElyklyL5iTZx7L9HSt2Fav2DI550udcKxxJ2b1zrvUA7pF5zmwfQS/79ueoYJ5XsMwKFMzzOlZZ54KOVjCWddmQLY0ca+RUhiex0NoW6qhQR4X2WKGOCjr6KrbtW9gN7zfqqCBJqPt8Ky7CuxmWVVfoa0GSYI3dtWAHBuuyIVvMvCBJGD/VyJR9taDT8GnGOi/YmeFIEWquu46eN7YN3n95B+UN5Ds4sHOlDXbgtdIGbx38RoY3XvTUbUau4prdQH6jsWeP4ZYd48C+XmqT8EWMZV02ZMudxpldxcwuYm5/xEL1wq2U2lzxHCb2MHrVffsxWZfffQfXGN/luhex506WuqzSV7BsO1ixr2FVtuwb+Ih7ELftHg7tCo7kWOMnqqcav6s6tR/inurMDjCXc3seC9akyx28VepyBz+GbXKG97cvYlgN3uJcFwf0kpDtb1i2n2HFzmPVfokt+zWO7fc41fGU+RPm/DS27VPcldCvV79e/Xr169WvV79e/Xr169WvV79e/Xr169WvV79e/Xr169WvV79e/Xr169WvV79e/Xr169WvV7879PtUKfwq7ZfCr1KwKlv2Uin8KgVT+0epH95YMJZ12ZCZnLOL+uEvoNJ3w3c4brtP/h87BCrLAAAAeNrtwr0vA2EAwOFTVMudb0W1lJbSJmIwiPhIYyMi3cRiYJEQi83IZre5MBgYJRIb/0AvqR2TGEzCaNC767lL+15pGkLyy/NIknRtqtp045n03Nqql/KeSqtRDS+l1C7YvIr3ylaXcpFx8t3Y/ON5GbH6bbhpSLl6ldViyqKpURY40TWt6Zrlsp1ZWnZMrfvF2oKGY7H2KcOjrmPMFkgGNKfOLbGuUI7WvWwKzgpkP90V6tkIzeTMFwqPhrMivUd9qiUyHbmw9Ef/nTTwgw5y7gf8hjnDadTnasJh3cVlTCnT6m8ZPKzM0Eo8Fn8YfhvRdIndxF4yXZHzb3r+0jsAAAAAAAAAAAAAAAAAAAAA4G/4ABUDh/IAAAABAAAbKgBrAAUAeAAFAAIAEAAvAIcAABI2JOsAAwABeNpjYGBgZIAADSBmSsnJS4ey9Yoh7DAQ27EoMUlHwbEoN09HwbmyKEdHwT01PxtMFgHJolQg2yM1Ccj2SSzJI001AAiuIRsAeNrtWd1uG8cVHtuy5TiRERRIqgAtMC3aWEpZynHQJLWvaIoSmVCksKSk+CpY7g7JsZe7i/0Rw1wURW/6GC16F/SmT9CHaN6gF32EouhVv3NmdrmkJMMJkCIBBInkmdkz5+c7f7tYIcSvb/5cCHELH3HzTfpm+oa4zyuib4r7G3+z9C3xi42/W3qjwnNbbG/809J3Kvub4nzjv5a+K967/TtLvybk5h8sfe/mn0v+18Xp5l8s/YZ4b/M/lt66f+duYed98Ql4brCt4sbdt3csfUNs/vihpW+Kze3fW/qW2N7+o6U3Kjy3xRvbf7L0ncr+pniy/VdL3xVvvb1n6dfEm9v/svS9G8cl/+viV9v/tvQb4q13fmbprc1b73xo6fvil+C5JW5svAbjfnQ7trTB2dAGZ0MbnA29UeExOBv6TmXf4Gxog7OhDc6GNjgb2uBsaIOzobfub8vfWtrg/JWQ4pF4KN4XH4M6Elp4IhGRSPEZiwx7TVCJiPnbxY4GFYo6rjREgD8pHOxNxBTXUl4p/Cpwn+PbB+eWaIMaYUeJOTj6kKYgYygWTEnRheQF5OasMQA1YUskPhF4Fjhb6JClzQ/FB6DeLVcfiRrrdyEhBq+EXhd6SIYnXljeT7CaYpeu5rAvLf0ZYl+zD8GV9owZBymeYj3CFdp1GYVVH42cyHoqWUuOqx77W6A7x9mEd3Jw+YyaxP6U945EBzYROprPhYzrEz6vmEOJGXQSyj5/S2tRwSt5P+WYathSRG/pB13PYIXGyRQoNNkbzZ7o0g8XnxlOGAuNPy7rkDbWGhJJqgs+krXAag4q4zik8G8EOmCbEsaC/NX4nlikjNSMfTI6Q/bIY0tD1pJynDoclTF2KB9zRjBlucrGQrNPBouUsyKFVNfmK0UstvuFlhnkBIxPbK0MsTNjrUZmykgtLSCNMftiaqPA1tgecNZQJkxt5pJVM/C60J/xKuRYF3ltMDNaTBxD61fE2I6Yc2lx1SNC7Qs+Z7x+gXWda7cazQcsbcYSFoxDbqu0ineRfaHNZPLfxCXhbChyVHGsKXPj0htj48TypFh9aaVn8MJE6LyMkss5QhUwW/Gr6DweLHFZv2f117m7TDhWdOViv3p8wetTmzlF5n8IKY/QOa7O9Ix1+pyJpOVFGYNlZV7skxOb13HJTZlrIh6CX3Hu/H/67b3rjvuD6bhdWOKJHa6yXXtdikPOiogty/BH/eqx2MOfz9jSydmF7KnbnNsDveAcmnAWUWwW2HVhu8G4kGpkBmwDWTBma02fM7Iuy9GU8zxm3w0KxTmK6jPWYTrNgpE2yGRltAvuoi94tndTldcYA+KLbVZU+3TMuIa2Pxgpyq5d25MVdxTNHhrrRmxHEeX1iGX2hMmf5MLOuPSh9kqdwEwFnzHN7PQx9Wn01ko96x6YLjpnnDyup8swm1tPNVdawDVlKv8i9nTGTJYd8O+uZPDl0o0N3xbban2Y6S7tfM44ct7KnFz3YDkV1+16UskB8sT4Yu4Wil6ZlHcePs/ekPuIe6WnJvfclawy/SCy38YrQ+dcL6Y/+TzHtO0tRg5xBtz9r85R08VDG5ml9KJCdOWuYsr9Tlucqatvcb9U1ofiDqNAeTWraxwZl2m/vL9a73PrlbCz1hcU9+k531Fojj5F1cUeITQBR3Ftz8r8fK137trqXXaL5d1AYc03mU6vOA3kT9ZkdAsZ8qdlNj/HnolTkTXm7iSwU2SZ3S+bcEVWXj3lKHLHZeWklXsRE2+TBcrqMh07tHGvsc+JnT7FfYW5L5rYOBd5bPIqtvc7RkPE990u+1lkiluZ8uv97DuIRYmQy74Tbtr2et/WqmfvtUO2tTozNd+Np5yb1sarYwt6sDrnEe3dCkZ+5QmhWg+vLK/yVFNwX97damvdrcB+/XTATwV6ze/CrmTlTs/4sJxERQxr5dMZPYUVa1XJkJifvwLOt2llwhqrR2yLspMqL2NZ7SUmhns24ilXSVDaoFeeVL45qrWV549obdKs5vQSiTnjOPuWcSymQc5PlwYZVbHA52/SucTlOTi8yuzIXtKPTef32YNi4j1e6eLmbuyc6cvuukOeEcWUqT6f6bVpXO0pq6dS7hUmViPr9+Uz170ioknpfcpZGrJ0U0UXn3y/bQYU860tWny1Lw6wOsO0dHingz2JLurgyilW+9jdx84DcAzs9QccqTOeQ23wnfCMMzIcfPewfsY97oDncI9Xn4K/B1l0tiU+Yx0tSBswp8Oyj7DbxW/L8tGJJnZOsCb6kLug0dfDKfMM0bEz0Vg6xL4sPVy1qsMaC8uOsHIgv22vNiC7w/LIftJ/wHSvtPPAWtpgjEgyyWzCoi6vaPcEv8fgG7D+BvtsrO2xDwe4bnxpsQWkuW59NXyEz6m9QjEi+7r4W3rVYAzabM0SvyZ+j2E5yT/E1SFPiD5O7rOnA0avZTEjb7u8WnplItVkbwhVwmAf9BE+hyV2Dn8bW5yKtFXszvj6ksv417DfTUauzysTjSavhhwrulqzsXTYj3WtZ5yJLeZqsMeDMkMOOHuN9UV2Gh39iiVGH8W2akuR1fIlNWKkFNdPbKQv4kKoNxgTsmtQar5KMmrzK/no4fsfyyPtJVEajTPZjJI4StxMR2FdNoJAOnoyzVLpqFQl58qvb7XVKFFz2Y9VOFzESnbdRZRnMogm2pNeFC8SOiFJ8sMP5Lv081FNOm4QT2XbDb3Ie4HdT6JpKNu5n5Ke4VSnMqjKGUeJfKpHgfbcQFqN4ImgVKZRnnhKkrlzN1EyD32VyGyq5FFnKLvaU2GqnshUKalmI+X7ypeB2ZW+Sr1Ex+Qe6/BV5uogrTfdQI8STTpcOYsgEHrcMIWURI/l2J3pYCHnOpvKNB9lgZJJBL06nMAosGZqhpOhDwCSUCVpXXYyOVZulicqlYmCFzqDDi+tyXTmAlfPjUHTkVkeZDqGyDCfqQScqcpYQCrjJEI0yFpID4JoLqcAV+pZ7HqZ1KHMCGtYhiPwMYSuaCxHesKCjaJMfZHhsH6h6tK6+SCVMzdcSC9HSI3dBF8IkBMXviQ6JUSVO5N5TGogcYKdVH8J9iyCQ+fkkisRgJnRRcnjTd0Ehqmk7qhJHrhJmVePC9WPKR9+cwqIKAQf1h99sAJ9lri+mrnJC/KDQ1pm5gSIx7TtRXA/1Cqtd3Nvx013EUV5mERRNs2yOH28t+dHXlqfFSfrOLCXLeJokrjxdLHnjpBnxArOIPfcdByFABxcS2VpHseBRuLQtbp8FuVAbCFzpFBGyUrbBISH0GaqJn2dxkhgE9A40bjqgUXh10UYVTLTWQZxowV7VaQjoELeRElBjElD7aLvyAM/97IapeM5ztboTKEA8ZlPtTetWDaHUh16QY7cX1ofhciUHb1ryqLCDgkvs9ZUEXIdcU+zRHsmIQsFnIeFrCeMwI6GFtQEtZKEKseP5mEQuf4qeq6BCpkFdxA+IvIsRhfwFblJPFMVxKuIoi8hdw07BURznUz1SGfUn7aGMHkcUbWQyRbqmhy5KWyNwrJTFEHYsbmgwvpcv9Cx8rVbj5LJHq32wPm57Sm7CC+nBdcAibm8CV7WvP5hObrE8TXB/DyCTwQNailAY2O4V9skQbnSKLe2jik4KRcP/AYECqeQ2EDGr8lxgqZHJYJCnMBnwhhYIaI4LqMRml1IoLjcqIs8e3UvyCA3TSNPu5QfqDO0rDBzTT/VAZDZIYkr3sqB7dRf77JFPndDE4dL+bjP0nYl3Wo23cj64nKgkadGN8lKzKSCBi4i8rBGvVyP6VcxIHEOh9IpFyxEj3Iq3pQ2bZbAwz04nipq0VGsTUe90lRT8FBpisYizUbMp9HsJT5SGeRJCGMUC/Aj9FC25bnysiLBlnmM5Pc1F95jk+JoY+eqMnDDKKOSMc1c2zI2mWIvpVOaByO1UrluxdGE1KcZkkkjROXkeRkAVG/tlhz0D4ZnDaclOwN57PRPO/utffmgMcD6QU2edYbt/slQgsNp9IbPZP9ANnrP5Ked3n5Ntj47dlqDgew7snN03O20sNfpNbsn+53eoXyKc70+5noHlQihw74khVZUpzUgYUctp9nGsvG00+0Mn9XkQWfYI5kHENqQxw1n2GmedBuOPD5xjvuDFtTvQ2yv0ztwoKV11OoNMXJ72JOtUyzkoN3odllV4wTWO2xfs3/8zOkctoey3e/ut7D5tAXLGk+7LaMKTjW7jc5RTe43jhqHLT7VhxSH2ax1Z+0Wb0FfA//NYaffIzea/d7QwbIGL51hefSsM2jVZMPpDAiQA6cP8QQnTvRZCM71WkYKQS1XIgIWWp8MWktb9luNLmQN6HCVub51/Vrg+rXA9WuB78VrgXv8uX418MN8NWCid/164Pr1wPXrgevXA+vd/PoVweorggKd69cE168Jrl8TfO9eE4h7/wM+nMa4AAB42mNgZgCD/xIMbQxYAAAliwGhAHja7ZZndFRlu4b3MwMIKUwCqQTYKIJiAEEpo1KGFkroZAOhl9B7itTQQSwUFXtDRVHHEjaoiDRRASuCCAgi2LugYi8593B7n3XWOmt9f/z1rWX0ynXtmgyL9+XZWCXYrl9gX2CPE3bcwN6/fcIJB445XuBd+Ah89G8fht+BD8FvwwfhA/BOeAe8Hd7meE6FwHGnGcgDwf+tArAeHAIVnUl4kznxeN6clMBupyMoAMVgLaiIe3fg2nq80Zw6gaWbq2RYtzpbAksUixWLFAsVCxTzFaWKeYq5ijmK2YpZipmKqxUlimJFkWKGYrpimmKqYopismKSYqJigmK8YpxirGKMokAxWjFKMVIxQjFcMUwxVDFEMVgxSJGvGKgYoOiv8BR5in6Kvoo+it6KXoqeih6K7opcRTdFV0UXRWdFjqKToqOig6K9op0iomiraKNorWiluEpxpeIKRVjRUtFC0VzRTHG54jJFU0UTxaWKxopGioaKbMUligaKixUXKeor6ikuVNRVXKA4X1FH4SpqK2opaiqyFDUUmYoMRboiTZGqSFFUV1RTJCuSFCFFVUWiIkERr4hTVFFUVpynqKSoqKigCCoCClM4f4eVK/5S/Kn4Q/G74jfFr4pfFD8rflL8qDir+EHxveI7xRnFacW3im8UXyu+Unyp+ELxueIzxaeKTxQfKz5SfKj4QHFKcVLxvuKE4j3FccUxxbuKo4ojisOKdxSHFG8rDioOKN5S7Fe8qXhD8briNcWrilcU+xR7FXsULyteUryo2K14QbFLsVOxQ7FdsU3xvGKr4jnFFsWzimcUTys2KzYpfMVGRZniKcWTiicUjyuiiscUjyoeUWxQPKx4SLFe8aDiAcX9inWK+xT3Ku5R3K24S3Gn4g7F7YrbFLcqblGsVdysuElxo2KNYrVilWKl4gbF9YrrFNcqViiuUSxXLFNo7DGNPaaxxzT2mMYe09hjGntMY49p7DGNPaaxxzT2mMYe09hjGntMY49p7DGNPVao0Pxjmn9M849p/jHNP6b5xzT/mOYf0/xjmn9M849p/jHNP6b5xzT/mOYf0/xjmn9M849p/jHNP6b5xzT/mOYf0/xjmn9M849p/jHNP6b5xzT/mOYf09hjGntMY49p2jFNO6ZpxzTtmKYd07RjmnZM045p2rEOm2KxJbDUr93Gxczs106FFvNokV/7SmghjxZQ8/3aCVApj+ZRc6k51Gy/Vjtoll+rAzSTupoq4bViHhVRhTw5w6/VHppOTaOm8pYp1GRqkl+zEzSRmkCNp8ZRY/2aHaExPCqgRlOjqJHUCGo4NYzPDeXREGowNYjKpwZSA6j+lEflUf2ovlQfqjfVi+pJ9aC6U7lUNz+rK9SV6uJndYM6Uzl+Vi7Uyc/qDnWkOlDtea0dn4tQbflcG6o11Yp3XkVdycevoMJUS6oF1Zwva0ZdzrdcRjWlmvBll1KN+VwjqiGVTV1CNaAupi7iq+tT9fjOC6m61AV89flUHT7nUrWpWlRNKouq4dfoCWVSGX6NXlA6lcaTqVQKT1anqlHJvJZEhXiyKpVIJfBaPBVHVeG1ytR5VCU/szdU0c/sA1WggjwZ4JFRzjlZOfXXuVvsTx79Qf1O/cZrv/LoF+pn6ifqRz8jDzrrZ/SDfuDR99R31BleO82jb6lvqK957SvqS578gvqc+oz6lLd8wqOPefQRjz6kPqBO8dpJ6n2ePEG9Rx2njvGWd3l0lDripw+ADvvp/aF3qEM8+TZ1kDpAvcVb9lNv8uQb1OvUa9SrvOUVah9P7qX2UC9TL1Ev8s7dPHqB2kXt5LUd1Hae3EY9T22lnqO28M5nefQM9TS1mdrkp7WFfD9tMLSRKqOeop6knqAep6LUY34a9mt7lG95hNrAaw9TD1HrqQepB6j7qXXUfXzZvXzLPdTdvHYXdSd1B3U7H7iNR7dSt1Bree1mvuUm6kZeW0OtplZRK6kbeOf1PLqOupZaQV1DLfdTR0LL/NRR0FJqiZ86FlpMLfJTPWihn4rN2Bb4qS2g+VQpH5/H5+ZSc/zUAmg2H59FzaSupkqoYqqIry7k4zOo6X7qaGgaXzaVd06hJlOTqInUBD43nhrH32wsHx9DFfDO0dQoaiQ1ghpODeOHHsrfbAg1mB96EF+dzx80kBrAX7c/f5DHt+RR/ai+VB8/JQL19lNiP6GXnxL7693TT1kC9fBTGkHdeUsu1c1PwVxgXXnUherMkzl+ynyok59yDdTRT1kAdfBTFkLt/Wo5UDsqQrWl2vjV8O+7teZRKz85H7qKutJPjv3VuIIK+8mdoZZ+8kCohZ88CGrOa82oy/3khtBlvLOpnxz7YE385NjavJRqzMcb8Sc0pLL5skuoBnzZxdRFVH2qnp8c+1O6kKrLd17Ad57Pl9XhW1yqNp+rRdWksqgaVKafNBTK8JOGQel+0nAojUqlUqjqVDU+kMwHkngyRFWlEqkE3hnPO+N4sgpVmTqPqsQ7K/LOCjwZpAKUUU6kPDTKjfFXaLT7Z6jA/QP9O/gN/Ipzv+Dcz+An8CM4i/M/gO9x7TscnwGnwbfgG5z/GnyFa1/i+AvwOfgMfFp1nPtJ1fHux+Aj8CH4AOdOwSfB++AEjt+Dj4Nj4F1wNHGSeySxqXsYfidxsnsosb77NjiIPpCY7b4F9oM3cf0NnHs9cYr7GvpV9CvofYkT3b2JE9w9iePdlxPHuS/h2Rfxvt3gBRAp34XvO8EOsD1hhrstodB9PqHI3ZpQ7D4HtoBncf4Z8DSubca1TTjng42gDDwVP9t9Mn6O+0T8PPfx+FI3Gj/ffQw8Ch4BG8DD4KH4Ru56+EHwAJ65H14XP8m9D30v+h5wN/ouvOtOvOsOvOt2nLsN3ApuAWvBzeAmPHcj3rcmrqe7Oq6XuypunLsy7iH3hrgN7rJgPXdpMOwusbC72FvoLYou9BZ4pd78aKkXX2rxpVmluaVzS6Olx0sj1SrFzfPmeHOjc7zZ3kxvVnSmtzWw3BkbWBZp5V0dLfEqlKSUFJcEz5ZYtMQ6lliTEgs4JUkldUqCCcVeoVcULfScwt6FCwvLCitcVVZ4qjDgFFrclvJdmwqzaufAkXmFiUk5M7xp3vToNG/q2CneRPyCE8LjvPHRcd7YcIE3JlrgjQ6P8kaGR3jDw0O9YdGh3pDwIG9wdJCXHx7oDcD9/cN5nhfN8/qF+3h9o328XuGeXk+c7xHO9bpHc71u4S5e12gXr3M4x+uED+/UTKpZp2YwKfYL9KyJ38TJsvZNsiJZp7LOZFVwssqydmUFq4VquDUCDUKZ1qFXpk3LXJC5OjMYytifEYhkNGiYE0rfn34y/XR6heqR9AaNc5y0pLQ6acHU2GdL65GXc85tO9JNm5/7rG5a3fo5oVQLpbqpgU6nU225E7Q6Zo4lQcHKuGezpbo5we045TgVHbM1Tl527pbKTt/cssq9B5fZirJ6/WLfI30GlVVaUeZ4gwYP3Gi2Kn+jBTrklaXk9hnE42UrVzq12ueW1eo30A+uW1erfX5u2cJYRyLnujzWDm7Jzx5WVFKUPTDS2kk+lXwmOZi6M2l/UiAUslCoPBSIhPDLh6q6VQOxb+VVg5GqTVvmhBLdxEDsW3liMC2SiDOxz3dRQu+8nFC8Gx/w2sb3ig9E4tt2yInEN2qS8/8+56bY5+RPzi4ehm/Dioqzz/2Po3wriR1mx87G/i8qxnHsv5Jzx072f/zibdDwInwV62Rx9n/1l2X/+/UPvzY6WCID25UHljoFgSVgMVgEFoIFYD4oBfPAXDAHzAazwExwNSgBxaAIzADTwTQwFUwBk8EkMBFMAOPBODAWjAEFYDQYBUaCEWA4GAaGgiFgMBgE8sFAMAD0Bx7IA/1AX9AH9Aa9QE/QA3QHuaAb6Aq6gM4gB3QCHUEH0B60AxHQFrQBrUErcBW4ElwBwqAlaAGag2bgcnAZaAqagEtBY9AINATZ4BLQAFwMLgL1QT1wIagLLgDngzrABbVBLVATZIEaIBNkgHSQBlJBCqgOqoFkkARCoCpIBAkgHsSBKqAyOA9UAhVBhXbl+B4EAWDAcQoM5+wv8Cf4A/wOfgO/gl/Az+An8CM4C34A34PvwBlwGnwLvgFfg6/Al+AL8Dn4DHwKPgEfg4/Ah+ADcAqcBO+DE+A9cBwcA++Co+AIOAzeAYfA2+AgOADeAvvBm+AN8Dp4DbwKXgH7wF6wB7wMXgIvgt3gBbAL7AQ7wHawDTwPtoLnwBbwLHgGPA02g03ABxtBGXgKPAmeAI+DKHgMPAoeARvAw+AhsB48CB4A94N14D5wL7gH3A3uAneCO8Dt4DZwK7gFrAU3g5vAjWANWA1WgZXgBnA9uA5cC1aAa8BysMwpaLfQsP4N69+w/g3r37D+DevfsP4N69+w/g3r37D+DevfsP4N69+w/g3r37D+DevfCgH2AMMeYNgDDHuAYQ8w7AGGPcCwBxj2AMMeYNgDDHuAYQ8w7AGGPcCwBxj2AMMeYNgDDHuAYQ8w7AGGPcCwBxj2AMMeYNgDDHuAYQ8w7AGGPcCwBxjWv2H9G9a/Ye0b1r5h7RvWvmHtG9a+Ye0b1r5h7RvW/r//Evyjr/x//wj+0ZdTVPR/BrPYV8bwYf8DV7sx3w==');
  font-style: normal;
  font-weight: normal;
}
@font-face {
  font-family: 'CorbelBold Charset1Bold2B8F5DE7';
  src: url('data:application/font-woff;base64,d09GRgABAAAAACmMABAAAAAAXqwAAAAAAAAAAAAAAAAAAAAAAAAAAAAAAABPUy8yAAABbAAAAFsAAABg8kRv2WNtYXAAAAHIAAAAmgAAAaQygdj7Y3Z0IAAAAmQAAACOAAABPDHDN9NmcGdtAAAC9AAABQIAAAkPcZ7wjGdhc3AAAAf4AAAAEAAAABAAGQAjZ2x5ZgAACAgAABWtAAAhuJVLZbFoZWFkAAAduAAAADYAAAA292eJaGhoZWEAAB3wAAAAIQAAACQMaglVaG10eAAAHhQAAADyAAAQhM+8EshrZXJuAAAfCAAAAh4AAAQmUhFOXWxvY2EAACEoAAAAigAACg7AhLg9bWF4cAAAIbQAAAAgAAAAIAbVCXxtZXRhAAAh1AAAADAAAABIGqWSUW5hbWUAACIEAAAF6QAADixoLwtlcG9zdAAAJ/AAAAATAAAAIP9FAHhwcmVwAAAoBAAAAYgAAAG8k8U/83jaY2BmyWbaw8DKwME6k9WYgYFRDkIzX2BIY2JgYGDiZmdmYmIBogUMTO8dGJZ4M0CBb7CCAoMCA8PfP6yf/35mXMk+j0lNgYFxPkiO+SSrFZBSYGAGAMuqEHEAeNq1kLkJAmEQRt+gZhbxu5GCNmDkjYoXugqGXqDghXcJlmBuZAEGxjayItjG72gFm+w8hi/6eMwAQkgXooTlojkkQwQHQ5wESVKkyZIjT4EiJcpUqFKjToMmLdp0cOnSo89A2yPGTJgyY86CJSvWbNiyY8+BIyfjeHhirboCd9i3/LjLQ2726Q+93QevjznHrv/PBTxf6/NWQAAAeNpjXcEgyWrFIMl8kvkh80kGSQaG/89h+J8+iKY52MLwjOEQw1cgixOIz0IxArwFYpDsPihGBzD5fiBuwWmLA0PAv9p/yazBLMsZGVlEWfQYTjKcAer9ysTI+I7lFMsdNmaGOQwLGR4w7GVYDQwJBmCorAL6/wSQFcwa92/3vw0Iw5i3sWixOAMAZ1ov1AAAeNp9Vc1vG0UUn13b8Vcs3CpEkfbQWaZrJbLdIBoghJAu9q5j1xTi2JFm0wC7/qicW08VVCD5lmgDfwfX53IxtyJx7f/QA0d67Dm8N7u2kqiwWmfn/d7Xb957M7Eb33/37cnjY08e9bqHnYNvvn70Vfthq7nfcJ167Uv7wd4Xu5/vfLb96Scfb96rVtZL1l3xwZ21lVvF9wr5XDaTXkolE7rGKq5o+BxKPiRLotmskiwCBIIrgA8cocZ1G+C+MuPXLW20fHLD0o4s7YWlVuS7bLda4a7g8MoRfKYddySuf3WEx+GNWj9S62RJCQUUTBM9uLs2djhoPneh8Wwcur6D8ab5XF3UR7lqhU1zeVzmcQXr4ulUW9/T1EJfd3emOssUKC0kLDcYwkFHuo5hmp7CWF3FgqU6pFUsfkqc2QWfVl6Gv8yKrO+Xl4diGJxISAToFCbcMDyDW2XYEA5sPP97Dbc8gopwXCgLDNY+XCTQIGUVBQ/fMiQv3vxzHQliZMkqvmW0pC0uyoT6+ZohN2SI+zNN4nIxs1kfBZh0ZCRz1jdeMHuz7IHuk+blXPP+EWkmc83C3Rcmtcr14/fZeA0mfV6tYPXVa+GLeg6Jkt8fjOkbjELhOFHdehJsBxd2EO/VnX64ifaBj5s4pTJ0JGyKp7AiapEBApx6cNqVyiV2g5U6MH8Qe8Gm6xAv7oa+ExGkWAKD3Z9dvp5uceP3+2yLecQDVuvYlJIbyuETuOMbQ5zPJ1waJtgels8TcuRRl0QRNl5jOlNlVF64txvWc2PaedrKcKkbCY+6hQBv4B9R20VFEdulROpobZdLzWBzM8wSW9DqWhwUEla9SaoEudabhumZ0fM/lIyYU8qCzJVYRQQWnKI8/0ktsiZCG9wdOVcIXguaignG0d7NU6daxInRI0PtbM5VCQtPLmI6hlEQdXGNAzvgUoyEJ3CG7ANJe6Naq/62u6LdOZaq2/GU9K5JkX57oYtXoNdxABtlY95TJe8reSE2b6hbczUPM6LdDSmyiAMyjscHd7xUagUX27e38Fw28GoTjUDwIm+Ewexy0g+nth0+df3xDsUQrWEounLXUNQO5c/Gc0p1m7W1dq9WreDFU5sK7bwztbXz7rHEuwT4eU++0DW97te86V3USTy6YCtUJ5RAEjgJFOkQhYyyN/DYwkRpkwpQ8mCmMYVFRn/YTGODmR5hxTmmI5aMMFth9GCH1sZYX7xrXT6k3vzkjUPfo5PFVrGP+GqgiT0GutibavrSMuTEqAZ5USP8AeEPInyJ8DROhbaqYXHoQgp9gZcUTpNkhhbNYYJC8tnlZU+ar4w3nolzdoK/YwnZMl78Kesh2u3Tz0d4H7cXEA92JMk3bbUGHs7sPCCatCCLEbJxBLRoKB+aRXQaYG+wgcp/ggJMPPDKlFSeemqWi8CaYgfbHsVMlSjRphfeFh+pg4nnIGed0SeL3FhXRoiBIibzoiKll5H5QKBq4HOsdpINujjn0UWaMyJkhFdYsjRSv5wRKxltK2HlCznI3sOA+NI6f4/OY8pKe15EXklnsQHmLkIeGZWulDJ2wOqgqkVc8D1DqmT6J4XpwKH4AW8V4qwCpVELBasV4MUfuecREdtz3wzdD/k4xF8RmqaNL2PZE1Zvdvmb+NG88lQrgv4x0FwyAxh+vfAmAI/L1UrmJlpQcBhmCu92iMqVKSy+CP4LTEeIvAAAAAEAAwAJAAoAEAAH//8AD3japVoNcFPXlb73vj/9WXpP/5JtybJsyVi2ZUtItmywHmAb24CxYhvZgAMEAgmBkIR/EooDNBBKSYDSlpCk2U5+aDvZliQU0ibbtKFpkynTNsy22Xa72+x0m7ZZdbqTupsS9Nhzn55kG9Lddlce6f3o3nPPd86553znyYhF8GJe4toRgwRkRC2oTpZMQcwKJNTIM069TiAcQtHL0V/85BeX4OMyhnP4a2nGUkCi79pE3GGzm4lgZipxsAknZneS1k44hILVvJDoxPGYjzAvXVvMZPM8Nu/5tc1f53Q3h9yjGPsa2zxVDWN9sZU1wdta5q7pquHar77BtX8UYA9+9MAn9+4lTwWTjbWSLdyYqjUKIhdbmKi3e9obUmm3OGxzVSb6ESLIhxAHMwGBBf3sHCYLRkbldnOZCQkWi95gxEQHMAQd7kW9RtmoK9cRo6XcQiwmbDFiidFZTEajyaJjCUsYHdEhdzqdtrpSUXitunUcXl5xSS6XxnC999ClS+ZLl7C7eNbSXP4CiL54/TeysUzs5bETE1iIXkfpNXIiYvz/rHvreCQ3Hkm3NI/hABPAcRzAvAUHwqEw86SiO6B8RGy/JDYlr+zraW3Cy5tae/CI8hVqR+bDtz+9c+exH4Nvn0KI/SJYqAI1og70Oc1GPtQT1/eEO3xddqax19IBOnV02Nt7HcTfK9upPt4luXTOmqLq5FI4motFc9EcQD7HNFKEVoqw0dlIGnu3dGB1Mr1dCbdRu9hOVFFuuLL4/X5i5KaJBYmRNACjwsfhmKIA7bzg8DGOQjQFA1Ig5vIxWIrHkq2dDERUOBQKhmOtyaR2HpTYOweWx4Y6Av6B/Ws9Hb2jrcr9+MenVnStm+fPNzwlrwzEu+qtnfMrB+Ya17W0RpPzynsTbzI/yR5vZqVE38pUyz13jnp5g8Bw7T7nwuwaJa0cEnTG2miqqm3Yodddtrsy8cSQXScozyKM1l1/jx3ihlAAbdRsKHI9Tv921F/OlG039MuSXoWX3/trdxo+IE6ouV6AEdQwfmoYJELIFsarpjH4DWCaaXOpadT59EDNUm0mDruPUDM4zDhYXUN3mTVZ0xpzuhxNmIms+9Lurs5tz21c/GR3zxezX1aU57PjX8XCsyOfnzt4hD04/xMv79zx4q65btcVu2vNuf86dRrzr92NXY4feex0/0B0cH6IDjuqQSs1XBZTj7emC1X3YuLolVEpGLAWAS+j6qKnq8Vqoo5T4Tj8DoAzbU7R04AkDh71EVfRxTjYGlNTRRMJN+EIlp7Ct0XXrFxWc9fTW1LNt51aP/LOoYqf7r7r7pquNXNTR7ObuHbeJJmqtz35+n2bXn18Z6iq6nJH4q0nbjm4od/ttF9bDR6ikR4GLEb0sIbEpUNdjKHXoqNbTscIvSxBvTJzY3jT6FZxGYqBbXAaiKF3iw6r00qBLYiQTKgQFS7yw/7mpgm8MbABdm3AAbFceONT5MS13cza/AnizP/u8mWu/bLy7GVU0Jz5I2iuR3cWY4tHXVjXy/OY7ZUJwWqGgCVA9JS6OtDLTPXSiZBD1MFUVYneYkUWlJs5mepHBaiaBYJTek0yw/m/I0L+z5pKBVv+SbXlNk2jcqTr0rNdmBN6ZQsCgyKkM0J6ZXUMUdNXumBNWAdH47mijgIoVEFNKjgFYvzf596qKocDUlwCBeEdB7NtmpzMf2ZykrGR8NU3SE/+G6CZqiM+pdavcEHHC0yXjDBRow9SNkgDFV4s3lCDMC49NUkTJLV67Pp75Ak19udrGA2kyy71ywY9IprJsBrxsk1SPS75JTDqzBGrNI3jEqQwSF3VoXDCB5UvmcBnJ202z+LVd3fM3RpuWNeyahnXfi04f1VN84KIzS7+2GofXaZ5nxVAD25KD9zFclBLZLYYqkU94K6qCfZj0GTaCDX2qB6qV8Fm9107DdX0JESZtgZ3DU4r0X5tDYfFzLm63FyXzNuqTGKvnn5AqvqlbKUnehvj9hC3zqLjS06iFSoSiaiWjUIopqhKxr9xNtUx2Wqjrp3dGjRjAQdxEw4HnQ7qcJvTxQw2zHsPj06a9FKTR3n/SeV9T5OkN03iZe+1x/GGJ8+TCQiCZ099N3WsO28if+w+lnr5qfwY154/8IULRawxwGpD6zWsktglCQDUSiSdqcok9RKqqQE0NRFer+NVDQFPJKLFTcHahr9mPMXjdMVJAmIrgENFIMzYo8t506RyXVm89X44wZj84PIXMLeT3Ara3/HUlT8dytOyDHEElYV7ACqLDYWncrChx2fvQVx/kLH0yx79zTmYKyYlTuSIOk4NDIvfAoExbc60HIwh2wZLFQW4GqTiYHUTobyNUjV235yNJ7LZExvnFI/57HMfnDnzwXPZ4pE8sefCnjlz4GPPhd1z5+6+sOf09Yvr11+8flo7FmoKuxGgSVAr79bw2Mp6vFa2i0P9DgdX1SvzhLsxpWm4UDGpFYolHV5KalViFYCbOX1GUsOw+6j1oTr6MK00tXQrdhJKGmiZIdaAXDGJ9685nnr4M4OP/YvygWNecO1Dt9QkFwQ3LDpCeMLkIT9IUv3FY2vObGq/wjBVqUxzxzK3yagh+6GKrAo9oiGrQj3uKn2XgeviGV2vxeq3EitjtRp8vbKRGCD+1egv4CxyqSLac4yOYrPT/Khz0hy+z/qIlajT6Rc2Cton+gD0TeI03DMZFDDEYAk/ptwJF6FL7CfOfBEfU36mfObsJP7c7X/fuWMi/+jw9rr+VGMyuHHgq8zZo69H2fzPCJ+/yrW7XI3nlGcsloo16eSQW7Qo62Fn7QAO1ASRGi9lEY+nxxDsQQ3bo/0oaPCwljq9bbuzX7YwU2QI9r3GhwrbygOj1ViN+qNkxjyK2UIxO0UnYJ4mp0iMqKwiN1K5A1MIXpUNQddBQ1sjGaVM3EmYWGzZXR0DxzbJ/fu+ctdd7wzc8a3h3Qci/auTI2d29QyefHvv5is9a19Z137PWBJPxNN1HpMUHZpYvfGJDfH6wNuzakdH4/MjXqM1Onzozk1PbohFwj+MhG1NS8Em0IGw96kdSJ9mEyOUboFAap6qvLFC/j4nkFIsE5EAxJnDKMqYVpsTkMfJ65PKIDusZNjNl2lVPgP2vw5r+dGSYp5wdzmMXTon0ROxX0bFPJEu5gnZoX6lmlv0i7DitGFqaqAJjKtWaRhNYXaXWrxak+oFrWjkrTvPTiwvd9omq0Mn1q49EaqetDnLVxz4smfWki09bYeHGXueHBscW7p0bPAYUa79x/Dhtp4tS2aBvkAxOR70LUPSBSTooBED7qRWe2giOzFUAUj+AZsPu8ijtYHEhxh23z/nJzH3YSJQixduHn+UnKZNYX7Do+ObC/JU/HqU1PCb2C6ZQxy0qjpcqDPWVLHyX7jhPgDVwwaB/QGf5FN4HRYVblLhsIjXkatEvvZu/t9JOePPv0az8sj195jHmXdRPXRNny9yoFkZe0fLkLHeULHNk61qyooiXyV0JLMybyyYNEaZTE5U4576IE4VeUkdf/H6H2QT9bxH9BA6m94I0BtNYhMpyRKpq5L+JLhqmlw1MtKFPCfmC3uB0ssgZRzFDO50JdQMr/berZDQHZLd6QoypZ2hJn3yCmtv6x2Nd+9a1pJaf2xZemOdK35LR++jw31PL9/4hbsSLPlJZfVoY/Z2V3h2ZY2cjFg2OBrC7khm68KBB5Y1isZwdbqlsqrq5apqPHvFA33KydVHkvgJXVn3wkBLlWirrJHAfkchVmu5s5Ap46WOyY6GAs76jBjKVggSKjNEszJnLIZsenoVCME2UW0TEkOkNLyUNYzctKmFMC7WOK2mhYNCsBNrQRzvZGh9EzTrSD6GWoKtXXz/YwOto/Mby1jXJcLkoEa7knL/rMzpnT2TDQuXhGZvajDPis+pbs92+PDkgbf2p8vrGqQNkX0p9rvK5kifXfS5zR27Xz204kC3uz6oNIvBSlt02U7KQgYhfuZA/EzrFz1DOmmbPVsmBLb5sjJj/Nh+EUaU+kW7aCfaeBW6z6+Wgqm5N/aLtbRHnAoHNSdOdZDMnMb9vXd+/fDA8kdezM7b1dKwNpW6YzBa031X37yNUYetfM6eb+49+v29HS77t22u4OK9o/K9gy1eG3iTovkdeFNELWhfcTeYM1K4NlPOhTm+nHWibKMxZKhC+qzsFKacChmb9gNxLfdrY0sNVGlWKffrRT2AnCZlyr8gi4KkUSwVoTmxxl5ccS2DQciHtX1BgsF0W8RSf0d7bWZB473KYz27Hx8O93QmXQTjHAS6gXV0LByJLT2+tftpq69Gwj+obvT1Tqw98TRu2Pe9QwvMbp9o74vgkx/tgiDf4GkO2tu2v4o0i7wG/q1EdejBYr/pHqrxBIdMnpFgUPBlJYHZhrKyMM3RM9mOHFVHJnzdvhEfw/ucvpCPKcxrR/1oOWIYaqQoYqDPnBIEBlk1rkobH6fyVJtoDwim2JyDFwI+hgEjCQEIfLK9+7NLmv5h/YaXj2QWTzwzuvLMvWlM8p/kYplNVY09cR+H97oaFzxb4X3VXpPY8cpDB9/YP69t16sPxoILVnWUk/2B1OJIZHEqALFtAAO8y30blaMjReT6jLUsY0bbmKwbiyMSbzYYR2QDX4yDXHoGBZiTYLqZEYbhGScTYhg6KSF2iyMiw4tOMSQyBREJY7dxxMgwyCgaq4xghGkyVSPQqBinb7rzCxFRiWkDBCwoES9uA/JueKi2rjPixGXKB7mnn06tP5KJra1hf2MoszX0xPa9fu0qw7++df3JVY2Sie7do9CPfwjRHkArNHxWxpfxWzO2APIZbAZvVtZPhXiB0FFYFYWvE95u74gX1PaK3iovqD1tvKZ2WmNsWmaibJU2RJSq0Z5I7Xt3czzrmNs33ta8Yuk8p82a0xkcA7Hu7S25HFu5aE24om2W11YnN4RWd+ePk6WNKUdDDZY787eD5gTtByD3wxl9upsuPVXICALJMNweWdjNGBBfJJMAIS6qntHf9B1oaoNmnIH34VyO//OfmTevtXJnleuapUDPs9N78Az04AhCZEYPrt3QevCjOe7s1VE6H7Tkl8IuakXf1HSsTmZafd5MediUKWs18NlGweip87Hl9qxcI1Tw5YYyQ6GfpJTalUqrvXGstKP8YwweI3gM4zGEx1rx8gRensTMKiNeZcIgr0SreZEn06TT+45izjVyH7eayrjpimqnjcfBkYUXUFHquDDdakUvFi/iLtXFTvUARAe4qRTkbmM5o9zunz+vw52D03RH4fSSk3XImTXJ1afr2Iru4TWtd3w6ZDDr2RwZ8CftDUlsDUQr87fPvGLePORrbygfWR6Wm7x4pN/W2NbVkH9Osy7ze7CuDx0t7lNUnqmwZMQVFrzCjCt55AWMosFVyr4u0QXwXcA8ZmRfaHYLmEux/n8XMYY/LuppXaZRvxJMcMvatsTaW9JWg5Djdda+2d37WnKXmPkUpjueafP3Nec/RQbDbY6munmd1AKFfMz6AOvMLjrjs2cQlw0KlqzsMf6FLtpU7KLpuOld9NScv6GLZmbVyMsTs8fkmpp5Y4nEqFwz2bXvpS33nf/EguIR/2rJjsG6usEdS5bsWDpr1tIdS+575aG+vodeuU870v2rRFkn4LGiBvSAhsfLgvfqhsxOlqlibQjUreTLzVAqbcYbCq7mpa9rIy8W6ZTaVBfnqVD1fq3c2owfX24xzUcFxkTpJQNtVbDgOBrb6m88tN0ivZ33QKWdna5uXZby+VOD1oF99SwmuR8Z2IYjK5ae3rFw8QOfY4K4I6YMStUVVuBJfQM7BuquXUrVQ4lVNnOPbW5f1LHnGxOHvvtgZyF6yXfAAhY0Vsxfei7D61keZ+UyQeB5w1RvndKeir5Ivy5tcqD29DHZjcMLvbMKrhh3BSgu8h375mca6UasP7mhxsuUzVuQ3wk7rH+EBY1oT+BRs1Wp/60cMoSHUPO2eBaFDZWspcFo2+bOyhbhf+h/YbRq+rg/TmbMK20ht+gGvafJ+Wv6X6YYlTc3wCQabF80a/bqvkj72gN9Y4+nA32L+gP17TVisLOrKrZuMN655cz4ypPNAwdTDYtbq7DHX1duN5hr56yYn9k5EKp0fdtoM+vF8qAtUO+VdKbquWsW3bInE650fqvSUVYRodnGcP098jb7DvKixzTrVNoyOmkEmTEyT5j/YGZsjFnkDSNG3jVSpLCwG9NvALp7i49auxNStzQiMbzklEISQ6ffA7OZCTOGyQlDt2HEwNAH9CEDQ0W1u/pdy11AlFx+V9QFxXaa7EKxpRThDVhAZQkqQw6FQwlKEOgjOyALdpeT0mPydt2W5j1nqlznz+ewW/mN5BublanBJvPS/sQK/KfXsUX5z9eVWW3lTVAUAO8uiIZfQe6pnOrGnRmHLiMA8+IhdyDjzd24+tXMFIOMN3XjoXCJyk7vxmkz3nTitRavJ2c2u0fnyitcrtwsV9/avZ61w42b5pPB/JstC70NkeaW6DCZk//ajkzTokQlKjA2VVcjGtF0LcOEQRkjmwFr8QJ9vqmHPCgQhieGwuPNSPFZqKQ+6X3hLw5TG+sgjtugyiVbbcyvlIffVw5fPdTezNZ3HqJ0gXlTOfb444e+gncVdOH+CLqUo4RschscfBmP1GfIF6+/8yIcJTjKJnqiRwwLJMiAig+PVeKEeYGZWq10xEEmFCb5itD23yrPX90bCbAV4S1XNwer2Or6vVeV53+7vc5LvnP8sJIFbTZ++uDEcfxZZeODjx46gj97rRV/6ZEjBd3YatVOXtlsNAg8YvQ8S1iKVlVCVYAJ6HGgHNNPYr+q/AHvUz6PXf8Ge1w5hh9Q3scZ5av49/jnymtYVkKKpHmARcCZK1Gj7KrIVHqAh1UaWDQilAvQ842AP+gSasaI52LpYpOAbyCzjhLNBU5mUw4Dnx2YeCa78EBrbOvclhU99eT2HMOrjHbsnifWNdnMrxhFR8twevxaq6qHcjv+V2wExqY7R+jv+y3NtgATfAs73sljY3457W2egYEvMAdV7ui4wIO3WQEu6K//uPAvALaApP49Qym1+jYqk8xBZZLuC/wwaSGrYYL+BZyFaTk63hHYhV9WFpLVP1V5I17DIOYfoVrrznGWghbFvkWrp0ebh7cuWLB1uLl4JGemX8GR/iqrfI30c7ciD7KcL0O2U8JJRLdbQRzb6jIzakIUmrh1NR2LB5f4JpK3LWpoWHRbcsK3ZHBxRw0R7v3e88e3Dnt3dJw4//ODB39+/kTHDu/w1uPPf5/qWQfyzZp8VGY7KZwqysd2MyuE6W/TkIZbfRwx0wUW+29e4J7vf/wC3wNL383YyDe0/8EwvchzBCP6PwAgnnIh+p535QrefeUK/e0r/08k/N+/1uNjAAAAAAEAAAAGAo9qQAKoXw889QAbCAAAAAAAuzH6GAAAAADYNUIR+47+FAk9B54AAQAJAAIAAAAAAAB42mNgZGBg/fz3M+NKzqzfff92c9oyAEWQAbMNAMO3B88AAAB42u2UsUoDQRCGv+zOHnitVimuDmglCNbphTTBxvKwDCIYguVZmOAWqSxUZBsFCzsfQwR9Ap/AJ1Bxkouxsj9xPvjZ2Z1/l9llGf/AnNZtrdClkHeS3FOGEx3PVOukmSeck9wWyW+zOZvLDim7IoUX1SulPC18me65ZihTinDBZWizxoKw+hMbzUIK+nJE9Kf0ZKhq03OJfJ47JrY+qL69LhCzZyo5UA3Uu1/n3COVL+n7FXLZY+TfyMOnxhv1OYZhGL/2oPH/6xNuUt/Z7XKzXLtj1ITafCQuazqkVHXslxqG8ZfwHQb2CobRPL4AP9AsPAAAeNod079uGkEQx/E5g0CWjZDOgfNJK1lKlUeI/ADJa7h244YmjRsb7pQG7oTDgVynjNykcZOGJo1rWmPpKqoUKTP57o/io9H+mZndW8zir/veEvvRMesn76xjXf+OPX/Cge8wVTz2F8x8gue+xVxx8Avrsv6Aqcy8xlwGL7EhT9fW0c6l31hP63uM/8Q19qm1xYwqffYeMLC+n7zGkaNTejimt0cc0OEx4xMbqs+hOhyyt4e5f8Tw7w829DAkPyYt+YdUv7CUPAcc+G+MFVNVTFUxVcVUFc9YeYUDOaXumc1kIaso60+wZdeINTucyUJWcuV7G7HmyUZk3ttYZuSvscfeTOfKOEuM7/wap36LM1nIuVzIStZyKR/kSjZyLTdR+izxjXvL6GRi5zpprh5yfZGcHkpMFU8Vz2Qh5/4LF7LSyFLxA18wJ9stvvkzthjIXGKPGwjKHMgc4zuqB/Jf4UwWck4ngfzRSiO14qV88C+4Utxwk4HTRTdRVQ9UZ5bq13bP+N7uueedTam1t6neQMHev1ZovNQNlIwTH53aBys7l/bJvmp2LheyUrZKca241hdckuERW+p+U56GkWdrNLsm3tqa+GAb9bDhvNFCVtH4cpJX3uFnzP0Kg19j49vkLf7jMPdnDF4nLTd5i2PfYZxtNdtqV0tvL0cn8X+BqRz7HnmZOJOFnPsBF7LSSKOVaz9wC12/QV7+f6aQiOsAAHjaY2BgSILCz4zTmZiYMpiOMvMBYQJzA/MRIPzGksNyhFWHdSbrTDZJtsVsN9kN2SPBsH84QQ59jvWcYpzzuWS5eoHwPbcSGDpxf+RJ5znPGwCEM/k0+BbwfeO34e/i3z4KRyEa/D1QUIAXCHXA0I4KMAkMJwkcGoWjkEbwzigchaNwsEEAA/0PiwAAAAEAAAUGADwABAAAAAAAAgAQAC8AYAAAAVoJDwAAAAB42mNgYGBkgAANIGZKyclLh7IFiiFsCxDbubIoR0fBvSg1W0fBJ7EkD50PAG8eDpl42p1VTW8cNRj2Jmm7TdNyAoHUg4WE1MJmkkZqVaUX0iKkVipIKKrUG96xd8eKZzyyPV2mJ04IceB/9Aa/gAsHfgW/gyPvh2d206QVIqvsPGO/H8/7vK+9Qoj9rU+FENsC/zR9I56IPXpDvCWmos14WzwUP2S8Iz4Sv2Z8RXwsfsv4Kqz/lfE1kcTfGU/F5+JWxtfF7cl3Ge9u/TJpMr4hXmz/k/GeONr5JuOb2z/v/JjxLfEMbCaC/46m04wn4ur0OOMtsTP9MuNtcXv6VcY74sb024yviL3p9xlfhXWX8TVxPF1lPBUfTj/I+Lq4Nf09493Jk+kfGd8QX+xuZbwnPtndz/jm5M/drzO+JT4Dm20x2bmedWbMOjNmnRmzzoxZZ8asM2PWmTHrzJh1Zsw6M97d+gl0Zsw6M2adGbPOjFnnN0KKI3Eo7gEjKZ4LK0oRhBcR/heQVYongAIwx28FKxZQIwrYOREOPhLWrViKCvYivRl4Gni+gm8NlhxhDm9OPAbsYPVipuMxF1vK0fY4czwU98ULihwzCykeQHxkv+m5P3qej2eJn4L/RLVoWK/hGcQZrCEL3Klg9XIllvTegRaDdQnPGt4VcLFUdyGeEUOM3IPFKe2dUZbL+WjyQwUb0gs5eMpmSUFJESTkbSCfg2eCD+fQeVcTFwcrbKuAU0tvgVZKisOKRarLwIe7eJorRu8hsoTqkGmdFQvZvyUvKVbADZWSozoz8nHwhnsNsEdGXZ6CSJmekopcNWbDCueEZhv8w0ZNi1z1MHWKdFMUJ1LveAJRv9djnhPadxRrmetZW6x7rKliBTtu5DxkjrDTE6O3JyPCU5EScaymJrXMqDwr1hAPPg8dxEpjFpu7xJ6aOHJvMH8kZOhcceae8m3qrvKbpnXu8nKDbUuTG0eFcX7iqNBNOq0JrCKcrgP4aLAvabe+MPlFnvODzMTTScBKK3g/ADSnc5HGqBxzRZ/iUq+Cpj1des4inbGWumLyHHhSE7m/pFySut+PdXF/uBuD9XCSeN4VzfaM+o52LU1ITytD11vSnH3LHGXoo6LYLfWlpj6kzG5OPNJ4jiydt2bkZcaT5GkWz68sxhpm/+kWauldg0+Zz91w23Le2Zjn7QpsPrsVWVbv0GyVK7XjfaPzPX5Re/RxhO6A/V144r03H++xi9GZw//Vdh1dj2eJz1eizq1vissqGLJf5PVoYwawEq4lUb7hly/QPdHT/OAt19Btp95ZKc+eOjdVfBf5/M1VMe7o3HTkiWyHbg5xKvrNaN87o3z3Nbkz6+jDCbFZZZyfim4Gm3Uu3sijw3sP5XNbBh/9IsknPrQ+qGR9U8gT52SwyypFGUw04ZXRBRjMjXvsnR6djiUvSlw9hoiH91+YECGEfFAc3uPNfdzMdjZKJVNQ2tQqnEm/kKkyGySWwXctLpe+blVjTSyemWDqXp6q5kyFjTjaRLtsjJbJy6V9ZaRqZNeUrksJPDS8alk6A6uqbY0KqimNBGKxDMZAiaeQ2Bk0lgsfaiAWYL81jVzZVEmkM5ML51e2WcqyAwliIZ8mTO3M0s6dmVH8QJkWkBqlU06qJGOtQMBoX6PPSZJOhSXkoQWqWJukrMPI6BxT78wgRqxUC1aQpvbACMgDsSZhHzqX0MVCSbCpTYBqVBMlNMiCc98a5q7goY2EkpcUtvUxImHZRSBUpdTG44MD7ctY1IP0BSh+ACH8Mqi26g/U3HcJTcFytVoV662iMWndsdi1rbOg98I3qZAvfSdr1WMmqAaKwGVsEaiuEkimbWyd6mdUeBss7JZgghWqKFsTags90XLekxrOlqbBWAZb5MMAFphhdnGA2uB1V0LncGjBd4Y+QwIQblXZstpgtoKkFqdGw4SP7H3jennH3pWmnuOEjeYQ4X1syVxjj6BbKVgaiXUCdB9jPSIF7ljIkkyNRy9YyKr9qnFe6fPqKZYKZgjK8ZAKvrvUdgkmCctEm8q49ryiMHtNn82xIRAQ9Kns3ALn4l+TjQuHAAAAeNpjYGYAg/9ODBUMWAAAKCsBvQB42k1MTU/bQBDdWYc0H2CrlZpysaYXDtSHVNkckRJiK0L1BWNWJOGQIGz1ihQDsmibhNQtbRU34uMUkPgJayFVOfIT+nt6gQ2giie9efPmzcwfxRqBF8P07rb6L371up6P7Zhav+DnD4bfv5WwGFUiSrUII/p1WML2EKrD7Hz9eLCCfwfQd33sOT5+2fLxM/fx6ojhJ8lLyfchiPA2pNWwE4pQ0UK4OC/j2WkZ94J+MA6Uj9xDX3JXPtmRT7Zkz81ldB0Pi07FoU4tix/WPFyTw7pn8aJVsaglh+bqSzw8eIcL+TLOTUo4n2OYkqoxledZjr9gaQ6M8KJaUXvqbzWVluH1BLQJjMk1oR0CbwloBLIswxVG+RTITQHmYAp3yaZrGPY0QzZskVnfFnAiltxZrTotkT4RhLe2GwlA3EyAmpvije20Hn00GpGabgvdbYiO3rRFXzZETwqk1jSM7gOMrvEfIA15JrMazBaD/afcIHJd3rRn0jWCbkKp6TSSlBI3F9v3cbR9MA==');
  font-style: normal;
  font-weight: normal;
}
@font-face {
  font-family: 'Arial Charset1_ 5n95JKw4F36EB6C';
  src: url('data:application/font-woff;base64,d09GRgABAAAAADKUABQAAAACcsAAAAAAAAAAAAAAAAAAAAAAAAAAAAAAAABKU1RGAAABvAAAAB4AAAAebSppBkxUU0gAAAHcAAAAQAAAEZt+DhLCT1MvMgAAAhwAAABgAAAAYBRLfapQQ0xUAAACfAAAADQAAAA2/Xs+Q1ZETVgAAAKwAAAD4wAAEZRQkmr1Y21hcAAABpQAAAAnAAAALACSIFVjdnQgAAAGvAAABTAAAAZurb/fjmZwZ20AAAvsAAAGiAAAC7A4pRYrZ2FzcAAAEnQAAAAQAAAAEAAZACFnbHlmAAAShAAABxkAAAnes2IOpGhkbXgAABmgAAADnQABpqjq+6rtaGVhZAAAHUAAAAA2AAAANutLVsxoaGVhAAAdeAAAACEAAAAkEjMNNGhtdHgAAB2cAAAAcQAALAQ7bAHQbG9jYQAAHhAAAABIAAAjMOo37ENtYXhwAAAeWAAAACAAAAAgF0cMj21ldGEAAB54AAAAQwAAAGADoAVhbmFtZQAAHrwAAAwKAAAuRsA+ZJ9wb3N0AAAqyAAAABMAAAAg/yoAlnByZXAAACrcAAAHtQAADC+hsujqAAEAAAABYXJhYgAMAAYAAAAAAAUC8AMbBGcEaARpAAB42u3QMQoAIAxD0WTR2TN4Rs/idZ2Fglpw+29rSTtEarPaUtG1Ea/7Nj38S18ACf4SxalL0yYAAAAARBYLKwFhAAMDiAGQAAUACAWaBTMAAAEbBZoFMwAAA9EAZgISCAUCCwYEAgICAgIE4AAu/8AAeFsAAAAJAAAAAFRNQyAAQAAiICIF0/5RATMHPgGyQAAB////AAAEJgW7AAAAIAAVeNpjYGRg8GXar8RkyaLGwOBwi3UXkK/gWJSZmKMAA/+BgMH+/z/HIJ8gAwOgKgYAW+kO73ja7dZVbBZWAIbht2tICkWGDR86YDBsuOvQYcOGDh023H3Y0OE6dNhw9yEdXsHaUqP6/0VKi7uefTsXC0vTpLtYFpL/XDz5cs79mwO44+7210nh7u72kZsbWVMkeHrxwsPggYd5R0pSmrekIpX0xFOmJrVMQxqZ1pqOtPJj0sn08g0ZSC8zkkFmIqPMLF/zCZlkFjLLrPIV2ciinZ1s2jnILnNac5FDfkpO85Lc1jzkknnJLfORR+aXLyhAXvkZ+WRB+ZxC5JeFKSA/p6AsYi1KIfOMLygsi1mLU0SWoKgsSTFZSj7lS4rL0pSQZShpnlDWWo5SsjylZQXKmMdUtFairKxsrUI5WZXyshoVZHUqmkfUoJKsSWVZiyqytnxIHarKr6gm61LdPKAeNWR9asoG1JINrY2oLb+mjmxMXXOfJtam1JPNqC+b08Dc4xtrCxrKljQyd2lFY9na2oYm8luamgTa0ky2k3dpT3PtDrSQHWkpO1m/o5WJpzOtZRfayK7yDt1oK7vTTvagvfyeDiaOntZedJS96WRu04fO2n2tP9BF9qOr7vvTTQ6wDqS7ucUgesjB9JRDrEPpZW4yjN5yOH3kCHmDkfSVo+gnR9NfjrGOZYAcx0A5nkEmlgnWHxkiJzJUTmKYcTKZ4XKKdSojjIOfGCmnMUpOZ7ScwRgTw0zGylmM081sGcPPjJdzmCDnMlHOk9HMZ5JcwGS5kCkmikXWxUyVS5gmlzJdr8tkFMuZIX9hpolkBbPkSmbLVdbVzJFrmCvXMk/+KiNYx3y5ngVyAwvlRhaZcDax2FznN5bIzSyVW6xbWSa3sVxuZ4XcYd3JSrmLVXI3q+UeGcZe1sh9rJX7WWdCOcB6E8JB6yE2yMNslEfYJI9af2ezPMYWE8xxtsoT1pNsk15sl3+wQ55ipzzNLhPEGXbLs+wx1zhnPc9eeYF9JhBv9ksfDkhfDko/DsmLHJaXOCIvW69wVF7lmPTnuAkgQPoTyAl5jZMyCC9zlWBrCKdkKKdlGGfkdWs4Z2UE52Qk580VoqzReJvLxOAjHfhKpzUWP3mDi/Iml+QtrphL3LbGcVXewd9cJJ4AmWC9S6C8R5Dx4z7B8oH1ISHyEaHyMWHyifUp4caXZ0TI50TKF9KHl0TJV0TL18TIN9a3OI0374iVhhvS1fT/vukPP/Cmxye76XFJND0uUdNvJ9H0W4mafjMZTY/9u+mD/9F0ZxJNd9qmOxM13WGb7niv6Q7bdIdtuuO9psckanq0bXq0bXr0B9j00P+p6YGuprua7vqnu5qezKbHupruavq/avqFD7/pfwIYclfTAHjaY2BgYGRgBmIGBh4GFgYFIM0ChEC+gtL//xDyQSpYngEASnoGBQB42lVUeVDWVRQ99773fh8h0ky5AFkKKpOQmThmjg5uqS2ACy5kIlkygKaIyqiJKOKeK6MkuGUuoCaa80FIWu7ZKEtqbhW4ZKiTQs2kufB7Xa0/6jvz5s33fu/dd+955x5ThkBThiBTgEAdigDA1sq48Xh2U+wN+Rb4eOZbAEr/HUAhdlEKduEbHKZ6ObUb++DFCTTH61iHDKzCAjgYISuLMFhgZH0VBVovOmATlIxy2TscmShDMwqwNzEL89QZOTUPjRGCXhiIVCylKJuOkajR2eiCKEzARJpt4+wym2O3YCv2qRO2AY0QhA8E5faOuWB/Qns5sRp5qKGcp4rRU26ZLTvXYxLyVbwmm2QfSAbBmCo5aESjnA5yuERPRC0FUIbqI1E22z32qOxqgXgkIx9l1Jn6c7AZaaNtOZrJHdMkah72okRQigO4RH6m3m6x9QjES3hT6vGigg4qtyHL7SGMGWGpHbrKl1R8jW9RRa3pEKcaPxNhepqP7Fk0QUcMlWwL5OSvdI8zBbPUcd3P9oa/8LLyMds4hisURB1oAA3jdpzKG9Qk+MiNHQVjkCJ8r5Ho1RROJezHlWqz3qkfOs+7l62/vEgo1mI9DlFjqbQVTaY5dI6ucR9O4LV8Va3S2/Vpz2ipehTGYyl24h49Q6/RIHqXkimDFtBKyqNyqqIb3IuH8DiuU8kqTR3QvQWxerLONvPNx84NN8496n7v3rMRdj4GiR6yJPvV2CCV7UMlLgpqcJUMNSJ/QSsKpqE0Q5BJS+kzKqTt5JVbqugq3aQ/6E96yBA4/BwHc4igNU/iqbyK13GloIp/4/uquQpR4aqz6q7eUamS1QK1QlCsruggXamt8Bxhcs1GU2h2msOm3vHzzPGBz6lHmxvCGqpduAvdXHev67VX0FTeMEhYaInukv1owVh571xR3G6cIT/hLojCKJKihJkEGktpNE2YnEv5tPVJ7kW0X1g6T3WSc2Nu8STnl7kz9+YBglGcyGm8gnPYy+f4gfKoRupp1VSFqf4qXiWqKWq6ylV71Cn1s7qq7qpHAqt9dUsdokN1uO6vE3S63qBrda0ZaU6a646vM96Z75Q6v3te9UR6BnoGeeI9yz0lnrM+74k6j6AYX+I/P7qsslRfVYxl3EkHcgVXiJ4TMEZFsyiVC2khzyQvtzHTnG7cjWJQr0OF6+O8ke9yNxVNb1MsxnLHf6I5TfQOmbrrI7it90ttFRJ5muNHmVzn+GEvgbvKncfUKzpcncQlVUMevQk/al9qTre5QA0UFRzQkSYOwWodilQazUQx9wV8H/osER3H0A7xhSEUQX8pC8UxoqIu6hqyMY4v4Lb08UJ8QmN0EpahE2WgFtukK9qZCU6Y05S+4xS9mJ8lL1hvl+q6UhtSpgnmUrzKd+r4ItJRqX1RrT6X7Cu5SEXrejOYkqUDZmI+0mwWpps4fZqSoGgY2urL4m4ZKkIHyzxLXGWkeFqJdHeZ+EAvFS0rAaKcKNHFUHGIfMEa8QktCkqRHh8uLlYBrzOES5Fk/ElcB9An3cEYYbchzyZhgs1Be/GDBTZDIhbiOpajkOa5MzARL0jnVFOU6ceVpp9tz4v5Isdy7v/fV9huSwG4JSiSP5HmKyzW5xGLHnaJ/UHU/aI4bB7ex1v4Raq8Ize8oQ6ikxvDX9h+aqLUW4NBtsC2JF8k2w8xAPux1WMw2hMub7yHTku9M5DIg+0UleimCA/LhYWewla6+M8inaaz9X0skZ7PFb/5VPpmh3SO9P7fxJvFSXjajVbNcxNHFu8eC1sIAwICBo+z6dmOtAkjhewHiyOzZmJpBEaVxB8ymTFQmZEsx7D5cLJbqWX3ogsVqiFVOeaYP6HH5CBzonLf/2EPe0yqcsnZ+b0eSZZSm61I8/E+fq/f69evX493++Hf//bpJ7sff/ThB3+9f2/n/e1O627w7q2N5jtvv+ldW/zL1YXKG/NXLv/pj3/4/euXXiuX3IuvvvK7YuFl+VtHvPSbF+fs2QvnZ86dfeHM6VP5kyeOTx/LHc1OTR7JTFiclXxZj4QuRjpTlDdulImXMQTxiCDSAqL6OEaLyMDEONIDcvtnSC9FekMkz4ur7Gq5JHwp9L9rUvT45moA+ouaDIX+3tBvGfpLQx8H7TgwEP75nZrQPBK+rn+2o/yohuGSY7mqrHZy5RJLcsdAHgOlZ+RuwmcWuSGsGb+SWCx7HEHpWVnz9QVZowj0RMGPt/TKauDXbMcJyyXNq23Z0kwu6ZOugbCqcaMnq3rKuBH3aDbssUhKz9WTXp61Ind6S27FdwI9EYfk45QLvzU988//nj9kMfjpavD5qNaeUP75e4JYpT4X+uvVYFTr0DMMMQZsrUI9UnW4foIkNtYFvFkPw0Dzh3ApaCY0q3R+HemTJLov9FG5JHfU/QhLM6s0W3vg7M3OevsH/2GzvlDNQDr6mi3DuDaXvMDU2oOnFzxxYVxTLiX5U2likxMn+8T08VGiM9QZysCJaqwNM8spIrmMgtCiLRBJIDGneXp05plqzwOGX8hhpbewIvf00Wqk8hWSk70+UshLoX5kqAD5/XfjkrgvmSzkf2REUp0MSw36Aa1dV1+8SCUyVcWaIsZFw18ulz7rWVLu5gVeSB9bQW7jsHIJ6XccWuDHPY+1wOjuapDygrXsPeZdckNtRaR5PtCc3SBNd6AZmkcSlfwN44yxszpbHF4n8+fO+DsVzc/9H3Un1TfWZWN1MxC+ivq5bTTHuFQ/P9T1KX2mGkzYVp+y7AmjRVHeGYKJCaZ1poBr0hT1Vm8qi6o0Ei7qOh/dSJ9hznF+pVHv4AeyMq9Ds36YuuKO8wtj/Fh402oCAWeKVqO5qVRuTIdSSx0u91+oeNYMHFHVbAM7s4Crd/B8nu7Q1h5SViUA6i8V9dkxoN2nQ/yoOsulOhqdUnUp6ipSce+g25IiL9W+9a31rdr1o0Hh9A6ePbZ1/UmIXO3wSrkkSaPUVsImCnDj2Qk3xJXq41C/44ZSt1zpyKCDuSQVNu00oyooiy0lkj9aTTz+aH0z2M8zJh41gz2LW9VoKUxehi7YF4x5RmqRlITECGJYgyM1e1bW4O19j7Gu0WaMwPDtHmdGlh3IOGv3rFSWTx0VjSOPWdBkUo03QGcgy6aybop+pY/OQpMnzTOGE4cZZfpLwDQDL3fFq3gL3qJ1zUJGSLQHyTNgFzh7usivcTvBmGtG3OPdZMGz981Ia31kF0iSdYcyRE6wkYHgL534xuEMNjaDp4sM45snEEv0o06LIEb3kGlMVOfvusG0pRrrqEBS5ubt3IhakKHmUr8n/+HQ7PQt+cCBUGqBbg1Qwq7PhUoJ/CWy0r4VpE9S8dIcRgp1tzXA2nOoiUN2Gqamrp7OUQ8ZevvXwNun8EaEGrjT7f/pDdFrfpue5jLhJ39mMvWPUzp1qu6oTdSjo18kx/04wJ6YC80IiOQrEwk3h1Mb3wTbtJcENTm0SXkzsd52zZubt7op/S0g6MahexmL5YitkFCSNg0V/i+C+AiIDhIzuMovDDje59Ltq/T74+zOkK3TjW+Uwmtpm8BczJZ19H1bfxC6Q0hMc1bY2xXa4BVjfJ3uCMfOdd1txwgR581yW0JwEwIRtNIM0kGt6MupHcOMstz3pD9yx4ZET+BoURiIpqO7KyIKRYQewleRbFvoI3iLbXw+yZj6xko6nxU0f7xitQ5bRstm6yn0s+24I6m5aqr3NPsUYwbRsfVAM1spiRpCiIU6wBi+qCeLy/TCtevKuENfdtv0YddJPzkQrskOjWb70gkBsQoml0gcNlqLHm1F3413IxeZOKVOK/GGwoa/i16VKbZvRehrIi/qwix1bINDEpaJCzFQCjxaICDszVXUH7rJ3anCocRcH7spOGtGNR8RemUAmTIXiE9cbc3MQ0mT52ub5lzAQlHyjhSWkV4PVWWTNXZRs39spPbLZGoPFiw1gyQcHACo96TAH62MdsI7+nRj7baNxJZ/AuhmUM4AAQADAAgACgARAAX//wAPeNqNVmtsFNcVPvfO68577nptr72Od21jl3SCvfbuGjas2AESJ8gi4REvGLrUVZsGV0SKUaCR2gqkiliq+oOqAYEiNUqrCv+IWhs7sDGN6kpW1DbQWirJj0pp+GH3ociAkEUtv6b33sU1f6pmRnvmu3PPmXveZwEjAFDYDRJosGsCo1lVK+PLQRUo8qwEhibPIqgjqjKLpd/gTtDRZdQOMd97mF/Nv+At5Peu5qHAsLfCSGeqiTbRVkYQyLCSlKZWAgWWISlPAWA4Jo3j7yqT7DgTfjp6zj/8AUC4ON7cmlHK4WLQ3PZkxlQNTQEZgaKo5l2dEEnCoJG84epndayXw6mg2nYz+t+QJOcxCmyaQXXW0JWYz5TxuTbeql/KC6U8dq/mGUE0ksvxX2cK+X48sJCsGaComDClIFYoeNO1uVRnf5WUTVdLaUHPd93a8lnnrZQ0jmrv31/7V4UCILgEoLrMCk/ax20YJ1817TIKJoqYgQ9QAMUxjHe/xIwj4cPAtCzcRxyb4j5cDu9OcMCsvRts5siK8G3FtSQdECa66QDRsWGqnof7TM+2GS2HS9c4l+lBOfz7BN9hYHHCdQVYmeBc0OH7/i1BoFCYmvJmZqZopDbn+8JmH+JjKlcqSGhJ01T7VEElQWVBFUFJOXwQtHCELcGhWhbDDqe6xakhqMY1sG0hsBgkOGpTkJU0IhlXEMWSADkmEIKwwQ3nXxNAfOQGLkIEPFwMbBAHgTgI1j8LiNuy0LHAVC/kC/l8xZhSxRpxgaDx4Axgl0RxnMinrTet3zNXWnusPa70pNxqP+Uclo7Kp+03nGGbmFghObvbeRH3Ss9oAdlr73KMS/iydFG7SEakK5oawa7jpBQcVRRMLNtOKYRBYh1wD6AAYUyIbpimbTuOx+M0EDkbwZFJPAI26ryqJEkZdb5v6QbjEQlhMF8xEOhFIxlYZ0xkTjKzHWQyXlxmDxfBTiN8yMrB5HnDquEhWGCh4HoRku5rHvLKuHg9qQwoZxVJKeORcbq9P+bXeQulhVI+tur7eW++vs6bZ6v6x5azJZ7VeVEB63e9Nz8/rLT7wz+YHm6P8UdnCnpHzYO9o437jxz+EKxwmWXsp4DDT7dt29aPekcttrd5/5FRvHs02HeEJbQdLo45Bt/c/TWxvH2tKec81ZSzywxuzTldWwV8fwt7uyVXiVP/yaESDJVQqb8feLxskwBRHGIR7CLMFE2Lu8AKMM0aR01t91bURFsoakH0EtqEjqZq6rLo60i5sVb89dphZXL5wU+e3/e2tLLUI3+8nJXvLCdZGfeE/5Q+Z1VJ4Qlcxesy+L6BZbvVztjP2Eo2mm04hF8yDkQPNryCv6W8rH8zOtAwlbitfFL1Wd1c1Vz0Xu0XdXNP3EmEiZpEwq/P1+Tre+tfS5xPaO14k91e8zTO2r34WbsnuqfhkFG0X7Hn1H/ULKEFx0PVkmN6LsQbTI2CUd0gmTEW1kWwWV7wsMYYFmGdKMbSCG6EDyoRnyhCK3V3eo+xuuFChVXgR3zBpqLb6nkzFHk0oAP0LJUTgWnivkTAa59GeE+g5XAhoLwpUNVxGI2JPV7PJi8w6nieyteVCqTrlUZvrGt3rUhfjxC70sxYY7IqwBHZfK0Y2aR5j95pnuAKthd/q/1Z+1wLNTmhFbQXNUlr5HppMd6wtEaugSbKW7P4WVq96B11jZl9lYYtrtKQ7++dZ2DV37hKQyyX2ZO18/wsbwLzrA2wH+WNnGVuCfGsio9J1WWpIzBOSCZyHDDMOFtOnDA1VzR2v5CO5Ao+S62mrNrS3NaWzUS60101tTRNUbQm3dWdzbS1NKvStpenz3xy6ju3fzhwsWN8NfneqdO/HPneG++++bMfL//iHST9aP9O7Cz14MjNP/7uo7/enOZz4BwbaR/JO4AiTeTb9o4q5MmoRc7Iu+WD8rfl12VVp0Qnul1FdRskgswGVUMqGPrm8wSR5mQVqsLN1HnULui67+m672krAj7yvHR35j47EpIwA3fYaOXBWx8EAeXhBpm7HFTufjEVeLSB50SN6/63vRLRW1+IPDfNR/iGr/089/2sV1o4OcvmR2GesoGZy4nBCd4fhh3RLUonUSl+HQyk6pJqlqXuqydUjbnZ7+p6VL7p6m7m3lqN+1RTq+m5n+8YLBw9tmPXru3Hoo1y27tDzz995SvPFQZOrt7mPnwVzeDj0scszVOV/wMSOhg4unozCSlW1KesQ1e4oqV56JjvTMWvSoEOsY76W3xYZ3ggq6M8rK9eOD544cLg8Qv4T4NvvTXIMKBwErWiEfQX9s8m9iFgfI8N2C9YyO6PKajDY1ayD6KmbBMaWYugu6j1V1CRUeL/X0aJL72jfGNDBsH/kpnbOAfWJlHPhgz5EjIE/j1JHpPxvoSMB/cmPSHzH2YRZR0AAAB42u3dzU5bRxgGYMcGg7ENNgTi8BcDBSluQxBVaUTVCiXKJizJkiXLLHMNuYSsus415BJyWdUsjzSVzpeOplk8z25GHHT0ntV5dTxfp9OZdTrTv4c7q51ep7PUaW01v91vrAL/77uvgO/Qbf+nK9Iq5tFwRwgAAAB5o9kg2M0M2rzH6mb4QQW6mVVplYt9NBMCAABA3nh3LdUiy+2vGOa3/2s3s+xZUEOv/Z/qZsrpjneFAAAAkLdxOCzTzTTfY+NNi26GKgLdzJq0iuluHAoBAAAgbzIfpW6m3/6KcX67+VOneNPS9yyoQTfzv+hO5kIAAADImx6PU5FSupuJNy26GaoI/NxuKK1iutNjIQAAAORtna2nbiYwkWajzXtsvGkxE4cqAt3MSFrFdLfOhAAAAJC3vZikIiXQjEzz281uJt606GaoItDNjKVVTG97IQQAAIC82cVmqkUG7a/Yym+vN1bxCTdm4lBF4CikDWkV05tdCAEAACBv7+pxqkUCp54+afMeOwjfyMCzoIbAz+2m0iqmt3clBAAAgLyD650y3cyksYpPuDEThyoC3cyWtIpZOrgWAgAAQN78ZpY+WQlMpNnLbze/MYhPuDEThyoCBxs9llYxS/MbIQAAAOQdvX6aupnARJp/6WY2G6t402ImDlUEupltaRWzdPRaCAAAAHmn7/bTz4kCE2metXmPjTctZuJQReDQ6Zm0ilk+fScEAACAvMX7eSpSAhNpTvLbzWNo1sM3YiYOVQQOnd6TVjHLi/dCAAAAyDu/P0mfrEzaX3Ga395trOJNy8SzoIbAodMH0iqmf34vBAAAgLzLh7P0kctm+yue57f3G6v49OFNz4IaAt3MXFrF9C8fhAAAAJB39eF5+sglMC34RX77sLGKNy3mFVNF4JjqY2kVs3L1QQgAAAB51x9/ST8nCkykeZnfnjdW8abFvGKqCBxTfSqtYlauPwoBAAAg782ny1SkBCbS/N7mPXYnfCNPPAtqCBxT/bO0ill980kIAAAAebefX6WPZgITaf7Mby8aq6fhG9n1LKghcOj0hbSKGdx+FgIAAEDe3Ze/0icrgYk0b/Pb543VfvhGzMShisAx1b9Jq5i1uy9CAAAAyLv/+jZ9snLU/orb/PavjdWz8I3MPQtqCByF9Ie0ihndfxUCAABA3sO32/SRy0/tr7jLb79qrI7CN3LiWVBD4NjrG2kVM374JgQAAIC8fwAzeShcAAAAAAEAAAAHAAAMenT1Xw889QgbCAAAAAAAouMnKgAAAADWhOTs+q/9ZxAACFEAAAAJAAEAAAAAAAB42mNgZGBgt/vnx+AswPBr/a8qAQYGoAgyYMkGAIBfBYMAAAB42u3UsQnCUBQF0JuPBsv0TuICjuEGVs7gDhkhZITsYO04URtrCQT9cg688l1udds0eSmHvJV7TqlEO6ZfK3tzyXHJXxlzzR8ot5wDAMBPaYZ5qqXrdl9PV4Cvbnvmafe8LnYTAAAAAACAzz0AzZEPawAAAHja7cKxDUBQFADAF95MWstozWEGhcIc5jCHFX6nk1B8EbncRUR3mmtohifa5Vr2LxgBfmOqYoUP2nLPAwAAAAAAAO4p1cG8hAABAAARlwAeAAIAAAAAAAIAEABAAIYAAAUXDC8AAAAAeNpjYGBgZIAADSBmSsnJS4eyxYohbDsgVnIsys3TUXCuLMrRUXAvSs3WUfBJLMlzLEpM0lHAlPNITSqCqAAAJmEV+gB42u1azY/bxhWf/bDXSb2G0dhF2jrpoCji3ZrZXScHJ2u0AC1xLSVaSaC03uylASWOVrS5JEFSFraH/gE59dBT2kuOAXpojy3QFuifkNx6y629Bz310N97M6So/UJqIG0DbBSRb2bevI/f+xiRayHE9uKfhRBL+IrF79GV6QXxMo+IXhQ3Fn9j6CVRX/yFoZcrPFfEq4t/NfRV8P/N0CvCL3muia3Ffxr6JfHRlauGXr2xfOWX0Mj/Lay+8itDL4grtz4x9KJYufWFoZfED299ZujlCs8Vcf3Wl4a+KlZuC0OviPslzzXx6iu/NvRLwrm9YujVlcXbLUheWF6Crut32kxfAX3zzs+YvsrzEdMrPP9zpq8x/RHTL8HQ1xf/bmiNoaY1hprWGGp6ucKjMdS0xlDTK2Jw52NDaww1rTHU9OqNW3f+xfTLFfu/Rbbdu8n09cr8DaLvSaZvkm33tph+BfS37/2U6VsV/tvso6a/U5n/Lu/tMv191qVlvlbh+UGF/hHzazx/zHTI9JtMM57XKvZfq+i6Xpm/XvjyqZDiLbEl7osHoPpiLBTuuyIWEb65OBYJz9QwSkHT1cN8wBwbWLFFiI8ULuYOsT8XGY8U7grcz3H1mXMVnwZGA8wqMcVMh6VH0FvoaUH6MWRPIEdCbgyZgRiCHoJOsJaWemRp/ZZ4G9Qb5eiBsNgGDxIS8Ero9aCHZAzFM8P7HkZjzNLqBDZmpU+EQ8B+hOfaM2IspHiE8QArNOsxEvM+ajmx8VSylglWh+wvjUaQPcXelGcm4PIZOYn5Ih5N2EToBLwvYmwf8n7FHEocQSch7fNVGosKXsnzGWYIv6SM4MwPWs9hRYCdGVCwmVN7VHjhsU2UAT5rJJufsXejF8qek5zbc1ophw6BR8h6pFgDf8AexCVu6+IJY5WV/jyAXMqBmaRdWPbfzfOX+XuZ69+UXD+dB7Mo1TkTpuCNgAfFcYRPYHx6k7GPYU/AGtq8MsYMoZlxbLqcSSmvBFxDPVxnvhNm98W74h1E9HSGk98T2JKwl9rfEdubc/wOGGPJ1XjMmGoM8jKuBTfNxZxdhD7ZpNg+n/kSE3+L6zxiPQlbrfcOjRRlxh7LTtiDI3DlvEa7BmxHEc+TscnNDp0p6amZUemDVY5nuXEanYTHPvYMMbZMnlA9ar1WqeekBzpiU8ZpyJVzFmZT42nANRVy9RSVfhJ72hMytQb+9blcPVu6tuFFsa1WQpGfKed+kW9F7p/lQaH9tF0PKzlAnmhfctZX9MaUq+eY8ycGShF3DO9cT3XueXNZpSs/NlftlaapByWmE5G1z8uK03KIk/rdRTmqu3ZkIjOTXlRIYFBOuTcGXMO5iS39VilOiRFXc8heFijPZ7XFkfGY9k0enO5oJythjTs7+bktNvFR3JFJxzPuW4qj6mGOEDoER7G2aWR+eKJLrpvqnXWLrESssOY/OYe+Yt+Xd07IaBUy5GtlNj/FnI5TkTWKz8zQnBez7L7oLCuy8vzzjCLXLSsnq/wy0PHWWaCMrkPO5cjE3WKfU3PO6N5DncFj/HWcizzWeZWYDq410Dmgz5WozBSvcp6f7GdfQyxKhDz2PTZnTtE/fJ6ZABtdI97c6UgVrXNmrbDx/NjyOTZ3oiPa6xWMfD5lwrk+c9rHC+Rx9w14X8F9dnezTnS3AvuTuwk13U+rfhd2pXO/7LQPs5OoiKHF/T5mLaNyrCoZQn1LRyiDtNkJq60esC3KnFSTMpbVXqJjuGkinnGVhKUNRV3P59JXR7V6wmsvqyfNfE7PkJgyjkcvGMfiNKBfg5FBRlUs8PlKOme4PAXHsHJ25Bf0Y935ffagOPG257q4B4kxd5yzf1/r33/FKTPDZ1yeE2f1lPldGfcKHauB8fvsM9c7J6Jp6X3GWRqxdF1F+uStnugvmgHF+dYQDq92xA5G+zgtXZ5pYo5+t7pYeYJRHbN1zNwFR8+s3+VI7fM51ADfHp9xWoaLaxvjA+5xO3wOt3n0PvjbkEV7HfEB63AgrcecLsvexWwLd8fw0Y4aZvYwJvoxd0Gtr41d+mmhac5EbWkf87L0cN6qJmssLNvFyIX8hlm1IbvJ8sh+0r/DdLu0c8dYajNGJJlk1mBRi0c0u4d7F3w91m+zz9raNvuwg3Xti8MWkOYN46vmI3yemBWKEdnXwmfmlc0YNNiaGX413LuwnOQ/xmqfT4gOdtbZ0x6j5xjMyNsWj2Ze6UjV2BtC1eKnIBuUzfbOdHWMLW5F2jx2+7w+49L+2eZaY+Q6PNLRqPGoz7GiVcvE0mU/Tmrd50x0mMtmj3tlhuxw9mrri+zUOjoVS7Q+im3VliKr5QU1oqUU63sm0qdxIdRtxoTs6pWaz5O88al8a+v+A9kfK7kbR3F+nChZi9MkTr08iKMNaYehdIPDcZ5JV2Uqfa78Dbm62lCDVE1lJ1FRn/a0vON4ksswPgyGchgnxyntkSR+6235Bt0eWNL1wmQsG140jIfPMPtePI5kY+JnpKk/DjIZVuWM4lQ+CgZhMPRCaTSCJ4ZSmcWTdKhwG+VTL1VyEvkqlTn50ezLVjBUUaYeykwpqY4GyveVL0M9K32VDdMgIQdZh69yLwizDTsNoAgaPJmnnq+OvPSZjEfno1NMbuudrjqchF4q13aDYRqTaetPVJqRmgcbW1vMtNsvJTFw9dSbBtGh7IxGsE6+Kd14EESyHQzHcehllux6eRoMA0/2PPYxk/fffeetUoPMJkkSBvBuFEf5hjyIJ/LIO5YT+JkTojQt81gOU+XlypJ+kCVA2ZJe5MskDbA6BIvC3ctkotKjIM8hbnDMaBaY5VgA9GlBjEiDRXfGvDQnSWN/MswtSbmCvRbtKRTAsekYnlUsm0JpEA3DiU+JVVgfR+GxXAvWdewq7JBwkbU61IRnqjLCjcI0U0DbS1kPGYG1AFpydUQxTQNo9eNpFMaeP4+ep6FCisGdGKpwneQJUtVX5CbxjFWYzCOK8omODTsFBAKBzzgYBLB5Y3WVEmsUh2HMKWCgtuTAy2BrHJXpXARhbZznyfbmpoo2psGzIFF+4G3E6eEmjTbB+aFJ/HWEl9MiI8NIzNmVelaFfWY4WsTxOcH8NIZPBI16rkJUH8M9X8sE5Vw1r652KTgZZz/8BgQKuw5TD8j4lhylqExkz3DspYfwmTAGVogotst4gIqMCBSPu0mRZ1/dCzLIy7IYlUP54cfDyREi4umiD0Igs0YS57yVPdNOPl9ni3xF/UDH4Uw+OQ3yMU1X0s0y6UbWF8thgDzVuklWqhsqNHARkYeWPIr9YER3xYAkEziUjblgIXowoeLNaNJkCTzchOOZQoeGBIq1QelMU3XBQ6UuGoM0GzEdx0cX+EhlMEkjGKNYgB+j7bItT9UwLxJslsdIfj/gwtvWKe4N4ueqciqg/1HJsD1UZMksU8xSNvbg1UDNVa5XcTQl9VmOZKLGi+LVhX4RAFRvDUf2Ojv9fdt1ZLMnu27nSbPu1OVdu4fxXUvuN/uNzl5fgsO12/0D2dmRdvtAvt9s1y3pfNB1nV5PdlzZ3O22mg7mmu1aa6/ebD+Wj7Cv3cHh00QlQmi/I0mhEdV0eiRs13FrDQztR81Ws39gyZ1mv00ydyDUll3b7Tdrey3bld09t9vpOVBfh9h2s73jQouz67T7G9CKOek8wUD2GnarxarsPVjvsn21TvfAbT5u9GWj06o7mHzkwDL7UcvRquBUrWU3dy1Zt3ftxw7v6kCKy2zGuv2Gw1PQZ+P/Wr/ZaZMbtU6772JowUu3X27db/YcS9pus0eA7LgdiCc4saPDQrCv7WgpBLWciwhYaLzXc2a21B27BVk92lxl3sDvmpifkeh5JeJnkYE4XljFE8dTjP/BT0vFes883/j8TOIvfbz0+6U/Lf0F3z8s/XHpt3N/Cfq6/vp0+a798l375bv2//27dv330sv37d/M9+06epfv3C/fuV++c798536ym1++d59/716gc/nu/fLd++W79/+zd++VJ1iPz4hi/AU/0aq5J1w19wzLT7HLry/fX35/+fHyT3B9F9weOh/9Ttf9arzwu4VPlgT3T3q+TflfgUHGvwGT3g86AAB42mNgZgCD/+oM0xiwAAAoNAHAAHjajZZtbBTHGcdnZi93azvmzlewTby+Wft8S/BijhyQA0zsveOuTnKqbMChd66LzYslQiKBdAakSoVFKlJRGhylEm2pVKN8qKJEEeu9yD3bSKZymzZuWlBLqUTenLQfmg+pQz405dP1P7NnKCqVuuvf8zzzPP+dmZ2dXd/U4LlUnbJBnKydtBKumEon2Qnf6fpbeVl5vGQ08xtXlfVkCTBlvWu28hllndLqdnOrrERL4TWJYKpL0QklcWl12GPgCpgHPjKiRJAPwZ4BNrgC5sEN4CcEVlR1cAxMgiVRUVoVzdV5KLVOWYtr1xJGgkoTWQYVoGCeTRi1ifSDETABJoFf6kTmGDgD5sEXsmIpTe6rmzH3Jvcl6UpHX0zI5gGvOfxt2Sx9s+D5b+z2fOYZT7bDkz2xxUtvTHt+3QbPh2MJW/ja+sS1VKPSiJtsxMSPw1L2KxKklHByWVlDHMAUfzVjKeFSh5GYnFd8hCpMoeQw4ZVrCnXrGxKpWlZhyyRMOPsH+9yrsM9LqxoSk6ln2afkCpgHCvsU5yfsE3KGLYk1h+0Fk2AeXAfLwM+WcH6M8yP2EQmyD0kc9IIRMAnmwTIIsA9hQ+wD9EakFXEvYOwD2BB7H7f1PmyQ3UZ0m93G1P7kJrcnZmRgxqsBj1WDppZqEG5MlNkf3bvrsaMMPGnsqDmlnfSQzUq7G3sC26/Z3fk8L7O/lnSTX05tYjeJAxhmchMj3yQ6GACj4DjwI7qF6BaxwSvgMnAAdhlsCOhsEbwHbpFNwAIDQGU3XAxTZtddI81TjewP7DekCSv+e/Zb6d9j70j/O/Zr6d+Fj8AvsnfcCCepOtQJrgnBh+DjqD/CflnqCPNKqoHNY+04bBz0gn4wAiaAn82zdvcwD6OTObKoEihd8pn0PyevqcQ6yi1jFzagLoyx4ylEMJP6pMEs4+JP0BTGuPAqImGM7/0AkTDGd84iEsZ48SQiYYzDRxEJYwyNIBLG6B9EBFNmP/tFxzqe7H+B6qkgO4VVOoVVOoVVOkV87JQ4yV2fmNtP3c5OrNgly1zfye1Zal+l9h5qv0btMWqfpvZZau+k9n5qm9TWqB2htkXtOboNS2FT6+0HmtutZmovUvstahepbVA7Ru0Oaus0aZVZm/vMZumy0pVS4qWDf6oHX58ga8OKtmHPt+GbMA97HVRky4JIb/fEayPCt5c6e732xh2JY3h9FnDhAh7DAvkY+PCAFrCNFtDJAjoIwvaCEXANLIMK8EPdjolPSBuEjYNeMALOgGXgl9NZBowcq07xipyYmHS8OvF+4GMLONtxtrE2qzWkhczQ08qERoMR2h+pRFiSNDYSQsINakOZ1k9/Vf+vr+pJTaqGXWAT4tPNXqn6CfcuPt30x64xx1Nr6I9IxIedR7cTg8bgt5GibG8lmir8FqKxN+ETrrYPlwVdYwOfpavEVdP8rvY3/plWZgj/rs3xv+hlH3X5n5F5c5rf1M7zd+NlFZmrRpnCzepSOqNt428tSulZFC65/LRw0/y7Wh9/QZOFMa+wv4iWFeR7jCH+NPrLaAe5VUSf07xX2893eqqt4pppvglTML2wE5Ndr8lBoxFk3uZbn3suWaZHrA2Bi4F8oD/wZCAR2BBoC/BAa6AlsFoNqyF1lfqoWquqql/1qUwl6upyZckyCR7gan9IOL9PWJ+MQ0xYGPnpoyojzxLna0qO5famac65dojkDurOP/dGy7R295DzSDRNnXCO5AbTzjYzVw5U9jhJM+cEBr6Vn6L0QgFZh32/TMlgvkwrInWuxQnvys8QShvOvdwi/OPnXi4USHPjyd7m3nBPw/avZx5iRqvWvH80PxC3pp2Lub15d+sbb7SmC05CxpUK4pzzw736cH6Gfkm/yGZm6B3hCvkZpYd+md0j8kpPplDIlek+qSM6vQMdts4dqVPxX1roiK5GPN0lTxfD9dB1CAddTQ2JSV2spkbqfFTopood2cxUR4fUNOmkKDXFJv0/NYsxaGIxqWm0yaLULDbaQuP0SImmQRLRpIQ+RjQp0ehjUrLvviRelZy/JzkvR1LofY3maeqXVjT1S9CY/+8xljZNWuouHBrOjkWzo9HsGBh1Xjp5pNmxD+r61KGCKOiOYowePHRE+ANjTiE6lnEORTP6VPfwQ8rDotwdzUyR4exgfmrYGsu43VZ3NnogUyj1DWxJPjDW+XtjbRl4SGcDorMtYqy+5EPKSVHuE2MlxVhJMVaf1SfHInKrD+SnVJIu7Br2fInV1WLbjra0FdKNoeM9cg93tzWfbpnFT5fXSZ1ZcB6Npp16IEpdqa6UKOHVEqVVSAerpebT3W0ts/T1aimEdEM0TczxE8UTpDn7fMb7K+JAavyEWHDPmsX/daCWdawDmeI4ITmnc2/O6d09lJ8KBJAdFbfk7FjJ1dVly5VrXnIjkjtEUlHuCUVup8jV1FSF//38T1T9LvEW2GyuRK0IHSfFguJEcoMMX4TBIdzr8FB+Fj+sxP+KYgE3WKQmLa70UZ22aRKvTcQ9rzB+ohpV12K86r0rcUlxZUnuHWKxzHsrNi67lctpDudTq5QnlThJ4bfzJvgu+C74BHxCiVthgyssyWvUJK+rzfCAP8NXei2Y/wZmGjb3AAAA');
  font-style: normal;
  font-weight: normal;
}
@font-face {
  font-family: 'CalibriBold CharsetBold1ED15C4D';
  src: url('data:application/font-woff;base64,d09GRgABAAAAAEygABIAAAABGGQAAAAAAAAAAAAAAAAAAAAAAAAAAAAAAABFQkRUAAABlAAABm4AAA1l4MZCY0VCTEMAAAgEAAAC9AAABZD0lZlnT1MvMgAACvgAAABgAAAAYJ/wOSVjbWFwAAALWAAAAMwAAAF8JuErPmN2dCAAAAwkAAADOQAABog/uljsZnBnbQAAD2AAAAUIAAAJE6HqQqxnYXNwAAAUaAAAABAAAAAQABgAI2dseWYAABR4AAAa5wAALmxcC4+faGVhZAAAL2AAAAA2AAAANvhceYJoaGVhAAAvmAAAACEAAAAkDbsGwWhtdHgAAC+8AAABIAAAPYi0eA4Ma2VybgAAMNwAAAQ4AAAH2iD9FQJsb2NhAAA1FAAAALwAADZWRRs7v21heHAAADXQAAAAIAAAACAonRfgbWV0YQAANfAAAABHAAAAhJqCoHZuYW1lAAA2OAAADQ8AADCL30LTMHBvc3QAAENIAAAAEwAAACD/GwCGcHJlcAAAQ1wAAAlEAAAW4flAynN42pWWy47bNhSGSVniTfQE3bnooKs+gIMCgYIY01foI6hI4aCF0XiVKI1ia5XVPMAs8wh9BE48kJPCSdBFABWZFgoSNLtC3bQGKlg9h7qMPAlQhMcXSiQPD/l/vBCHEMErwUejyRfTxXQqGDxvNxv4bLaCEyHSNN3BNxUOEQPTJCGJUKfJG7B/kpfJb8lTMOERwYosywqs0TrKwJMtmT8xRTQ6mWMJK8d1Yh5hrBhFWRbZSsagg6xgLmHeHLua2/cjrAKVbP15tjUmEm4l3HFYhJjAKWNxls1NlBV9T5l0iIS4SRN4fxRMEKb+foWpjsM2aLqAhF03b2FIbECYm9cN6+jy+TjnbsXdOoh6MNlFnJD5ej7HXiR0MZ1Om7dz8C66CuMwdAeVMwAPxnGIA+E5gjjQZMAq4c2yrP6fZXRAXDd3XcpYWBThgFIxSJJkMKDCe/TokRAgVzCbBT8+T+9b7QJ4moF6gtGeqvAgIFNuUJl9Vanw31O1abvZWlXpR6oqGZEcWqKHzbYnqy3QWsdYEDPQj0eb0phYepV0g/BDwu452+wr2zy10irC/H+TjWnNdlC3a/qCFInu7bZRtbgssHCJ8MJWYay/qSPuKSyBo6cwXy+Tu+Qm2Efq7MKwGOic1ZkPKN2MbeBBOdQTggrZKi0lkfKQHJJrYNj7kpwmp4lkVAqrG34lp1Km7VqWDpVuN1fSp3KYQ/or/yV8BfZz+Bysc2CVv3CH0kuPSg7S5/MAtLeytNqPOSOcR8cobKwYVaITbMs9ypEYY57MbVGr/ybmjHIBopTmLFIeUV5HQAg1OY8zywBotu9zoxyq3I4C0zy2iSvKdZ+DjbE9NY3bXje13/Y9Dpi7lDc02DyzOIxzCRoAD1sbWmAdbJohcBh4moJ+QcB9wv0zmMUfzPfmvrmaXE3qYiiczVLVqzoaj90BcdyaC+pA9I4ijo+xujBW3pABGUsGdb3cg4nk8+12O3fb8boeVLUbnqTSn5Ap2ITcS54la7ImDxKliFKafA72Jdg3yRLMzhinSpbABX53pRJUqRWkqsLfS/OpNFUH+byA9OtPaC/GL8YpWOcFXOw5hRlNU6tZVJ6ZbayPy0gJokRVjZpUK1ICCmXsc+pL7Onc+jpHZHiEgmwjW8Yg3bFld2r1SmAG2nnE94IIhKmVgQC4WKCuJk7TS24hoH1qfIf6vVFabIavkqqPDTiUTWubj20Qsere786xJSKO51OHTWHCcWGxYU10UWAdWFcwCkG4WK2m08lkxDXhGqfzdng7vG6um0/3selV/R9s/BYb32LjDKjn5TnDvT8qIUVuO2QAx7fgKEUVgLPYQ6cyD4wvia/aHeaa3WHqPeY08QX1VQ0PwLIrfUl9vy46TSqw085wjr3eHPtD6l/JgzwoosIe7s9Onp28OFmP1iOr1gVMpuslLcs0Xa18GJ/FKY8OkSdfEL/H00jUwzyGvaWcaU51T/rduT3EsLU5KyNb2jEFcggOeytouzOPd7H2iO5TFUJkQix2mzIy5QLU7zn/w+rZkNSCZbRDdZ8sIzQVB+d5Vbyz66Y222nroo3A4uXXJWnLl/CoAL7qewg+4OKAE3hb4K7ZEgaIWS9pw5i9GiA4SI7QRAzrfm+H34X38rEZm/quh/sRcOb3q18GzUPQqKMb0HQLmm5BY++BplvQtAVN+1TrI2AIT6s7gFpsnpu1eZMs86NQ+0TrA3JAPrOGO+fSLE1o4BNqRbVfkRarXg7yWKgvJroCu0ioQ58+ow+o/iQ/zA+LSTHJZtkM9/D18fp4pVdaC6oBuPVqta4J1BI63pGKrKztSElSm8POLQSTxWPAcXLAHgJUgmjZ43Fkj99495AtUI2hoENVQ/MOVs273bk9XYP4Lbx7Gwe2fADpxtKWL29IQaWaLN6tKvN6eTT06JD1qQw13gG+ghnFpbuAGQ3hF4OtSEy67n6v3qxsaiajg9QMHTrcmx0jNZVXLmOajm0gnZ8uLAhyMdH41A0JfeAtoWW1vkHAsoM1i0sWd51uBFFgXdVe11V9p8GpvWkZwV0H9x95AB/U59bJrZNvT0C4YhSOwuZyM4uDeJam+kNtNdgIzBsAwEhyh7KmzgGOzGN0KGbIcpODrIMXsKLgeJgF8W63iwMPZqpez3AGD4W97Q81HQ5bnu+SIxKHf4brcGVem2VxNP4PcyZ0fAAAeNqd021ozVEAx/HzO2dDmN21xDbzgthkoi4p1rLSPEQttcds87BYebiethQ3IdnqKlqbeWhGeSY0a7O0jBlCq80UTdJIYViR2ovNd3t17xvdnH/nnP71ffE5/87fWDM8RhmjZPb7TJl/jQhXM368aPQx3D4qari3deH20dHDvVsbbu/xDPcRk8PtY2JG+lfh9rGx9Oy8jTERI30Ec9bIGmOiTIqJN3NNkllq5pscs8Lkm2xTaDaaYrND1vgVbcrlMVWKN3Waam7ypZuUaR4r33SqwLyXz/Sp1AyoTJHyy6MKJSigZB2XV6eVpgat1ANlqVXr1K4teqIyl6XDLlcBl6dKV6jTrkgX3C5dc/t021XrnjupVlejZxzvdahdb//DXo39PPZb2JuxP8Xejb0Xez/2Iewe7AnYZ2L3Yk/DvgJ7Nvb12Ldi92Mvx16FvRb7Rew3sDdgb8Hehv0l9m7s77B+CbW7tiD7JOwzsHuxp2PPxb4J+x7sh7Afx34W+3XsjdjbsXdi/4D9J/Yh+TRBpUrEPg9ZKvbl2HOwb8Tuw+7HXoG9CvsV7HexP8L+AnsX9h7sn7B/x/4L+6A7aUe7GuvhvieF2iO/BtnjsCdjX4g9A3sR9u3Y/dgD2M9gv4y9Efsj7F3Y32P/gX1QBbh9uEs1B/sSlKtQchu0Gftu7AewH8N+CvtF7E3Y27B3Ye/B3ov9G/bf2AfdPhvpqq0Hexz2adgXh9rHzAyyJ2CfjT0Dezb2ndgPYj+B/Tz2O9hbsHdg78Heh31AmRqnfO5HgVKwp2JfjX0Ddh/2/dgD2E9hv4S9AftD7B3YP2Lvd1lWLteOdXk2xhXaeFdkp7tdNgW7F3sa9mXYM7FvC7WPrQyyJ2JfhD0HewnrEezV2Ouxt2Hvxt6L/bfi5TRVE/kLp2NfgH0N9mK0pTxHsddiv4G9Gflz7G+wf0b+Rw9spFrtFLVbr57YdOyF2Euw+7DvxX4IewB7JfZz2K9ir8fe+Rf4yvCcAAMESgK8AAUACAWZBTMAAAEeBZkFMwAAA9AAugIACAACDwcCAwQEAwIE5AAu/8AAJHsAAAAJAAAAAE1TICAAIAAA+wAGAP4AAcQHngImIAAB/wAAAAADwAUOAAAAIAAUeNq1kE9KQlEchb+f1/BBEg5NEu5r8EzRJm5AhUAFJaqBDjVFg/yDoulOHDhpAU0Dxy7ALTx4IjiNoOHt4h48H4czOwcOIChriBKWsc0GBS6Io/FIkSXHPUVKlKlQ45EnnnmhRZtXOnTp0eeNdwYMGTFmwpQZcz5YsNQ3Oqlvtefjix/ylTF24UzNJlATNVJp9aAyZmt2Zm8O5o8IDpfE+OTL8s2GIz/8ihLHciXXkpCkFKRqqUs9KFmaQd69czPuyl2fvjmL/gG/40I7eNqtlEtsVFUcxn//mU4LBWpBoKIiikBCjAjER2SjYePGhQvXxLhgIxBCYlAeEkIQjaJgtQhKqYggSKnlJY8KFQWElgLyRkCeQqGFIg9xoPf6nXOnM9MWN8S5mXvP9/ifdL7v9kBeKQTFZD5TdX3Jd6xhAz+xk31cs3xeYzqbOcNF/uK2YXnWwx62gfxvn2BaYjRd4tXkUgRhMqwPlob1kCjIYoqFinIGZJiwW9jYlguKg3VBXW4nCv1sYaxGbJM1hsnYCw6Hzzocm+HWfqIprzSoCBa0+nPGMo43eYu3mcBEJvMOU5jGu8zgPd5XFlO0/oAPmclHfMwsZvMJxXzKZ5Qwh8+Zyzy+UI7zKWVBSnO4VFeJV52ykMUsZbmeX7OIb1jCt8LLlP5yVoiLmAiXiynjK7GLxTqX4yp0fU8lK1nFanUW4Ra0jmrW8oOe69XmRqr4kU3qsVrNbvGcY1rwfzuj+8/8wla2sZ1f2aE3o4ZadlHH7ntStqYZh/awl9/0ru3nAAc5xBF+5wR/cJLTeusa2umH5Tgqz/GU65Rc56iXs1HOyBd5jnn1gt9hv2ZPctY6cMNi3CbUyrVX4hua63t07bl2FvmcXR8Vwq6hJeluypVxufp0yK3npdpYIW+lEmzJ7+6p1aXaifKuksdl4ZRdqSy2p5pw+2xKz9Z4baWf25LeNZNo9AsPZKVzLCvDc/zpk4nSi9RMes5xVh6XstujdbanNRul72Ydnz3jtKPC9TodGpS0e17yTVzifHp9PqU3cpkr3PD3Jq7qPLnGdeGbYpqE2rNtmb913eIfkmrwDs1ZqLmN0kygjjGzmMUJMqsM6785lrBcnWkdrKPlW2frYgV2nxWKaa10Sitd2ymd76J19Ew3u9+667wssgfsQXtI52Zve8T62GPWN0vrlVYelfK49bP+Ka2nn+yVnu0jR1GWd6ANtvG6P2GD7Cmth9jT9ow9Z8+LeVJ4qPAwaYP9cziv8DqjSCYuxGq1f3edKpX3emonltGDsvBWODxY2FwVX2uvWq0SKSBUU2PsRcoSI3gjMTa8aX3Dq4mXwoacZNhgQ8Lr5MfL4iP1f3Aq52Um/QvTG+12AAAAeNp9VU1v20YQXVKSJUsWygRpYICHLLuhYENSXDRp67quw0qkLEVJa1kysHTSlrSkQL7lFLRBC+jmgGl/R6+j9CLfUqDX/IccemyOObszS1KwjbQEZe68+Xo7M7t2Wj98/92jh4e+PBj093t7337z4H73Xqe92/LcZuNr5+7OV9tfbn2x+flnn27cqtfWKvZN8dGN1WtXjA/KpeJyIb+Uy2Z0jdU80Qo4VALIVkS7XSdZhAiE54AAOEKtizbAA2XGL1o6aPn4kqUTWzoLS83g22y7XuOe4PDaFXyuHfYkrn9zhc/hrVo/UOtsRQllFCwLPbi3OnE5aAH3oPV0EnmBi/FmpWJTNMfFeo3NiiVclnAFa+LJTFvb0dRCX/O2ZjorlCktZGwvHMFeT3quaVm+wlhTxYKlJuRVLH5MnNkLPqu9in6dG+woqK6MxCh8JCETolOU8aLoBK5UYV24sP7s71Xc8hhqwvWgKjBYd3+RQIOcbQgevWNIXrz95yISJsiSbbxjtKQtLsqE+nTNkBsyxP1ZFnF5MXfYEQow7clY5uzIfMmcjaoPekCaV6nmwwPSTFPNwj0QFrXKC5L36WQVpke8XsPqq9fGF/UcMpXgaDihbziOhOvGdRtIcFxcOGGyV2/28QbahwFu4pjK0JOwIZ7ANdGIDRDg1IPjvlQuiRtcawILhokXbHgu8eJeFLgxQYolevKU3T57M7vDzT9uszvMJx5wvYlNqXiRHD2GG4E5wvl8zKVpgeNj+Xwhxz51SRiw/gbTWSqj8sK9XbJOjWnnebvApW5mfOoWAryFf0RjGxUGtkuJ1NHGNpeayVIzzJJY0OpCHBQydrNNqgy5Ntum5Vvx8z+UzIRTzobCuVgGAgtOcZ7/pBZbE6F17o3dcwQvBM0lBJNo7+epUy2SxOhRoHa2U1XGxpOLmI5hFERdXOXA9rgUY+ELnCFnT9LeqNaqv92+6PYOpep2MiWDC1Ks34wlYBaqU0Fv4gy2qmbaViXvKnkhti+pO6maRwXR7UcUXCQBGccThJteqnTCF5tX7+DRbOHtJlqh4AZvReH8bHoUzRwneuIFky2KITqjSPTltqm47stfzGeU6irrat1Bo17Du6cxE9rz3szRnvcP5anBGH8+kC91TW8GDX92E3XylDPmKFQnlEASOAkUaR+FgrI3Tx3GpkqbVYCSh3ONKayQYhobzvUYM1JMRywbY47C6MEmrU6wxHjdenxE7fnZn0SBT4eLXcdW4quBJnYY6GJnpulLK1AU4waURIPwu4TfjfElwvM4GNp1DYtDd1IUCLyncKAkM7V4FDMUks/PzgbSem2+9S0ctUf4O5SwXMW7P2ffQ7td+gUI78J0GBIPdiDJN293hj6ObRoQTTqwjBGWkwho0VI+NI7oNMTeYAOV/xQFmPrgVympPPbVOBvA2mIL2x7HzFUo0YYfXRWfqLOJR6Fon9BnGbmxvowRE0VM5sdFyq8g86FA1TDgWO0sG/Zx1OO7tGjGyBivxGxlrH5FM1Ey2lbGLpWLsHwLA+JL69ItOpI5O+/7MXklnSQGmNuAEjKqnCtl4oDVQVWHuOB7glTJ9E8K05uzffEj3ixEWkXKoxrKdifEyz/2LyEiNlPnAt0RpSTGXzGap52vYN0z9mB+9rv4yTr31GuC/jnQYDLzFAeb+dFlAB5W67XCZbSs4CgqlN/vENerUF58EfwX4fWAsgABAAMACQAKAA8AB///AA942sV6CXgc133fe3PsMTO7O3vO3vd9X9jF4trBQQALYHEQgHiCd6jblExKlChRshNRPirKTmTJTn3IdWx/TpM2IgCSq4iWVIufUn8W23w2P6WxKztplMZ2jdZV1PozJSz63uwODpG0FDltRWHem7czb97/9/7X7z8DaACax8kf0VpAAiWogDqYBHOXgAZ+GQigC35veWhIlVK+iE4J4IXfAyoA4ZdFI0VoHI5qoEPxBDmjr1WVTxBzoLr64zdeRYcrhkrmCsy8sfL6Cr/6qr6SWbm6ks1BvU8v/Zm0hFKpUAT8aaIjEi4VCvk+oqMYDvi1hDRWLJX7yELeTZAmeaSPwOeQ/NG7U+S21SDxoK97NkfDREjwGFUq0uPWhApe3Xg9UIraaUqlIGmVMlIaCMyfHPP/B8YacboiVga1LidqV79Da6+9RWvf2UENvXOJ+GllZ19Q8aCGJWi16stRtzmYc/aOa3QaWusQ7E6lSq9l4qMHV//QHhIYRgjZnSE8V2i1GyEirF2jXqFNwA/C4I1zkBic3/k8CK79dJnVwYlAY+2nogv3QpwmYNUAC9RawiwT8DOACkB9IBxqwLjoFlnAQQPJcRFXMBBwMxoLCPitSoNru2GengfWarVqECqd+oIeAbt/30LBvpKHtsy+BeuVfOH0Jy5fhtbL+xZa3WwOJBKOrWs4jzu/xbOyuURiV8hiae1ZhPQptWTAHw6XyrC1UYIyQPqoc5zC0pkrVNwctaNp305pXB2JdNGk4OBnFHygr9A9HNErvgMvwmOHgnEzTap5DaRWtUaWUgjxAPWw3sySJGsxvrr6Q6SLZwGgSkgr3SABOsGXZWw9xFPn7azZzIIG8aXFZLjQIB5cZO2RBiSXcjllsNGWO9iAIVHNzxSt+KzYgLFFUTmH5LOvJKorCSTcSgVmVvKZFaSfhgrST8e5DzdLNrcLqTQV8PnDHfpiqeBDgJixjrtJWEwTgYAeK7hxo0uVwoML9zw62fyWL5XywW0nv3FvjzU9mCgvbIs2/9SarfWeeaoylLIMurt2j37pxfJ42QMf23bPLX1RYyRJ3ZaMRGcensvMDhV5Jj91B/xJpC9maT7nyFRXf50aydqbnxVSgwBAcBbp5qNINzPgioxeZu1vlnSwHmq02mC7Zdst024BapdRG+AaxFOLQpBFDVIcIb49KAERfAEeBiLgkHqb8LmO83AEh5RqixpJ+pPASMHM1ZU831Ik/J9DVH/YqRDaIdktIGey3m27CDMak7vUoxp3PhwpuDRNJ+fOR8IFt0bjLoQjeTcH39S4CpFw3q0JMjyjUKADwa7+L7lPvSr3miH4I7nfwhQ+jTA1g5iMKSA+d15k+O2ttcKMHevSkny+Zb3yyuDTGnk9njxez8YqNp7cepriXmQDPeCvWk8TWU02K2QyTNpqtTeII8vBHMcxqHMRBEszNo61vgBTCM702i+X+QAxkWus/VL04p7A46OmdRQy2Vxa4YnOeObXMcZmj/cG2Xs+39oxfYHHB32lN1Mo6AtIrPP/rA/Zgk0AYqeC3AsMbNpVHB2Qf4EF7Gkk7BT3sq5sKJh1ckTzU5TBk/X7sx4D2XyGYN0ZNO5iS6k/TQ9kvRy0UtCv8cQ6Q+ccEdsmiF3vvKnRMyTN8izlfOfv1sc/XijpApX4u6skjHcFdVp0F9pdyY5ItAtOEAOPtPbhXFDxAvEU0AMX8e9ENdCHJF1GHjaxpFBwgca684WJZdE8w0nS21sOI4GxlYzBceGfdF/L0WAvshkf5G4oepNzIYd+99sfu6utX1wuCnPp2RMn55LNlexwPXbP/dX5kpM8c/e3jvc0D69L/kQmoxT69j96aGhnnG3W/L3zbbnrSO4SGAJfbMm9zKf1MeYF4lUAQJn44mKsqscewpnm5aXzyGMuiaLQKw/0Iqd5QfTNCLIOyOJI7vcqSg1QpKlg9/uhJtmkQxEyTV4HjkVwk21vLAgWCyyGI+GwjFVd5e7Kx/MujjphjubE+HYZNuSWpwoDjsnTO9I+cV+Pq5CKGu/WMc1/0zVgKqTuf7xzrtPpZ3UMRbF6DvpyEwV707iO5ueTEYpkSztO1vvvnOszaqOVWnotHCCPiDsNtKL5+47cEPbP1bWfkU/QIVADz8u+pJ/4/PlgPpjnHDi6AS6NLa0MGJi6oC+jf5YeGZGeBkyJXL+Djs1aJCWyNODORZG+pR2cEKYrCX2lksnwSNmwyhnwCfZNl0D6n2dWWSH9aUpO0Vq5XFrRPleY27uBkzuzya0gn5j43X97ePD4zm47S6l1jLYwfayWnehwZuuHbjtUz26779ld6b3TfSYlTZBKDctmh/eWE2LCnJk6ctuRySx87Oi/vLVo8fjtubQnbmd9UZ8Q7wsnq7lEtnf+xMzC2YW01uo2aYWA3RW1c06fwxwquhKt348j1Lm1a+TPkVb7wWzbloGiQXxuyapXGGQYDA24Z1l0bdhfHmYur17BSvqbLpLx2BSWfHL6irMC9FxGp25ewkEIO//mJUbL0DQ6kJ9FWNDU11wxG/fOyroiGTlbzOWO21jWFseeaARpzP3kX4ECEGGktfpFtVBsEHuWQSQCuhrENpHXkwL8RwEKDa4I3y3CYmPtZVHNaVD6Ukz3xxvQKjr+xg/J0/6zfkL0T/sP+Emd3+MnOMrvp1wo8otaDonnsvKw7rqWHsNGiHIgWO99U+TqFLBm2tlPohWWFxb2L2AbziQW7l1ZuBdZ9eUKUo88tmlR9/93MZJ3wGlrONzR0aYceDcKHcWWTrZHKCm0KFtaainkS2XyflMinorpy2dvGTm5I9v74PLJHfpIf7Z6eKLAs3pWwTiH9x3rvv3pA8lfHei9pWQbqXbsSnu0vFLJa0e6B0K1u0Ynj48HS/Fq3OT0O7X2sOAJugJuY2z+8b0/NAQLvk6xVMS7+sjazyhA3wPioBd8rr2rjK/0AnEApRkJ4jEUYMxMqcNH0VlZ97INOC5qwmOOYX6iIhlqpQHHkKHW24ZaxdmpUGmHGrwVFz7kFBtGTkTM16dbLQJAt+FU6i0WybOC4qHP7ElNjmwLItV1e2I2hkNRO5R1cf6hodHo4U/viDbf0ccHC7ZsoeTuONiRG0qZ4C9Ovvj4qD7cFTso+VZGx9IBhmcVChYlYkYU57VTjy/dV7lje07rL0Wb/2loJD99FNn06NrPSR/5OuiQ49SiE0ReJE4ALbBCD/CssyGUz3sWjWPUn8NRkEOqyLKwnktK0icbcHhRVEvSryauJlaq6LiCtTkv+czfcqJWnFJsorPINyparhH1Wp5TIr0+klZau8Z2pG999q7y4ANfPxStD3ZY1DRp4vXh4mj+0G32Qr1QHO8Ma9ScknrOHrDqBJ+dF08vn3j8lY/1Ifdn0VkDtq4MUrvP/8HoR8ZCnrCHcUgeZBx5kNfouxFbrYCn2lixjsoLxD4U0TPER0XG6BtmKxEHpY3LmoLMtCaqrWPrJKi2LGrr9ETb7bXUBGWMKJS3jF79IafYnA9utlYUxNcVjgyH27FEQqxMvsZYY25v1MZu+/zeo2d3RQuH/mD/+KkeVlI3J3etdLiUG0mYDbGhoj1XKHn9smodHtuOtOkwVrnebvh3sp6tFodGc9t/p6Pzjtm8zl+OYtTGEGoXkN9NgCIkW6gtGY2+ZIMYXEwUqQbGzUcmjUnCkXyFwj5O0CAWRfEUMTFNHaCIr1LPUQRFOTMIEEywcCt60TWZN8Nj1v8NtLyW0JNatZWDdbUVXaD+tehsa1DiKvJrK20Xt3Av4kEr+xZw7vQGCukZCe//p4+WHIIi4Nuks+atmk2YIyVpl5TkhVhw9W8d3Qv9A0dqWZ2aU5EEpdJ07T4xcHLpge6++//4jnuePZp9m9yzPzuSsRHwWjpZWej3GwWj0uCzWTwWndYq6HtO/fnpky+dGR6476v7vHc8GOydzSCrt61dI75AP4DY0b3tPbHwACVO+5ey8RDTgK6l0og9LKtgGFnsBTE76p3gR+UUMl9FBn65sHq5cBnh+DzKiD7QPZtcoqSL5hYGis3JJwo5cqSRMKGIL1AqRqHU2/yCI2Ln/ggHfJPxjzhnPhjMudh7jEYaDR0L1k/ORIajWjVFveUKGJVKlVIf6k5sZ4Soq5xZTTM6nDHoGOL7mbIrKjDjez61J63RaWyRFiLUT+hT4CDYszwy4p8NIjAW05wFNSIz5zf4DaBSSKsQNMu7R2ZHp3CnOhywZJCcFyujsQnnBDcKME9D/Ky6Um3BcxnnewWJwOuxwsENv3UjyX03BaGVi2/c7NsYpn6i0SFsvOauAkKGpc2Gr3POXDCUc3LN85wrtwWjUP2+6eSwjUMgobsMVp+pKw/Hw/X7ZhIjNlanoqi3s1GFSjE6O389bNdDOLD7k3vSOjSXLeLKofuUtdmRqT2f3JNC82utUUACR/Mp8mvkD0AfmAT7IWhz8SldVkl2BsYKY6+MkZ4xOPa330Wck4Pcd2ehexZaZ+Hs/7xihoIZAjNvJnRm84FO8tc9o3FvcuDSAAEG4MCVzjHdHsiTe14TvVNS3EUGV11ZWDBUqlIagzMadLrwutRI4dghzm9+MDsG3//ZG4/uGXhtgKAGoO43PX7fxgK2PH9BzgfQhlssrWwgHFGg+GUR2jxLdgNllHEVS9KxtceIisFieD3DwhWxcCSiJdtn5Ncs/O0WY/Hgp+YSk2bOWEj/9cTJmUTXiT+776P/6taM3pf1JDKlRCBePvTJ7fG6Dzr05ua3p2uhzpBheiTcGTJ2j1aX7B6j4nf2ViazJvJANm3t9U0+OJswazVBiytEqMjQ4L6egftuyQfFXR2+nnJeEKYy3QcjgUO1yYfmU4w62fz16LQtUfEMTVnj5dVbUlmCNga8bj5fFMIZzNkeQezh+yhXy4M7Zc7GIhvLx00N4sASStU3c9i6qBZTY8Fh20Qr0rVpa4v3oo1c/ECXb60gSaajvEHdq1Rqxcfvy3ZjDFbC2UMdct4lt/2fqO05Xff7ZSuAq/1jHa7hwdU/k0c251xitee2f3EYx8A7167Bs/QkSkl9YLAl+0vAQrwEnMCMMlUGeOBD50UbX2st/nX7CmzV/ZFfve6nG1bFjNg1YK1B6gJPvXfdxr65+e7e+bme9ZWTp1AUR+tEMmQnujprE92V1g7BU2iHzKCvbac6jRmi/IxloAZAlgJop3DBbri1mlbBTqIOC44lefTGZbvrFuW/HrO2lijUKF+YBn/c5pjDRhyX3O48g13ydF8EZ/d5wG/a/cXxsc1157qoFfvH+oZTnbXUxIZKIAbezpgQvJWruHqNS9AI5N9mrvfRsZspnbmldEKLBJgVas6ZDYWzLlYf6Ail9pYQTEEMk95fCqb3rqsiY495vHGBGXtqurxzW14frY+PR3adGveuw0noU+9RyutHyIfl3q3T00KiJ5Toixh7bv10fd1O0Q7kwaPtHYgbMeRuyVyBG9ndL5dQzi7ZHyfbH4vsL24L1tYhMkgAtSt2Msz/hBs/mO2a38921wH7w9n3sd0toCAwDiLLHUX8kkJYGEEEHJMt10TchzJ+NzoyKG1oaYqtAe2iWjcWsLaLkM5NdFBSuLY9f8AbNuVJcmYoE0U5f6eonlONh04+d6Kz99TFhx547nhnc9Wcn612zpUcltxcX2WuZIc/++ilT44NPNK4/6Pf/sRY/yONjw8c256OTR0bQW0qNnkMc+jm0xRAMm7m0L4SI3PoM7+JQ9f4qd+WQ7/PFJs59A22/2YcGlGZfZH+3h7vuh7YYh434tKR8cnZzCHMoa/pY4N5Ww5z6APF3LakGa6cfOnxUZ0n7WnulV0S9WNZKW6P9sZM9ccXT1Zu357TYQ79w8FafuZoy2KIF6Ta0kfaFhPWIU8pcsCuYzxMhiE1JIM5BIvfE8FZkRETY2Gd2VszSyrfdib7MTe53LYV5n0vf08qrbwZOgriBcQbGJXJ5jaY4ylkIu8xjUBfZ6dT4/ZaWZoiyPFg2s7g1DnYk1y9er1xHMv3h3WkUs1w5jiSvbb2M+ItJHsN/MNGJTa9XokdEv2Ao9Iw/WYZBRHmH/RlEXuAsrdMkFL9VNcDe/BLEIdUQ30T10/HLDwucwEL5CnLW7JG4LdYrSLqglRF3b+Q4FcW0P9bCrSi9//uwz5E3ZZ4q3Lbk7P5PaNZC0epODWbEOdL/o6IKdRbn6n3hvL7PjEXnxKTRhVFkkpOpQ5XxrP+vJcP903NTPWFoXvixGREJ1jNqaQrYFba3HatPWp3J7xOf1LcXRXvnIhzBrNOZ/YIDr9JabaatfaAyRP3On1JcRfaI2HtF8ST1DnQBX6/tUcX9XpNdwwEUjiiCpqUbJQpRGaWAqMujTygwbUaYTTXgCOLorKFDbLLK5JLK6zmL+f1LSL9PEh9iDlaPp66Me3bSg4tMmEmnmQNgUzZOf6RUf+dRhNWyTtYV8v3f4eRmOEr6W6T16ZXKlgFfSqZMaJUJzz1wHb43RZp+Qtk3DSNjPsvWhSnuVCrKdVKpTm4toaxooboSSIMv4WcvJIIERcBaGFIZRGG/aC6mOnnEXDLCbc7gex8/wWyI9E/yiew4N0doyYk6FKorp5AbHClemUFvxFsFRyQK8QcMG8xb6F8lk21gJtjQf593LfO645tkpAxBG8CB/ly0P/utzY424agzmTKfFNUkLQP4loX+SrKAW5vezQ20ip0eRAf1hlTtQhL22rt99AojG+tSWEPJYU8iXNpP8DVN6pfbSToUsQrlTcqWa9hd+6LWVFY3773dN0nSYxcmiGEgv/BslzB8m+O6Ld96iixPtBUDUvhn5iRR5DUFpT5LCGpk2CyHQd5n6dBPLZs9il8gQaxILJA9EVrPtZeY9uuuAptGbsVby+PD0jei++5oO0ylOsvaTdCumAUysb2BztLkKSp5tu0PjJY6hgM6+nm2wolZJ25UAy/ZfueQvHvSY0zEw5l7Az5LK3VW7Tv/rXezFE0Z+bJiMmrVSApKFqt51bvtdmIz3B6NU0xOiRXYO0a/QMk1zbwTNv+nS5DOpnk4w1iUGRdfKeWp8iuLr6nQSREjUjy/bVCjc+yutGuxtpfLqE2iVpRiztdPCmEasKEekL+4iWRQNEawWC9akcI2DKGCtpRK39VOqlUDK23GXjKG9xcbeGjUJJteMjIRlemwFuQ2tSlf6BQ/Xea9/Xmcn0BnnqGID5N6YJ9uXwvOvuFmkZqEYrmnSx5jiC+SWrsmVAo7WDJRZL41wTOt0MZB0N+lfW6N5Ak3Gr16n/ZwNXlYxmdmqIYDCvHYVgxyDpm9S62fUapddhDeJH2nEUoZ8CZFsqXgJ/4NLCCIBEX1Wkr+gcElmsQB0XpcybSwmZAIMAiWnNe1AKRjdUCrN5V028kwpu0C8Nq5d/ARUUJX/k1ouPG92F7ssjvdtt4lo0I0DbtMEoIWiwId/KMCjq7sqmyR0d94xuU1lWMJ4tWqP7Vm2por+SSHW4t/exXSM6eiiQ7BMj+uIhUjybVGgb2Nl9hNGqS1lr08CL8ksGmVZAKDdN8HcZVnIqitDZT806MjaX5NLmMsAmCwy1sLkC1WgvsKEMYWA7aGbu1QRwXdaLW7qnZGGONGaemwLhMtTaUS7Ix/IkcFpy74bVIch/Z8iBlYzgcgeGiLHPBKNVTLCYl8Xt3qafr0ayVUJ7UmOnmFY21kknknVrl98mXFcZkOVFxqJqXbRYlb9XDhMKmJYuBkFlFcjZh9U+Ig3a9SmUJ2VD2DMiXJW7PAg6Y8BctLy0j/opLgT++AnFKAjdTc3hWpuLN49Rrbebd/BMcX5r/GX4T+oADmM/xiGc/uWRgBSfgr+JZXs3mQtKnf/JGrn/W902VwWl+XKm3+u2uIA/pU7y/GArkfbpGtL+r7HqZ0aqQd+NZaPqKP25RKi04Zzu99o/oWVG0ZvWimkRx6gqef9Myv9k/Nyf2z8+Kn10Qqzv3iVUkJnh47W26A62QBQIIgPhLwEo0ECnkiOeBAcnduKjwmdUOHZ6vULiSz6N1439bp6Zv0ofP9E1P9eI/+JfVqWnc64P/URpDZ2f39PXuuMEfwv8I2UUeoB9AuJWB/5wDIbewyJYjqDnvVPgt+RG0mit4LVdeX0Uwwi2FtvbHksobjEpa8l91npzXl3ZrlLzD+KhSJ3itdq8O0k1C58n6fGmXFv/wMfyDYPfyFNX7RX8Moxzzh8WukvMlBhejWZ5t/o+b/IAkcCAJhLYEwXPJNJbAiVVg4YLByUaEgizC6yuv8pIMN1QF+oajpKDk7SZ5hTpI3a9z56SVNx/Aa/+4ghc8gt2HhLpf62n9QvNb1shB/saL3/QDtvFu+Bmik1gAOqBfBEr2eaQqFMisQGys0luP1l7jt/lEp8XaPGCzWGzwq5yeo+GvutKZSmeasUbxTJ+DNvIo+d8Q69YsAUZHA/xJ7JWW4JsZMXm089CZ8fHHDnbKLfF742cOdXYexGeHOssHz+BchjwCj9AnEZk1PA/MRHyJpXkEqWydspMMt+ZUwgnGErA7AhY1FKDGmfL6kk4Okk+izIjGXxbAl6REiZH2Ds1N/FCaOwY8l9DsCmQePkJxIUY7wiP4MVVJ+V7f9KgOcr0otvXhFjPxitrsR882qa2cI+n1Jh1M8y61CS3Hb1ah5eDB/hz5pPyVQ3stuNzYv3XMbEbgg7Wf07vpKTAHbgMPg9PgIVFXO/4ASgqGhopu226qb/5F4mnAgP3EM8AEAkRBRFzVlMmYGLLv9gbxRRSVYrGh2vGi+wHbbuXkkQYMLOlOz3wEf8s5WUd8fe7cUB2gJHelioK9gB0zfukroOAkRSd+RS9UCnqJxRuxZaXJ9Xy2/V1RH9mxkeK2xgr5vFQgb+UAUkNBk1Qqkz89IOVXmGkSXQC3+wYOisGOgD5/x9eP3/6FQ9nY7MOzjsGRUb/GrFOrbJlQAIV9rSNqDRSCVhVr5BSkUh91WjJ920uZI3efGOh/+O7dYhB+TGsLW7unsiZDuDMc7w4b7vH27Opyd1cKltSeW6Y8gYxb2/wKvL3z8M7pcHpmbNA3/NDujmjtzsGeo3vnE55t24ZcpmJXj8uDtYVk9Bpv9tDCfMgRNKu0wUAobtKwrKcQ9Rb8BlOsb/5u4u/NqVzZ6y0VCg5r3GMwBjKr04nRoos1OvjgzPaZoCWTzZOnwf8BdwMhfgAAAQAAAAY64XXF1GZfDzz1ABkIAAAAAAC763zMAAAAANdJd1L72v01ChoIUAABAAkAAgAAAAAAAHjaY2BkYGBj+MfAeIRrwe9bv9q4pBiAIsiAeRYAkzYGjAAAAHja7dU/S8NAGMfxn3cXXYo4VaSL2FfQuYPQxT/FF+Du5tgpWAN26tKt76BzKX0T0iroqotvQqiLiJkSQwK9Qggq3w8EknD3PMfd8TxuV4mtZ8m9al8bcn2NVJGgluYyR+Xn3f4qL6brpLHcXTauXei4aI5dqSagYvZdJxvf764ie6lTz7HdzPeOzn3mmaEOkjlP6fuv2bdHNXz3KqmzH7ouI3ccJyqsYQNFP/Pl1nLhd2ZFazcv2bi2pTOvc7zP9xU3W99rfMYUrDf0Pr+l6sFKzdz/qQ7tg+pUhurF9xoA/iSzl/Ys09RtMFc/119udBU/jdJy9tRe2+s+Na6shr8ptAOFwYT7AAAAAAAAAAAAAAAAAAAAAAD4P74BNJkpH3jaHdUxiBxVHMfx927XnB7Rm0ia22IsgrDwtLbRQgstEnQtzltWM2OxNkENLNklFtMYQRdWWGyE0crWQptrLMwMyo7ViQT01BxJNuqZ46JGYwhB+Pt9vwQ+PN6+9///3/vPzDkX/61+77w/dcS5+/03ru2G9qpr+9JqrGwHG/vKtVubbgP7bh0zexlz+wRHtu+OubYd4tAuuWO+G8c+yFJWchFXEo1xazOOibPvHsM7bosIYxzaPbflV2wXE/sJO6zZ8qldwS7Zt3yQhWbmdoClZpookR/BvqWYueOYu8dxRG0Dl5F9QBYk5hILu4yV/YE10QZUiJx0zWVUtY9xfcaaG1jbTWzsustaMVrGPURHdtcNWZ9jPNGQ/xtuyFlew8Sex469jqm9gD17A8f2IU5kofmpxjM5t/O4rXFlFdb2NS5sG5s4w3mfwb5tYhYzct5HcWTn/Aq9+BeDLO0mVnYda/sLF5pp7Ge/wlmWfl3r17V+nex3sLS7WGlcywXr19nFmthBn3DG21jwa0qEWxhkaX9jpflaLuwqNuRN2XvLd9l7BRPbww6Ru9zPZezZLhZ2Ded2iJU7jrVbxcat+S5n/xj79gFm7gTm9K8be+2DIgdFDoocFDkoclDkoMhBkYMiB0UOihwUOShyUOSgyD0i72FC/T0i38DUDrDH890j8iGW8VfemhQz9zDm7lk/0A0PdMMDdWSgjgzUkYE6MlBHBurIaXZt+LF2jbVrrF1j7Rpr11i7xto11q6J1k+0fqL1E62faP1E6ydaP9H6gl/vYW3/4cJ+wIaeFtzD0k8VbapoUz0VUz0VU3V2qs5O9VRM9VRM9VTMuKVLmJB3Ft9iTLmrGff/OxaamcuK+5lx/0excQ/4GXnPYN9OIU815u4kjujdnHr+xCBLYs6p5BeMlcyp5AAb+juPb6gvqSSa2K8Y+1VSyT4Wmi+ppyTLUczdEziyHV+xa4kJKyt2HWLKvVV8hR7CIHtEq4gT5+fcYcW3aA0rxzvDiaJNlBO9i307i/FEFbmexBG3XZPrABPi1OS6hSmdqsm1ikH2NFNw6ppc/2DpjmDMVev2auWqdXs1ueiNctXKVZNr6RfkuoqJfYcd+xFT+xYLzczJvuCbc+gX7DqBI7voG3Zdw8R+w3iHjbrZUOEaBtljV0OcA4wVNrqNRhU2qrDR+9VQ4TvYtwsYK2zI9TSObI93pu1SHNpHrU26s2xt0sc3Mbf3+C633ToO7Vyrz5Owi0H23AaWtoOVfYG1XcQmjonwHOZ2Bkf2WSt+21/BoTvZyjjdAhP7FDv2OaayZ19iQYSME+22Mip/Cfv2IhW37cFW/N5vtHIivI2JncWOvYWpnceeXcDT7j4cc7qcr3200MqpxjM5t/dxW2P+YmItF+TNOcWylZP9KexzllH80mKQlVywdxT/wv4PnZL93Hja7cI7DsFwAMDh1vv96sMucQWXMBiMLCwSMTNbzJpIR7u4goEDWCSOICIxWJjFv/GItknTMJBfvk+SpKlFrro6+hEwhbVXwbEXoZSwsIQHL7bwK7J0E21FL3YxwxJvOtjdJIxPSZp2KUXoeDB7SnfTp1eZtrNsUBhacnUHh4fzu3zP1d5Joa5EHiaq/MPKwBc1hL66utNK2siTuc3GD13Sa8UKAAAAAAAAAAAAAAAAAAAAAAD/4QrCgdggAAEAABsqAH4ABQBPAAMAAgAQAC8AYAAADPgW4QACAAF42mNgYGBkgAANIGZKyclLh7L1iiHsMBDbsSgxSUfBsSg3T0fBubIoR0fBPTU/G0wWAcmiVCDbIzUJyPZJLMkjTTUACK4hGwB42u1ZS28b1xW+fsWOExlBgSQO0AIXBRpLKUM5DpCkdjc0RYlMKFIlKSteBcOZS/Law5nBzFAMs+4vKIpu210RdNNV+wMK9Ac0QJf9GV0W/c45d4YPSYYToEUCCBLJc++cex7fec1glFLvX/2pUuoaPurqG/TN9BV1h1dEX1W3rv/T0ddU9fqfHX1d3b3+d0ffAP0vR78C+t+OvqlOb9xx9C313o3fOPpVpW/+ztG3r/6h1PWaenLzL45+Xb1363VHb9155dZHjr6jPgXPFbZVXbn11i8dfUXdfHvP0VfV9bt/dPQ19fbd3zr6unr97u8dfQP0nxz9Cui/OvqmenT3b46+pd58q+7oV9Ubd//j6NtXjkpdr6mfv3PH0a+rN9/5haO3bl57p+PoO+pn4Lmmrlx/Fcb96MavHS04Cy04Cy04Cy04Cy04Cy04Cy04Cy04Cy04Cy04Cy04Cy04C711567+laMF56+VVg/UffWB+gTUobLKV6mKVYbPSOXYq4NKVcLfHnYsqEhVcaWmQvxp1cPeWE1wLeOVwa8B9ym+A3BuqSaoIXaMmoOjC2kGMgZqwZRWbUheQO6MNYagxmyJxicGzwJnCx26tPm++hDUu+XqY1Vh/R4kJODV0OtBD8nw1XPH+ylWE+zS1Rnsy0p/Bti37EN4oT0jxkGrx1gPcYV2PUZh3UeREztPNWuZ4arP/hboznE25Z0ZuAJGTWN/wnuHqgWbCB3L5yLG9RGfN8xh1BQ6CeWAv7WzqODVvJ9xTC1sKaK39IOu57DC4mQGFOrsjWVPbOmHh88UJ8RC8cdjHdrF2kIiSfXAR7IWWM1B5RyHDP4NQYdsU8pYkL8W32OHlEjN2SfRGbFHPlsasZaM49TiqIywQ/k4YwQzlmtcLCz7JFhknBUZpHouXyliidsvtEwhJ2R8EmdlhJ0paxWZGSO1tIA0JuyL1EaBrdgectZQJkxc5pJVU/B60J/zKuJYF3ktmIkWiWPk/IoZ2yFzLi1e9YhQ+5LPidfPsa5y7a5G8x5Lm7KEBeMwc1W6ineRfZHLZPJf4pJyNhQ5ajjWlLlJ6Y3YOHY8GVZfOek5vJAInZZR8jhHqAKma34VnceHJR7r953+6jkd6uEZP6k6Y6wD9cRlTZH1H0HCA3SNdf73S/6Lsz9nOwLOTrLpeRmXZbWe7Z1jl+tJyU3ZLFkQgd9wPv1/evDtyy78g+nCbVjiq22uvB13XasDzoqYLcvxRz3sodrFX8DY0snpmeypupzbBb3gHBpzFlFsFtj1YLtgXEgVmSHbQBaM2FrpfSLrvBzNOM8T9l1QKM5RVJ+yDuk+C0ZakMnLaBfcRa/wXT+nyq8wBsSXuKxY7d0J4xq5niFSjFt7rk8b7jKWPRTrhmxHEeXNiOXuhORPemZnVPpQealOIJMiYExzN5GkPkVvpdSz6YF01jnj5HM9nYfZ3HlqudJCrimp/LPY0xmZNtvg31nL4POliw3fFdvV+pCJr93Mzjly/trs3PRgOSk37Xq0kgPkifgidxBFr0zLu5GA53HEfcS70FPJPW8tq6QfxO5bvBJ6xvUi/Sng2WZdbxE5xBly9784R6WLRy4yS+lFhdiVO40J9zvrcKauvsX90jgfiruOAuX1rK5wZDymg/Kea7PPbVbC9kZfMNyn53yXYTn6FFUPe4TQGBzFtV0n84uN3rnjqnfZLZZ3CIU132Y6veQ00D/ekNEuZOiflNn8DHsSpyJr5I4ldFNkmd0vmnBFVl485ShyR2XlZCv3KBJvyQLjdEnHjlzcK+xz6qZPcV8h90pjF+cijyWvEncfJBpivhf32M8iU7yVKb/Zz/4HsSgR8th3ws26Xh+4WvXd/XfEtq7OTMt36BnnprPx4tiC7q/PeUR7ZwWjYOWpYbUeXlreypNOwX1+d6tsdLcC+83TIT8p2A2/C7vStTs98WE5iYoYVsonNnoyK9ZmJUMSfiYLOd8mKxNWrB6yLcZNqlkZy9VeIjHcdRHPuErC0ga79vTy7VGtrD2TxBuTZj2nl0jMGcfpd4xjMQ1m/MQpyJgVCwL+Jp1LXJ6Bw1+ZHfkL+rF0/oA9KCbew7UuLndjp0yfd9cd8YwopszqM5vdmMarPWX9VMa9QmI1dH6fP3O9CyKalt5nnKURS5cqOvs0/F0zoJhvTdXgq121j9UJpmWPd1rY0+iiPVx5gtUedvewcw8cfXf9HkfqhOdQE3zHPONERg/fHayfco/b5znc4dVn4O9AFp1tqM9ZRwPS+szZY9mH2G3jt+H46EQdO8dYE33AXVD0dXBKniFabiaKpQPs69LDdatarLGw7BCrHuQ33dUaZLdYHtlP+veZ7pR27jtLa4wRSSaZdVjU5hXtHuP3CHx91l9jn8XaDvuwj+viS4MtIM1V56vwET5P3BWKEdnXxt/Sqxpj0GRrlvjV8XsEy0n+Aa4OeEJ0cXKPPe0zeg2HGXnb5tXSK4lUnb0hVAmDPdCH+ByU2PX4W2zprUhbx+6Ery+5xL+a+64zcl1eSTTqvBpwrOhqxcWyx35saj3hTGwwV4097pcZss/ZK9YX2Sk6uiuWiD6K7aotRVbrF9SISCmuH7tIn8WFUK8xJmRXv9R8kWTU5tf6wf0PPtGH1k/jLB7luh6nSZx6uY2jqq6Foe7Z8STPdM9kJj01QXWraYapmetuYqLBIjG67S3iWa7DeGx97cfJIqUTmiTf/1C/Sz8fV3TPC5OJbnqRH/vPsftpPIl0cxZkpGcwsZkOV+WM4lQ/tsPQ+l6onUbwxFCqs3iW+kaTuXMvNXoWBSbV+cTow9ZAt61vosw80pkx2kyHJghMoEPZ1YHJ/NQm5B7rCEzu2TCr1r3QDlNLOjw9jSEQerwog5TUjvTIm9pwoec2n+hsNsxDo9MYem00hlFgzc0UJ6MAAKSRSbOqbuV6ZLx8lppMpwZe2Bw6/Kyis6kHXH0vAU1HprMwtwlERrOpScGZmZwFZDpJY0SDrIX0MIznegJwtZ0mnp9rG+mcsIZlOAIfI+iKR3poxyxYFOXmyxyH7XNT1c7Ne5meetFC+zOEVOwm+CKAnHrwJbUZIWq8qZ4lpAYSx9jJ7Fdgz2M4dEoueRoBmIouSh5/4qUwzKTVMqEeFjr14zgMngAagv6j6oMP3f77tL8Gf556gZl66XPyhcNaZucYqCe07ceAILImq7Zn/raX7SCS+iCN43yS50n2cHc3iP2sOi1OVnFgN18k8Tj1ksli1xsi14gVnOHM97JRHAF0cC2VZbMkCS2Sh65V9dN4BtQWeoY0yilhaZvA8BHe3FR0YLMESSxBTVKLqz5YDH49hNKkU5vnEDdcsFdFSgIu5E6cFsSINFTO+o5cCGZ+XqGUPMXZCp0pFCBG84n1JyuWzaHURn44Q/4vrY8jZMu23ZHSWGGHhBdZK5WEfEfsszy1viRloYBzsZD1iBHYttCCuqB2klL1BPE8CmMvWEfPE6iQXXAH4SNilifoBIEhN4lnYsJkHVH0JuSvsFNALNfKxA5tTj1qawCTRzFVDJnsoK7ooZfB1jgqu0URhG2XCyaqzu1zm5jAetU4He/SahecX7i+soPwclpwHZCY8xvheQ3sH46jTRzfEMzPYvhE0KCeQjQ3hnu9VRKUa81ya+uIgpNxIcFvQGBwCokNZIKKHqVofFQiKMYxfCaMgRUiiuM6HqLhRQSKx826yLOX94IM8rIs9q1H+YE6Q9uKck96qg2BzDZJXPNW9123/maHLQq4I0oczuXjXkvbK+lWcelG1heXQ4s8Fd0kK5VpBQ1cRORhhfq5HdGvYUCSGRzKJlywED2cUfFmtOmyBB7uwvHMUJuOEytd9UJTpeChUorGIc1GzCfx9AU+UhnM0gjGGBYQxOijbMsz4+dFgi3zGMkfWC68h5LiaGOnZmXoRnFOJSMN3boylkxxl7IJzYShWatcb8XRlNRnOZLJIkTl9HkRAFRvzYbud/cHJ7VeQ7f6+qjXfdLaa+zpe7U+1vcq+qQ1aHaPBxocvVpn8FR393Wt81R/1ursVXTj86Neo9/X3Z5uHR61Ww3stTr19vFeq3OgH+Ncp4vZ3kIlQuigq0mhE9Vq9EnYYaNXb2JZe9xqtwZPK3q/NeiQzH0IremjWm/Qqh+3az19dNw76vYbUL8HsZ1WZ78HLY3DRmeAsdvBnm48wUL3m7V2m1XVjmF9j+2rd4+e9loHzYFudtt7DWw+bsCy2uN2Q1TBqXq71jqs6L3aYe2gwae6kNJjNmfdSbPBW9BXw3990Op2yI16tzPoYVmBl71BefSk1W9UdK3X6hMg+70uxBOcONFlITjXaYgUglqvRQQstD7uN5a27DVqbcjq0+FV5urW5auBy1cDl68GvhevBm7z5/L1wA/z9YBE7/IVweUrgstXBJevCDa7+eVrgvXXBAU6l68KLl8VXL4q+N69KlC3/wsZvczpAHjaY2BmAIP/EgxtDFgAACWLAaEAeNrt13lcFHUDx/E58OBcIUBRlsUrS2y9FcVyvVaSFFHGvLG0tMyWdtksjaDSskOxstNKMzu3AkcrzLOy+9DKTiut7LTSyu6SvsunP55/nr97/nh48dn3zm9/85thZvBwE+1Dw7z2CMM0iuxher3W7mWsVpaRYPc05qgqtVcl2CfZ3Y1Cw2f3+McCu7tb6OuyQ5vr1SZlN+3UYOduwc3Nb3Lzg8Nm20OMQrvIcOzBcpAslAPlANlf9pN9ZWfZSXaU+YZjFNgBndH8+Kt9Mp9pq0hjXezeRrmymt/1+2frqEowMu1uxkh1UNk6626aw0iVWqJWqb3qqGqtU++kFfvpiKb2zdfsfM3O14r52iNfe+QbLa3f3Dyvr9H61c0rEL+4eT3Ez/ATHOWzH9n6Ab6HI3AYvmPmt/ANg4fga/gKvoQv4HP4DA66eYniU7Y+gY9db4Y44HpzxH7X21N8BB/CB7CPKe+z9R68C+/A2/AW7IU34Q14HfbAbniNk3gVXoGX4SUO+yIzX4Dn4Tl4FnbBM/A0PAU7YQdrbodtDG6FLfAkbIZGeAIeh8dgE2wEFza4uX1EA9S7uX3Fo/AIPAwxeMjN7S0ehAfY7364D+6F9XAPrGP3u2EtrIG74E64g6VXw+3sfhvcCrfAzXAT+62CG+EGuB5WQh2sYOnl7H4dXAvXwNWwjB2ugithKSyBK+Byt0M/cRnUQg1cCtVwCSyGRXAxXAQL4UKIQhVEIAwXQCWE3Pb9xfmwAM6D+XAunAPzYC6cDWfBHJgNZ8IZMAsqYCbMgOkwDabCFDdnoJgMp8MkcKAcJsIEKIPxUArjYCycBiUwBk6FYhgNQRgFI2EEDIdhEIChcAqcDEOgCAbDILfdIFEIA2EA9Id+0Bf6QG/o1Yxtuu382urJoB9Ogh5QAN3hRDgBusHx0NVtWyS6QGe3bfyB7uS2HSw6MpgPPsgDL+RCB2gPOdAO2kI2ZHGETI5wHIMZkA5twANpkAopkAxJkMiaraEVgy2hBSSADRaYYDRjNsEx+Av+hD/gd/gNfoVfmg9r/tz8E5k/MXgUfoQf4Hs4AofhO/gWvoFD8DV8BV/CFxzvcze7s/gMDrrZesDMT+ETN7tQfAwH3OwRYr+bPVJ8BB/CB272KLHPzQ6K9+E9eJel34G3WewtFtsLb8IbLPY6++2B3fAavAqvwMvs9xJLvwgvcPLPw3Mc71k3e7jYxQ7PcKCnOeunWGwn7IDtsA22whZ4kqU3s3QjSz/B0o/DY7CJA20EFzZw2Aaoh0dZ+hF4GGLwEDzoZunPXfMBN2uYuB/uc7PGinvdrHFivZtVKu5xsyaIdW5WQNzNlLVMWcOUu5hyJ5/dwczVbN3OzNvgVna4BW52s8aLm9h9FdwIN3BK1zNzJTPrYIWbVSaWM/M6uBaucTMni6vdzClimZs5XVzlZs4QV7qZY8RSN3OaWMJnVzDzcqZcFqiXRzyjfIfTin0HUsb5nlZPqZ1qR/Ikn6s2qAZVrx5Vj6iHVUw9pB5UD6j71X3qXrVe3aPWqbvVWrVG3ZU0z3e7uk3dqm5RN6ub1Cp1o7pBXa9WJs7z1akVarm6Tg1LtP60fjcmGT7rDznP8Jk17nHxX8dL3Yz4o1UFETc9/miF4QKohBCcDwvgPJgP58IQKHLbxBkMg6AQBsIA6A/9oC/0cT3x57Q39IIMSIc24IE0SHV1UxrNFEiGJEiE1tDKTY3f6paBafI79a36Rh1SX6uvdDv3q4/Uh+oDtU+9r97TbXlXvaO2q21qq9qinlR36lbcoRrNWq70Ijc9/shfzMW5CBbChRCFETCc6zAMAjAUToGT+ZGzIBOOi7PZtm3LDfjWb7ct/efOMnYp2zY4l8Uwkbs+gTMrg/FQCuNgLJwGJTAGToViGA1BGAUjoRN05OTzwQd54IVc6ADtIQfa8WO2hezAavmX+lP9oX5Xv+kG/6p+UT+rn9RR9aPu6g/qe/WF+lx9pg6qT9Un6mPd3VfVK+pl9ZJ6Ub2gnlfPqWfVLvWMalRP6I4/rh5Tm9RGtTp+962/uMbVcAmc46brn0LmPJjLZTkbzoI5MBvOhDNgFlTATJgB02EaTIUpMBlOh0ngQDn0BD+X+iToAQXQHU6EE6AbHA9duTddoDO0gASwwQKT30gjsE42qWPqS13Yt9Vbaq96U72hXld71G71mi70ZrXU7upbYvt9V5h+3+XFtc5lsVqnprjauTRW7SRXF1WXVNvJ1R3E4upY9b7qlpcUL3IWxxY5CYsyF1lJFxcvdC6KLXSSF5opFxZHnfLowejRqJ0ZLY/OiVZFV0X3aqDV+uim6K6o3di0M5ARLSwK1kZXRq1MfW4ZUdMTH+4YTU4LVhWHnUgs7CSE+4WtoqNh80DYtHqFzfHhWWFLszaGu5wQjM/uH85uH2wT7hUOhO0LikNOZSzklIZCoZrQmtCOUIuaUF3Iqtc7KxBKTA2eX7zA2b/ANLZaTUYbtdNqcu2k0BbrmGEah61jgSZzvi7AuboQ5/jnOvNic52z/XOcs2JznNn+M50z/LOcCv8MZ2ZshjPdP9WZFpvqTPFPdk7X/En+cseJlTsT/WXOhFiZU+of54zT+Fh/iXNarMQZ4y92To0VO+OLzdH+oDPKHuDT3yBGnr4r82rzjuQlJM/yVnqtSu8B7xGvXZl7JNeq6WB62te0r2tve/Ri8ZLjy6nLWZNTn9PC0/zGTqnMqM2wKtNr061e6YH0PekH0hOM9LXplqfOs8ZT77FLPRWew54mT0K9x6xP25G2O80uTatIC6XZnrT4tt0mkObvHfSk+lIDo3um2kN6pg5NLU2161LNQKq/TzCQ2qVbcGhKaUpFir0mxQykHH9i8HBSU5IVSNIHhxObEq2mRNOwzXzTNMw2wm6te7PJzPIF7W0aMowWhmmuNMoLShpbNU0oaWg9flqDuayh68T4a6BsakPLZQ2GM3Xa5A2muWLKBtMaUd6QWVI2le2ly5cb3uElDd6Jk1177Vrv8CklDbXx94FA8/um+HtDU6YUzIxEI5GqgkiBXtTMiEaqovpuxtSrjFbFP6mKGJpS8F++4jMicaLNkyLRiqjW0AcajjQPx7dmNk8p+F/4ivybBzcL/v/1L30ZepDjT3XkPx/E+MOg5zTSrmLm32A755k=');
  font-style: normal;
  font-weight: normal;
}
.cs-pxabnsnfns10111000101 .cs-infopanel  {
  box-shadow: 0 1px 0 rgba(35, 37, 49, 1);
  background: rgba(255, 255, 255, 1);
}
.cs-pxabnsnfns10111000101 .cs-infopanel .cs-link {
  color: rgba(124, 34, 128, 1);
}
.cs-pxabnsnfns10111000101 .cs-infopanel .cs-link:hover {
  color: rgba(0, 0, 238, 1);
}
.cs-pxabnsnfns10111000101 .cs-infopanel .cs-name {
  color: rgba(68, 68, 68, 1);
}
.cs-pxabnsnfns10111000101 .cs-infopanel .cs-title {
  color: rgba(153, 153, 153, 1);
}
.cs-pxabnsnfns10111000101 .cs-infopanelpopup  {
  box-shadow: 0 1px 0 rgba(184, 184, 184, 1);
  background: linear-gradient(180deg, rgba(65, 69, 85, 1) 0%, rgba(46, 49, 57, 1) 100%);
}
.cs-pxabnsnfns10111000101 .cs-infopanelpopup .cs-link {
  color: rgba(255, 255, 255, 1);
}
.cs-pxabnsnfns10111000101 .cs-infopanelpopup .cs-link:hover {
  color: rgba(131, 140, 168, 1);
}
.cs-pxabnsnfns10111000101 .cs-infopanelpopup .cs-name {
  color: rgba(255, 255, 255, 1);
}
.cs-pxabnsnfns10111000101 .cs-infopanelpopup .cs-bio {
  color: rgba(255, 255, 255, 1);
}
.cs-pxabnsnfns10111000101 .cs-timer  {
  color: rgba(255, 255, 255, 1);
}
.cs-pxabnsnfns10111000101 .cs-duration stop:first-child {
  stop-color: rgba(0, 215, 255, 1);
}
.cs-pxabnsnfns10111000101 .cs-duration stop:last-child {
  stop-color: rgba(0, 171, 255, 1);
}
.cs-pxabnsnfns10111000101 .cs-elapsed stop:first-child {
  stop-color: rgba(254, 227, 71, 1);
}
.cs-pxabnsnfns10111000101 .cs-elapsed stop:last-child {
  stop-color: rgba(252, 204, 42, 1);
}
.cs-pxabnsnfns10111000101 .cs-timer .cs-pie .cs-innerstroke {
  stroke: rgba(199, 199, 199, 1);
}
.cs-pxabnsnfns10111000101 .cs-timer .cs-pie .cs-innerborder {
  stroke: rgba(255, 255, 255, 1);
}
.cs-pxabnsnfns10111000101 .cs-window  {
  box-shadow: 0 8px 5px rgba(0, 0, 0, 0.2);
  border-color: rgba(65, 69, 85, 1);
  background: rgba(79, 86, 105, 1);
  color: rgba(255, 255, 255, 1);
}
.cs-pxabnsnfns10111000101 .cs-window .cs-diva {
  border-color: rgba(74, 78, 96, 1);
}
.cs-pxabnsnfns10111000101 .cs-window .cs-divb {
  border-color: rgba(43, 47, 60, 1);
}
.cs-pxabnsnfns10111000101 .cs-editor .cs-editor-slide {
  color: rgba(255, 255, 255, 1);
}
.cs-pxabnsnfns10111000101 .cs-editor .cs-editor-html {
  color: rgba(255, 255, 255, 1);
}
.cs-pxabnsnfns10111000101 .cs-editor .cs-editor-button {
  text-shadow: 0 1px 0 rgba(35, 37, 49, 1);
  color: rgba(255, 255, 255, 1);
  border-color: rgba(35, 37, 49, 1);
  background: linear-gradient(180deg, rgba(72, 75, 91, 1) 0%, rgba(49, 52, 65, 1) 100%);
}
.cs-pxabnsnfns10111000101 .cs-editor .cs-editor-button:hover {
  background: linear-gradient(180deg, rgba(86, 89, 109, 1) 0%, rgba(42, 44, 55, 1) 100%);
}
.cs-pxabnsnfns10111000101 .cs-editor .cs-editor-button:active {
  background: linear-gradient(180deg, rgba(42, 44, 55, 1) 0%, rgba(86, 89, 109, 1) 100%);
}
.cs-pxabnsnfns10111000101 .cs-listitem  {
  color: rgba(255, 255, 255, 1);
  border-color: rgba(55, 59, 71, 1);
}
.cs-pxabnsnfns10111000101 .cs-listitem.cs-viewed {
  color: rgba(131, 140, 168, 1);
}
.cs-pxabnsnfns10111000101 .cs-listitem.cs-selected {
  color: rgba(255, 255, 255, 1);
  background: rgba(103, 110, 139, 1);
}
.cs-pxabnsnfns10111000101 .cs-listitem.cs-selected:hover {
  background: rgba(103, 110, 139, 1);
}
.cs-pxabnsnfns10111000101 .cs-listitem.cs-selected.hover {
  background: rgba(103, 110, 139, 1);
}
.cs-pxabnsnfns10111000101 .cs-listitem.cs-selected:focus {
  background: rgba(103, 110, 139, 1);
}
.cs-pxabnsnfns10111000101 .cs-listitem .cs-icon-carrot {
  fill: rgba(255, 255, 255, 1);
}
.cs-pxabnsnfns10111000101 .cs-listitem .cs-icon-carrot .cs-shadow {
  fill: rgba(35, 37, 49, 1);
}
.cs-pxabnsnfns10111000101 .cs-listitem:hover {
  background: rgba(81, 86, 105, 1);
}
.cs-pxabnsnfns10111000101 .cs-listitem.hover {
  background: rgba(81, 86, 105, 1);
}
.cs-pxabnsnfns10111000101 .cs-listitem:focus {
  background: rgba(81, 86, 105, 1);
}
.cs-pxabnsnfns10111000101 .cs-glossary  {
  color: rgba(255, 255, 255, 1);
}
.cs-pxabnsnfns10111000101 .cs-glossary .cs-scrolling-panel {
  background: rgba(94, 101, 120, 1);
}
.cs-pxabnsnfns10111000101 .cs-glossary .cs-term.cs-selected .cs-choice-list-trigger {
  color: rgba(255, 255, 255, 1);
  background: rgba(103, 110, 139, 1);
}
.cs-pxabnsnfns10111000101 .cs-glossary .cs-term.cs-selected .cs-choice-list-trigger:focus {
  color: rgba(255, 255, 255, 1);
  background: rgba(103, 110, 139, 1);
}
.cs-pxabnsnfns10111000101 .cs-glossary .cs-term:hover .cs-choice-list-trigger {
  background: rgba(81, 86, 105, 1);
}
.cs-pxabnsnfns10111000101 .cs-glossary .cs-term.hover .cs-choice-list-trigger {
  background: rgba(81, 86, 105, 1);
}
.cs-pxabnsnfns10111000101 .cs-glossary .cs-term .cs-choice-list-trigger:focus {
  background: rgba(81, 86, 105, 1);
}
.cs-pxabnsnfns10111000101 .cs-glossary .cs-diva {
  border-color: rgba(64, 70, 86, 1);
}
.cs-pxabnsnfns10111000101 .cs-glossary .cs-divb {
  border-color: rgba(64, 70, 86, 1);
}
.cs-pxabnsnfns10111000101 .cs-glossary .cs-divc {
  border-color: rgba(99, 105, 121, 1);
}
.cs-pxabnsnfns10111000101 .cs-glossary .cs-heading {
  color: rgba(255, 255, 255, 1);
}
.cs-pxabnsnfns10111000101 .cs-resource .cs-separator {
  border-color: rgba(55, 59, 71, 1);
}
.cs-pxabnsnfns10111000101 .cs-outline  {
  color: rgba(255, 255, 255, 1);
}
.cs-pxabnsnfns10111000101 .cs-outline .cs-diva {
  border-color: rgba(47, 50, 60, 1);
}
.cs-pxabnsnfns10111000101 .cs-outline .cs-divb {
  border-color: rgba(82, 86, 102, 1);
}
.cs-pxabnsnfns10111000101 .cs-outline .cs-divc {
  border-color: rgba(47, 50, 60, 1);
}
.cs-pxabnsnfns10111000101 .cs-outline .cs-search-filter:hover {
  color: rgba(131, 140, 168, 1);
}
.cs-pxabnsnfns10111000101 .cs-outline .cs-search-filter.hover {
  color: rgba(131, 140, 168, 1);
}
.cs-pxabnsnfns10111000101 .cs-transcript  {
  color: rgba(255, 255, 255, 1);
}
.cs-pxabnsnfns10111000101 .cs-transcript .cs-div {
  border-color: rgba(55, 59, 71, 1);
}
.cs-pxabnsnfns10111000101 .cs-tabs:not(.topmenu-item) {
  color: rgba(131, 140, 168, 1);
}
.cs-pxabnsnfns10111000101 .cs-tabs .cs-inner-button:not(.topmenu-item) {
  text-shadow: 0 1px 0 rgba(35, 37, 49, 1);
}
.cs-pxabnsnfns10111000101 .cs-tabs:hover:not(.topmenu-item) {
  color: rgba(255, 255, 255, 1);
}
.cs-pxabnsnfns10111000101 .cs-tabs.cs-selected {
  background: rgba(71, 77, 94, 1);
  color: rgba(255, 255, 255, 1);
}
.cs-pxabnsnfns10111000101 .cs-seekcontrol  {
  background: linear-gradient(180deg, rgba(72, 75, 91, 1) 0%, rgba(50, 53, 66, 1) 100%);
  border-color: rgba(35, 37, 49, 1);
}
.cs-pxabnsnfns10111000101 .cs-seekcontrol .cs-button:hover .cs-icon {
  fill: rgba(255, 255, 255, 1);
}
.cs-pxabnsnfns10111000101 .cs-seekcontrol .cs-button.hover .cs-icon {
  fill: rgba(255, 255, 255, 1);
}
.cs-pxabnsnfns10111000101 .cs-seekcontrol .cs-button .cs-icon-shadow {
  fill: rgba(55, 124, 182, 1);
}
.cs-pxabnsnfns10111000101 .cs-seekcontrol .cs-button .cs-icon {
  fill: rgba(255, 255, 255, 1);
}
.cs-pxabnsnfns10111000101 .cs-seekcontrol .cs-seek .cs-fill {
  background: rgba(255, 255, 255, 1);
}
.cs-pxabnsnfns10111000101 .cs-seekcontrol .cs-seek {
  background: rgba(52, 55, 68, 1);
  border-color: rgba(39, 42, 54, 1);
}
.cs-pxabnsnfns10111000101 .cs-searchinput .cs-input {
  color: rgba(45, 45, 45, 1);
  border-color: rgba(67, 71, 88, 1);
  background: rgba(255, 255, 255, 1);
}
.cs-pxabnsnfns10111000101 .cs-searchinput .cs-input:focus {
  color: rgba(45, 45, 45, 1);
  background: rgba(255, 255, 255, 1);
}
.cs-pxabnsnfns10111000101 .cs-searchinput .cs-input:hover {
  box-shadow: inset 0 0 1px 0 rgba(235, 148, 113, 0);
}
.cs-pxabnsnfns10111000101 .cs-searchinput .cs-input.hover {
  box-shadow: inset 0 0 1px 0 rgba(235, 148, 113, 0);
}
.cs-pxabnsnfns10111000101 .cs-searchinput .cs-button .cs-icon {
  fill: rgba(255, 255, 255, 1);
}
.cs-pxabnsnfns10111000101 .cs-searchinput .cs-button:hover {
  fill: linear-gradient(180deg, rgba(72, 75, 91, 1) 0%, rgba(49, 52, 65, 1) 100%);
}
.cs-pxabnsnfns10111000101 .cs-searchinput .cs-button.hover {
  fill: linear-gradient(180deg, rgba(72, 75, 91, 1) 0%, rgba(49, 52, 65, 1) 100%);
}
.cs-pxabnsnfns10111000101 .cs-menu  {
  box-shadow: 0 1px 0 rgba(47, 50, 59, 1);
  background: rgba(71, 77, 94, 1);
}
.cs-pxabnsnfns10111000101 .cs-topmenu-item.active .cs-tab {
  background: rgba(71, 77, 94, 1);
}
.cs-pxabnsnfns10111000101 .cs-logo  {
  box-shadow: 0 1px 0 rgba(35, 37, 49, 1);
  background: rgba(255, 255, 255, 1);
}
.cs-pxabnsnfns10111000101 .cs-checkbox  {
  color: rgba(255, 255, 255, 1);
}
.cs-pxabnsnfns10111000101 .cs-checkbox:hover {
  border-color: rgba(131, 140, 168, 1);
}
.cs-pxabnsnfns10111000101 .cs-checkbox.hover {
  border-color: rgba(131, 140, 168, 1);
}
.cs-pxabnsnfns10111000101 .cs-checkbox .cs-box {
  color: rgba(255, 255, 255, 1);
  border-color: rgba(47, 50, 60, 1);
}
.cs-pxabnsnfns10111000101 .cs-checkbox .cs-box:checked::after {
  color: rgba(43, 196, 0, 1);
}
.cs-pxabnsnfns10111000101 .cs-button  {
  text-shadow: 0 1px 0 rgba(35, 37, 49, 1);
  color: rgba(255, 255, 255, 1);
  border-color: rgba(35, 37, 49, 1);
  background: linear-gradient(180deg, rgba(72, 75, 91, 1) 0%, rgba(49, 52, 65, 1) 100%);
  box-shadow: 0 1px 0 rgba(66, 69, 76, 1);
}
.cs-pxabnsnfns10111000101 .cs-button .cs-icon {
  fill: rgba(255, 255, 255, 1);
}
.cs-pxabnsnfns10111000101 .cs-button .cs-icon-shadow {
  fill: rgba(35, 37, 49, 1);
}
.cs-pxabnsnfns10111000101 .cs-button:hover {
  background: linear-gradient(180deg, rgba(86, 89, 109, 1) 0%, rgba(42, 44, 55, 1) 100%);
}
.cs-pxabnsnfns10111000101 .cs-button.hover {
  background: linear-gradient(180deg, rgba(86, 89, 109, 1) 0%, rgba(42, 44, 55, 1) 100%);
}
.cs-pxabnsnfns10111000101 .cs-button:active {
  background: linear-gradient(180deg, rgba(42, 44, 55, 1) 0%, rgba(86, 89, 109, 1) 100%);
}
.cs-pxabnsnfns10111000101 .cs-button.cs-disabled:hover {
  background: linear-gradient(180deg, rgba(72, 75, 91, 1) 0%, rgba(49, 52, 65, 1) 100%);
}
.cs-pxabnsnfns10111000101 .cs-button.cs-disabled.hover {
  background: linear-gradient(180deg, rgba(72, 75, 91, 1) 0%, rgba(49, 52, 65, 1) 100%);
}
.cs-pxabnsnfns10111000101 .cs-button.cs-disabled:active {
  background: linear-gradient(180deg, rgba(72, 75, 91, 1) 0%, rgba(49, 52, 65, 1) 100%);
}
.cs-pxabnsnfns10111000101 .cs-button.cs-volume:hover {
  background: linear-gradient(180deg, rgba(72, 75, 91, 1) 0%, rgba(49, 52, 65, 1) 100%);
}
.cs-pxabnsnfns10111000101 .cs-button.cs-volume.hover {
  background: linear-gradient(180deg, rgba(72, 75, 91, 1) 0%, rgba(49, 52, 65, 1) 100%);
}
.cs-pxabnsnfns10111000101 .cs-button.cs-volume:active {
  background: linear-gradient(180deg, rgba(72, 75, 91, 1) 0%, rgba(49, 52, 65, 1) 100%);
}
.cs-pxabnsnfns10111000101.cs-base  {
  color: rgba(255, 255, 255, 1);
  border-color: rgba(77, 83, 101, 1);
  background: linear-gradient(180deg, rgba(65, 69, 85, 1) 0%, rgba(46, 49, 57, 1) 100%);
}
.cs-pxabnsnfns10111000101.cs-base .cs-separator .cs-diva {
  background: rgba(43, 47, 60, 1);
}
.cs-pxabnsnfns10111000101.cs-base .cs-separator .cs-divb {
  background: rgba(74, 78, 96, 1);
}
.cs-pxabnsnfns10111000101.cs-base .cs-topmenu-item.active .cs-tab {
  border-color: rgba(43, 47, 60, 1);
}
.cs-pxabnsnfns10111000101.cs-base .cs-topmenu-item.active .cs-panel {
  border-color: rgba(43, 47, 60, 1);
}
.cs-pxabnsnfns10111000101.cs-base .cs-left {
  background: linear-gradient(180deg, rgba(61, 65, 80, 1) 0%, rgba(43, 46, 54, 1) 100%);
}
.cs-pxabnsnfns10111000101.cs-base .cs-area-primary .cs-slide-container {
  background: linear-gradient(180deg, rgba(65, 69, 85, 1) 0%, rgba(46, 49, 57, 1) 100%);
}
.cs-pxabnsnfns10111000101 .cs-volume::-moz-range-thumb {
  border-color: rgba(48, 51, 65, 1);
  box-shadow: inset 0 0 1px 0 rgba(83, 87, 103, 1);
  background: rgba(73, 78, 98, 1);
}
.cs-pxabnsnfns10111000101 .cs-volume::-ms-thumb {
  border-color: rgba(48, 51, 65, 1);
  box-shadow: inset 0 0 1px 0 rgba(83, 87, 103, 1);
  background: rgba(73, 78, 98, 1);
}
.cs-pxabnsnfns10111000101 .cs-volume::-webkit-slider-thumb {
  border-color: rgba(48, 51, 65, 1);
  box-shadow: inset 0 0 1px 0 rgba(83, 87, 103, 1);
  background: rgba(73, 78, 98, 1);
}
.cs-pxabnsnfns10111000101 .cs-volume::-moz-range-track {
  border-color: rgba(86, 92, 114, 1);
  background: rgba(75, 80, 98, 1);
}
.cs-pxabnsnfns10111000101 .cs-volume::-ms-track {
  border-color: rgba(86, 92, 114, 1);
  background: rgba(75, 80, 98, 1);
}
.cs-pxabnsnfns10111000101 .cs-volume::-webkit-slider-runnable-track {
  border-color: rgba(86, 92, 114, 1);
  background: rgba(75, 80, 98, 1);
}
body.show-focus .tab-focus-box {
  border-color: rgba(255, 255, 0, 1);
}
.skipnav {
  border-color: rgba(255, 255, 0, 1);
}
.fn-npnxnanbsnfns10111000101 {
  font-family: 'Open SansD6FFC9F9';
  -webkit-font-variant-ligatures: no-common-ligatures;
  font-variant-ligatures: no-common-ligatures;
}
.fn-pxabnsnfns10111000101 {
  font-family: 'Open SansD6FFC9F9';
  -webkit-font-variant-ligatures: no-common-ligatures;
  font-variant-ligatures: no-common-ligatures;
}
.fn-npxnabnsnfns10111000101 {
  font-family: 'Open SansD6FFC9F9';
  -webkit-font-variant-ligatures: no-common-ligatures;
  font-variant-ligatures: no-common-ligatures;
}
.fn-npnxnanbnsnfns10111000101 {
  font-family: 'Open SansD6FFC9F9';
  -webkit-font-variant-ligatures: no-common-ligatures;
  font-variant-ligatures: no-common-ligatures;
}
.fn-pxabnsnfns10111000100 {
  font-family: 'Open SansD6FFC9F9';
  -webkit-font-variant-ligatures: no-common-ligatures;
  font-variant-ligatures: no-common-ligatures;
}
@font-face {
  font-family: 'Open SansD6FFC9F9';
  src: url('data:application/font-woff;base64,d09GRgABAAAAADjUABMAAAAAa2wAAAAAAAAAAAAAAAAAAAAAAAAAAAAAAABEU0lHAAArLAAADacAABV0khh0OkdERUYAACjQAAAAHgAAAB4AJgOvR1BPUwAAKPAAAAA0AAAAOAs3DzdHU1VCAAApJAAAAgYAAAPGDis9t09TLzIAAAIkAAAAYAAAAGCidZwfY21hcAAAA7QAAAB9AAAAmCZACJhjdnQgAAAJ1AAAAF0AAACqEy0alGZwZ20AAAQ0AAAEtAAAB+C7c6R1Z2FzcAAAKMQAAAAMAAAADAAIABtnbHlmAAAKNAAAGSoAACX+BWl8EWhlYWQAAAGoAAAANgAAADb34ccOaGhlYQAAAeAAAAAhAAAAJA4pCkdobXR4AAAChAAAATAAAA6EfbUcDmtlcm4AACQgAAAB0wAABDgX9BvdbG9jYQAAI2AAAADAAAAHVmxVY2ZtYXhwAAACBAAAACAAAAAgBSEIjG5hbWUAACX0AAACuQAABWE3KJSHcG9zdAAAKLAAAAATAAAAIP9pAGZwcmVwAAAI6AAAAOsAAAD4yAn8awABAAAAARma1dJVo18PPPUACQgAAAAAAMlCF6AAAAAAyehKofsM/agKjQiNAAEACQACAAAAAAAAeNpjYGRg4Oj9u4KBgav3N8+/Sq5eBqAIMmCeAQCWHAaEAAAAAAEAAAOqAEEAAwA5AAQAAgAQAC8AXAAAAQAH4AADAAEAAwUPArwABQAIBZoFMwAAAR8FmgUzAAAD0QBmAfwIAgILCAYDBQQCAgTgAALvQAAgWwAAACgAAAAAMUFTQwAgACD7BAYf/hQAhAiNAlggAAGfAAAAAAReBbYAAAAgAAN42u2XoUsEQRTGP2bezIoYDAty4TCYNoiIwXRl02IwXloOkUOsG+Q4xGC4IGKQa6bhgtE8iMVkEKPhMPgPGAwmi75ZdoN44MUV3g8+3szum/dmlmXgoyfcg6EYUDFK9ANGmBM1RkdlOCprXGKHNWTtVlpj9VkZa7uKaZ0/C8OdzR68aWFg3uDpmNXn+SMGdhVet5HWuTSCj87h7Smrx/m2ihmvOUSPJkjsEm7MFhDdcd3u3+ehZ3TNMhy1kXPM6Ra5biHhXtakcKrAWBVfJ+XZC7joBS48pw/kdQ09gdOfvG6IDX53RReAnSImh8UwFgRBEIT/jFbYb9qezBmSoCZ/twWHJEj+IEEQGnGXT7FOrzjQ7+gEj1b5t5VZ/s1u/ry7gk/65Quv4eft/Q01gkYZeNpjYGBgZGAGYgYGHgYWhh4gLcEgABThYFBgUGLQY7Bi8GSIYMhiyGeoVFD6zfL/P1AFSEaXwYDBkcGHIZEhh6EIKMPw////xxDIwABjPXzLwAA2GwIEGBBADIhVGFQZ1BjUGTQYNBm0GLSZpzH3MpkwmTLFMsUBAFRmIO0AAAB42o1Vz08bRxSeWQwYMGSdphHqHjLbiV0QdkmVtAVKYWp7HbtuWoxBmiU97IJBpqeccohayT0VDfR/eZtcTE659tD/IYf2Vo7JNX1v1iYkUqWu1rvzvvdz3vt2rO4/3Av17k5nu731w/cPvmt922zcrwe1auUbtbnx9fpXa6srX37x+Wd3lj8tlxY+KRZuy4/9W/M38u61udmZ6ans5MR4ZszhrCSARwGMFUS+HstAxo1ySQTzvVq5FMh6BCIWgK9MUTYaFpIxiEhAEV/xFTgChZZH71mq1FJdWnJXrLN1SiEF/FmTYsD32hrXv9dkKODCrh/YdaZohVkUfB89bFVUrQig/rhngghr5MnMdFVWD6fLJZZMz+ByBlewIB8lfGGD24WzEKwlDsvOUlrcaRB3Yautg5rn+2G51IQ5WbMqVrUhYaIKkzakOKbS2alISi/M2cBl+9FSriu78Y8axmL0NWOBMb9BfgkWZQ0Wn/w1jzs/hJKsBbBEUVvbl3lab1NyGC+4UphXDLcjL/55F4mHyETBfcVoCU4V+Lb26fLq2Gtj6lLUTWTiwZv+vhSuNEkuZx4F2G62pTHE4M3zUw/qZyG4UY+vhcOt17db8EH7oQanUBe9GBG8N6W/4vn5S5ut/1IzbAs2Bzvs+9SG04Fi+yhAv61TWbB97ylTy0shOBFpXow0H+6Spj/SXLpHEmfb6mgDmUKzKwPs+GkM/X1k1080GOnC3GvPl+Z6Xqwuh9ZWYFXN7rGA8SI2Cb2uOiBvyMW4Vph7nb4uPExQzF8XqxLDUJxABtHwftybxwACG91YSomwo0HVcKHi4cSC5M4yesQRDuy4ZocJy/IR3JCVy+lSWcFxR1uXoRvcqAKLDoZesBzY70oEhpj2f0fZx1H+ehb21jCNbOtzdvfNy+Se8J7dZfdYWKPAN6vIyGJgdPcIbkVeF7/RI6E9H1SIIUKpD0OiKHZz8aVniRRaXu3oVke22nt6ZVh0qqBwmULwXhipvTQMkhWyhazQjjcWoqGLgKjjQlbW8QmThSz+XByORYnklXWhucdG1lgGLIrgsDa0I/mdoONEvWpjFG2CRIxTbXh+6KdXueSgWgwTo0eWBtAYqfBIQ0UWuVxtWIj6Pk9dFVoeylD2BKgtTXuj9tiJDJth5zOc68470pVmYZuYj+qRQM2E+pJ3tblw38qXYuM9dXOkFiYrWx1DweUwIMPKm8CI7mol79lzgxgj8ZwWLnLGMsYkShFbiBzCyGbXyI5et9Z49vziPaFc11mLt3Yq5RIeg5VE8pN2ovhJZ0+fu4yJkx391OFONaqEyW3U6XPBmLKoQyiBJAgSKNI2Cllr750rxvpWm7GAlQ8GnFksO8I4Oxg4KeamiYo2kWIOajKpRo2sM4hlU6xvMXsljFqmpsdVVk2pnDPreAkn6CkizzljU5w9y/FZ7iXotW3hAe8nU8pLLfpoodIKT3bfpt7d089yDN3sExNV6EK6zPdw2PgXFIguEeXnsGeikD42dhNHgzcHLjdwTHIDC5nIwbQ8rMCMrBC+Sfhmik8QPokU5Tc5uvdx9lvAiQEPtY+fpPjoD8+4FzSpEA8g4/5d/hcjIzK/eNpz6OZU9FAIVWBkDpX3YA6VY/4vH+AjJu/vmyLv55Mir2YiEKpqrBIqKfxfnp3lvzwbUN7XR04+xYfRx41XXthYKJQVqJXFGKidmZGf2Z55PTMzm7fbabfbbszKxkqhMsbSoWLGoqGCjPyhAsb8oev5z/MzGfAzMhozhOYz1DOsZ3jPwCLAwNggxsjKuINxwsaQYG1t7x3s/4O8N3AGRG9g7NigGgwiHQKjNrB1bGAIjYqO2MjI2BfZ2tvL4CTrvcEoOGKDgmyk94YUIENAdqMYg1NkcbE2EIFAcVxxCYgGE3AgEQcA7ExACQB42mMTYRBnYGDdBiRLWbexnmVAASxxQPFqBob/b0A8BPlPBEQCdYn+mfL/9b/+/w/+7QGKCP0LYyALcECopwzfGBkYtRkuM2xiZAKygZjhLcN9hk0MDIwhAArIIdMAAAB42rVaeXxU5dV+l7vMmrl39slGJpNMiCxZhmR+ETFjVJYQsrAELmCKGJayQ0SEQGUpoCJiRRCtWmSJKSIipohKtYiAKEqR+qOW4r6UpUFxKZLMy3feOzNJULR/fN/HMJnJneS+533OOc95znuCCNqHkGASdyOKZJQesQhUJJQYjAKVEcorzAupdlxSoobUUEG+w6/6w/DcRwe1vzCZzI+uFHdfKp8sfIEQQctpEy2L3yclYhZkRKlBIjKlqDT0dqGK4RZHCgvyMQ1QPzzxY7kHcsmf4Yu4O/oVUfgTIYz64WZSSzbBfdQ/UREJcAmMwDEDivyufsSHmy9dgstzL3+Oj+MSZEbuiElCyGKkwzWjA5X2iP94uE9xqNDtckqBzODc0bXDxowdOnzsmuG1o4ZWjdG4zeWXzwkDxbfhDh7UPeK0SHYkIa/P6KrSjDK1VWnUB3dDXrhjJwpYIf5MpCp2fyHCijtUWKwqwUCmJAxsY21RdvkSFqKYRotumTFt3K1Tp9eRk2wJewAvxA14GZ7JFrP72Tenz2ETtp49C7uYjxCtBNxM6JqIwyggZMDYbDHIMhYEo4S9qLQUfMDXBhPUUMheUlKQ7/er4bAkyzk4RCvZW1Qckt68Dp9gtHLVhiHelS/heXDnSvBstfgWSkP9IumpSVhGbuxO7+aWZWKymyo1u0xwKk6t1PgisENU4o29qAmnw35DfLEifD0p6sM3KedcTwBTDios7/IL1e0Ez9xc3/PWmhEbRzZPu7958j3v3j5g3d69ZNEJ3PDUkhl9R9VWDjw0tiK3vuX2Cc+9tP25JO7lSkC+DGwLojGRvEyP1eGQaWoqQrJVzunuT89KB+y9Hq+nWrN4sZV6vaYs2aqYlCrNxF2iopC31F6S96u6W3SL+YUOF+kPHSbslGQXN1bwZ+aobu4rvo1Akf5G306xv1AQPE3rn9vN3mGfte4ZcaT+kQeb98ycve3xvw5cN2bNG9j1KZaFmff8JUtyP/2742ersNyjeHLDpNp/a9Oa8vu+98AeHkkBwHq27kUH6h/JtMnUSIiZQgAjl0MUnZIDiw6xGsLTQW2yRHW3wgZC3HLwLk5YrYMeMz6gQq4VYb8a8hf1KQ4HJAiJ2TvZu9EHyBKctpNlmqghuw/7FuexYzjvBN3Z/uuL159zDK1kUwHhekC4CCxKQbWRHl6Xy0N9TmeSIYkaaGqa02F0WBQEcPoQklwub6XmkiRLlSZ1BjyEAzcPXjsDQjfQzt+BfTy1UBzYjKI+fg4npwgaLiYT/9bG3mVffru+6t06nMJOFi3u3himvuj3KYF+tKn16HfsYhU2X1P0r1MuSxk5zS6xj+UkwHEgWF0tHkJelIVuiPglu8WSmYlS7cieHbR1q9ZsNhd1+ao0l48aIETkK6ztzFIw0w4QOhTkL/S4eOBKcihGBgjIgIixQMiUXE73QDwTz1g0QBv5h8P1Rutt/3j9A3bxzKavlxHltim31dctX0Sm41242fYf57i9z2z7/v0z7Px6nPHq8sapjQtq5m3h0RzWM60FyKN3xA1MRDAWiSgbRApcWqlRIBXwdyy3ugBZkB8C7/pd+FOSHc0TfNETwk4svNYGGUJ1JMrFw8BMmag3GhbJtUuunpR6jd6gy2VLTzfajHn5kt3u9+fmWpAlpUaz+FCgRkNdMdGRuMJ5hQkXcgcKkMaynh+BzCweY8FgUZ8s6ownSo7k0BHyFPPvSPm7GC+8d8sa9sUXX7HW5WsXzcCC487JDXNm3/XeJ1W3DpkwvrJePPzqplnP3jzq1TktJ4+8vOi18qqWqY+/1ra3dtxtNTfOLRtPjtTcdN2vCnuPK725mudNmb7LQ8iHslFpJCNNdFgsgQAkUTBHyajWFIW63clVmlumhuqubNzV3bqzeWVReDQWceN5tnDWL+qDwOn2bH0bsU0J5ewhtmbpjcPH/v6NKQbLtRvmvPpPbP5i0zdLo+fHTRtfX7diEe3Pqllt0kXXmP1P11V894+zWN3APtz324VTFjZWc4+TWO0RGvTKEYw47JA8CHltruGaTekoQ7qpPLN/Uo3Uq1Um/npLTWeFoqv4mxptFKwH/8Tl4l5wrhXdGPETKzVgJIlmMwXOlG1UEJKspEKzWqlZpIjaoebq/NIjwSxxbgHHxwoI1GA/9mNMwMtUCE+Jnp3CdhEBNxIpytZmG/yP4bFsi7j30k1kHH5/YdZiJvOoBLITvgVWsUFEZwCz9JSdTkFITjebM5XkZJvNb1B8im+IZlGAtRXFhmzJFZrNjrwVGvx2V+8lqLvTwFAsMrnOyNAjM0bdAT9O8Laq6u/8e/AhHMa+xomrGtmHF6OncHHLb2Y3Lt/85uIFrF3c/dy+Zc2qqdu21W98RBsqRw8fFD3Alo2fsBsydR7E2zGoO25UEPHKDoeXWq0eJ1JRhaYKsmgSKzSTI1Fg9KqSMA/iK5O4FH9hWJUCGUjtY88KFXrkYJBmP/sXPPPRky0fsH1sRxMOH3vvRP3QJuEw++Es8wxh7YOh7k/5DI98YVJ7zrXgS8BQnAsYGgBFUB1GhFSrICiipUITqWCt0AR71+BJqA4ERd+fAZLDH1BDGeJcNoEtZOPxW3givo+9wsZtXY7/Akz6MFss7mYr2FZ8on0g7Jh7jMBqZnRzJMsA+sIqmUwYWyRjhWaRwEuShAmBfROKTRUatv/US50e0tUAMFb8KZD23bQ8eg6fZypxwrLsVcZWotiqlMGqRtQnkmyg1AysiLGJL9plPXuCFb1dA/WKRfBpdpT2j57FXzGFL7AyGvOimANeTEYVkZxkr5ckWa2EOFIdBkNKkmJWINgg7ABms+B1i25YSwSnhjpkQ49Oz9oTkoETol+VdN/qZUOG+kB02girfvIpuWn1D0vZn9hmvA5P+vjYpI3PHL6w/6Vb69lZWhQ19c7Gy/E0PB7fN/piNbvwWWubExfEcBAn6uiHI6lGjAF+gyCIosVAK7QKAzYYRJNEsdiRsFfAnYAi8RAnsreif2Zv4mJyIy4i86L3gHbeT/pxxMuAlk7qKxVGPAaETCYqYkypxWoUBImaqA433LI0lNCSXRcpCqs5oK5l1UNORift2kUe2bVr51C6a+jOnUPbK4fGfSqUwgoi6hZJEmRgHgkD1wDQ8ZiJWw5lTTd3D5hZI+5uK78c/23pOPy2E10bSXUio9looGISOM4tSi47MRLJLNMkJHEjdSi4gZD5Me7ylMSCDwfsLn5zrFdOoFFHABoKttHoYGdxEx4tQTFvYh9Si5GtFBrZprnRUWDBJqHuUjlpKViMnW0r4145rLNYccRnQkYsWa2QhVQEmaCYqZxkoFhOuKQkZkVJQlbadf3daQgpAsccZndEf6sbsZI0yjbsEYayk4ui1bD4izjtDtICec+j9ku923DxvFcR8lgkyW10VGjQbtkqNOq4et7HIhJSH4IxQ1VAaIlfsg1sJzw24F/jGnhMaHvvpRdxA1vz4l5yiq1jC/AKPB0eS4AjHvruIv43bv0BxbhH2KZzj4NnpmA0ulBSks3mtCJePWyKYqjQFGr72czs4GIRRLWuUDME3Dpxzf3z7lpN9rL32VfLIT6PQ3vjotLsadMnv3nuUvSiuPtzvvo8qCgcARvU+7JIpkRFQSDUIJhcCKUoJlMylYGOwRBBBlBEGfA42KllEmbowRDvxGSoYYGr4fPCc3gca2Dfen4WJMY217B5eODPIyUO1JHyoMpI0OHxCCZBUUxulw9yy2z2OowWZBwCLGO2WAA0C3Wb9ZDpVCcdNive1wvVTtXXpZ7p+PFahzxQjFvr1963Zn0dALgNX4PT71+Ky+tZM9tMe43/9eRR0fnRo+Lu908tOVzCHA+QAp5VdVDPPMCEOcDumSnJyX7kF50WSLLuuU4/svgt6UZPeoXmEaixa3zFRX1nz9RhGpeCna1SMKc3NH5Q6Ny80sX0stvjdgse9ik70/LQ2yMmTs+/Zc2KFdVY/teco7Pr5z5SPqouOOz3b2/A6w9+NgpnlBVXDulx4/U3ld7+6KTXPigu+Do/OLQst19J+fgD3P5ciMf5gLIMKsoONYJibIDWWwBWERL1ASVa3650SM6xN1mDUA3PFkwYg3vtgPyqg3vZUXZEVTF2mg0Gh90ILAOxFN/6FfVcdUoCBA/krxpTh6pY9zvW+jL7gr2Bi+5+fAPQa3vlpm+XYn8b3dG+5I9P/GEbXQQrcTUW0rkWenZKjEYRipsVgtmCAOi4+upMmxh3Yb/+APyKw/QSLmE2toMpuAQ7PAWSOcKPUmC5R4e83X3sF7E15L2wRhrvJ01Gm9MhYuT1ijZqSU1NS+tmMZvTUx2imXptNmzSWZNze6jLujHW7GzjaZDkAMNx4efgoj7sgNf4G2kg+8NBc5Eg5VsPsI1sFS54ucAt9XC8h7PfS7rGbOppfwkXUJSLcc/i86EoKIr2T05tKjlfRkPtb4c/qak8PZCmozg2tTo2N0UyzCIxGGSjLBlNkokXPypYzAYiioIRqp6QoFg1ZrbO9YnA1C/qTIsT/8Va9gTbDo8W/Dm7FtfivrgIV7Iikhs9QS6Q16MXSFK0B+RuLWRFX2EuaNRMVB4J2i0GC8nM9Hqz0gyGgMU3WLNYRKfT1l9zKqSb2K2/JrqBk0s7ZN+PeA+6C72d9OckuoricJifH8g5uoxXsSxBZvAIohP7GoZsXvbkiz+0vbZjxZ8m7Dv78Vfs2B3Llz405a4Ntw7es23XH41Swbaadya8/kbUQyRBGDV6yYIJYPNGsLlFckL0dgNu9KdR6jcq5iSPx2zOsCCzy6hISEoeoElu5BigIaVrKntLE7XX3nFKVWhXFQK5HJA5Szuh/fVAg97RBtGkgx99eejALFfoNC6wWKbOmj2ZTL29buYsoYG9xb5hZ9lf1zRKTrb+5g1N367a6G957JmtW7eCf8dePkdPQefjgth3Oayy7AHp5RbNAzRRQTawzP2jIsaREzMSmgpIRFXABFDREpkY/R6nYuNrj44euPD61tZR6weXP+wk/XAa7lVxLi0b8mNPXiFry8sCfGBdYXYcn0jEb3Qr1GxOSuJAZdhcFqQakaTjo+j4uK+Oj149wJ5Moip20O+hIM/+ADg2B2zqOBMg5MDHnx8+PtPkwYVn+lonT5k7XZy5aOLsOU5ciG3YgUNbFo3HE38497ut39y9OQFO3MrxgI6EUiBvA9QuCD5VTbObTKlel53ayzXKaxwq16yK7Oqvye4ft7RdCl0MOwxu80OboVe5UCFyufw6PYddgODMW2cY8HYyp5hdYH/Fvov/xoZonvjA0gkt46t300cbZ89ubB8KtUTFPhxiF1ofWvrgNb3Pdc+Jcy+dK3UDT14XSXcSIouUuj0ghDwidmKwzWkzKwM0M6J6bnD2vFI3xxhZF2KBIgCvOBRTzRKYSE3sIjva3Lz36BONlWMrb7gWG+j89pV0/tqhQ1/dmfdR2pDr+kNHKDGnMB3wykXFKIIWR24yp6X16yfkqyrJlTOEABaEsuRrrvF4woHADclWZMVWydpHvnawZswQqCwH++SSci03NxgsHawFFWevcs2ZkoAUkjkP3uWBrPboR4TQzcTP2jp7Tk9JB0nDXlyy3pXn5PB81lt0wR9L+GDnV14OsbPjNDFTcsS/CWQK05/Nb/sw3Cuv+ZU9+9iL7J0z//nNgrz+5f1HTWo9lbfEznLmT9/y0oyGJ4bPnjlsRG11U7NQ9/teg29pOUzFrJ5lTzzy+t83r51wd5pzTCgyIjfYPOeFN1ShTSgdOLqyNL+KDhkzZcqYN8F3G6FuNkM2uFBRJBmI1WMzWgwGo9FtE+x2YYBmV0wIg7YDfr1CPdlLOroKfv6pS1ggh/jhmNDMjrYsnsOO4gJZViZ+cOAIWX1hx/7oBSCC/dn3jN7yt4MQ42sheD6EtQ3IgrIiKmhIEERWs83kIvIgjaAY/KWdJx+OPqFC/ayDh8rapqZhw5rw9XwR8a516wZUtXmEOsidy4uYU7+vFZI3L+K1Q3pD9fAorkGagow2KiIREjsl0Z0nzlZiS8QPfvRaLtHEgv3nDu8/aMgAXPDOLH1Z5vR95agdLmxry921T57KV0cxNPExWJkixwtQyQWCMA/5+BiBSw58jNsLPxL7abkMYjaAhkSCTodD72xTU1NSsq1Go8mU5bBa1QxRBWM9qmK2pWKTS+9pShOHvbEUsncWupj24j4Jxp0S8oSKeTrpX938Suwj4R52tGbk3Cns6Olctde2GW1aSq9nZ7yyn71TM3LWTLJ6/vztB6IXhLo1Q0ZuqazdfyKaw69t3IESMQN2O/nZB8SMWzfXZRVVbis3NWZp14jpGi8/si0WLrV1PF7AmNDzc/a/yRd7+qBuQM2w44cSjLhBPynz8a5HslhSkMOR7DYO0NyKjQ7QbO6rdD0d2QVanh/rBUkRLyBuO147vXHB1GmNC6ZRkX3ELj/5/W9xOqbwQgqatv3xqaamrU+x8+zIamzYie04/z52Kb53Og+sULg2JHZ95yoPWaso8loK8jzu77gOLvTQK/ZLletzPdlFD25mR7/sZevznNBgZJ+Y1q+MHhLq9tY1oHhl3A5r8JPMbpIPZDjK6eZ0BpHF2c3SzZTmSeuveRRq6q9R90+EeKfWiM0tQGZARAMKHSo8xq5gFD+RTSd0+/nWBdsHj3ivpqnntNFL5oe//Nubr44d/mDFypFrly24Fldsb/FntHcvHpfVqyRYPHbeyHWbR/0zq/eg3Ov6Fo29k9ubB/aGxQrgkH6RdIvBZnM4TAaiGlS3x2S32ftrVovNJqIBXB3F6H/fFXOWRHHPLoRSxGURrwLhkIuf3EAJnVc9a07TC0892DxqP4jdQ4M+DHwaevFFkrJk4rnWz6Of33A9t+FRiA7oziEmCyNeoqpOpxtUu8tutBExSUwa0KnM9PFUV5y66LFOAe9X6Z5cpaCl4cAbuIDHJi5YUzni+EHyfrSBhyZJatsUV6nCaljXjHpGnGYkioRHhJVgbDFi2DSsWdhVwtsT5w9cOYe4YMZ4G6vFpX/PMkpi9xO4lNUKddFl86eNW04WxdYAspAOwBppoEGzRMEE0Z6GPB5qonJKSmpqNxCN6R5+TGOzpUg2JOq5pxf9EvXnVTzl89OEGVzBp1Men9wiIVx7u3yE7WGv4fwl3TIkoZtyL65eJqiKFUvG3qYVuAd7Ba/Ere2rhDqmLj9TsXUE8Ub/5a699ZbUgW098XkwHCMTYLNex6YikiVBa2OklAgECyIWzQZZtkL3awH9Dns0mF0Ctl2p4tWuQjROb7qOAaM5bLADP14OTfno90/i0ewhvIhtPXuONZG+JMAew/XRU9ED+C62hHsJ1AH3khssyTY7nQp0ngLmdc6r8KIHl+yC26XYrfYBmjWFH6iC22LloZNoOz0Yb3LVTify+IlVjnAYVx5PMUnmjKN4AMu54esnqyrCN9TMz7SDX1cNnTVpDJnb5nh2h3rBelt9mPt3PN5BNgq5gJNjNx8/W40U5b0d61V50es84h//0Kp71j98973ryLlHN295ZENTE7p8We99L4L+CqJBvNlDFdSHEtfPdLle1XndkNRxPQcN4tf570l5HZ+jq3xexT8He3sBB5JE1yqAl40Q7VajwQAiy/SLk+Ykok+aCZ80S72yXl4fHzUbevg38FkzQRMhj+cLKxOTdGB5H7LbvS5jleYK2miVZvP9V5YPZMYVLt4w4fY5EyY2zJlAPmZftV9i32DHpf9gG+n79LPPPr1929NPQ4f+FijxNOzGxewI/6sB2FtYrzJX2Zvyi1N0fYzup2F2lIrWYd796/EFbCCmVRtsN6nxSXoZP/mE3SWjGyIZsjPJCcGX6sM4xcln6aqpUlODBL73XXWW3tEHxat812l6cTxI9Fl6aTvFsx4f3bN6+PCNo5685+zKExcWPL+XQECS6cOr80ORIQMPzhu9c+OdzzfeFZuis2ahDOwKotpIL48+QM90yHJ3S2ZmTsf4fKGXxAbofKieFdRn6Nm/PIqJVf3/ywE67fFLA3SCPLCT+eA/E7Dmj+bnbqcouiQnFp18fu50Upus0Oz/Pj/P/sn8XJKpMH8nez16L1nHB+gBg2Dw1aadTmGrccMRel/7wycLT2bmr8hmxzi69WBTkTAHFGd1pDufoDuTKE1z+HwGpzMVdJ8+P+8Ynyv6+Dz7R+0cStT2OKb/29k5Gf8zs3PI//jsnEjIp+d7mO0VqoVZ0Iv2jLj0qbQoGniXFxtKKygL/bQ5AOL60Uwa7hKfSsfXKBcPE97f6vNbtk0oF5br81vod7vOby0ZyhUj3KA+ws2+Sr/7/zTGJcIvjnFjjCnd34VpY4wJmhXqzmydTeCTSDAguN0WY3q63UK752TbAl5/il8eoPmVFBBHKW6bs79mt6XwARPfWZdTB9iZp6RjcpadOGEAsSLqGcU3WVQEmwx0nEeE/WTmnZOkmY0nppIG9iU7890zb50+K4pT3z186vPD79xh8GFyctXG7OcfZzuam059/UPZt7XMvnorLsZm/VxiTWy+gVv1v8VSdyMo25RPaLg1JbHZzB5czI8b/wch6KnDAAB42mNgYFCBQw+sMJahDggPMLxltGZczPiGyZ1pEdMZZnvm2cyXkSGLOEs5y06WD6zarFGs61mfsImCoQlbFdtWtu/sZuw97Pc57DlSOWZxnOHU4MzCgEe4JLhCuJZz/eW2577NI8njytMEhDN5vvIa8BaD4VLev3z2fNV8a/k5+f34547CUTgKaQz3Ug2e5L9KZfiU/+soHIWUQwFlgWSBSQL3BJ0FewWfCr4VEheSF6oT6oLCV3D4nzgIANQX3+N42i2TPW7bQBCFx3CMtOYdaBJSY2C9wIrDVj+M0kgEqEgiL5E6tctcwIcwkDP4EL6E65Rh3n5w82Gw+9684ZA0sxuzL1H8c2v29aayOyvnn2KyhdhAh+v5VdzOz+IOdnA/v4kHeIQ95wP1CZ7Fe0vqUFg1v4hLGGCESbmFreZ3sVGHwlws7U7npVzv4hIGGGHitlHnUvpXe7AClrp90O2b2MwfosNW5xXdKrpVdKvoVuOt8dZ4a7w13hrvQppnMWseNdskVtRLGGCECa7kfVSfXLsYSAl0CKQEUgIpgZQnK/79FUtt5omTiCviirgirogrokl2L01iwsR7TMyWmC0xW2K2xPtNeqeTuEW5gx3cw4PSk95pZs/JQH2i/5n6QrcrHOEkrjRDZqnZGtUvYqnZGs2TT5YwwAjX0jeaJHMHO7jn9gCPsOd8oD7Bs+ikOClOipPipDgpToqT4qQ4KU6Kk+KkOClOipPipLTss2WfLfts2edaX8KHbT6Zd7JhJxt2smEnW/0HC+vQdGg6NB2aDs03aX7ZdzQHeIT9J7Orx9Xj6nEN+Z8T19RbuIMdzE838EQ/mOGC/sIXdaW+Uo94R7wj3hHXhGbKmtvfecL/5sFy8wB42nWSP28TMRjG37uktFX/DAgJVHWwxIJQc7lkATogJW2oKkWtRFEnFvfOvbhN7k62oyj9CoiVGSSWLnwAJGZGBsTEh+Ar8NjnpC0tOdn38+vnffz6zRHRRvCSAqp+LzAqDmgZq4pDqtNHzzV6TO8812mdPnheoFX64vkerdFXz4v0eu6zRA/ou+cV2qTfnlcpmvMaRcGy53V6GjzDiUF9GSsVcM8B3Q9+eg5pKfzkuUavwonnOm2G7z0v0KPwm+d7tBH+8rxIn+c+S/Qk/ON5hZ7XHnpepbdzXgNrz+v0pvZjV2bSyAuRspQbzpKinCqZDQy7ZO24FTcwtbbYXlFkQ8F2ClUWihtZ5NFhKXJ2xHPNpGacGcVTMeLqnBWnMznPUzbiU3YimBKZ1EYonCNzlghlON5nYyV1KhNrqKOOTkSeCsUa7Mq8WwxT1h1LzK04PhZKQ8taUSu2GitpWMk891qJA2PK7WZzMplE3G8n2I2SYtQ001KkQsssh2M0MKNhX0KiUd/Y+ZiBYJ2SJ3j5nS02O70dxde9nSoqVNYcVkrd7O/v9A6Oeg0oaZckZRgG44IEpcQwONYclFBBJU1JOdUAUUaXGG2KqYXR8NSiLUT3oC6gG8KH0Q5YIdvO3PkXlONDPERMgBgdIZ6TBkk32xONU6dQjPBWdI5YQae33G2mrdWqpnifuKjCnDk3A1L+PtKdlriIvVe1PqOxu5eGRmJ3VqFGjR3MiasydVkMN2V3Vt5FztCd0oWf9Gx7E9Oxy9Xe10YjtzPzmbk05i63z727i/afMIhuUxPPxD0R9m9mJz43cjSC0qBXpeuKcHVl0FY1Rs5zhCr6rhvCVVb1b3ytHgOd7XQHPhy6anUzx34L/969jRPi/9Z95RW5mjPsDm94akT6tI9+9OgAneu5bw+efwFTLA7bAAAAeNpjYGYAg/9pDGkMWAAAKe0BzwAAAQACAAgACv//AA8AAQAAAAwAAAAWAAAAAgABAAADqQABAAQAAAABAAAAAHjaY2BkYGDgYjBhMGNgzEksyWPgYBBgYPL191FgEAvy91VgkGFg+P8fqAaFZGAAAPWACoJ42o2TS2hTURCG/zmTtPWqfcZYY5RYtBSRolG7cCEiWE1JjXRRimAgCBbhNi0kpeCyre9HW1973enKlStXLkQ3rlyIGxUVRESKdOHK9r+Tg2gqIsP9/nPvmTmPmbkQAAHK8hESlqplNKEVbrCQz6BnqDCYwWFgeRlroJxZS99mtCGBjUjZ9wAxNHB2HQQtaMcGdGKzn4mjkVwPxxU7kMQmpLElPDtawiPjY+OTsDw5hqfG58aX4fjpEK+Mb8ajL++Mn42LExF/GH9GlFilFFYlMLYbU5XK7j3SZdxpzJJZOWA8ZOwn90reOGQcqUarFY1njGXeV3i7ejauYtMvOpr+RYWZ+pPORv+v0VNPqaNj1htWacDsb0U3etGHg+jHcQyj6KNOeD3n9aHXZ16/eV2qqbR6TXrN1m4kx6zOcV3Qm3pLb+sd23uABrylCd7THD7QFJ9oMb71spd24QbmMI8FfMFX7reI71iSkzIqU3JP7rsX7rUe0aP0Fr2rD+xWKQQ6o7N6Xi/oRb2kl/WKXtVrkQ97Lf2bT52Hzlo9Omhgt6a55rROs66O1ePY8pioRdMnQZ8ku72T3ZtiZ6ftFDPcCbUIeojF+QiO/hXRjJjO6bxkZFvUGbJddjB5ORmwk/dZD8X5NyUY14UeV+RZcyi4U6Z5vU6/nNtPFtw+Mm/nza0AakKEuQAAeNrVmHlUE8n2x9NJCPuiISCrDYOgQKCaEAkKIoIPkM1hHxQkxBDCFl4SVkFJGIOAjiDgKCoGQQZxH4GfMAKKKIij6LigMqIoDj5wVFDA3ddJAHGZ+XneOe+Pl5ymqVvpqlt17/fTtxuDwUDSr+SMIYWjZ02M9EMKAkKSH0HRXOQuGleF5LFiIckFNTlhIQhRBooEOQs1HFZXDgPoBCULAoSHhHZYCC/2B98Cy2kW/T2GWfoYB+nXFxOJ4WE4mDgME8NHj0WSLzCaNhheczY7qKjszPmjgjPuvw9aDq+oenoYFgtnhAEhLh0IsZFiHBbCYjVoc7pfvaAfLnteMGBadz30GlCdchWSQ53yl/qIC8QTiNhAf0QbkCQNJaJaEJPL9mezEixhjwSGFWIB5kk6cETjyQ44gB3PhP359PhEdgIL9mdyk9kMJg92cQaG2qrADsxHqED6CdVWRWzQpq0NhWpPtQ8FK79yUltgI5vU4v+bVNLH5MJk2M0GCHZPXyQkh8EJNmGAIBcrEGDa6kb8SCc2iCLmaS1bYe1ZGJtT+IwaEEIdvDw/PNLb71vbf7auiTLI7bht3hajNGZ3cxu/cGzLoSN1yVuH9y1jLHWzilXe4uNpsfFxyLL8q/L9upYvhDUhNy8seUY+mdS7aX/7DwalcV4KJYa9PU9YfdxWj9ayCIe+e81aFYxUtuaag2QsDk2iCkEbEJwCtgQFNPpycvIQhJ8LTIHJZBtAolnRfH7iAmtrDoOXaJWMLp6HLtCKwYkHKuiOGBAh6D0eCzCAImnNxlsCczBXbCo2ERlPXMjgxn10nTWfxyMz6FaoHWhJLpojGUIFKE1OilMAahK7usSOx2EJJ4GhpD0Dj4ankghmIOrotkqjQQjwd0bINp+kEk4IQZjlZzw7TLLu9KuatPbqHi3HllcJySrZJIGdklDN8kioNr3uhty7DT3DhYXHgnQXVw1taabZH0maz1+wzbffrnF7bmfJEoMjDe3iTcF3X11bjV9C9YEuU/Zod3jXmLWP9Im8sDTv7NSzb/zvDt0l5Nyu3FoWrrLt3t7mFuH60xF9dw7OvdG+13P1rXa9FU0H7BWu0YzLKfnWeaVDJ+SNnFydFeXrmPomJ9yvuGYNlXedw9ZqdgW0a1VkrXyZtiiMm7lBu8zSZU+n/8VMxzHzBcd9izF745Wyw16G+z+fdSxYPfH069GDJWI17d42rayIc+oWCSL88NDzVLPLcmce264Ib/CwGaGg6mtDD/KE+txadErubPL7h8t4T7y7KlL5qfoE+dOUEOqMkABR0lAgqgQzeXwmNwF2oScyEU0wU2KWJyq7JnEj6QnJ7Lg45mQ8lNB4RNNT+EzEAOhJDMpETZkBdmFy+ewoNoPOZ3MSkNnAQBY/rYluiZZ4k1KakC0FVartB9lKmpRJ2f5XWCGEjD+VqxBSx6B2Jawko/Z1/lz56wX4sFJm7oGcpKe1PsN3Tqm3sOhNFav1b/3yspOy/3uQG7J2Y0/s7fll6i2XH6WOpFSt5Ti0FB1WbYx+Hlfc2eRH3u/uOFp/LWyVHnb3K+tYw8rxitIq3Q5s3zovv/tqEY8W669tUO11aq+9k9O0Kj0GscJtFxCr3eCLCE81mHwh1ZZSMnP7zIbeaOuaP+635m00P51vlBPVlB0SzElqcagxzQnr1CA57P5+MOCUUkLbuzPLbjfIz/jROKNnkdllw9RHu5Fzw38Y6/S0HXNzKdVdJTYs6A8ffZwxnLk/Eto86q3ce8k4qLrkwqENyYceN6o+6/e+KX4dLT6kufBYzqlfJojRAwQ3/kNizJwihgIgoCcshAHOMm4sADQwX2wrthGBv+KGLFemp4qLs5QiRClF/g4hEAH1UIoQNDMrdYD2ZH7jiCooQtBEo5ERMpXyKUhQTi+LfTkY0uqqj+SmbbfY2iI8AF3X97pwJC8k4Y7CvIrwjs4i4gDeT/WJm5k1hnak/1yRT+lV40jSuJOdkW8ikjWcT8s59vDhj5h3XYFbfUx+22fmk37o/+jOz8wvDpy7GX77F4v1i+p21d3sC37fXHtm7WiXStnTH99ZXFnop6dHMxt3WgaE+DfowZzQMdPPtO9nq1l936nPW3/AeGDlpzpe9ZXKsANUmUKtXOLoPB5MgZcnRcaxGfByLjuezk37WLGwcxI/msNl89Ok0rQHVBvkgzQlTTApTUH9V3owAQFlotYHbXKTeHzYh8lP4XBjkYXAXvYDmwAmN54Hc6LgJB4TpvNhSYbw0BRJSUn5OEW4iXR4LmMesEe9s5LF12xq9MmFunBWM6W3aQkAbACwJ9t8jfybWQa1ETUaHpwg7Yyoc+Ei1WvDB376Z/YP+bkvNuBzSYRG8vdGJf2Xdy73ev2bcdOtkZ+pCw03n1Z8/YZoFdqSm+G4cI7h2LOQNTufQ3VnlY5nXWw249NZZt4xDx4J6CFpFXe1NWaSzI70eduus3CDXRt6o0yi8i74Ns4+Q+sIKOjjjulEJcU0eER30dJUa0B1j2WEe1l3jSa0L7ubVgjsiVtxCzIWB9QfvGutl/179Qy/Rdhj3RZvjep/WlmhrryvSmO5mq2V908Xz4XPubrxxLOEjHknoLA3SE7otY3rWSEbdMQt1KeDFhVGAwVj2Q+q/4xIDV8Tkf02WDnMWZUREHHdxeiJTP5CqAfdke4vSjlRYoPxbMACTIJyhMgdEr1YCslr40AQmDspTSykpf+X8WMk8oD51C+xwFBX/+9i/ZnI46ewpIKng1XlYeIV4DsQDAK1FNGsZjGtWewotHqdDeQn6le85uYHV3RFBzb9EHu6KyvmqvssyzU6VmCO1jcTFIrjsDgfz5vMk9okIxnIwKMFNKfAg536D/cfQhKRAREtowBaRomNRfBfATGRQadIAThPxjZjAFcaAn1EF8yS5f4MacpTXKYAR5W5rIbXwmv+eCm22jSxo9ypeLYCuY26o7LccOQL/MvHnbxdfMN5D519hFSd2g7OFjisXTJuUt+fzdPGr8Nr7Cy/90pgPXSy03WAe3d5faAGnJ2wdUt/6bcxtXbI73vJQxsx7Qa+A942jetf+DS/YgUyn8Y0p3eupulqaKQuTUaeidJx6hGtx8J2jeVHJQv1vuvLftDksZcW9KDXOUUtRB0I5YhoHfN6gn9R95+y0jpJWvHL/TkbdHSzP6tj/lfxg3IVvcrOxn76kwoN0Ka4eunjhUmSTlqgqXqj49IZ0ahzfD5vshaTJxKCOZFJ3AQEzQjpDmiSvDkJHH5aIhP2QLUgmV26EYuAg2ydVFc2i82nx8EerlPOkmFvNoPL4XGi+LA/+ieFzmXCQfQ49mrZfSHZBpklreLxyprqAZKxfROZXGkfb3Jm3F/M/LePR8Wu4hJ2RqDqpR6tTTbUPC/K/nC43KvbPIfWvW3v4qc6HsrGhv6+rS5Vnfn7gp4kuBOq5Uj2hoyFJjMLGrZ1dSpQM7n33YLfpp3PWzawOJFMZaw7lNXVdvjG6/Fzb3JvdFeKexRH9oyseXIh6dQ4c/lq411NmScOHvf8NWSpmvfl77y8J2mXjdJunXTfDYjS55yPkCOfBVxlcnUEaL6I7cRUEWVSrjwGhSyLL/kz6br4u0x2ShXsKkOndJSP0Wn+leiU4PALhRAOJE2jkATNX0chp6lfYb+4Ijqb/jcrYnLBbIkv3+DR7Mj6MmpmEBRl61yCOobuJV4DTaQPbyH0ZDcWDLrTX3q88/nDOOcOy5mkfe+3x2vVLrZuv85oelpX9CCGG9k3+psD7XG1o8KqRjeBcNUKT4/nBvAr9SLFSwY6Qa7aezY8e71p16FxVWqvg8oB1+KIpeY73u3geC08astK1BC9D7VfGXo/TrifmsH0fLstvo5U7LFzQ6JGs+PRyJLantqrtx7uci5Y+y6zoXLLUMKIcd7ZlPneeaHK/nLIFYu5h/36NqXH1qW4NqkcfB42x/L+hTywyBO3M62zyueQcuuvJvLKp4qFYxrDjQX1O0pvrHQgDg9iCbPMvB1yOZS8K6Lef4VQkhyHitj3XDk+mLiua+tvBVWVVjmd9zKKLhiJaOx7SAizNyLa/IkIcSwUiwwsBAHB+f9Z7H0B6B9eLYkTgca0jFBBJPrTmcoFRRyiMv1FFkqbDy1lRA1M7yWBbz5ciEfQ+99LO/ujC4j+6ZR29Vh3e5ViIH/R6xMe4QVZmbbDCSucN6eCldhIG+qKy8mKSlWeF90VeqjpsUVD/zKdcySSQioraa0NzLQu+7UQ5yPoyE9+nxtj+MfehvxduytesHP2KIgG7bqOBqlsnLt2MGdM5NofkNRVas2q8X0Lq4w+Mjo0vO93/VrfBTdOjC0KtGxeAL03jXP1rd+8PWUuTCqX4EcIrfngPAERQnGoKVoSetZ/5VH4Cy/rpkUlDC0vpsVA+cMbRwgNwVSPHKKO3sMQQAVUZD5aedBCPwvBcOXuor4C5Su3nNfEna/+s/BOwbOIz0NQUEjM1410fIh13VxyYPtF7Rr2jrNOjo0zr1VeD1Wp7N1lqGAWXCDsxi/pXP99U35pfBHHfJQXzksf7CY7PygZ6O4w/Qc+Va/u2hXh8djRoOdur6syx65n1I/MLFGIOO5cs4os97TmZcRS23HoW7UgjY62U3fXnYRt5E89kGP5s5J+2o3B/BsXu/99AA==');
  font-style: normal;
  font-weight: bold;
}
@font-face {
  font-family: 'Open SansD6FFC9F9';
  src: url('data:application/font-woff;base64,d09GRgABAAAAADfsABMAAAAAaeQAAAAAAAAAAAAAAAAAAAAAAAAAAAAAAABEU0lHAAAqQAAADaoAABV0nhJEHUdERUYAACfkAAAAHgAAAB4AJgOvR1BPUwAAKAQAAAA0AAAAOAs3DzdHU1VCAAAoOAAAAgYAAAPGDis9t09TLzIAAAIkAAAAXwAAAGChPpnQY21hcAAAA8AAAAB3AAAAkOLRSzJjdnQgAAAJ3AAAAFkAAACiD00YpGZwZ20AAAQ4AAAEqQAAB7R+YbYRZ2FzcAAAJ9QAAAAQAAAAEAAVACNnbHlmAAAKOAAAGCYAACSQ37SUVWhlYWQAAAGoAAAANgAAADb3duKmaGhlYQAAAeAAAAAhAAAAJA3MCWhobXR4AAAChAAAATsAAA6Ec4kiCmtlcm4AACMoAAAB4gAABFAY8RzRbG9jYQAAImAAAADGAAAHVsF0uNFtYXhwAAACBAAAACAAAAAgBS8IYm5hbWUAACUMAAACsgAABVhyuzWucG9zdAAAJ8AAAAATAAAAIP9pAGZwcmVwAAAI5AAAAPgAAAEJQ7eWpAABAAAAARmaD3CQtV8PPPUACQgAAAAAAMk1MYsAAAAAyehMTPua/dUJoghiAAAACQACAAAAAAAAeNpjYGRg4Oj9u4KBgXPN71n/qjkXMQBFkAHzDACncAdGAAAAAAEAAAOqAEIAAwA6AAQAAgAQAC8AXAAAAQ4HtAADAAF42mNgZtnGOIGBlYGDdRarMQMDozyEZr7IkMb4kYOJiZuNjZmVhYmJ5QED03sHBoVoBgYGDSBmMHQMdmYACvxmYZP/J8LQwtHLFKHAwDgfJMfiwboNSCkwMAMA3CMPPAB42u2XP0vDQByGX3755c/gIBJwkCKdikgRUYdS3PwE0jmDFCmFDiV0zNjBSaSLk4N0csrkIF3E6QaRUvoZipuIu74J7VCs6BjhHni43OX+JCHc8eozHkE0BCREjnOEPlYgEU7p8VLbAA0p41reEOoA53REmzSiu7RPe/N6i7az/vgBd53uwbhrSNwpjMa0zPqE9RmM3KGx6KsVGL8G4wW0jkTH8/KdY5poawcbHPegT4DfwpbeIMAvcL1IZ0idF8QsY00Qyz1KeoaKviIVD7fifV7pQX6d+l2kWbtOES/mcE44fsz3nGCb94YqgFfDpu5zjgACi8VisVj+MY5gWLRn0hHPalrk7+b3UMq0f5DFYinEXl7FoV4w63ygyiy4k+e1S2aWFfnN7SzvXcxJ3W9ZsQ7z17W/ALzgTd0AeNpjYGBgZGAGYgYGHgYWhhYgLcYgABRhY1BgUGLQZLBi8GSIYMhnqFRQ+s3y/z9QHiSuwaDL4Mjgw5DIUAQUZ/j///9jCGRggNAP3zIwgE2FAD44SwyIVRhUGdQY1IGmaDJoMWgzT2PuZTJhMmWKZYoDAAwBHhoAeNp1Vc9T20YU3hUGDBgiU8ow1SGrbuzCYJd0krZAKWxtydh102IMMyvoQSImY3rilEOmnfGtjEj/lydyMTnl2kP/hxzaWzkm1/S9lU0gM9UIa9/3fu733i5q+/Ag0Pt77d3Wzk8/Pvqh+X2jvl3zvWrlO7W1+e3GN+trq19/9eUX91c+L5cWPysW7slP3bsLc3n7zsz01OREdnxsNDNicVYSwEMfRgoiX4ukL6N6uST8ha5XLvmyFoKIBOAnU5T1uoFkBCIUUMRPdAMOQaHlkw8sVWqpri25LTbYBqWQAv7ypOjzg5bG9R+eDARcmfUjs84UjTCNguuih6mKqhU+1J52Yz/EGnkyNVmV1ePJcoklk1O4nMIVLMrThC9ucrOwFv31xGLZaUqLO/WjDuy0tO85rhuUSw2YkZ5RsaoJCWNVGDchxQmVzs5FUnoVP+/b7ChcznVkJ/pZw0iEvvGIH8e/Q34ZlqQHS8/+XsCdH0NJej4sU9Tm7nWe5vuUHEYLthTxG4bbkVf/3kaiATJWsN8wWoJVBb6rXXqcGnIdxzUpanEYR/13vSMpbBknuVx86iPdbEdjiP67l+cO1J4HYIddvh4Mtl7bbcJHrUMNVqEmuhEi+G5Jd9Vx89c2O/+nZkgLkoMMuy7RcN5X7AgF6LV0Kgt25FwwtbIcgBWS5tVQ8/E+aXpDzbV7KLG3zbaOIVNodKSPjJ9H0DvC6fqFGiNtmHnruDKezYu1lcDYCqyq0TkRMFpEktDrpgPODbnEthFm3qafKwcTFPOzYk1iGIrjSz8cvE+7CxhAINH15XQQ9jQoDxcqGnTMT+6voEcUYsNOPNNMWJGnMCcr192lsvyTtjYuAzeYqwILHw+8YMU350r4ceilJVAs2dKX7MG718lD4bx4wB6ywCPj+SpOWdGPdecJ3A2dDp67J0I7LqgAOxxIfRzQ2CFDS68dMxyBmZU93WzLZutArw4KSRUULlPwPwgjtZOGwQGEbCErtOWMBGhoIyBquJCVDfyF8UIW/2wk3KA0uJUNobnDhtZYBiwJ/9gb2JF8K+gojVO1Pow2RiLGqdYdN3DTp1yyUC0GidEjS6TWhyq8plCRxfms1g1EXC7Q0Astj2UguwLUjqa9ET2G5QEZhvNBr/ZuSTfIQpqYi+qhQGRCbdm5SS5sG/larH+gbgzVIs7KZjum4HIQkGHlDWA0wmo175i7gA60xLtX2HikzYGOE6XoMHfXKYhsdGLZ1hvGGu+T35xnlGuWNXlzr1Iu4dVWSSQ/ayWKn7UP9KXNmDjb0xcWt6phJUjuoU5fCsaUQS1CCSRBkECRdlHIGnvnUjHWM9qMAYz8uM+ZwbJDjLPHfSvF7DRR0SRSzEJNJtWooXUGsWyK9QxmnoQRZWpyVGXVhMpZ05aTcIIuEHnJGZvg7EWOT3MnQa9dA/d5L5lQTmrRQwuVVni2/z71/oF+kWPoZn4xUYUeHJeFLjYb/634okOD8mvQjcOADhubx9bgy4HLTWyT3MRCxnIwKY8rMCUrhG8RvpXiY4SP44jyeY7uPez9DnCagEPt4pEUn/zpxPYVdSrASyW2/yn/Byn3ISkAAAB42k2Lu07DQBBFd7xOolRjiLCIwB7zcJrtWPpEKUzCgniYkeJESkVPYVNDg5QmiJav8LrLX/AhFHyCcag4xdU9urqjz+7RJOIIQqaJZAoBw2FYhvLaDOjKaDJJTINzj2N9yv1eTR23pras6XKqadpsPb3LLZDs6uYtAeVQllJeJH36TuBEH/OhPmBf7/EOIHsaGfEGHcIvdBBrdNoOCAYt+Em8iFL8CNcT8OpDCzbwUT2kSplNp743tnu7sLCycbrN0d3ctldW8HwxqwDes7f1WowDY8/SmY2CzNjHpnhB5YtxludKLfPiWW0pVF6o//zp/vIXcTtBBnjaYxNhEGfwY90GJEtZt7GeZUABLB4MIgwTGRj+vwHxEOQ/ERAJ1CX8Z8r/t/9a/7/6txIoIvFvDwNZgANCdTM0MtxlmMHQz9DHMJOhg6GRkZ+hCwBNPR//AAAAeNq9WnlclGXXvpdnm32e2QFRhnFAQEMYcEQzxkQU1DRT8zE/szIzbdFwqXzV1NRMU8HE3dwiJSrzRVxSc8slU7PFNCu/0jTLn9lqKXP7neeZGQSXt3/e3wc/BmZg7vvc1znnOte5D4ignQhxer4GUSQi50aO8oSjIkKZ2ZkBnBnIDGS1tHtlbxC+dtKi2o1DyHPhaXzNleIh3FlE0BRaQdZF390kZEJU5Cgn6QQiUoryA4eyZRvOy5MDMqyDqY964QvnN3s8jWSkDUnja8KXiFX9Qgijnmwr8cJaJtQoZBSRnkOc2WJIVRfKr7eM3WoLBgTidNjcvhTSc3HZyjmlr85YPncRycI6fPjtnSz790us1bZKvFddtR2saoytyulhXWS26CmX2nBVbCWir5UtN4ekBlw2YlxctnzGq6VzVqrLsr9ZmzVb8cFLv+PDO99hWbBqL3yC5JMRcG55A0E8By9lBrTlwMBcr7MX/gmfWLAAXl5w7TSejn5FBuQJGQSEjCYd7a7oXCg/Q/17de9gTqtAtsvpEHzJKQva5bVpf3deoMPQDh07dmhfmK+ewYEQOamhbN9IEMdTSmwx88F07MPkZPhUhYrelWL4O4IGX7vAteAPwa5u1CzksCGjgIQ4j87ZRdGJ1NJFoXFgAPJEjLiOgS+ZyFZbINuGtUdZe4Vr8fOfF/68+PvFy7Xflq+umDevYnU5+ZpNYS/jCfgZPB4/w8azMraTfY1TcVv49LNTYPVWsPogWKNHTUNWHcISNhg5nShinYA9YL4tL9OWF90edvf65JygIIipOEAOrpScOZ/1xZNncrZJI513VD2DM2DFQRCrfv4gikMZIbcHi3ZkN2MuPsGq76JYRezpqqgLx47ljh7L683Fd5HcnBRfMqwegZqI2Onl/LX5eOK64a1njX9g1aC+H148/OOSY2wHuTQbT16/YM59o6bf2X3Emk/Xz2CXPmb7JNUTAwDXBLAgFXUINU1AdlFE1JVsEpqlUbfL7eqiuN16v79xF8Uv6uUuiv46yijPk6l9q2cZdgii0wXmcN7klNRclyuQJFu9vtxAdqs6c1V76cWlc9ZVsm/YHyN3PvDgFwPxWDZgTtmb++eOH1j5ZK9+P036/AI3YOb6xpKruuzot77myzKzcBrWz54/ddjzOYXDO927G1yBMgC9ofx28IcN3RlqbON1hBhEiihP7Q7M2/iuis4i2mxUFGidfwIZMgpETQ4Eomb7ZJ8MoMITL/jMJ4iYG3ritXAeqVl3gr2kl1qmsyDuwdbhHqX069o0fHZ29cD88GjAbwrglwgxEY/ahJpYaJxDcrgp1ygBAVgICU4n+NApCMYuinATdNdhy+acDuRL1hADqKzeZDHV7nV6aSvS4hzWsVPs8qTCjx9dt5tNf/C1PkHyRXijv4SO+37faca6L28RqFiKsxODpGohK3KryIwCqzLBqy7UFBWEfPGywesFa2Sa4jcazIndFIPZ7KAOdxfFEUelbgoQZH3b8uphFOMo5M12O8GFhAaiEedLRnzMr4LT4XKNwt1x5xHtuz3y019G41MXPzj992en2Z/4p1lLy0r7lSs95pIR+B38pn12HDvJ9lZd/OgMu4p77//32tKK4kmFj60fosYj+DQD8BSAfa2Y5xGhokRJV4UKSPVhDDbIAuwFXsI4kQyoPU0PhSv5xIVTrhwBThkCp0/TTp+M7kDdQmluS4qjOU3U6aggOyxCZktBTktKS+qipKUZkTG+m2KMQ75uChJvDu68ejBEXKXymuiKsltujj8FHlpRhysS46mCgJNVNNyt1Kek8/4fp85dX86+/rEWZ7/87E9j3pg/r2LJrnlTcZtxs0a/NntMKX9wy+on1hf1fm9szYlDW6/OvGfD8Ne2Xa14durM5x+a3ym0mD727KD+L95958v9Hx2j+nYonE7lDDfyo/ah5AQ5Wa8H0MC3qebG4FmH2UwcDg+4ViRiN4U0DDtbXkYDx2KINQg7oEa7T4icCHjSZYscAs6kniKF84eHjCzoMfjSHwZjsOaZXWeufTzv1LPMMXvJnLkPLOzbcy4trK1wzI6HJA3cd/8PH5/B0kJ2ErfctHrO68UvFD6+frBquVY5uEHA4U6Vw62QFgi53GZ7d8VsrSsiMQ6XA4Eba4mcE8i+oaqMHlu/ttD3pk1TSwxB8MFb+a3gUjPKCzUmZoOEebWqU07krBYzKVIMvNkMpQdxUHoCEXK4XjxkmxsqkVet7ziAMYArwFsH1oRrqqvI3bNJPnu00utzpVXhoyyT33qlgAzFH/QZN7CEtYVdDoBDtkMUm8FLSagolGLnEvWWuDiznhPNwI2SxWPxFCsWixmZ44oVsw25ixV43+25NZqG3iRODT8nJzs4n9fujeSfT5ajPx3AS6F4cqUzcDd2+SIjldhTvWzdjis4691/b3yPr3l766S1cfo8dnLPV7RgxNSxT4ZLw19PL3vpBbUWjIPIOqLlTUrIQc0OnZm6PTZUpNg4gwB42RuWIgieZCRbUSA76BR8SUjOsTUNZLvFFNr2F3Yem/5euGfBKbaNrViL84+frepcwQfY++w8+5btC87Lwy/hx7/DvTb1KrtHjQ1AjO8LiElIVmPDzOkQh2x23lSs8JQzFyuql26u78gLOi4JUfjBJweSYA02hs1mw/AO3Bs/Xw17fX/5CIasJedZOZvI17Cp7A3cGCdfHQ4FGM4M+9K/YF+Dyt+CXo85JGHOaBJ0RQqkMiF8kUIo1hcp2HZb/laNcEa/6F+1R2lmeCwZEF5JpvA181laefhsvZ10KDsUD7oJUwlTveGGjWwRjrtpB19sB1xSGVseFg+fnx/1HN8OPJegnsIhxRFiTpC4RokooQiqEG80ykWKkePdRQpvv30V8spCAz+qP6u8H4RTdcW/jLy0jFWzWRtx33M/fnj33o3sD/YZ9mLPglK2mbBwnj8Fz8CDzuD7N/Qp78V2sbPsODvsw7siZ+ebaCgHQnE6jJHEcTziTUaJFimSxOsFCvVaTcMA5GG9LKw7PBToADwG+CaVtayykpJKsi7cA/R2GXlKRaAXBFEfbYdgqBGP9RTUDcUUxCkncMWKQPXwrDjiRChunvybShyoqqCcCiVFlN2kT5hVVRFSVfWwj6v0P/yw/2ofXz0f8lCdzBSSHJQC6A0AORocUcuzWqqLep0HKtUQuHJmUeS9wgh4rx3875F4XoAabBJMDifWy1QA3WJGggqBioE770YIsM/lVEUKkFFAVoWlD9MezCqZl2KEj0j4U1ZplpiRty76rHYAX3O1mAPlTN9euf3Kr1H882FvK7oj5NSBJsUWC1CjbDNQ0SJRLMawv2lfX3Rj2DaFBAH//F2130rWpTtookTM5DXu4PHq2p2wYZsE7M+nndRcVqNx+620epGi46ilSKH2W+dyJN6SUH2tzm9nS9kelUbwQFwAWvzhqyXhX3776/Kvv4VBs69gT0HUDcGP4ulsOFvOvmCHcDZOB92exQ5FeIUbomWdDeWE4vWAO+CM7A49RIVeL4iirVgRqXBD3uVdL5CgZTV5mISjKtbHDWFH2dmqSjyWNA0bFn734fYD2znjNz+HAYdwQtmK0lkaCmy1hoIFsjInBJLeBaZQPWQlNYmmuCLFxIl2SEgQ/fl761Kyfj5CBwdkLt4ale8O4/6X2engbZE5x2bezcpxMflHfI4APkaoyZ1DfhPGxKiTRYNeL+oI53LrTNBoFismE6EU/EepgWixctsipVmu4cU5rTzY74/BBsyFSzHswL7Erxxgy9iR89Vr3tz2NRkYXs7XHD7CvhkcfpoMLJs9u/QFiFlV5xDgtKYqeo3tIBU8dp7zpxgbU5cLeM3FUV2DUKov1jS/+ZJighokTKqm0yK8pmkb6G5cHGE/XGK1M/t9NqSyqt3sso/eYUe/3Ji74c1pC1pPmX72LTxl5/EOq1OaTyzp+lDPnKL9K9bu7/Fq15GPdX3o3qyeW1XesQF+/QA/EXpCG8I8plSChpQDTuBibF5HNBEqA4rxkhmVLIvrzLL4JvM1Bt8CORMH68jIH5KtWC9CM2iTJcqZYKHoGQP100V2qDGRC88i0lPm49gn7C/4PFW5f9fm/XxN7T1X2Hc4qZa+XVu4cc8Hm+gm2Ac+uN1aDxsfMkChM0gggChVDQ1Em1dYPIBV1QMaNsgZN4Z/WRP+vRr3aJPctE2kH6+9Z9WilStgtQSExK6wWpzaEcfpE+KdZjOv88hAtroIpWicErtIADZJUYWUurpdXT26iT3Af7CGnXDmYFdL9t0aNrb6XEtXQi4WqrG9pdeee7aaftp+r+PFpbUB2Py57Ys2vkOfq52wePesj+gUFT0ge65cY39fyMYJvEGPBJORSJwOCgtXn9zcETPAAlXWBTBXvhMUw/BqfJa13YqH4ac2sLZkcngcqSVbwttIh3BXNZehS6aHuH7qOVGnkD9ZMjRuHBdnkyjUPGJo3EkhBhC1TkuhAjEfX6jwLkin/P/cUnlTo4Lb6g9qTVS0N3bKfnBnrqj1VLSnV+q56vlVm4l9y9PPT38rcO/Oh/ZsY+bF71bsfefJJY8VrVmMu1qFgolje01onv32jrBjVOXCR0TxyZJ+A8DudZBDowQH1Jwm0Acm691ui8WYSI00yWtCRqdN1stAzWCw4EKOQgXqQ/1kgiqZf0M9wFECSkn1iWpFdoiBVu5Yq6D2O28f//mXY8PevdPoG1MhSSM/qixfVLmwvJzrx06wX+Hz8+49XxEcbOqER1fP2H3u3L5TR499onqwBBCewfWPaE8LcI2OetyCCSyzIhtY5rpRe/JR7emChAalomUB6FAy+CI0lbo/ui9rEQhOymbrVy2fPucpB/ZjI7bj5snuV1yJrM+Hx9vOzQN8YFcuCPjYAJ+7Q95EwY3MZlmQk7w2pwXMwkaq0wE8Oiu1FyrUdXt4NHT8PiF23+QOpKbC6z7NlzlRyqGLdCXff/HzpWOnxphErmIaW1a5cHFl2eJFc9/AKdgCn81Xdu+Gt/99Yczmw77z+04f+eRY1EobYGNH8ahtqIlH7zZQCjnWKMFtKFTcbiQIDg0ocwOg6uu7QH3IbE6n1xWBS6DJgugFv034jZ3D/FeHL4VN/OY1777Vd+mSF5eaSbuZDtwMi1iHW7Nfvnl85/7iV1O89PuqBUvfUL2WCHrILDRBDuixEh1Go50QkfLU6dJDKuiBDkW+ULGLFqpmQyAmvKI3ZLJKDprshPqaG8y1emPkDPy4jJ2v2LMHP3T/qIyBBQP6YTfdV5tH93W5sx1+1TelybiXQWlQlMocXBYgk46CqD16KnRXRlxrv7FJOz7Lju08SU9u1MQfp7+7QyNLriW3UJHadlL0yVK6RbJIrvR00klJtzTL76Q0s7ru6KS4EqLQ1bnYk5kpA21k3KbKOWPXAKlaAmhtqnrxBXUmmHL9EYIBx/LDB8ezq09yc+AnLutgo+Zf7cjKGFrcb9f699lX7Icvzr8wMj0v1LH3sON7+3RkcvnMoweeWrBvxPh+k0b+9ueo8Vznxz2+EZ1W7JBa926RUT675v3lZYPK4u09cu/sl+5b80T1bsdVpPQfN0zp+AS9s2T0hcvjwU/rgB8LIM5dqv42GyVJh1w6l9tj1tlsXKFis+oR0jlVmqxTIbGsV5lKjgSwHMv4CE3RZc9Peuu1igpJn7Vh5IED5IOpL249Ft4N2Z3Wu3X3B97/OJyrcudKCJTB/CnwlgXYWVbvKjC2yiaxs2IiFqxGxuH6Db/ayNF6TT/uU1FR3Tq9WZs2zdJbc51xWl5uq9atg0FY+1opc2hrG5EHNQ+57AaDSZLi4l3WzoorpLMgiD4U9Wp8g03skUuPVmr9tNbfLePBth073FN0fUfmiJvm6H0/V3vVyraK/xPbPIJpImBqRa1A3Zn1eoNBEjhe4mQbaBWrVZKoaHBSS6SyZsLO+ZEQyovCirX6pyq8KLC4V0Zf/PAHrACfPMDGjVu9WiJZ7R7BY1iL8AwiPMEGC47afcGSyN64D+xNERwTaIrjCdKQjN3AqyCqwMHfaH8tHIQs8aHCkM8pyzZwv09n89Gm/kYup9MWx5nigGmbxFntFtDJTq0JyY9elEISBAI3XEPUC4jrkeFW4yLJHYsOwT989OJXK4aPWVJaMS1BynxzKMbdpawtY7ZsJgcmT16/ObxE/f7e5+GdXOfyHv229Bn0/idqxESjFex1oKyQBznUcHXoXE6jzmqFYLVa9ZbbBWvDWHXXj9Sq5aoZgU0j9u5XI3XLMW3fexVt0wjHPgx7qpEEPYsdmUQkxsfpXcBjVmptQP71exYIGZKrkiq6nuOQ2A+zXy/OPfMvbLx4Fltqt61ZtWrt2tdXVRA/+519+jImb0E5ymCH2dVPvjr56dETxyKnpqlggRWlhxwmnU6vJ9CfWUxI79TiOFqbbXkNpjwxyoydl6wuauMuyJmyrWK6XWpXxfU3LrIcXxGu5jofHDYyoqppCezSFKK2UURV8/Y6VV2ouKwC1dWdNvNWulq4flGdk5J6B7lZVtOSM4e/fL77hl6TZj69YuHE/C+3v7u27etTRz/bYtCs3dNxxsKKjoua3XFf79ADd+X1fqLL1MWdpxUUt29+V+vcTnPAxibXLpA1fCGwldo3ORw6g85GOY9bb7faOynmkNUiokJFjDok/lADaQVVOLuVWtlAE6hlJRhwqjcnDhexNe/pSXg8ne1aurRwIL6L7RowyiROMMm4O5nZo+OPbGJ47CND1fhbDbGQx3WG+MsJxWG7aDTq7Xqny2gyWSWHRYtBlyGm71TVHGjYMcYUOZT/mMaTcVcIwdcqpnt0gQ0j9+/jOofzgC4/J6Grm+be22f7UXIIRdU5gZ3V2Zoe640mXoctmpQMxLS5V5POgVY2O3DHcjZw/YUeZskw6qP1bCAsOvpMQS7uRlpeVbW+G/LeB6s1Am506BISG7tdZhN0FJwUbwNylJz1FXogUKfSKag7QVQvPm02NaZAn2tbtoItucwD9hypWeMjO9jnbw99WpIMWbYD1XtaOyTO934VO0omtz36zoPhCdDbPMJ6dMnbkEtGhWdUjWpaTr4Co8CqVDijpJ0xOSSLvAAqQR0hYsng5OCwDaV6VKVjTbFvYpO3YS9Oeo9NxqVb2SH24VaSRdysP14dPh8+greyAlifgCYQYH2n2pHBManLzUETCyLSlCBBDcrPrtdpQyW4fjYhEtkgjIJk/aXudsl039n1LK3wvZe6FgcL3ixqBwDPPvZg4DL519WkzYvlKcYdS7R4wb+TAfQ0nMheEx2IosxDMSq216suq0c88fjIkqHDniEXnhv/r7FjJk5G166pKoprBCoqBRVBAIioK6lBsdeN9V7vfv114VN4PRUVEWCN6+/jn6z7/e5b/L579Pc5UDo7aD2r49qzCEXZz82VxG5sjIINCcgTp01XU6il2z9PV+uTn/vyNyf+/PvL43+HucWzXlm2bPYri0gm+4Ptx7nYDCI3lx1kv3z8w4+HP7pwXsWvBZgQ5AZAT5oSkrXbQWQwipzIYZ01OljNU5VY3c6RyaqoTVaDK6QOd5X3wxNmkKyfZ3ZoOfwZrN7UpQGbfgEnioPY96hzVbcZ89HBaorHjd3R0WqdJI3257cYrQoi7/bSL2p74tKlI5rPGNN3Sf9+O37d++WkLWwzIdun4MwxQ+5rf/9j7YqfXLOmvOS9F84J2mSVzeMSuJHghU6hFMpFZqtcZLbK3TBbTdFmq/7/eP//X52uUvEfp6tutoYbrHnFpvZGN09Xuyk6m9kSGbBaadO6ATjYeosZq/8WM9bBJ9aEs8n2TSfYVKM+rYDlJbBXcMk4ure2APf/8ps+/cPLVCSnAJKJ3IP/ecZq1Was/v/KjHXA8tiMlaTcesYKWRSdsRIBYizi77VcBlh58+TSipo2mFziGyeXbG1kdgmrRmeXsGqClplD4ex+iKLbTPv016d9Kdq0z///Me3DP//TtC/CQvyeKAsBbwEuRdqJRgA/BzWlla5mht4ZT9PTGzdu6qQZzb2phUpTb0IjS7zFY/OIhYrHaoNSb2vQeHs0bRo7Vl3Jr+uyeTW6rvfhQZDW9SQL6Vo5n1v25pyF8/FJnWH42RM///bpqbEGz+QLf/86r8sno2e9PmbjhxnfffS/Hx89MazpI2/gFliPJZxVUXZ19YULhcvS71hbFrlRxyXaf7DINYjjMUWxf2CJ3P0fqFSvytD/AUmzwD8AAHjaY2BgkIdDVyRYwDAbCjcwXGJ4zajLGMY4nfErkzlTE9N9ZkbmAuazLMwo0IllLsttVnFWH9Yq1lOsv9n0wNCHrYvtIDs7uwv7dPYnHOYc0Rz9HNs4fnFqYcA2zttcYlyZXNu4vnF3cZ/g/sZjwlPE08nzkFeaNwYM+3kf8inyxfG18l3gZ+C3HIWjcBTSGEZSDabyF1IZNvJPHIWjkApwFv9NAWYBF4ElAi8FTQRtBOMF0wWPCF6AQCFjOPQgDgIAHqGOWwAAeNotkz1u20AQhcdwjLTmHWgSUmOAXmDFIZBKP4wSCBIBKpLIS7h27TIX8CHc5QQ+hC/hOmWYtx/cfBjsvpn3NEuZ2ZXZl5/in2uzr1ff7Mby6VGMNhNr6HA5vYrr6VncwBZupzdxDw+w47ynPsKTeGtREzIrphdxDisYYJRvZovpXaw1ITMXc7vRea6ud3EOKxhg5LbW5Fz6V7uzDOa6vdPtm1hPH6LDRucF0wqmFUwrmFbSW9Jb0lvSW9Jb0juT5llMmntlG8WCeg4rGGCEC/Xea06qXaxwqZhQ4VLhUuFS4fJg2b+/Yq7NPHAS6Ap0BboCXYGugCbarTSRhJF3jGSLZItki2SLvG/Um47iGuUGtnAL93KPetPEjpOe+sj8E/WZaRc4wFFcKENirmy16hcxV7ZaedLJHFYwwKX0tZIkbmALt9zu4QF2nPfUR3gSHRfHxXFxXBwXx8VxcVwcF8fFcXFcHBfHxXFxXByXhn027LNhnw37XOpL+LDVJ9NOVuxkxU5W7GSt/8HMWjQtmhZNi6ZF812aJ/uBZkfOHTl35NyRas/tAXafTNM6pnVM65jWp/+iuKReww1sYfrVPTN/ke2M/syXdqG+UA/0DvQO9A50jWjGpLn+nZL/BwBkfN4AAHjadVLPaxNBFH6b9Cdtg4gHEZE5ijSTTfGgRYS0DaUQWmilJxGmu+Nm2mR3mZkQ0qNXb/4NXnrzDxBP4tmT+Bf4d/jN7CRNbc0ys9+8973vffOyRPQoek0RVb+XWBWOaBWnCtdomT4GXKcn9CnghTnOIq3Tl4CXaIW+BrxMxzPOCj2g7wGv0WP6HfA68RneIB4tBdygZ9FzdIwWVnHS0buAI7of/Qy4Ro2aDbhOr2ofAl6Y4yzSw9q3gJfoXu1XwMv0ecZZoae1PwGv0Yt6I+B1ejvDG8DnATfoTf3HnsqUVZcyZamwgiVFOdEq61t2xbbidtzE1t5k+0WRDSTbLXRZaGFVkfOjUubsROSGKcMEs1qkcij0BSveT+kiT9lQTNiZZFpmylip0UflLJHaCrzPR1qZVCVO0PBjmY0GQndMIvNUatZk1z12RmqQsnYcn0ptwGZt3o5d2mVnFXP++taW263WeDzmIqQTZHlSDFt2UspUGpXlEON9Oxz0FCgG5kZex/Yl65QiwStkNtm08RaP57U9ixc6aw0qpmn1Dna7hyfdJpi0R4oyLIt1SZJSYlgCZwGUUEElTUh7Vh9RRldYWxRTG6sZUJs2Ed0HuwBvAB1Gu8Aa1W4XXr+gHF/hEWISiNEJ4jkZIOV319F6dgrGEG9NF4gV9P6Wuqt0Xh1rgveZj2rsmVezQDrcR/luiY+4e1Xncxr5exlwFLJThwYej73OCL2chw5iifeceg2Ge7M777GDGoUq19XNJ6ZTX2GCtotyn5lWT2tv97h7fu4/sIhuUwvP2D8c+ZvVSajlHg3BtJhS6echvZsM3MoZ95pDuO75OUjvp5rcaM6PBc/NuAMdAV51ulnjvoJ/b7yFDvF/fV9rce85Q3ZwQ9Mg0qMDzKNLh5hX13910PwLDCkNMwAAeNpjYGYAg/9pDGkMWAAAKe0BzwAAAQADAAgACgANAAf//wAPAAEAAAAMAAAAFgAAAAIAAQAAA6kAAQAEAAAAAQAAAAB42mNgZGBg4GIwYTBjYMxJLMlj4GAQYGDy9fdRYBAL8vdVYJBhYPj/H6gGhWRgAAD1gAqCeNqNk0toU1EQhv85k7T1qn3GWGOUWLQUkaJRu3AhIlhNSY10UYpgIAgW4TYtJKXgsq3vR1tfe93pypUrVy5EN65ciBsVFUREinThyva/k4NoKiLD/f5z75k5j5m5EAAByvIREpaqZTShFW6wkM+gZ6gwmMFhYHkZa6CcWUvfZrQhgY1I2fcAMTRwdh0ELWjHBnRis5+Jo5FcD8cVO5DEJqSxJTw7WsIj42Pjk7A8OYanxufGl+H46RCvjG/Goy/vjJ+NixMRfxh/RpRYpRRWJTC2G1OVyu490mXcacySWTlgPGTsJ/dK3jhkHKlGqxWNZ4xl3ld4u3o2rmLTLzqa/kWFmfqTzkb/r9FTT6mjY9YbVmnA7G9FN3rRh4Pox3EMo+ijTng95/Wh12dev3ldqqm0ek16zdZuJMesznFd0Jt6S2/rHdt7gAa8pQne0xw+0BSfaDG+9bKXduEG5jCPBXzBV+63iO9YkpMyKlNyT+67F+61HtGj9Ba9qw/sVikEOqOzel4v6EW9pJf1il7Va5EPey39m0+dh85aPTpoYLemuea0TrOujtXj2PKYqEXTJ0GfJLu9k92bYmen7RQz3Am1CHqIxfkIjv4V0YyYzum8ZGRb1BmyXXYweTkZsJP3WQ/F+TclGNeFHlfkWXMouFOmeb1Ov5zbTxbcPjJv582tAGpChLkAAHja1Zh5XBPXFsezEZawaQjIHiiKLIE7hEgQXCL4WASkBAFRkBBDCFtoEjZFhVBZpYKCCm5BkKIiYlleoSyKKEuLSJWiUlEUq0+syiJYUfsmCZtL+/y8z+f98TKfYbjnztx77j3n9713BoFAICWH+IogBMJXNYTkR/ABQoIXVt401Tl1UgkpixIJCQ6waRUKiYRwQB4rY6aMRmnJIAADq2CGRWKQQhsUEiOigy+B+TyLzgm9JB2EveRYjwhG8BFcRASChRDA50rxAQzmNYZRE35fl7T31svVpZFRVQRv2rKCges7RMIFAUCI3gaEqGARGoVEoVSpi/tev2KcOzae82hJzS/+vUBp1lWkDOwUXeIjegMGi0dtoEMagCAuKOCVfVg8Dp3DjjInukQxLSAzYCKuQOMNZyqI3pxIFpEuYERGc6LYRDqLF8thsvhEBxrQ01ACNmAZRAGSn7+GEmQFF62tyBRbiq0/2PyZnVoDK2mnZv+pU3Edi0ckEZ2sQPLx+YNEyiDQydkIkJyBSk5GtNaMehEa0lODTNRdN1muyw1Pyx2jePtRnvQsCwx29/rS+quW7SG6Ge13TFvDFCZsbh0S5E7sq6isiT0wcsqVudbJIhy3z2Od2Z5nfq5ZN2SHtMxfCU/73epaM0a6EDOQfabtG93CCDe5fL2B/ufsQV6LS8uxIPvB+03qxcx4jtr2syQUGk6i4uRWkHwRWGPl4OjLyMgikZilYAkwmikDZOqiUIEgermlJZfJj7aIhQfPhwdoweRGAkV4RnTxSOSfGBRAALK4pI8xB6ZgqWiJyCjVcPpBJi/ivecsBXw+icmwgO1AXfzQYnETikBhplO0HFAW21XEdgwahb0A9MTlBRg4PCV4sABSgadVEg2sN50Gkaw+SCW0EIlEeF5e126UdHdIyahlQOt8EaqoVEhSTCEk2ygIlc0r/TUYNTdl3qX3j+TmVvlorS4d3tdEta2MWSZYfmj9kE19QUZn/hrdyro2Ubbvvde9WzFrKB7IHvIJjXb308Zto4Opbiiqe0r8lTf0e8P3sGl3Sg4cC1Q8dP9kU7Nw96Wgwbtnl95sO7lu6+027U2N5bZyvVTDInKWZWbhcIOswSpHmrxsDUvHqMH5umPScFF3B6pardu7Tb04afMfCSsDeDvSNY6ZO5zopF/dsWLCdPn36/MQJyMVUgL+CKSPL6ryVYm+NPXybL5IWWOgVT0pqEPFLCoVMzI8Hm/cI3P5mfWmwDoXq1EyrL5W+CRNq8+pWTP/brbXPxwm+yOdlaCSD9WXnDVPCf40iADw4oIcXtGXxReweFFEB0Y0C1IDC8VmWTzOMYYXzIiK5UREsGbioQDHI5QRJ2BBukBbbMDh1aQGogOLJ+CEcJgMAYcbBekDXWn81KerxVriz0hpWrZkWKnWc7IVF8kzsv2fsEKINPxQrkKkCgK2K6DEGXWq87uSn7qI5xR2ZJSnxbyo9hi5e1Glmc1oLN6qc/uHPzrJZ74GGX479/SH31l2TKW552n8aFzpTq598/5zSvWh4xF5nY1epDPOK17W9gZs0UYdf20ZrlcyWVxYqtWOGtzl5vVAOejpap2ddUoDq9qq76Y1btkWBlmgC5LxZU7EqxBfyZfUFW9Nzl9YsLBuINTy9G8PWjL3mF7KMkgLaUzx8+XGNNufXpIW0KlKsD/+9RPviwpRre8uu96pk11w0DCxf6Vxj1780+NQx8hvhpr9rVVODoVaW0R6OUOBL58ljuw4E4zc+9IdN3DN0Kcsv6siPbbiWb3S2JD7LdFUqKhCza4q7eIP08ToB8k3/0tiLJwlhhzAwhcUEgFoUm4sB1SwTGQtskoFf8UNaa7MTxUHmoQieAlF/g4hSCzsoQQhcGaWaAKNmfxG4xVhhMCJRiVBJAr5Q5DAnHYN/+OJX4ujDpSRUGB2oFlYjvxFx62rMtMv6q6cSXFge+d+/COMl9JzJ2NLBLVyqGO/R+ENw2DC5Cobg/XRUNJIFjWt6vHjg4h33RsOeBj9fMrYY1vFPxm0MdOrjzpuBd75wWz3ypqjNbcGff9sqr6882W34rEXB9+ZXbfz0tamGk+ucgVCzBv4ZE3rmOW1ZPA7i0WDG1VMdpcbPtr8oY63fKYybABFqlALhwgGn08kEz1jgiM4TKInjxPJ4CW8r1giLUYQyuVxBAkSadoCihU0J01xEcxIM7n2Mz2YhgAOrz6nTV4MX0D0YAniuLxwyA7YSm+w8mbxIvlEbggxhs8iMgREcYbw4RSJi4t7P0V40QziUqYJsIW9s5DG13i29ZmBOnC3siTLtBgAVgDYkqw+R/5NbN3qoNOqLlwfjcSQjsBUpd6R8m+/SvkmK+NVOiaDgK0nfW2QP9RzxNNt6mfDxtuj31Hs9PZekp96g7fwb85IXGG3WG9izG/7kXFkzRWF75OuNhkLGGxj97CHT5MZfgnF9zRUFxKMKwfdrXeZOREd6wZCjEIyu9bX61+mtnvnDPImNENiwupcQrupCUqnQVm/eZDzsb7TashTKX3UXGCLP4Benrjau/bsPUvtlF/LFnitRFX1mb01qP12c7EK7lSpqqeytYX7t1c7Ahff2NMwFpVo0oAMeAOl+ffu2c32S9cUNVNePDErNniUM5HysOz3oPjA7UEpb31xATQlpnfQLw4Gz6XyFyL74Rnp+6SUo8U2IoYD2ICFxQWlOiNTX61FymqggQ9YOiNNFFJd5y/jx4zmA9PZO1FAT0vn72L9kcgjZ7GkiGGALUUBok1gI/AFG9Tl4axmsyzZnBB496oPZKf3rxi1vQ+va6WWZ38Tfqk7KeyG8yLz7ZoWYLH6F9MUiuCyue/3G8uX2MQt6UrBow7UZsGDmv0P/V9CEpICEd5GAXgbJTJMJf4VEKOZDLIEgCZSthkCYoke0IG0wCJp7i+QpDzZYRZwFKnLyhh1jNrBa+FlS6Lbi1bl6cuRWimHS4r0Rj/Bvyz0hTt5N2knGJxKQll8G7iSY79zzaRR7VAKXwOzC6N6pOj+62TL4Qudjo949zxrN6gSU6IO7Bsq/DKs2gb69SRpeA+iTXf9I3er+t2vPJpeszewXoQ1bevcStVSVY1fGwuNpW5DqwS1VAUcncgKiRVqbxxMedjocpLq83CAFqfspwKEMnh4HzM1zb+QBy/YCZ0E9UhPOjddUyvlo33M/yt+YK7CT9lY2c5/U6EC6ixXr70/MHHSSTZoSu5wuwxmKOycQMCf2YvJ4rG+3OAYXhQEZ4RkBtQI7tworiAhmkV0gbUg7l0yESuBvXScFEcOmyNgRBBdHGedJRHdOUwel88NERDp8J84Bo9F9GFEcLZK14VYK2iRZBePwampeIvbXh/N4knq+DM9o/+i5799PcpzFOVzEjcoXetXz7aiZLqRzwQSi9z6TNOofYdOrn6h6YIz1KOvb3Eo7cw65fM8yhlbJkOw1WPaGS3MqTvU3SlH2cF74OT7NuHHTNdHq6NJFOauiqTu1nM3pyY73mTc7CsR9cuPnhjd/rwr5uIky3Or4dHGHQ1nv1/3k99aZfeejW7uM7RLgWm3SzLvunjJe857yJFNAo5Sua4AcL6IbESUVPKMXPlMMkkaX9JH0nWgO8xUShTsKEWnpJX30Wn6megU4/ATGyE0iJlHITGaP49Cq2bvQn1yRAwO429GxOIBfbEvX2Dg7Ej6NGoWYOWl41wDOwbPJUYVTqS5rxDa0oUFAc/0p17vPH4zTLvLphE07v/8bKfy1ZaCX5iNL2r2PwzjBQ++/Nme+qxshdyWeqdk4ZZN61zGdYmvVfbLX9PV9HHUOJE+NpV9tGJSiTJgr1jumBe01vTwu8NcN7vz1uxo1dQ//W03+z+IEJ6hJLLWvT0UWUPIczmSHq3atOJ8cH51f/WN24+P0nJ2vttRV7JvOGrUMPNK3DL3TH8cXQa6brb0nNdg9rbwmjjHRsWz4wGLzR90ZYKV69BHEjpLPSpwLT8ZyeIu5gknVEfqc2oPF97cbI8feYLCLjJ2t8/gkjOvpw78y48cs2J4P+e+I9cDEdHdu/u2T2lh6aof3QxCc0aD6gcfYwNsDfBWv0NCNBvGIhOFRILkH/9vsfcJoM99WhJFA9V5GaEIifWnOZsL8mhIcf6HLJg2cyUcpAzm1xLAF3MPYiB4/XN+8KRfg7n3ynmCrzHxn6xxTXr+og94hElOWmvXcKP++W3t5mC7gYVPXbFfr/2K1oF6Z6GcP5Zx3mucNhxpZe7cbJLb8J1lwFYja4v6A9W1rvyD9yaO0yYnQ2tfJmHjaU30nAs747026ZxWNljza5P8EfL1f3jm2MkUqJpt5DzdfZPZQ7qEPWD9u1rxkdER79W9ThoiHEJ/T8jzgZXaRWL8CJHb55zHQkJkBGwKFYee/T95Ff7Ex7p5UQmAtxfzYoCb++KIhEMwWyMDqcBrGAQogAIto1Ag4P9RCLw15Mxwjc+0jJX1s9/Q949TfVRVPg6B7sW4jIrDXMMH4Q/X3vbIXf3i+HM7fWNXn/Llb8vywhInj1zctX1/kId2q5lvft6P6oOFbHKPmQm+/WlTw8bz6BKTgqe66QVGaXEqhzvVpm7ccHETKLevsOASO9Bdjx+qXDOwrfLR7J0qbyw/RW2s7FUsvsU8W5lfHep36X6fyZ+5JW0IxL8BnMn9MwAA');
  font-style: normal;
  font-weight: normal;
}
.cs-InvalidPromptSlide .cs-5vTrbi9Smax-InvalidPromptSlide-btn0 {
  color: rgba(255, 255, 255, 1);
  border-color: rgba(35, 37, 49, 1);
  background: linear-gradient(180deg, rgba(72, 75, 91, 1) 0%, rgba(49, 52, 65, 1) 100%);
  text-shadow: 0 1px 0 rgba(35, 37, 49, 1);
}
.cs-InvalidPromptSlide .cs-5vTrbi9Smax-InvalidPromptSlide-btn0 .cs-html {
  color: rgba(255, 255, 255, 1);
}
.cs-InvalidPromptSlide .cs-5vTrbi9Smax-InvalidPromptSlide-btn0 .cs-slide {
  border-color: rgba(255, 255, 255, 1);
}
.cs-InvalidPromptSlide .cs-5vTrbi9Smax-InvalidPromptSlide-btn0:hover {
  background: linear-gradient(180deg, rgba(86, 89, 109, 1) 0%, rgba(42, 44, 55, 1) 100%);
}
.cs-InvalidPromptSlide .cs-5vTrbi9Smax-InvalidPromptSlide-btn0:active {
  background: linear-gradient(180deg, rgba(42, 44, 55, 1) 0%, rgba(86, 89, 109, 1) 100%);
}
.cs-PrintPromptSlide .cs-5vTrbi9Smax-PrintPromptSlide-btn0 {
  color: rgba(255, 255, 255, 1);
  border-color: rgba(35, 37, 49, 1);
  background: linear-gradient(180deg, rgba(72, 75, 91, 1) 0%, rgba(49, 52, 65, 1) 100%);
  text-shadow: 0 1px 0 rgba(35, 37, 49, 1);
}
.cs-PrintPromptSlide .cs-5vTrbi9Smax-PrintPromptSlide-btn0 .cs-html {
  color: rgba(255, 255, 255, 1);
}
.cs-PrintPromptSlide .cs-5vTrbi9Smax-PrintPromptSlide-btn0 .cs-slide {
  border-color: rgba(255, 255, 255, 1);
}
.cs-PrintPromptSlide .cs-5vTrbi9Smax-PrintPromptSlide-btn0:hover {
  background: linear-gradient(180deg, rgba(86, 89, 109, 1) 0%, rgba(42, 44, 55, 1) 100%);
}
.cs-PrintPromptSlide .cs-5vTrbi9Smax-PrintPromptSlide-btn0:active {
  background: linear-gradient(180deg, rgba(42, 44, 55, 1) 0%, rgba(86, 89, 109, 1) 100%);
}
.cs-ScrollPromptSlide .cs-5vTrbi9Smax-ScrollPromptSlide-btn0 {
  color: rgba(255, 255, 255, 1);
  border-color: rgba(35, 37, 49, 1);
  background: linear-gradient(180deg, rgba(72, 75, 91, 1) 0%, rgba(49, 52, 65, 1) 100%);
  text-shadow: 0 1px 0 rgba(35, 37, 49, 1);
}
.cs-ScrollPromptSlide .cs-5vTrbi9Smax-ScrollPromptSlide-btn0 .cs-html {
  color: rgba(255, 255, 255, 1);
}
.cs-ScrollPromptSlide .cs-5vTrbi9Smax-ScrollPromptSlide-btn0 .cs-slide {
  border-color: rgba(255, 255, 255, 1);
}
.cs-ScrollPromptSlide .cs-5vTrbi9Smax-ScrollPromptSlide-btn0:hover {
  background: linear-gradient(180deg, rgba(86, 89, 109, 1) 0%, rgba(42, 44, 55, 1) 100%);
}
.cs-ScrollPromptSlide .cs-5vTrbi9Smax-ScrollPromptSlide-btn0:active {
  background: linear-gradient(180deg, rgba(42, 44, 55, 1) 0%, rgba(86, 89, 109, 1) 100%);
}
.cs-ResumePromptSlide .cs-5vTrbi9Smax-ResumePromptSlide-btn0 {
  color: rgba(255, 255, 255, 1);
  border-color: rgba(35, 37, 49, 1);
  background: linear-gradient(180deg, rgba(72, 75, 91, 1) 0%, rgba(49, 52, 65, 1) 100%);
  text-shadow: 0 1px 0 rgba(35, 37, 49, 1);
}
.cs-ResumePromptSlide .cs-5vTrbi9Smax-ResumePromptSlide-btn0 .cs-html {
  color: rgba(255, 255, 255, 1);
}
.cs-ResumePromptSlide .cs-5vTrbi9Smax-ResumePromptSlide-btn0 .cs-slide {
  border-color: rgba(255, 255, 255, 1);
}
.cs-ResumePromptSlide .cs-5vTrbi9Smax-ResumePromptSlide-btn0:hover {
  background: linear-gradient(180deg, rgba(86, 89, 109, 1) 0%, rgba(42, 44, 55, 1) 100%);
}
.cs-ResumePromptSlide .cs-5vTrbi9Smax-ResumePromptSlide-btn0:active {
  background: linear-gradient(180deg, rgba(42, 44, 55, 1) 0%, rgba(86, 89, 109, 1) 100%);
}
.cs-ResumePromptSlide .cs-5vTrbi9Smax-ResumePromptSlide-btn1 {
  color: rgba(255, 255, 255, 1);
  border-color: rgba(35, 37, 49, 1);
  background: linear-gradient(180deg, rgba(72, 75, 91, 1) 0%, rgba(49, 52, 65, 1) 100%);
  text-shadow: 0 1px 0 rgba(35, 37, 49, 1);
}
.cs-ResumePromptSlide .cs-5vTrbi9Smax-ResumePromptSlide-btn1 .cs-html {
  color: rgba(255, 255, 255, 1);
}
.cs-ResumePromptSlide .cs-5vTrbi9Smax-ResumePromptSlide-btn1 .cs-slide {
  border-color: rgba(255, 255, 255, 1);
}
.cs-ResumePromptSlide .cs-5vTrbi9Smax-ResumePromptSlide-btn1:hover {
  background: linear-gradient(180deg, rgba(86, 89, 109, 1) 0%, rgba(42, 44, 55, 1) 100%);
}
.cs-ResumePromptSlide .cs-5vTrbi9Smax-ResumePromptSlide-btn1:active {
  background: linear-gradient(180deg, rgba(42, 44, 55, 1) 0%, rgba(86, 89, 109, 1) 100%);
}
.cs-ExternalInterfaceErrorSlide .cs-buttonOK {
  color: rgba(255, 255, 255, 1);
  border-color: rgba(35, 37, 49, 1);
  background: linear-gradient(180deg, rgba(72, 75, 91, 1) 0%, rgba(49, 52, 65, 1) 100%);
  text-shadow: 0 1px 0 rgba(35, 37, 49, 1);
}
.cs-ExternalInterfaceErrorSlide .cs-buttonOK .cs-html {
  color: rgba(255, 255, 255, 1);
}
.cs-ExternalInterfaceErrorSlide .cs-buttonOK .cs-slide {
  border-color: rgba(255, 255, 255, 1);
}
.cs-ExternalInterfaceErrorSlide .cs-buttonOK:hover {
  background: linear-gradient(180deg, rgba(86, 89, 109, 1) 0%, rgba(42, 44, 55, 1) 100%);
}
.cs-ExternalInterfaceErrorSlide .cs-buttonOK:active {
  background: linear-gradient(180deg, rgba(42, 44, 55, 1) 0%, rgba(86, 89, 109, 1) 100%);
}
