# Supplementary material for: Interactive Case-Based Childhood Adversity and Trauma-Informed Care Electronic Modules for Pediatric Primary Care
Source: MedEdPORTAL. 2020 Oct 12;16:10990. doi: 10.15766/mep_2374-8265.10990 (PMC7549390; doi:10.15766/mep_2374-8265.10990)
Supplement: Supplementary file 1 — CA-TIC Premodule folderCA-TIC Module 1 folderCA-TIC Module 2 folderCA-TIC Module 3 folderImage Citations.docxCA-TIC Evaluation.docx [file mep_2374-8265.10990-s001.zip › A. CA-TIC Premodule/html5/data/js/6pvwg1m6nxp.js]

window.globalProvideData('slide', '{"title":"Proceed","trackViews":true,"showMenuResultIcon":false,"viewGroupId":"","historyGroupId":"","videoZoom":"","scrolling":false,"transition":"appear","transDuration":0,"transDir":1,"wipeTrans":false,"slideLock":false,"navIndex":-1,"globalAudioId":"","thumbnailid":"","slideNumberInScene":11,"includeInSlideCounts":true,"presenterRef":{"id":"none"},"showAnimationId":"","lmsId":"Slide11","width":720,"height":540,"resume":false,"background":{"type":"fill","fill":{"type":"linear","rotation":90,"colors":[{"kind":"color","rgb":"0xFFFFFF","alpha":100,"stop":0}]}},"id":"6pvwg1m6nxp","actionGroups":{"ActGrpOnNextButtonClick":{"kind":"actiongroup","actions":[]},"ActGrpOnAllTimelinesComplete":{"kind":"actiongroup","actions":[{"kind":"exe_actiongroup","id":"ActGrpOnNextButtonClick"}]},"ActGrpOnPrevButtonClick":{"kind":"actiongroup","actions":[{"kind":"history_prev"}]},"NavigationRestrictionNextSlide_6pvwg1m6nxp":{"kind":"actiongroup","actions":[{"kind":"exe_actiongroup","id":"ActGrpOnNextButtonClick"}]},"NavigationRestrictionPreviousSlide_6pvwg1m6nxp":{"kind":"actiongroup","actions":[{"kind":"exe_actiongroup","id":"ActGrpOnPrevButtonClick"}]}},"events":[{"kind":"onbeforeslidein","actions":[{"kind":"if_action","condition":{"statement":{"kind":"compare","operator":"eq","valuea":"$WindowId","typea":"property","valueb":"_frame","typeb":"string"}},"thenActions":[{"kind":"set_frame_layout","name":"pxabnsnfns10111000101"}],"elseActions":[{"kind":"set_window_control_layout","name":"pxabnsnfns10111000101"}]}]},{"kind":"onallopentimelinescomplete","actions":[{"kind":"exe_actiongroup","id":"ActGrpOnAllTimelinesComplete"}]},{"kind":"onnextslide","actions":[{"kind":"exe_actiongroup","id":"NavigationRestrictionNextSlide_6pvwg1m6nxp"}]},{"kind":"onprevslide","actions":[{"kind":"exe_actiongroup","id":"NavigationRestrictionPreviousSlide_6pvwg1m6nxp"}]},{"kind":"ontimelinecomplete","actions":[{"kind":"adjustvar","variable":"_player.TimelineCompleted_6pvwg1m6nxp","operator":"set","value":{"type":"boolean","value":true}},{"kind":"enable_window_control","name":"next","enable":true},{"kind":"enable_window_control","name":"swiperight","enable":true}]},{"kind":"ontransitionin","actions":[{"kind":"if_action","condition":{"statement":{"kind":"and","statements":[{"kind":"compare","operator":"eq","valuea":"_player.#TimelineCompleted_6pvwg1m6nxp","typea":"var","valueb":false,"typeb":"boolean"}]}},"thenActions":[{"kind":"enable_window_control","name":"next","enable":false},{"kind":"enable_window_control","name":"swiperight","enable":false}]},{"kind":"adjustvar","variable":"_player.LastSlideViewed_5vTrbi9Smax","operator":"set","value":{"type":"string","value":"_player."}},{"kind":"adjustvar","variable":"_player.LastSlideViewed_5vTrbi9Smax","operator":"add","value":{"type":"property","value":"$AbsoluteId"}}]}],"slideLayers":[{"audiolib":[{"kind":"audio","assetId":20,"id":"5mYqp6PTHfF"}],"enableSeek":true,"enableReplay":true,"timeline":{"duration":6640,"events":[{"kind":"ontimelinetick","time":0,"actions":[{"kind":"show","transition":"appear","objRef":{"type":"string","value":"6A4LVrr5j5m"}},{"kind":"media_seek","position":0,"objRef":{"type":"string","value":"5mYqp6PTHfF"}},{"kind":"media_play","objRef":{"type":"string","value":"5mYqp6PTHfF"}},{"kind":"set_volume","volume":100,"objRef":{"type":"string","value":"5mYqp6PTHfF"}},{"kind":"show","transition":"appear","objRef":{"type":"string","value":"6TbBtQWUKCF"}},{"kind":"show","transition":"appear","objRef":{"type":"string","value":"65E01fc3xue"}}]}]},"objects":[{"kind":"vectorshape","rotation":0,"accType":"image","cliptobounds":false,"defaultAction":"","imagelib":[{"kind":"imagedata","assetId":3,"id":"01","url":"story_content/6ENtf7OFty5_DX1440_DY1440.swf","type":"normal","altText":"Title-01.jpg","width":1440,"height":1080,"mobiledx":0,"mobiledy":0}],"shapemaskId":"","xPos":0,"yPos":0,"tabIndex":0,"tabEnabled":true,"xOffset":0,"yOffset":0,"rotateXPos":360,"rotateYPos":270,"scaleX":100,"scaleY":100,"alpha":100,"depth":1,"scrolling":false,"shuffleLock":false,"data":{"hotlinkId":"","accState":0,"vectorData":{"left":0,"top":0,"right":720,"bottom":540,"altText":"Title-01.jpg","pngfb":false,"pr":{"l":"Lib","i":0}},"html5data":{"xPos":0,"yPos":0,"width":720,"height":540,"strokewidth":0}},"width":720,"height":540,"resume":false,"useHandCursor":true,"id":"6TbBtQWUKCF"},{"kind":"vectorshape","rotation":0,"accType":"image","cliptobounds":false,"defaultAction":"","imagelib":[{"kind":"imagedata","assetId":4,"id":"01","url":"story_content/5glQ9yBrUJz_DX322_DY322.swf","type":"normal","altText":"O:\\\\MAC-SERVER\\\\Jobs\\\\CNM_Childrens_National_Medical_Center\\\\12495-08_Collateral_Templates\\\\PPT\\\\Links\\\\CN_Pr_Solid_3C-RGB_NEW.jpg","width":322,"height":137,"mobiledx":0,"mobiledy":0}],"shapemaskId":"","xPos":559,"yPos":471,"tabIndex":2,"tabEnabled":true,"xOffset":0,"yOffset":0,"rotateXPos":80.5,"rotateYPos":34.5,"scaleX":100,"scaleY":100,"alpha":100,"depth":2,"scrolling":false,"shuffleLock":false,"data":{"hotlinkId":"","accState":0,"vectorData":{"left":0,"top":0,"right":161,"bottom":69,"altText":"O:\\\\MAC-SERVER\\\\Jobs\\\\CNM_Childrens_National_Medical_Center\\\\12495-08_Collateral_Templates\\\\PPT\\\\Links\\\\CN_Pr_Solid_3C-RGB_NEW.jpg","pngfb":false,"pr":{"l":"Lib","i":4}},"html5data":{"xPos":0,"yPos":0,"width":161,"height":69,"strokewidth":0}},"width":161,"height":69,"resume":false,"useHandCursor":true,"id":"65E01fc3xue"},{"kind":"vectorshape","rotation":0,"accType":"image","cliptobounds":false,"defaultAction":"","imagelib":[{"kind":"imagedata","assetId":19,"id":"01","url":"story_content/65Qy8iYCM16_DX1388_DY1388.swf","type":"normal","altText":"Picture 1.png","width":1388,"height":322,"mobiledx":0,"mobiledy":0}],"shapemaskId":"","xPos":13,"yPos":151,"tabIndex":1,"tabEnabled":true,"xOffset":0,"yOffset":0,"rotateXPos":347,"rotateYPos":64,"scaleX":100,"scaleY":100,"alpha":100,"depth":3,"scrolling":true,"shuffleLock":false,"data":{"hotlinkId":"","accState":0,"vectorData":{"left":0,"top":0,"right":694,"bottom":128,"altText":"Picture 1.png","pngfb":false,"pr":{"l":"Lib","i":40}},"html5data":{"xPos":0,"yPos":0,"width":694,"height":128,"strokewidth":0}},"width":694,"height":128,"resume":false,"useHandCursor":true,"id":"6A4LVrr5j5m"}],"startTime":-1,"elapsedTimeMode":"normal","useHandCursor":false,"resume":false,"kind":"slidelayer","isBaseLayer":true}]}');
