# Supplementary material for: Interactive Case-Based Childhood Adversity and Trauma-Informed Care Electronic Modules for Pediatric Primary Care
Source: MedEdPORTAL. 2020 Oct 12;16:10990. doi: 10.15766/mep_2374-8265.10990 (PMC7549390; doi:10.15766/mep_2374-8265.10990)
Supplement: Supplementary file 1 — CA-TIC Premodule folderCA-TIC Module 1 folderCA-TIC Module 2 folderCA-TIC Module 3 folderImage Citations.docxCA-TIC Evaluation.docx [file mep_2374-8265.10990-s001.zip › A. CA-TIC Premodule/html5/data/js/6SJ6oAnr5VL.js]

window.globalProvideData('slide', '{"title":"ACE Pyramid","trackViews":true,"showMenuResultIcon":false,"viewGroupId":"","historyGroupId":"","videoZoom":"","scrolling":false,"transition":"appear","transDuration":0,"transDir":1,"wipeTrans":false,"slideLock":false,"navIndex":-1,"globalAudioId":"","thumbnailid":"","slideNumberInScene":8,"includeInSlideCounts":true,"presenterRef":{"id":"none"},"showAnimationId":"","lmsId":"Slide8","width":720,"height":540,"resume":false,"background":{"type":"fill","fill":{"type":"linear","rotation":90,"colors":[{"kind":"color","rgb":"0xFFFFFF","alpha":100,"stop":0}]}},"id":"6SJ6oAnr5VL","actionGroups":{"ActGrpOnNextButtonClick":{"kind":"actiongroup","actions":[{"kind":"gotoplay","window":"_current","wndtype":"normal","objRef":{"type":"string","value":"_player.6Vcut0FltWj.6ljLhYLDJTv"}}]},"ActGrpOnAllTimelinesComplete":{"kind":"actiongroup","actions":[{"kind":"exe_actiongroup","id":"ActGrpOnNextButtonClick"}]},"ActGrpOnPrevButtonClick":{"kind":"actiongroup","actions":[{"kind":"history_prev"}]},"NavigationRestrictionNextSlide_6SJ6oAnr5VL":{"kind":"actiongroup","actions":[{"kind":"exe_actiongroup","id":"ActGrpOnNextButtonClick"}]},"NavigationRestrictionPreviousSlide_6SJ6oAnr5VL":{"kind":"actiongroup","actions":[{"kind":"exe_actiongroup","id":"ActGrpOnPrevButtonClick"}]}},"events":[{"kind":"onbeforeslidein","actions":[{"kind":"if_action","condition":{"statement":{"kind":"compare","operator":"eq","valuea":"$WindowId","typea":"property","valueb":"_frame","typeb":"string"}},"thenActions":[{"kind":"set_frame_layout","name":"pxabnsnfns10111000101"}],"elseActions":[{"kind":"set_window_control_layout","name":"pxabnsnfns10111000101"}]}]},{"kind":"onallopentimelinescomplete","actions":[{"kind":"exe_actiongroup","id":"ActGrpOnAllTimelinesComplete"}]},{"kind":"onnextslide","actions":[{"kind":"exe_actiongroup","id":"NavigationRestrictionNextSlide_6SJ6oAnr5VL"}]},{"kind":"onprevslide","actions":[{"kind":"exe_actiongroup","id":"NavigationRestrictionPreviousSlide_6SJ6oAnr5VL"}]},{"kind":"ontimelinecomplete","actions":[{"kind":"adjustvar","variable":"_player.TimelineCompleted_6SJ6oAnr5VL","operator":"set","value":{"type":"boolean","value":true}},{"kind":"enable_window_control","name":"next","enable":true},{"kind":"enable_window_control","name":"swiperight","enable":true},{"kind":"gotoplay","window":"_current","wndtype":"normal","objRef":{"type":"string","value":"_player.6Vcut0FltWj.6ljLhYLDJTv"}}]},{"kind":"ontransitionin","actions":[{"kind":"if_action","condition":{"statement":{"kind":"and","statements":[{"kind":"compare","operator":"eq","valuea":"_player.#TimelineCompleted_6SJ6oAnr5VL","typea":"var","valueb":false,"typeb":"boolean"}]}},"thenActions":[{"kind":"enable_window_control","name":"next","enable":false},{"kind":"enable_window_control","name":"swiperight","enable":false}]},{"kind":"adjustvar","variable":"_player.LastSlideViewed_5vTrbi9Smax","operator":"set","value":{"type":"string","value":"_player."}},{"kind":"adjustvar","variable":"_player.LastSlideViewed_5vTrbi9Smax","operator":"add","value":{"type":"property","value":"$AbsoluteId"}}]}],"slideLayers":[{"audiolib":[{"kind":"audio","assetId":14,"id":"5z3hooaq9aa"}],"enableSeek":true,"enableReplay":true,"timeline":{"duration":48460,"events":[{"kind":"ontimelinetick","time":0,"actions":[{"kind":"show","transition":"appear","objRef":{"type":"string","value":"5e6xDyaQ7kS"}},{"kind":"show","transition":"appear","objRef":{"type":"string","value":"5z5Xl3ZBJSy"}},{"kind":"show","transition":"appear","objRef":{"type":"string","value":"6DT662WmT2F"}},{"kind":"media_seek","position":0,"objRef":{"type":"string","value":"5z3hooaq9aa"}},{"kind":"media_play","objRef":{"type":"string","value":"5z3hooaq9aa"}},{"kind":"set_volume","volume":100,"objRef":{"type":"string","value":"5z3hooaq9aa"}},{"kind":"show","transition":"appear","objRef":{"type":"string","value":"6TbBtQWUKCF"}},{"kind":"show","transition":"appear","objRef":{"type":"string","value":"65E01fc3xue"}}]}]},"objects":[{"kind":"vectorshape","rotation":0,"accType":"image","cliptobounds":false,"defaultAction":"","imagelib":[{"kind":"imagedata","assetId":3,"id":"01","url":"story_content/6ENtf7OFty5_DX1440_DY1440.swf","type":"normal","altText":"Title-01.jpg","width":1440,"height":1080,"mobiledx":0,"mobiledy":0}],"shapemaskId":"","xPos":0,"yPos":0,"tabIndex":0,"tabEnabled":true,"xOffset":0,"yOffset":0,"rotateXPos":360,"rotateYPos":270,"scaleX":100,"scaleY":100,"alpha":100,"depth":1,"scrolling":false,"shuffleLock":false,"data":{"hotlinkId":"","accState":0,"vectorData":{"left":0,"top":0,"right":720,"bottom":540,"altText":"Title-01.jpg","pngfb":false,"pr":{"l":"Lib","i":0}},"html5data":{"xPos":0,"yPos":0,"width":720,"height":540,"strokewidth":0}},"width":720,"height":540,"resume":false,"useHandCursor":true,"id":"6TbBtQWUKCF"},{"kind":"vectorshape","rotation":0,"accType":"image","cliptobounds":false,"defaultAction":"","imagelib":[{"kind":"imagedata","assetId":4,"id":"01","url":"story_content/5glQ9yBrUJz_DX322_DY322.swf","type":"normal","altText":"O:\\\\MAC-SERVER\\\\Jobs\\\\CNM_Childrens_National_Medical_Center\\\\12495-08_Collateral_Templates\\\\PPT\\\\Links\\\\CN_Pr_Solid_3C-RGB_NEW.jpg","width":322,"height":137,"mobiledx":0,"mobiledy":0}],"shapemaskId":"","xPos":559,"yPos":471,"tabIndex":3,"tabEnabled":true,"xOffset":0,"yOffset":0,"rotateXPos":80.5,"rotateYPos":34.5,"scaleX":100,"scaleY":100,"alpha":100,"depth":2,"scrolling":false,"shuffleLock":false,"data":{"hotlinkId":"","accState":0,"vectorData":{"left":0,"top":0,"right":161,"bottom":69,"altText":"O:\\\\MAC-SERVER\\\\Jobs\\\\CNM_Childrens_National_Medical_Center\\\\12495-08_Collateral_Templates\\\\PPT\\\\Links\\\\CN_Pr_Solid_3C-RGB_NEW.jpg","pngfb":false,"pr":{"l":"Lib","i":4}},"html5data":{"xPos":0,"yPos":0,"width":161,"height":69,"strokewidth":0}},"width":161,"height":69,"resume":false,"useHandCursor":true,"id":"65E01fc3xue"},{"kind":"vectorshape","rotation":0,"accType":"text","cliptobounds":false,"defaultAction":"","textLib":[{"kind":"textdata","uniqueId":"5e6xDyaQ7kS_1919838151","id":"01","linkId":"txt__default_5e6xDyaQ7kS","type":"vectortext","xPos":0,"yPos":0,"width":0,"height":0,"shadowIndex":-1,"vectortext":{"left":0,"top":0,"right":527,"bottom":45,"pngfb":false,"pr":{"l":"Lib","i":15}}}],"shapemaskId":"","xPos":0,"yPos":493,"tabIndex":4,"tabEnabled":true,"xOffset":0,"yOffset":0,"rotateXPos":286.5,"rotateYPos":23.5,"scaleX":100,"scaleY":100,"alpha":100,"depth":3,"scrolling":true,"shuffleLock":false,"data":{"hotlinkId":"","accState":0,"vectorData":{"left":-1,"top":-1,"right":575,"bottom":49,"altText":"Image by Centers for Disease Control and Prevention, retrieved from https://www.cdc.gov/violenceprevention/childabuseandneglect/acestudy/ace-graphics.html on December 21, 2019.  Image is in the public domain. ","pngfb":false,"pr":{"l":"Lib","i":30}},"html5data":{"xPos":0,"yPos":0,"width":574,"height":48,"strokewidth":1}},"width":574,"height":48,"resume":false,"useHandCursor":true,"id":"5e6xDyaQ7kS"},{"kind":"vectorshape","rotation":0,"accType":"image","cliptobounds":false,"defaultAction":"","imagelib":[{"kind":"imagedata","assetId":13,"id":"01","url":"story_content/6XCEbB8rqjJ_DX1048_DY1048.swf","type":"normal","altText":"ace_pyramid_lrg.png","width":1048,"height":878,"mobiledx":0,"mobiledy":0}],"shapemaskId":"","xPos":40,"yPos":69,"tabIndex":2,"tabEnabled":true,"xOffset":0,"yOffset":0,"rotateXPos":262,"rotateYPos":219.5,"scaleX":100,"scaleY":100,"alpha":100,"depth":4,"scrolling":true,"shuffleLock":false,"data":{"hotlinkId":"","accState":0,"vectorData":{"left":0,"top":0,"right":524,"bottom":439,"altText":"ace_pyramid_lrg.png","pngfb":false,"pr":{"l":"Lib","i":31}},"html5data":{"xPos":0,"yPos":0,"width":524,"height":439,"strokewidth":0}},"width":524,"height":439,"resume":false,"useHandCursor":true,"id":"5z5Xl3ZBJSy"},{"kind":"vectorshape","rotation":0,"accType":"text","cliptobounds":false,"defaultAction":"","textLib":[{"kind":"textdata","uniqueId":"6DT662WmT2F_-1036240271","id":"01","linkId":"txt__default_6DT662WmT2F","type":"vectortext","xPos":0,"yPos":0,"width":0,"height":0,"shadowIndex":-1,"vectortext":{"left":0,"top":0,"right":236,"bottom":47,"pngfb":false,"pr":{"l":"Lib","i":32}}}],"shapemaskId":"","xPos":15,"yPos":22,"tabIndex":1,"tabEnabled":true,"xOffset":0,"yOffset":0,"rotateXPos":324,"rotateYPos":53.5,"scaleX":100,"scaleY":100,"alpha":100,"depth":5,"scrolling":true,"shuffleLock":false,"data":{"hotlinkId":"","accState":0,"vectorData":{"left":0,"top":0,"right":648,"bottom":108,"altText":"ACE Pyramid","pngfb":false,"pr":{"l":"Lib","i":5}},"html5data":{"xPos":0,"yPos":0,"width":648,"height":108,"strokewidth":0}},"width":648,"height":107,"resume":false,"useHandCursor":true,"id":"6DT662WmT2F"}],"startTime":-1,"elapsedTimeMode":"normal","useHandCursor":false,"resume":false,"kind":"slidelayer","isBaseLayer":true}]}');
