# Supplementary material for: Interactive Case-Based Childhood Adversity and Trauma-Informed Care Electronic Modules for Pediatric Primary Care
Source: MedEdPORTAL. 2020 Oct 12;16:10990. doi: 10.15766/mep_2374-8265.10990 (PMC7549390; doi:10.15766/mep_2374-8265.10990)
Supplement: Supplementary file 1 — CA-TIC Premodule folderCA-TIC Module 1 folderCA-TIC Module 2 folderCA-TIC Module 3 folderImage Citations.docxCA-TIC Evaluation.docx [file mep_2374-8265.10990-s001.zip › A. CA-TIC Premodule/html5/data/js/frame.js]

window.globalProvideData('frame', '{"default_layout":"pxabnsnfns10111000101","textdirection":"ltr","device":false,"fontscale":100,"kbshortcuts":false,"skip_nav_enabled":true,"chromeless":false,"outputtype":"undefined","theme":"classic","layouts":{"npnxnanbsnfns10111000101":{"kind":"layout","font":"Open SansD6FFC9F9","controllayout":"npnxnanbsnfns10111000101","colorscheme":"pxabnsnfns10111000101","string_table":"pxabnsnfns10111000101"},"pxabnsnfns10111000101":{"kind":"layout","font":"Open SansD6FFC9F9","controllayout":"pxabnsnfns10111000101","colorscheme":"pxabnsnfns10111000101","string_table":"pxabnsnfns10111000101"},"npxnabnsnfns10111000101":{"kind":"layout","font":"Open SansD6FFC9F9","controllayout":"npxnabnsnfns10111000101","colorscheme":"pxabnsnfns10111000101","string_table":"pxabnsnfns10111000101"},"npnxnanbnsnfns10111000101":{"kind":"layout","font":"Open SansD6FFC9F9","controllayout":"npnxnanbnsnfns10111000101","colorscheme":"pxabnsnfns10111000101","string_table":"pxabnsnfns10111000101"},"pxabnsnfns10111000100":{"kind":"layout","font":"Open SansD6FFC9F9","controllayout":"pxabnsnfns10111000100","colorscheme":"pxabnsnfns10111000101","string_table":"pxabnsnfns10111000101"}},"orientations":{"phone":["portrait","landscape"],"tablet":["portrait","landscape"]},"controlOptions":{"sidebarOptions":{"titleEnabled":true,"titleText":"Pre-Module","logoEnabled":false,"sidebarEnabled":true,"sidebarPos":"left","tabs":{"sidebar":[{"name":"outline","properties":{}}]},"timeEnabled":false,"timeFormat":"","videoEnabled":false,"height":135},"menuOptions":{"flow":"restricted","wrapListItems":false,"tooltips":true,"autocollapse":true,"autonumber":false,"enableResultsIcons":true},"controls":{"volume":true,"seekbar":true,"readonly":true,"readonlyOnce":false,"search":false,"closed_captions":false,"font":"Open SansD6FFC9F9","pauseplay":true,"replay":true},"bottomBarOptions":{"bottomBarEnabled":true},"buttonoptions":{"next":"icon","previous":"icon","submit":"icon"}},"controlLayouts":{"npnxnanbsnfns10111000101":{"volume":true,"seekbar":true,"replay":true,"pauseplay":true,"logo":false,"previous":false,"next":false,"swipeleft":false,"swiperight":false,"submit":true,"finish":false,"submitall":false,"resources":false,"glossary":false,"transcript":false,"outline":{"enabled":true,"search":false},"close_btn":true},"pxabnsnfns10111000101":{"volume":true,"seekbar":true,"replay":true,"pauseplay":true,"logo":false,"previous":true,"next":true,"swipeleft":true,"swiperight":true,"submit":false,"finish":false,"submitall":false,"resources":false,"glossary":false,"transcript":false,"outline":{"enabled":true,"search":false},"close_btn":true},"npxnabnsnfns10111000101":{"volume":true,"seekbar":true,"replay":true,"pauseplay":true,"logo":false,"previous":false,"next":true,"swipeleft":false,"swiperight":true,"submit":false,"finish":false,"submitall":false,"resources":false,"glossary":false,"transcript":false,"outline":{"enabled":true,"search":false},"close_btn":true},"npnxnanbnsnfns10111000101":{"volume":true,"seekbar":true,"replay":true,"pauseplay":true,"logo":false,"previous":false,"next":false,"swipeleft":false,"swiperight":false,"submit":false,"finish":false,"submitall":false,"resources":false,"glossary":false,"transcript":false,"outline":{"enabled":true,"search":false},"close_btn":true},"pxabnsnfns10111000100":{"volume":true,"seekbar":true,"replay":true,"pauseplay":true,"logo":false,"previous":true,"next":true,"swipeleft":true,"swiperight":true,"submit":false,"finish":false,"submitall":false,"resources":false,"glossary":false,"transcript":false,"outline":{"enabled":true,"search":false},"close_btn":false}},"stringTables":{"pxabnsnfns10111000101":{"kind":"string_table","string":{"acc_active":"active","check_include":"Check to include","clear":"Clear and return to Menu","close":"Close","acc_closed_captions":"Closed captions.","continue":"Continue","continueresponsive":"Continue","exit":"Exit","filter":"Filter","finish":"FINISH","acc_finish":"finish","definition":"Definition","acc_definition":"definition","glossary":"Glossary","terms":"Terms","outline":"Menu","disabled_orientation":"Please rotate your device","next":"NEXT","acc_next":"next","transcript_chk":"Notes","transcript":"Notes","bio":"Bio","more_info":"More info","closed_captions":"Captions","acc_pause":"pause","acc_play":"play","send_an_email":"Send an email","prev":"PREV","acc_previous":"previous","question_list":"Question List","acc_replay":"replay","resources":"Resources","acc_resources":"resources","restart":"Restart","resume":"Resume","acc_search_input":"search","search_toggle":"Search","sidebar_toggle":"Sidebar Toggle","desktop_start":"Start Course","mobile_start":"Start Course","search":"Search...","search_in":"Search in:","search_results":"Search Results","acc_skipnavigation":"Skip Navigation. Hit enter to return to the slide.","slide_text_chk":"Slide Text","submitall":"SUBMIT ALL","acc_submitall":"submit all","submit":"SUBMIT","acc_submit":"submit","acc_volume":"volume"}}},"fonts":[{"name":"Open SansD6FFC9F9","files":[{"bold":true,"italic":false,"fileData":"data:application/font-woff;base64,d09GRgABAAAAADjUABMAAAAAa2wAAAAAAAAAAAAAAAAAAAAAAAAAAAAAAABEU0lHAAArLAAADacAABV0khh0OkdERUYAACjQAAAAHgAAAB4AJgOvR1BPUwAAKPAAAAA0AAAAOAs3DzdHU1VCAAApJAAAAgYAAAPGDis9t09TLzIAAAIkAAAAYAAAAGCidZwfY21hcAAAA7QAAAB9AAAAmCZACJhjdnQgAAAJ1AAAAF0AAACqEy0alGZwZ20AAAQ0AAAEtAAAB+C7c6R1Z2FzcAAAKMQAAAAMAAAADAAIABtnbHlmAAAKNAAAGSoAACX+BWl8EWhlYWQAAAGoAAAANgAAADb34ccOaGhlYQAAAeAAAAAhAAAAJA4pCkdobXR4AAAChAAAATAAAA6EfbUcDmtlcm4AACQgAAAB0wAABDgX9BvdbG9jYQAAI2AAAADAAAAHVmxVY2ZtYXhwAAACBAAAACAAAAAgBSEIjG5hbWUAACX0AAACuQAABWE3KJSHcG9zdAAAKLAAAAATAAAAIP9pAGZwcmVwAAAI6AAAAOsAAAD4yAn8awABAAAAARma1dJVo18PPPUACQgAAAAAAMlCF6AAAAAAyehKofsM/agKjQiNAAEACQACAAAAAAAAeNpjYGRg4Oj9u4KBgav3N8+/Sq5eBqAIMmCeAQCWHAaEAAAAAAEAAAOqAEEAAwA5AAQAAgAQAC8AXAAAAQAH4AADAAEAAwUPArwABQAIBZoFMwAAAR8FmgUzAAAD0QBmAfwIAgILCAYDBQQCAgTgAALvQAAgWwAAACgAAAAAMUFTQwAgACD7BAYf/hQAhAiNAlggAAGfAAAAAAReBbYAAAAgAAN42u2XoUsEQRTGP2bezIoYDAty4TCYNoiIwXRl02IwXloOkUOsG+Q4xGC4IGKQa6bhgtE8iMVkEKPhMPgPGAwmi75ZdoN44MUV3g8+3szum/dmlmXgoyfcg6EYUDFK9ANGmBM1RkdlOCprXGKHNWTtVlpj9VkZa7uKaZ0/C8OdzR68aWFg3uDpmNXn+SMGdhVet5HWuTSCj87h7Smrx/m2ihmvOUSPJkjsEm7MFhDdcd3u3+ehZ3TNMhy1kXPM6Ra5biHhXtakcKrAWBVfJ+XZC7joBS48pw/kdQ09gdOfvG6IDX53RReAnSImh8UwFgRBEIT/jFbYb9qezBmSoCZ/twWHJEj+IEEQGnGXT7FOrzjQ7+gEj1b5t5VZ/s1u/ry7gk/65Quv4eft/Q01gkYZeNpjYGBgZGAGYgYGHgYWhh4gLcEgABThYFBgUGLQY7Bi8GSIYMhiyGeoVFD6zfL/P1AFSEaXwYDBkcGHIZEhh6EIKMPw////xxDIwABjPXzLwAA2GwIEGBBADIhVGFQZ1BjUGTQYNBm0GLSZpzH3MpkwmTLFMsUBAFRmIO0AAAB42o1Vz08bRxSeWQwYMGSdphHqHjLbiV0QdkmVtAVKYWp7HbtuWoxBmiU97IJBpqeccohayT0VDfR/eZtcTE659tD/IYf2Vo7JNX1v1iYkUqWu1rvzvvdz3vt2rO4/3Av17k5nu731w/cPvmt922zcrwe1auUbtbnx9fpXa6srX37x+Wd3lj8tlxY+KRZuy4/9W/M38u61udmZ6ans5MR4ZszhrCSARwGMFUS+HstAxo1ySQTzvVq5FMh6BCIWgK9MUTYaFpIxiEhAEV/xFTgChZZH71mq1FJdWnJXrLN1SiEF/FmTYsD32hrXv9dkKODCrh/YdaZohVkUfB89bFVUrQig/rhngghr5MnMdFVWD6fLJZZMz+ByBlewIB8lfGGD24WzEKwlDsvOUlrcaRB3Yautg5rn+2G51IQ5WbMqVrUhYaIKkzakOKbS2alISi/M2cBl+9FSriu78Y8axmL0NWOBMb9BfgkWZQ0Wn/w1jzs/hJKsBbBEUVvbl3lab1NyGC+4UphXDLcjL/55F4mHyETBfcVoCU4V+Lb26fLq2Gtj6lLUTWTiwZv+vhSuNEkuZx4F2G62pTHE4M3zUw/qZyG4UY+vhcOt17db8EH7oQanUBe9GBG8N6W/4vn5S5ut/1IzbAs2Bzvs+9SG04Fi+yhAv61TWbB97ylTy0shOBFpXow0H+6Spj/SXLpHEmfb6mgDmUKzKwPs+GkM/X1k1080GOnC3GvPl+Z6Xqwuh9ZWYFXN7rGA8SI2Cb2uOiBvyMW4Vph7nb4uPExQzF8XqxLDUJxABtHwftybxwACG91YSomwo0HVcKHi4cSC5M4yesQRDuy4ZocJy/IR3JCVy+lSWcFxR1uXoRvcqAKLDoZesBzY70oEhpj2f0fZx1H+ehb21jCNbOtzdvfNy+Se8J7dZfdYWKPAN6vIyGJgdPcIbkVeF7/RI6E9H1SIIUKpD0OiKHZz8aVniRRaXu3oVke22nt6ZVh0qqBwmULwXhipvTQMkhWyhazQjjcWoqGLgKjjQlbW8QmThSz+XByORYnklXWhucdG1lgGLIrgsDa0I/mdoONEvWpjFG2CRIxTbXh+6KdXueSgWgwTo0eWBtAYqfBIQ0UWuVxtWIj6Pk9dFVoeylD2BKgtTXuj9tiJDJth5zOc68470pVmYZuYj+qRQM2E+pJ3tblw38qXYuM9dXOkFiYrWx1DweUwIMPKm8CI7mol79lzgxgj8ZwWLnLGMsYkShFbiBzCyGbXyI5et9Z49vziPaFc11mLt3Yq5RIeg5VE8pN2ovhJZ0+fu4yJkx391OFONaqEyW3U6XPBmLKoQyiBJAgSKNI2Cllr750rxvpWm7GAlQ8GnFksO8I4Oxg4KeamiYo2kWIOajKpRo2sM4hlU6xvMXsljFqmpsdVVk2pnDPreAkn6CkizzljU5w9y/FZ7iXotW3hAe8nU8pLLfpoodIKT3bfpt7d089yDN3sExNV6EK6zPdw2PgXFIguEeXnsGeikD42dhNHgzcHLjdwTHIDC5nIwbQ8rMCMrBC+Sfhmik8QPokU5Tc5uvdx9lvAiQEPtY+fpPjoD8+4FzSpEA8g4/5d/hcjIzK/eNpz6OZU9FAIVWBkDpX3YA6VY/4vH+AjJu/vmyLv55Mir2YiEKpqrBIqKfxfnp3lvzwbUN7XR04+xYfRx41XXthYKJQVqJXFGKidmZGf2Z55PTMzm7fbabfbbszKxkqhMsbSoWLGoqGCjPyhAsb8oev5z/MzGfAzMhozhOYz1DOsZ3jPwCLAwNggxsjKuINxwsaQYG1t7x3s/4O8N3AGRG9g7NigGgwiHQKjNrB1bGAIjYqO2MjI2BfZ2tvL4CTrvcEoOGKDgmyk94YUIENAdqMYg1NkcbE2EIFAcVxxCYgGE3AgEQcA7ExACQB42mMTYRBnYGDdBiRLWbexnmVAASxxQPFqBob/b0A8BPlPBEQCdYn+mfL/9b/+/w/+7QGKCP0LYyALcECopwzfGBkYtRkuM2xiZAKygZjhLcN9hk0MDIwhAArIIdMAAAB42rVaeXxU5dV+l7vMmrl39slGJpNMiCxZhmR+ETFjVJYQsrAELmCKGJayQ0SEQGUpoCJiRRCtWmSJKSIipohKtYiAKEqR+qOW4r6UpUFxKZLMy3feOzNJULR/fN/HMJnJneS+533OOc95znuCCNqHkGASdyOKZJQesQhUJJQYjAKVEcorzAupdlxSoobUUEG+w6/6w/DcRwe1vzCZzI+uFHdfKp8sfIEQQctpEy2L3yclYhZkRKlBIjKlqDT0dqGK4RZHCgvyMQ1QPzzxY7kHcsmf4Yu4O/oVUfgTIYz64WZSSzbBfdQ/UREJcAmMwDEDivyufsSHmy9dgstzL3+Oj+MSZEbuiElCyGKkwzWjA5X2iP94uE9xqNDtckqBzODc0bXDxowdOnzsmuG1o4ZWjdG4zeWXzwkDxbfhDh7UPeK0SHYkIa/P6KrSjDK1VWnUB3dDXrhjJwpYIf5MpCp2fyHCijtUWKwqwUCmJAxsY21RdvkSFqKYRotumTFt3K1Tp9eRk2wJewAvxA14GZ7JFrP72Tenz2ETtp49C7uYjxCtBNxM6JqIwyggZMDYbDHIMhYEo4S9qLQUfMDXBhPUUMheUlKQ7/er4bAkyzk4RCvZW1Qckt68Dp9gtHLVhiHelS/heXDnSvBstfgWSkP9IumpSVhGbuxO7+aWZWKymyo1u0xwKk6t1PgisENU4o29qAmnw35DfLEifD0p6sM3KedcTwBTDios7/IL1e0Ez9xc3/PWmhEbRzZPu7958j3v3j5g3d69ZNEJ3PDUkhl9R9VWDjw0tiK3vuX2Cc+9tP25JO7lSkC+DGwLojGRvEyP1eGQaWoqQrJVzunuT89KB+y9Hq+nWrN4sZV6vaYs2aqYlCrNxF2iopC31F6S96u6W3SL+YUOF+kPHSbslGQXN1bwZ+aobu4rvo1Akf5G306xv1AQPE3rn9vN3mGfte4ZcaT+kQeb98ycve3xvw5cN2bNG9j1KZaFmff8JUtyP/2742ersNyjeHLDpNp/a9Oa8vu+98AeHkkBwHq27kUH6h/JtMnUSIiZQgAjl0MUnZIDiw6xGsLTQW2yRHW3wgZC3HLwLk5YrYMeMz6gQq4VYb8a8hf1KQ4HJAiJ2TvZu9EHyBKctpNlmqghuw/7FuexYzjvBN3Z/uuL159zDK1kUwHhekC4CCxKQbWRHl6Xy0N9TmeSIYkaaGqa02F0WBQEcPoQklwub6XmkiRLlSZ1BjyEAzcPXjsDQjfQzt+BfTy1UBzYjKI+fg4npwgaLiYT/9bG3mVffru+6t06nMJOFi3u3himvuj3KYF+tKn16HfsYhU2X1P0r1MuSxk5zS6xj+UkwHEgWF0tHkJelIVuiPglu8WSmYlS7cieHbR1q9ZsNhd1+ao0l48aIETkK6ztzFIw0w4QOhTkL/S4eOBKcihGBgjIgIixQMiUXE73QDwTz1g0QBv5h8P1Rutt/3j9A3bxzKavlxHltim31dctX0Sm41242fYf57i9z2z7/v0z7Px6nPHq8sapjQtq5m3h0RzWM60FyKN3xA1MRDAWiSgbRApcWqlRIBXwdyy3ugBZkB8C7/pd+FOSHc0TfNETwk4svNYGGUJ1JMrFw8BMmag3GhbJtUuunpR6jd6gy2VLTzfajHn5kt3u9+fmWpAlpUaz+FCgRkNdMdGRuMJ5hQkXcgcKkMaynh+BzCweY8FgUZ8s6ownSo7k0BHyFPPvSPm7GC+8d8sa9sUXX7HW5WsXzcCC487JDXNm3/XeJ1W3DpkwvrJePPzqplnP3jzq1TktJ4+8vOi18qqWqY+/1ra3dtxtNTfOLRtPjtTcdN2vCnuPK725mudNmb7LQ8iHslFpJCNNdFgsgQAkUTBHyajWFIW63clVmlumhuqubNzV3bqzeWVReDQWceN5tnDWL+qDwOn2bH0bsU0J5ewhtmbpjcPH/v6NKQbLtRvmvPpPbP5i0zdLo+fHTRtfX7diEe3Pqllt0kXXmP1P11V894+zWN3APtz324VTFjZWc4+TWO0RGvTKEYw47JA8CHltruGaTekoQ7qpPLN/Uo3Uq1Um/npLTWeFoqv4mxptFKwH/8Tl4l5wrhXdGPETKzVgJIlmMwXOlG1UEJKspEKzWqlZpIjaoebq/NIjwSxxbgHHxwoI1GA/9mNMwMtUCE+Jnp3CdhEBNxIpytZmG/yP4bFsi7j30k1kHH5/YdZiJvOoBLITvgVWsUFEZwCz9JSdTkFITjebM5XkZJvNb1B8im+IZlGAtRXFhmzJFZrNjrwVGvx2V+8lqLvTwFAsMrnOyNAjM0bdAT9O8Laq6u/8e/AhHMa+xomrGtmHF6OncHHLb2Y3Lt/85uIFrF3c/dy+Zc2qqdu21W98RBsqRw8fFD3Alo2fsBsydR7E2zGoO25UEPHKDoeXWq0eJ1JRhaYKsmgSKzSTI1Fg9KqSMA/iK5O4FH9hWJUCGUjtY88KFXrkYJBmP/sXPPPRky0fsH1sRxMOH3vvRP3QJuEw++Es8wxh7YOh7k/5DI98YVJ7zrXgS8BQnAsYGgBFUB1GhFSrICiipUITqWCt0AR71+BJqA4ERd+fAZLDH1BDGeJcNoEtZOPxW3givo+9wsZtXY7/Akz6MFss7mYr2FZ8on0g7Jh7jMBqZnRzJMsA+sIqmUwYWyRjhWaRwEuShAmBfROKTRUatv/US50e0tUAMFb8KZD23bQ8eg6fZypxwrLsVcZWotiqlMGqRtQnkmyg1AysiLGJL9plPXuCFb1dA/WKRfBpdpT2j57FXzGFL7AyGvOimANeTEYVkZxkr5ckWa2EOFIdBkNKkmJWINgg7ABms+B1i25YSwSnhjpkQ49Oz9oTkoETol+VdN/qZUOG+kB02girfvIpuWn1D0vZn9hmvA5P+vjYpI3PHL6w/6Vb69lZWhQ19c7Gy/E0PB7fN/piNbvwWWubExfEcBAn6uiHI6lGjAF+gyCIosVAK7QKAzYYRJNEsdiRsFfAnYAi8RAnsreif2Zv4mJyIy4i86L3gHbeT/pxxMuAlk7qKxVGPAaETCYqYkypxWoUBImaqA433LI0lNCSXRcpCqs5oK5l1UNORift2kUe2bVr51C6a+jOnUPbK4fGfSqUwgoi6hZJEmRgHgkD1wDQ8ZiJWw5lTTd3D5hZI+5uK78c/23pOPy2E10bSXUio9looGISOM4tSi47MRLJLNMkJHEjdSi4gZD5Me7ylMSCDwfsLn5zrFdOoFFHABoKttHoYGdxEx4tQTFvYh9Si5GtFBrZprnRUWDBJqHuUjlpKViMnW0r4145rLNYccRnQkYsWa2QhVQEmaCYqZxkoFhOuKQkZkVJQlbadf3daQgpAsccZndEf6sbsZI0yjbsEYayk4ui1bD4izjtDtICec+j9ku923DxvFcR8lgkyW10VGjQbtkqNOq4et7HIhJSH4IxQ1VAaIlfsg1sJzw24F/jGnhMaHvvpRdxA1vz4l5yiq1jC/AKPB0eS4AjHvruIv43bv0BxbhH2KZzj4NnpmA0ulBSks3mtCJePWyKYqjQFGr72czs4GIRRLWuUDME3Dpxzf3z7lpN9rL32VfLIT6PQ3vjotLsadMnv3nuUvSiuPtzvvo8qCgcARvU+7JIpkRFQSDUIJhcCKUoJlMylYGOwRBBBlBEGfA42KllEmbowRDvxGSoYYGr4fPCc3gca2Dfen4WJMY217B5eODPIyUO1JHyoMpI0OHxCCZBUUxulw9yy2z2OowWZBwCLGO2WAA0C3Wb9ZDpVCcdNive1wvVTtXXpZ7p+PFahzxQjFvr1963Zn0dALgNX4PT71+Ky+tZM9tMe43/9eRR0fnRo+Lu908tOVzCHA+QAp5VdVDPPMCEOcDumSnJyX7kF50WSLLuuU4/svgt6UZPeoXmEaixa3zFRX1nz9RhGpeCna1SMKc3NH5Q6Ny80sX0stvjdgse9ik70/LQ2yMmTs+/Zc2KFdVY/teco7Pr5z5SPqouOOz3b2/A6w9+NgpnlBVXDulx4/U3ld7+6KTXPigu+Do/OLQst19J+fgD3P5ciMf5gLIMKsoONYJibIDWWwBWERL1ASVa3650SM6xN1mDUA3PFkwYg3vtgPyqg3vZUXZEVTF2mg0Gh90ILAOxFN/6FfVcdUoCBA/krxpTh6pY9zvW+jL7gr2Bi+5+fAPQa3vlpm+XYn8b3dG+5I9P/GEbXQQrcTUW0rkWenZKjEYRipsVgtmCAOi4+upMmxh3Yb/+APyKw/QSLmE2toMpuAQ7PAWSOcKPUmC5R4e83X3sF7E15L2wRhrvJ01Gm9MhYuT1ijZqSU1NS+tmMZvTUx2imXptNmzSWZNze6jLujHW7GzjaZDkAMNx4efgoj7sgNf4G2kg+8NBc5Eg5VsPsI1sFS54ucAt9XC8h7PfS7rGbOppfwkXUJSLcc/i86EoKIr2T05tKjlfRkPtb4c/qak8PZCmozg2tTo2N0UyzCIxGGSjLBlNkokXPypYzAYiioIRqp6QoFg1ZrbO9YnA1C/qTIsT/8Va9gTbDo8W/Dm7FtfivrgIV7Iikhs9QS6Q16MXSFK0B+RuLWRFX2EuaNRMVB4J2i0GC8nM9Hqz0gyGgMU3WLNYRKfT1l9zKqSb2K2/JrqBk0s7ZN+PeA+6C72d9OckuoricJifH8g5uoxXsSxBZvAIohP7GoZsXvbkiz+0vbZjxZ8m7Dv78Vfs2B3Llz405a4Ntw7es23XH41Swbaadya8/kbUQyRBGDV6yYIJYPNGsLlFckL0dgNu9KdR6jcq5iSPx2zOsCCzy6hISEoeoElu5BigIaVrKntLE7XX3nFKVWhXFQK5HJA5Szuh/fVAg97RBtGkgx99eejALFfoNC6wWKbOmj2ZTL29buYsoYG9xb5hZ9lf1zRKTrb+5g1N367a6G957JmtW7eCf8dePkdPQefjgth3Oayy7AHp5RbNAzRRQTawzP2jIsaREzMSmgpIRFXABFDREpkY/R6nYuNrj44euPD61tZR6weXP+wk/XAa7lVxLi0b8mNPXiFry8sCfGBdYXYcn0jEb3Qr1GxOSuJAZdhcFqQakaTjo+j4uK+Oj149wJ5Moip20O+hIM/+ADg2B2zqOBMg5MDHnx8+PtPkwYVn+lonT5k7XZy5aOLsOU5ciG3YgUNbFo3HE38497ut39y9OQFO3MrxgI6EUiBvA9QuCD5VTbObTKlel53ayzXKaxwq16yK7Oqvye4ft7RdCl0MOwxu80OboVe5UCFyufw6PYddgODMW2cY8HYyp5hdYH/Fvov/xoZonvjA0gkt46t300cbZ89ubB8KtUTFPhxiF1ofWvrgNb3Pdc+Jcy+dK3UDT14XSXcSIouUuj0ghDwidmKwzWkzKwM0M6J6bnD2vFI3xxhZF2KBIgCvOBRTzRKYSE3sIjva3Lz36BONlWMrb7gWG+j89pV0/tqhQ1/dmfdR2pDr+kNHKDGnMB3wykXFKIIWR24yp6X16yfkqyrJlTOEABaEsuRrrvF4woHADclWZMVWydpHvnawZswQqCwH++SSci03NxgsHawFFWevcs2ZkoAUkjkP3uWBrPboR4TQzcTP2jp7Tk9JB0nDXlyy3pXn5PB81lt0wR9L+GDnV14OsbPjNDFTcsS/CWQK05/Nb/sw3Cuv+ZU9+9iL7J0z//nNgrz+5f1HTWo9lbfEznLmT9/y0oyGJ4bPnjlsRG11U7NQ9/teg29pOUzFrJ5lTzzy+t83r51wd5pzTCgyIjfYPOeFN1ShTSgdOLqyNL+KDhkzZcqYN8F3G6FuNkM2uFBRJBmI1WMzWgwGo9FtE+x2YYBmV0wIg7YDfr1CPdlLOroKfv6pS1ggh/jhmNDMjrYsnsOO4gJZViZ+cOAIWX1hx/7oBSCC/dn3jN7yt4MQ42sheD6EtQ3IgrIiKmhIEERWs83kIvIgjaAY/KWdJx+OPqFC/ayDh8rapqZhw5rw9XwR8a516wZUtXmEOsidy4uYU7+vFZI3L+K1Q3pD9fAorkGagow2KiIREjsl0Z0nzlZiS8QPfvRaLtHEgv3nDu8/aMgAXPDOLH1Z5vR95agdLmxry921T57KV0cxNPExWJkixwtQyQWCMA/5+BiBSw58jNsLPxL7abkMYjaAhkSCTodD72xTU1NSsq1Go8mU5bBa1QxRBWM9qmK2pWKTS+9pShOHvbEUsncWupj24j4Jxp0S8oSKeTrpX938Suwj4R52tGbk3Cns6Olctde2GW1aSq9nZ7yyn71TM3LWTLJ6/vztB6IXhLo1Q0ZuqazdfyKaw69t3IESMQN2O/nZB8SMWzfXZRVVbis3NWZp14jpGi8/si0WLrV1PF7AmNDzc/a/yRd7+qBuQM2w44cSjLhBPynz8a5HslhSkMOR7DYO0NyKjQ7QbO6rdD0d2QVanh/rBUkRLyBuO147vXHB1GmNC6ZRkX3ELj/5/W9xOqbwQgqatv3xqaamrU+x8+zIamzYie04/z52Kb53Og+sULg2JHZ95yoPWaso8loK8jzu77gOLvTQK/ZLletzPdlFD25mR7/sZevznNBgZJ+Y1q+MHhLq9tY1oHhl3A5r8JPMbpIPZDjK6eZ0BpHF2c3SzZTmSeuveRRq6q9R90+EeKfWiM0tQGZARAMKHSo8xq5gFD+RTSd0+/nWBdsHj3ivpqnntNFL5oe//Nubr44d/mDFypFrly24Fldsb/FntHcvHpfVqyRYPHbeyHWbR/0zq/eg3Ov6Fo29k9ubB/aGxQrgkH6RdIvBZnM4TAaiGlS3x2S32ftrVovNJqIBXB3F6H/fFXOWRHHPLoRSxGURrwLhkIuf3EAJnVc9a07TC0892DxqP4jdQ4M+DHwaevFFkrJk4rnWz6Of33A9t+FRiA7oziEmCyNeoqpOpxtUu8tutBExSUwa0KnM9PFUV5y66LFOAe9X6Z5cpaCl4cAbuIDHJi5YUzni+EHyfrSBhyZJatsUV6nCaljXjHpGnGYkioRHhJVgbDFi2DSsWdhVwtsT5w9cOYe4YMZ4G6vFpX/PMkpi9xO4lNUKddFl86eNW04WxdYAspAOwBppoEGzRMEE0Z6GPB5qonJKSmpqNxCN6R5+TGOzpUg2JOq5pxf9EvXnVTzl89OEGVzBp1Men9wiIVx7u3yE7WGv4fwl3TIkoZtyL65eJqiKFUvG3qYVuAd7Ba/Ere2rhDqmLj9TsXUE8Ub/5a699ZbUgW098XkwHCMTYLNex6YikiVBa2OklAgECyIWzQZZtkL3awH9Dns0mF0Ctl2p4tWuQjROb7qOAaM5bLADP14OTfno90/i0ewhvIhtPXuONZG+JMAew/XRU9ED+C62hHsJ1AH3khssyTY7nQp0ngLmdc6r8KIHl+yC26XYrfYBmjWFH6iC22LloZNoOz0Yb3LVTify+IlVjnAYVx5PMUnmjKN4AMu54esnqyrCN9TMz7SDX1cNnTVpDJnb5nh2h3rBelt9mPt3PN5BNgq5gJNjNx8/W40U5b0d61V50es84h//0Kp71j98973ryLlHN295ZENTE7p8We99L4L+CqJBvNlDFdSHEtfPdLle1XndkNRxPQcN4tf570l5HZ+jq3xexT8He3sBB5JE1yqAl40Q7VajwQAiy/SLk+Ykok+aCZ80S72yXl4fHzUbevg38FkzQRMhj+cLKxOTdGB5H7LbvS5jleYK2miVZvP9V5YPZMYVLt4w4fY5EyY2zJlAPmZftV9i32DHpf9gG+n79LPPPr1929NPQ4f+FijxNOzGxewI/6sB2FtYrzJX2Zvyi1N0fYzup2F2lIrWYd796/EFbCCmVRtsN6nxSXoZP/mE3SWjGyIZsjPJCcGX6sM4xcln6aqpUlODBL73XXWW3tEHxat812l6cTxI9Fl6aTvFsx4f3bN6+PCNo5685+zKExcWPL+XQECS6cOr80ORIQMPzhu9c+OdzzfeFZuis2ahDOwKotpIL48+QM90yHJ3S2ZmTsf4fKGXxAbofKieFdRn6Nm/PIqJVf3/ywE67fFLA3SCPLCT+eA/E7Dmj+bnbqcouiQnFp18fu50Upus0Oz/Pj/P/sn8XJKpMH8nez16L1nHB+gBg2Dw1aadTmGrccMRel/7wycLT2bmr8hmxzi69WBTkTAHFGd1pDufoDuTKE1z+HwGpzMVdJ8+P+8Ynyv6+Dz7R+0cStT2OKb/29k5Gf8zs3PI//jsnEjIp+d7mO0VqoVZ0Iv2jLj0qbQoGniXFxtKKygL/bQ5AOL60Uwa7hKfSsfXKBcPE97f6vNbtk0oF5br81vod7vOby0ZyhUj3KA+ws2+Sr/7/zTGJcIvjnFjjCnd34VpY4wJmhXqzmydTeCTSDAguN0WY3q63UK752TbAl5/il8eoPmVFBBHKW6bs79mt6XwARPfWZdTB9iZp6RjcpadOGEAsSLqGcU3WVQEmwx0nEeE/WTmnZOkmY0nppIG9iU7890zb50+K4pT3z186vPD79xh8GFyctXG7OcfZzuam059/UPZt7XMvnorLsZm/VxiTWy+gVv1v8VSdyMo25RPaLg1JbHZzB5czI8b/wch6KnDAAB42mNgYFCBQw+sMJahDggPMLxltGZczPiGyZ1pEdMZZnvm2cyXkSGLOEs5y06WD6zarFGs61mfsImCoQlbFdtWtu/sZuw97Pc57DlSOWZxnOHU4MzCgEe4JLhCuJZz/eW2577NI8njytMEhDN5vvIa8BaD4VLev3z2fNV8a/k5+f34547CUTgKaQz3Ug2e5L9KZfiU/+soHIWUQwFlgWSBSQL3BJ0FewWfCr4VEheSF6oT6oLCV3D4nzgIANQX3+N42i2TPW7bQBCFx3CMtOYdaBJSY2C9wIrDVj+M0kgEqEgiL5E6tctcwIcwkDP4EL6E65Rh3n5w82Gw+9684ZA0sxuzL1H8c2v29aayOyvnn2KyhdhAh+v5VdzOz+IOdnA/v4kHeIQ95wP1CZ7Fe0vqUFg1v4hLGGCESbmFreZ3sVGHwlws7U7npVzv4hIGGGHitlHnUvpXe7AClrp90O2b2MwfosNW5xXdKrpVdKvoVuOt8dZ4a7w13hrvQppnMWseNdskVtRLGGCECa7kfVSfXLsYSAl0CKQEUgIpgZQnK/79FUtt5omTiCviirgirogrokl2L01iwsR7TMyWmC0xW2K2xPtNeqeTuEW5gx3cw4PSk95pZs/JQH2i/5n6QrcrHOEkrjRDZqnZGtUvYqnZGs2TT5YwwAjX0jeaJHMHO7jn9gCPsOd8oD7Bs+ikOClOipPipDgpToqT4qQ4KU6Kk+KkOClOipPipLTss2WfLfts2edaX8KHbT6Zd7JhJxt2smEnW/0HC+vQdGg6NB2aDs03aX7ZdzQHeIT9J7Orx9Xj6nEN+Z8T19RbuIMdzE838EQ/mOGC/sIXdaW+Uo94R7wj3hHXhGbKmtvfecL/5sFy8wB42nWSP28TMRjG37uktFX/DAgJVHWwxIJQc7lkATogJW2oKkWtRFEnFvfOvbhN7k62oyj9CoiVGSSWLnwAJGZGBsTEh+Ar8NjnpC0tOdn38+vnffz6zRHRRvCSAqp+LzAqDmgZq4pDqtNHzzV6TO8812mdPnheoFX64vkerdFXz4v0eu6zRA/ou+cV2qTfnlcpmvMaRcGy53V6GjzDiUF9GSsVcM8B3Q9+eg5pKfzkuUavwonnOm2G7z0v0KPwm+d7tBH+8rxIn+c+S/Qk/ON5hZ7XHnpepbdzXgNrz+v0pvZjV2bSyAuRspQbzpKinCqZDQy7ZO24FTcwtbbYXlFkQ8F2ClUWihtZ5NFhKXJ2xHPNpGacGcVTMeLqnBWnMznPUzbiU3YimBKZ1EYonCNzlghlON5nYyV1KhNrqKOOTkSeCsUa7Mq8WwxT1h1LzK04PhZKQ8taUSu2GitpWMk891qJA2PK7WZzMplE3G8n2I2SYtQ001KkQsssh2M0MKNhX0KiUd/Y+ZiBYJ2SJ3j5nS02O70dxde9nSoqVNYcVkrd7O/v9A6Oeg0oaZckZRgG44IEpcQwONYclFBBJU1JOdUAUUaXGG2KqYXR8NSiLUT3oC6gG8KH0Q5YIdvO3PkXlONDPERMgBgdIZ6TBkk32xONU6dQjPBWdI5YQae33G2mrdWqpnifuKjCnDk3A1L+PtKdlriIvVe1PqOxu5eGRmJ3VqFGjR3MiasydVkMN2V3Vt5FztCd0oWf9Gx7E9Oxy9Xe10YjtzPzmbk05i63z727i/afMIhuUxPPxD0R9m9mJz43cjSC0qBXpeuKcHVl0FY1Rs5zhCr6rhvCVVb1b3ytHgOd7XQHPhy6anUzx34L/969jRPi/9Z95RW5mjPsDm94akT6tI9+9OgAneu5bw+efwFTLA7bAAAAeNpjYGYAg/9pDGkMWAAAKe0BzwAAAQACAAgACv//AA8AAQAAAAwAAAAWAAAAAgABAAADqQABAAQAAAABAAAAAHjaY2BkYGDgYjBhMGNgzEksyWPgYBBgYPL191FgEAvy91VgkGFg+P8fqAaFZGAAAPWACoJ42o2TS2hTURCG/zmTtPWqfcZYY5RYtBSRolG7cCEiWE1JjXRRimAgCBbhNi0kpeCyre9HW1973enKlStXLkQ3rlyIGxUVRESKdOHK9r+Tg2gqIsP9/nPvmTmPmbkQAAHK8hESlqplNKEVbrCQz6BnqDCYwWFgeRlroJxZS99mtCGBjUjZ9wAxNHB2HQQtaMcGdGKzn4mjkVwPxxU7kMQmpLElPDtawiPjY+OTsDw5hqfG58aX4fjpEK+Mb8ajL++Mn42LExF/GH9GlFilFFYlMLYbU5XK7j3SZdxpzJJZOWA8ZOwn90reOGQcqUarFY1njGXeV3i7ejauYtMvOpr+RYWZ+pPORv+v0VNPqaNj1htWacDsb0U3etGHg+jHcQyj6KNOeD3n9aHXZ16/eV2qqbR6TXrN1m4kx6zOcV3Qm3pLb+sd23uABrylCd7THD7QFJ9oMb71spd24QbmMI8FfMFX7reI71iSkzIqU3JP7rsX7rUe0aP0Fr2rD+xWKQQ6o7N6Xi/oRb2kl/WKXtVrkQ97Lf2bT52Hzlo9Omhgt6a55rROs66O1ePY8pioRdMnQZ8ku72T3ZtiZ6ftFDPcCbUIeojF+QiO/hXRjJjO6bxkZFvUGbJddjB5ORmwk/dZD8X5NyUY14UeV+RZcyi4U6Z5vU6/nNtPFtw+Mm/nza0AakKEuQAAeNrVmHlUE8n2x9NJCPuiISCrDYOgQKCaEAkKIoIPkM1hHxQkxBDCFl4SVkFJGIOAjiDgKCoGQQZxH4GfMAKKKIij6LigMqIoDj5wVFDA3ddJAHGZ+XneOe+Pl5ymqVvpqlt17/fTtxuDwUDSr+SMIYWjZ02M9EMKAkKSH0HRXOQuGleF5LFiIckFNTlhIQhRBooEOQs1HFZXDgPoBCULAoSHhHZYCC/2B98Cy2kW/T2GWfoYB+nXFxOJ4WE4mDgME8NHj0WSLzCaNhheczY7qKjszPmjgjPuvw9aDq+oenoYFgtnhAEhLh0IsZFiHBbCYjVoc7pfvaAfLnteMGBadz30GlCdchWSQ53yl/qIC8QTiNhAf0QbkCQNJaJaEJPL9mezEixhjwSGFWIB5kk6cETjyQ44gB3PhP359PhEdgIL9mdyk9kMJg92cQaG2qrADsxHqED6CdVWRWzQpq0NhWpPtQ8FK79yUltgI5vU4v+bVNLH5MJk2M0GCHZPXyQkh8EJNmGAIBcrEGDa6kb8SCc2iCLmaS1bYe1ZGJtT+IwaEEIdvDw/PNLb71vbf7auiTLI7bht3hajNGZ3cxu/cGzLoSN1yVuH9y1jLHWzilXe4uNpsfFxyLL8q/L9upYvhDUhNy8seUY+mdS7aX/7DwalcV4KJYa9PU9YfdxWj9ayCIe+e81aFYxUtuaag2QsDk2iCkEbEJwCtgQFNPpycvIQhJ8LTIHJZBtAolnRfH7iAmtrDoOXaJWMLp6HLtCKwYkHKuiOGBAh6D0eCzCAImnNxlsCczBXbCo2ERlPXMjgxn10nTWfxyMz6FaoHWhJLpojGUIFKE1OilMAahK7usSOx2EJJ4GhpD0Dj4ankghmIOrotkqjQQjwd0bINp+kEk4IQZjlZzw7TLLu9KuatPbqHi3HllcJySrZJIGdklDN8kioNr3uhty7DT3DhYXHgnQXVw1taabZH0maz1+wzbffrnF7bmfJEoMjDe3iTcF3X11bjV9C9YEuU/Zod3jXmLWP9Im8sDTv7NSzb/zvDt0l5Nyu3FoWrrLt3t7mFuH60xF9dw7OvdG+13P1rXa9FU0H7BWu0YzLKfnWeaVDJ+SNnFydFeXrmPomJ9yvuGYNlXedw9ZqdgW0a1VkrXyZtiiMm7lBu8zSZU+n/8VMxzHzBcd9izF745Wyw16G+z+fdSxYPfH069GDJWI17d42rayIc+oWCSL88NDzVLPLcmce264Ib/CwGaGg6mtDD/KE+txadErubPL7h8t4T7y7KlL5qfoE+dOUEOqMkABR0lAgqgQzeXwmNwF2oScyEU0wU2KWJyq7JnEj6QnJ7Lg45mQ8lNB4RNNT+EzEAOhJDMpETZkBdmFy+ewoNoPOZ3MSkNnAQBY/rYluiZZ4k1KakC0FVartB9lKmpRJ2f5XWCGEjD+VqxBSx6B2Jawko/Z1/lz56wX4sFJm7oGcpKe1PsN3Tqm3sOhNFav1b/3yspOy/3uQG7J2Y0/s7fll6i2XH6WOpFSt5Ti0FB1WbYx+Hlfc2eRH3u/uOFp/LWyVHnb3K+tYw8rxitIq3Q5s3zovv/tqEY8W669tUO11aq+9k9O0Kj0GscJtFxCr3eCLCE81mHwh1ZZSMnP7zIbeaOuaP+635m00P51vlBPVlB0SzElqcagxzQnr1CA57P5+MOCUUkLbuzPLbjfIz/jROKNnkdllw9RHu5Fzw38Y6/S0HXNzKdVdJTYs6A8ffZwxnLk/Eto86q3ce8k4qLrkwqENyYceN6o+6/e+KX4dLT6kufBYzqlfJojRAwQ3/kNizJwihgIgoCcshAHOMm4sADQwX2wrthGBv+KGLFemp4qLs5QiRClF/g4hEAH1UIoQNDMrdYD2ZH7jiCooQtBEo5ERMpXyKUhQTi+LfTkY0uqqj+SmbbfY2iI8AF3X97pwJC8k4Y7CvIrwjs4i4gDeT/WJm5k1hnak/1yRT+lV40jSuJOdkW8ikjWcT8s59vDhj5h3XYFbfUx+22fmk37o/+jOz8wvDpy7GX77F4v1i+p21d3sC37fXHtm7WiXStnTH99ZXFnop6dHMxt3WgaE+DfowZzQMdPPtO9nq1l936nPW3/AeGDlpzpe9ZXKsANUmUKtXOLoPB5MgZcnRcaxGfByLjuezk37WLGwcxI/msNl89Ok0rQHVBvkgzQlTTApTUH9V3owAQFlotYHbXKTeHzYh8lP4XBjkYXAXvYDmwAmN54Hc6LgJB4TpvNhSYbw0BRJSUn5OEW4iXR4LmMesEe9s5LF12xq9MmFunBWM6W3aQkAbACwJ9t8jfybWQa1ETUaHpwg7Yyoc+Ei1WvDB376Z/YP+bkvNuBzSYRG8vdGJf2Xdy73ev2bcdOtkZ+pCw03n1Z8/YZoFdqSm+G4cI7h2LOQNTufQ3VnlY5nXWw249NZZt4xDx4J6CFpFXe1NWaSzI70eduus3CDXRt6o0yi8i74Ns4+Q+sIKOjjjulEJcU0eER30dJUa0B1j2WEe1l3jSa0L7ubVgjsiVtxCzIWB9QfvGutl/179Qy/Rdhj3RZvjep/WlmhrryvSmO5mq2V908Xz4XPubrxxLOEjHknoLA3SE7otY3rWSEbdMQt1KeDFhVGAwVj2Q+q/4xIDV8Tkf02WDnMWZUREHHdxeiJTP5CqAfdke4vSjlRYoPxbMACTIJyhMgdEr1YCslr40AQmDspTSykpf+X8WMk8oD51C+xwFBX/+9i/ZnI46ewpIKng1XlYeIV4DsQDAK1FNGsZjGtWewotHqdDeQn6le85uYHV3RFBzb9EHu6KyvmqvssyzU6VmCO1jcTFIrjsDgfz5vMk9okIxnIwKMFNKfAg536D/cfQhKRAREtowBaRomNRfBfATGRQadIAThPxjZjAFcaAn1EF8yS5f4MacpTXKYAR5W5rIbXwmv+eCm22jSxo9ypeLYCuY26o7LccOQL/MvHnbxdfMN5D519hFSd2g7OFjisXTJuUt+fzdPGr8Nr7Cy/90pgPXSy03WAe3d5faAGnJ2wdUt/6bcxtXbI73vJQxsx7Qa+A942jetf+DS/YgUyn8Y0p3eupulqaKQuTUaeidJx6hGtx8J2jeVHJQv1vuvLftDksZcW9KDXOUUtRB0I5YhoHfN6gn9R95+y0jpJWvHL/TkbdHSzP6tj/lfxg3IVvcrOxn76kwoN0Ka4eunjhUmSTlqgqXqj49IZ0ahzfD5vshaTJxKCOZFJ3AQEzQjpDmiSvDkJHH5aIhP2QLUgmV26EYuAg2ydVFc2i82nx8EerlPOkmFvNoPL4XGi+LA/+ieFzmXCQfQ49mrZfSHZBpklreLxyprqAZKxfROZXGkfb3Jm3F/M/LePR8Wu4hJ2RqDqpR6tTTbUPC/K/nC43KvbPIfWvW3v4qc6HsrGhv6+rS5Vnfn7gp4kuBOq5Uj2hoyFJjMLGrZ1dSpQM7n33YLfpp3PWzawOJFMZaw7lNXVdvjG6/Fzb3JvdFeKexRH9oyseXIh6dQ4c/lq411NmScOHvf8NWSpmvfl77y8J2mXjdJunXTfDYjS55yPkCOfBVxlcnUEaL6I7cRUEWVSrjwGhSyLL/kz6br4u0x2ShXsKkOndJSP0Wn+leiU4PALhRAOJE2jkATNX0chp6lfYb+4Ijqb/jcrYnLBbIkv3+DR7Mj6MmpmEBRl61yCOobuJV4DTaQPbyH0ZDcWDLrTX3q88/nDOOcOy5mkfe+3x2vVLrZuv85oelpX9CCGG9k3+psD7XG1o8KqRjeBcNUKT4/nBvAr9SLFSwY6Qa7aezY8e71p16FxVWqvg8oB1+KIpeY73u3geC08astK1BC9D7VfGXo/TrifmsH0fLstvo5U7LFzQ6JGs+PRyJLantqrtx7uci5Y+y6zoXLLUMKIcd7ZlPneeaHK/nLIFYu5h/36NqXH1qW4NqkcfB42x/L+hTywyBO3M62zyueQcuuvJvLKp4qFYxrDjQX1O0pvrHQgDg9iCbPMvB1yOZS8K6Lef4VQkhyHitj3XDk+mLiua+tvBVWVVjmd9zKKLhiJaOx7SAizNyLa/IkIcSwUiwwsBAHB+f9Z7H0B6B9eLYkTgca0jFBBJPrTmcoFRRyiMv1FFkqbDy1lRA1M7yWBbz5ciEfQ+99LO/ujC4j+6ZR29Vh3e5ViIH/R6xMe4QVZmbbDCSucN6eCldhIG+qKy8mKSlWeF90VeqjpsUVD/zKdcySSQioraa0NzLQu+7UQ5yPoyE9+nxtj+MfehvxduytesHP2KIgG7bqOBqlsnLt2MGdM5NofkNRVas2q8X0Lq4w+Mjo0vO93/VrfBTdOjC0KtGxeAL03jXP1rd+8PWUuTCqX4EcIrfngPAERQnGoKVoSetZ/5VH4Cy/rpkUlDC0vpsVA+cMbRwgNwVSPHKKO3sMQQAVUZD5aedBCPwvBcOXuor4C5Su3nNfEna/+s/BOwbOIz0NQUEjM1410fIh13VxyYPtF7Rr2jrNOjo0zr1VeD1Wp7N1lqGAWXCDsxi/pXP99U35pfBHHfJQXzksf7CY7PygZ6O4w/Qc+Va/u2hXh8djRoOdur6syx65n1I/MLFGIOO5cs4os97TmZcRS23HoW7UgjY62U3fXnYRt5E89kGP5s5J+2o3B/BsXu/99AA=="},{"bold":false,"italic":false,"fileData":"data:application/font-woff;base64,d09GRgABAAAAADfsABMAAAAAaeQAAAAAAAAAAAAAAAAAAAAAAAAAAAAAAABEU0lHAAAqQAAADaoAABV0nhJEHUdERUYAACfkAAAAHgAAAB4AJgOvR1BPUwAAKAQAAAA0AAAAOAs3DzdHU1VCAAAoOAAAAgYAAAPGDis9t09TLzIAAAIkAAAAXwAAAGChPpnQY21hcAAAA8AAAAB3AAAAkOLRSzJjdnQgAAAJ3AAAAFkAAACiD00YpGZwZ20AAAQ4AAAEqQAAB7R+YbYRZ2FzcAAAJ9QAAAAQAAAAEAAVACNnbHlmAAAKOAAAGCYAACSQ37SUVWhlYWQAAAGoAAAANgAAADb3duKmaGhlYQAAAeAAAAAhAAAAJA3MCWhobXR4AAAChAAAATsAAA6Ec4kiCmtlcm4AACMoAAAB4gAABFAY8RzRbG9jYQAAImAAAADGAAAHVsF0uNFtYXhwAAACBAAAACAAAAAgBS8IYm5hbWUAACUMAAACsgAABVhyuzWucG9zdAAAJ8AAAAATAAAAIP9pAGZwcmVwAAAI5AAAAPgAAAEJQ7eWpAABAAAAARmaD3CQtV8PPPUACQgAAAAAAMk1MYsAAAAAyehMTPua/dUJoghiAAAACQACAAAAAAAAeNpjYGRg4Oj9u4KBgXPN71n/qjkXMQBFkAHzDACncAdGAAAAAAEAAAOqAEIAAwA6AAQAAgAQAC8AXAAAAQ4HtAADAAF42mNgZtnGOIGBlYGDdRarMQMDozyEZr7IkMb4kYOJiZuNjZmVhYmJ5QED03sHBoVoBgYGDSBmMHQMdmYACvxmYZP/J8LQwtHLFKHAwDgfJMfiwboNSCkwMAMA3CMPPAB42u2XP0vDQByGX3755c/gIBJwkCKdikgRUYdS3PwE0jmDFCmFDiV0zNjBSaSLk4N0csrkIF3E6QaRUvoZipuIu74J7VCs6BjhHni43OX+JCHc8eozHkE0BCREjnOEPlYgEU7p8VLbAA0p41reEOoA53REmzSiu7RPe/N6i7az/vgBd53uwbhrSNwpjMa0zPqE9RmM3KGx6KsVGL8G4wW0jkTH8/KdY5poawcbHPegT4DfwpbeIMAvcL1IZ0idF8QsY00Qyz1KeoaKviIVD7fifV7pQX6d+l2kWbtOES/mcE44fsz3nGCb94YqgFfDpu5zjgACi8VisVj+MY5gWLRn0hHPalrk7+b3UMq0f5DFYinEXl7FoV4w63ygyiy4k+e1S2aWFfnN7SzvXcxJ3W9ZsQ7z17W/ALzgTd0AeNpjYGBgZGAGYgYGHgYWhhYgLcYgABRhY1BgUGLQZLBi8GSIYMhnqFRQ+s3y/z9QHiSuwaDL4Mjgw5DIUAQUZ/j///9jCGRggNAP3zIwgE2FAD44SwyIVRhUGdQY1IGmaDJoMWgzT2PuZTJhMmWKZYoDAAwBHhoAeNp1Vc9T20YU3hUGDBgiU8ow1SGrbuzCYJd0krZAKWxtydh102IMMyvoQSImY3rilEOmnfGtjEj/lydyMTnl2kP/hxzaWzkm1/S9lU0gM9UIa9/3fu733i5q+/Ag0Pt77d3Wzk8/Pvqh+X2jvl3zvWrlO7W1+e3GN+trq19/9eUX91c+L5cWPysW7slP3bsLc3n7zsz01OREdnxsNDNicVYSwEMfRgoiX4ukL6N6uST8ha5XLvmyFoKIBOAnU5T1uoFkBCIUUMRPdAMOQaHlkw8sVWqpri25LTbYBqWQAv7ypOjzg5bG9R+eDARcmfUjs84UjTCNguuih6mKqhU+1J52Yz/EGnkyNVmV1ePJcoklk1O4nMIVLMrThC9ucrOwFv31xGLZaUqLO/WjDuy0tO85rhuUSw2YkZ5RsaoJCWNVGDchxQmVzs5FUnoVP+/b7ChcznVkJ/pZw0iEvvGIH8e/Q34ZlqQHS8/+XsCdH0NJej4sU9Tm7nWe5vuUHEYLthTxG4bbkVf/3kaiATJWsN8wWoJVBb6rXXqcGnIdxzUpanEYR/13vSMpbBknuVx86iPdbEdjiP67l+cO1J4HYIddvh4Mtl7bbcJHrUMNVqEmuhEi+G5Jd9Vx89c2O/+nZkgLkoMMuy7RcN5X7AgF6LV0Kgt25FwwtbIcgBWS5tVQ8/E+aXpDzbV7KLG3zbaOIVNodKSPjJ9H0DvC6fqFGiNtmHnruDKezYu1lcDYCqyq0TkRMFpEktDrpgPODbnEthFm3qafKwcTFPOzYk1iGIrjSz8cvE+7CxhAINH15XQQ9jQoDxcqGnTMT+6voEcUYsNOPNNMWJGnMCcr192lsvyTtjYuAzeYqwILHw+8YMU350r4ceilJVAs2dKX7MG718lD4bx4wB6ywCPj+SpOWdGPdecJ3A2dDp67J0I7LqgAOxxIfRzQ2CFDS68dMxyBmZU93WzLZutArw4KSRUULlPwPwgjtZOGwQGEbCErtOWMBGhoIyBquJCVDfyF8UIW/2wk3KA0uJUNobnDhtZYBiwJ/9gb2JF8K+gojVO1Pow2RiLGqdYdN3DTp1yyUC0GidEjS6TWhyq8plCRxfms1g1EXC7Q0Astj2UguwLUjqa9ET2G5QEZhvNBr/ZuSTfIQpqYi+qhQGRCbdm5SS5sG/larH+gbgzVIs7KZjum4HIQkGHlDWA0wmo175i7gA60xLtX2HikzYGOE6XoMHfXKYhsdGLZ1hvGGu+T35xnlGuWNXlzr1Iu4dVWSSQ/ayWKn7UP9KXNmDjb0xcWt6phJUjuoU5fCsaUQS1CCSRBkECRdlHIGnvnUjHWM9qMAYz8uM+ZwbJDjLPHfSvF7DRR0SRSzEJNJtWooXUGsWyK9QxmnoQRZWpyVGXVhMpZ05aTcIIuEHnJGZvg7EWOT3MnQa9dA/d5L5lQTmrRQwuVVni2/z71/oF+kWPoZn4xUYUeHJeFLjYb/634okOD8mvQjcOADhubx9bgy4HLTWyT3MRCxnIwKY8rMCUrhG8RvpXiY4SP44jyeY7uPez9DnCagEPt4pEUn/zpxPYVdSrASyW2/yn/Byn3ISkAAAB42k2Lu07DQBBFd7xOolRjiLCIwB7zcJrtWPpEKUzCgniYkeJESkVPYVNDg5QmiJav8LrLX/AhFHyCcag4xdU9urqjz+7RJOIIQqaJZAoBw2FYhvLaDOjKaDJJTINzj2N9yv1eTR23pras6XKqadpsPb3LLZDs6uYtAeVQllJeJH36TuBEH/OhPmBf7/EOIHsaGfEGHcIvdBBrdNoOCAYt+Em8iFL8CNcT8OpDCzbwUT2kSplNp743tnu7sLCycbrN0d3ctldW8HwxqwDes7f1WowDY8/SmY2CzNjHpnhB5YtxludKLfPiWW0pVF6o//zp/vIXcTtBBnjaYxNhEGfwY90GJEtZt7GeZUABLB4MIgwTGRj+vwHxEOQ/ERAJ1CX8Z8r/t/9a/7/6txIoIvFvDwNZgANCdTM0MtxlmMHQz9DHMJOhg6GRkZ+hCwBNPR//AAAAeNq9WnlclGXXvpdnm32e2QFRhnFAQEMYcEQzxkQU1DRT8zE/szIzbdFwqXzV1NRMU8HE3dwiJSrzRVxSc8slU7PFNCu/0jTLn9lqKXP7neeZGQSXt3/e3wc/BmZg7vvc1znnOte5D4ignQhxer4GUSQi50aO8oSjIkKZ2ZkBnBnIDGS1tHtlbxC+dtKi2o1DyHPhaXzNleIh3FlE0BRaQdZF390kZEJU5Cgn6QQiUoryA4eyZRvOy5MDMqyDqY964QvnN3s8jWSkDUnja8KXiFX9Qgijnmwr8cJaJtQoZBSRnkOc2WJIVRfKr7eM3WoLBgTidNjcvhTSc3HZyjmlr85YPncRycI6fPjtnSz790us1bZKvFddtR2saoytyulhXWS26CmX2nBVbCWir5UtN4ekBlw2YlxctnzGq6VzVqrLsr9ZmzVb8cFLv+PDO99hWbBqL3yC5JMRcG55A0E8By9lBrTlwMBcr7MX/gmfWLAAXl5w7TSejn5FBuQJGQSEjCYd7a7oXCg/Q/17de9gTqtAtsvpEHzJKQva5bVpf3deoMPQDh07dmhfmK+ewYEQOamhbN9IEMdTSmwx88F07MPkZPhUhYrelWL4O4IGX7vAteAPwa5u1CzksCGjgIQ4j87ZRdGJ1NJFoXFgAPJEjLiOgS+ZyFZbINuGtUdZe4Vr8fOfF/68+PvFy7Xflq+umDevYnU5+ZpNYS/jCfgZPB4/w8azMraTfY1TcVv49LNTYPVWsPogWKNHTUNWHcISNhg5nShinYA9YL4tL9OWF90edvf65JygIIipOEAOrpScOZ/1xZNncrZJI513VD2DM2DFQRCrfv4gikMZIbcHi3ZkN2MuPsGq76JYRezpqqgLx47ljh7L683Fd5HcnBRfMqwegZqI2Onl/LX5eOK64a1njX9g1aC+H148/OOSY2wHuTQbT16/YM59o6bf2X3Emk/Xz2CXPmb7JNUTAwDXBLAgFXUINU1AdlFE1JVsEpqlUbfL7eqiuN16v79xF8Uv6uUuiv46yijPk6l9q2cZdgii0wXmcN7klNRclyuQJFu9vtxAdqs6c1V76cWlc9ZVsm/YHyN3PvDgFwPxWDZgTtmb++eOH1j5ZK9+P036/AI3YOb6xpKruuzot77myzKzcBrWz54/ddjzOYXDO927G1yBMgC9ofx28IcN3RlqbON1hBhEiihP7Q7M2/iuis4i2mxUFGidfwIZMgpETQ4Eomb7ZJ8MoMITL/jMJ4iYG3ritXAeqVl3gr2kl1qmsyDuwdbhHqX069o0fHZ29cD88GjAbwrglwgxEY/ahJpYaJxDcrgp1ygBAVgICU4n+NApCMYuinATdNdhy+acDuRL1hADqKzeZDHV7nV6aSvS4hzWsVPs8qTCjx9dt5tNf/C1PkHyRXijv4SO+37faca6L28RqFiKsxODpGohK3KryIwCqzLBqy7UFBWEfPGywesFa2Sa4jcazIndFIPZ7KAOdxfFEUelbgoQZH3b8uphFOMo5M12O8GFhAaiEedLRnzMr4LT4XKNwt1x5xHtuz3y019G41MXPzj992en2Z/4p1lLy0r7lSs95pIR+B38pn12HDvJ9lZd/OgMu4p77//32tKK4kmFj60fosYj+DQD8BSAfa2Y5xGhokRJV4UKSPVhDDbIAuwFXsI4kQyoPU0PhSv5xIVTrhwBThkCp0/TTp+M7kDdQmluS4qjOU3U6aggOyxCZktBTktKS+qipKUZkTG+m2KMQ75uChJvDu68ejBEXKXymuiKsltujj8FHlpRhysS46mCgJNVNNyt1Kek8/4fp85dX86+/rEWZ7/87E9j3pg/r2LJrnlTcZtxs0a/NntMKX9wy+on1hf1fm9szYlDW6/OvGfD8Ne2Xa14durM5x+a3ym0mD727KD+L95958v9Hx2j+nYonE7lDDfyo/ah5AQ5Wa8H0MC3qebG4FmH2UwcDg+4ViRiN4U0DDtbXkYDx2KINQg7oEa7T4icCHjSZYscAs6kniKF84eHjCzoMfjSHwZjsOaZXWeufTzv1LPMMXvJnLkPLOzbcy4trK1wzI6HJA3cd/8PH5/B0kJ2ErfctHrO68UvFD6+frBquVY5uEHA4U6Vw62QFgi53GZ7d8VsrSsiMQ6XA4Eba4mcE8i+oaqMHlu/ttD3pk1TSwxB8MFb+a3gUjPKCzUmZoOEebWqU07krBYzKVIMvNkMpQdxUHoCEXK4XjxkmxsqkVet7ziAMYArwFsH1oRrqqvI3bNJPnu00utzpVXhoyyT33qlgAzFH/QZN7CEtYVdDoBDtkMUm8FLSagolGLnEvWWuDiznhPNwI2SxWPxFCsWixmZ44oVsw25ixV43+25NZqG3iRODT8nJzs4n9fujeSfT5ajPx3AS6F4cqUzcDd2+SIjldhTvWzdjis4691/b3yPr3l766S1cfo8dnLPV7RgxNSxT4ZLw19PL3vpBbUWjIPIOqLlTUrIQc0OnZm6PTZUpNg4gwB42RuWIgieZCRbUSA76BR8SUjOsTUNZLvFFNr2F3Yem/5euGfBKbaNrViL84+frepcwQfY++w8+5btC87Lwy/hx7/DvTb1KrtHjQ1AjO8LiElIVmPDzOkQh2x23lSs8JQzFyuql26u78gLOi4JUfjBJweSYA02hs1mw/AO3Bs/Xw17fX/5CIasJedZOZvI17Cp7A3cGCdfHQ4FGM4M+9K/YF+Dyt+CXo85JGHOaBJ0RQqkMiF8kUIo1hcp2HZb/laNcEa/6F+1R2lmeCwZEF5JpvA181laefhsvZ10KDsUD7oJUwlTveGGjWwRjrtpB19sB1xSGVseFg+fnx/1HN8OPJegnsIhxRFiTpC4RokooQiqEG80ykWKkePdRQpvv30V8spCAz+qP6u8H4RTdcW/jLy0jFWzWRtx33M/fnj33o3sD/YZ9mLPglK2mbBwnj8Fz8CDzuD7N/Qp78V2sbPsODvsw7siZ+ebaCgHQnE6jJHEcTziTUaJFimSxOsFCvVaTcMA5GG9LKw7PBToADwG+CaVtayykpJKsi7cA/R2GXlKRaAXBFEfbYdgqBGP9RTUDcUUxCkncMWKQPXwrDjiRChunvybShyoqqCcCiVFlN2kT5hVVRFSVfWwj6v0P/yw/2ofXz0f8lCdzBSSHJQC6A0AORocUcuzWqqLep0HKtUQuHJmUeS9wgh4rx3875F4XoAabBJMDifWy1QA3WJGggqBioE770YIsM/lVEUKkFFAVoWlD9MezCqZl2KEj0j4U1ZplpiRty76rHYAX3O1mAPlTN9euf3Kr1H882FvK7oj5NSBJsUWC1CjbDNQ0SJRLMawv2lfX3Rj2DaFBAH//F2130rWpTtookTM5DXu4PHq2p2wYZsE7M+nndRcVqNx+620epGi46ilSKH2W+dyJN6SUH2tzm9nS9kelUbwQFwAWvzhqyXhX3776/Kvv4VBs69gT0HUDcGP4ulsOFvOvmCHcDZOB92exQ5FeIUbomWdDeWE4vWAO+CM7A49RIVeL4iirVgRqXBD3uVdL5CgZTV5mISjKtbHDWFH2dmqSjyWNA0bFn734fYD2znjNz+HAYdwQtmK0lkaCmy1hoIFsjInBJLeBaZQPWQlNYmmuCLFxIl2SEgQ/fl761Kyfj5CBwdkLt4ale8O4/6X2engbZE5x2bezcpxMflHfI4APkaoyZ1DfhPGxKiTRYNeL+oI53LrTNBoFismE6EU/EepgWixctsipVmu4cU5rTzY74/BBsyFSzHswL7Erxxgy9iR89Vr3tz2NRkYXs7XHD7CvhkcfpoMLJs9u/QFiFlV5xDgtKYqeo3tIBU8dp7zpxgbU5cLeM3FUV2DUKov1jS/+ZJighokTKqm0yK8pmkb6G5cHGE/XGK1M/t9NqSyqt3sso/eYUe/3Ji74c1pC1pPmX72LTxl5/EOq1OaTyzp+lDPnKL9K9bu7/Fq15GPdX3o3qyeW1XesQF+/QA/EXpCG8I8plSChpQDTuBibF5HNBEqA4rxkhmVLIvrzLL4JvM1Bt8CORMH68jIH5KtWC9CM2iTJcqZYKHoGQP100V2qDGRC88i0lPm49gn7C/4PFW5f9fm/XxN7T1X2Hc4qZa+XVu4cc8Hm+gm2Ac+uN1aDxsfMkChM0gggChVDQ1Em1dYPIBV1QMaNsgZN4Z/WRP+vRr3aJPctE2kH6+9Z9WilStgtQSExK6wWpzaEcfpE+KdZjOv88hAtroIpWicErtIADZJUYWUurpdXT26iT3Af7CGnXDmYFdL9t0aNrb6XEtXQi4WqrG9pdeee7aaftp+r+PFpbUB2Py57Ys2vkOfq52wePesj+gUFT0ge65cY39fyMYJvEGPBJORSJwOCgtXn9zcETPAAlXWBTBXvhMUw/BqfJa13YqH4ac2sLZkcngcqSVbwttIh3BXNZehS6aHuH7qOVGnkD9ZMjRuHBdnkyjUPGJo3EkhBhC1TkuhAjEfX6jwLkin/P/cUnlTo4Lb6g9qTVS0N3bKfnBnrqj1VLSnV+q56vlVm4l9y9PPT38rcO/Oh/ZsY+bF71bsfefJJY8VrVmMu1qFgolje01onv32jrBjVOXCR0TxyZJ+A8DudZBDowQH1Jwm0Acm691ui8WYSI00yWtCRqdN1stAzWCw4EKOQgXqQ/1kgiqZf0M9wFECSkn1iWpFdoiBVu5Yq6D2O28f//mXY8PevdPoG1MhSSM/qixfVLmwvJzrx06wX+Hz8+49XxEcbOqER1fP2H3u3L5TR499onqwBBCewfWPaE8LcI2OetyCCSyzIhtY5rpRe/JR7emChAalomUB6FAy+CI0lbo/ui9rEQhOymbrVy2fPucpB/ZjI7bj5snuV1yJrM+Hx9vOzQN8YFcuCPjYAJ+7Q95EwY3MZlmQk7w2pwXMwkaq0wE8Oiu1FyrUdXt4NHT8PiF23+QOpKbC6z7NlzlRyqGLdCXff/HzpWOnxphErmIaW1a5cHFl2eJFc9/AKdgCn81Xdu+Gt/99Yczmw77z+04f+eRY1EobYGNH8ahtqIlH7zZQCjnWKMFtKFTcbiQIDg0ocwOg6uu7QH3IbE6n1xWBS6DJgugFv034jZ3D/FeHL4VN/OY1777Vd+mSF5eaSbuZDtwMi1iHW7Nfvnl85/7iV1O89PuqBUvfUL2WCHrILDRBDuixEh1Go50QkfLU6dJDKuiBDkW+ULGLFqpmQyAmvKI3ZLJKDprshPqaG8y1emPkDPy4jJ2v2LMHP3T/qIyBBQP6YTfdV5tH93W5sx1+1TelybiXQWlQlMocXBYgk46CqD16KnRXRlxrv7FJOz7Lju08SU9u1MQfp7+7QyNLriW3UJHadlL0yVK6RbJIrvR00klJtzTL76Q0s7ru6KS4EqLQ1bnYk5kpA21k3KbKOWPXAKlaAmhtqnrxBXUmmHL9EYIBx/LDB8ezq09yc+AnLutgo+Zf7cjKGFrcb9f699lX7Icvzr8wMj0v1LH3sON7+3RkcvnMoweeWrBvxPh+k0b+9ueo8Vznxz2+EZ1W7JBa926RUT675v3lZYPK4u09cu/sl+5b80T1bsdVpPQfN0zp+AS9s2T0hcvjwU/rgB8LIM5dqv42GyVJh1w6l9tj1tlsXKFis+oR0jlVmqxTIbGsV5lKjgSwHMv4CE3RZc9Peuu1igpJn7Vh5IED5IOpL249Ft4N2Z3Wu3X3B97/OJyrcudKCJTB/CnwlgXYWVbvKjC2yiaxs2IiFqxGxuH6Db/ayNF6TT/uU1FR3Tq9WZs2zdJbc51xWl5uq9atg0FY+1opc2hrG5EHNQ+57AaDSZLi4l3WzoorpLMgiD4U9Wp8g03skUuPVmr9tNbfLePBth073FN0fUfmiJvm6H0/V3vVyraK/xPbPIJpImBqRa1A3Zn1eoNBEjhe4mQbaBWrVZKoaHBSS6SyZsLO+ZEQyovCirX6pyq8KLC4V0Zf/PAHrACfPMDGjVu9WiJZ7R7BY1iL8AwiPMEGC47afcGSyN64D+xNERwTaIrjCdKQjN3AqyCqwMHfaH8tHIQs8aHCkM8pyzZwv09n89Gm/kYup9MWx5nigGmbxFntFtDJTq0JyY9elEISBAI3XEPUC4jrkeFW4yLJHYsOwT989OJXK4aPWVJaMS1BynxzKMbdpawtY7ZsJgcmT16/ObxE/f7e5+GdXOfyHv229Bn0/idqxESjFex1oKyQBznUcHXoXE6jzmqFYLVa9ZbbBWvDWHXXj9Sq5aoZgU0j9u5XI3XLMW3fexVt0wjHPgx7qpEEPYsdmUQkxsfpXcBjVmptQP71exYIGZKrkiq6nuOQ2A+zXy/OPfMvbLx4Fltqt61ZtWrt2tdXVRA/+519+jImb0E5ymCH2dVPvjr56dETxyKnpqlggRWlhxwmnU6vJ9CfWUxI79TiOFqbbXkNpjwxyoydl6wuauMuyJmyrWK6XWpXxfU3LrIcXxGu5jofHDYyoqppCezSFKK2UURV8/Y6VV2ouKwC1dWdNvNWulq4flGdk5J6B7lZVtOSM4e/fL77hl6TZj69YuHE/C+3v7u27etTRz/bYtCs3dNxxsKKjoua3XFf79ADd+X1fqLL1MWdpxUUt29+V+vcTnPAxibXLpA1fCGwldo3ORw6g85GOY9bb7faOynmkNUiokJFjDok/lADaQVVOLuVWtlAE6hlJRhwqjcnDhexNe/pSXg8ne1aurRwIL6L7RowyiROMMm4O5nZo+OPbGJ47CND1fhbDbGQx3WG+MsJxWG7aDTq7Xqny2gyWSWHRYtBlyGm71TVHGjYMcYUOZT/mMaTcVcIwdcqpnt0gQ0j9+/jOofzgC4/J6Grm+be22f7UXIIRdU5gZ3V2Zoe640mXoctmpQMxLS5V5POgVY2O3DHcjZw/YUeZskw6qP1bCAsOvpMQS7uRlpeVbW+G/LeB6s1Am506BISG7tdZhN0FJwUbwNylJz1FXogUKfSKag7QVQvPm02NaZAn2tbtoItucwD9hypWeMjO9jnbw99WpIMWbYD1XtaOyTO934VO0omtz36zoPhCdDbPMJ6dMnbkEtGhWdUjWpaTr4Co8CqVDijpJ0xOSSLvAAqQR0hYsng5OCwDaV6VKVjTbFvYpO3YS9Oeo9NxqVb2SH24VaSRdysP14dPh8+greyAlifgCYQYH2n2pHBManLzUETCyLSlCBBDcrPrtdpQyW4fjYhEtkgjIJk/aXudsl039n1LK3wvZe6FgcL3ixqBwDPPvZg4DL519WkzYvlKcYdS7R4wb+TAfQ0nMheEx2IosxDMSq216suq0c88fjIkqHDniEXnhv/r7FjJk5G166pKoprBCoqBRVBAIioK6lBsdeN9V7vfv114VN4PRUVEWCN6+/jn6z7/e5b/L579Pc5UDo7aD2r49qzCEXZz82VxG5sjIINCcgTp01XU6il2z9PV+uTn/vyNyf+/PvL43+HucWzXlm2bPYri0gm+4Ptx7nYDCI3lx1kv3z8w4+HP7pwXsWvBZgQ5AZAT5oSkrXbQWQwipzIYZ01OljNU5VY3c6RyaqoTVaDK6QOd5X3wxNmkKyfZ3ZoOfwZrN7UpQGbfgEnioPY96hzVbcZ89HBaorHjd3R0WqdJI3257cYrQoi7/bSL2p74tKlI5rPGNN3Sf9+O37d++WkLWwzIdun4MwxQ+5rf/9j7YqfXLOmvOS9F84J2mSVzeMSuJHghU6hFMpFZqtcZLbK3TBbTdFmq/7/eP//X52uUvEfp6tutoYbrHnFpvZGN09Xuyk6m9kSGbBaadO6ATjYeosZq/8WM9bBJ9aEs8n2TSfYVKM+rYDlJbBXcMk4ure2APf/8ps+/cPLVCSnAJKJ3IP/ecZq1Was/v/KjHXA8tiMlaTcesYKWRSdsRIBYizi77VcBlh58+TSipo2mFziGyeXbG1kdgmrRmeXsGqClplD4ex+iKLbTPv016d9Kdq0z///Me3DP//TtC/CQvyeKAsBbwEuRdqJRgA/BzWlla5mht4ZT9PTGzdu6qQZzb2phUpTb0IjS7zFY/OIhYrHaoNSb2vQeHs0bRo7Vl3Jr+uyeTW6rvfhQZDW9SQL6Vo5n1v25pyF8/FJnWH42RM///bpqbEGz+QLf/86r8sno2e9PmbjhxnfffS/Hx89MazpI2/gFliPJZxVUXZ19YULhcvS71hbFrlRxyXaf7DINYjjMUWxf2CJ3P0fqFSvytD/AUmzwD8AAHjaY2BgkIdDVyRYwDAbCjcwXGJ4zajLGMY4nfErkzlTE9N9ZkbmAuazLMwo0IllLsttVnFWH9Yq1lOsv9n0wNCHrYvtIDs7uwv7dPYnHOYc0Rz9HNs4fnFqYcA2zttcYlyZXNu4vnF3cZ/g/sZjwlPE08nzkFeaNwYM+3kf8inyxfG18l3gZ+C3HIWjcBTSGEZSDabyF1IZNvJPHIWjkApwFv9NAWYBF4ElAi8FTQRtBOMF0wWPCF6AQCFjOPQgDgIAHqGOWwAAeNotkz1u20AQhcdwjLTmHWgSUmOAXmDFIZBKP4wSCBIBKpLIS7h27TIX8CHc5QQ+hC/hOmWYtx/cfBjsvpn3NEuZ2ZXZl5/in2uzr1ff7Mby6VGMNhNr6HA5vYrr6VncwBZupzdxDw+w47ynPsKTeGtREzIrphdxDisYYJRvZovpXaw1ITMXc7vRea6ud3EOKxhg5LbW5Fz6V7uzDOa6vdPtm1hPH6LDRucF0wqmFUwrmFbSW9Jb0lvSW9Jb0juT5llMmntlG8WCeg4rGGCEC/Xea06qXaxwqZhQ4VLhUuFS4fJg2b+/Yq7NPHAS6Ap0BboCXYGugCbarTSRhJF3jGSLZItki2SLvG/Um47iGuUGtnAL93KPetPEjpOe+sj8E/WZaRc4wFFcKENirmy16hcxV7ZaedLJHFYwwKX0tZIkbmALt9zu4QF2nPfUR3gSHRfHxXFxXBwXx8VxcVwcF8fFcXFcHBfHxXFxXByXhn027LNhnw37XOpL+LDVJ9NOVuxkxU5W7GSt/8HMWjQtmhZNi6ZF812aJ/uBZkfOHTl35NyRas/tAXafTNM6pnVM65jWp/+iuKReww1sYfrVPTN/ke2M/syXdqG+UA/0DvQO9A50jWjGpLn+nZL/BwBkfN4AAHjadVLPaxNBFH6b9Cdtg4gHEZE5ijSTTfGgRYS0DaUQWmilJxGmu+Nm2mR3mZkQ0qNXb/4NXnrzDxBP4tmT+Bf4d/jN7CRNbc0ys9+8973vffOyRPQoek0RVb+XWBWOaBWnCtdomT4GXKcn9CnghTnOIq3Tl4CXaIW+BrxMxzPOCj2g7wGv0WP6HfA68RneIB4tBdygZ9FzdIwWVnHS0buAI7of/Qy4Ro2aDbhOr2ofAl6Y4yzSw9q3gJfoXu1XwMv0ecZZoae1PwGv0Yt6I+B1ejvDG8DnATfoTf3HnsqUVZcyZamwgiVFOdEq61t2xbbidtzE1t5k+0WRDSTbLXRZaGFVkfOjUubsROSGKcMEs1qkcij0BSveT+kiT9lQTNiZZFpmylip0UflLJHaCrzPR1qZVCVO0PBjmY0GQndMIvNUatZk1z12RmqQsnYcn0ptwGZt3o5d2mVnFXP++taW263WeDzmIqQTZHlSDFt2UspUGpXlEON9Oxz0FCgG5kZex/Yl65QiwStkNtm08RaP57U9ixc6aw0qpmn1Dna7hyfdJpi0R4oyLIt1SZJSYlgCZwGUUEElTUh7Vh9RRldYWxRTG6sZUJs2Ed0HuwBvAB1Gu8Aa1W4XXr+gHF/hEWISiNEJ4jkZIOV319F6dgrGEG9NF4gV9P6Wuqt0Xh1rgveZj2rsmVezQDrcR/luiY+4e1Xncxr5exlwFLJThwYej73OCL2chw5iifeceg2Ge7M777GDGoUq19XNJ6ZTX2GCtotyn5lWT2tv97h7fu4/sIhuUwvP2D8c+ZvVSajlHg3BtJhS6echvZsM3MoZ95pDuO75OUjvp5rcaM6PBc/NuAMdAV51ulnjvoJ/b7yFDvF/fV9rce85Q3ZwQ9Mg0qMDzKNLh5hX13910PwLDCkNMwAAeNpjYGYAg/9pDGkMWAAAKe0BzwAAAQADAAgACgANAAf//wAPAAEAAAAMAAAAFgAAAAIAAQAAA6kAAQAEAAAAAQAAAAB42mNgZGBg4GIwYTBjYMxJLMlj4GAQYGDy9fdRYBAL8vdVYJBhYPj/H6gGhWRgAAD1gAqCeNqNk0toU1EQhv85k7T1qn3GWGOUWLQUkaJRu3AhIlhNSY10UYpgIAgW4TYtJKXgsq3vR1tfe93pypUrVy5EN65ciBsVFUREinThyva/k4NoKiLD/f5z75k5j5m5EAAByvIREpaqZTShFW6wkM+gZ6gwmMFhYHkZa6CcWUvfZrQhgY1I2fcAMTRwdh0ELWjHBnRis5+Jo5FcD8cVO5DEJqSxJTw7WsIj42Pjk7A8OYanxufGl+H46RCvjG/Goy/vjJ+NixMRfxh/RpRYpRRWJTC2G1OVyu490mXcacySWTlgPGTsJ/dK3jhkHKlGqxWNZ4xl3ld4u3o2rmLTLzqa/kWFmfqTzkb/r9FTT6mjY9YbVmnA7G9FN3rRh4Pox3EMo+ijTng95/Wh12dev3ldqqm0ek16zdZuJMesznFd0Jt6S2/rHdt7gAa8pQne0xw+0BSfaDG+9bKXduEG5jCPBXzBV+63iO9YkpMyKlNyT+67F+61HtGj9Ba9qw/sVikEOqOzel4v6EW9pJf1il7Va5EPey39m0+dh85aPTpoYLemuea0TrOujtXj2PKYqEXTJ0GfJLu9k92bYmen7RQz3Am1CHqIxfkIjv4V0YyYzum8ZGRb1BmyXXYweTkZsJP3WQ/F+TclGNeFHlfkWXMouFOmeb1Ov5zbTxbcPjJv582tAGpChLkAAHja1Zh5XBPXFsezEZawaQjIHiiKLIE7hEgQXCL4WASkBAFRkBBDCFtoEjZFhVBZpYKCCm5BkKIiYlleoSyKKEuLSJWiUlEUq0+syiJYUfsmCZtL+/y8z+f98TKfYbjnztx77j3n9713BoFAICWH+IogBMJXNYTkR/ABQoIXVt401Tl1UgkpixIJCQ6waRUKiYRwQB4rY6aMRmnJIAADq2CGRWKQQhsUEiOigy+B+TyLzgm9JB2EveRYjwhG8BFcRASChRDA50rxAQzmNYZRE35fl7T31svVpZFRVQRv2rKCges7RMIFAUCI3gaEqGARGoVEoVSpi/tev2KcOzae82hJzS/+vUBp1lWkDOwUXeIjegMGi0dtoEMagCAuKOCVfVg8Dp3DjjInukQxLSAzYCKuQOMNZyqI3pxIFpEuYERGc6LYRDqLF8thsvhEBxrQ01ACNmAZRAGSn7+GEmQFF62tyBRbiq0/2PyZnVoDK2mnZv+pU3Edi0ckEZ2sQPLx+YNEyiDQydkIkJyBSk5GtNaMehEa0lODTNRdN1muyw1Pyx2jePtRnvQsCwx29/rS+quW7SG6Ge13TFvDFCZsbh0S5E7sq6isiT0wcsqVudbJIhy3z2Od2Z5nfq5ZN2SHtMxfCU/73epaM0a6EDOQfabtG93CCDe5fL2B/ufsQV6LS8uxIPvB+03qxcx4jtr2syQUGk6i4uRWkHwRWGPl4OjLyMgikZilYAkwmikDZOqiUIEgermlJZfJj7aIhQfPhwdoweRGAkV4RnTxSOSfGBRAALK4pI8xB6ZgqWiJyCjVcPpBJi/ivecsBXw+icmwgO1AXfzQYnETikBhplO0HFAW21XEdgwahb0A9MTlBRg4PCV4sABSgadVEg2sN50Gkaw+SCW0EIlEeF5e126UdHdIyahlQOt8EaqoVEhSTCEk2ygIlc0r/TUYNTdl3qX3j+TmVvlorS4d3tdEta2MWSZYfmj9kE19QUZn/hrdyro2Ubbvvde9WzFrKB7IHvIJjXb308Zto4Opbiiqe0r8lTf0e8P3sGl3Sg4cC1Q8dP9kU7Nw96Wgwbtnl95sO7lu6+027U2N5bZyvVTDInKWZWbhcIOswSpHmrxsDUvHqMH5umPScFF3B6pardu7Tb04afMfCSsDeDvSNY6ZO5zopF/dsWLCdPn36/MQJyMVUgL+CKSPL6ryVYm+NPXybL5IWWOgVT0pqEPFLCoVMzI8Hm/cI3P5mfWmwDoXq1EyrL5W+CRNq8+pWTP/brbXPxwm+yOdlaCSD9WXnDVPCf40iADw4oIcXtGXxReweFFEB0Y0C1IDC8VmWTzOMYYXzIiK5UREsGbioQDHI5QRJ2BBukBbbMDh1aQGogOLJ+CEcJgMAYcbBekDXWn81KerxVriz0hpWrZkWKnWc7IVF8kzsv2fsEKINPxQrkKkCgK2K6DEGXWq87uSn7qI5xR2ZJSnxbyo9hi5e1Glmc1oLN6qc/uHPzrJZ74GGX479/SH31l2TKW552n8aFzpTq598/5zSvWh4xF5nY1epDPOK17W9gZs0UYdf20ZrlcyWVxYqtWOGtzl5vVAOejpap2ddUoDq9qq76Y1btkWBlmgC5LxZU7EqxBfyZfUFW9Nzl9YsLBuINTy9G8PWjL3mF7KMkgLaUzx8+XGNNufXpIW0KlKsD/+9RPviwpRre8uu96pk11w0DCxf6Vxj1780+NQx8hvhpr9rVVODoVaW0R6OUOBL58ljuw4E4zc+9IdN3DN0Kcsv6siPbbiWb3S2JD7LdFUqKhCza4q7eIP08ToB8k3/0tiLJwlhhzAwhcUEgFoUm4sB1SwTGQtskoFf8UNaa7MTxUHmoQieAlF/g4hSCzsoQQhcGaWaAKNmfxG4xVhhMCJRiVBJAr5Q5DAnHYN/+OJX4ujDpSRUGB2oFlYjvxFx62rMtMv6q6cSXFge+d+/COMl9JzJ2NLBLVyqGO/R+ENw2DC5Cobg/XRUNJIFjWt6vHjg4h33RsOeBj9fMrYY1vFPxm0MdOrjzpuBd75wWz3ypqjNbcGff9sqr6882W34rEXB9+ZXbfz0tamGk+ucgVCzBv4ZE3rmOW1ZPA7i0WDG1VMdpcbPtr8oY63fKYybABFqlALhwgGn08kEz1jgiM4TKInjxPJ4CW8r1giLUYQyuVxBAkSadoCihU0J01xEcxIM7n2Mz2YhgAOrz6nTV4MX0D0YAniuLxwyA7YSm+w8mbxIvlEbggxhs8iMgREcYbw4RSJi4t7P0V40QziUqYJsIW9s5DG13i29ZmBOnC3siTLtBgAVgDYkqw+R/5NbN3qoNOqLlwfjcSQjsBUpd6R8m+/SvkmK+NVOiaDgK0nfW2QP9RzxNNt6mfDxtuj31Hs9PZekp96g7fwb85IXGG3WG9izG/7kXFkzRWF75OuNhkLGGxj97CHT5MZfgnF9zRUFxKMKwfdrXeZOREd6wZCjEIyu9bX61+mtnvnDPImNENiwupcQrupCUqnQVm/eZDzsb7TashTKX3UXGCLP4Benrjau/bsPUvtlF/LFnitRFX1mb01qP12c7EK7lSpqqeytYX7t1c7Ahff2NMwFpVo0oAMeAOl+ffu2c32S9cUNVNePDErNniUM5HysOz3oPjA7UEpb31xATQlpnfQLw4Gz6XyFyL74Rnp+6SUo8U2IoYD2ICFxQWlOiNTX61FymqggQ9YOiNNFFJd5y/jx4zmA9PZO1FAT0vn72L9kcgjZ7GkiGGALUUBok1gI/AFG9Tl4axmsyzZnBB496oPZKf3rxi1vQ+va6WWZ38Tfqk7KeyG8yLz7ZoWYLH6F9MUiuCyue/3G8uX2MQt6UrBow7UZsGDmv0P/V9CEpICEd5GAXgbJTJMJf4VEKOZDLIEgCZSthkCYoke0IG0wCJp7i+QpDzZYRZwFKnLyhh1jNrBa+FlS6Lbi1bl6cuRWimHS4r0Rj/Bvyz0hTt5N2knGJxKQll8G7iSY79zzaRR7VAKXwOzC6N6pOj+62TL4Qudjo949zxrN6gSU6IO7Bsq/DKs2gb69SRpeA+iTXf9I3er+t2vPJpeszewXoQ1bevcStVSVY1fGwuNpW5DqwS1VAUcncgKiRVqbxxMedjocpLq83CAFqfspwKEMnh4HzM1zb+QBy/YCZ0E9UhPOjddUyvlo33M/yt+YK7CT9lY2c5/U6EC6ixXr70/MHHSSTZoSu5wuwxmKOycQMCf2YvJ4rG+3OAYXhQEZ4RkBtQI7tworiAhmkV0gbUg7l0yESuBvXScFEcOmyNgRBBdHGedJRHdOUwel88NERDp8J84Bo9F9GFEcLZK14VYK2iRZBePwampeIvbXh/N4knq+DM9o/+i5799PcpzFOVzEjcoXetXz7aiZLqRzwQSi9z6TNOofYdOrn6h6YIz1KOvb3Eo7cw65fM8yhlbJkOw1WPaGS3MqTvU3SlH2cF74OT7NuHHTNdHq6NJFOauiqTu1nM3pyY73mTc7CsR9cuPnhjd/rwr5uIky3Or4dHGHQ1nv1/3k99aZfeejW7uM7RLgWm3SzLvunjJe857yJFNAo5Sua4AcL6IbESUVPKMXPlMMkkaX9JH0nWgO8xUShTsKEWnpJX30Wn6megU4/ATGyE0iJlHITGaP49Cq2bvQn1yRAwO429GxOIBfbEvX2Dg7Ej6NGoWYOWl41wDOwbPJUYVTqS5rxDa0oUFAc/0p17vPH4zTLvLphE07v/8bKfy1ZaCX5iNL2r2PwzjBQ++/Nme+qxshdyWeqdk4ZZN61zGdYmvVfbLX9PV9HHUOJE+NpV9tGJSiTJgr1jumBe01vTwu8NcN7vz1uxo1dQ//W03+z+IEJ6hJLLWvT0UWUPIczmSHq3atOJ8cH51f/WN24+P0nJ2vttRV7JvOGrUMPNK3DL3TH8cXQa6brb0nNdg9rbwmjjHRsWz4wGLzR90ZYKV69BHEjpLPSpwLT8ZyeIu5gknVEfqc2oPF97cbI8feYLCLjJ2t8/gkjOvpw78y48cs2J4P+e+I9cDEdHdu/u2T2lh6aof3QxCc0aD6gcfYwNsDfBWv0NCNBvGIhOFRILkH/9vsfcJoM99WhJFA9V5GaEIifWnOZsL8mhIcf6HLJg2cyUcpAzm1xLAF3MPYiB4/XN+8KRfg7n3ynmCrzHxn6xxTXr+og94hElOWmvXcKP++W3t5mC7gYVPXbFfr/2K1oF6Z6GcP5Zx3mucNhxpZe7cbJLb8J1lwFYja4v6A9W1rvyD9yaO0yYnQ2tfJmHjaU30nAs747026ZxWNljza5P8EfL1f3jm2MkUqJpt5DzdfZPZQ7qEPWD9u1rxkdER79W9ThoiHEJ/T8jzgZXaRWL8CJHb55zHQkJkBGwKFYee/T95Ff7Ex7p5UQmAtxfzYoCb++KIhEMwWyMDqcBrGAQogAIto1Ag4P9RCLw15Mxwjc+0jJX1s9/Q949TfVRVPg6B7sW4jIrDXMMH4Q/X3vbIXf3i+HM7fWNXn/Llb8vywhInj1zctX1/kId2q5lvft6P6oOFbHKPmQm+/WlTw8bz6BKTgqe66QVGaXEqhzvVpm7ccHETKLevsOASO9Bdjx+qXDOwrfLR7J0qbyw/RW2s7FUsvsU8W5lfHep36X6fyZ+5JW0IxL8BnMn9MwAA"}]}],"sounds":{"enabled":true,"sound":[]},"navData":{"outline":{"links":[{"kind":"slidelink","slideid":"_player.6Vcut0FltWj","slidetitle":"","displaytext":"Pre-Module","expand":true,"type":"slide","links":[{"kind":"slidelink","slideid":"_player.6Vcut0FltWj.5zoG9NOJxS6","slidetitle":"Pre-Module","displaytext":"Pre-Module","expand":false,"type":"slide"},{"kind":"slidelink","slideid":"_player.6Vcut0FltWj.6CUwlOIyDeF","slidetitle":"Objectives","displaytext":"Objectives","expand":false,"type":"slide"},{"kind":"slidelink","slideid":"_player.6Vcut0FltWj.6F9Tl3Cq4g1","slidetitle":"ACEs Study","displaytext":"ACEs Study","expand":false,"type":"slide"},{"kind":"slidelink","slideid":"_player.6Vcut0FltWj.6BNI0oR5Aov","slidetitle":"ACEs and Health","displaytext":"ACEs and Health","expand":false,"type":"slide"},{"kind":"slidelink","slideid":"_player.6Vcut0FltWj.5tsagRUKOJu","slidetitle":"ACEs • Stress","displaytext":"ACEs • Stress","expand":false,"type":"slide"},{"kind":"slidelink","slideid":"_player.6Vcut0FltWj.5h5nNrSK4Tk","slidetitle":"ACEs • Stress","displaytext":"ACEs • Stress","expand":false,"type":"slide"},{"kind":"slidelink","slideid":"_player.6Vcut0FltWj.6ZFgG6KRZoB","slidetitle":"ACEs • Stress","displaytext":"ACEs • Stress","expand":false,"type":"slide"},{"kind":"slidelink","slideid":"_player.6Vcut0FltWj.6SJ6oAnr5VL","slidetitle":"ACE Pyramid","displaytext":"ACE Pyramid","expand":false,"type":"slide"},{"kind":"slidelink","slideid":"_player.6Vcut0FltWj.6ljLhYLDJTv","slidetitle":"Definition of Trauma","displaytext":"Definition of Trauma","expand":false,"type":"slide"},{"kind":"slidelink","slideid":"_player.6Vcut0FltWj.5fu440bJcNJ","slidetitle":"SDOH","displaytext":"SDOH","expand":false,"type":"slide"},{"kind":"slidelink","slideid":"_player.6Vcut0FltWj.6pvwg1m6nxp","slidetitle":"Proceed","displaytext":"Proceed","expand":false,"type":"slide"}]}]}},"resourceData":{"description":""}}');
