# Supplementary material for: Interactive Case-Based Childhood Adversity and Trauma-Informed Care Electronic Modules for Pediatric Primary Care
Source: MedEdPORTAL. 2020 Oct 12;16:10990. doi: 10.15766/mep_2374-8265.10990 (PMC7549390; doi:10.15766/mep_2374-8265.10990)
Supplement: Supplementary file 1 — CA-TIC Premodule folderCA-TIC Module 1 folderCA-TIC Module 2 folderCA-TIC Module 3 folderImage Citations.docxCA-TIC Evaluation.docx [file mep_2374-8265.10990-s001.zip › A. CA-TIC Premodule/html5/data/js/paths.js]

window.globalProvideData('paths', '{"Lib":{"commandset-0":{"nodeType":"g","children":[{"nodeType":"path","d":"M0,0L720,0 720,540 0,540z","id":"path-2","fill":"none"},{"nodeType":"image","transform":[{"type":"scale","args":[0.5,0.5]}],"id":"image-1","data-original-image":"01","x":0,"y":0,"opacity":1}],"className":"eventable"},"commandset-1":{"nodeType":"g","children":[{"nodeType":"path","d":"M0,0L161,0 161,69 0,69z","id":"path-4","fill":"none"},{"nodeType":"image","transform":[{"type":"scale","args":[0.5,0.5]}],"id":"image-3","data-original-image":"01","x":0,"y":0,"opacity":1}],"className":"eventable"},"commandset-2":{"nodeType":"g","children":[{"nodeType":"g","id":"shape-5","children":[{"nodeType":"path","d":"M0,0L483.4501953125,0 483.4501953125,157.571990966797 0,157.571990966797z","id":"path-5","fill":"none"}]},{"nodeType":"g","id":"shape-6","children":[{"nodeType":"use","transform":[{"type":"rotate","args":[0]}],"id":"text-6","data-reference-type":"text","data-reference-id":"01","data-shadow":false,"data-rotation":0,"x":0,"y":0}],"className":"uneventable"}],"className":"eventable"},"commandset-3":{"nodeType":"g","children":[{"nodeType":"text","font-family":"CorbelBold Charset1Bold2B8F5DE7","font-size":"28px","fill":"#FFFFFF","fill-opacity":1,"children":[{"nodeType":"tspan","x":"167 184 194 208 217 240 256 272 287 294 308 316 322","y":30,"children":["Pre-Module: "]}]},{"nodeType":"text","font-family":"CorbelBold Charset1Bold2B8F5DE7","font-size":"28px","fill":"#FFFFFF","fill-opacity":1,"children":[{"nodeType":"tspan","x":"8 26 42 56 70 80 92 106 111 127 143 150 157 173 189 205 221 237 243 259 274 289 303 313 320 334 350 362 376 388 397 403 419 435 447 454 468 475 481","y":65,"children":["Adverse Childhood Experiences, Social "]}]},{"nodeType":"text","font-family":"CorbelBold Charset1Bold2B8F5DE7","font-size":"28px","fill":"#FFFFFF","fill-opacity":1,"children":[{"nodeType":"tspan","x":"20 39 53 64 78 88 112 119 135 149 165 176 188 194 210 219 225 245 259 273 280 291 307 316 322 336 352 368 372 386 396 410 425 449 463 469","y":100,"children":["Determinants o Health, and Trauma "]}]},{"nodeType":"text","font-family":"CorbelBold Charset1Bold2B8F5DE7","font-size":"28px","fill":"#FFFFFF","fill-opacity":1,"children":[{"nodeType":"tspan","x":"155 163 179 188 204 214 238 252 268 273 289 303 313 327","y":135,"children":["Inormed Care"]}]}]},"commandset-4":{"nodeType":"g","children":[{"nodeType":"path","d":"M0,0L161,0 161,69 0,69z","id":"path-8","fill":"none"},{"nodeType":"image","transform":[{"type":"scale","args":[0.5,0.50364965200424194]}],"id":"image-7","data-original-image":"01","x":0,"y":0,"opacity":1}],"className":"eventable"},"commandset-5":{"nodeType":"g","children":[{"nodeType":"g","id":"shape-9","children":[{"nodeType":"path","d":"M0,0L648,0 648,107.25 0,107.25z","id":"path-9","fill":"none"}]},{"nodeType":"g","id":"shape-10","children":[{"nodeType":"use","transform":[{"type":"rotate","args":[0]}],"id":"text-10","data-reference-type":"text","data-reference-id":"01","data-shadow":false,"data-rotation":0,"x":0,"y":0}],"className":"uneventable"}],"className":"eventable"},"commandset-6":{"nodeType":"g","children":[{"nodeType":"text","font-family":"CorbelBold Charset1Bold2B8F5DE7","font-size":"36px","fill":"#FF0000","fill-opacity":1,"children":[{"nodeType":"tspan","x":"7 33 55 69 89 110 131 141 164 184 205 216","y":37,"children":["OBJECTIVES:"]}]}]},"commandset-7":{"nodeType":"g","children":[{"nodeType":"g","id":"shape-11","children":[{"nodeType":"path","d":"M0,0L648,0 648,278.996398925781 0,278.996398925781z","id":"path-11","fill":"none"}]},{"nodeType":"g","id":"shape-12","children":[{"nodeType":"use","transform":[{"type":"rotate","args":[0]}],"id":"text-12","data-reference-type":"text","data-reference-id":"01","data-shadow":false,"data-rotation":0,"x":0,"y":0}],"className":"uneventable"}],"className":"eventable"},"commandset-8":{"nodeType":"g","children":[{"nodeType":"text","font-family":"Arial Charset1_ 5n95JKw4F36EB6C","font-size":"28px","fill":"#000000","fill-opacity":1,"children":[{"nodeType":"tspan","x":"7 17","y":38,"children":["•"]}]},{"nodeType":"text","font-family":"Calibri Charset1_ 6051h51250B4F","font-size":"28px","fill":"#000000","fill-opacity":1,"children":[{"nodeType":"tspan","x":"17 43","y":38,"children":[" "]}]},{"nodeType":"text","font-family":"CorbelBold Charset1Bold2B8F5DE7","font-size":"28px","fill":"#000000","fill-opacity":1,"children":[{"nodeType":"tspan","x":"43 62 76 92 108 122 128 142 158 172 186 196 208 222 228 240 256 263 270 286 302 318 334 350 356 370 385 400 414 424 431 445 461 473 487 499 505 514 532 548 564 576 585 591 605 621 637 643","y":38,"children":["Dene adverse childhood experiences (ACEs) and "]}]},{"nodeType":"text","font-family":"CorbelBold Charset1Bold2B8F5DE7","font-size":"28px","fill":"#000000","fill-opacity":1,"children":[{"nodeType":"tspan","x":"43 55 71 83 90 104 111 117 133 147 158 172 182 206 213 229 243 259 270 282 288 304 313 319 335 349 363 370 381 397","y":83,"children":["social determinants o health"]}]},{"nodeType":"text","font-family":"Arial Charset1_ 5n95JKw4F36EB6C","font-size":"28px","fill":"#000000","fill-opacity":1,"children":[{"nodeType":"tspan","x":"7 17","y":135,"children":["•"]}]},{"nodeType":"text","font-family":"Calibri Charset1_ 6051h51250B4F","font-size":"28px","fill":"#000000","fill-opacity":1,"children":[{"nodeType":"tspan","x":"17 43","y":135,"children":[" "]}]},{"nodeType":"text","font-family":"CorbelBold Charset1Bold2B8F5DE7","font-size":"28px","fill":"#000000","fill-opacity":1,"children":[{"nodeType":"tspan","x":"43 59 74 89 96 112 122 136 142 153 169 183 189 205 219 235 251 258 269 276 292 308 314 330 339 345 356 366 380 395 419 433","y":135,"children":["Explore the denition o trauma"]}]},{"nodeType":"text","font-family":"Arial Charset1_ 5n95JKw4F36EB6C","font-size":"28px","fill":"#000000","fill-opacity":1,"children":[{"nodeType":"tspan","x":"7 17","y":187,"children":["•"]}]},{"nodeType":"text","font-family":"Calibri Charset1_ 6051h51250B4F","font-size":"28px","fill":"#000000","fill-opacity":1,"children":[{"nodeType":"tspan","x":"17 43","y":187,"children":[" "]}]},{"nodeType":"text","font-family":"CorbelBold Charset1Bold2B8F5DE7","font-size":"28px","fill":"#000000","fill-opacity":1,"children":[{"nodeType":"tspan","x":"43 62 76 88 100 110 117 133 147 153 164 180 194 200 212 228 244 260 274 286 297 304 320 336 342 358 372 383 404 418 432 448 454 465 475 489 504 528 542 548 562 578 594 600","y":187,"children":["Describe the connection between trauma and "]}]},{"nodeType":"text","font-family":"CorbelBold Charset1Bold2B8F5DE7","font-size":"28px","fill":"#000000","fill-opacity":1,"children":[{"nodeType":"tspan","x":"43 59 73 87 98 114 120 136 151 162 174 190 214 228 240","y":232,"children":["heath outcomes"]}]}]},"commandset-9":{"nodeType":"g","children":[{"nodeType":"path","d":"M0,0L568,0 568,509 0,509z","id":"path-14","fill":"none"},{"nodeType":"image","transform":[{"type":"scale","args":[0.5,0.49853086471557617]}],"id":"image-13","data-original-image":"01","x":0,"y":0,"opacity":1}],"className":"eventable"},"commandset-10":{"nodeType":"g","children":[{"nodeType":"text","font-family":"CorbelBold Charset1Bold2B8F5DE7","font-size":"36px","fill":"#FF0000","fill-opacity":1,"children":[{"nodeType":"tspan","x":"7 31 52 72 93 99 120 141 166 190 213","y":37,"children":["ACES STUDY"]}]}]},"commandset-11":{"nodeType":"g","children":[{"nodeType":"g","id":"shape-15","children":[{"nodeType":"path","d":"M0,0L575,0 575,32 0,32z","id":"path-15","fill":"none"}]},{"nodeType":"g","id":"shape-16","children":[{"nodeType":"use","transform":[{"type":"rotate","args":[0]}],"id":"text-16","data-reference-type":"text","data-reference-id":"01","data-shadow":false,"data-rotation":0,"x":0,"y":0}],"className":"uneventable"}],"className":"eventable"},"commandset-12":{"nodeType":"g","children":[{"nodeType":"text","font-family":"Calibri Charset1_ 6051h51250B4F","font-size":"11px","fill":"#000000","fill-opacity":1,"children":[{"nodeType":"tspan","x":"7 12 18 24 29 35 39 44 50 52 58 64 67 70 76 82 88 94 100 102 107 112 118 124 128 131 137 143 148 154 159 164 166 168 174 180 186 190 196 200 205 207 210 216 220 222 229 232 237 243 249 254 260 262 268 274 280 284 288 294 297 299 305 311 317 319 325 329 335 340 346 352 358 364 370 373 375","y":13,"children":["“Adverse Childhood Experiences”  Ceners or Disease Conrol and Prevenon. "]}]},{"nodeType":"text","font-family":"Calibri Charset1_ 6051h51250B4F","font-size":"11px","fill":"#000000","fill-opacity":1,"children":[{"nodeType":"tspan","x":"7 13 20 26 31 34 38 42 50 58 66 69 74 80 85 88 93 99 104 108 113 116 122 125 131 137 142 148 154 158 164 169 175 181 187 193 199 203 208 214 217 220 226 232 238 244 249 255 261 267 273 279 285 290 293 299 304 308 312 318 323 329 334 338 344 350 355 359 362 368 374 380 385 388 394 398 407 410","y":26,"children":["hps://www.cdc.gov/violenceprevenon/childabuseandneglec/acesudy/index.hml"]}]}]},"commandset-13":{"nodeType":"g","children":[{"nodeType":"text","font-family":"CorbelBold Charset1Bold2B8F5DE7","font-size":"36px","fill":"#FF0000","fill-opacity":1,"children":[{"nodeType":"tspan","x":"7 31 52 72 93 98 122 148 173 180 205 225 249 264 285 310","y":37,"children":["ACES AND HEALTH"]}]}]},"commandset-14":{"nodeType":"g","children":[{"nodeType":"g","id":"shape-17","children":[{"nodeType":"path","d":"M0,0L574,0 574,48 0,48z","id":"path-17","fill":"none"}]},{"nodeType":"g","id":"shape-18","children":[{"nodeType":"use","transform":[{"type":"rotate","args":[0]}],"id":"text-18","data-reference-type":"text","data-reference-id":"01","data-shadow":false,"data-rotation":0,"x":0,"y":0}],"className":"uneventable"}],"className":"eventable"},"commandset-15":{"nodeType":"g","children":[{"nodeType":"text","font-family":"Calibri Charset1_ 6051h51250B4F","font-size":"12px","fill":"#000000","fill-opacity":1,"children":[{"nodeType":"tspan","x":"7 11 21 28 34 41 44 51 56 59 65 72 79 83 90 94 100 103 107 114 118 121 129 133 139 146 153 159 166 169 175 182 189 193 197 204 208 211 218 225 232 235 241 245 252 257 264 271 278 285 292 295 298 302 309 313 317 321 328 333 340 347 350 354 358 365 375 378","y":14,"children":["Image by Ceners or Disease Conrol and Prevenon, rerieved rom "]}]},{"nodeType":"text","font-family":"Calibri Charset1_ 6051h51250B4F","font-size":"12px","fill":"#000000","fill-opacity":1,"children":[{"nodeType":"tspan","x":"7 14 22 29 35 38 43 48 57 66 75 78 83 90 95 98 104 111 116 121 126 130 137 141 148 155 160 167 174 178 185 190 197 204 211 218 225 230 235 242 246 250 257 264 271 278 284 291 298 305 312 319 326 332 336 343 348 352 357 364 369 376 382 386 393 400 405 410 417 422 429 433 439 443 450 457 464 468 473 479 482 489 493 503 507 510 517 524 527","y":28,"children":["hps://www.cdc.gov/violenceprevenon/childabuseandneglec/acesudy/ace-graphics.hml on "]}]},{"nodeType":"text","font-family":"Calibri Charset1_ 6051h51250B4F","font-size":"12px","fill":"#000000","fill-opacity":1,"children":[{"nodeType":"tspan","x":"7 15 22 27 34 44 51 58 62 65 71 77 80 83 89 95 101 107 110 113 116 120 130 137 143 150 153 157 163 166 170 177 180 184 191 198 201 208 215 222 226 230 235 238 245 252 262 269 273 280 283 286","y":42,"children":["December 21, 2019.  Image is in he public domain. "]}]}]},"commandset-16":{"nodeType":"g","children":[{"nodeType":"path","d":"M0,0L637,0 637,382 0,382z","id":"path-20","fill":"none"},{"nodeType":"image","transform":[{"type":"scale","args":[0.5,0.49934640526771545]}],"id":"image-19","data-original-image":"01","x":0,"y":0,"opacity":1}],"className":"eventable"},"commandset-17":{"nodeType":"g","children":[{"nodeType":"text","font-family":"CorbelBold Charset1Bold2B8F5DE7","font-size":"36px","fill":"#FF0000","fill-opacity":1,"children":[{"nodeType":"tspan","x":"7 31 52 72 93 100 116 123 144 165 188 208 229 250","y":37,"children":["ACES • STRESS"]}]}]},"commandset-18":{"nodeType":"g","children":[{"nodeType":"defs","children":[{"nodeType":"filter","id":"filter-22","children":[{"nodeType":"feFlood","result":"floodOut","flood-color":"#000000","flood-opacity":0.34},{"nodeType":"feGaussianBlur","result":"gaussOut","in":"SourceAlpha","stdDeviation":[1.3999999761581421,1.3999999761581421]},{"nodeType":"feComposite","in":"floodOut","in2":"gaussOut","operator":"in"}],"filterUnits":"userSpaceOnUse","x":-9,"y":-9,"width":561.5,"height":181.5}]},{"nodeType":"use","transform":[{"type":"translate","args":[0,0]},{"type":"scale","args":[1,1]}],"xlink:href":"#pathwrap-21","filter":"url(#filter-22)","data-angle":90,"data-distance":2,"data-height":163.5,"data-scale":1,"data-adornment-type":"drop-shadow","data-width":543.5},{"nodeType":"g","id":"pathwrap-21","children":[{"nodeType":"g","id":"shape-23","children":[{"nodeType":"path","d":"M0,0L541.562133789063,0 541.562133789063,161.131805419922 0,161.131805419922z","id":"path-23","fill":"#008000","fill-opacity":1,"stroke-width":1,"stroke":"#4A7EBB","stroke-opacity":1,"stroke-linecap":"flat","stroke-linejoin":"round"}]},{"nodeType":"g","id":"shape-24","children":[{"nodeType":"use","transform":[{"type":"rotate","args":[0]}],"id":"text-24","data-reference-type":"text","data-reference-id":"01","data-shadow":true,"data-rotation":0,"x":0,"y":0}],"className":"uneventable"}]}],"className":"eventable"},"commandset-19":{"nodeType":"g","children":[{"nodeType":"text","font-family":"CalibriBold CharsetBold1ED15C4D","font-size":"60px","fill":"#969696","fill-opacity":1,"children":[{"nodeType":"tspan","x":"93.7999954 124.7999954 156.7999954 180.7999954 195.7999954 230.7999954 257.7999954 287.7999954 301.7999954 329.7999954 350.7999954 370.7999954 400.7999954 424.7999954 448.7999954","y":101.8,"children":["Posive Sress"]}]},{"nodeType":"text","font-family":"CalibriBold CharsetBold1ED15C4D","font-size":"60px","fill":"#FFFFFF","fill-opacity":1,"children":[{"nodeType":"tspan","x":"93 124 156 180 195 230 257 287 301 329 350 370 400 424 448","y":101,"children":["Posive Sress"]}]}]},"commandset-20":{"nodeType":"g","children":[{"nodeType":"g","id":"shape-25","children":[{"nodeType":"path","d":"M0,0L547,0 547,80 0,80z","id":"path-25","fill":"none"}]},{"nodeType":"g","id":"shape-26","children":[{"nodeType":"use","transform":[{"type":"rotate","args":[0]}],"id":"text-26","data-reference-type":"text","data-reference-id":"01","data-shadow":false,"data-rotation":0,"x":0,"y":0}],"className":"uneventable"}],"className":"eventable"},"commandset-21":{"nodeType":"g","children":[{"nodeType":"text","font-family":"CalibriBold CharsetBold1ED15C4D","font-size":"30px","fill":"#000000","fill-opacity":1,"children":[{"nodeType":"tspan","x":"79 96 107 114 129 139 146 161 168 176 192 205 216 231 246 258 273 285 292 299 315 322 338 353 368 379 389 396 406 421 431 446 453 468 475","y":32,"children":["Brie • Increases in hear rae • "]}]},{"nodeType":"text","font-family":"CalibriBold CharsetBold1ED15C4D","font-size":"30px","fill":"#000000","fill-opacity":1,"children":[{"nodeType":"tspan","x":"61 87 94 101 117 124 139 146 161 175 190 208 224 240 247 263 273 280 292 302 313 328 340 352 359 375 391 402 426 442 458 473 485","y":69,"children":["Mild elevaon o sress hormones"]}]}]},"commandset-22":{"nodeType":"g","children":[{"nodeType":"g","id":"shape-27","children":[{"nodeType":"path","d":"M0,0L516,0 516,41 0,41z","id":"path-27","fill":"none"}]},{"nodeType":"g","id":"shape-28","children":[{"nodeType":"use","transform":[{"type":"rotate","args":[0]}],"id":"text-28","data-reference-type":"text","data-reference-id":"01","data-shadow":false,"data-rotation":0,"x":0,"y":0}],"className":"uneventable"}],"className":"eventable"},"commandset-23":{"nodeType":"g","children":[{"nodeType":"text","font-family":"Calibri Charset1_ 6051h51250B4F","font-size":"11px","fill":"#000000","fill-opacity":1,"children":[{"nodeType":"tspan","x":"7 12 16 22 27 30 35 37 42 46 50 56 61 66 71 73 75 81 87 93 97 103 107 109 115 121 123 127 133 139 141 148 154 159 165 168 174 180 183 189 194 196 202 208 211 214 220 223 225 232 238 242 247 253 257 263 265 272 278 281 286 292 296 301 304 308 313 316 318 324 331 337 342 345 349 353 359 365 370 376 379 385 391 394 400 405 410 416 419 422 428 431 437 443 447 452 458 462 468 471 477 483 489","y":13,"children":["“Toxic Sress”  Cener on he Developing Child. Harvard Universiy. hps://developingchild.harvard.edu"]}]},{"nodeType":"text","font-family":"Calibri Charset1_ 6051h51250B4F","font-size":"18px","fill":"#000000","fill-opacity":1,"children":[{"nodeType":"tspan","x":"7 55","y":33,"children":[" "]}]}]},"commandset-24":{"nodeType":"g","children":[{"nodeType":"defs","children":[{"nodeType":"filter","id":"filter-30","children":[{"nodeType":"feFlood","result":"floodOut","flood-color":"#000000","flood-opacity":0.34},{"nodeType":"feGaussianBlur","result":"gaussOut","in":"SourceAlpha","stdDeviation":[1.3999999761581421,1.3999999761581421]},{"nodeType":"feComposite","in":"floodOut","in2":"gaussOut","operator":"in"}],"filterUnits":"userSpaceOnUse","x":-9,"y":-9,"width":561.5,"height":181.5}]},{"nodeType":"use","transform":[{"type":"translate","args":[0,0]},{"type":"scale","args":[1,1]}],"xlink:href":"#pathwrap-29","filter":"url(#filter-30)","data-angle":90,"data-distance":2,"data-height":163.5,"data-scale":1,"data-adornment-type":"drop-shadow","data-width":543.5},{"nodeType":"g","id":"pathwrap-29","children":[{"nodeType":"g","id":"shape-31","children":[{"nodeType":"path","d":"M0,0L541.562133789063,0 541.562133789063,161.131805419922 0,161.131805419922z","id":"path-31","fill":"#E8CC16","fill-opacity":1,"stroke-width":1,"stroke":"#4A7EBB","stroke-opacity":1,"stroke-linecap":"flat","stroke-linejoin":"round"}]},{"nodeType":"g","id":"shape-32","children":[{"nodeType":"use","transform":[{"type":"rotate","args":[0]}],"id":"text-32","data-reference-type":"text","data-reference-id":"01","data-shadow":true,"data-rotation":0,"x":0,"y":0}],"className":"uneventable"}]}],"className":"eventable"},"commandset-25":{"nodeType":"g","children":[{"nodeType":"text","font-family":"CalibriBold CharsetBold1ED15C4D","font-size":"60px","fill":"#969696","fill-opacity":1,"children":[{"nodeType":"tspan","x":"76.7999954 101.7999954 133.7999954 148.7999954 178.7999954 198.7999954 228.7999954 260.7999954 275.7999954 305.7999954 319.7999954 347.7999954 368.7999954 388.7999954 418.7999954 442.7999954 466.7999954","y":101.8,"children":["Tolerable Sress"]}]},{"nodeType":"text","font-family":"CalibriBold CharsetBold1ED15C4D","font-size":"60px","fill":"#FFFFFF","fill-opacity":1,"children":[{"nodeType":"tspan","x":"76 101 133 148 178 198 228 260 275 305 319 347 368 388 418 442 466","y":101,"children":["Tolerable Sress"]}]}]},"commandset-26":{"nodeType":"g","children":[{"nodeType":"text","font-family":"CalibriBold CharsetBold1ED15C4D","font-size":"30px","fill":"#000000","fill-opacity":1,"children":[{"nodeType":"tspan","x":"47 59 74 98 114 130 140 155 166 180 187 202 209 228 243 250 264 280 290 305 321 336 352 359 376 391 403 419 435 451 463 478 485 500 507","y":32,"children":["Temporary • Heighened Response • "]}]},{"nodeType":"text","font-family":"CalibriBold CharsetBold1ED15C4D","font-size":"30px","fill":"#000000","fill-opacity":1,"children":[{"nodeType":"tspan","x":"148 165 181 198 213 224 239 255 262 278 292 299 313 329 345 361 377 388 398","y":69,"children":["Buered by Suppor"]}]}]},"commandset-27":{"nodeType":"g","children":[{"nodeType":"defs","children":[{"nodeType":"filter","id":"filter-34","children":[{"nodeType":"feFlood","result":"floodOut","flood-color":"#000000","flood-opacity":0.34},{"nodeType":"feGaussianBlur","result":"gaussOut","in":"SourceAlpha","stdDeviation":[1.3999999761581421,1.3999999761581421]},{"nodeType":"feComposite","in":"floodOut","in2":"gaussOut","operator":"in"}],"filterUnits":"userSpaceOnUse","x":-9,"y":-9,"width":561.5,"height":181.5}]},{"nodeType":"use","transform":[{"type":"translate","args":[0,0]},{"type":"scale","args":[1,1]}],"xlink:href":"#pathwrap-33","filter":"url(#filter-34)","data-angle":90,"data-distance":2,"data-height":163.5,"data-scale":1,"data-adornment-type":"drop-shadow","data-width":543.5},{"nodeType":"g","id":"pathwrap-33","children":[{"nodeType":"g","id":"shape-35","children":[{"nodeType":"path","d":"M0,0L541.562133789063,0 541.562133789063,161.131805419922 0,161.131805419922z","id":"path-35","fill":"#FF0000","fill-opacity":1,"stroke-width":1,"stroke":"#4A7EBB","stroke-opacity":1,"stroke-linecap":"flat","stroke-linejoin":"round"}]},{"nodeType":"g","id":"shape-36","children":[{"nodeType":"use","transform":[{"type":"rotate","args":[0]}],"id":"text-36","data-reference-type":"text","data-reference-id":"01","data-shadow":true,"data-rotation":0,"x":0,"y":0}],"className":"uneventable"}]}],"className":"eventable"},"commandset-28":{"nodeType":"g","children":[{"nodeType":"text","font-family":"CalibriBold CharsetBold1ED15C4D","font-size":"60px","fill":"#969696","fill-opacity":1,"children":[{"nodeType":"tspan","x":"128.7999878 153.7999878 184.7999878 212.7999878 227.7999878 252.7999878 266.7999878 294.7999878 315.7999878 335.7999878 365.7999878 389.7999878 413.7999878","y":101.8,"children":["Toxic Sress"]}]},{"nodeType":"text","font-family":"CalibriBold CharsetBold1ED15C4D","font-size":"60px","fill":"#FFFFFF","fill-opacity":1,"children":[{"nodeType":"tspan","x":"128 153 184 212 227 252 266 294 315 335 365 389 413","y":101,"children":["Toxic Sress"]}]}]},"commandset-29":{"nodeType":"g","children":[{"nodeType":"text","font-family":"CalibriBold CharsetBold1ED15C4D","font-size":"30px","fill":"#000000","fill-opacity":1,"children":[{"nodeType":"tspan","x":"8 24 35 51 58 74 90 104 119 135 142 163 170 187 202 218 233 248 258 273 289 296 314 327 345 359 374 392 408 424 431 447 457 464 478 488 499 514 526 538 545","y":32,"children":["Prolonged & Repeaed Acvaon o Sress "]}]},{"nodeType":"text","font-family":"CalibriBold CharsetBold1ED15C4D","font-size":"30px","fill":"#000000","fill-opacity":1,"children":[{"nodeType":"tspan","x":"166 183 198 210 226 242 258 270 285 292 306 320 332 342 357 381 388","y":69,"children":["Response Sysem "]}]}]},"commandset-30":{"nodeType":"g","children":[{"nodeType":"g","id":"shape-37","children":[{"nodeType":"path","d":"M0,0L574,0 574,48 0,48z","id":"path-37","fill":"none","stroke-width":1,"stroke":"#FFFFFF","stroke-opacity":1,"stroke-linecap":"flat","stroke-linejoin":"round"}]},{"nodeType":"g","id":"shape-38","children":[{"nodeType":"use","transform":[{"type":"rotate","args":[0]}],"id":"text-38","data-reference-type":"text","data-reference-id":"01","data-shadow":false,"data-rotation":0,"x":0,"y":0}],"className":"uneventable"}],"className":"eventable"},"commandset-31":{"nodeType":"g","children":[{"nodeType":"path","d":"M0,0L524,0 524,439 0,439z","id":"path-40","fill":"none"},{"nodeType":"image","transform":[{"type":"scale","args":[0.5,0.5]}],"id":"image-39","data-original-image":"01","x":0,"y":0,"opacity":1}],"className":"eventable"},"commandset-32":{"nodeType":"g","children":[{"nodeType":"text","font-family":"CorbelBold Charset1Bold2B8F5DE7","font-size":"36px","fill":"#FF0000","fill-opacity":1,"children":[{"nodeType":"tspan","x":"7 31 52 72 79 101 124 147 171 201 211 236","y":37,"children":["ACE PYRAMID"]}]}]},"commandset-33":{"nodeType":"g","children":[{"nodeType":"g","id":"shape-41","children":[{"nodeType":"path","d":"M0,0L651.214172363281,0 651.214172363281,67.5033111572266 0,67.5033111572266z","id":"path-41","fill":"none"}]},{"nodeType":"g","id":"shape-42","children":[{"nodeType":"use","transform":[{"type":"rotate","args":[0]}],"id":"text-42","data-reference-type":"text","data-reference-id":"01","data-shadow":false,"data-rotation":0,"x":0,"y":0}],"className":"uneventable"}],"className":"eventable"},"commandset-34":{"nodeType":"g","children":[{"nodeType":"text","font-family":"CorbelBold Charset1Bold2B8F5DE7","font-size":"36px","fill":"#FF0000","fill-opacity":1,"children":[{"nodeType":"tspan","x":"7 32 52 71 81 107 117 138 148 174 200 206 232 251 256 277 300 324 349 379 403 410","y":37,"children":["DEFINITION OF TRAUMA "]}]}]},"commandset-35":{"nodeType":"g","children":[{"nodeType":"path","d":"M0,0L333,0 333,222 0,222z","id":"path-44","fill":"none"},{"nodeType":"image","transform":[{"type":"scale","args":[0.5,0.5]}],"id":"image-43","data-original-image":"01","x":0,"y":0,"opacity":1}],"className":"eventable"},"commandset-36":{"nodeType":"g","children":[{"nodeType":"g","id":"shape-45","children":[{"nodeType":"path","d":"M0,0L655,0 655,299 0,299z","id":"path-45","fill":"none"}]},{"nodeType":"g","id":"shape-46","children":[{"nodeType":"use","transform":[{"type":"rotate","args":[0]}],"id":"text-46","data-reference-type":"text","data-reference-id":"01","data-shadow":false,"data-rotation":0,"x":0,"y":0}],"className":"uneventable"}],"className":"eventable"},"commandset-37":{"nodeType":"g","children":[{"nodeType":"text","font-family":"Calibri Charset1_ 6051h51250B4F","font-size":"18px","fill":"#000000","fill-opacity":1,"children":[{"nodeType":"tspan","x":"7 16 25 34 38 46 55 64 71 77 86 95 103 112 116 126 135 144 151 160 164 173 182 191 195 210 219 228 234 243 247 251 262 271 280 284 290 299 303 311 320 326 334 338 346 355 362 366 376 385 399 403 412 416 423 429 435 444 454 464 473 477 482 490 500 515 526 534 544 549 553 562 571 581 590 599 606 610","y":20,"children":["The Subsance Abuse and Menal Healh Services Adminisraon (SAMHSA) denes "]}]},{"nodeType":"text","font-family":"Calibri Charset1_ 6051h51250B4F","font-size":"18px","fill":"#000000","fill-opacity":1,"children":[{"nodeType":"tspan","x":"7 13 19 28 37 51 60 64 73 80 84","y":42,"children":["rauma as "]}]},{"nodeType":"text","font-family":"CalibriBold CharsetBold1ED15C4D","font-size":"18px","fill":"#000000","fill-opacity":1,"children":[{"nodeType":"tspan","x":"84 92 105 114 124 128 137 146 155 165 171 176 180 187 196 202 206 215 222 226 236 242 246 255 264 273 283 289 296 301 305 315 321 325 332 341 347 351 361 367 371 379 383 389 397 407 422 429 435 444 454 462 471 478 482 491 499 509 518 524 528 537 547 555 564 574 578 588 597 601 610 620 624","y":42,"children":["“…an even, series o evens, or se o circumsances experienced by an "]}]},{"nodeType":"text","font-family":"CalibriBold CharsetBold1ED15C4D","font-size":"18px","fill":"#000000","fill-opacity":1,"children":[{"nodeType":"tspan","x":"7 11 21 31 35 44 48 58 68 77 81 85 94 101 105 115 125 134 141 145 153 162 166 170 179 183 193 199 203 212 227 237 248 258 268 277 281 285 294 298 308 317 323 338 344 354 358 362 372 378 382 386 390 396 405 411 417 427 433 442 451 457 466 476 480 490 499 503 516 520 526 536 540 544 553 560 571 581 590 594","y":64,"children":["individual as physically or emoonally harmul or lie-hreaening wih lasng "]}]},{"nodeType":"text","font-family":"CalibriBold CharsetBold1ED15C4D","font-size":"18px","fill":"#000000","fill-opacity":1,"children":[{"nodeType":"tspan","x":"7 16 26 35 44 50 57 66 70 79 90 99 107 113 120 124 134 144 148 154 164 173 177 181 191 201 205 214 218 228 238 247 251 255 262 266 272 282 292 300 311 321 331 335 345 354 358 367 377 387 391 406 415 425 431 440 444 449 453 463 473 482 489 493 501 510 514 519 523 530 540 548 552 561 565 570 574","y":86,"children":["adverse eecs on he individual\'s unconing and menal, physical, social, "]}]},{"nodeType":"text","font-family":"CalibriBold CharsetBold1ED15C4D","font-size":"18px","fill":"#000000","fill-opacity":1,"children":[{"nodeType":"tspan","x":"7 16 31 41 52 62 72 81 85 90 94 104 110 114 121 131 135 141 145 151 161 170 174 178 191 200 204 208 214 224 233 237 247 256 261 269 273","y":108,"children":["emoonal, or spiriual well-being.” "]}]}]},"commandset-38":{"nodeType":"g","children":[{"nodeType":"path","d":"M0,0L499,0 499,400 0,400z","id":"path-48","fill":"none"},{"nodeType":"image","transform":[{"type":"scale","args":[0.5,0.5]}],"id":"image-47","data-original-image":"01","x":0,"y":0,"opacity":1}],"className":"eventable"},"commandset-39":{"nodeType":"g","children":[{"nodeType":"text","font-family":"CorbelBold Charset1Bold2B8F5DE7","font-size":"36px","fill":"#FF0000","fill-opacity":1,"children":[{"nodeType":"tspan","x":"7 28 54 75 85 109 128 135 160 180 201 221 244 274 284 310 334 360 381 402 408 434 453 460 485 505 529 544 565 590","y":37,"children":["SOCIAL DETERMINANTS OF HEALTH"]}]}]},"commandset-40":{"nodeType":"g","children":[{"nodeType":"path","d":"M0,0L694,0 694,128 0,128z","id":"path-50","fill":"none"},{"nodeType":"image","transform":[{"type":"scale","args":[0.5,0.39751553535461426]}],"id":"image-49","data-original-image":"01","x":0,"y":0,"opacity":1}],"className":"eventable"}},"common":{"commandset-0":{"nodeType":"g","children":[{"nodeType":"use","transform":[{"type":"rotate","args":[0]}],"id":"text-51","data-reference-type":"text","data-reference-id":"01","data-shadow":false,"data-rotation":0,"x":0,"y":0}]},"commandset-1":{"nodeType":"g","children":[{"nodeType":"text","font-family":"Open SansBold CharsBold3D424780","font-size":"19px","fill":"#FFFFFF","fill-opacity":1,"children":[{"nodeType":"tspan","x":"0 12 24 36 41 60 72 81 89 94 104 116 135 147 153 164 172 183 188 196 208 219 224 236 248 259 268 276 282 294 306 311 323 334 341 353 362 373 378","y":20,"children":["You must complete the question beore "]}]},{"nodeType":"text","font-family":"Open SansBold CharsBold3D424780","font-size":"19px","fill":"#FFFFFF","fill-opacity":1,"children":[{"nodeType":"tspan","x":"0 9 21 33 52 58 66 74 80 92 103 108","y":46,"children":["submitting."]}]}]},"commandset-2":{"nodeType":"g","children":[{"nodeType":"text","font-family":"Open Sans Charset1_ 67h8B9471A0","font-size":"16px","fill":"#FFFFFF","fill-opacity":1,"children":[{"nodeType":"tspan","x":"39 51 61","y":21,"children":["OK"]}]}]},"commandset-3":{"nodeType":"g","children":[{"nodeType":"text","font-family":"Open SansBold CharsBold3D424780","font-size":"19px","fill":"#FFFFFF","fill-opacity":1,"children":[{"nodeType":"tspan","x":"0 11 23 31 42 51 56 67 79 91 100 105 117 128 147 158 163 169 181 186 194 206 217 222 235 246 252 264 269 281 292 298 310 326 331","y":20,"children":["Enter your name in the eld below:"]}]}]},"commandset-4":{"nodeType":"g","children":[{"nodeType":"text","font-family":"Open SansBold CharsBold3D424780","font-size":"19px","fill":"#FFFFFF","fill-opacity":1,"children":[{"nodeType":"tspan","x":"0 12 24 36 41 60 72 81 89 94 103 113 122 134 140 146 151 159 171 176 184 196 207 212 224 236 244 252 264 283 288 300 311 318 330 339 350 355","y":20,"children":["You must scroll to the bottom beore "]}]},{"nodeType":"text","font-family":"Open SansBold CharsBold3D424780","font-size":"19px","fill":"#FFFFFF","fill-opacity":1,"children":[{"nodeType":"tspan","x":"0 9 21 33 52 58 66 74 80 92 103 108","y":46,"children":["submitting."]}]}]},"commandset-5":{"nodeType":"g","children":[{"nodeType":"text","font-family":"Open SansBold CharsBold3D424780","font-size":"19px","fill":"#FFFFFF","fill-opacity":1,"children":[{"nodeType":"tspan","x":"0 18 30 42 48 60 65 76 88 100 105 111 117 129 140 145 153 165 170 179 190 199 211 230 241 246 262 274 285 294 305 310 321 333 345 350 356 367 374 382 387","y":20,"children":["Would you like to resume where you let "]}]},{"nodeType":"text","font-family":"Open SansBold CharsBold3D424780","font-size":"19px","fill":"#FFFFFF","fill-opacity":1,"children":[{"nodeType":"tspan","x":"0 12 27 36","y":46,"children":["o?"]}]}]},"commandset-6":{"nodeType":"g","children":[{"nodeType":"text","font-family":"Open Sans Charset1_ 67h8B9471A0","font-size":"16px","fill":"#FFFFFF","fill-opacity":1,"children":[{"nodeType":"tspan","x":"37 46 55 63","y":21,"children":["Yes"]}]}]},"commandset-7":{"nodeType":"g","children":[{"nodeType":"text","font-family":"Open Sans Charset1_ 67h8B9471A0","font-size":"16px","fill":"#FFFFFF","fill-opacity":1,"children":[{"nodeType":"tspan","x":"39 51 61","y":21,"children":["No"]}]}]},"commandset-8":{"nodeType":"g","children":[{"nodeType":"g","id":"shape-52","children":[{"nodeType":"path","d":"M0,0L383,0 383,105 0,105z","id":"path-52","fill":"#FFFFFF","fill-opacity":0}],"className":"uneventable"},{"nodeType":"g","id":"shape-53","children":[{"nodeType":"use","transform":[{"type":"rotate","args":[0]}],"id":"text-53","data-reference-type":"text","data-reference-id":"01","data-shadow":false,"data-rotation":0,"x":0,"y":0}],"className":"uneventable"}]}}}');
