# Supplementary material for: Interactive Case-Based Childhood Adversity and Trauma-Informed Care Electronic Modules for Pediatric Primary Care
Source: MedEdPORTAL. 2020 Oct 12;16:10990. doi: 10.15766/mep_2374-8265.10990 (PMC7549390; doi:10.15766/mep_2374-8265.10990)
Supplement: Supplementary file 1 — CA-TIC Premodule folderCA-TIC Module 1 folderCA-TIC Module 2 folderCA-TIC Module 3 folderImage Citations.docxCA-TIC Evaluation.docx [file mep_2374-8265.10990-s001.zip › A. CA-TIC Premodule/html5/lib/scripts/ds-bootstrap.min.js]

/*! ds-bootstrap - v1.0.0.1105 - 2020-04-1 8:57pm UTC
* Copyright (c) 2020 ; Not Licensed */!function(a){function t(t){for(var e,n,i=t[0],r=t[1],o=0,s=[];o<i.length;o++)n=i[o],Object.prototype.hasOwnProperty.call(u,n)&&u[n]&&s.push(u[n][0]),u[n]=0;for(e in r)Object.prototype.hasOwnProperty.call(r,e)&&(a[e]=r[e]);for(c&&c(t);s.length;)s.shift()()}var n={},u={0:0};function r(t){if(n[t])return n[t].exports;var e=n[t]={i:t,l:!1,exports:{}};return a[t].call(e.exports,e,e.exports,r),e.l=!0,e.exports}r.e=function(){return Promise.resolve()},r.m=a,r.c=n,r.d=function(t,e,n){r.o(t,e)||Object.defineProperty(t,e,{enumerable:!0,get:n})},r.r=function(t){"undefined"!=typeof Symbol&&Symbol.toStringTag&&Object.defineProperty(t,Symbol.toStringTag,{value:"Module"}),Object.defineProperty(t,"__esModule",{value:!0})},r.t=function(e,t){if(1&t&&(e=r(e)),8&t)return e;if(4&t&&"object"==typeof e&&e&&e.__esModule)return e;var n=Object.create(null);if(r.r(n),Object.defineProperty(n,"default",{enumerable:!0,value:e}),2&t&&"string"!=typeof e)for(var i in e)r.d(n,i,function(t){return e[t]}.bind(null,i));return n},r.n=function(t){var e=t&&t.__esModule?function(){return t.default}:function(){return t};return r.d(e,"a",e),e},r.o=function(t,e){return Object.prototype.hasOwnProperty.call(t,e)},r.p="",r.oe=function(t){throw console.error(t),t};var e=window.webpackJsonp=window.webpackJsonp||[],i=e.push.bind(e);e.push=t,e=e.slice();for(var o=0;o<e.length;o++)t(e[o]);var c=i;r(r.s=52)}([function(t,w,_){(function(m,y){var A;
/**
 * @license
 * lodash 3.10.1 (Custom Build) <https://lodash.com/>
 * Build: `lodash modern -o ./lodash.js`
 * Copyright 2012-2015 The Dojo Foundation <http://dojofoundation.org/>
 * Based on Underscore.js 1.8.3 <http://underscorejs.org/LICENSE>
 * Copyright 2009-2015 Jeremy Ashkenas, DocumentCloud and Investigative Reporters & Editors
 * Available under MIT license <https://lodash.com/license>
 */(function(){var vr,t,e,mr="3.10.1",yr=1,Ar=2,wr=4,_r=8,br=16,Sr=32,Tr=64,xr=128,Er=256,Cr=30,Or="...",Rr=150,Pr=16,Ir=200,kr=1,Nr=2,Dr="Expected a function",Lr="__lodash_placeholder__",Mr="[object Arguments]",Vr="[object Array]",jr="[object Boolean]",Fr="[object Date]",Hr="[object Error]",Ur="[object Function]",n="[object Map]",Wr="[object Number]",qr="[object Object]",Br="[object RegExp]",i="[object Set]",zr="[object String]",r="[object WeakMap]",Gr="[object ArrayBuffer]",Xr="[object Float32Array]",Jr="[object Float64Array]",Yr="[object Int8Array]",Kr="[object Int16Array]",$r="[object Int32Array]",Qr="[object Uint8Array]",Zr="[object Uint8ClampedArray]",to="[object Uint16Array]",eo="[object Uint32Array]",no=/\b__p \+= '';/g,io=/\b(__p \+=) '' \+/g,ro=/(__e\(.*?\)|\b__t\)) \+\n'';/g,oo=/&(?:amp|lt|gt|quot|#39|#96);/g,so=/[&<>"'`]/g,ao=RegExp(oo.source),uo=RegExp(so.source),co=/<%-([\s\S]+?)%>/g,lo=/<%([\s\S]+?)%>/g,ho=/<%=([\s\S]+?)%>/g,fo=/\.|\[(?:[^[\]]*|(["'])(?:(?!\1)[^\n\\]|\\.)*?\1)\]/,po=/^\w*$/,go=/[^.[\]]+|\[(?:(-?\d+(?:\.\d+)?)|(["'])((?:(?!\2)[^\n\\]|\\.)*?)\2)\]/g,vo=/^[:!,]|[\\^$.*+?()[\]{}|\/]|(^[0-9a-fA-Fnrtuvx])|([\n\r\u2028\u2029])/g,mo=RegExp(vo.source),yo=/[\u0300-\u036f\ufe20-\ufe23]/g,Ao=/\\(\\)?/g,wo=/\$\{([^\\}]*(?:\\.[^\\}]*)*)\}/g,_o=/\w*$/,bo=/^0[xX]/,So=/^\[object .+?Constructor\]$/,To=/^\d+$/,xo=/[\xc0-\xd6\xd8-\xde\xdf-\xf6\xf8-\xff]/g,Eo=/($^)/,Co=/['\n\r\u2028\u2029\\]/g,Oo=(t="[A-Z\\xc0-\\xd6\\xd8-\\xde]",e="[a-z\\xdf-\\xf6\\xf8-\\xff]+",RegExp(t+"+(?="+t+e+")|"+t+"?"+e+"|"+t+"+|[0-9]+","g")),Ro=["Array","ArrayBuffer","Date","Error","Float32Array","Float64Array","Function","Int8Array","Int16Array","Int32Array","Math","Number","Object","RegExp","Set","String","_","clearTimeout","isFinite","parseFloat","parseInt","setTimeout","TypeError","Uint8Array","Uint8ClampedArray","Uint16Array","Uint32Array","WeakMap"],Po=-1,Io={};Io[Xr]=Io[Jr]=Io[Yr]=Io[Kr]=Io[$r]=Io[Qr]=Io[Zr]=Io[to]=Io[eo]=!0,Io[Mr]=Io[Vr]=Io[Gr]=Io[jr]=Io[Fr]=Io[Hr]=Io[Ur]=Io[n]=Io[Wr]=Io[qr]=Io[Br]=Io[i]=Io[zr]=Io[r]=!1;var ko={};ko[Mr]=ko[Vr]=ko[Gr]=ko[jr]=ko[Fr]=ko[Xr]=ko[Jr]=ko[Yr]=ko[Kr]=ko[$r]=ko[Wr]=ko[qr]=ko[Br]=ko[zr]=ko[Qr]=ko[Zr]=ko[to]=ko[eo]=!0,ko[Hr]=ko[Ur]=ko[n]=ko[i]=ko[r]=!1;var o={"À":"A","Á":"A","Â":"A","Ã":"A","Ä":"A","Å":"A","à":"a","á":"a","â":"a","ã":"a","ä":"a","å":"a","Ç":"C","ç":"c","Ð":"D","ð":"d","È":"E","É":"E","Ê":"E","Ë":"E","è":"e","é":"e","ê":"e","ë":"e","Ì":"I","Í":"I","Î":"I","Ï":"I","ì":"i","í":"i","î":"i","ï":"i","Ñ":"N","ñ":"n","Ò":"O","Ó":"O","Ô":"O","Õ":"O","Ö":"O","Ø":"O","ò":"o","ó":"o","ô":"o","õ":"o","ö":"o","ø":"o","Ù":"U","Ú":"U","Û":"U","Ü":"U","ù":"u","ú":"u","û":"u","ü":"u","Ý":"Y","ý":"y","ÿ":"y","Æ":"Ae","æ":"ae","Þ":"Th","þ":"th","ß":"ss"},s={"&":"&amp;","<":"&lt;",">":"&gt;",'"':"&quot;","'":"&#39;","`":"&#96;"},a={"&amp;":"&","&lt;":"<","&gt;":">","&quot;":'"',"&#39;":"'","&#96;":"`"},u={function:!0,object:!0},c={0:"x30",1:"x31",2:"x32",3:"x33",4:"x34",5:"x35",6:"x36",7:"x37",8:"x38",9:"x39",A:"x41",B:"x42",C:"x43",D:"x44",E:"x45",F:"x46",a:"x61",b:"x62",c:"x63",d:"x64",e:"x65",f:"x66",n:"x6e",r:"x72",t:"x74",u:"x75",v:"x76",x:"x78"},l={"\\":"\\","'":"'","\n":"n","\r":"r","\u2028":"u2028","\u2029":"u2029"},h=u[typeof w]&&w&&!w.nodeType&&w,f=u[typeof m]&&m&&!m.nodeType&&m,d=h&&f&&"object"==typeof y&&y&&y.Object&&y,p=u[typeof self]&&self&&self.Object&&self,g=u[typeof window]&&window&&window.Object&&window,No=(f&&f.exports,d||g!==(this&&this.window)&&g||p||this);function Do(t,e){if(t!==e){var n=null===t,i=t===vr,r=t==t,o=null===e,s=e===vr,a=e==e;if(e<t&&!o||!r||n&&!s&&a||i&&a)return 1;if(t<e&&!n||!a||o&&!i&&r||s&&r)return-1}return 0}function Lo(t,e,n){for(var i=t.length,r=n?i:-1;n?r--:++r<i;)if(e(t[r],r,t))return r;return-1}function Mo(t,e,n){if(e!=e)return Go(t,n);for(var i=n-1,r=t.length;++i<r;)if(t[i]===e)return i;return-1}function Vo(t){return"function"==typeof t||!1}function jo(t){return null==t?"":t+""}function Fo(t,e){for(var n=-1,i=t.length;++n<i&&-1<e.indexOf(t.charAt(n)););return n}function Ho(t,e){for(var n=t.length;n--&&-1<e.indexOf(t.charAt(n)););return n}function Uo(t,e){return Do(t.criteria,e.criteria)||t.index-e.index}function Wo(t){return o[t]}function qo(t){return s[t]}function Bo(t,e,n){return e?t=c[t]:n&&(t=l[t]),"\\"+t}function zo(t){return"\\"+l[t]}function Go(t,e,n){for(var i=t.length,r=e+(n?0:-1);n?r--:++r<i;){var o=t[r];if(o!=o)return r}return-1}function Xo(t){return!!t&&"object"==typeof t}function v(t){return t<=160&&9<=t&&t<=13||32==t||160==t||5760==t||6158==t||8192<=t&&(t<=8202||8232==t||8233==t||8239==t||8287==t||12288==t||65279==t)}function Jo(t,e){for(var n=-1,i=t.length,r=-1,o=[];++n<i;)t[n]===e&&(t[n]=Lr,o[++r]=n);return o}function Yo(t){for(var e=-1,n=t.length;++e<n&&v(t.charCodeAt(e)););return e}function Ko(t){for(var e=t.length;e--&&v(t.charCodeAt(e)););return e}function $o(t){return a[t]}var Qo=function t(e){var R=(e=e?Qo.defaults(No.Object(),e,Qo.pick(No,Ro)):No).Array,n=e.Date,i=e.Error,v=e.Function,r=e.Math,o=e.Number,f=e.Object,m=e.RegExp,s=e.String,y=e.TypeError,a=R.prototype,u=f.prototype,c=s.prototype,l=v.prototype.toString,A=u.hasOwnProperty,h=0,w=u.toString,d=No._,p=m("^"+l.call(A).replace(/[\\^$.*+?()[\]{}|]/g,"\\$&").replace(/hasOwnProperty|(function).*?(?=\\\()| for .+?(?=\\\])/g,"$1.*?")+"$"),g=e.ArrayBuffer,_=e.clearTimeout,b=e.parseFloat,S=r.pow,T=u.propertyIsEnumerable,x=Ve(e,"Set"),E=e.setTimeout,C=a.splice,O=e.Uint8Array,P=Ve(e,"WeakMap"),I=r.ceil,k=Ve(f,"create"),N=r.floor,D=Ve(R,"isArray"),L=e.isFinite,M=Ve(f,"keys"),V=r.max,j=r.min,F=Ve(n,"now"),H=e.parseInt,U=r.random,W=o.NEGATIVE_INFINITY,q=o.POSITIVE_INFINITY,B=4294967295,z=B-1,G=B>>>1,X=9007199254740991,J=P&&new P,Y={};function K(t){if(Xo(t)&&!fi(t)&&!(t instanceof Z)){if(t instanceof Q)return t;if(A.call(t,"__chain__")&&A.call(t,"__wrapped__"))return en(t)}return new Q(t)}function $(){}function Q(t,e,n){this.__wrapped__=t,this.__actions__=n||[],this.__chain__=!!e}K.support={};function Z(t){this.__wrapped__=t,this.__actions__=[],this.__dir__=1,this.__filtered__=!1,this.__iteratees__=[],this.__takeCount__=q,this.__views__=[]}function tt(){this.__data__={}}function et(t){var e=t?t.length:0;for(this.data={hash:k(null),set:new x};e--;)this.push(t[e])}function nt(t,e){var n=t.data;return("string"==typeof e||vi(e)?n.set.has(e):n.hash[e])?0:-1}function it(t,e){var n=-1,i=t.length;for(e=e||R(i);++n<i;)e[n]=t[n];return e}function rt(t,e){for(var n=-1,i=t.length;++n<i&&!1!==e(t[n],n,t););return t}function ot(t,e){for(var n=-1,i=t.length;++n<i;)if(!e(t[n],n,t))return!1;return!0}function st(t,e){for(var n=-1,i=t.length,r=-1,o=[];++n<i;){var s=t[n];e(s,n,t)&&(o[++r]=s)}return o}function at(t,e){for(var n=-1,i=t.length,r=R(i);++n<i;)r[n]=e(t[n],n,t);return r}function ut(t,e){for(var n=-1,i=e.length,r=t.length;++n<i;)t[r+n]=e[n];return t}function ct(t,e,n,i){var r=-1,o=t.length;for(i&&o&&(n=t[++r]);++r<o;)n=e(n,t[r],r,t);return n}function lt(t,e){for(var n=-1,i=t.length;++n<i;)if(e(t[n],n,t))return!0;return!1}function ht(t,e,n,i){return t!==vr&&A.call(i,n)?t:e}function ft(t,e,n){for(var i=-1,r=Vi(e),o=r.length;++i<o;){var s=r[i],a=t[s],u=n(a,e[s],s,t,e);(u==u?u===a:a!=a)&&(a!==vr||s in t)||(t[s]=u)}return t}function dt(t,e){return null==e?t:gt(e,Vi(e),t)}function pt(t,e){for(var n=-1,i=null==t,r=!i&&Fe(t),o=r?t.length:0,s=e.length,a=R(s);++n<s;){var u=e[n];a[n]=r?He(u,o)?t[u]:vr:i?vr:t[u]}return a}function gt(t,e,n){n=n||{};for(var i=-1,r=e.length;++i<r;){var o=e[i];n[o]=t[o]}return n}function vt(t,e,n){var i=typeof t;return"function"==i?e===vr?t:te(t,e,n):null==t?ir:"object"==i?jt(t):e===vr?cr(t):Ft(t,e)}function mt(n,i,r,t,e,o,s){var a;if(r&&(a=e?r(n,t,e):r(n)),a!==vr)return a;if(!vi(n))return n;var u=fi(n);if(u){if(a=function(t){var e=t.length,n=new t.constructor(e);return e&&"string"==typeof t[0]&&A.call(t,"index")&&(n.index=t.index,n.input=t.input),n}(n),!i)return it(n,a)}else{var c=w.call(n),l=c==Ur;if(c!=qr&&c!=Mr&&(!l||e))return ko[c]?function(t,e,n){var i=t.constructor;switch(e){case Gr:return ee(t);case jr:case Fr:return new i(+t);case Xr:case Jr:case Yr:case Kr:case $r:case Qr:case Zr:case to:case eo:var r=t.buffer;return new i(n?ee(r):r,t.byteOffset,t.length);case Wr:case zr:return new i(t);case Br:var o=new i(t.source,_o.exec(t));o.lastIndex=t.lastIndex}return o}(n,c,i):e?n:{};if(a=function(t){var e=t.constructor;return"function"==typeof e&&e instanceof e||(e=f),new e}(l?{}:n),!i)return dt(a,n)}s=s||[];for(var h=(o=o||[]).length;h--;)if(o[h]==n)return s[h];return o.push(n),s.push(a),(u?rt:It)(n,function(t,e){a[e]=mt(t,i,r,e,n,o,s)}),a}K.templateSettings={escape:co,evaluate:lo,interpolate:ho,variable:"",imports:{_:K}};var yt=function(t){if(vi(t)){At.prototype=t;var e=new At;At.prototype=vr}return e||{}};function At(){}function wt(t,e,n){if("function"!=typeof t)throw new y(Dr);return E(function(){t.apply(vr,n)},e)}function _t(t,e){var n=t?t.length:0,i=[];if(!n)return i;var r=-1,o=De(),s=o===Mo,a=s&&e.length>=Ir?ue(e):null,u=e.length;a&&(o=nt,s=!1,e=a);t:for(;++r<n;){var c=t[r];if(s&&c==c){for(var l=u;l--;)if(e[l]===c)continue t;i.push(c)}else o(e,c,0)<0&&i.push(c)}return i}var bt=se(It),St=se(kt,!0);function Tt(t,i){var r=!0;return bt(t,function(t,e,n){return r=!!i(t,e,n)}),r}function xt(t,i){var r=[];return bt(t,function(t,e,n){i(t,e,n)&&r.push(t)}),r}function Et(t,i,e,r){var o;return e(t,function(t,e,n){if(i(t,e,n))return o=r?e:t,!1}),o}function Ct(t,e,n,i){i=i||[];for(var r=-1,o=t.length;++r<o;){var s=t[r];Xo(s)&&Fe(s)&&(n||fi(s)||hi(s))?e?Ct(s,e,n,i):ut(i,s):n||(i[i.length]=s)}return i}var Ot=ae(),Rt=ae(!0);function Pt(t,e){return Ot(t,e,ji)}function It(t,e){return Ot(t,e,Vi)}function kt(t,e){return Rt(t,e,Vi)}function Nt(t,e){for(var n=-1,i=e.length,r=-1,o=[];++n<i;){var s=e[n];gi(t[s])&&(o[++r]=s)}return o}function Dt(t,e,n){if(null!=t){n!==vr&&n in Ze(t)&&(e=[n]);for(var i=0,r=e.length;null!=t&&i<r;)t=t[e[i++]];return i&&i==r?t:vr}}function Lt(t,e,n,i,r,o){return t===e||(null==t||null==e||!vi(t)&&!Xo(e)?t!=t&&e!=e:function(t,e,n,i,r,o,s){var a=fi(t),u=fi(e),c=Vr,l=Vr;a||((c=w.call(t))==Mr?c=qr:c!=qr&&(a=bi(t))),u||((l=w.call(e))==Mr?l=qr:l!=qr&&(u=bi(e)));var h=c==qr,f=l==qr,d=c==l;if(d&&!a&&!h)return function(t,e,n){switch(n){case jr:case Fr:return+t==+e;case Hr:return t.name==e.name&&t.message==e.message;case Wr:return t!=+t?e!=+e:t==+e;case Br:case zr:return t==e+""}return!1}(t,e,c);if(!r){var p=h&&A.call(t,"__wrapped__"),g=f&&A.call(e,"__wrapped__");if(p||g)return n(p?t.value():t,g?e.value():e,i,r,o,s)}if(!d)return!1;s=s||[];for(var v=(o=o||[]).length;v--;)if(o[v]==t)return s[v]==e;o.push(t),s.push(e);var m=(a?function(t,e,n,i,r,o,s){var a=-1,u=t.length,c=e.length;if(u!=c&&!(r&&u<c))return!1;for(;++a<u;){var l=t[a],h=e[a],f=i?i(r?h:l,r?l:h,a):vr;if(f!==vr){if(f)continue;return!1}if(r){if(!lt(e,function(t){return l===t||n(l,t,i,r,o,s)}))return!1}else if(l!==h&&!n(l,h,i,r,o,s))return!1}return!0}:function(t,e,n,i,r,o,s){var a=Vi(t),u=a.length,c=Vi(e).length;if(u!=c&&!r)return!1;for(var l=u;l--;){var h=a[l];if(!(r?h in e:A.call(e,h)))return!1}for(var f=r;++l<u;){h=a[l];var d=t[h],p=e[h],g=i?i(r?p:d,r?d:p,h):vr;if(!(g===vr?n(d,p,i,r,o,s):g))return!1;f=f||"constructor"==h}if(!f){var v=t.constructor,m=e.constructor;if(v!=m&&"constructor"in t&&"constructor"in e&&!("function"==typeof v&&v instanceof v&&"function"==typeof m&&m instanceof m))return!1}return!0})(t,e,n,i,r,o,s);return o.pop(),s.pop(),m}(t,e,Lt,n,i,r,o))}function Mt(t,e,n){var i=e.length,r=i,o=!n;if(null==t)return!r;for(t=Ze(t);i--;){var s=e[i];if(o&&s[2]?s[1]!==t[s[0]]:!(s[0]in t))return!1}for(;++i<r;){var a=(s=e[i])[0],u=t[a],c=s[1];if(o&&s[2]){if(u===vr&&!(a in t))return!1}else{var l=n?n(u,c,a):vr;if(!(l===vr?Lt(c,u,n,!0):l))return!1}}return!0}function Vt(t,i){var r=-1,o=Fe(t)?R(t.length):[];return bt(t,function(t,e,n){o[++r]=i(t,e,n)}),o}function jt(t){var e=Me(t);if(1==e.length&&e[0][2]){var n=e[0][0],i=e[0][1];return function(t){return null!=t&&t[n]===i&&(i!==vr||n in Ze(t))}}return function(t){return Mt(t,e)}}function Ft(n,i){var r=fi(n),o=We(n)&&ze(i),s=n+"";return n=tn(n),function(t){if(null==t)return!1;var e=s;if(t=Ze(t),(r||!o)&&!(e in t)){if(null==(t=1==n.length?t:Dt(t,Bt(n,0,-1))))return!1;e=hn(n),t=Ze(t)}return t[e]===i?i!==vr||e in t:Lt(i,t[e],vr,!0)}}function Ht(e){return function(t){return null==t?vr:t[e]}}function Ut(t,e){for(var n=t?e.length:0;n--;){var i=e[n];if(i!=r&&He(i)){var r=i;C.call(t,i,1)}}return t}function Wt(t,e){return t+N(U()*(e-t+1))}var qt=J?function(t,e){return J.set(t,e),t}:ir;function Bt(t,e,n){var i=-1,r=t.length;(e=null!=e&&+e||0)<0&&(e=r<-e?0:r+e),(n=n===vr||r<n?r:+n||0)<0&&(n+=r),r=n<e?0:n-e>>>0,e>>>=0;for(var o=R(r);++i<r;)o[i]=t[i+e];return o}function zt(t,i){var r;return bt(t,function(t,e,n){return!(r=i(t,e,n))}),!!r}function Gt(t,e){var n=t.length;for(t.sort(e);n--;)t[n]=t[n].value;return t}function Xt(t,n,i){var e=Ie(),r=-1;return n=at(n,function(t){return e(t)}),Gt(Vt(t,function(e){return{criteria:at(n,function(t){return t(e)}),index:++r,value:e}}),function(t,e){return function(t,e,n){for(var i=-1,r=t.criteria,o=e.criteria,s=r.length,a=n.length;++i<s;){var u=Do(r[i],o[i]);if(u){if(a<=i)return u;var c=n[i];return u*("asc"===c||!0===c?1:-1)}}return t.index-e.index}(t,e,i)})}function Jt(t,e){var n=-1,i=De(),r=t.length,o=i===Mo,s=o&&Ir<=r,a=s?ue():null,u=[];a?(i=nt,o=!1):(s=!1,a=e?[]:u);t:for(;++n<r;){var c=t[n],l=e?e(c,n,t):c;if(o&&c==c){for(var h=a.length;h--;)if(a[h]===l)continue t;e&&a.push(l),u.push(c)}else i(a,l,0)<0&&((e||s)&&a.push(l),u.push(c))}return u}function Yt(t,e){for(var n=-1,i=e.length,r=R(i);++n<i;)r[n]=t[e[n]];return r}function Kt(t,e,n,i){for(var r=t.length,o=i?r:-1;(i?o--:++o<r)&&e(t[o],o,t););return n?Bt(t,i?0:o,i?o+1:r):Bt(t,i?o+1:0,i?r:o)}function $t(t,e){var n=t;n instanceof Z&&(n=n.value());for(var i=-1,r=e.length;++i<r;){var o=e[i];n=o.func.apply(o.thisArg,ut([n],o.args))}return n}function Qt(t,e,n){var i=0,r=t?t.length:i;if("number"==typeof e&&e==e&&r<=G){for(;i<r;){var o=i+r>>>1,s=t[o];(n?s<=e:s<e)&&null!==s?i=1+o:r=o}return r}return Zt(t,e,ir,n)}function Zt(t,e,n,i){e=n(e);for(var r=0,o=t?t.length:0,s=e!=e,a=null===e,u=e===vr;r<o;){var c=N((r+o)/2),l=n(t[c]),h=l!==vr,f=l==l;if(s)var d=f||i;else d=a?f&&h&&(i||null!=l):u?f&&(i||h):null!=l&&(i?l<=e:l<e);d?r=c+1:o=c}return j(o,z)}function te(o,s,t){if("function"!=typeof o)return ir;if(s===vr)return o;switch(t){case 1:return function(t){return o.call(s,t)};case 3:return function(t,e,n){return o.call(s,t,e,n)};case 4:return function(t,e,n,i){return o.call(s,t,e,n,i)};case 5:return function(t,e,n,i,r){return o.call(s,t,e,n,i,r)}}return function(){return o.apply(s,arguments)}}function ee(t){var e=new g(t.byteLength);return new O(e).set(new O(t)),e}function ne(t,e,n){for(var i=n.length,r=-1,o=V(t.length-i,0),s=-1,a=e.length,u=R(a+o);++s<a;)u[s]=e[s];for(;++r<i;)u[n[r]]=t[r];for(;o--;)u[s++]=t[r++];return u}function ie(t,e,n){for(var i=-1,r=n.length,o=-1,s=V(t.length-r,0),a=-1,u=e.length,c=R(s+u);++o<s;)c[o]=t[o];for(var l=o;++a<u;)c[l+a]=e[a];for(;++i<r;)c[l+n[i]]=t[o++];return c}function re(a,u){return function(t,i,e){var r=u?u():{};if(i=Ie(i,e,3),fi(t))for(var n=-1,o=t.length;++n<o;){var s=t[n];a(r,s,i(s,n,t),t)}else bt(t,function(t,e,n){a(r,t,i(t,e,n),n)});return r}}function oe(u){return ci(function(t,e){var n=-1,i=null==t?0:e.length,r=2<i?e[i-2]:vr,o=2<i?e[2]:vr,s=1<i?e[i-1]:vr;for("function"==typeof r?(r=te(r,s,5),i-=2):i-=(r="function"==typeof s?s:vr)?1:0,o&&Ue(e[0],e[1],o)&&(r=i<3?vr:r,i=1);++n<i;){var a=e[n];a&&u(t,a,r)}return t})}function se(o,s){return function(t,e){var n=t?Le(t):0;if(!Be(n))return o(t,e);for(var i=s?n:-1,r=Ze(t);(s?i--:++i<n)&&!1!==e(r[i],i,r););return t}}function ae(u){return function(t,e,n){for(var i=Ze(t),r=n(t),o=r.length,s=u?o:-1;u?s--:++s<o;){var a=r[s];if(!1===e(i[a],a,i))break}return t}}function ue(t){return k&&x?new et(t):null}function ce(o){return function(t){for(var e=-1,n=tr(Gi(t)),i=n.length,r="";++e<i;)r=o(r,n[e],e);return r}}function le(i){return function(){var t=arguments;switch(t.length){case 0:return new i;case 1:return new i(t[0]);case 2:return new i(t[0],t[1]);case 3:return new i(t[0],t[1],t[2]);case 4:return new i(t[0],t[1],t[2],t[3]);case 5:return new i(t[0],t[1],t[2],t[3],t[4]);case 6:return new i(t[0],t[1],t[2],t[3],t[4],t[5]);case 7:return new i(t[0],t[1],t[2],t[3],t[4],t[5],t[6])}var e=yt(i.prototype),n=i.apply(e,t);return vi(n)?n:e}}function he(o){return function t(e,n,i){i&&Ue(e,n,i)&&(n=vr);var r=Pe(e,o,vr,vr,vr,vr,vr,n);return r.placeholder=t.placeholder,r}}function fe(n,i){return ci(function(t){var e=t[0];return null==e?e:(t.push(i),n.apply(vr,t))})}function de(c,l){return function(t,e,n){if(n&&Ue(t,e,n)&&(e=vr),1==(e=Ie(e,n,3)).length){var i=function(t,e,n,i){for(var r=-1,o=t.length,s=i,a=s;++r<o;){var u=t[r],c=+e(u);n(c,s)&&(s=c,a=u)}return a}(t=fi(t)?t:Qe(t),e,c,l);if(!t.length||i!==l)return i}return r=e,o=c,u=a=s=l,bt(t,function(t,e,n){var i=+r(t,e,n);(o(i,a)||i===s&&i===u)&&(a=i,u=t)}),u;var r,o,s,a,u}}function pe(r,o){return function(t,e,n){if(e=Ie(e,n,3),fi(t)){var i=Lo(t,e,o);return-1<i?t[i]:vr}return Et(t,e,r)}}function ge(i){return function(t,e,n){return t&&t.length?Lo(t,e=Ie(e,n,3),i):-1}}function ve(i){return function(t,e,n){return Et(t,e=Ie(e,n,3),i,!0)}}function me(u){return function(){for(var r,o=arguments.length,t=u?o:-1,e=0,s=R(o);u?t--:++t<o;){var n=s[e++]=arguments[t];if("function"!=typeof n)throw new y(Dr);!r&&Q.prototype.thru&&"wrapper"==Ne(n)&&(r=new Q([],!0))}for(t=r?-1:o;++t<o;){var i=Ne(n=s[t]),a="wrapper"==i?ke(n):vr;r=a&&qe(a[0])&&a[1]==(xr|_r|Sr|Er)&&!a[4].length&&1==a[9]?r[Ne(a[0])].apply(r,a[3]):1==n.length&&qe(n)?r[i]():r.thru(n)}return function(){var t=arguments,e=t[0];if(r&&1==t.length&&fi(e)&&e.length>=Ir)return r.plant(e).value();for(var n=0,i=o?s[n].apply(this,t):e;++n<o;)i=s[n].call(this,i);return i}}}function ye(i,r){return function(t,e,n){return"function"==typeof e&&n===vr&&fi(t)?i(t,e):r(t,te(e,n,3))}}function Ae(i){return function(t,e,n){return"function"==typeof e&&n===vr||(e=te(e,n,3)),i(t,e,ji)}}function we(i){return function(t,e,n){return"function"==typeof e&&n===vr||(e=te(e,n,3)),i(t,e)}}function _e(s){return function(t,r,e){var o={};return r=Ie(r,e,3),It(t,function(t,e,n){var i=r(t,e,n);t=s?t:i,o[e=s?i:e]=t}),o}}function be(i){return function(t,e,n){return t=jo(t),(i?t:"")+Ee(t,e,n)+(i?"":t)}}function Se(i){var r=ci(function(t,e){var n=Jo(e,r.placeholder);return Pe(t,i,vr,e,n)});return r}function Te(c,l){return function(t,e,n,i){var r,o,s,a,u=arguments.length<3;return"function"==typeof e&&i===vr&&fi(t)?c(t,e,n,u):(r=t,o=Ie(e,i,4),s=n,a=u,l(r,function(t,e,n){s=a?(a=!1,t):o(s,t,e,n)}),s)}}function xe(f,d,p,g,v,m,y,A,w,_){var b=d&xr,S=d&yr,T=d&Ar,x=d&_r,E=d&wr,C=d&br,O=T?vr:le(f);return function t(){for(var e=arguments.length,n=e,i=R(e);n--;)i[n]=arguments[n];if(g&&(i=ne(i,g,v)),m&&(i=ie(i,m,y)),x||C){var r=t.placeholder,o=Jo(i,r);if((e-=o.length)<_){var s=A?it(A):vr,a=V(_-e,0);d|=x?Sr:Tr,d&=~(x?Tr:Sr),E||(d&=~(yr|Ar));var u=[f,d,p,x?i:vr,x?o:vr,x?vr:i,x?vr:o,s,w,a],c=xe.apply(vr,u);return qe(f)&&Ke(c,u),c.placeholder=r,c}}var l=S?p:this,h=T?l[f]:f;return A&&(i=function(t,e){for(var n=t.length,i=j(e.length,n),r=it(t);i--;){var o=e[i];t[i]=He(o,n)?r[o]:vr}return t}(i,A)),b&&w<i.length&&(i.length=w),this&&this!==No&&this instanceof t&&(h=O||le(f)),h.apply(l,i)}}function Ee(t,e,n){var i=t.length;if((e=+e)<=i||!L(e))return"";var r=e-i;return Ki(n=null==n?" ":n+"",I(r/n.length)).slice(0,r)}function Ce(s,t,a,u){var c=t&yr,l=le(s);return function t(){for(var e=-1,n=arguments.length,i=-1,r=u.length,o=R(r+n);++i<r;)o[i]=u[i];for(;n--;)o[i++]=arguments[++e];return(this&&this!==No&&this instanceof t?l:s).apply(c?a:this,o)}}function Oe(t){var n=r[t];return function(t,e){return(e=e!==vr&&+e||0)?(e=S(10,e),n(t*e)/e):n(t)}}function Re(o){return function(t,e,n,i){var r=Ie(n);return null==n&&r===vt?Qt(t,e,o):Zt(t,e,r(n,i,1),o)}}function Pe(t,e,n,i,r,o,s,a){var u=e&Ar;if(!u&&"function"!=typeof t)throw new y(Dr);var c=i?i.length:0;if(c||(e&=~(Sr|Tr),i=r=vr),c-=r?r.length:0,e&Tr){var l=i,h=r;i=r=vr}var f,d,p,g=u?vr:ke(t),v=[t,e,n,i,r,l,h,o,s,a];if(g&&(function(t,e){var n=t[1],i=e[1],r=n|i,o=r<xr,s=i==xr&&n==_r||i==xr&&n==Er&&t[7].length<=e[8]||i==(xr|Er)&&n==_r;if(o||s){i&yr&&(t[2]=e[2],r|=n&yr?0:wr);var a=e[3];if(a){var u=t[3];t[3]=u?ne(u,a,e[4]):it(a),t[4]=u?Jo(t[3],Lr):it(e[4])}(a=e[5])&&(u=t[5],t[5]=u?ie(u,a,e[6]):it(a),t[6]=u?Jo(t[5],Lr):it(e[6])),(a=e[7])&&(t[7]=it(a)),i&xr&&(t[8]=null==t[8]?e[8]:j(t[8],e[8])),null==t[9]&&(t[9]=e[9]),t[0]=e[0],t[1]=r}}(v,g),e=v[1],a=v[9]),v[9]=null==a?u?0:t.length:V(a-c,0)||0,e==yr)var m=(f=v[0],d=v[2],p=le(f),function t(){return(this&&this!==No&&this instanceof t?p:f).apply(d,arguments)});else m=e!=Sr&&e!=(yr|Sr)||v[4].length?xe.apply(vr,v):Ce.apply(vr,v);return(g?qt:Ke)(m,v)}function Ie(t,e,n){var i=K.callback||nr;return i=i===nr?vt:i,n?i(t,e,n):i}var ke=J?function(t){return J.get(t)}:ur;function Ne(t){for(var e=t.name+"",n=Y[e],i=n?n.length:0;i--;){var r=n[i],o=r.func;if(null==o||o==t)return r.name}return e}function De(t,e,n){var i=K.indexOf||cn;return i=i===cn?Mo:i,t?i(t,e,n):i}var Le=Ht("length");function Me(t){for(var e=Wi(t),n=e.length;n--;)e[n][2]=ze(e[n][1]);return e}function Ve(t,e){var n=null==t?vr:t[e];return mi(n)?n:vr}function je(t,e,n){null==t||We(e,t)||(t=1==(e=tn(e)).length?t:Dt(t,Bt(e,0,-1)),e=hn(e));var i=null==t?t:t[e];return null==i?vr:i.apply(t,n)}function Fe(t){return null!=t&&Be(Le(t))}function He(t,e){return t="number"==typeof t||To.test(t)?+t:-1,e=null==e?X:e,-1<t&&t%1==0&&t<e}function Ue(t,e,n){if(vi(n)){var i=typeof e;if("number"==i?Fe(n)&&He(e,n.length):"string"==i&&e in n){var r=n[e];return t==t?t===r:r!=r}}}function We(t,e){var n=typeof t;return!!("string"==n&&po.test(t)||"number"==n)||!fi(t)&&(!fo.test(t)||null!=e&&t in Ze(e))}function qe(t){var e=Ne(t),n=K[e];if("function"==typeof n&&e in Z.prototype){if(t===n)return 1;var i=ke(n);return i&&t===i[0]}}function Be(t){return"number"==typeof t&&-1<t&&t%1==0&&t<=X}function ze(t){return t==t&&!vi(t)}function Ge(t,e){t=Ze(t);for(var n=-1,i=e.length,r={};++n<i;){var o=e[n];o in t&&(r[o]=t[o])}return r}function Xe(t,i){var r={};return Pt(t,function(t,e,n){i(t,e,n)&&(r[e]=t)}),r}var Je,Ye,Ke=(Ye=Je=0,function(t,e){var n=Gn(),i=Pr-(n-Ye);if(Ye=n,0<i){if(++Je>=Rr)return t}else Je=0;return qt(t,e)});function $e(t){for(var e=ji(t),n=e.length,i=n&&t.length,r=!!i&&Be(i)&&(fi(t)||hi(t)),o=-1,s=[];++o<n;){var a=e[o];(r&&He(a,i)||A.call(t,a))&&s.push(a)}return s}function Qe(t){return null==t?[]:Fe(t)?vi(t)?t:f(t):Bi(t)}function Ze(t){return vi(t)?t:f(t)}function tn(t){if(fi(t))return t;var r=[];return jo(t).replace(go,function(t,e,n,i){r.push(n?i.replace(Ao,"$1"):e||t)}),r}function en(t){return t instanceof Z?t.clone():new Q(t.__wrapped__,t.__chain__,it(t.__actions__))}var nn=ci(function(t,e){return Xo(t)&&Fe(t)?_t(t,Ct(e,!1,!0)):[]});function rn(t,e,n){return t&&t.length?((n?Ue(t,e,n):null==e)&&(e=1),Bt(t,e<0?0:e)):[]}function on(t,e,n){var i=t?t.length:0;return i?((n?Ue(t,e,n):null==e)&&(e=1),Bt(t,0,(e=i-(+e||0))<0?0:e)):[]}var sn=ge(),an=ge(!0);function un(t){return t?t[0]:vr}function cn(t,e,n){var i=t?t.length:0;if(!i)return-1;if("number"==typeof n)n=n<0?V(i+n,0):n;else if(n){var r=Qt(t,e);return r<i&&(e==e?e===t[r]:t[r]!=t[r])?r:-1}return Mo(t,e,n||0)}var ln=ci(function(t){for(var e=t.length,n=e,i=R(l),r=De(),o=r===Mo,s=[];n--;){var a=t[n]=Fe(a=t[n])?a:[];i[n]=o&&120<=a.length?ue(n&&a):null}var u=t[0],c=-1,l=u?u.length:0,h=i[0];t:for(;++c<l;)if(a=u[c],(h?nt(h,a):r(s,a,0))<0){for(n=e;--n;){var f=i[n];if((f?nt(f,a):r(t[n],a,0))<0)continue t}h&&h.push(a),s.push(a)}return s});function hn(t){var e=t?t.length:0;return e?t[e-1]:vr}var fn=ci(function(t,e){var n=pt(t,e=Ct(e));return Ut(t,e.sort(Do)),n});function dn(t){return rn(t,1)}var pn=Re(),gn=Re(!0);var vn=ci(function(t){return Jt(Ct(t,!1,!0))});function mn(t,e,n,i){if(!t||!t.length)return[];null!=e&&"boolean"!=typeof e&&(n=Ue(t,e,i=n)?vr:e,e=!1);var r=Ie();return null==n&&r===vt||(n=r(n,i,3)),(e&&De()===Mo?function(t,e){for(var n,i=-1,r=t.length,o=-1,s=[];++i<r;){var a=t[i],u=e?e(a,i,t):a;i&&n===u||(n=u,s[++o]=a)}return s}:Jt)(t,n)}function yn(t){if(!t||!t.length)return[];var e=-1,n=0;t=st(t,function(t){return Fe(t)&&(n=V(t.length,n),1)});for(var i=R(n);++e<n;)i[e]=at(t,Ht(e));return i}function An(t,e,n){if(!t||!t.length)return[];var i=yn(t);return null==e?i:(e=te(e,n,4),at(i,function(t){return ct(t,e,vr,!0)}))}var wn=ci(function(t,e){return Fe(t)?_t(t,e):[]});var _n=ci(yn);function bn(t,e){var n=-1,i=t?t.length:0,r={};for(!i||e||fi(t[0])||(e=[]);++n<i;){var o=t[n];e?r[o]=e[n]:o&&(r[o[0]]=o[1])}return r}var Sn=ci(function(t){var e=t.length,n=2<e?t[e-2]:vr,i=1<e?t[e-1]:vr;return 2<e&&"function"==typeof n?e-=2:(n=1<e&&"function"==typeof i?(--e,i):vr,i=vr),t.length=e,An(t,n,i)});function Tn(t){var e=K(t);return e.__chain__=!0,e}function xn(t,e,n){return e.call(n,t)}var En=ci(function(e){return e=Ct(e),this.thru(function(t){return function(t,e){for(var n=-1,i=t.length,r=-1,o=e.length,s=R(i+o);++n<i;)s[n]=t[n];for(;++r<o;)s[n++]=e[r];return s}(fi(t)?t:[Ze(t)],e)})});var Cn=ci(function(t,e){return pt(t,Ct(e))}),On=re(function(t,e,n){A.call(t,n)?++t[n]:t[n]=1});function Rn(t,e,n){var i=fi(t)?ot:Tt;return n&&Ue(t,e,n)&&(e=vr),"function"==typeof e&&n===vr||(e=Ie(e,n,3)),i(t,e)}function Pn(t,e,n){return(fi(t)?st:xt)(t,e=Ie(e,n,3))}var In=pe(bt),kn=pe(St,!0);var Nn=ye(rt,bt),Dn=ye(function(t,e){for(var n=t.length;n--&&!1!==e(t[n],n,t););return t},St),Ln=re(function(t,e,n){A.call(t,n)?t[n].push(e):t[n]=[e]});function Mn(t,e,n,i){var r=t?Le(t):0;return Be(r)||(r=(t=Bi(t)).length),n="number"!=typeof n||i&&Ue(e,n,i)?0:n<0?V(r+n,0):n||0,"string"==typeof t||!fi(t)&&_i(t)?n<=r&&-1<t.indexOf(e,n):!!r&&-1<De(t,e,n)}var Vn=re(function(t,e,n){t[n]=e}),jn=ci(function(t,n,i){var r=-1,o="function"==typeof n,s=We(n),a=Fe(t)?R(t.length):[];return bt(t,function(t){var e=o?n:s&&null!=t?t[n]:vr;a[++r]=e?e.apply(t,i):je(t,n,i)}),a});function Fn(t,e,n){return(fi(t)?at:Vt)(t,e=Ie(e,n,3))}var Hn=re(function(t,e,n){t[n?0:1].push(e)},function(){return[[],[]]});var Un=Te(ct,bt),Wn=Te(function(t,e,n,i){var r=t.length;for(i&&r&&(n=t[--r]);r--;)n=e(n,t[r],r,t);return n},St);function qn(t,e,n){if(n?Ue(t,e,n):null==e)return 0<(i=(t=Qe(t)).length)?t[Wt(0,i-1)]:vr;var i,r=-1,o=Ti(t),s=(i=o.length)-1;for(e=j(!(e<0)&&+e||0,i);++r<e;){var a=Wt(r,s),u=o[a];o[a]=o[r],o[r]=u}return o.length=e,o}function Bn(t,e,n){var i=fi(t)?lt:zt;return n&&Ue(t,e,n)&&(e=vr),"function"==typeof e&&n===vr||(e=Ie(e,n,3)),i(t,e)}var zn=ci(function(t,e){if(null==t)return[];var n=e[2];return n&&Ue(e[0],e[1],n)&&(e.length=1),Xt(t,Ct(e),[])});var Gn=F||function(){return(new n).getTime()};function Xn(t,e){var n;if("function"!=typeof e){if("function"!=typeof t)throw new y(Dr);var i=t;t=e,e=i}return function(){return 0<--t&&(n=e.apply(this,arguments)),t<=1&&(e=vr),n}}var Jn=ci(function(t,e,n){var i=yr;if(n.length){var r=Jo(n,Jn.placeholder);i|=Sr}return Pe(t,i,e,n,r)}),Yn=ci(function(t,e){for(var n=-1,i=(e=e.length?Ct(e):Mi(t)).length;++n<i;){var r=e[n];t[r]=Pe(t[r],yr,t)}return t}),Kn=ci(function(t,e,n){var i=yr|Ar;if(n.length){var r=Jo(n,Kn.placeholder);i|=Sr}return Pe(e,i,t,n,r)}),$n=he(_r),Qn=he(br);function Zn(i,r,t){var o,s,a,u,c,l,h,f=0,d=!1,p=!0;if("function"!=typeof i)throw new y(Dr);if(r=!(r<0)&&+r||0,!0===t){var g=!0;p=!1}else vi(t)&&(g=!!t.leading,d="maxWait"in t&&V(+t.maxWait||0,r),p="trailing"in t?!!t.trailing:p);function e(t,e){e&&_(e),s=l=h=vr,t&&(f=Gn(),a=i.apply(c,o),l||s||(o=c=vr))}function v(){var t=r-(Gn()-u);t<=0||r<t?e(h,s):l=E(v,t)}function m(){e(p,l)}function n(){if(o=arguments,u=Gn(),c=this,h=p&&(l||!g),!1===d)var t=g&&!l;else{s||g||(f=u);var e=d-(u-f),n=e<=0||d<e;n?(s=s&&_(s),f=u,a=i.apply(c,o)):s=s||E(m,e)}return n&&l?l=_(l):l||r===d||(l=E(v,r)),t&&(n=!0,a=i.apply(c,o)),!n||l||s||(o=c=vr),a}return n.cancel=function(){l&&_(l),s&&_(s),f=0,s=l=h=vr},n}var ti=ci(function(t,e){return wt(t,1,e)}),ei=ci(function(t,e,n){return wt(t,e,n)}),ni=me(),ii=me(!0);function ri(r,o){if("function"!=typeof r||o&&"function"!=typeof o)throw new y(Dr);var s=function(){var t=arguments,e=o?o.apply(this,t):t[0],n=s.cache;if(n.has(e))return n.get(e);var i=r.apply(this,t);return s.cache=n.set(e,i),i};return s.cache=new ri.Cache,s}var oi=ci(function(n,i){if(i=Ct(i),"function"!=typeof n||!ot(i,Vo))throw new y(Dr);var r=i.length;return ci(function(t){for(var e=j(t.length,r);e--;)t[e]=i[e](t[e]);return n.apply(this,t)})});var si=Se(Sr),ai=Se(Tr),ui=ci(function(t,e){return Pe(t,Er,vr,vr,vr,Ct(e))});function ci(o,s){if("function"!=typeof o)throw new y(Dr);return s=V(s===vr?o.length-1:+s||0,0),function(){for(var t=arguments,e=-1,n=V(t.length-s,0),i=R(n);++e<n;)i[e]=t[s+e];switch(s){case 0:return o.call(this,i);case 1:return o.call(this,t[0],i);case 2:return o.call(this,t[0],t[1],i)}var r=R(s+1);for(e=-1;++e<s;)r[e]=t[e];return r[s]=i,o.apply(this,r)}}function li(t,e){return e<t}function hi(t){return Xo(t)&&Fe(t)&&A.call(t,"callee")&&!T.call(t,"callee")}var fi=D||function(t){return Xo(t)&&Be(t.length)&&w.call(t)==Vr};function di(t,e,n,i){var r=(n="function"==typeof n?te(n,i,3):vr)?n(t,e):vr;return r===vr?Lt(t,e,n):!!r}function pi(t){return Xo(t)&&"string"==typeof t.message&&w.call(t)==Hr}function gi(t){return vi(t)&&w.call(t)==Ur}function vi(t){var e=typeof t;return!!t&&("object"==e||"function"==e)}function mi(t){return null!=t&&(gi(t)?p.test(l.call(t)):Xo(t)&&So.test(t))}function yi(t){return"number"==typeof t||Xo(t)&&w.call(t)==Wr}function Ai(t){var e,n;return!(!Xo(t)||w.call(t)!=qr||hi(t)||!(A.call(t,"constructor")||"function"!=typeof(e=t.constructor)||e instanceof e))&&(Pt(t,function(t,e){n=e}),n===vr||A.call(t,n))}function wi(t){return vi(t)&&w.call(t)==Br}function _i(t){return"string"==typeof t||Xo(t)&&w.call(t)==zr}function bi(t){return Xo(t)&&Be(t.length)&&!!Io[w.call(t)]}function Si(t,e){return t<e}function Ti(t){var e=t?Le(t):0;return Be(e)?e?it(t):[]:Bi(t)}function xi(t){return gt(t,ji(t))}var Ei=oe(function o(s,a,u,c,l){if(!vi(s))return s;var h=Fe(a)&&(fi(a)||bi(a)),f=h?vr:Vi(a);return rt(f||a,function(t,e){if(f&&(t=a[e=t]),Xo(t))!function(t,e,n,i,r,o,s){for(var a=o.length,u=e[n];a--;)if(o[a]==u)return t[n]=s[a];var c=t[n],l=r?r(c,u,n,t,e):vr,h=l===vr;h&&(Fe(l=u)&&(fi(u)||bi(u))?l=fi(c)?c:Fe(c)?it(c):[]:Ai(u)||hi(u)?l=hi(c)?xi(c):Ai(c)?c:{}:h=!1),o.push(u),s.push(l),h?t[n]=i(l,u,r,o,s):(l==l?l!==c:c==c)&&(t[n]=l)}(s,a,e,o,u,c=c||[],l=l||[]);else{var n=s[e],i=u?u(n,t,e,s,a):vr,r=i===vr;r&&(i=t),i===vr&&(!h||e in s)||!r&&(i==i?i===n:n!=n)||(s[e]=i)}}),s}),Ci=oe(function(t,e,n){return n?ft(t,e,n):dt(t,e)});var Oi=fe(Ci,function(t,e){return t===vr?e:t}),Ri=fe(Ei,function t(e,n){return e===vr?n:Ei(e,n,t)}),Pi=ve(It),Ii=ve(kt),ki=Ae(Ot),Ni=Ae(Rt),Di=we(It),Li=we(kt);function Mi(t){return Nt(t,ji(t))}var Vi=M?function(t){var e=null==t?vr:t.constructor;return"function"==typeof e&&e.prototype===t||"function"!=typeof t&&Fe(t)?$e(t):vi(t)?M(t):[]}:$e;function ji(t){if(null==t)return[];vi(t)||(t=f(t));var e=t.length;e=e&&Be(e)&&(fi(t)||hi(t))&&e||0;for(var n=t.constructor,i=-1,r="function"==typeof n&&n.prototype===t,o=R(e),s=0<e;++i<e;)o[i]=i+"";for(var a in t)s&&He(a,e)||"constructor"==a&&(r||!A.call(t,a))||o.push(a);return o}var Fi=_e(!0),Hi=_e(),Ui=ci(function(t,e){if(null==t)return{};if("function"!=typeof e[0])return e=at(Ct(e),s),Ge(t,_t(ji(t),e));var i=te(e[0],e[1],3);return Xe(t,function(t,e,n){return!i(t,e,n)})});function Wi(t){t=Ze(t);for(var e=-1,n=Vi(t),i=n.length,r=R(i);++e<i;){var o=n[e];r[e]=[o,t[o]]}return r}var qi=ci(function(t,e){return null==t?{}:"function"==typeof e[0]?Xe(t,te(e[0],e[1],3)):Ge(t,Ct(e))});function Bi(t){return Yt(t,Vi(t))}var zi=ce(function(t,e,n){return e=e.toLowerCase(),t+(n?e.charAt(0).toUpperCase()+e.slice(1):e)});function Gi(t){return(t=jo(t))&&t.replace(xo,Wo).replace(yo,"")}var Xi=ce(function(t,e,n){return t+(n?"-":"")+e.toLowerCase()});var Ji=be(),Yi=be(!0);function Ki(t,e){var n="";if(t=jo(t),(e=+e)<1||!t||!L(e))return n;for(;e%2&&(n+=t),t+=t,e=N(e/2););return n}var $i=ce(function(t,e,n){return t+(n?"_":"")+e.toLowerCase()}),Qi=ce(function(t,e,n){return t+(n?" ":"")+(e.charAt(0).toUpperCase()+e.slice(1))});function Zi(t,e,n){var i=t;return(t=jo(t))?(n?Ue(i,e,n):null==e)?t.slice(Yo(t),Ko(t)+1):(e+="",t.slice(Fo(t,e),Ho(t,e)+1)):t}function tr(t,e,n){return n&&Ue(t,e,n)&&(e=vr),(t=jo(t)).match(e||Oo)||[]}var er=ci(function(t,e){try{return t.apply(vr,e)}catch(t){return pi(t)?t:new i(t)}});function nr(t,e,n){return n&&Ue(t,e,n)&&(e=vr),Xo(t)?rr(t):vt(t,e)}function ir(t){return t}function rr(t){return jt(mt(t,!0))}var or=ci(function(e,n){return function(t){return je(t,e,n)}}),sr=ci(function(e,n){return function(t){return je(e,t,n)}});function ar(i,t,e){if(null==e){var n=vi(t),r=n?Vi(t):vr,o=r&&r.length?Nt(t,r):vr;(o?o.length:n)||(o=!1,e=t,t=i,i=this)}o=o||Nt(t,Vi(t));var s=!0,a=-1,u=gi(i),c=o.length;!1===e?s=!1:vi(e)&&"chain"in e&&(s=e.chain);for(;++a<c;){var l=o[a],h=t[l];i[l]=h,u&&(i.prototype[l]=function(n){return function(){var t=this.__chain__;if(s||t){var e=i(this.__wrapped__);return(e.__actions__=it(this.__actions__)).push({func:n,args:arguments,thisArg:i}),e.__chain__=t,e}return n.apply(i,ut([this.value()],arguments))}}(h))}return i}function ur(){}function cr(t){return We(t)?Ht(t):(n=(e=t)+"",e=tn(e),function(t){return Dt(t,e,n)});var e,n}var lr,hr=Oe("ceil"),fr=Oe("floor"),dr=de(li,W),pr=de(Si,q),gr=Oe("round");return K.prototype=$.prototype,(Q.prototype=yt($.prototype)).constructor=Q,(Z.prototype=yt($.prototype)).constructor=Z,tt.prototype.delete=function(t){return this.has(t)&&delete this.__data__[t]},tt.prototype.get=function(t){return"__proto__"==t?vr:this.__data__[t]},tt.prototype.has=function(t){return"__proto__"!=t&&A.call(this.__data__,t)},tt.prototype.set=function(t,e){return"__proto__"!=t&&(this.__data__[t]=e),this},et.prototype.push=function(t){var e=this.data;"string"==typeof t||vi(t)?e.set.add(t):e.hash[t]=!0},ri.Cache=tt,K.after=function(t,e){if("function"!=typeof e){if("function"!=typeof t)throw new y(Dr);var n=t;t=e,e=n}return t=L(t=+t)?t:0,function(){if(--t<1)return e.apply(this,arguments)}},K.ary=function(t,e,n){return n&&Ue(t,e,n)&&(e=vr),e=t&&null==e?t.length:V(+e||0,0),Pe(t,xr,vr,vr,vr,vr,e)},K.assign=Ci,K.at=Cn,K.before=Xn,K.bind=Jn,K.bindAll=Yn,K.bindKey=Kn,K.callback=nr,K.chain=Tn,K.chunk=function(t,e,n){e=(n?Ue(t,e,n):null==e)?1:V(N(e)||1,1);for(var i=0,r=t?t.length:0,o=-1,s=R(I(r/e));i<r;)s[++o]=Bt(t,i,i+=e);return s},K.compact=function(t){for(var e=-1,n=t?t.length:0,i=-1,r=[];++e<n;){var o=t[e];o&&(r[++i]=o)}return r},K.constant=function(t){return function(){return t}},K.countBy=On,K.create=function(t,e,n){var i=yt(t);return n&&Ue(t,e,n)&&(e=vr),e?dt(i,e):i},K.curry=$n,K.curryRight=Qn,K.debounce=Zn,K.defaults=Oi,K.defaultsDeep=Ri,K.defer=ti,K.delay=ei,K.difference=nn,K.drop=rn,K.dropRight=on,K.dropRightWhile=function(t,e,n){return t&&t.length?Kt(t,Ie(e,n,3),!0,!0):[]},K.dropWhile=function(t,e,n){return t&&t.length?Kt(t,Ie(e,n,3),!0):[]},K.fill=function(t,e,n,i){var r=t?t.length:0;return r?(n&&"number"!=typeof n&&Ue(t,e,n)&&(n=0,i=r),function(t,e,n,i){var r=t.length;for((n=null!=n&&+n||0)<0&&(n=r<-n?0:r+n),(i=i===vr||r<i?r:+i||0)<0&&(i+=r),r=i<n?0:i>>>0,n>>>=0;n<r;)t[n++]=e;return t}(t,e,n,i)):[]},K.filter=Pn,K.flatten=function(t,e,n){var i=t?t.length:0;return n&&Ue(t,e,n)&&(e=!1),i?Ct(t,e):[]},K.flattenDeep=function(t){return t&&t.length?Ct(t,!0):[]},K.flow=ni,K.flowRight=ii,K.forEach=Nn,K.forEachRight=Dn,K.forIn=ki,K.forInRight=Ni,K.forOwn=Di,K.forOwnRight=Li,K.functions=Mi,K.groupBy=Ln,K.indexBy=Vn,K.initial=function(t){return on(t,1)},K.intersection=ln,K.invert=function(t,e,n){n&&Ue(t,e,n)&&(e=vr);for(var i=-1,r=Vi(t),o=r.length,s={};++i<o;){var a=r[i],u=t[a];e?A.call(s,u)?s[u].push(a):s[u]=[a]:s[u]=a}return s},K.invoke=jn,K.keys=Vi,K.keysIn=ji,K.map=Fn,K.mapKeys=Fi,K.mapValues=Hi,K.matches=rr,K.matchesProperty=function(t,e){return Ft(t,mt(e,!0))},K.memoize=ri,K.merge=Ei,K.method=or,K.methodOf=sr,K.mixin=ar,K.modArgs=oi,K.negate=function(t){if("function"!=typeof t)throw new y(Dr);return function(){return!t.apply(this,arguments)}},K.omit=Ui,K.once=function(t){return Xn(2,t)},K.pairs=Wi,K.partial=si,K.partialRight=ai,K.partition=Hn,K.pick=qi,K.pluck=function(t,e){return Fn(t,cr(e))},K.property=cr,K.propertyOf=function(e){return function(t){return Dt(e,tn(t),t+"")}},K.pull=function(){var t=arguments,e=t[0];if(!e||!e.length)return e;for(var n=0,i=De(),r=t.length;++n<r;)for(var o=0,s=t[n];-1<(o=i(e,s,o));)C.call(e,o,1);return e},K.pullAt=fn,K.range=function(t,e,n){n&&Ue(t,e,n)&&(e=n=vr),t=+t||0,null==e?(e=t,t=0):e=+e||0;for(var i=-1,r=V(I((e-t)/((n=null==n?1:+n||0)||1)),0),o=R(r);++i<r;)o[i]=t,t+=n;return o},K.rearg=ui,K.reject=function(t,i,e){var n=fi(t)?st:xt;return i=Ie(i,e,3),n(t,function(t,e,n){return!i(t,e,n)})},K.remove=function(t,e,n){var i=[];if(!t||!t.length)return i;var r=-1,o=[],s=t.length;for(e=Ie(e,n,3);++r<s;){var a=t[r];e(a,r,t)&&(i.push(a),o.push(r))}return Ut(t,o),i},K.rest=dn,K.restParam=ci,K.set=function(t,e,n){if(null==t)return t;for(var i=e+"",r=-1,o=(e=null!=t[i]||We(e,t)?[i]:tn(e)).length,s=o-1,a=t;null!=a&&++r<o;){var u=e[r];vi(a)&&(r==s?a[u]=n:null==a[u]&&(a[u]=He(e[r+1])?[]:{})),a=a[u]}return t},K.shuffle=function(t){return qn(t,q)},K.slice=function(t,e,n){var i=t?t.length:0;return i?(n&&"number"!=typeof n&&Ue(t,e,n)&&(e=0,n=i),Bt(t,e,n)):[]},K.sortBy=function(t,i,e){if(null==t)return[];e&&Ue(t,i,e)&&(i=vr);var r=-1;return i=Ie(i,e,3),Gt(Vt(t,function(t,e,n){return{criteria:i(t,e,n),index:++r,value:t}}),Uo)},K.sortByAll=zn,K.sortByOrder=function(t,e,n,i){return null==t?[]:(i&&Ue(e,n,i)&&(n=vr),fi(e)||(e=null==e?[]:[e]),fi(n)||(n=null==n?[]:[n]),Xt(t,e,n))},K.spread=function(e){if("function"!=typeof e)throw new y(Dr);return function(t){return e.apply(this,t)}},K.take=function(t,e,n){return t&&t.length?((n?Ue(t,e,n):null==e)&&(e=1),Bt(t,0,e<0?0:e)):[]},K.takeRight=function(t,e,n){var i=t?t.length:0;return i?((n?Ue(t,e,n):null==e)&&(e=1),Bt(t,(e=i-(+e||0))<0?0:e)):[]},K.takeRightWhile=function(t,e,n){return t&&t.length?Kt(t,Ie(e,n,3),!1,!0):[]},K.takeWhile=function(t,e,n){return t&&t.length?Kt(t,Ie(e,n,3)):[]},K.tap=function(t,e,n){return e.call(n,t),t},K.throttle=function(t,e,n){var i=!0,r=!0;if("function"!=typeof t)throw new y(Dr);return!1===n?i=!1:vi(n)&&(i="leading"in n?!!n.leading:i,r="trailing"in n?!!n.trailing:r),Zn(t,e,{leading:i,maxWait:+e,trailing:r})},K.thru=xn,K.times=function(t,e,n){if((t=N(t))<1||!L(t))return[];var i=-1,r=R(j(t,B));for(e=te(e,n,1);++i<t;)i<B?r[i]=e(i):e(i);return r},K.toArray=Ti,K.toPlainObject=xi,K.transform=function(t,i,r,e){var n=fi(t)||bi(t);if(i=Ie(i,e,4),null==r)if(n||vi(t)){var o=t.constructor;r=n?fi(t)?new o:[]:yt(gi(o)?o.prototype:vr)}else r={};return(n?rt:It)(t,function(t,e,n){return i(r,t,e,n)}),r},K.union=vn,K.uniq=mn,K.unzip=yn,K.unzipWith=An,K.values=Bi,K.valuesIn=function(t){return Yt(t,ji(t))},K.where=function(t,e){return Pn(t,jt(e))},K.without=wn,K.wrap=function(t,e){return Pe(e=null==e?ir:e,Sr,vr,[t],[])},K.xor=function(){for(var t=-1,e=arguments.length;++t<e;){var n=arguments[t];if(Fe(n))var i=i?ut(_t(i,n),_t(n,i)):n}return i?Jt(i):[]},K.zip=_n,K.zipObject=bn,K.zipWith=Sn,K.backflow=ii,K.collect=Fn,K.compose=ii,K.each=Nn,K.eachRight=Dn,K.extend=Ci,K.iteratee=nr,K.methods=Mi,K.object=bn,K.select=Pn,K.tail=dn,K.unique=mn,ar(K,K),K.add=function(t,e){return(+t||0)+(+e||0)},K.attempt=er,K.camelCase=zi,K.capitalize=function(t){return(t=jo(t))&&t.charAt(0).toUpperCase()+t.slice(1)},K.ceil=hr,K.clone=function(t,e,n,i){return e&&"boolean"!=typeof e&&Ue(t,e,n)?e=!1:"function"==typeof e&&(i=n,n=e,e=!1),"function"==typeof n?mt(t,e,te(n,i,3)):mt(t,e)},K.cloneDeep=function(t,e,n){return"function"==typeof e?mt(t,!0,te(e,n,3)):mt(t,!0)},K.deburr=Gi,K.endsWith=function(t,e,n){e+="";var i=(t=jo(t)).length;return n=n===vr?i:j(!(n<0)&&+n||0,i),0<=(n-=e.length)&&t.indexOf(e,n)==n},K.escape=function(t){return(t=jo(t))&&uo.test(t)?t.replace(so,qo):t},K.escapeRegExp=function(t){return(t=jo(t))&&mo.test(t)?t.replace(vo,Bo):t||"(?:)"},K.every=Rn,K.find=In,K.findIndex=sn,K.findKey=Pi,K.findLast=kn,K.findLastIndex=an,K.findLastKey=Ii,K.findWhere=function(t,e){return In(t,jt(e))},K.first=un,K.floor=fr,K.get=function(t,e,n){var i=null==t?vr:Dt(t,tn(e),e+"");return i===vr?n:i},K.gt=li,K.gte=function(t,e){return e<=t},K.has=function(t,e){if(null==t)return!1;var n=A.call(t,e);if(!n&&!We(e)){if(null==(t=1==(e=tn(e)).length?t:Dt(t,Bt(e,0,-1))))return!1;e=hn(e),n=A.call(t,e)}return n||Be(t.length)&&He(e,t.length)&&(fi(t)||hi(t))},K.identity=ir,K.includes=Mn,K.indexOf=cn,K.inRange=function(t,e,n){return e=+e||0,n===vr?(n=e,e=0):n=+n||0,t>=j(e,n)&&t<V(e,n)},K.isArguments=hi,K.isArray=fi,K.isBoolean=function(t){return!0===t||!1===t||Xo(t)&&w.call(t)==jr},K.isDate=function(t){return Xo(t)&&w.call(t)==Fr},K.isElement=function(t){return!!t&&1===t.nodeType&&Xo(t)&&!Ai(t)},K.isEmpty=function(t){return null==t||(Fe(t)&&(fi(t)||_i(t)||hi(t)||Xo(t)&&gi(t.splice))?!t.length:!Vi(t).length)},K.isEqual=di,K.isError=pi,K.isFinite=function(t){return"number"==typeof t&&L(t)},K.isFunction=gi,K.isMatch=function(t,e,n,i){return n="function"==typeof n?te(n,i,3):vr,Mt(t,Me(e),n)},K.isNaN=function(t){return yi(t)&&t!=+t},K.isNative=mi,K.isNull=function(t){return null===t},K.isNumber=yi,K.isObject=vi,K.isPlainObject=Ai,K.isRegExp=wi,K.isString=_i,K.isTypedArray=bi,K.isUndefined=function(t){return t===vr},K.kebabCase=Xi,K.last=hn,K.lastIndexOf=function(t,e,n){var i=t?t.length:0;if(!i)return-1;var r=i;if("number"==typeof n)r=(n<0?V(i+n,0):j(n||0,i-1))+1;else if(n){var o=t[r=Qt(t,e,!0)-1];return(e==e?e===o:o!=o)?r:-1}if(e!=e)return Go(t,r,!0);for(;r--;)if(t[r]===e)return r;return-1},K.lt=Si,K.lte=function(t,e){return t<=e},K.max=dr,K.min=pr,K.noConflict=function(){return No._=d,this},K.noop=ur,K.now=Gn,K.pad=function(t,e,n){e=+e;var i=(t=jo(t)).length;if(e<=i||!L(e))return t;var r=(e-i)/2,o=N(r);return(n=Ee("",I(r),n)).slice(0,o)+t+n},K.padLeft=Ji,K.padRight=Yi,K.parseInt=function(t,e,n){return e=(n?Ue(t,e,n):null==e)?0:e&&+e,t=Zi(t),H(t,e||(bo.test(t)?16:10))},K.random=function(t,e,n){n&&Ue(t,e,n)&&(e=n=vr);var i=null==t,r=null==e;if(null==n&&(r&&"boolean"==typeof t?(n=t,t=1):"boolean"==typeof e&&(n=e,r=!0)),i&&r&&(r=!(e=1)),t=+t||0,r?(e=t,t=0):e=+e||0,n||t%1||e%1){var o=U();return j(t+o*(e-t+b("1e-"+((o+"").length-1))),e)}return Wt(t,e)},K.reduce=Un,K.reduceRight=Wn,K.repeat=Ki,K.result=function(t,e,n){var i=null==t?vr:t[e];return i===vr&&(null==t||We(e,t)||(i=null==(t=1==(e=tn(e)).length?t:Dt(t,Bt(e,0,-1)))?vr:t[hn(e)]),i=i===vr?n:i),gi(i)?i.call(t):i},K.round=gr,K.runInContext=t,K.size=function(t){var e=t?Le(t):0;return Be(e)?e:Vi(t).length},K.snakeCase=$i,K.some=Bn,K.sortedIndex=pn,K.sortedLastIndex=gn,K.startCase=Qi,K.startsWith=function(t,e,n){return t=jo(t),n=null==n?0:j(!(n<0)&&+n||0,t.length),t.lastIndexOf(e,n)==n},K.sum=function(t,e,n){return n&&Ue(t,e,n)&&(e=vr),1==(e=Ie(e,n,3)).length?function(t,e){for(var n=t.length,i=0;n--;)i+=+e(t[n])||0;return i}(fi(t)?t:Qe(t),e):(i=e,r=0,bt(t,function(t,e,n){r+=+i(t,e,n)||0}),r);var i,r},K.template=function(s,t,e){var n=K.templateSettings;e&&Ue(s,t,e)&&(t=e=vr),s=jo(s),t=ft(dt({},e||t),n,ht);var a,u,i=ft(dt({},t.imports),n.imports,ht),r=Vi(i),o=Yt(i,r),c=0,l=t.interpolate||Eo,h="__p += '",f=m((t.escape||Eo).source+"|"+l.source+"|"+(l===ho?wo:Eo).source+"|"+(t.evaluate||Eo).source+"|$","g"),d="//# sourceURL="+("sourceURL"in t?t.sourceURL:"lodash.templateSources["+ ++Po+"]")+"\n";s.replace(f,function(t,e,n,i,r,o){return n=n||i,h+=s.slice(c,o).replace(Co,zo),e&&(a=!0,h+="' +\n__e("+e+") +\n'"),r&&(u=!0,h+="';\n"+r+";\n__p += '"),n&&(h+="' +\n((__t = ("+n+")) == null ? '' : __t) +\n'"),c=o+t.length,t}),h+="';\n";var p=t.variable;p||(h="with (obj) {\n"+h+"\n}\n"),h=(u?h.replace(no,""):h).replace(io,"$1").replace(ro,"$1;"),h="function("+(p||"obj")+") {\n"+(p?"":"obj || (obj = {});\n")+"var __t, __p = ''"+(a?", __e = _.escape":"")+(u?", __j = Array.prototype.join;\nfunction print() { __p += __j.call(arguments, '') }\n":";\n")+h+"return __p\n}";var g=er(function(){return v(r,d+"return "+h).apply(vr,o)});if(g.source=h,pi(g))throw g;return g},K.trim=Zi,K.trimLeft=function(t,e,n){var i=t;return(t=jo(t))?(n?Ue(i,e,n):null==e)?t.slice(Yo(t)):t.slice(Fo(t,e+"")):t},K.trimRight=function(t,e,n){var i=t;return(t=jo(t))?(n?Ue(i,e,n):null==e)?t.slice(0,Ko(t)+1):t.slice(0,Ho(t,e+"")+1):t},K.trunc=function(t,e,n){n&&Ue(t,e,n)&&(e=vr);var i=Cr,r=Or;if(null!=e)if(vi(e)){var o="separator"in e?e.separator:o;i="length"in e?+e.length||0:i,r="omission"in e?jo(e.omission):r}else i=+e||0;if(i>=(t=jo(t)).length)return t;var s=i-r.length;if(s<1)return r;var a=t.slice(0,s);if(null==o)return a+r;if(wi(o)){if(t.slice(s).search(o)){var u,c,l=t.slice(0,s);for(o.global||(o=m(o.source,(_o.exec(o)||"")+"g")),o.lastIndex=0;u=o.exec(l);)c=u.index;a=a.slice(0,null==c?s:c)}}else if(t.indexOf(o,s)!=s){var h=a.lastIndexOf(o);-1<h&&(a=a.slice(0,h))}return a+r},K.unescape=function(t){return(t=jo(t))&&ao.test(t)?t.replace(oo,$o):t},K.uniqueId=function(t){var e=++h;return jo(t)+e},K.words=tr,K.all=Rn,K.any=Bn,K.contains=Mn,K.eq=di,K.detect=In,K.foldl=Un,K.foldr=Wn,K.head=un,K.include=Mn,K.inject=Un,ar(K,(lr={},It(K,function(t,e){K.prototype[e]||(lr[e]=t)}),lr),!1),K.sample=qn,K.prototype.sample=function(e){return this.__chain__||null!=e?this.thru(function(t){return qn(t,e)}):qn(this.value())},K.VERSION=mr,rt(["bind","bindKey","curry","curryRight","partial","partialRight"],function(t){K[t].placeholder=K}),rt(["drop","take"],function(i,r){Z.prototype[i]=function(t){var e=this.__filtered__;if(e&&!r)return new Z(this);t=null==t?1:V(N(t)||0,0);var n=this.clone();return e?n.__takeCount__=j(n.__takeCount__,t):n.__views__.push({size:t,type:i+(n.__dir__<0?"Right":"")}),n},Z.prototype[i+"Right"]=function(t){return this.reverse()[i](t).reverse()}}),rt(["filter","map","takeWhile"],function(t,e){var i=e+1,r=i!=Nr;Z.prototype[t]=function(t,e){var n=this.clone();return n.__iteratees__.push({iteratee:Ie(t,e,1),type:i}),n.__filtered__=n.__filtered__||r,n}}),rt(["first","last"],function(t,e){var n="take"+(e?"Right":"");Z.prototype[t]=function(){return this[n](1).value()[0]}}),rt(["initial","rest"],function(t,e){var n="drop"+(e?"":"Right");Z.prototype[t]=function(){return this.__filtered__?new Z(this):this[n](1)}}),rt(["pluck","where"],function(t,e){var n=e?"filter":"map",i=e?jt:cr;Z.prototype[t]=function(t){return this[n](i(t))}}),Z.prototype.compact=function(){return this.filter(ir)},Z.prototype.reject=function(e,t){return e=Ie(e,t,1),this.filter(function(t){return!e(t)})},Z.prototype.slice=function(t,e){t=null!=t&&+t||0;var n=this;return n.__filtered__&&(0<t||e<0)?new Z(n):(t<0?n=n.takeRight(-t):t&&(n=n.drop(t)),e!==vr&&(n=(e=+e||0)<0?n.dropRight(-e):n.take(e-t)),n)},Z.prototype.takeRightWhile=function(t,e){return this.reverse().takeWhile(t,e).reverse()},Z.prototype.toArray=function(){return this.take(q)},It(Z.prototype,function(h,t){var f=/^(?:filter|map|reject)|While$/.test(t),d=/^(?:first|last)$/.test(t),p=K[d?"take"+("last"==t?"Right":""):t];p&&(K.prototype[t]=function(){var e=d?[1]:arguments,n=this.__chain__,t=this.__wrapped__,i=!!this.__actions__.length,r=t instanceof Z,o=e[0],s=r||fi(t);function a(t){return d&&n?p(t,1)[0]:p.apply(vr,ut([t],e))}s&&f&&"function"==typeof o&&1!=o.length&&(r=s=!1);var u={func:xn,args:[a],thisArg:vr},c=r&&!i;if(d&&!n)return c?((t=t.clone()).__actions__.push(u),h.call(t)):p.call(vr,this.value())[0];if(d||!s)return this.thru(a);t=c?t:new Z(this);var l=h.apply(t,e);return l.__actions__.push(u),new Q(l,n)})}),rt(["join","pop","push","replace","shift","sort","splice","split","unshift"],function(t){var n=(/^(?:replace|split)$/.test(t)?c:a)[t],i=/^(?:push|sort|unshift)$/.test(t)?"tap":"thru",r=/^(?:join|pop|replace|shift)$/.test(t);K.prototype[t]=function(){var e=arguments;return r&&!this.__chain__?n.apply(this.value(),e):this[i](function(t){return n.apply(t,e)})}}),It(Z.prototype,function(t,e){var n=K[e];if(n){var i=n.name+"";(Y[i]||(Y[i]=[])).push({name:e,func:n})}}),Y[xe(vr,Ar).name]=[{name:"wrapper",func:vr}],Z.prototype.clone=function(){var t=new Z(this.__wrapped__);return t.__actions__=it(this.__actions__),t.__dir__=this.__dir__,t.__filtered__=this.__filtered__,t.__iteratees__=it(this.__iteratees__),t.__takeCount__=this.__takeCount__,t.__views__=it(this.__views__),t},Z.prototype.reverse=function(){if(this.__filtered__){var t=new Z(this);t.__dir__=-1,t.__filtered__=!0}else(t=this.clone()).__dir__*=-1;return t},Z.prototype.value=function(){var t=this.__wrapped__.value(),e=this.__dir__,n=fi(t),i=e<0,r=n?t.length:0,o=function(t,e,n){for(var i=-1,r=n.length;++i<r;){var o=n[i],s=o.size;switch(o.type){case"drop":t+=s;break;case"dropRight":e-=s;break;case"take":e=j(e,t+s);break;case"takeRight":t=V(t,e-s)}}return{start:t,end:e}}(0,r,this.__views__),s=o.start,a=o.end,u=a-s,c=i?a:s-1,l=this.__iteratees__,h=l.length,f=0,d=j(u,this.__takeCount__);if(!n||r<Ir||r==u&&d==u)return $t(t,this.__actions__);var p=[];t:for(;u--&&f<d;){for(var g=-1,v=t[c+=e];++g<h;){var m=l[g],y=m.iteratee,A=m.type,w=y(v);if(A==Nr)v=w;else if(!w){if(A==kr)continue t;break t}}p[f++]=v}return p},K.prototype.chain=function(){return Tn(this)},K.prototype.commit=function(){return new Q(this.value(),this.__chain__)},K.prototype.concat=En,K.prototype.plant=function(t){for(var e,n=this;n instanceof $;){var i=en(n);e?r.__wrapped__=i:e=i;var r=i;n=n.__wrapped__}return r.__wrapped__=t,e},K.prototype.reverse=function(){function t(t){return t.reverse()}var e=this.__wrapped__;if(e instanceof Z){var n=e;return this.__actions__.length&&(n=new Z(this)),(n=n.reverse()).__actions__.push({func:xn,args:[t],thisArg:vr}),new Q(n,this.__chain__)}return this.thru(t)},K.prototype.toString=function(){return this.value()+""},K.prototype.run=K.prototype.toJSON=K.prototype.valueOf=K.prototype.value=function(){return $t(this.__wrapped__,this.__actions__)},K.prototype.collect=K.prototype.map,K.prototype.head=K.prototype.first,K.prototype.select=K.prototype.filter,K.prototype.tail=K.prototype.rest,K}();No._=Qo,(A=function(){return Qo}.call(w,_,w,m))===vr||(m.exports=A)}).call(this)}).call(this,_(34)(t),_(33))},function(t,e,v){"use strict";var n;void 0===(n=function(t){function e(t,e){var n=g.slice(e);return n.unshift(t),h.formatSrcUrl(n.join("/"))}function n(t){var n=l.rest(arguments);return function(){var e=l.toArray(arguments);return n[t](function(t){return t.apply(null,e)})}}function i(t){return t+"."}function r(t,e){return e.replace(t,"")}function o(t,e){return t===e}function s(t,e){return e.charAt(0)[t]()+e.slice(1)}function a(t,e){return[t,e,t].join("")}function u(t){return"{"===t.charAt(0)&&(t=JSON.parse(t)),t}function c(t){return t.split("=").map(decodeURIComponent).map(u)}var l=v(0),h=v(36),f=v(4),d=v(6),p=/[\u0600-\u06FF]/,g={keys:{DASH:189,PERIOD:190,DELETE:8,ENTER:13},getPath:function(t,e,n){return function t(e,n,i){if(null==e||null==n)return i;if(0===n.length)return null!=e?e:i;var r,o,s=l.first(n),a=l.rest(n),u=l.isString(s),c=u&&"$"===s.charAt(0)?"prop":"get";return u&&-1<s.indexOf("[")&&(r=s.split("["),a.unshift(parseInt(r[1])),s=l.first(r)),t(s=null!=e[s]&&l.isFunction(e[s])?e[s]():null!=e[s]?e[s]:e[c]&&e[c]((o=s,"get"==c?o:o.slice(1))),a,i)}(t,l.isString(e)?e.split("."):e,n)},fix:function(t,e){return+t.toFixed(null!=e?e:5)},toSeconds:function(t){return t/1e3},toMilliseconds:function(t){return g.fix(1e3*t,0)},formatSecondsAsTime:function(t,e){function n(t){return t<10?"0"+t:t}var i,r=Math.floor(t/3600),o=Math.floor((t-3600*r)/60),s=Math.floor(t-3600*r-60*o);if(i=[o=n(o),s=n(s)],1<=r)i.unshift(r);else if(e){return'<span class="transparent no-wid">00:</span>'+i.join(":")}return i.join(":")},hexify:function(t){return"#"+t.replace(/0x|#/,"")},opacify:function(t){return t/100},rgbify:function(t,e){var n=this.hexify(t).replace("#",""),i=parseInt(n,16),r=[i>>16&255,i>>8&255,255&i],o=null!=e,s="rgb"+(o?"a":"");return o&&r.push(e),[s,"(",r.join(","),")"].join("")},toRgba:function(t,e){return g.rgbify(t,g.opacify(e))},octToDec:function(t){return t/255},decToPct:function(t,e){var n=g.fix(100*t);return e?n+"%":n},stopPct:function(t){return g.decToPct(g.octToDec(t))},pctToDec:function(t,e){return g.fix(parseFloat(t)/100,e)},add:function(t,e){return(t||0)+(e||0)},sum:function(){return l.reduce(arguments,g.add,0)},upperCaseFirst:l.partial(s,"toUpperCase"),lowerCaseFirst:l.partial(s,"toLowerCase"),slice:l.bind(Array.prototype.slice.call,Array.prototype.slice),resolveAssetUrl:function(){return e(f.PRESENTATION_URL,arguments)},resolveDataUrl:function(){return e(f.PRESENTATION_DATA_URL,arguments)+".js"},clamp:function(t,e,n){return Math.max(Math.min(n,e),t)},areOverlapping:function(t,e){return t.left<e.right&&t.right>e.left&&t.top<e.bottom&&t.bottom>e.top},getRectIntersection:function(t,e){var n=Math.max(t.top,e.top),i=Math.min(t.bottom,e.bottom),r=Math.max(t.left,e.left),o=Math.min(t.right,e.right);return g.areOverlapping(t,e)&&{top:n,left:r,bottom:i,right:o,width:o-r,height:i-n}},isWithinRange:function(t,e,n){return t<=n&&n<=e},hasProp:function(t,e){if(null==t)return!1;for(var n,i=t,r=e.split(".");n=r.shift();){if(null==i[n])return!1;i=i[n]}return!0},not:function(t){return function(){return!t.apply(this,arguments)}},take:function(t,e,n){return function(){return e.apply(n,l.take(arguments,t))}},invertPercent:function(t){return 1-t},andify:l.partial(n,"every"),orify:l.partial(n,"some"),is:o,isTrue:l.partial(o,!0),isFalse:l.partial(o,!1),alwaysTrue:function(){return!0},alwaysFalse:function(){return!1},buildDataStructure:function(t,e,n){return new t(n,e)},createSuper:function(e){return function(t){return e.prototype[t]}},cloneDeeply:function(t){return JSON.parse(JSON.stringify(t))},buildEventNamespace:function(t){return".ds"+(t||"")},namespaceEvent:function(t,e){return t+g.buildEventNamespace(e)},isNumeric:function(t){return!isNaN(parseFloat(t))&&isFinite(t)},hypot:function(t,e){return Math.sqrt(t*t+e*e)},dist:function(t,e,n,i){var r=t-n,o=e-i;return this.hypot(r,o)},degToRad:function(t){return t*f.math.TO_RADIANS},radToDeg:function(t){return t*f.math.TO_DEGREES},normalizeDeg:function(t){for(var e=t;e<0;)e+=360;return e%360},stripTags:function(t,e,n){var i=document.createElement("div"),r=n?["<",n,">"].join(""):"",o=r.replace("<","</");return i.innerHTML=t,e?l(i.querySelectorAll(e)).map(function(t){return[r,t.innerHTML,o].join("")}).join(""):i.textContent},stripTagsMobile:function(t,e,n){return d.deviceView.isClassicMobile?g.stripTags(t,e,n):t},camelCaseAttr:function(t,e){return(t=e?t:t.toLowerCase()).replace(/-(.)/g,function(t,e){return e.toUpperCase()})},stripPlayer:l.partial(r,i(f.refs.PLAYER)),stripChoice:l.partial(r,i(f.refs.CHOICES)),stripStatement:l.partial(r,i(f.refs.STMTS)),prefixWithPlayer:function(t){return f.refs.PLAYER+"."+g.stripPlayer(t)},parseParams:function(t){return t=t||window.location.search.substr(1),l.object(t.split("&").map(function(t){return t.split("=")}))},applyMethod:function(t,e){var n=l.slice(arguments,2);return e=l.isArray(e)?e:[e],n.unshift(e,t),l.invoke.apply(l,n)},pxify:function(t){return[t,"px"].join("")},ptify:function(t){return[t,"pt"].join("")},shallowEqual:function(t,e){if(t===e)return!0;var n;for(n in t)if(t.hasOwnProperty(n)&&(!e.hasOwnProperty(n)||t[n]!==e[n]))return!1;for(n in e)if(e.hasOwnProperty(n)&&!t.hasOwnProperty(n))return!1;return!0},doubleQuote:l.partial(a,'"'),quote:l.partial(a,"'"),toCssUrl:function(t){return["url(",this.quote(t),")"].join("")},getWindowSearch:function(){return window.location.search.replace(/^\?/,"")},queryStringToObj:function(){var t;return t=this.getWindowSearch().split("&"),l.zipObject(t.map(c))},rotatePoint:function(t,e,n,i,r){r=g.degToRad(r);var o=t-n,s=e-i,a=Math.cos(r),u=Math.sin(r);return{x:a*o-u*s+n,y:u*o+a*s+i}},pointInRect:function(t,e,n){var i=n[0][0],r=n[0][1],o=n[1][0],s=n[1][1];return i<=t&&t<=o&&r<=e&&e<=s},showTimer:function(t,n){l(t.refs).pick(function(t,e){return 0===e.indexOf("timer")&&t!==n}).forOwn(function(t){t.onHide()}).value()},dateToString:function(t){if(null==t)return"";return[["January","February","March","April","May","June","July","August","September","October","November","December"][t.getMonth()]," ",t.getDate(),", ",t.getFullYear()].join("")},timeToString:function(t){if(null==t)return"";var e=t.getHours(),n=t.getMinutes(),i="am";return n<10&&(n="0"+n),12<e&&(e-=12,i="pm"),[e,":",n," ",i].join("")},parseUrl:function(t){var e=document.createElement("a");return e.href=t,l.pick(e,["protocol","hostname","port","pathname","search","hash","host"])},hasArabicCharacters:function(t){return p.test(t)},ellipsize:function(t,e){return null==t||t.length<=e?t:[t.substr(0,e),"…"].join("")},generateHash:function(t){var e,n=0,i=t.length;for(e=0;e<i;e++)n=31*n+t.charCodeAt(e),n|=0;return n},multiply:l.curry(function(t,e){return t*e}),juxt:function(t){return function(){var e=arguments;return t.map(function(t){return t.apply(null,e)})}}};return g}.call(e,v,e,t))||(t.exports=n)},function(t,e,n){"use strict";var i;void 0===(i=function(t){var e={ds:{FRAME_DATA_LOADED:"ds:frameLoaded",PRESO_LOADED:"ds:presoLoaded",PRESO_READY:"ds:presoReady"},actionlink:{EVENT:"actionlink:event",VIEWED:"actionlink:viewed"},animation:{CREATED:"animation:created",DESTROYED:"animation:destroyed"},app:{COMPLETE:"app:complete",BRANDING_COLOR:"app:brandingColor",PRESENTATION_POSITION:"app:presentationPosition",SHOW_LOADER:"app:showLoader",HIDE_LOADER:"app:hideLoader"},audioClip:{ENDED:"audioClip:ended",TIME_UPDATE:"audioClip:timeUpdate"},captions:{SHOW_BUTTON:"captions:showbutton",HIDE_BUTTON:"captions:hidebutton",ENABLED:"captions:enabled",ENABLE:"captions:enable",ADD:"captions:add",REMOVE:"captions:remove"},controlLayout:{CHANGED:"controllayout:changed",UPDATE:"controlLayout:update"},controlOptions:{CHANGED:"controlOptions:changed",RESET:"controlOptions:reset"},course:{COMPLETED:"course:completed",VIEWED:"course:viewed",MANUALLY_COMPLETED:"course:manuallyCompleted"},customlink:{EVENT:"customlink:event"},currTimeline:{TICK:"currTimeline:tick"},data:{INITIALIZED:"data:initialized",UPDATED:"data:updated"},detection:{VISIBILITY_HIDDEN:"detection:visibilityhidden",VISIBILITY_SHOWN:"detection:visibilityshown",ORIENTATION_CHANGE:"detection:orientationChange"},draw:{RESET:"draw:reset",RESET_COMPLETE:"draw:resetcomplete",EXIT:"draw:exit"},error:{INTERFACE:"error:interface"},frame:{LAYOUT_READY:"frame:layoutReady",REFLOW:"frame:reflow",MODEL_READY:"frame:modelReady",SCALE:"frame:scale",FONT_SCALE:"font:scale"},frameModel:{LAYOUT_CHANGED:"frameData:layoutChanged",CHROMELESS_CHANGED:"frameData:chromelessChanged"},glossary:{UPDATE:"glossary:update",REFRESH_VIEW:"glossary:refreshView"},interaction:{EVALUATED:"interaction:evaluated",VIEWED:"interaction:viewed"},keyManager:{FRAME_CONTROL_KEY:"keyManager:frameControlKey"},layer:{HIDDEN:"hidden",HIDE_OTHER_LAYERS:"hideOtherLayers",ACTIVATED:"activated",TIMELINE_ACTIVATED:"layer:timelineActivated",PAUSE_TIMELINE:"layer:pauseTimeline",RESOLVED_OBJECT_VISIBILITY:"layer:resolvedObjectVisibility",PLAYING:"layer:playing"},layout:{CHANGED:"layout:changed"},loader:{MUTE:"loader:mute",UNMUTE:"loader:unmute",HIDE:"loader:hide",SHOW:"loader:show",SILENCE:"loader:silence",REMOVE_TITLE:"loader:removeTitle"},main:{PREPARE_AUDIO:"main:prepareAudio"},media:{CURRENT_TIME:"media:currentTime"},menuLinksListItem:{ITEM_SELECTED:"menuLinksListItem:itemSelected",TOGGLE:"menuLinksListItem:toggle"},messageWindow:{SHOWN:"messageWindow:shown"},mobile:{PRESENTATION_VISIBLE:"mobileChromeKiller:presentationVisible",ENTER_THUMB_VIEW:"mobileStartOverlay:enterThumbView",EXIT_THUMB_VIEW:"mobileStartOverlay:exitThumbView",MENU_OPEN:"uiMobile:menuOpen",OUTLINE_SHOWN:"panelsMobile:outlineShown"},navcontrols:{CHANGED:"navcontrols:changed"},navData:{UPDATE:"navData:update",REFRESH_VIEW:"navData:refreshView",SELECT_FIRST_SLIDE_LINK:"navData:selectFirstSlideLink"},player:{RESET:"player:reset",CLOSING:"player:closing",ERROR:"player:error",MENU_OPTIONS:"player:menuOptions",ENABLE_KEYBOARD_SHORTCUTS:"player:enableKeyboardShortcuts",INITIALIZED:"player:initialized",ACCESSIBLE_TEXT_CHANGED:"player:accessibleTextChanged"},popup:{SHOW:"popup:show",HIDE:"popup:hide",TOGGLE:"popup:toggle",EMAIL:"popup:email"},presentation:{ENTER_FULLSCREEN:"presentation:enterFullscreen",EXIT_FULLSCREEN:"presentation:exitFullscreen",ON_OBJECT_EVENT:"presentation:onobjectevent"},preview:{NOTIFY:"preview:notify"},quiz:{COMPLETED:"quiz:completed"},renderTree:{DESTROYED:"renderTree:destroyed"},request:{START:"start:requesting",NEXT_SLIDE:"nextSlide:requesting",PREV_SLIDE:"prevSlide:requesting",NEXT_DRAW_SLIDE:"nextDrawSlide:requesting",PREV_HISTORY_GROUP:"prevHistoryGroup:requesting"},resources:{LINK_CLICKED:"resources:linkClicked",UPDATE_DESCRIPTION:"resources:updateDescription",UPDATE:"resources:update",REFRESH_VIEW:"resources:refreshView"},resume:{SET_DATA:"resume:setdata",RESET:"resume:reset",APPLIED:"resume:applied",COMPLETE:"resume:complete",RESET_DATA:"resume:resetData"},scheme:{CHANGED:"scheme:changed"},search:{START:"search:start",CLEAR:"search:clear",BLUR:"search:blur",SHOW:"search:show",UPDATE_PANEL:"search:updatePanel"},sidebar:{ACTIVE_TAB_SET:"sidebar:activeTabSet",SHOW_SEARCH:"sidebar:showSearch",HIDE_SEARCH:"sidebar:hideSearch",RESIZING:"sidebar:resizing",FORCE_OPEN:"sidebar:forceOpen",OPEN:"sidebar:open",CLOSE:"sidebar:close"},slide:{WILL_CHANGE:"slide:willChange",CHANGE:"change:slides",READY:"slide:ready",STARTED:"slide:started",VIEWED:"slide:viewed",TRANSITION_STARTED:"slide:transitionStarted",ON_TRANSITION_IN:"slide:ontransitionin",CURRENT_TIMELINE:"slide:currentTimeline",PAUSE_TIMELINE:"slide:pauseTimeline",PLAY_TIMELINE:"slide:playTimeline",HAS_MOUNTED:"slide:hasMounted",HAS_CHANGED:"slide:hasChanged",ALL_TIMELINES_COMPLETE:"slide:allTimelinesComplete",ARIA_TOGGLE:"slide:ariaToggle"},slideWindow:{CLEAR_HISTORY:"slideWindow:clearHistory"},slideContainer:{POSITIONED:"slideContainer:positioned"},slideObject:{FOCUS:"slideobject:focus",TRANSFORM_DIRTY:"slideobject:transformdirty"},startOverlay:{READY:"startOverlay:ready"},status:{UPDATED:"status:updated"},strings:{UPDATE_STRINGS:"strings:updateStrings"},swipe:{CHANGED:"swipe:changed"},tab:{SHOW:"tab:show",HIDE:"tab:hide"},tabLink:{SHOW_PANEL:"tabLink:showPanel"},timeline:{PLAYING:"timeline:playing",PAUSED:"timeline:paused",RESET:"timeline:reset",TICK:"timeline:tick",ENDED:"timeline:ended",COMPLETE:"timeline:complete",BEFORE_SEEK_UPDATE:"timeline:beforeSeekUpdate",AFTER_SEEK_UPDATE:"timeline:afterSeekUpdate",SEEK_START:"timeline:seekStart",SEEK_END:"timeline:seekEnd",CHANGED:"timeline:changed",CURRENT_TIMELINE:"timeline:currentTimeline"},timer:{SHOW:"timer:show",HIDE:"timer:hide",SHOWN:"timer:shown",HIDDEN:"timer:hidden",COMPLETE:"timer:complete"},tincan:{STATEMENT:"tincan:statement"},topbar:{CLOSED_SIDEBAR:"topbar:closedSidebar",OPENED_SIDEBAR:"topbar:openedSidebar"},topEllipsesPanel:{HIDE:"topEllipsesPanel:hide"},topTabs:{OPEN_DROPDOWN:"topTabs:openDropDown",OPEN_PANEL:"topTabs:openPanel"},topTabsItem:{ACTIVATE:"topTabsItem:activate",HIDE:"topTabsItem:hide"},touchHelper:{TOUCH_START:"touchHelper:touchStart"},transcript:{CHANGED:"transcript:changed"},tween:{UPDATE:"tween:update"},variable:{CHANGED:"variable:changed",REFRESH_VIEW:"variable:refreshView"},video:{STATE_CHANGED:"video:stateChanged"},volume:{CHANGED:"volume:changed",TOGGLE:"volume:toggle",CHANGE_CURRENT:"change:currentVolume"},window:{CLOSING:"window:closing",CLOSED:"window:closed",CREATED:"window:created",OPEN_EXTERNAL:"externalWindow:open",MAIN_CREATED:"mainWindow:created",MAIN_CHANGED:"mainWindow:slideChanged",SCALE:"window:scale",STACKING_CHANGED:"window:stackingChanged"},windowManager:{CREATED:"windowManager:created",TOP_MOST_CHANGED:"windowManager:topMostChanged"}};return Object.freeze(e),Object.freeze(e.actionlink),Object.freeze(e.animation),Object.freeze(e.app),Object.freeze(e.audioClip),Object.freeze(e.captions),Object.freeze(e.controlLayout),Object.freeze(e.course),Object.freeze(e.customlink),Object.freeze(e.data),Object.freeze(e.detection),Object.freeze(e.draw),Object.freeze(e.error),Object.freeze(e.interaction),Object.freeze(e.keyManager),Object.freeze(e.layer),Object.freeze(e.layout),Object.freeze(e.loader),Object.freeze(e.media),Object.freeze(e.menuLinksListItem),Object.freeze(e.mobile),Object.freeze(e.navcontrols),Object.freeze(e.player),Object.freeze(e.popup),Object.freeze(e.presentation),Object.freeze(e.preview),Object.freeze(e.quiz),Object.freeze(e.request),Object.freeze(e.resources),Object.freeze(e.resume),Object.freeze(e.scheme),Object.freeze(e.search),Object.freeze(e.sidebar),Object.freeze(e.slide),Object.freeze(e.slideContainer),Object.freeze(e.status),Object.freeze(e.swipe),Object.freeze(e.timeline),Object.freeze(e.timer),Object.freeze(e.topbar),Object.freeze(e.topTabsItem),Object.freeze(e.tween),Object.freeze(e.variable),Object.freeze(e.volume),Object.freeze(e.window),Object.freeze(e.windowManager),e}.call(e,n,e,t))||(t.exports=i)},function(t,e,n){"use strict";var i;void 0===(i=function(t){var e=n(9);return n(0).extend({},e.Events)}.call(e,n,e,t))||(t.exports=i)},function(t,e,n){"use strict";var i;void 0===(i=function(t){var e=window.globals||{},n=window.location.protocol+"//",i=window.location.host,r=window.location.pathname.split(/\/+/).slice(0,-1).join("/"),o=e.DATA_PATH_BASE+"/html5/data/js",s=n+i+r+e.DATA_PATH_BASE+"/html5/lib/scripts",a=n+i+r+e.DATA_PATH_BASE+"/html5/lib/stylesheets",u={slideLocation:s+"/ds-slides.min.js",frameLocations:{MOBILE:s+"/ds-frame.mobile.min.js",DESKTOP:s+"/ds-frame.desktop.min.js"},cssLocations:{MOBILE:a+"/mobile.min.css",DESKTOP:a+"/desktop.min.css"},player:{},LINE_BREAK_REGEX:/\n|\r/,theme:{},setThemeConstant:function(t,e){u.theme[t]=e},strings:{PROJECT_TITLE:"project-title"},els:{PRESO:"preso",LIB:"lib",MASK_LIB:"mask-library"},SVG_HIT:"svgHit",RECT_HIT:"rectHit",GROUP_HIT:"groupHit",SLIDE_HIT:"slideHit",PATH_DELIMITER:".",NODE_DELIMITER:"-",SVG_NODE_PREFIX:"commandset",PRESENTATION_URL:[e.DATA_PATH_BASE,r].join(""),PRESENTATION_DATA_URL:[r,o].join(""),STORY_CONTENT_URL:"story_content/",QUIZ_MAKER_URL:"quiz_content/",PRESENTER_URL:"presentation_content/",PLAYER_PROPS_KEYPATH:"playerProps",DEFAULT_VOLUME:.8,DESKTOP_LOADER_DELAY:200,XAPI_RETRY_INTERVALS_MS:[100,400,400,600,600],LIGHTBOX_SCALAR:.85,UNIFIED_PORTRAIT_UI_SIZE:65,UNIFIED_LANDSCAPE_UI_SIZE:58,UNIFIED_LIGHTBOX_UI_SIZE:50,MOBILE_UI_SIZE:58,DOUBLE_MOBILE_UI_SIZE:116,MOBILE_ANIMATION_DURATION:260,ANIMATION_DURATION:300,MOBILE_WIDTH_MIN:320,MOBILE_360_PHONE_LARGE:380,MOBILE_360_PHONE_MEDIUM:375,MOBILE_MIN_LANDSCAPE_FULL:314,MOBILE_MIN_LANDSCAPE:250,MOBILE_FONT:"Open Sans Full",XMLNS_XLINK:"http://www.w3.org/1999/xlink",XMLNS_XML:"http://www.w3.org/XML/1998/namespace",XMLNS:"http://www.w3.org/2000/svg",refs:{PLAYER:"_player",FRAME:"_frame",PARENT:"_parent",CURRENT_SLIDE:"_currentSlide",CHILDREN:"_children",SELF:"_this",CHOICES:"choices",STMTS:"statements",PLAYER_VARS:"_playerVars"},varTypes:{STRING:"string",NUM:"number",BOOL:"boolean"},statuses:{CORRECT:"correct",INCORRECT:"incorrect",INCOMPLETE:"incomplete",COMPLETE:"complete",NEUTRAL:"neutral",PASSING:"pass",FAILING:"fail"},reviewResetTypes:{ALL:"all",INCORRECTONLY:"incorrectonly"},dynamicTabEls:{},tabIndices:{SKIP:0,LIGHTBOX_CLOSE:1,SUBMIT_ALL:2,PREV:3,NEXT:4,SUBMIT:5,SIDEBAR:10,SEARCH_RESULTS_TREE_MODE:0,SEARCH_INPUT:1,SEARCH_SUBMIT:2,SEARCH_FILTER:3,SEARCH_NOTES:4,SEARCH_TEXT:5,SEARCH_RESULTS_LIST_MODE:6,SEARCH_CLEAR:17,TIME:39,TOP_TAB_LEFT:30,TOP_TAB_RIGHT:40,VOLUME:50,CAPTIONS:55,PLAYBACK_PLAY:60,PLAYBACK_PROGRESS:65,PLAYBACK_RESET:70},math:{QUARTER_PI:.25*Math.PI,HALF_PI:.5*Math.PI,THREE_QUARTER_PI:.75*Math.PI,TWO_PI:2*Math.PI,TO_RADIANS:Math.PI/180,TO_DEGREES:180/Math.PI},keys:{BACKSPACE:8,TAB:9,ENTER:13,SHIFT:16,CONTROL:17,ALT:18,CAPS_LOCK:20,ESCAPE:27,SPACE:32,PAGE_UP:33,PAGE_DOWN:34,END:35,HOME:36,LEFT:37,UP:38,RIGHT:39,DOWN:40,INSERT:45,DELETE:46,F1:112,F2:113,F3:114,F4:115,F5:116,F6:117,F7:118,F8:119,F9:120,F10:121,F11:122,F12:123,F13:124,F14:125,F15:126},TINY_VIDEO:"data:video/mp4;base64, AAAAHGZ0eXBpc29tAAACAGlzb21pc28ybXA0MQAAAAhmcmVlAAAC721kYXQhEAUgpBv/wAAAAAAAAAAAAAAAAAAAAAAAAAAAAAAAAAAAAAAAAAAAAAAAAAAAAAAAAAAAAAAAAAAAAAAAAAAAAAAAAAAAAAAAAAAAAAAAAAAAAAAAAAAAAAAAAAAAAAAAAAAAAAAAAAAAAAAAAAAAAAAAAAAAAAAAAAAAAAAAAAAAAAAAAAAAAAAAAAAAAAAAAAAAAAAAAAAAAAAAAAAAAAAAAAAAAAAAAAAAAAAAAAAAAAAAAAAAAAAAAAAAAAAAAAAAAAAAAAAAAAAAAAAAAAAAAAAAAAAAAAAAAAAAAAAAAAAAAAAAAAAAAAAAAAAAAAAAAAAAAAAAAAAAAAAAAAAAAAAAAAAAAAAAAAAAAAAAAAA3pwAAAAAAAAAAAAAAAAAAAAAAAAAAAAAAAAAAAAAAAAAAAAAAAAAAAAAAAAAAAAAAAAAAAAAAAAAAAAAAAAAAAAAAAAAAAAAAAAAAAAAAAAAAAAAAAAAAAAAAAAAAcCEQBSCkG//AAAAAAAAAAAAAAAAAAAAAAAAAAAAAAAAAAAAAAAAAAAAAAAAAAAAAAAAAAAAAAAAAAAAAAAAAAAAAAAAAAAAAAAAAAAAAAAAAAAAAAAAAAAAAAAAAAAAAAAAAAAAAAAAAAAAAAAAAAAAAAAAAAAAAAAAAAAAAAAAAAAAAAAAAAAAAAAAAAAAAAAAAAAAAAAAAAAAAAAAAAAAAAAAAAAAAAAAAAAAAAAAAAAAAAAAAAAAAAAAAAAAAAAAAAAAAAAAAAAAAAAAAAAAAAAAAAAAAAAAAAAAAAAAAAAAAAAAAAAAAAAAAAAAAAAAAAAAAAAAAAAAAAAAAAAAAAAAAAAAAAAAAAAAAAAAAAAAAADengAAAAAAAAAAAAAAAAAAAAAAAAAAAAAAAAAAAAAAAAAAAAAAAAAAAAAAAAAAAAAAAAAAAAAAAAAAAAAAAAAAAAAAAAAAAAAAAAAAAAAAAAAAAAAAAAAAAAAAAAAAAcAAAAsJtb292AAAAbG12aGQAAAAAAAAAAAAAAAAAAAPoAAAALwABAAABAAAAAAAAAAAAAAAAAQAAAAAAAAAAAAAAAAAAAAEAAAAAAAAAAAAAAAAAAEAAAAAAAAAAAAAAAAAAAAAAAAAAAAAAAAAAAAAAAAADAAAB7HRyYWsAAABcdGtoZAAAAAMAAAAAAAAAAAAAAAIAAAAAAAAALwAAAAAAAAAAAAAAAQEAAAAAAQAAAAAAAAAAAAAAAAAAAAEAAAAAAAAAAAAAAAAAAEAAAAAAAAAAAAAAAAAAACRlZHRzAAAAHGVsc3QAAAAAAAAAAQAAAC8AAAAAAAEAAAAAAWRtZGlhAAAAIG1kaGQAAAAAAAAAAAAAAAAAAKxEAAAIAFXEAAAAAAAtaGRscgAAAAAAAAAAc291bgAAAAAAAAAAAAAAAFNvdW5kSGFuZGxlcgAAAAEPbWluZgAAABBzbWhkAAAAAAAAAAAAAAAkZGluZgAAABxkcmVmAAAAAAAAAAEAAAAMdXJsIAAAAAEAAADTc3RibAAAAGdzdHNkAAAAAAAAAAEAAABXbXA0YQAAAAAAAAABAAAAAAAAAAAAAgAQAAAAAKxEAAAAAAAzZXNkcwAAAAADgICAIgACAASAgIAUQBUAAAAAAfQAAAHz+QWAgIACEhAGgICAAQIAAAAYc3R0cwAAAAAAAAABAAAAAgAABAAAAAAcc3RzYwAAAAAAAAABAAAAAQAAAAIAAAABAAAAHHN0c3oAAAAAAAAAAAAAAAIAAAFzAAABdAAAABRzdGNvAAAAAAAAAAEAAAAsAAAAYnVkdGEAAABabWV0YQAAAAAAAAAhaGRscgAAAAAAAAAAbWRpcmFwcGwAAAAAAAAAAAAAAAAtaWxzdAAAACWpdG9vAAAAHWRhdGEAAAABAAAAAExhdmY1Ni40MC4xMDE=",TINY_AUDIO:"data:audio/mp3;base64,//MgxAAAAANIAAAAAExBTUUzLjk3VVVVVVVVVVVVVVVVVVVVVVVVVVVVVVVVVVVVVVVVVf/zIsQnAAADSAAAAABVVVVVVVVVVVVVVVVVVVVVVVVVVVVVVVVVVVVVVVVVVVVVVVVVVVVV//MgxE8AAANIAAAAAFVVVVVVVVVVVVVVVVVVVVVVVVVVVVVVVVVVVVVVVVVVVVVVVVVVVf/zIMR2AAADSAAAAABVVVVVVVVVVVVVVVVVVVVVVVVVVVVVVVVVVVVVVVVVVVVVVVVVVVX/8yDEnQAAA0gAAAAAVVVVVVVVVVVVVVVVVVVVVVVVVVVVVVVVVVVVVVVVVVVVVVVVVVVVVEFHOWVmMTRlNzg4YzVhNDQ5AAAAAAAAAAAAAAAAAAAAYjZiYWQ3ZjY2NjFkZWZhAAAAAAAAAAAAAAAAAAAAAAAAAAAAAAAAAAAAAAAAAAAAAAAAAAAAAAAAAAAAAAAAAAAAAAAAAAAAAAAAAAAAAAAAAAAAAAAAAAAAAAAAAAA="};return Object.freeze(u),Object.freeze(u.refs),Object.freeze(u.varTypes),Object.freeze(u.statuses),Object.freeze(u.tabIndices),Object.freeze(u.math),Object.freeze(u.keys),u}.call(e,n,e,t))||(t.exports=i)},function(t,e,c){"use strict";var n;void 0===(n=function(t){function e(t,e){return e.state()===t}var n=c(0),i=c(56),o=c(1),r="pending",s="resolved",a="rejected",u={Deferred:function(){return new i},when:function(){var t=o.slice(arguments),e=new i,n=t.length;return t.forEach(function(t){t.then(function(){0==--n&&e.resolve()}).catch(function(){0<=--n&&(e.reject(),n=0)})}),e.promise()},after:function(){function e(t){r.push(t),i.length===r.length&&n.resolve.apply(n,i)}var n=new u.Deferred,i=o.slice(arguments),r=[];return i.length?i.forEach(function(t){t.always(function(){e(t)})}):n.resolve(),n.promise()},isPending:n.partial(e,r),isResolved:n.partial(e,s),isRejected:n.partial(e,a),promiseToVow:function(t){var e=u.Deferred();return t.then(e.resolve).catch(e.reject),e.promise()}};return u}.call(e,c,e,t))||(t.exports=n)},function(t,e,M){"use strict";var n;void 0===(n=function(t){function e(t){return"1"===l[t]}function n(){var t=N.orientation;t.value=window.innerWidth>window.innerHeight?"landscape":"portrait",N.innerHeight=window.innerHeight,N.innerWidth=window.innerWidth,D(),t.value===t.prev&&!N.forceHideWarning||("portrait"===t.value?(document.body.classList.remove("is-landscape"),document.body.classList.add("is-portrait"),t.isPortrait=!0,t.isLandscape=!1):(document.body.classList.add("is-landscape"),document.body.classList.remove("is-portrait"),t.isPortrait=!1,t.isLandscape=!0),a.trigger(s.detection.ORIENTATION_CHANGE,{orientation:t.value}),t.prev=t.value)}var i,r,o=M(21),s=M(2),a=M(3),u=M(37),c=M(8).addWindowListener,l=window.globals&&window.globals.parsedParams||{},h=e("forcemobile"),f=e("devicepreview"),d=e("phone"),p=e("noframe"),g=e("enableFs"),v=window.navigator.userAgent.toLowerCase(),m="ActiveXObject"in window||null!=window.MSBlobBuilder,y=window.isMobile.apple.device,A=y?parseInt((/os ([0-9]+)_/.exec(v)||/version\/([0-9]+)/.exec(v))[1]):NaN,w=y&&v.indexOf("version")<0,_="file:"===document.location.protocol,b=null!=window.vInterfaceObject&&window.autoSpider,S=b&&h&&f,T=(i=document.createElement("canvas"),r=i.getContext("webgl")||i.getContext("experimental-webgl"),(i=null)!=r),x=window.globals,E=x.deviceView,C=x.themeName,O=window,R=O.isMobile,P=O.isMobile.apple.tablet,I="classic"===C,k="unified"===C,N={device:{isDesktop:R.desktop,isMobile:R.mobile,isPhone:R.phone,isTablet:R.tablet},deviceView:{isDesktop:E.desktop,isMobile:E.mobile,isPhone:E.phone,isTablet:E.tablet,isClassicMobile:I&&E.mobile,isClassicDesktop:I&&E.desktop,isUnifiedMobile:k&&E.mobile,isUnifiedDesktop:k&&E.desktop},theme:{isClassic:I,isUnified:k},os:{isAndroid:window.isMobile.android.device,isIOS:y,iOSVersion:A,isIosPhoneBefore10:R.phone&&A<10,isMac:o.mac},browser:{isWebKit:v.includes("webkit"),isSafariMac:!(!o.mac||!o.safari),isFF:v.includes("firefox"),isChrome:o.chrome,isWebView:w,isUIWebView:w&&!window.indexedDB,isIE:m,isIE10:v.includes("msie s10"),isIE11:m&&null!=window.msCrypto&&!window.ActiveXObject,isEdge:m&&null==window.msCrypto&&T},env:{is360:b,isDevicePreview:S,isMobilePreview:h,isPhonePreview:S&&d,isRise:null!=window.vInterfaceObject&&window.vInterfaceObject.isRise,isInIframe:window.top!==window.self,isWebObject:/(\?|&)wo=1(&|$)/.test(window.location.search),isFileProtocol:_,enableFs:g&&S&&!d,hideFrame:p},capabilities:{hasAudioApi:u&&(!_||R.mobile),isMemoryDeficientDevice:P&&(768===screen.height||768===screen.width)},orientation:{forceHideWarning:!1,prev:null}},D=N.os.isAndroid?function(){var t=window.screen,e=t.width<t.height?"portrait":"landscape",n=N.orientation;n.forceHideWarning=n.value!==e}:function(){};if(N.device.isMobile&&N.env.isInIframe){document.body.style.position="fixed";var L=function(){document.body.style.width=window.innerWidth+"px",document.body.style.height=window.innerHeight+"px"};c("resize",L),L()}return N.isRise&&(document.body.classList.add("is-rise"),document.body.styles.background="transparent"),N.isMobile&&!N.theme.isUnified&&document.getElementById("preso").setAttribute("class",""),n(),c("orientationchange",n),N}.call(e,M,e,t))||(t.exports=n)},function(t,e,i){"use strict";var n;void 0===(n=function(t){var r=i(0),n=i(38),e=r.curry(function(t,e,n,i){t([e,"::",n," - ",r.slice(arguments,3).join(" ")].join(""))},4);return{throwFatal:e(function(t){throw new Error(t)}),throwError:e(function(t){var e=n.debugMode?"error":"warn";console[e](t),n.throwError()}),throwErrorSoft:e(function(t){n.debugMode&&console.warn(t)}),warn:e(function(t){console.warn(t)}),backtick:function(t){return["`",t,"`"].join("")}}}.call(e,i,e,t))||(t.exports=n)},function(t,e,n){"use strict";Object.defineProperty(e,"__esModule",{value:!0});function a(t,e,n){return((d[t]||{})[e]||{})[n]}function r(t,e,n,i,r){var o=4<arguments.length&&void 0!==r?r:"on",s=t===window&&("resize"===e||"orientationchange"===e);i=!!i&&!s;var a=h.get(t),u=d[a]=d[a]||{},c=u[e]=u[e]||{},l=c[i]=c[i]||{callbacks:{before:new Set,on:new Set,after:new Set},listener:null,customEvent:s};return f.reduce(function(t,e){return l.callbacks[e].has(n)||t},!1)||(l.callbacks[o].add(n),null===l.listener&&(l.listener=function(e){return f.forEach(function(t){return[].concat(function(t){if(Array.isArray(t)){for(var e=0,n=Array(t.length);e<t.length;e++)n[e]=t[e];return n}return Array.from(t)}(l.callbacks[t])).forEach(function(t){return t(e)})})},s||t.addEventListener(e,l.listener,i))),function(){return g(t,e,n,i)}}function o(t,e,n){var i=a(t,e,!1);null!=i&&i.listener(n)}function s(t){u!==window.innerWidth||c!==window.innerHeight?(p=null,v()):t-p<1e3?window.requestAnimationFrame(s):p=null}var h=new Map([[document,"document"],[document.body,"body"],[window,"window"]]),f=["before","on","after"],d={},i=window,u=i.lastWidth,c=i.lastHeight,l=void 0,p=void 0,g=function(t,e,n,i){var r=3<arguments.length&&void 0!==i&&i,o=h.get(t),s=a(o,e,r);null!=s&&(f.forEach(function(t){return s.callbacks[t].delete(n)}),s.customEvent||0!==f.reduce(function(t,e){return s.callbacks[e].size+t},0)||t.removeEventListener(e,n,r))},v=function(t){var e,n,i,r=0<arguments.length&&void 0!==t?t:{};e=r,n=window.innerWidth>window.innerHeight,l!==n&&(l=n,o("window","orientationchange",e)),i=r,u===window.innerWidth&&c===window.innerHeight||(u=window.innerWidth,c=window.innerHeight,o("window","resize",i)),null==p&&(p=window.performance.now(),window.requestAnimationFrame(s))};window.addEventListener("orientationchange",v),window.addEventListener("resize",v);e.addBodyListener=function(t,e,n,i){return r(document.body,t,e,n,i)},e.removeBodyListener=function(t,e,n){return g(document.body,t,e,n)},e.addDocumentListener=function(t,e,n,i){return r(document,t,e,n,i)},e.removeDocumentListener=function(t,e,n){return g(document,t,e,n)},e.addWindowListener=function(t,e,n,i){return r(window,t,e,n,i)},e.removeWindowListener=function(t,e,n){return g(window,t,e,n)}},function(t,e,n){var i,r,o;i=this,r=function(t,a,b,e){var n=t.Backbone,i=[],r=i.slice;a.VERSION="1.1.2",a.$=e,a.noConflict=function(){return t.Backbone=n,this},a.emulateHTTP=!1,a.emulateJSON=!1;var o=a.Events={on:function(t,e,n){return h(this,"on",t,[e,n])&&e&&(this._events||(this._events={}),(this._events[t]||(this._events[t]=[])).push({callback:e,context:n,ctx:n||this})),this},once:function(t,e,n){if(!h(this,"once",t,[e,n])||!e)return this;var i=this,r=b.once(function(){i.off(t,r),e.apply(this,arguments)});return r._callback=e,this.on(t,r,n)},off:function(t,e,n){var i,r,o,s,a,u,c,l;if(!this._events||!h(this,"off",t,[e,n]))return this;if(!t&&!e&&!n)return this._events=void 0,this;for(a=0,u=(s=t?[t]:b.keys(this._events)).length;a<u;a++)if(t=s[a],o=this._events[t]){if(this._events[t]=i=[],e||n)for(c=0,l=o.length;c<l;c++)r=o[c],(e&&e!==r.callback&&e!==r.callback._callback||n&&n!==r.context)&&i.push(r);i.length||delete this._events[t]}return this},trigger:function(t){if(!this._events)return this;var e=r.call(arguments,1);if(!h(this,"trigger",t,e))return this;var n=this._events[t],i=this._events.all;return n&&s(n,e),i&&s(i,arguments),this},stopListening:function(t,e,n){var i=this._listeningTo;if(!i)return this;var r=!e&&!n;for(var o in n||"object"!=typeof e||(n=this),t&&((i={})[t._listenId]=t),i)(t=i[o]).off(e,n,this),(r||b.isEmpty(t._events))&&delete this._listeningTo[o];return this}},u=/\s+/,h=function(t,e,n,i){if(!n)return!0;if("object"==typeof n){for(var r in n)t[e].apply(t,[r,n[r]].concat(i));return!1}if(u.test(n)){for(var o=n.split(u),s=0,a=o.length;s<a;s++)t[e].apply(t,[o[s]].concat(i));return!1}return!0},s=function(t,e){var n,i=-1,r=t.length,o=e[0],s=e[1],a=e[2];switch(e.length){case 0:for(;++i<r;)(n=t[i]).callback.call(n.ctx);return;case 1:for(;++i<r;)(n=t[i]).callback.call(n.ctx,o);return;case 2:for(;++i<r;)(n=t[i]).callback.call(n.ctx,o,s);return;case 3:for(;++i<r;)(n=t[i]).callback.call(n.ctx,o,s,a);return;default:for(;++i<r;)(n=t[i]).callback.apply(n.ctx,e);return}};b.each({listenTo:"on",listenToOnce:"once"},function(r,t){o[t]=function(t,e,n){var i=this._listeningTo||(this._listeningTo={});return n||"object"!=typeof e||(n=this),(i[t._listenId||(t._listenId=b.uniqueId("l"))]=t)[r](e,n,this),this}}),o.bind=o.on,o.unbind=o.off,b.extend(a,o);var S=a.Model=function(t,e){var n=t||{};e=e||{},this.cid=b.uniqueId("c"),this.attributes={},e.collection&&(this.collection=e.collection),e.parse&&(n=this.parse(n,e)||{}),n=b.defaults({},n,b.result(this,"defaults")),this.set(n,e),this.changed={},this.initialize.apply(this,arguments)};b.extend(S.prototype,o,{changed:null,validationError:null,idAttribute:"id",initialize:function(){},toJSON:function(t){return b.clone(this.attributes)},sync:function(){return a.sync.apply(this,arguments)},get:function(t){return this.attributes[t]},escape:function(t){return b.escape(this.get(t))},has:function(t){return null!=this.get(t)},set:function(t,e,n){var i,r,o,s,a,u,c,l;if(null==t)return this;if("object"==typeof t?(r=t,n=e):(r={})[t]=e,n=n||{},!this._validate(r,n))return!1;for(i in o=n.unset,a=n.silent,s=[],u=this._changing,this._changing=!0,u||(this._previousAttributes=b.clone(this.attributes),this.changed={}),l=this.attributes,c=this._previousAttributes,this.idAttribute in r&&(this.id=r[this.idAttribute]),r)e=r[i],b.isEqual(l[i],e)||s.push(i),b.isEqual(c[i],e)?delete this.changed[i]:this.changed[i]=e,o?delete l[i]:l[i]=e;if(!a){s.length&&(this._pending=n);for(var h=0,f=s.length;h<f;h++)this.trigger("change:"+s[h],this,l[s[h]],n)}if(u)return this;if(!a)for(;this._pending;)n=this._pending,this._pending=!1,this.trigger("change",this,n);return this._pending=!1,this._changing=!1,this},unset:function(t,e){return this.set(t,void 0,b.extend({},e,{unset:!0}))},clear:function(t){var e={};for(var n in this.attributes)e[n]=void 0;return this.set(e,b.extend({},t,{unset:!0}))},hasChanged:function(t){return null==t?!b.isEmpty(this.changed):b.has(this.changed,t)},changedAttributes:function(t){if(!t)return!!this.hasChanged()&&b.clone(this.changed);var e,n=!1,i=this._changing?this._previousAttributes:this.attributes;for(var r in t)b.isEqual(i[r],e=t[r])||((n=n||{})[r]=e);return n},previous:function(t){return null!=t&&this._previousAttributes?this._previousAttributes[t]:null},previousAttributes:function(){return b.clone(this._previousAttributes)},fetch:function(e){void 0===(e=e?b.clone(e):{}).parse&&(e.parse=!0);var n=this,i=e.success;return e.success=function(t){if(!n.set(n.parse(t,e),e))return!1;i&&i(n,t,e),n.trigger("sync",n,t,e)},k(this,e),this.sync("read",this,e)},save:function(t,e,n){var i,r,o,s=this.attributes;if(null==t||"object"==typeof t?(i=t,n=e):(i={})[t]=e,n=b.extend({validate:!0},n),i&&!n.wait){if(!this.set(i,n))return!1}else if(!this._validate(i,n))return!1;i&&n.wait&&(this.attributes=b.extend({},s,i)),void 0===n.parse&&(n.parse=!0);var a=this,u=n.success;return n.success=function(t){a.attributes=s;var e=a.parse(t,n);if(n.wait&&(e=b.extend(i||{},e)),b.isObject(e)&&!a.set(e,n))return!1;u&&u(a,t,n),a.trigger("sync",a,t,n)},k(this,n),"patch"==(r=this.isNew()?"create":n.patch?"patch":"update")&&(n.attrs=i),o=this.sync(r,this,n),i&&n.wait&&(this.attributes=s),o},destroy:function(e){e=e?b.clone(e):{};function n(){i.trigger("destroy",i,i.collection,e)}var i=this,r=e.success;if(e.success=function(t){(e.wait||i.isNew())&&n(),r&&r(i,t,e),i.isNew()||i.trigger("sync",i,t,e)},this.isNew())return e.success(),!1;k(this,e);var t=this.sync("delete",this,e);return e.wait||n(),t},url:function(){var t=b.result(this,"urlRoot")||b.result(this.collection,"url")||I();return this.isNew()?t:t.replace(/([^\/])$/,"$1/")+encodeURIComponent(this.id)},parse:function(t,e){return t},clone:function(){return new this.constructor(this.attributes)},isNew:function(){return!this.has(this.idAttribute)},isValid:function(t){return this._validate({},b.extend(t||{},{validate:!0}))},_validate:function(t,e){if(!e.validate||!this.validate)return!0;t=b.extend({},this.attributes,t);var n=this.validationError=this.validate(t,e)||null;return!n||(this.trigger("invalid",this,n,b.extend(e,{validationError:n})),!1)}});b.each(["keys","values","pairs","invert","pick","omit"],function(e){S.prototype[e]=function(){var t=r.call(arguments);return t.unshift(this.attributes),b[e].apply(b,t)}});var c=a.Collection=function(t,e){(e=e||{}).model&&(this.model=e.model),void 0!==e.comparator&&(this.comparator=e.comparator),this._reset(),this.initialize.apply(this,arguments),t&&this.reset(t,b.extend({silent:!0},e))},T={add:!0,remove:!0,merge:!0},l={add:!0,remove:!1};b.extend(c.prototype,o,{model:S,initialize:function(){},toJSON:function(e){return this.map(function(t){return t.toJSON(e)})},sync:function(){return a.sync.apply(this,arguments)},add:function(t,e){return this.set(t,b.extend({merge:!1},e,l))},remove:function(t,e){var n,i,r,o,s=!b.isArray(t);for(e=e||{},n=0,i=(t=s?[t]:b.clone(t)).length;n<i;n++)(o=t[n]=this.get(t[n]))&&(delete this._byId[o.id],delete this._byId[o.cid],r=this.indexOf(o),this.models.splice(r,1),this.length--,e.silent||(e.index=r,o.trigger("remove",o,this,e)),this._removeReference(o,e));return s?t[0]:t},set:function(t,e){(e=b.defaults({},e,T)).parse&&(t=this.parse(t,e));var n,i,r,o,s,a,u,c=!b.isArray(t);t=c?t?[t]:[]:b.clone(t);var l=e.at,h=this.model,f=this.comparator&&null==l&&!1!==e.sort,d=b.isString(this.comparator)?this.comparator:null,p=[],g=[],v={},m=e.add,y=e.merge,A=e.remove,w=!(f||!m||!A)&&[];for(n=0,i=t.length;n<i;n++){if(r=(s=t[n]||{})instanceof S?o=s:s[h.prototype.idAttribute||"id"],a=this.get(r))A&&(v[a.cid]=!0),y&&(s=s===o?o.attributes:s,e.parse&&(s=a.parse(s,e)),a.set(s,e),f&&!u&&a.hasChanged(d)&&(u=!0)),t[n]=a;else if(m){if(!(o=t[n]=this._prepareModel(s,e)))continue;p.push(o),this._addReference(o,e)}o=a||o,!w||!o.isNew()&&v[o.id]||w.push(o),v[o.id]=!0}if(A){for(n=0,i=this.length;n<i;++n)v[(o=this.models[n]).cid]||g.push(o);g.length&&this.remove(g,e)}if(p.length||w&&w.length)if(f&&(u=!0),this.length+=p.length,null!=l)for(n=0,i=p.length;n<i;n++)this.models.splice(l+n,0,p[n]);else{w&&(this.models.length=0);var _=w||p;for(n=0,i=_.length;n<i;n++)this.models.push(_[n])}if(u&&this.sort({silent:!0}),!e.silent){for(n=0,i=p.length;n<i;n++)(o=p[n]).trigger("add",o,this,e);(u||w&&w.length)&&this.trigger("sort",this,e)}return c?t[0]:t},reset:function(t,e){e=e||{};for(var n=0,i=this.models.length;n<i;n++)this._removeReference(this.models[n],e);return e.previousModels=this.models,this._reset(),t=this.add(t,b.extend({silent:!0},e)),e.silent||this.trigger("reset",this,e),t},push:function(t,e){return this.add(t,b.extend({at:this.length},e))},pop:function(t){var e=this.at(this.length-1);return this.remove(e,t),e},unshift:function(t,e){return this.add(t,b.extend({at:0},e))},shift:function(t){var e=this.at(0);return this.remove(e,t),e},slice:function(){return r.apply(this.models,arguments)},get:function(t){if(null!=t)return this._byId[t]||this._byId[t.id]||this._byId[t.cid]},at:function(t){return this.models[t]},where:function(n,t){return b.isEmpty(n)?t?void 0:[]:this[t?"find":"filter"](function(t){for(var e in n)if(n[e]!==t.get(e))return!1;return!0})},findWhere:function(t){return this.where(t,!0)},sort:function(t){if(!this.comparator)throw new Error("Cannot sort a set without a comparator");return t=t||{},b.isString(this.comparator)||1===this.comparator.length?this.models=this.sortBy(this.comparator,this):this.models.sort(b.bind(this.comparator,this)),t.silent||this.trigger("sort",this,t),this},pluck:function(t){return b.invoke(this.models,"get",t)},fetch:function(n){void 0===(n=n?b.clone(n):{}).parse&&(n.parse=!0);var i=n.success,r=this;return n.success=function(t){var e=n.reset?"reset":"set";r[e](t,n),i&&i(r,t,n),r.trigger("sync",r,t,n)},k(this,n),this.sync("read",this,n)},create:function(t,n){if(n=n?b.clone(n):{},!(t=this._prepareModel(t,n)))return!1;n.wait||this.add(t,n);var i=this,r=n.success;return n.success=function(t,e){n.wait&&i.add(t,n),r&&r(t,e,n)},t.save(null,n),t},parse:function(t,e){return t},clone:function(){return new this.constructor(this.models)},_reset:function(){this.length=0,this.models=[],this._byId={}},_prepareModel:function(t,e){if(t instanceof S)return t;var n=new(((e=e?b.clone(e):{}).collection=this).model)(t,e);return n.validationError?(this.trigger("invalid",this,n.validationError,e),!1):n},_addReference:function(t,e){null!=(this._byId[t.cid]=t).id&&(this._byId[t.id]=t),t.collection||(t.collection=this),t.on("all",this._onModelEvent,this)},_removeReference:function(t,e){this===t.collection&&delete t.collection,t.off("all",this._onModelEvent,this)},_onModelEvent:function(t,e,n,i){("add"!==t&&"remove"!==t||n===this)&&("destroy"===t&&this.remove(e,i),e&&t==="change:"+e.idAttribute&&(delete this._byId[e.previous(e.idAttribute)],null!=e.id&&(this._byId[e.id]=e)),this.trigger.apply(this,arguments))}});b.each(["forEach","each","map","collect","reduce","foldl","inject","reduceRight","foldr","find","detect","filter","select","reject","every","all","some","any","include","contains","invoke","max","min","toArray","size","first","head","take","initial","rest","tail","drop","last","without","difference","indexOf","shuffle","lastIndexOf","isEmpty","chain","sample"],function(e){c.prototype[e]=function(){var t=r.call(arguments);return t.unshift(this.models),b[e].apply(b,t)}});b.each(["groupBy","countBy","sortBy","indexBy"],function(i){c.prototype[i]=function(e,t){var n=b.isFunction(e)?e:function(t){return t.get(e)};return b[i](this.models,n,t)}});var f=a.View=function(t){this.cid=b.uniqueId("view"),t=t||{},b.extend(this,b.pick(t,p)),this._ensureElement(),this.initialize.apply(this,arguments),this.delegateEvents()},d=/^(\S+)\s*(.*)$/,p=["model","collection","el","id","attributes","className","tagName","events"];b.extend(f.prototype,o,{tagName:"div",$:function(t){return this.$el.find(t)},initialize:function(){},render:function(){return this},remove:function(){return this.$el.remove(),this.stopListening(),this},setElement:function(t,e){return this.$el&&this.undelegateEvents(),this.$el=t instanceof a.$?t:a.$(t),this.el=this.$el[0],!1!==e&&this.delegateEvents(),this},delegateEvents:function(t){if(!(t=t||b.result(this,"events")))return this;for(var e in this.undelegateEvents(),t){var n=t[e];if(b.isFunction(n)||(n=this[t[e]]),n){var i=e.match(d),r=i[1],o=i[2];n=b.bind(n,this),r+=".delegateEvents"+this.cid,""===o?this.$el.on(r,n):this.$el.on(r,o,n)}}return this},undelegateEvents:function(){return this.$el.off(".delegateEvents"+this.cid),this},_ensureElement:function(){if(this.el)this.setElement(b.result(this,"el"),!1);else{var t=b.extend({},b.result(this,"attributes"));this.id&&(t.id=b.result(this,"id")),this.className&&(t.class=b.result(this,"className"));var e=a.$("<"+b.result(this,"tagName")+">").attr(t);this.setElement(e,!1)}}}),a.sync=function(t,e,n){var i=v[t];b.defaults(n=n||{},{emulateHTTP:a.emulateHTTP,emulateJSON:a.emulateJSON});var r={type:i,dataType:"json"};if(n.url||(r.url=b.result(e,"url")||I()),null!=n.data||!e||"create"!==t&&"update"!==t&&"patch"!==t||(r.contentType="application/json",r.data=JSON.stringify(n.attrs||e.toJSON(n))),n.emulateJSON&&(r.contentType="application/x-www-form-urlencoded",r.data=r.data?{model:r.data}:{}),n.emulateHTTP&&("PUT"===i||"DELETE"===i||"PATCH"===i)){r.type="POST",n.emulateJSON&&(r.data._method=i);var o=n.beforeSend;n.beforeSend=function(t){if(t.setRequestHeader("X-HTTP-Method-Override",i),o)return o.apply(this,arguments)}}"GET"===r.type||n.emulateJSON||(r.processData=!1),"PATCH"===r.type&&g&&(r.xhr=function(){return new ActiveXObject("Microsoft.XMLHTTP")});var s=n.xhr=a.ajax(b.extend(r,n));return e.trigger("request",e,s,n),s};var g=!("undefined"==typeof window||!window.ActiveXObject||window.XMLHttpRequest&&(new XMLHttpRequest).dispatchEvent),v={create:"POST",update:"PUT",patch:"PATCH",delete:"DELETE",read:"GET"};a.ajax=function(){return a.$.ajax.apply(a.$,arguments)};var m=a.Router=function(t){(t=t||{}).routes&&(this.routes=t.routes),this._bindRoutes(),this.initialize.apply(this,arguments)},y=/\((.*?)\)/g,A=/(\(\?)?:\w+/g,w=/\*\w+/g,_=/[\-{}\[\]+?.,\\\^$|#\s]/g;b.extend(m.prototype,o,{initialize:function(){},route:function(n,i,r){b.isRegExp(n)||(n=this._routeToRegExp(n)),b.isFunction(i)&&(r=i,i=""),r=r||this[i];var o=this;return a.history.route(n,function(t){var e=o._extractParameters(n,t);o.execute(r,e),o.trigger.apply(o,["route:"+i].concat(e)),o.trigger("route",i,e),a.history.trigger("route",o,i,e)}),this},execute:function(t,e){t&&t.apply(this,e)},navigate:function(t,e){return a.history.navigate(t,e),this},_bindRoutes:function(){if(this.routes){this.routes=b.result(this,"routes");for(var t,e=b.keys(this.routes);null!=(t=e.pop());)this.route(t,this.routes[t])}},_routeToRegExp:function(t){return t=t.replace(_,"\\$&").replace(y,"(?:$1)?").replace(A,function(t,e){return e?t:"([^/?]+)"}).replace(w,"([^?]*?)"),new RegExp("^"+t+"(?:\\?([\\s\\S]*))?$")},_extractParameters:function(t,e){var n=t.exec(e).slice(1);return b.map(n,function(t,e){return e===n.length-1?t||null:t?decodeURIComponent(t):null})}});var x=a.History=function(){this.handlers=[],b.bindAll(this,"checkUrl"),"undefined"!=typeof window&&(this.location=window.location,this.history=window.history)},E=/^[#\/]|\s+$/g,C=/^\/+|\/+$/g,O=/msie [\w.]+/,R=/\/$/,P=/#.*$/;x.started=!1,b.extend(x.prototype,o,{interval:50,atRoot:function(){return this.location.pathname.replace(/[^\/]$/,"$&/")===this.root},getHash:function(t){var e=(t||this).location.href.match(/#(.*)$/);return e?e[1]:""},getFragment:function(t,e){if(null==t)if(this._hasPushState||!this._wantsHashChange||e){t=decodeURI(this.location.pathname+this.location.search);var n=this.root.replace(R,"");t.indexOf(n)||(t=t.slice(n.length))}else t=this.getHash();return t.replace(E,"")},start:function(t){if(x.started)throw new Error("Backbone.history has already been started");x.started=!0,this.options=b.extend({root:"/"},this.options,t),this.root=this.options.root,this._wantsHashChange=!1!==this.options.hashChange,this._wantsPushState=!!this.options.pushState,this._hasPushState=!!(this.options.pushState&&this.history&&this.history.pushState);var e=this.getFragment(),n=document.documentMode,i=O.exec(navigator.userAgent.toLowerCase())&&(!n||n<=7);if(this.root=("/"+this.root+"/").replace(C,"/"),i&&this._wantsHashChange){var r=a.$('<iframe src="javascript:0" tabindex="-1">');this.iframe=r.hide().appendTo("body")[0].contentWindow,this.navigate(e)}this._hasPushState?a.$(window).on("popstate",this.checkUrl):this._wantsHashChange&&"onhashchange"in window&&!i?a.$(window).on("hashchange",this.checkUrl):this._wantsHashChange&&(this._checkUrlInterval=setInterval(this.checkUrl,this.interval)),this.fragment=e;var o=this.location;if(this._wantsHashChange&&this._wantsPushState){if(!this._hasPushState&&!this.atRoot())return this.fragment=this.getFragment(null,!0),this.location.replace(this.root+"#"+this.fragment),!0;this._hasPushState&&this.atRoot()&&o.hash&&(this.fragment=this.getHash().replace(E,""),this.history.replaceState({},document.title,this.root+this.fragment))}if(!this.options.silent)return this.loadUrl()},stop:function(){a.$(window).off("popstate",this.checkUrl).off("hashchange",this.checkUrl),this._checkUrlInterval&&clearInterval(this._checkUrlInterval),x.started=!1},route:function(t,e){this.handlers.unshift({route:t,callback:e})},checkUrl:function(t){var e=this.getFragment();if(e===this.fragment&&this.iframe&&(e=this.getFragment(this.getHash(this.iframe))),e===this.fragment)return!1;this.iframe&&this.navigate(e),this.loadUrl()},loadUrl:function(e){return e=this.fragment=this.getFragment(e),b.any(this.handlers,function(t){if(t.route.test(e))return t.callback(e),!0})},navigate:function(t,e){if(!x.started)return!1;e&&!0!==e||(e={trigger:!!e});var n=this.root+(t=this.getFragment(t||""));if(t=t.replace(P,""),this.fragment!==t){if(""===(this.fragment=t)&&"/"!==n&&(n=n.slice(0,-1)),this._hasPushState)this.history[e.replace?"replaceState":"pushState"]({},document.title,n);else{if(!this._wantsHashChange)return this.location.assign(n);this._updateHash(this.location,t,e.replace),this.iframe&&t!==this.getFragment(this.getHash(this.iframe))&&(e.replace||this.iframe.document.open().close(),this._updateHash(this.iframe.location,t,e.replace))}return e.trigger?this.loadUrl(t):void 0}},_updateHash:function(t,e,n){if(n){var i=t.href.replace(/(javascript:|#).*$/,"");t.replace(i+"#"+e)}else t.hash="#"+e}}),a.history=new x;S.extend=c.extend=m.extend=f.extend=x.extend=function(t,e){var n,i=this;n=t&&b.has(t,"constructor")?t.constructor:function(){return i.apply(this,arguments)},b.extend(n,i,e);function r(){this.constructor=n}return r.prototype=i.prototype,n.prototype=new r,t&&b.extend(n.prototype,t),n.__super__=i.prototype,n};var I=function(){throw new Error('A "url" property or function must be specified')},k=function(e,n){var i=n.error;n.error=function(t){i&&i(e,t,n),e.trigger("error",e,t,n)}};return a},o=n(0),r(i,e,o)},function(t,e,O){"use strict";var n;void 0===(n=function(t){function e(t){return i.test(t)}var a=O(0),n=O(7),r=O(4),i=/^RAND/,o={};o.string=o.object=o.boolean=function(t){return t},o.num=o.number=function(t){return e(t)?t:parseFloat(t)},o.var=o.variable=function(t,e){var n=a.identity,i=this.resolvePath(t,e,{optional:!0});return null!=i&&("number"===i.type()&&(n=parseFloat),i=n(i.value())),i},o.property=function(t,e){return this.resolvePath(t,e,{optional:!0})},o.drawid=function(t,e){return this.resolvePath(t,e,{optional:!0})},o.param=function(t,e,n){return this.getRef(n.params[t],e,n)},o.valueref=function(t,e,n){return this.getRef(a.findWhere(n.iterables,{name:t}),e,n)},o.actparam=function(t,e,n){return n[t]},o.default=function(t,e){return this.getRef(t,e)};function u(t){return t.replace(y,"")}function c(t){return m.test(t)}function s(t){return t.split(r.PATH_DELIMITER)}function l(r,o){var s;return a.find(r.resolveables,function(t){var e,n,i=r.get(t);return!!i&&(!(s=i.isCollection?i.get(o):i.id===o?i:i[o])&&(e=t,n=r,a.has(n.resolvers,e))&&(s=r.resolvers[t].call(r,o,i)),s)},r),s}function h(t,e){var n,i,r="$"===e?A:w;return i=e+(n=t.replace(r,"").split(".")).pop(),n.push(i),n.join(".")}var f,d=n.throwError("resolver"),p=d("resolvePath"),g=d("getRef"),v=d("findReference"),m=/\$/,y=/\#/,A=/\$/g,w=/\#/g,_=/^\$/,b=/^\#/,S=new RegExp("^"+r.refs.PLAYER),T=function(t){return t.replace(m,"")},x=a.partialRight(h,"$"),E=a.partialRight(h,"#"),C={initialize:function(){f=DS.presentation},getPresentationContext:function(){return DS.presentation},getSlideBankSlideInstance:function(e){var n=null;return f.scenes().some(function(t){return t.slidedraws().some(function(t){return t.slides().some(function(t){return t.id===e&&(n=t),null!=n}),null!=n}),null!=n}),n},resolvePath:function(t,e,n){var i,r;if(t)return null==f&&null!=DS.presentation&&this.initialize(DS.presentation),r=t,b.test(r)&&-1!==r.indexOf(".")?t=E(t):(i=t,_.test(i)&&-1!==i.indexOf(".")&&(t=x(t))),n=n||{},e&&a.isPlainObject(e)&&(n=e,e=void 0),this.resolvePathArray(s(t),e,n);p("Must provide a path to resolve")},resolvePathArray:function(n,t,e){var i=n.shift();switch(i){case r.refs.PLAYER:t=f;break;case r.refs.PLAYER_VARS:t=f.playerVars();break;case r.refs.PARENT:t=t.getClosestParentRef();break;case r.refs.CHILDREN:t=t.getChildren();break;case r.refs.SELF:t=t.getClosestThisRef();break;case r.refs.CURRENT_SLIDE:t=this.resolvePath(f.prop("CurrentSlideId"),f);break;default:t=C.findReference(i,t)}return null==t?e.optional?void 0:void p("Path did not resolve at:",i):n.length?a.isArray(t)?a(t).map(function(t){var e=n.slice();return C.resolvePathArray(e,t,{optional:!0})}).compact().value():C.resolvePathArray(n,t,e):t},findReference:function(t,e){if(t){var n,i,r,o,s;if(e)return e.isCollection&&e.get(t)?e.get(t):c(t)?e.prop(T(t)):(r=t,y.test(r)?(i=u(t),e.getVariableProp&&(n=e.getVariableProp(i))?n.value():e.variables().get(u(t))):e.isModel||null==e[t]?l(e,t)||(e.id===t?e:(s=t,(o=e).prop&&o.hasOwnPlayerProp(T(s))?e.prop(t):void 0)):e[t]);v("Context must be defined.")}else v("Cannot find a reference with no ID")},getRef:function(t,e,n){if(t){if(t.type)return(o[t.type]||o.default).call(this,t.value,e,n);g("Type is undefined for the provided reference")}else g("No reference passed in")}};return C.normalizePropRef=T,C.isPropRef=c,C.splitPath=s,C.joinPath=function(t){return t.join(r.PATH_DELIMITER)},C.isRelativePath=function(t){return!S.test(t)},C.isRandomToken=e,C.resolveAbsolutePathWithFilter=function(t,e){var n,i;return t=t.split("."),n=a.first(t.splice(0,1)),t.some(function(t){return n+="."+t,i=C.resolvePath(n),e(i)})?i:null},C}.call(e,O,e,t))||(t.exports=n)},function(t,e,c){"use strict";var n;void 0===(n=function(t){var e=c(0),n=c(8).addWindowListener,o=c(42),s=c(1),i=(c(15),c(6)),r=c(2),a=c(3),u={scaleValue:1,initialize:function(){e.bindAll(this,"scale","sendWindowScale"),this.isShowAll()&&!i.deviceView.isClassicMobile?this.startScaling():n("resize",this.sendWindowScale)},isShowAll:function(){return"show all"===window.globals.scale},sendWindowScale:function(){a.trigger(r.window.SCALE),a.trigger(r.window.AFTER_SCALE)},setWindowScale:function(t){this.windowScale=t},getWindowScale:function(){return this.windowScale},startScaling:function(){this.scale(),n("resize",this.scale)},getScaledFontSize:function(){return o.player.getFontScale()*this.getScale()},queueScale:function(){this.pending||(this.pending=!0,window.requestAnimationFrame(this.scale))},scale:function(){this.scaleValue=this.calcScale(),this.sendWindowScale(),this.pending=!1},calcScale:function(){var t=this.getWindowDimensions(),e=t.height,n=t.width,i=e/o.presentation.display().height(),r=n/o.presentation.display().width();return s.fix(Math.min(i,r),5)},getWindowDimensions:function(){return{height:window.innerHeight,width:window.innerWidth}},getScale:function(){return this.scaleValue}};return s.scaleVal=function(t){var e=!(1<arguments.length&&void 0!==arguments[1])||arguments[1],n=t*u.getScale();return e?Math.round(n):n},u}.call(e,c,e,t))||(t.exports=n)},function(t,e,v){"use strict";var n;void 0===(n=function(t){function i(t,e,n){var i=[];for(e=e||f.alwaysTrue;t&&1===t.nodeType&&(i.push(t),null==n||!n(t));)t=t.parentNode;return i.slice(1).filter(e)}function n(t,e){return g.closest(t,function(t){return g.hasClass(t,e)})}function e(t,e){return!!n(t,e)}function r(t,e){return e.tagName.toLowerCase()===t.toLowerCase()}function o(t,e){if(null!=t.classList)t.classList.remove(e);else{var n=t.getAttribute("class").split();t.setAttribute("class",h.without(n,e).join(" "))}}function s(t,e){if(null!=t.classList)t.classList.add(e);else{var n=t.getAttribute("class").split();n.includes(e)||n.push(e),t.setAttribute("class",n.join())}}function a(t,e,n){var i=["<",t];return e&&h.isPlainObject(e)&&h.forOwn(e,function(t,e){var n;i.push(" ",e,'="',null==(n=t)?"":h.isString(n)?n.replace(/&/g,"&amp;").replace(/</g,"&lt;").replace(/>/g,"&gt;").replace(/"/g,"&quot;").replace(/'/g,"&apos;"):n,'"')},i),i.push(!0===n||!0===e?" />":">"),i.join("")}var h=v(0),f=v(1),u=(v(11),v(4)),c=v(8).addBodyListener,l=function(t,e,n){t.removeEventListener(e,n)},d=function(t,e){if(null!=t.classList)return t.classList.contains(e);var n=t.getAttribute("class");return null!=n&&n.split(" ").includes(e)},p=h.partialRight(function(t,e,n){return t.classList.add(e),setTimeout(function(){t.classList.remove(e)},n)},"button-tapped",u.MOBILE_ANIMATION_DURATION),g={on:function(t,e,n,i){return t.addEventListener(e,n,!!i),h.partial(l,t,e,n)},off:l,parentNodesOf:i,closest:function(t,e,n){return(e=e||f.alwaysTrue)(t)?t:i(t,e,n)[0]},isNodeOfType:r,isInput:function(t){return r("input",t)||r("textarea",t)},isLink:h.partial(r,"a"),isVideoNode:h.partial(r,"video"),isIconNode:function(t){return d(t,"svg-icon-wrapper")},isSlideObject:function(t){return d(t,"slide-object")},setAttributes:function(n,t){return h.forOwn(t,function(t,e){n.setAttribute(e,t)}),n},setStyles:function(n,t){return h.forOwn(t,function(t,e){n.style[e]=t}),n},getScrollRecommendation:function(t,e){var n=e.getBoundingClientRect(),i=t.getBoundingClientRect();return i.bottom<n.bottom?t.scrollTop+(n.bottom-i.bottom):i.top>n.top?t.scrollTop-(i.top-n.top):-1},resizeToFit:function(t,r,e,o){var s=!!h.isFinite(e)&&r.length>e,a=t.getBoundingClientRect().width,u=a,c=0,l=u/r.length;o=o||0,h(r).map(function(t,e){t.style.width="";var n=t.getBoundingClientRect().width+o;return c+=n,{el:t,width:n}}).sortBy("width").forEach(function(t,e){var n=e+1,i=Math.min(t.width,l);a<c?(t.el.style.width=f.pxify(i-o),l=(u-=i)/(r.length-n)):s&&(t.el.style.width=f.pxify(t.width+(u-c)/r.length))}).value()},hasClass:d,addClass:s,removeClass:o,toggleClasses:function(t,e,n,i){var r=i?[s,o]:[o,s];r[0](t,e),r[1](t,n)},writeNode:a,writeCloseNode:function(t){return a(t).replace("<","</")},tappedClass:p,trigger:function(t,e,n){if(n=n||{ignoreDisabled:!0},null!=t){var i,r,o,s=(i=e,(o=document.createEvent("Event")).initEvent(i,!0,!0),h.defaults(o,r),o);return n.ignoreDisabled&&t.disabled||t.dispatchEvent(s),s}},getParentFrame:function(){try{for(var t,e=window.parent.document.getElementsByTagName("iframe"),n=e.length,i=0;i<n;i++)if((t=e[i]).contentDocument===document)return t}catch(t){}},getParentWithClass:n,isWithin:e,isWithinSlide:function(t){return e(t,"slide")},updateMousePosition:function(t){null!=t.pageX&&null!=t.pageY&&(g.mouseX=t.pageX,g.mouseY=t.pageY)},mouseX:0,mouseY:0};return c("mousemove",function(t){g.updateMousePosition(t)}),c("touchstart",function(t){t.touches&&0<t.touches.length&&(g.mouseX=t.touches[0].pageX,g.mouseY=t.touches[0].pageY)},!0),g}.call(e,v,e,t))||(t.exports=n)},function(t,e,n){"use strict";var i;void 0===(i=function(t){n(16);return n(23),n(24),n(25),TweenLite.defaultOverwrite=!1,TweenLite}.call(e,n,e,t))||(t.exports=i)},function(t,e,v){"use strict";var n;void 0===(n=function(t){function n(t){t.style.display="inline-block",e.browser.isSafariMac&&(t.style.willChange=""),t.style.display="",e.browser.isSafariMac&&(t.style.willChange="contents")}var s=v(0),i=v(16),e=v(6),a=v(2),r=v(15),o=v(43),u=v(44),c=v(31),l=v(5),h=v(1),f=v(3),d=/[\r\n\t]|  +/g,p=e.browser.isIE&&!e.browser.isEdge,g={transformZ:"",feDropShadow:!0,tspanFilters:!0};e.browser.isWebKit&&(g.forceSingleRepaint=function(t){n(t)},g.forceRepaint=function(t,e){return i.to(t,e,{onUpdate:function(){n(t)},onComplete:function(){n(t)}})},g.fixTspan=function(t){var e=h.getPath(t,"x","").split(" ").length;return s.isString(t.y)||(t.y=s.times(e,s.constant(t.y)).join(" ")),t},g.handleWillChange=function(t){t.willChange="opacity"}),p&&(g.getDxAdjustment=function(t){return t.runs.reduce(function(t,e){return t+e.spans.reduce(function(t,e){return t+s.sum(e.dx)},0)},0)/2}),g.fixStyleString=p?function(t){return t.replace(d,"")}:function(t){return t},e.browser.isIE&&(g.tspanFilters=!1,g.feDropShadow=!1,g.forceSingleRepaint=function(t){n(t)},o.patchEvents(),g.mouseOver=function(){return"mouseover"},g.elementsFromPoint=function(t,e,n){return s(document.msElementsFromPoint(t,e)).filter(n).value()},g.forceLayoutLtr=function(t){t.direction="ltr",t.unicodeBidi="bidi-override"},g.removeCharPositions=function(t){return r.isTspanNode(t)&&(t.x=[s.first(t.x.split(" "))]),t},g.stopColorProps=function(t){return{stopColor:h.toRgba(t.rgb,t.alpha)}});return e.os.isIosPhoneBefore10&&(g.buildCaptionTracks=function(t,e){var n,i,r,o;u.hasCaptions(e)&&(n=t,null!=(i=u.getCaptions(e))&&0<i.length&&((r=n.addTextTrack("captions",c.getString("closed_captions"),"")).mode=u.isCaptionEnabled()?"showing":"hidden",i.forEach(function(t){(o=new window.VTTCue(t.startTime,t.endTime,t.text.cueSource)).line=12,r.addCue(o)})))},g.onCaptionsEnabled=function(t){f.on(a.captions.ENABLE,t)},g.offCaptionsEnabled=function(t){f.off(a.captions.ENABLE,t)}),e.os.isAndroid&&(g.getAudioInitEvent=function(){return"click"}),e.os.isIOS&&(g.transformZ=" translateZ(0)",g.destroyAudioContext=s.noop,g.detectVisibilityChange=function(){var i,r=(new Date).getTime(),o=!1,s=!1;setInterval(function(){var t=(new Date).getTime(),e=t-r,n=o;r=t,o=900<=e,!n&&o?i=t:n&&o&&!s&&2e3<=t-i?(s=!0,f.trigger(a.detection.VISIBILITY_HIDDEN)):n&&!o&&(s=!1,f.trigger(a.detection.VISIBILITY_SHOWN))},500)},g.onOpenWindow=function(t,e,n){var i=h.getPath(e,"eventType"),r=h.getPath(e,"context.currView.el");"onpress"===i&&null!=r?r.addEventListener("touchend",function t(){n(),r.removeEventListener("touchend",t)}):n()},g.handleWillChange=function(t){t.willChange="unset"},e.browser.isUIWebView&&(g.registerAudioInitEvent=function(t,e,n,i){if(i.props.model.isKind("button"))return[{teardown:t(e,"click",function(){return!0},n)}]},g.getAudioInitEvent=function(){return"click"})),e.browser.isFF,(e.browser.isChrome||e.device.isMobile||e.browser.isSafariMac)&&(g.transformZ=" translateZ(0)"),g.moveHtmlTextOutOfSvg=function(t){function n(t){return"variableText"===t.nodeType||"accessibleText"===t.nodeType}function e(t){var e;return i=i.concat((e=t,s.remove(e.children,n))),t}var i=[];return e.afterFinish=function(t){if(0===i.length)return t;var e={nodeType:"div",className:"textlib-wrapper"};return e.children=i.slice(),e.children.push(t),e},r.transformNodeConfig(e,t)},g.unwrapForeignObjectVarText=function(t){return t.children[0]},null==document.fonts&&(g.loadFonts=function(t,o){return l.when.apply(l,function(t){if(Array.isArray(t)){for(var e=0,n=Array(t.length);e<t.length;e++)n[e]=t[e];return n}return Array.from(t)}(t.map(function(e){var n=new l.Deferred,i=Date.now(),r=s.times(3,function(){var t=document.createElement("div");return s.extend(t.style,{display:"inline-block",fontSize:"40px",left:0,pointerEvents:"none",posistion:"absolute",top:0,visibility:"hidden",whiteSpace:"nowrap"}),t.setAttribute("aria-hidden","true"),t.innerText="BESbswy",document.body.appendChild(t),t});r[0].style.fontFamily=e.name+", serif",r[1].style.fontFamily=e.name+", sans-serif",r[2].style.fontFamily=e.name+", monospace";return function t(){s.uniq(r.map(s.property("offsetWidth"))).length<=2?n.resolve():1e3<=Date.now()-i?n.reject('Timed out loading "'+e.name+'"'):setTimeout(t,50)}(),n.promise().always(function(){r.forEach(function(t){null!=t.parentNode&&t.parentNode.removeChild(t)})}).catch(o("loadFonts"))})))}),g}.call(e,v,e,t))||(t.exports=n)},function(t,e,i){"use strict";var n;void 0===(n=function(t){function e(t,e,n){var i,r,o=(r=s.slice(arguments,3),function(){return s.toArray(arguments).concat(r)});return i=e.apply(null,o(n)),i=t.apply(null,o(o,e,i,n))}var s=i(0),a=i(1),n=i(4),u=i(30),c=(i(11),n.XMLNS_XLINK),l=n.XMLNS,h=n.math.TWO_PI,r=s.partial(e,function(n,i,t){return t.children&&!t.children.skipTraversal&&(t.children=t.children.map(function(t){if(s.isString(t))return t;var e=n(i,t);return r.apply(null,e)})),t}),f={isNodeOfType:function(t,e){var n;return e&&(n=e.tagName||e.nodeType),!!n&&t.toLowerCase()===n.toLowerCase()},svgPrefix:function(t){return[n.SVG_NODE_PREFIX,t].join(n.NODE_DELIMITER)},buildTransformFromConfigFn:function(t){var e=t.args.slice();return e.unshift(t.type),f.buildTransformFn.apply(this,e)},buildTransformFn:function(t){for(var e=arguments.length,n=new Array(e),i=0;i<e;++i)n[i]=arguments[i];return[t,"(",s.rest(n).join(", "),")"].join("")},buildTransformConfig:function(t){return{type:t,args:s.rest(arguments)}},applyTransformTo:function(t,e){return t.transform=[e],t},getTransformOf:function(t){return t.transform=t.transform||[],t.transform},transformNodeConfig:function(t,e){s.isFunction(t.beforeStart)&&t.beforeStart();var n=r.apply(null,arguments);return s.isFunction(t.afterFinish)&&(n=t.afterFinish(n)),n},getFromNodeConfig:s.partial(e,function(i,r,o,t){return null!=o&&!1!==o||!t.children||t.children.every(function(t){var e=i(r,t),n=f.getFromNodeConfig.apply(null,e);return null==n||!1===n||(o=n,!1)}),o}),getFullSvgConfig:function(t,e,n,i){var r={height:(e.fullHeight+Math.ceil(e.strokewidth/2))*i,width:(e.fullWidth+Math.ceil(e.strokewidth/2))*i},o={nodeType:"svg",xmlns:l,"xmlns:xlink":c,"data-xmlns-xlink":c,version:"1.1",baseprofile:"full",height:e.fullHeight*i,width:e.fullWidth*i,focusable:"false",viewBox:[e.fullX,e.fullY,e.fullWidth,e.fullHeight].join(" "),children:[t],"data-commandset-id":n,"data-accepts":"events",ref:s.uniqueId("ref-")};return r[u.camelCase("transform")]=f.transformTranslate(a.pxify(e.fullX*i),a.pxify(e.fullY*i)),{nodeType:"div",className:"slideobject-maskable",style:r,children:[o]}},createSvgNode:function(t,e){var n=document.createElementNS(l,"svg");return n.setAttribute("width",t),n.setAttribute("focusable","false"),n.setAttribute("height",e),n},getFirstTransformOfType:function(t,e){return s.find(e,{type:t})},buildUrl:function(t){return["url(#",t,")"].join("")},createElement:function(t){return document.createElementNS(l,t)},rectPath:function(t,e,n,i){var r=t+n,o=e+i;return["M",t,e,"L",r,e,r,o,t,o].join(" ")},ellipsePath:function(t,e,n,i){var r=2*n;return["M",t,e,"m",-n,0,"a",n,i,0,1,0,r,0,"a",n,i,0,1,0,-r,0].join(" ")},diamondPath:function(t,e,n,i){var r=n/2+t,o=i/2+e;return["M",r,e,"L",n+t,o,r,i+e,t,o].join(" ")},rightRoundedRectPath:function(t,e,n,i,r){return["M",t,e,"h",n-r,"a",r,r,"0 0 1",r,r,"v",i-2*r,"a",r,r,"0 0 1",-r,r,"h",r-n,"z"].join(" ")},wheelPath:function(t,e,n,i,r){if(!r)return"";i=a.degToRad(i),(r=a.degToRad(r))===h&&(r=h-1e-5);var o=r-i>Math.PI?1:0;return["M",t,e,"l",a.fix(n*Math.cos(i),4),a.fix(n*Math.sin(i),4),"A",n,n,0,o,1,a.fix(t+n*Math.cos(r),4),a.fix(e+n*Math.sin(r),4),"z"].join(" ")}};return f.getFirstTranslate=s.partial(f.getFirstTransformOfType,"translate"),f.getFirstRotate=s.partial(f.getFirstTransformOfType,"rotate"),f.getFirstScale=s.partial(f.getFirstTransformOfType,"scale"),f.buildTranslateConfig=s.partial(f.buildTransformConfig,"translate"),f.buildRotateConfig=s.partial(f.buildTransformConfig,"rotate"),f.buildScaleConfig=s.partial(f.buildTransformConfig,"scale"),f.isImageNode=s.partial(f.isNodeOfType,"image"),f.isPatternNode=s.partial(f.isNodeOfType,"pattern"),f.isDefsNode=s.partial(f.isNodeOfType,"defs"),f.isUseNode=s.partial(f.isNodeOfType,"use"),f.isPathNode=s.partial(f.isNodeOfType,"path"),f.isTextNode=s.partial(f.isNodeOfType,"text"),f.isTspanNode=s.partial(f.isNodeOfType,"tspan"),f.transformScale=s.partial(f.buildTransformFn,"scale"),f.transformRotate=s.partial(f.buildTransformFn,"rotate"),f.transformTranslate=s.partial(f.buildTransformFn,"translate"),f.transformTranslateX=s.partial(f.buildTransformFn,"translateX"),f.scaleFromCenter=function(t,e){return null==e&&(e=t),[f.transformTranslate(.5,.5),f.transformScale(t,e),f.transformTranslate(-.5,-.5)].join(" ")},f.getDefsNode=s.partial(f.getFromNodeConfig,function(t){if(f.isDefsNode(t))return t}),f}.call(e,i,e,t))||(t.exports=n)},function(G,X,t){var J;
/*!
 * VERSION: 1.11.8
 * DATE: 2014-05-13
 * UPDATES AND DOCS AT: http://www.greensock.com
 *
 * @license Copyright (c) 2008-2014, GreenSock. All rights reserved.
 * This work is subject to the terms at http://www.greensock.com/terms_of_use.html or for
 * Club GreenSock members, the software agreement that was issued with your membership.
 * 
 * @author: Jack Doyle, jack@greensock.com
 */
!function(l){"use strict";var e,n,f=l.GreenSockGlobals||l;if(!f.TweenLite){var t,i,r,h,d,p=function(t){var e,n=t.split("."),i=f;for(e=0;n.length>e;e++)i[n[e]]=i=i[n[e]]||{};return i},g=p("com.greensock"),v=1e-10,u=[].slice,m=function(){},y=(e=Object.prototype.toString,n=e.call([]),function(t){return null!=t&&(t instanceof Array||"object"==typeof t&&!!t.push&&e.call(t)===n)}),A={},w=function(a,u,c,l){this.sc=A[a]?A[a].sc:[],(A[a]=this).gsClass=null,this.func=c;var h=[];this.check=function(t){for(var e,n,i,r,o=u.length,s=o;-1<--o;)(e=A[u[o]]||new w(u[o],[])).gsClass?(h[o]=e.gsClass,s--):t&&e.sc.push(this);if(0===s&&c)for(i=(n=("com.greensock."+a).split(".")).pop(),r=p(n.join("."))[i]=this.gsClass=c.apply(c,h),l&&(f[i]=r,void 0===(J=function(){return r}.apply(X,[]))||(G.exports=J)),o=0;this.sc.length>o;o++)this.sc[o].check()},this.check(!0)},o=l._gsDefine=function(t,e,n,i){return new w(t,e,n,i)},_=g._class=function(t,e,n){return e=e||function(){},o(t,[],function(){return e},n),e};o.globals=f;var s=[0,0,1,1],b=[],c=_("easing.Ease",function(t,e,n,i){this._func=t,this._type=n||0,this._power=i||0,this._params=e?s.concat(e):s},!0),S=c.map={},a=c.register=function(t,e,n,i){for(var r,o,s,a,u=e.split(","),c=u.length,l=(n||"easeIn,easeOut,easeInOut").split(",");-1<--c;)for(o=u[c],r=i?_("easing."+o,null,!0):g.easing[o]||{},s=l.length;-1<--s;)a=l[s],S[o+"."+a]=S[a+o]=r[a]=t.getRatio?t:t[a]||new t};for((r=c.prototype)._calcEnd=!1,r.getRatio=function(t){if(this._func)return this._params[0]=t,this._func.apply(null,this._params);var e=this._type,n=this._power,i=1===e?1-t:2===e?t:t<.5?2*t:2*(1-t);return 1===n?i*=i:2===n?i*=i*i:3===n?i*=i*i*i:4===n&&(i*=i*i*i*i),1===e?1-i:2===e?i:t<.5?i/2:1-i/2},i=(t=["Linear","Quad","Cubic","Quart","Quint,Strong"]).length;-1<--i;)r=t[i]+",Power"+i,a(new c(null,null,1,i),r,"easeOut",!0),a(new c(null,null,2,i),r,"easeIn"+(0===i?",easeNone":"")),a(new c(null,null,3,i),r,"easeInOut");S.linear=g.easing.Linear.easeIn,S.swing=g.easing.Quad.easeInOut;var T=_("events.EventDispatcher",function(t){this._listeners={},this._eventTarget=t||this});(r=T.prototype).addEventListener=function(t,e,n,i,r){r=r||0;var o,s,a=this._listeners[t],u=0;for(null==a&&(this._listeners[t]=a=[]),s=a.length;-1<--s;)(o=a[s]).c===e&&o.s===n?a.splice(s,1):0===u&&r>o.pr&&(u=s+1);a.splice(u,0,{c:e,s:n,up:i,pr:r}),this!==h||d||h.wake()},r.removeEventListener=function(t,e){var n,i=this._listeners[t];if(i)for(n=i.length;-1<--n;)if(i[n].c===e)return void i.splice(n,1)},r.dispatchEvent=function(t){var e,n,i,r=this._listeners[t];if(r)for(e=r.length,n=this._eventTarget;-1<--e;)(i=r[e]).up?i.c.call(i.s||n,{type:t,target:n}):i.c.call(i.s||n)};var x=l.requestAnimationFrame,E=l.cancelAnimationFrame,C=Date.now||function(){return(new Date).getTime()},O=C();for(i=(t=["ms","moz","webkit","o"]).length;-1<--i&&!x;)x=l[t[i]+"RequestAnimationFrame"],E=l[t[i]+"CancelAnimationFrame"]||l[t[i]+"CancelRequestAnimationFrame"];_("Ticker",function(t,e){var i,r,o,s,a,u=this,c=C(),n=!1!==e&&x,l=function(t){O=C(),u.time=(O-c)/1e3;var e,n=u.time-a;(!i||0<n||!0===t)&&(u.frame++,a+=n+(s<=n?.004:s-n),e=!0),!0!==t&&(o=r(l)),e&&u.dispatchEvent("tick")};T.call(u),u.time=u.frame=0,u.tick=function(){l(!0)},u.sleep=function(){null!=o&&((n&&E?E:clearTimeout)(o),r=m,o=null,u===h&&(d=!1))},u.wake=function(){null!==o&&u.sleep(),r=0===i?m:n&&x?x:function(t){return setTimeout(t,0|1e3*(a-u.time)+1)},u===h&&(d=!0),l(2)},u.fps=function(t){return arguments.length?(s=1/((i=t)||60),a=this.time+s,void u.wake()):i},u.useRAF=function(t){return arguments.length?(u.sleep(),n=t,void u.fps(i)):n},u.fps(t),setTimeout(function(){n&&(!o||u.frame<5)&&u.useRAF(!1)},1500)}),(r=g.Ticker.prototype=new g.events.EventDispatcher).constructor=g.Ticker;var R=_("core.Animation",function(t,e){if(this.vars=e=e||{},this._duration=this._totalDuration=t||0,this._delay=Number(e.delay)||0,this._timeScale=1,this._active=!0===e.immediateRender,this.data=e.data,this._reversed=!0===e.reversed,U){d||h.wake();var n=this.vars.useFrames?H:U;n.add(this,n._time),this.vars.paused&&this.paused(!0)}});h=R.ticker=new g.Ticker,(r=R.prototype)._dirty=r._gc=r._initted=r._paused=!1,r._totalTime=r._time=0,r._rawPrevTime=-1,r._next=r._last=r._onUpdate=r._timeline=r.timeline=null,r._paused=!1;var P=function(){d&&2e3<C()-O&&h.wake(),setTimeout(P,2e3)};P(),r.play=function(t,e){return null!=t&&this.seek(t,e),this.reversed(!1).paused(!1)},r.pause=function(t,e){return null!=t&&this.seek(t,e),this.paused(!0)},r.resume=function(t,e){return null!=t&&this.seek(t,e),this.paused(!1)},r.seek=function(t,e){return this.totalTime(Number(t),!1!==e)},r.restart=function(t,e){return this.reversed(!1).paused(!1).totalTime(t?-this._delay:0,!1!==e,!0)},r.reverse=function(t,e){return null!=t&&this.seek(t||this.totalDuration(),e),this.reversed(!0).paused(!1)},r.render=function(){},r.invalidate=function(){return this},r.isActive=function(){var t,e=this._timeline,n=this._startTime;return!e||!this._gc&&!this._paused&&e.isActive()&&(t=e.rawTime())>=n&&n+this.totalDuration()/this._timeScale>t},r._enabled=function(t,e){return d||h.wake(),this._gc=!t,this._active=this.isActive(),!0!==e&&(t&&!this.timeline?this._timeline.add(this,this._startTime-this._delay):!t&&this.timeline&&this._timeline._remove(this,!0)),!1},r._kill=function(){return this._enabled(!1,!1)},r.kill=function(t,e){return this._kill(t,e),this},r._uncache=function(t){for(var e=t?this:this.timeline;e;)e._dirty=!0,e=e.timeline;return this},r._swapSelfInParams=function(t){for(var e=t.length,n=t.concat();-1<--e;)"{self}"===t[e]&&(n[e]=this);return n},r.eventCallback=function(t,e,n,i){if("on"===(t||"").substr(0,2)){var r=this.vars;if(1===arguments.length)return r[t];null==e?delete r[t]:(r[t]=e,r[t+"Params"]=y(n)&&-1!==n.join("").indexOf("{self}")?this._swapSelfInParams(n):n,r[t+"Scope"]=i),"onUpdate"===t&&(this._onUpdate=e)}return this},r.delay=function(t){return arguments.length?(this._timeline.smoothChildTiming&&this.startTime(this._startTime+t-this._delay),this._delay=t,this):this._delay},r.duration=function(t){return arguments.length?(this._duration=this._totalDuration=t,this._uncache(!0),this._timeline.smoothChildTiming&&0<this._time&&this._time<this._duration&&0!==t&&this.totalTime(this._totalTime*(t/this._duration),!0),this):(this._dirty=!1,this._duration)},r.totalDuration=function(t){return this._dirty=!1,arguments.length?this.duration(t):this._totalDuration},r.time=function(t,e){return arguments.length?(this._dirty&&this.totalDuration(),this.totalTime(t>this._duration?this._duration:t,e)):this._time},r.totalTime=function(t,e,n){if(d||h.wake(),!arguments.length)return this._totalTime;if(this._timeline){if(t<0&&!n&&(t+=this.totalDuration()),this._timeline.smoothChildTiming){this._dirty&&this.totalDuration();var i=this._totalDuration,r=this._timeline;if(i<t&&!n&&(t=i),this._startTime=(this._paused?this._pauseTime:r._time)-(this._reversed?i-t:t)/this._timeScale,r._dirty||this._uncache(!1),r._timeline)for(;r._timeline;)r._timeline._time!==(r._startTime+r._totalTime)/r._timeScale&&r.totalTime(r._totalTime,!0),r=r._timeline}this._gc&&this._enabled(!0,!1),this._totalTime===t&&0!==this._duration||this.render(t,e,!1)}return this},r.progress=r.totalProgress=function(t,e){return arguments.length?this.totalTime(this.duration()*t,e):this._time/this.duration()},r.startTime=function(t){return arguments.length?(t!==this._startTime&&(this._startTime=t,this.timeline&&this.timeline._sortChildren&&this.timeline.add(this,t-this._delay)),this):this._startTime},r.timeScale=function(t){if(!arguments.length)return this._timeScale;if(t=t||v,this._timeline&&this._timeline.smoothChildTiming){var e=this._pauseTime,n=e||0===e?e:this._timeline.totalTime();this._startTime=n-(n-this._startTime)*this._timeScale/t}return this._timeScale=t,this._uncache(!1)},r.reversed=function(t){return arguments.length?(t!=this._reversed&&(this._reversed=t,this.totalTime(this._timeline&&!this._timeline.smoothChildTiming?this.totalDuration()-this._totalTime:this._totalTime,!0)),this):this._reversed},r.paused=function(t){if(!arguments.length)return this._paused;if(t!=this._paused&&this._timeline){d||t||h.wake();var e=this._timeline,n=e.rawTime(),i=n-this._pauseTime;!t&&e.smoothChildTiming&&(this._startTime+=i,this._uncache(!1)),this._pauseTime=t?n:null,this._paused=t,this._active=this.isActive(),!t&&0!=i&&this._initted&&this.duration()&&this.render(e.smoothChildTiming?this._totalTime:(n-this._startTime)/this._timeScale,!0,!0)}return this._gc&&!t&&this._enabled(!0,!1),this};var I=_("core.SimpleTimeline",function(t){R.call(this,0,t),this.autoRemoveChildren=this.smoothChildTiming=!0});(r=I.prototype=new R).constructor=I,r.kill()._gc=!1,r._first=r._last=null,r._sortChildren=!1,r.add=r.insert=function(t,e){var n,i;if(t._startTime=Number(e||0)+t._delay,t._paused&&this!==t._timeline&&(t._pauseTime=t._startTime+(this.rawTime()-t._startTime)/t._timeScale),t.timeline&&t.timeline._remove(t,!0),t.timeline=t._timeline=this,t._gc&&t._enabled(!0,!0),n=this._last,this._sortChildren)for(i=t._startTime;n&&n._startTime>i;)n=n._prev;return n?(t._next=n._next,n._next=t):(t._next=this._first,this._first=t),t._next?t._next._prev=t:this._last=t,t._prev=n,this._timeline&&this._uncache(!0),this},r._remove=function(t,e){return t.timeline===this&&(e||t._enabled(!1,!0),t.timeline=null,t._prev?t._prev._next=t._next:this._first===t&&(this._first=t._next),t._next?t._next._prev=t._prev:this._last===t&&(this._last=t._prev),this._timeline&&this._uncache(!0)),this},r.render=function(t,e,n){var i,r=this._first;for(this._totalTime=this._time=this._rawPrevTime=t;r;)i=r._next,(r._active||t>=r._startTime&&!r._paused)&&(r._reversed?r.render((r._dirty?r.totalDuration():r._totalDuration)-(t-r._startTime)*r._timeScale,e,n):r.render((t-r._startTime)*r._timeScale,e,n)),r=i},r.rawTime=function(){return d||h.wake(),this._totalTime};var k=_("TweenLite",function(t,e,n){if(R.call(this,e,n),this.render=k.prototype.render,null==t)throw"Cannot tween a null target.";this.target=t="string"==typeof t&&k.selector(t)||t;var i,r,o,s=t.jquery||t.length&&t!==l&&t[0]&&(t[0]===l||t[0].nodeType&&t[0].style&&!t.nodeType),a=this.vars.overwrite;if(this._overwrite=a=null==a?F[k.defaultOverwrite]:"number"==typeof a?a>>0:F[a],(s||t instanceof Array||t.push&&y(t))&&"number"!=typeof t[0])for(this._targets=o=u.call(t,0),this._propLookup=[],this._siblings=[],i=0;o.length>i;i++)(r=o[i])?"string"!=typeof r?r.length&&r!==l&&r[0]&&(r[0]===l||r[0].nodeType&&r[0].style&&!r.nodeType)?(o.splice(i--,1),this._targets=o=o.concat(u.call(r,0))):(this._siblings[i]=W(r,this,!1),1===a&&1<this._siblings[i].length&&q(r,this,null,1,this._siblings[i])):"string"==typeof(r=o[i--]=k.selector(r))&&o.splice(i+1,1):o.splice(i--,1);else this._propLookup={},this._siblings=W(t,this,!1),1===a&&1<this._siblings.length&&q(t,this,null,1,this._siblings);(this.vars.immediateRender||0===e&&0===this._delay&&!1!==this.vars.immediateRender)&&this.render(-this._delay,!1,!0)},!0),N=function(t){return t.length&&t!==l&&t[0]&&(t[0]===l||t[0].nodeType&&t[0].style&&!t.nodeType)};(r=k.prototype=new R).constructor=k,r.kill()._gc=!1,r.ratio=0,r._firstPT=r._targets=r._overwrittenProps=r._startAt=null,r._notifyPluginsOfEnabled=!1,k.version="1.11.8",k.defaultEase=r._ease=new c(null,null,1,1),k.defaultOverwrite="auto",k.ticker=h,k.autoSleep=!0,k.selector=l.$||l.jQuery||function(t){return l.$?(k.selector=l.$,l.$(t)):l.document?l.document.getElementById("#"===t.charAt(0)?t.substr(1):t):t};var D=k._internals={isArray:y,isSelector:N},L=k._plugins={},M=k._tweenLookup={},V=0,j=D.reservedProps={ease:1,delay:1,overwrite:1,onComplete:1,onCompleteParams:1,onCompleteScope:1,useFrames:1,runBackwards:1,startAt:1,onUpdate:1,onUpdateParams:1,onUpdateScope:1,onStart:1,onStartParams:1,onStartScope:1,onReverseComplete:1,onReverseCompleteParams:1,onReverseCompleteScope:1,onRepeat:1,onRepeatParams:1,onRepeatScope:1,easeParams:1,yoyo:1,immediateRender:1,repeat:1,repeatDelay:1,data:1,paused:1,reversed:1,autoCSS:1},F={none:0,all:1,auto:2,concurrent:3,allOnStart:4,preexisting:5,true:1,false:0},H=R._rootFramesTimeline=new I,U=R._rootTimeline=new I;U._startTime=h.time,H._startTime=h.frame,U._active=H._active=!0,R._updateRoot=function(){if(U.render((h.time-U._startTime)*U._timeScale,!1,!1),H.render((h.frame-H._startTime)*H._timeScale,!1,!1),!(h.frame%120)){var t,e,n;for(n in M){for(t=(e=M[n].tweens).length;-1<--t;)e[t]._gc&&e.splice(t,1);0===e.length&&delete M[n]}if((!(n=U._first)||n._paused)&&k.autoSleep&&!H._first&&1===h._listeners.tick.length){for(;n&&n._paused;)n=n._next;n||h.sleep()}}},h.addEventListener("tick",R._updateRoot);var W=function(t,e,n){var i,r,o=t._gsTweenID;if(M[o||(t._gsTweenID=o="t"+V++)]||(M[o]={target:t,tweens:[]}),e&&((i=M[o].tweens)[r=i.length]=e,n))for(;-1<--r;)i[r]===e&&i.splice(r,1);return M[o].tweens},q=function(t,e,n,i,r){var o,s,a,u;if(1===i||4<=i){for(u=r.length,o=0;o<u;o++)if((a=r[o])!==e)a._gc||a._enabled(!1,!1)&&(s=!0);else if(5===i)break;return s}var c,l=e._startTime+v,h=[],f=0,d=0===e._duration;for(o=r.length;-1<--o;)(a=r[o])===e||a._gc||a._paused||(a._timeline!==e._timeline?(c=c||B(e,0,d),0===B(a,c,d)&&(h[f++]=a)):l>=a._startTime&&a._startTime+a.totalDuration()/a._timeScale>l&&((d||!a._initted)&&l-a._startTime<=2e-10||(h[f++]=a)));for(o=f;-1<--o;)a=h[o],2===i&&a._kill(n,t)&&(s=!0),(2!==i||!a._firstPT&&a._initted)&&a._enabled(!1,!1)&&(s=!0);return s},B=function(t,e,n){for(var i=t._timeline,r=i._timeScale,o=t._startTime;i._timeline;){if(o+=i._startTime,r*=i._timeScale,i._paused)return-100;i=i._timeline}return e<(o/=r)?o-e:n&&o===e||!t._initted&&o-e<2e-10?v:(o+=t.totalDuration()/t._timeScale/r)>e+v?0:o-e-v};r._init=function(){var t,e,n,i,r=this.vars,o=this._overwrittenProps,s=this._duration,a=r.immediateRender,u=r.ease;if(r.startAt){if(this._startAt&&this._startAt.render(-1,!0),r.startAt.overwrite=0,r.startAt.immediateRender=!0,this._startAt=k.to(this.target,0,r.startAt),a)if(0<this._time)this._startAt=null;else if(0!==s)return}else if(r.runBackwards&&0!==s)if(this._startAt)this._startAt.render(-1,!0),this._startAt=null;else{for(i in n={},r)j[i]&&"autoCSS"!==i||(n[i]=r[i]);if(n.overwrite=0,n.data="isFromStart",this._startAt=k.to(this.target,0,n),r.immediateRender){if(0===this._time)return}else this._startAt.render(-1,!0)}if(this._ease=u?u instanceof c?r.easeParams instanceof Array?u.config.apply(u,r.easeParams):u:"function"==typeof u?new c(u,r.easeParams):S[u]||k.defaultEase:k.defaultEase,this._easeType=this._ease._type,this._easePower=this._ease._power,this._firstPT=null,this._targets)for(t=this._targets.length;-1<--t;)this._initProps(this._targets[t],this._propLookup[t]={},this._siblings[t],o?o[t]:null)&&(e=!0);else e=this._initProps(this.target,this._propLookup,this._siblings,o);if(e&&k._onPluginEvent("_onInitAllProps",this),o&&(this._firstPT||"function"!=typeof this.target&&this._enabled(!1,!1)),r.runBackwards)for(n=this._firstPT;n;)n.s+=n.c,n.c=-n.c,n=n._next;this._onUpdate=r.onUpdate,this._initted=!0},r._initProps=function(t,e,n,i){var r,o,s,a,u,c;if(null==t)return!1;for(r in this.vars.css||t.style&&t!==l&&t.nodeType&&L.css&&!1!==this.vars.autoCSS&&function(t,e){var n,i={};for(n in t)j[n]||n in e&&"x"!==n&&"y"!==n&&"width"!==n&&"height"!==n&&"className"!==n&&"border"!==n||!(!L[n]||L[n]&&L[n]._autoCSS)||(i[n]=t[n],delete t[n]);t.css=i}(this.vars,t),this.vars){if(c=this.vars[r],j[r])c&&(c instanceof Array||c.push&&y(c))&&-1!==c.join("").indexOf("{self}")&&(this.vars[r]=c=this._swapSelfInParams(c,this));else if(L[r]&&(a=new L[r])._onInitTween(t,this.vars[r],this)){for(this._firstPT=u={_next:this._firstPT,t:a,p:"setRatio",s:0,c:1,f:!0,n:r,pg:!0,pr:a._priority},o=a._overwriteProps.length;-1<--o;)e[a._overwriteProps[o]]=this._firstPT;(a._priority||a._onInitAllProps)&&(s=!0),(a._onDisable||a._onEnable)&&(this._notifyPluginsOfEnabled=!0)}else this._firstPT=e[r]=u={_next:this._firstPT,t:t,p:r,f:"function"==typeof t[r],n:r,pg:!1,pr:0},u.s=u.f?t[r.indexOf("set")||"function"!=typeof t["get"+r.substr(3)]?r:"get"+r.substr(3)]():parseFloat(t[r]),u.c="string"==typeof c&&"="===c.charAt(1)?parseInt(c.charAt(0)+"1",10)*Number(c.substr(2)):Number(c)-u.s||0;u&&u._next&&(u._next._prev=u)}return i&&this._kill(i,t)?this._initProps(t,e,n,i):1<this._overwrite&&this._firstPT&&1<n.length&&q(t,this,e,this._overwrite,n)?(this._kill(e,t),this._initProps(t,e,n,i)):s},r.render=function(t,e,n){var i,r,o,s,a=this._time,u=this._duration;if(u<=t)this._totalTime=this._time=u,this.ratio=this._ease._calcEnd?this._ease.getRatio(1):1,this._reversed||(i=!0,r="onComplete"),0===u&&(s=this._rawPrevTime,this._startTime===this._timeline._duration&&(t=0),(0===t||s<0||s===v)&&s!==t&&(n=!0,v<s&&(r="onReverseComplete")),this._rawPrevTime=s=!e||t||this._rawPrevTime===t?t:v);else if(t<1e-7)this._totalTime=this._time=0,this.ratio=this._ease._calcEnd?this._ease.getRatio(0):0,(0!==a||0===u&&0<this._rawPrevTime&&this._rawPrevTime!==v)&&(r="onReverseComplete",i=this._reversed),t<0?(this._active=!1,0===u&&(0<=this._rawPrevTime&&(n=!0),this._rawPrevTime=s=!e||t||this._rawPrevTime===t?t:v)):this._initted||(n=!0);else if(this._totalTime=this._time=t,this._easeType){var c=t/u,l=this._easeType,h=this._easePower;(1===l||3===l&&.5<=c)&&(c=1-c),3===l&&(c*=2),1===h?c*=c:2===h?c*=c*c:3===h?c*=c*c*c:4===h&&(c*=c*c*c*c),this.ratio=1===l?1-c:2===l?c:t/u<.5?c/2:1-c/2}else this.ratio=this._ease.getRatio(t/u);if(this._time!==a||n){if(!this._initted){if(this._init(),!this._initted||this._gc)return;this._time&&!i?this.ratio=this._ease.getRatio(this._time/u):i&&this._ease._calcEnd&&(this.ratio=this._ease.getRatio(0===this._time?0:1))}for(this._active||!this._paused&&this._time!==a&&0<=t&&(this._active=!0),0===a&&(this._startAt&&(0<=t?this._startAt.render(t,e,n):r=r||"_dummyGS"),!this.vars.onStart||0===this._time&&0!==u||(e||this.vars.onStart.apply(this.vars.onStartScope||this,this.vars.onStartParams||b))),o=this._firstPT;o;)o.f?o.t[o.p](o.c*this.ratio+o.s):o.t[o.p]=o.c*this.ratio+o.s,o=o._next;this._onUpdate&&(t<0&&this._startAt&&this._startTime&&this._startAt.render(t,e,n),e||(this._time===a&&!i||this._onUpdate.apply(this.vars.onUpdateScope||this,this.vars.onUpdateParams||b))),r&&(this._gc||(t<0&&this._startAt&&!this._onUpdate&&this._startTime&&this._startAt.render(t,e,n),i&&(this._timeline.autoRemoveChildren&&this._enabled(!1,!1),this._active=!1),!e&&this.vars[r]&&this.vars[r].apply(this.vars[r+"Scope"]||this,this.vars[r+"Params"]||b),0===u&&this._rawPrevTime===v&&s!==v&&(this._rawPrevTime=0)))}},r._kill=function(t,e){if("all"===t&&(t=null),null==t&&(null==e||e===this.target))return this._enabled(!1,!1);var n,i,r,o,s,a,u,c;if(e="string"!=typeof e?e||this._targets||this.target:k.selector(e)||e,(y(e)||N(e))&&"number"!=typeof e[0])for(n=e.length;-1<--n;)this._kill(t,e[n])&&(a=!0);else{if(this._targets){for(n=this._targets.length;-1<--n;)if(e===this._targets[n]){s=this._propLookup[n]||{},this._overwrittenProps=this._overwrittenProps||[],i=this._overwrittenProps[n]=t?this._overwrittenProps[n]||{}:"all";break}}else{if(e!==this.target)return!1;s=this._propLookup,i=this._overwrittenProps=t?this._overwrittenProps||{}:"all"}if(s){for(r in u=t||s,c=t!==i&&"all"!==i&&t!==s&&("object"!=typeof t||!t._tempKill),u)(o=s[r])&&(o.pg&&o.t._kill(u)&&(a=!0),o.pg&&0!==o.t._overwriteProps.length||(o._prev?o._prev._next=o._next:o===this._firstPT&&(this._firstPT=o._next),o._next&&(o._next._prev=o._prev),o._next=o._prev=null),delete s[r]),c&&(i[r]=1);!this._firstPT&&this._initted&&this._enabled(!1,!1)}}return a},r.invalidate=function(){return this._notifyPluginsOfEnabled&&k._onPluginEvent("_onDisable",this),this._firstPT=null,this._overwrittenProps=null,this._onUpdate=null,this._startAt=null,this._initted=this._active=this._notifyPluginsOfEnabled=!1,this._propLookup=this._targets?{}:[],this},r._enabled=function(t,e){if(d||h.wake(),t&&this._gc){var n,i=this._targets;if(i)for(n=i.length;-1<--n;)this._siblings[n]=W(i[n],this,!0);else this._siblings=W(this.target,this,!0)}return R.prototype._enabled.call(this,t,e),!(!this._notifyPluginsOfEnabled||!this._firstPT)&&k._onPluginEvent(t?"_onEnable":"_onDisable",this)},k.to=function(t,e,n){return new k(t,e,n)},k.from=function(t,e,n){return n.runBackwards=!0,n.immediateRender=0!=n.immediateRender,new k(t,e,n)},k.fromTo=function(t,e,n,i){return i.startAt=n,i.immediateRender=0!=i.immediateRender&&0!=n.immediateRender,new k(t,e,i)},k.delayedCall=function(t,e,n,i,r){return new k(e,0,{delay:t,onComplete:e,onCompleteParams:n,onCompleteScope:i,onReverseComplete:e,onReverseCompleteParams:n,onReverseCompleteScope:i,immediateRender:!1,useFrames:r,overwrite:0})},k.set=function(t,e){return new k(t,0,e)},k.getTweensOf=function(t,e){if(null==t)return[];var n,i,r,o;if(t="string"==typeof t&&k.selector(t)||t,(y(t)||N(t))&&"number"!=typeof t[0]){for(n=t.length,i=[];-1<--n;)i=i.concat(k.getTweensOf(t[n],e));for(n=i.length;-1<--n;)for(o=i[n],r=n;-1<--r;)o===i[r]&&i.splice(n,1)}else for(n=(i=W(t).concat()).length;-1<--n;)(i[n]._gc||e&&!i[n].isActive())&&i.splice(n,1);return i},k.killTweensOf=k.killDelayedCallsTo=function(t,e,n){"object"==typeof e&&(n=e,e=!1);for(var i=k.getTweensOf(t,e),r=i.length;-1<--r;)i[r]._kill(n,t)};var z=_("plugins.TweenPlugin",function(t,e){this._overwriteProps=(t||"").split(","),this._propName=this._overwriteProps[0],this._priority=e||0,this._super=z.prototype},!0);if(r=z.prototype,z.version="1.10.1",z.API=2,r._firstPT=null,r._addTween=function(t,e,n,i,r,o){var s,a;return null!=i&&(s="number"==typeof i||"="!==i.charAt(1)?Number(i)-n:parseInt(i.charAt(0)+"1",10)*Number(i.substr(2)))?(this._firstPT=a={_next:this._firstPT,t:t,p:e,s:n,c:s,f:"function"==typeof t[e],n:r||e,r:o},a._next&&(a._next._prev=a),a):void 0},r.setRatio=function(t){for(var e,n=this._firstPT;n;)e=n.c*t+n.s,n.r?e=Math.round(e):e<1e-6&&-1e-6<e&&(e=0),n.f?n.t[n.p](e):n.t[n.p]=e,n=n._next},r._kill=function(t){var e,n=this._overwriteProps,i=this._firstPT;if(null!=t[this._propName])this._overwriteProps=[];else for(e=n.length;-1<--e;)null!=t[n[e]]&&n.splice(e,1);for(;i;)null!=t[i.n]&&(i._next&&(i._next._prev=i._prev),i._prev?(i._prev._next=i._next,i._prev=null):this._firstPT===i&&(this._firstPT=i._next)),i=i._next;return!1},r._roundProps=function(t,e){for(var n=this._firstPT;n;)(t[this._propName]||null!=n.n&&t[n.n.split(this._propName+"_").join("")])&&(n.r=e),n=n._next},k._onPluginEvent=function(t,e){var n,i,r,o,s,a=e._firstPT;if("_onInitAllProps"===t){for(;a;){for(s=a._next,i=r;i&&i.pr>a.pr;)i=i._next;(a._prev=i?i._prev:o)?a._prev._next=a:r=a,(a._next=i)?i._prev=a:o=a,a=s}a=e._firstPT=r}for(;a;)a.pg&&"function"==typeof a.t[t]&&a.t[t]()&&(n=!0),a=a._next;return n},z.activate=function(t){for(var e=t.length;-1<--e;)t[e].API===z.API&&(L[(new t[e])._propName]=t[e]);return!0},o.plugin=function(t){if(!(t&&t.propName&&t.init&&t.API))throw"illegal plugin definition.";var e,n=t.propName,i=t.priority||0,r=t.overwriteProps,o={init:"_onInitTween",set:"setRatio",kill:"_kill",round:"_roundProps",initAll:"_onInitAllProps"},s=_("plugins."+n.charAt(0).toUpperCase()+n.substr(1)+"Plugin",function(){z.call(this,n,i),this._overwriteProps=r||[]},!0===t.global),a=s.prototype=new z(n);for(e in(a.constructor=s).API=t.API,o)"function"==typeof t[e]&&(a[o[e]]=t[e]);return s.version=t.version,z.activate([s]),s},t=l._gsQueue){for(i=0;t.length>i;i++)t[i]();for(r in A)A[r].func||l.console.log("GSAP encountered missing dependency: com.greensock."+r)}d=!1}}(window)},function(t,e,s){"use strict";var n;void 0===(n=function(t){var e,n=s(0),i=s(4),r=s(2),o=s(5);return new(s(28).extend({shorthand:["currentLayout","currentVolume","accessibleTextOn"],subscriptions:((e={})[r.app.COMPLETE]="onAppComplete",e[r.controlLayout.CHANGED]="onLayoutChanged",e[r.volume.CHANGED]="onVolumeChanged",e[r.volume.TOGGLE]="onToggleVolume",e),initialize:function(){this.appCompleteDfd=new o.Deferred,this.onVolumeChanged(i.DEFAULT_VOLUME)},getAppCompletePromise:function(){return this.appCompleteDfd.promise()},onAppComplete:function(){this.appCompleteDfd.resolve()},unsetAttrs:function(){return this.set(n.toArray(arguments).reduce(function(t,e){return t[e]=null,t},{})),this},onLayoutChanged:function(t,e){this.currentLayout(t),this.trigger(r.layout.CHANGED,this,t,e)},onVolumeChanged:function(t){this.volumeToggle=!1,this.currentVolume(t)},onToggleVolume:function(){this.volumeToggle||(this.lastVolume=this.currentVolume()),this.volumeToggle=!this.volumeToggle,this.currentVolume(this.volumeToggle?0:this.lastVolume)},onToggleAccessibleText:function(){var t=!this.accessibleTextOn();this.accessibleTextOn(t),this.trigger(DS.events.player.ACCESSIBLE_TEXT_CHANGED,t)}}))}.call(e,s,e,t))||(t.exports=n)},function(t,e,o){"use strict";var n;void 0===(n=function(t){var n=o(0),i=o(3),r=o(7).throwError("subscribable");return{componentWillMount:function(){return this.addSubscriptions(),this},addSubscriptions:function(){for(var t in this.resetSubscriptions(),this.subscriptions)this.subscriptions.hasOwnProperty(t)&&this.addSubscription(t,this.subscriptions[t]);return this},addSubscription:function(t,e){return n.isFunction(this[e])||r("addSubscription","this."+e,"is not a defined callback."),this.addSubscribedEvent(t).listenTo(i,t,this[e]),this},addSubscribedEvent:function(t){return this.subscribedEvents.push(t),this},removeSubscriptions:function(){return n.each(n.uniq(this.subscribedEvents),this.removeSubscription,this),this},removeSubscription:function(t,e){var n=this.subscribedEvents.indexOf(t);return this.stopListening(i,t,this[e]),-1<n&&this.subscribedEvents.splice(n,1),this},resetSubscriptions:function(){return this.removeSubscriptions(),this.subscribedEvents=[],this}}}.call(e,o,e,t))||(t.exports=n)},function(t,e,l){"use strict";var n;void 0===(n=function(t){function v(t){return null!=t&&t.includes("MessageWnd")}function u(t){return null!=t&&t.includes("Lightbox")}var m,e,o=l(0),y=l(1),c=l(4),n=l(9),A=l(45),a=l(20),i=l(18),w=l(2),_=l(3),r=l(17),b=l(49),S=(l(50),l(7)),T=S.warn("windowManager"),x="_current",s=o.extend({subscriptions:((e={})[w.window.CLOSING]="onCloseWindowById",e[w.request.NEXT_SLIDE]="onRequestingNextSlide",e[w.request.PREV_SLIDE]="onRequestingPrevSlide",e[w.request.NEXT_DRAW_SLIDE]="onRequestingNextDrawSlide",e[w.request.PREV_HISTORY_GROUP]="onRequestingPrevHistoryGroup",e[w.window.STACKING_CHANGED]="onTopMostWindowChanged",e),initialize:function(){m=DS.presentation.display(),this.addSubscriptions(),this.windows=[],this.windows.push(this.getOrCreateWindow(c.refs.FRAME)),A.setWindowManager(this),_.trigger(w.window.MAIN_CREATED,this.getMainWindow())},getCurrentWindow:function(){return o.last(this.windows)},getCurrentWindowId:function(){return s.getCurrentWindow().getId()},getMainWindow:function(){return o.first(this.windows)},getCurrentWindowSlide:function(){var t=this.getCurrentWindow();return t&&t.state.currentSlide},removeWindow:function(t){return this.windows=o.without(this.windows,t),this},removeAllButMainWindow:function(){this.windows.forEach(function(t){var e=t.getId();e!==c.refs.FRAME&&_.trigger(w.window.CLOSING,e)})},addWindow:function(t){return this.removeWindow(t),this.windows.push(t),this},getOrCreateWindow:function(t){var e=this.getCurrentWindow();t=t===x?e.getId():t;var n=this.findWindowById(t);if(n)return n!==e&&n.frame.moveToTop(),n;if(e){var i=e.getCurrentSlide();i&&i.onPauseTimeline()}var r,o=DS.frame.createWindow(t),s={id:t,model:m.getWindowById(t),isMainWindow:t===c.refs.FRAME,lightboxed:u(t),hasControls:null!=(r=t)&&r.includes("Controls"),onPinchZoom:o.onPinchZoom,getPinchZoomBounds:o.getPinchZoomBounds,getWinScale:o.getWinScale},a=DS.renderEngine.createWindowFor(o.el,v(t),s,o.captionEl);return a.frame=o,a},findWindowById:function(e){return e===x||null==e?this.getCurrentWindow():this.windows.find(function(t){return t.getId()===e})},isLightBoxActive:function(){return this.getCurrentWindow()!==this.getMainWindow()},moveSlideToOtherWindow:function(n,t){var i=t.props.model.windowId;n.replaceSlideWith(t);var r=function(t){var e=this.findWindowById(i);t===n&&(null!=e&&e.rebuildCurSlide(),_.off(w.window.CLOSED,r))}.bind(this);return _.on(w.window.CLOSED,r),this},isMultiWindowSlide:function(e){return o.initial(this.windows).some(function(t){return(t.getCurrentSlide()||{}).absoluteId===e.absoluteId})},onMainWindowCreated:function(t){this.addWindow(t),A.setWindowManager(this)},onCloseWindowById:function(t){var e,n,i=this.findWindowById(t);this.getMainWindow();i&&(i.el&&(e=i.el.parentNode)&&(e.classList.remove("opaque"),DS.renderEngine.closeWindow(e,i.frame.captionEl),i.frame.close()),this.removeWindow(i),_.trigger(w.window.CLOSED,i),null!=(n=this.getCurrentWindowSlide())&&(n.onPlayTimeline(),_.trigger(w.slide.STARTED,n.absoluteId,n,this.getCurrentWindowId())),A.savePresentationData())},onTopMostWindowChanged:function(t){this.topMostWindow=t,this.trigger(w.windowManager.TOP_MOST_CHANGED)},getTopMostWindowId:function(){return this.topMostWindow},loadSlide:function(t,e,n){var i=o.isString(t)?t:t.absoluteId,r=b.loadSlide(t,this.getCurrentWindowSlide());return r.then(e.bind(this)),_.trigger(w.slide.HAS_CHANGED,y.stripPlayer(i),n),r},onRequestingPrevSlide:function(){var t=this.getCurrentWindow().getPrevSlide();null!=t&&this.onRequestingSlide(t.absoluteId,null,"pop")},onRequestingPrevHistoryGroup:function(){var t=this.getCurrentWindow().getPrevHistoryGroup();null!=t&&this.onRequestingSlide(t.absoluteId,null,"popGroup")},onRequestingNextDrawSlide:function(){var t,e=this.getCurrentWindowSlide(),n=e.getSlideDraw();n&&((t=n.getNextSlideId(e))?this.onRequestingNextSlide(t):n.performExitAction())},onRequestingNextSlide:function(t,e){var n=this.getCurrentWindowSlide();n||(t=t||b.getEntrypoint()),t?this.onRequestingSlide(t,e,"push"):n.executePlayerEvent("onnextslide")},isNewLightBox:function(t,e){return null!=t&&!(v(t)||!u(t)||t===e.displayName)},onRequestingSlide:function(t,e,n){var i,r,o,s,a,u,c,l,h,f=this,d=this.getCurrentWindowSlide(),p=this.getCurrentWindow(),g=this.isNewLightBox(e,p);if(null!=p&&p.forceTransition(),null==(s=b.getSlide(t,this.getCurrentWindowSlide()))){if(m.parent.isPreview())return void _.trigger(w.preview.NOTIFY,"PREVIEW_SLIDE_MISSING");T("onRequestingSlide","could not resolve slide",S.backtick(t),"so defaulting to entry point"),s=b.getSlide(b.getEntrypoint())}if((o=null!=d&&d.absoluteId===s.absoluteId||y.getPath(this.findWindowById(e),"getCurrentSlide")===s)&&!g)s.restart();else{if(null!=d&&(a=d,u=s,c=g||v(e),h={_ActTargetSlideId:u.absoluteId,_ActTargetSlideNavIndex:u.get("navIndex")},a.executePlayerEvent("onbeforeslidejump",h),(l=!h.cancel)&&_.trigger(w.slide.WILL_CHANGE,a,u,c),!l))return;if(null!=d&&!d.slideReady)return this.findWindowById(e)===this.getCurrentWindow()&&(d.destroyed=!0),void _.once(w.slide.READY,function(){f.onRequestingSlide(t,e,n)});i=this.getOrCreateWindow(e||x,s),this.addWindow(i),r=this.loadSlide(s,function(t){f.updateWindowHistory(i,"push"===n?t:null,"popGroup"===n)}),o&&g&&_.trigger(w.loader.HIDE),i.setSlideLoading(r),null!=d&&i!==p&&r.then(function(){A.savePresentationData()})}},updateWindowHistory:function(t,e,n){var i,r=!!e;i=null!=(e=e||t[n?"getPrevHistoryGroup":"getPrevSlide"]())&&this.isMultiWindowSlide(e)&&null!==e.currView,t.prepareToUpdateSlide(i),r?t.pushHistory(e):t[n?"popHistoryGroup":"popHistory"](),i&&(e.onPlayTimeline(),this.moveSlideToOtherWindow(t,e.currView))},getResumeData:function(){return this.windows.reduce(function(t,e){return t+a.create(e.getResumeData())},"")},setResumeData:function(t){var e=new a({fullString:t}),n=e.encodedString();for(this.resumeWindowQueue=[];n.length;)this.setWindowAndHistory(n),n=(e=e.reChunk()).encodedString()},setWindowAndHistory:function(t){var e=new a({fullString:t}),n=e.getUnsignedValue(),i=this.resolveSlideFromResumeData(e.remainder()),r=new a({fullString:i.data}),o=this.createSlideHistoryArray(r.encodedString());0===o.length&&o.push(i.slide),this.restoreOrQueueWindow(n,o)},restoreOrQueueWindow:function(t,e){this.restoringWindow?this.resumeWindowQueue.push({idx:t,history:e}):(this.restoringWindow=!0,this.setLoadedWindow(t,e))},setLoadedWindow:function(t,n){var i=this.getWindowFromIndex(t,n),e=n.pop(),r=this.loadSlide(e.absoluteId,function(t){var e;i.setPreviousHistory(n),this.updateWindowHistory(i,t),this.restoringWindow=0<this.resumeWindowQueue.length,this.restoringWindow&&(t.pauseForResume=!0,e=this.resumeWindowQueue.shift(),this.setLoadedWindow(e.idx,e.history))});i.setSlideLoading(r)},getWindowFromIndex:function(t){var e,n;return 0===t?e=this.getMainWindow():(n=m.windows().at(t-1).id,e=this.getOrCreateWindow(n),this.addWindow(e)),e},createSlideHistoryArray:function(t){for(var e,n=[];t.length;)e=this.resolveSlideFromResumeData(t),n.push(e.slide),t=e.data;return n},resolveSlideFromResumeData:function(t){return this["1"===t.charAt(0)?"getDrawFromResumeData":"getSlideFromResumeData"](t.slice(1))},getSlideFromResumeData:function(t){var e=new a({fullString:t}),n=e.reChunk(),i=e.getUnsignedValue(),r=n.getUnsignedValue();return{slide:b.getSlideFromIndices(r,i),data:n.remainder()}},getDrawFromResumeData:function(t){var e=new a({fullString:t}),n=e.reChunk(),i=n.reChunk(),r=e.getUnsignedValue(),o=n.getUnsignedValue(),s=i.getUnsignedValue();return{slide:b.getDrawFromIndices(s,o,r),data:i.remainder()}}},n.Events,i);return r.windowManager=s}.call(e,l,e,t))||(t.exports=n)},function(t,e,o){"use strict";var n;void 0===(n=function(t){var s=o(0),e=o(28),n="abcdefghijklmnopqrstuvwxyz",a=s.union(s.range(10).map(function(t){return t.toString()}),n.split(""),n.toUpperCase().split(""),"_$".split("")),i=/([^a-zA-Z0-9_$])/,u=e.extend({shorthand:["encodedLength","strLength","fullString","encodedString","strVal","remainder"],initialize:function(){var t,e=1,n=0;"~"===this.fullString().charAt(0)&&(n=2,e=parseInt(this.fullString().charAt(1))),t=n+e,this.encodedLength(this.fullString().slice(n,t)),this.strLength(parseInt(u.fromUnsignedString64(this.encodedLength()))),this.encodedString(this.fullString().slice(t,t+this.strLength())),this.remainder(this.fullString().slice(t+this.strLength()))},getDecodedValue:function(t){var e=this.encodedString();return i.test(e)||(e=u[t](e)),e},reChunk:function(){return new u({fullString:this.remainder()})}}),r=u.prototype;return r.getSignedValue=s.partial(r.getDecodedValue,"fromSignedString64"),r.getUnsignedValue=s.partial(r.getDecodedValue,"fromUnsignedString64"),u.EMPTY_CHUNK=0,u.create=function(t){null==t&&(t="");var e="",n=t.toString().length,i=u.toUnsignedString64(n);return 63<n&&(e+="~"+i.length),e+=i+t},u.packData=function(t){return[u.create(u.toUnsignedString64(t.length)),t].join("")},u.toUnsignedString64=function(t,e,n){var i="",r=!0,o=t;for(n=n||u.EMPTY_CHUNK;0<o||r;)r=!1,i+=a[63&o],o>>=6;return i+=s.times(e-i.length,s.partial(s.identity,n)).join("")},u.toSignedString64=function(t,e){var n,i=t,r=t<0,o=1,s=0;for(e=e||-1;Math.pow(64,o)/2<=Math.abs(t);)o++;if(n=Math.max(e,o),r){for(;-t>=Math.pow(64,s)/2;)s++;i=Math.pow(64,s)+t}return u.toUnsignedString64(i,n,r?"$":"0")},u.toSignedFloatString64=function(t,e){if(t%1==0)return u.toSignedString64(t,e);var n,i=Math.min(3,(n=t,Math.floor(n)!==n&&n.toString().split(".")[1].length||0)),r=Math.trunc(t*Math.pow(10,i));return u.toSignedString64(r)+"-"+i.toString()},u.fromUnsignedString64=function(t){return t.toString().split("").reduce(function(t,e,n){var i;return t+=(i=e,a.indexOf(i)<<6*n)},0)},u.fromSignedString64=function(t){var e=u.fromUnsignedString64(t.toString()),n=Math.pow(64,t.length)/2;return n<=e&&(e-=2*n),e},u.fromSignedFloatString64=function(t){if(!t.includes("-"))return u.fromSignedString64(t);var e=t.split("-");return u.fromSignedString64(e[0])/Math.pow(10,Number(e[1]))},u}.call(e,o,e,t))||(t.exports=n)},function(t,e,n){var i;i=function(){var T=!0;function s(n){function t(t){var e=n.match(t);return e&&1<e.length&&e[1]||""}function e(t){var e=n.match(t);return e&&1<e.length&&e[2]||""}var i,r=t(/(ipod|iphone|ipad)/i).toLowerCase(),o=!/like android/i.test(n)&&/android/i.test(n),s=/nexus\s*[0-6]\s*/i.test(n),a=!s&&/nexus\s*[0-9]+/i.test(n),u=/CrOS/.test(n),c=/silk/i.test(n),l=/sailfish/i.test(n),h=/tizen/i.test(n),f=/(web|hpw)(o|0)s/i.test(n),d=/windows phone/i.test(n),p=(/SamsungBrowser/i.test(n),!d&&/windows/i.test(n)),g=!r&&!c&&/macintosh/i.test(n),v=!o&&!l&&!h&&!f&&/linux/i.test(n),m=e(/edg([ea]|ios)\/(\d+(\.\d+)?)/i),y=t(/version\/(\d+(\.\d+)?)/i),A=/tablet/i.test(n)&&!/tablet pc/i.test(n),w=!A&&/[^-]mobi/i.test(n),_=/xbox/i.test(n);/opera/i.test(n)?i={name:"Opera",opera:T,version:y||t(/(?:opera|opr|opios)[\s\/](\d+(\.\d+)?)/i)}:/opr\/|opios/i.test(n)?i={name:"Opera",opera:T,version:t(/(?:opr|opios)[\s\/](\d+(\.\d+)?)/i)||y}:/SamsungBrowser/i.test(n)?i={name:"Samsung Internet for Android",samsungBrowser:T,version:y||t(/(?:SamsungBrowser)[\s\/](\d+(\.\d+)?)/i)}:/Whale/i.test(n)?i={name:"NAVER Whale browser",whale:T,version:t(/(?:whale)[\s\/](\d+(?:\.\d+)+)/i)}:/MZBrowser/i.test(n)?i={name:"MZ Browser",mzbrowser:T,version:t(/(?:MZBrowser)[\s\/](\d+(?:\.\d+)+)/i)}:/coast/i.test(n)?i={name:"Opera Coast",coast:T,version:y||t(/(?:coast)[\s\/](\d+(\.\d+)?)/i)}:/focus/i.test(n)?i={name:"Focus",focus:T,version:t(/(?:focus)[\s\/](\d+(?:\.\d+)+)/i)}:/yabrowser/i.test(n)?i={name:"Yandex Browser",yandexbrowser:T,version:y||t(/(?:yabrowser)[\s\/](\d+(\.\d+)?)/i)}:/ucbrowser/i.test(n)?i={name:"UC Browser",ucbrowser:T,version:t(/(?:ucbrowser)[\s\/](\d+(?:\.\d+)+)/i)}:/mxios/i.test(n)?i={name:"Maxthon",maxthon:T,version:t(/(?:mxios)[\s\/](\d+(?:\.\d+)+)/i)}:/epiphany/i.test(n)?i={name:"Epiphany",epiphany:T,version:t(/(?:epiphany)[\s\/](\d+(?:\.\d+)+)/i)}:/puffin/i.test(n)?i={name:"Puffin",puffin:T,version:t(/(?:puffin)[\s\/](\d+(?:\.\d+)?)/i)}:/sleipnir/i.test(n)?i={name:"Sleipnir",sleipnir:T,version:t(/(?:sleipnir)[\s\/](\d+(?:\.\d+)+)/i)}:/k-meleon/i.test(n)?i={name:"K-Meleon",kMeleon:T,version:t(/(?:k-meleon)[\s\/](\d+(?:\.\d+)+)/i)}:d?(i={name:"Windows Phone",osname:"Windows Phone",windowsphone:T},m?(i.msedge=T,i.version=m):(i.msie=T,i.version=t(/iemobile\/(\d+(\.\d+)?)/i))):/msie|trident/i.test(n)?i={name:"Internet Explorer",msie:T,version:t(/(?:msie |rv:)(\d+(\.\d+)?)/i)}:u?i={name:"Chrome",osname:"Chrome OS",chromeos:T,chromeBook:T,chrome:T,version:t(/(?:chrome|crios|crmo)\/(\d+(\.\d+)?)/i)}:/edg([ea]|ios)/i.test(n)?i={name:"Microsoft Edge",msedge:T,version:m}:/vivaldi/i.test(n)?i={name:"Vivaldi",vivaldi:T,version:t(/vivaldi\/(\d+(\.\d+)?)/i)||y}:l?i={name:"Sailfish",osname:"Sailfish OS",sailfish:T,version:t(/sailfish\s?browser\/(\d+(\.\d+)?)/i)}:/seamonkey\//i.test(n)?i={name:"SeaMonkey",seamonkey:T,version:t(/seamonkey\/(\d+(\.\d+)?)/i)}:/firefox|iceweasel|fxios/i.test(n)?(i={name:"Firefox",firefox:T,version:t(/(?:firefox|iceweasel|fxios)[ \/](\d+(\.\d+)?)/i)},/\((mobile|tablet);[^\)]*rv:[\d\.]+\)/i.test(n)&&(i.firefoxos=T,i.osname="Firefox OS")):c?i={name:"Amazon Silk",silk:T,version:t(/silk\/(\d+(\.\d+)?)/i)}:/phantom/i.test(n)?i={name:"PhantomJS",phantom:T,version:t(/phantomjs\/(\d+(\.\d+)?)/i)}:/slimerjs/i.test(n)?i={name:"SlimerJS",slimer:T,version:t(/slimerjs\/(\d+(\.\d+)?)/i)}:/blackberry|\bbb\d+/i.test(n)||/rim\stablet/i.test(n)?i={name:"BlackBerry",osname:"BlackBerry OS",blackberry:T,version:y||t(/blackberry[\d]+\/(\d+(\.\d+)?)/i)}:f?(i={name:"WebOS",osname:"WebOS",webos:T,version:y||t(/w(?:eb)?osbrowser\/(\d+(\.\d+)?)/i)},/touchpad\//i.test(n)&&(i.touchpad=T)):/bada/i.test(n)?i={name:"Bada",osname:"Bada",bada:T,version:t(/dolfin\/(\d+(\.\d+)?)/i)}:h?i={name:"Tizen",osname:"Tizen",tizen:T,version:t(/(?:tizen\s?)?browser\/(\d+(\.\d+)?)/i)||y}:/qupzilla/i.test(n)?i={name:"QupZilla",qupzilla:T,version:t(/(?:qupzilla)[\s\/](\d+(?:\.\d+)+)/i)||y}:/chromium/i.test(n)?i={name:"Chromium",chromium:T,version:t(/(?:chromium)[\s\/](\d+(?:\.\d+)?)/i)||y}:/chrome|crios|crmo/i.test(n)?i={name:"Chrome",chrome:T,version:t(/(?:chrome|crios|crmo)\/(\d+(\.\d+)?)/i)}:o?i={name:"Android",version:y}:/safari|applewebkit/i.test(n)?(i={name:"Safari",safari:T},y&&(i.version=y)):r?(i={name:"iphone"==r?"iPhone":"ipad"==r?"iPad":"iPod"},y&&(i.version=y)):i=/googlebot/i.test(n)?{name:"Googlebot",googlebot:T,version:t(/googlebot\/(\d+(\.\d+))/i)||y}:{name:t(/^(.*)\/(.*) /),version:e(/^(.*)\/(.*) /)},!i.msedge&&/(apple)?webkit/i.test(n)?(/(apple)?webkit\/537\.36/i.test(n)?(i.name=i.name||"Blink",i.blink=T):(i.name=i.name||"Webkit",i.webkit=T),!i.version&&y&&(i.version=y)):!i.opera&&/gecko\//i.test(n)&&(i.name=i.name||"Gecko",i.gecko=T,i.version=i.version||t(/gecko\/(\d+(\.\d+)?)/i)),i.windowsphone||!o&&!i.silk?!i.windowsphone&&r?(i[r]=T,i.ios=T,i.osname="iOS"):g?(i.mac=T,i.osname="macOS"):_?(i.xbox=T,i.osname="Xbox"):p?(i.windows=T,i.osname="Windows"):v&&(i.linux=T,i.osname="Linux"):(i.android=T,i.osname="Android");var b="";i.windows?b=function(t){switch(t){case"NT":return"NT";case"XP":return"XP";case"NT 5.0":return"2000";case"NT 5.1":return"XP";case"NT 5.2":return"2003";case"NT 6.0":return"Vista";case"NT 6.1":return"7";case"NT 6.2":return"8";case"NT 6.3":return"8.1";case"NT 10.0":return"10";default:return}}(t(/Windows ((NT|XP)( \d\d?.\d)?)/i)):i.windowsphone?b=t(/windows phone (?:os)?\s?(\d+(\.\d+)*)/i):i.mac?b=(b=t(/Mac OS X (\d+([_\.\s]\d+)*)/i)).replace(/[_\s]/g,"."):r?b=(b=t(/os (\d+([_\s]\d+)*) like mac os x/i)).replace(/[_\s]/g,"."):o?b=t(/android[ \/-](\d+(\.\d+)*)/i):i.webos?b=t(/(?:web|hpw)os\/(\d+(\.\d+)*)/i):i.blackberry?b=t(/rim\stablet\sos\s(\d+(\.\d+)*)/i):i.bada?b=t(/bada\/(\d+(\.\d+)*)/i):i.tizen&&(b=t(/tizen[\/\s](\d+(\.\d+)*)/i)),b&&(i.osversion=b);var S=!i.windows&&b.split(".")[0];return A||a||"ipad"==r||o&&(3==S||4<=S&&!w)||i.silk?i.tablet=T:(w||"iphone"==r||"ipod"==r||o||s||i.blackberry||i.webos||i.bada)&&(i.mobile=T),i.msedge||i.msie&&10<=i.version||i.yandexbrowser&&15<=i.version||i.vivaldi&&1<=i.version||i.chrome&&20<=i.version||i.samsungBrowser&&4<=i.version||i.whale&&1===x([i.version,"1.0"])||i.mzbrowser&&1===x([i.version,"6.0"])||i.focus&&1===x([i.version,"1.0"])||i.firefox&&20<=i.version||i.safari&&6<=i.version||i.opera&&10<=i.version||i.ios&&i.osversion&&6<=i.osversion.split(".")[0]||i.blackberry&&10.1<=i.version||i.chromium&&20<=i.version?i.a=T:i.msie&&i.version<10||i.chrome&&i.version<20||i.firefox&&i.version<20||i.safari&&i.version<6||i.opera&&i.version<10||i.ios&&i.osversion&&i.osversion.split(".")[0]<6||i.chromium&&i.version<20?i.c=T:i.x=T,i}var a=s("undefined"!=typeof navigator&&navigator.userAgent||"");function i(t){return t.split(".").length}function r(t,e){var n,i=[];if(Array.prototype.map)return Array.prototype.map.call(t,e);for(n=0;n<t.length;n++)i.push(e(t[n]));return i}function x(t){for(var n=Math.max(i(t[0]),i(t[1])),e=r(t,function(t){var e=n-i(t);return r((t+=new Array(1+e).join(".0")).split("."),function(t){return new Array(20-t.length).join("0")+t}).reverse()});0<=--n;){if(e[0][n]>e[1][n])return 1;if(e[0][n]!==e[1][n])return-1;if(0===n)return 0}}function o(t,e,n){var i=a;"string"==typeof e&&(n=e,e=void 0),void 0===e&&(e=!1),n&&(i=s(n));var r=""+i.version;for(var o in t)if(t.hasOwnProperty(o)&&i[o]){if("string"!=typeof t[o])throw new Error("Browser version in the minVersion map should be a string: "+o+": "+String(t));return x([r,t[o]])<0}return e}return a.test=function(t){for(var e=0;e<t.length;++e){var n=t[e];if("string"==typeof n&&n in a)return!0}return!1},a.isUnsupportedBrowser=o,a.compareVersions=x,a.check=function(t,e,n){return!o(t,e,n)},a._detect=s,a.detect=s,a},t.exports?t.exports=i():n(57)("bowser",i)},function(t,e,u){"use strict";var n;void 0===(n=function(t){function e(t,e){var n,i,r=s[t],o=e.mixins.slice(0);for(i=o.length;i--;)null!=(n=o[i])[t]&&n[t].call(e),null!=n[r]&&n[r].call(e);return this}var n=u(0),i=u(7),s=(i.throwError("mixer"),i.backtick,{init:"componentWillMount"}),r=["preInit","init","postInit"],o=n.partialRight(n.omit,r),a={mixInto:function(t,e){return n.defaults.apply(n,n(e).map(o).unshift(t).value()),t},mix:function(t){return this.mixInto(t,t.mixins),t}};return r.forEach(function(t){a[t+"MixinsOf"]=n.partial(e,t)}),a}.call(e,u,e,t))||(t.exports=n)},function(t,e){
/*!
 * VERSION: beta 1.9.3
 * DATE: 2013-04-02
 * UPDATES AND DOCS AT: http://www.greensock.com
 *
 * @license Copyright (c) 2008-2014, GreenSock. All rights reserved.
 * This work is subject to the terms at http://www.greensock.com/terms_of_use.html or for
 * Club GreenSock members, the software agreement that was issued with your membership.
 * 
 * @author: Jack Doyle, jack@greensock.com
 **/
(window._gsQueue||(window._gsQueue=[])).push(function(){"use strict";window._gsDefine("easing.Back",["easing.Ease"],function(v){function t(t,e){var n=l("easing."+t,function(){},!0),i=n.prototype=new v;return i.constructor=n,i.getRatio=e,n}function e(t,e,n,i){var r=l("easing."+t,{easeOut:new e,easeIn:new n,easeInOut:new i},!0);return h(r,t),r}function m(t,e,n){this.t=t,this.v=e,n&&(((this.next=n).prev=this).c=n.v-e,this.gap=n.t-t)}function n(t,e){var n=l("easing."+t,function(t){this._p1=t||0===t?t:1.70158,this._p2=1.525*this._p1},!0),i=n.prototype=new v;return i.constructor=n,i.getRatio=e,i.config=function(t){return new n(t)},n}var i,r,o,s=window.GreenSockGlobals||window,a=s.com.greensock,u=2*Math.PI,c=Math.PI/2,l=a._class,h=v.register||function(){},f=e("Back",n("BackOut",function(t){return--t*t*((this._p1+1)*t+this._p1)+1}),n("BackIn",function(t){return t*t*((this._p1+1)*t-this._p1)}),n("BackInOut",function(t){return(t*=2)<1?.5*t*t*((this._p2+1)*t-this._p2):.5*((t-=2)*t*((this._p2+1)*t+this._p2)+2)})),d=l("easing.SlowMo",function(t,e,n){e=e||0===e?e:.7,null==t?t=.7:1<t&&(t=1),this._p=1!==t?e:0,this._p1=(1-t)/2,this._p2=t,this._p3=this._p1+this._p2,this._calcEnd=!0===n},!0),p=d.prototype=new v;return p.constructor=d,p.getRatio=function(t){var e=t+(.5-t)*this._p;return this._p1>t?this._calcEnd?1-(t=1-t/this._p1)*t:e-(t=1-t/this._p1)*t*t*t*e:t>this._p3?this._calcEnd?1-(t=(t-this._p3)/this._p1)*t:e+(t-e)*(t=(t-this._p3)/this._p1)*t*t*t:this._calcEnd?1:e},d.ease=new d(.7,.7),p.config=d.config=function(t,e,n){return new d(t,e,n)},(p=(i=l("easing.SteppedEase",function(t){t=t||1,this._p1=1/t,this._p2=t+1},!0)).prototype=new v).constructor=i,p.getRatio=function(t){return t<0?t=0:1<=t&&(t=.999999999),(this._p2*t>>0)*this._p1},p.config=i.config=function(t){return new i(t)},(p=(r=l("easing.RoughEase",function(t){for(var e,n,i,r,o,s,a=(t=t||{}).taper||"none",u=[],c=0,l=0|(t.points||20),h=l,f=!1!==t.randomize,d=!0===t.clamp,p=t.template instanceof v?t.template:null,g="number"==typeof t.strength?.4*t.strength:.4;-1<--h;)e=f?Math.random():1/l*h,n=p?p.getRatio(e):e,i="none"===a?g:"out"===a?(r=1-e)*r*g:"in"===a?e*e*g:.5*(r=e<.5?2*e:2*(1-e))*r*g,f?n+=Math.random()*i-.5*i:h%2?n+=.5*i:n-=.5*i,d&&(1<n?n=1:n<0&&(n=0)),u[c++]={x:e,y:n};for(u.sort(function(t,e){return t.x-e.x}),s=new m(1,1,null),h=l;-1<--h;)o=u[h],s=new m(o.x,o.y,s);this._prev=new m(0,0,0!==s.t?s:s.next)},!0)).prototype=new v).constructor=r,p.getRatio=function(t){var e=this._prev;if(t>e.t){for(;e.next&&t>=e.t;)e=e.next;e=e.prev}else for(;e.prev&&e.t>=t;)e=e.prev;return(this._prev=e).v+(t-e.t)/e.gap*e.c},p.config=function(t){return new r(t)},r.ease=new r,e("Bounce",t("BounceOut",function(t){return t<1/2.75?7.5625*t*t:t<2/2.75?7.5625*(t-=1.5/2.75)*t+.75:t<2.5/2.75?7.5625*(t-=2.25/2.75)*t+.9375:7.5625*(t-=2.625/2.75)*t+.984375}),t("BounceIn",function(t){return 1/2.75>(t=1-t)?1-7.5625*t*t:t<2/2.75?1-(7.5625*(t-=1.5/2.75)*t+.75):t<2.5/2.75?1-(7.5625*(t-=2.25/2.75)*t+.9375):1-(7.5625*(t-=2.625/2.75)*t+.984375)}),t("BounceInOut",function(t){var e=t<.5;return t=(t=e?1-2*t:2*t-1)<1/2.75?7.5625*t*t:t<2/2.75?7.5625*(t-=1.5/2.75)*t+.75:t<2.5/2.75?7.5625*(t-=2.25/2.75)*t+.9375:7.5625*(t-=2.625/2.75)*t+.984375,e?.5*(1-t):.5*t+.5})),e("Circ",t("CircOut",function(t){return Math.sqrt(1- --t*t)}),t("CircIn",function(t){return-(Math.sqrt(1-t*t)-1)}),t("CircInOut",function(t){return(t*=2)<1?-.5*(Math.sqrt(1-t*t)-1):.5*(Math.sqrt(1-(t-=2)*t)+1)})),e("Elastic",(o=function(t,e,n){var i=l("easing."+t,function(t,e){this._p1=t||1,this._p2=e||n,this._p3=this._p2/u*(Math.asin(1/this._p1)||0)},!0),r=i.prototype=new v;return r.constructor=i,r.getRatio=e,r.config=function(t,e){return new i(t,e)},i})("ElasticOut",function(t){return this._p1*Math.pow(2,-10*t)*Math.sin((t-this._p3)*u/this._p2)+1},.3),o("ElasticIn",function(t){return-(this._p1*Math.pow(2,10*--t)*Math.sin((t-this._p3)*u/this._p2))},.3),o("ElasticInOut",function(t){return(t*=2)<1?-.5*this._p1*Math.pow(2,10*--t)*Math.sin((t-this._p3)*u/this._p2):.5*this._p1*Math.pow(2,-10*--t)*Math.sin((t-this._p3)*u/this._p2)+1},.45)),e("Expo",t("ExpoOut",function(t){return 1-Math.pow(2,-10*t)}),t("ExpoIn",function(t){return Math.pow(2,10*(t-1))-.001}),t("ExpoInOut",function(t){return(t*=2)<1?.5*Math.pow(2,10*(t-1)):.5*(2-Math.pow(2,-10*(t-1)))})),e("Sine",t("SineOut",function(t){return Math.sin(t*c)}),t("SineIn",function(t){return 1-Math.cos(t*c)}),t("SineInOut",function(t){return-.5*(Math.cos(Math.PI*t)-1)})),l("easing.EaseLookup",{find:function(t){return v.map[t]}},!0),h(s.SlowMo,"SlowMo","ease,"),h(r,"RoughEase","ease,"),h(i,"SteppedEase","ease,"),f},!0)}),window._gsDefine&&window._gsQueue.pop()()},function(t,e,n){
/*!
 * VERSION: 1.11.8
 * DATE: 2014-05-13
 * UPDATES AND DOCS AT: http://www.greensock.com
 *
 * @license Copyright (c) 2008-2014, GreenSock. All rights reserved.
 * This work is subject to the terms at http://www.greensock.com/terms_of_use.html or for
 * Club GreenSock members, the software agreement that was issued with your membership.
 * 
 * @author: Jack Doyle, jack@greensock.com
 */
(window._gsQueue||(window._gsQueue=[])).push(function(){"use strict";window._gsDefine("plugins.CSSPlugin",["plugins.TweenPlugin","TweenLite"],function(o,f){var p,S,T,d,$=function(){o.call(this,"css"),this._overwriteProps.length=0,this.setRatio=$.prototype.setRatio},g={},t=$.prototype=new o("css");(t.constructor=$).version="1.11.8",$.API=2,$.defaultTransformPerspective=0,$.defaultSkewType="compensated",t="px",$.suffixMap={top:t,right:t,bottom:t,left:t,width:t,height:t,fontSize:t,padding:t,margin:t,perspective:t,lineHeight:""};function s(t,e){return e.toUpperCase()}function a(t){return j.test("string"==typeof t?t:(t.currentStyle?t.currentStyle.filter:t.style.filter)||"")?parseFloat(RegExp.$1)/100:1}function v(t){window.console&&console.log(t)}function x(t,e){var n,i,r=(e=e||J).style;if(void 0!==r[t])return t;for(t=t.charAt(0).toUpperCase()+t.substr(1),n=["O","Moz","ms","Ms","Webkit"],i=5;-1<--i&&void 0===r[n[i]+t];);return 0<=i?(nt="-"+(it=3===i?"ms":n[i]).toLowerCase()+"-",it+t):null}function m(t,e){var n,i,r={};if(e=e||rt(t,null))if(n=e.length)for(;-1<--n;)r[e[n].replace(U,s)]=e.getPropertyValue(e[n]);else for(n in e)r[n]=e[n];else if(e=t.currentStyle||t.style)for(n in e)"string"==typeof n&&void 0===r[n]&&(r[n.replace(U,s)]=e[n]);return et||(r.opacity=a(t)),i=Ot(t,e,!1),r.rotation=i.rotation,r.skewX=i.skewX,r.scaleX=i.scaleX,r.scaleY=i.scaleY,r.x=i.x,r.y=i.y,Et&&(r.z=i.z,r.rotationX=i.rotationX,r.rotationY=i.rotationY,r.scaleZ=i.scaleZ),r.filters&&delete r.filters,r}function y(t,e,n,i,r){var o,s,a,u={},c=t.style;for(s in n)"cssText"!==s&&"length"!==s&&isNaN(s)&&(e[s]!==(o=n[s])||r&&r[s])&&-1===s.indexOf("Origin")&&("number"==typeof o||"string"==typeof o)&&(u[s]="auto"!==o||"left"!==s&&"top"!==s?""!==o&&"auto"!==o&&"none"!==o||"string"!=typeof e[s]||""===e[s].replace(l,"")?o:0:at(t,s),void 0!==c[s]&&(a=new pt(c,s,c[s],a)));if(i)for(s in i)"className"!==s&&(u[s]=i[s]);return{difs:u,firstMPT:a}}function A(t,e,n){var i=parseFloat("width"===e?t.offsetWidth:t.offsetHeight),r=ut[e],o=r.length;for(n=n||rt(t,null);-1<--o;)i-=parseFloat(ot(t,"padding"+r[o],n,!0))||0,i-=parseFloat(ot(t,"border"+r[o]+"Width",n,!0))||0;return i}function w(t,e){null!=t&&""!==t&&"auto"!==t&&"auto auto"!==t||(t="0 0");var n=t.split(" "),i=-1!==t.indexOf("left")?"0%":-1!==t.indexOf("right")?"100%":n[0],r=-1!==t.indexOf("top")?"0%":-1!==t.indexOf("bottom")?"100%":n[1];return null==r?r="0":"center"===r&&(r="50%"),("center"===i||isNaN(parseFloat(i))&&-1===(i+"").indexOf("="))&&(i="50%"),e&&(e.oxp=-1!==i.indexOf("%"),e.oyp=-1!==r.indexOf("%"),e.oxr="="===i.charAt(1),e.oyr="="===r.charAt(1),e.ox=parseFloat(i.replace(l,"")),e.oy=parseFloat(r.replace(l,""))),i+" "+r+(2<n.length?" "+n[2]:"")}function E(t,e){return"string"==typeof t&&"="===t.charAt(1)?parseInt(t.charAt(0)+"1",10)*parseFloat(t.substr(2)):parseFloat(t)-parseFloat(e)}function _(t,e){return null==t?e:"string"==typeof t&&"="===t.charAt(1)?parseInt(t.charAt(0)+"1",10)*Number(t.substr(2))+e:parseFloat(t)}function b(t,e,n,i){var r,o,s;return(s=null==t?e:"number"==typeof t?t:(r=t.split("_"),o=Number(r[0].replace(l,""))*(-1===t.indexOf("rad")?1:tt)-("="===t.charAt(1)?0:e),r.length&&(i&&(i[n]=e+o),-1!==t.indexOf("short")&&((o%=360)!==o%180&&(o=o<0?o+360:o-360)),-1!==t.indexOf("_cw")&&o<0?o=(o+3599999999640)%360-360*(0|o/360):-1!==t.indexOf("ccw")&&0<o&&(o=(o-3599999999640)%360-360*(0|o/360))),e+o))<1e-6&&-1e-6<s&&(s=0),s}function u(t,e,n){return 0|255*(6*(t=t<0?t+1:1<t?t-1:t)<1?e+6*(n-e)*t:t<.5?n:3*t<2?e+6*(n-e)*(2/3-t):e)+.5}function C(t){var e,n,i,r,o,s;return t&&""!==t?"number"==typeof t?[t>>16,255&t>>8,255&t]:(","===t.charAt(t.length-1)&&(t=t.substr(0,t.length-1)),lt[t]?lt[t]:"#"===t.charAt(0)?(4===t.length&&(t="#"+(e=t.charAt(1))+e+(n=t.charAt(2))+n+(i=t.charAt(3))+i),[(t=parseInt(t.substr(1),16))>>16,255&t>>8,255&t]):("hsl"===t.substr(0,3)?(t=t.match(D),r=Number(t[0])%360/360,o=Number(t[1])/100,e=2*(s=Number(t[2])/100)-(n=s<=.5?s*(1+o):s+o-s*o),3<t.length&&(t[3]=Number(t[3])),t[0]=u(r+1/3,e,n),t[1]=u(r,e,n),t[2]=u(r-1/3,e,n)):((t=t.match(D)||lt.transparent)[0]=Number(t[0]),t[1]=Number(t[1]),t[2]=Number(t[2]),3<t.length&&(t[3]=Number(t[3]))),t)):lt.black}var O,R,P,I,k,N,e,n,i,D=/(?:\d|\-\d|\.\d|\-\.\d)+/g,L=/(?:\d|\-\d|\.\d|\-\.\d|\+=\d|\-=\d|\+=.\d|\-=\.\d)+/g,M=/(?:\+=|\-=|\-|\b)[\d\-\.]+[a-zA-Z0-9]*(?:%|\b)/gi,l=/[^\d\-\.]/g,V=/(?:\d|\-|\+|=|#|\.)*/g,j=/opacity *= *([^)]*)/,F=/opacity:([^;]*)/,c=/alpha\(opacity *=.+?\)/i,H=/^(rgb|hsl)/,h=/([A-Z])/g,U=/-([a-z])/gi,W=/(^(?:url\(\"|url\())|(?:(\"\))$|\)$)/gi,q=/(?:Left|Right|Width)/i,Q=/(M11|M12|M21|M22)=[\d\-\.e]+/gi,B=/progid\:DXImageTransform\.Microsoft\.Matrix\(.+?\)/i,z=/,(?=[^\)]*(?:\(|$))/gi,Z=Math.PI/180,tt=180/Math.PI,G={},X=document,J=X.createElement("div"),Y=X.createElement("img"),r=$._internals={_specialProps:g},K=navigator.userAgent,et=(n=K.indexOf("Android"),i=X.createElement("div"),P=-1!==K.indexOf("Safari")&&-1===K.indexOf("Chrome")&&(-1===n||3<Number(K.substr(n+8,1))),k=P&&Number(K.substr(K.indexOf("Version/")+8,1))<6,I=-1!==K.indexOf("Firefox"),/MSIE ([0-9]{1,}[\.0-9]{0,})/.exec(K)&&(N=parseFloat(RegExp.$1)),i.innerHTML="<a style='top:1px;opacity:.55;'>a</a>",!!(e=i.getElementsByTagName("a")[0])&&/^0.55/.test(e.style.opacity)),nt="",it="",rt=X.defaultView?X.defaultView.getComputedStyle:function(){},ot=$.getStyle=function(t,e,n,i,r){var o;return et||"opacity"!==e?(!i&&t.style[e]?o=t.style[e]:(n=n||rt(t,null))?o=n[e]||n.getPropertyValue(e)||n.getPropertyValue(e.replace(h,"-$1").toLowerCase()):t.currentStyle&&(o=t.currentStyle[e]),null==r||o&&"none"!==o&&"auto"!==o&&"auto auto"!==o?o:r):a(t)},st=r.convertToPixels=function(t,e,n,i,r){if("px"===i||!i)return n;if("auto"===i||!n)return 0;var o,s,a,u=q.test(e),c=t,l=J.style,h=n<0;if(h&&(n=-n),"%"===i&&-1!==e.indexOf("border"))o=n/100*(u?t.clientWidth:t.clientHeight);else{if(l.cssText="border:0 solid red;position:"+ot(t,"position")+";line-height:0;","%"!==i&&c.appendChild)l[u?"borderLeftWidth":"borderTopWidth"]=n+i;else{if(s=(c=t.parentNode||X.body)._gsCache,a=f.ticker.frame,s&&u&&s.time===a)return s.width*n/100;l[u?"width":"height"]=n+i}c.appendChild(J),o=parseFloat(J[u?"offsetWidth":"offsetHeight"]),c.removeChild(J),u&&"%"===i&&!1!==$.cacheWidths&&((s=c._gsCache=c._gsCache||{}).time=a,s.width=o/n*100),0!==o||r||(o=st(t,e,n,i,!0))}return h?-o:o},at=r.calculateOffset=function(t,e,n){if("absolute"!==ot(t,"position",n))return 0;var i="left"===e?"Left":"Top",r=ot(t,"margin"+i,n);return t["offset"+i]-(st(t,e,parseFloat(r),r.replace(V,""))||0)},ut={width:["Left","Right"],height:["Top","Bottom"]},ct=["marginLeft","marginRight","marginTop","marginBottom"],lt={aqua:[0,255,255],lime:[0,255,0],silver:[192,192,192],black:[0,0,0],maroon:[128,0,0],teal:[0,128,128],blue:[0,0,255],navy:[0,0,128],white:[255,255,255],fuchsia:[255,0,255],olive:[128,128,0],yellow:[255,255,0],orange:[255,165,0],gray:[128,128,128],purple:[128,0,128],green:[0,128,0],red:[255,0,0],pink:[255,192,203],cyan:[0,255,255],transparent:[255,255,255,0]},ht="(?:\\b(?:(?:rgb|rgba|hsl|hsla)\\(.+?\\))|\\B#.+?\\b";for(t in lt)ht+="|"+t+"\\b";ht=RegExp(ht+")","gi");function ft(t,e,o,s){if(null==t)return function(t){return t};var a,u=e?(t.match(ht)||[""])[0]:"",c=t.split(u).join("").match(M)||[],l=t.substr(0,t.indexOf(c[0])),h=")"===t.charAt(t.length-1)?")":"",f=-1!==t.indexOf(" ")?" ":",",d=c.length,p=0<d?c[0].replace(D,""):"";return d?a=e?function(t){var e,n,i,r;if("number"==typeof t)t+=p;else if(s&&z.test(t)){for(r=t.replace(z,"|").split("|"),i=0;r.length>i;i++)r[i]=a(r[i]);return r.join(",")}if(e=(t.match(ht)||[u])[0],i=(n=t.split(e).join("").match(M)||[]).length,d>i--)for(;d>++i;)n[i]=o?n[0|(i-1)/2]:c[i];return l+n.join(f)+f+e+h+(-1!==t.indexOf("inset")?" inset":"")}:function(t){var e,n,i;if("number"==typeof t)t+=p;else if(s&&z.test(t)){for(n=t.replace(z,"|").split("|"),i=0;n.length>i;i++)n[i]=a(n[i]);return n.join(",")}if(i=(e=t.match(M)||[]).length,d>i--)for(;d>++i;)e[i]=o?e[0|(i-1)/2]:c[i];return l+e.join(f)+h}:function(t){return t}}function dt(c){return c=c.split(","),function(t,e,n,i,r,o,s){var a,u=(e+"").split(" ");for(s={},a=0;a<4;a++)s[c[a]]=u[a]=u[a]||u[(a-1)/2>>0];return i.parse(t,s,r,o)}}var pt=(r._setPluginRatio=function(t){this.plugin.setRatio(t);for(var e,n,i,r,o=this.data,s=o.proxy,a=o.firstMPT;a;)e=s[a.v],a.r?e=Math.round(e):e<1e-6&&-1e-6<e&&(e=0),a.t[a.p]=e,a=a._next;if(o.autoRotate&&(o.autoRotate.rotation=s.rotation),1===t)for(a=o.firstMPT;a;){if((n=a.t).type){if(1===n.type){for(r=n.xs0+n.s+n.xs1,i=1;n.l>i;i++)r+=n["xn"+i]+n["xs"+(i+1)];n.e=r}}else n.e=n.s+n.xs0;a=a._next}},function(t,e,n,i,r){this.t=t,this.p=e,this.v=n,this.r=r,i&&((i._prev=this)._next=i)}),gt=(r._parseToProxy=function(t,e,n,i,r,o){var s,a,u,c,l,h=i,f={},d={},p=n._transform,g=G;for(n._transform=null,G=e,i=l=n.parse(t,e,i,r),G=g,o&&(n._transform=p,h&&(h._prev=null,h._prev&&(h._prev._next=null)));i&&i!==h;){if(i.type<=1&&(d[a=i.p]=i.s+i.c,f[a]=i.s,o||(c=new pt(i,"s",a,c,i.r),i.c=0),1===i.type))for(s=i.l;0<--s;)u="xn"+s,d[a=i.p+"_"+u]=i.data[u],f[a]=i[u],o||(c=new pt(i,u,a,c,i.rxp[u]));i=i._next}return{proxy:f,end:d,firstMPT:c,pt:l}},r.CSSPropTween=function(t,e,n,i,r,o,s,a,u,c,l){this.t=t,this.p=e,this.s=n,this.c=i,this.n=s||e,t instanceof gt||d.push(this.n),this.r=a,this.type=o||0,u&&(this.pr=u,p=!0),this.b=void 0===c?n:c,this.e=void 0===l?n+i:l,r&&((this._next=r)._prev=this)}),vt=$.parseComplex=function(t,e,n,i,r,o,s,a,u,c){s=new gt(t,e,0,0,s,c?2:1,null,!1,a,n=n||o||"",i),i+="";var l,h,f,d,p,g,v,m,y,A,w,_,b=n.split(", ").join(",").split(" "),S=i.split(", ").join(",").split(" "),T=b.length,x=!1!==O;for(-1===i.indexOf(",")&&-1===n.indexOf(",")||(b=b.join(" ").replace(z,", ").split(" "),S=S.join(" ").replace(z,", ").split(" "),T=b.length),T!==S.length&&(T=(b=(o||"").split(" ")).length),s.plugin=u,s.setRatio=c,l=0;l<T;l++)if(d=b[l],p=S[l],(m=parseFloat(d))||0===m)s.appendXtra("",m,E(p,m),p.replace(L,""),x&&-1!==p.indexOf("px"),!0);else if(r&&("#"===d.charAt(0)||lt[d]||H.test(d)))_=","===p.charAt(p.length-1)?"),":")",d=C(d),p=C(p),(y=6<d.length+p.length)&&!et&&0===p[3]?(s["xs"+s.l]+=s.l?" transparent":"transparent",s.e=s.e.split(S[l]).join("transparent")):(et||(y=!1),s.appendXtra(y?"rgba(":"rgb(",d[0],p[0]-d[0],",",!0,!0).appendXtra("",d[1],p[1]-d[1],",",!0).appendXtra("",d[2],p[2]-d[2],y?",":_,!0),y&&(d=d.length<4?1:d[3],s.appendXtra("",d,(p.length<4?1:p[3])-d,_,!1)));else if(g=d.match(D)){if(!(v=p.match(L))||v.length!==g.length)return s;for(h=f=0;g.length>h;h++)w=g[h],A=d.indexOf(w,f),s.appendXtra(d.substr(f,A-f),Number(w),E(v[h],w),"",x&&"px"===d.substr(A+w.length,2),0===h),f=A+w.length;s["xs"+s.l]+=d.substr(f)}else s["xs"+s.l]+=s.l?" "+d:d;if(-1!==i.indexOf("=")&&s.data){for(_=s.xs0+s.data.s,l=1;s.l>l;l++)_+=s["xs"+l]+s.data["xn"+l];s.e=_+s["xs"+l]}return s.l||(s.type=-1,s.xs0=s.e),s.xfirst||s},mt=9;for((t=gt.prototype).l=t.pr=0;0<--mt;)t["xn"+mt]=0,t["xs"+mt]="";t.xs0="",t._next=t._prev=t.xfirst=t.data=t.plugin=t.setRatio=t.rxp=null,t.appendXtra=function(t,e,n,i,r,o){var s=this,a=s.l;return s["xs"+a]+=o&&a?" "+t:t||"",n||0===a||s.plugin?(s.l++,s.type=s.setRatio?2:1,s["xs"+s.l]=i||"",0<a?(s.data["xn"+a]=e+n,s.rxp["xn"+a]=r,s["xn"+a]=e,s.plugin||(s.xfirst=new gt(s,"xn"+a,e,n,s.xfirst||s,0,s.n,r,s.pr),s.xfirst.xs0=0)):(s.data={s:e+n},s.rxp={},s.s=e,s.c=n,s.r=r)):s["xs"+a]+=e+(i||""),s};function yt(t,e){e=e||{},this.p=e.prefix&&x(t)||t,g[t]=g[this.p]=this,this.format=e.formatter||ft(e.defaultValue,e.color,e.collapsible,e.multi),e.parser&&(this.parse=e.parser),this.clrs=e.color,this.multi=e.multi,this.keyword=e.keyword,this.dflt=e.defaultValue,this.pr=e.priority||0}function At(t){if(!g[t]){var u=t.charAt(0).toUpperCase()+t.substr(1)+"Plugin";wt(t,{parser:function(t,e,n,i,r,o,s){var a=(window.GreenSockGlobals||window).com.greensock.plugins[u];return a?(a._cssRegister(),g[n].parse(t,e,n,i,r,o,s)):(v("Error: "+u+" js file not loaded."),r)}})}}var wt=r._registerComplexSpecialProp=function(t,e,n){"object"!=typeof e&&(e={parser:n});var i,r=t.split(","),o=e.defaultValue;for(n=n||[o],i=0;r.length>i;i++)e.prefix=0===i&&e.prefix,e.defaultValue=n[i]||o,new yt(r[i],e)};(t=yt.prototype).parseComplex=function(t,e,n,i,r,o){var s,a,u,c,l,h=this.keyword;if(this.multi&&(z.test(n)||z.test(e)?(a=e.replace(z,"|").split("|"),u=n.replace(z,"|").split("|")):h&&(a=[e],u=[n])),u){for(c=u.length>a.length?u.length:a.length,s=0;s<c;s++)e=a[s]=a[s]||this.dflt,n=u[s]=u[s]||this.dflt,h&&(e.indexOf(h)!==(l=n.indexOf(h))&&((n=-1===l?u:a)[s]+=" "+h));e=a.join(", "),n=u.join(", ")}return vt(t,this.p,e,n,this.clrs,this.dflt,i,this.pr,r,o)},t.parse=function(t,e,n,i,r,o){return this.parseComplex(t.style,this.format(ot(t,this.p,T,!1,this.dflt)),this.format(e),r,o)},$.registerSpecialProp=function(t,a,u){wt(t,{parser:function(t,e,n,i,r,o){var s=new gt(t,n,0,0,r,2,n,!1,u);return s.plugin=o,s.setRatio=a(t,e,i._tween,n),s},priority:u})};function _t(t){var e,n,i=this.data,r=-i.rotation*Z,o=r+i.skewX*Z,s=(0|Math.cos(r)*i.scaleX*1e5)/1e5,a=(0|Math.sin(r)*i.scaleX*1e5)/1e5,u=(0|Math.sin(o)*-i.scaleY*1e5)/1e5,c=(0|Math.cos(o)*i.scaleY*1e5)/1e5,l=this.t.style,h=this.t.currentStyle;if(h){n=a,a=-u,u=-n,e=h.filter,l.filter="";var f,d,p=this.t.offsetWidth,g=this.t.offsetHeight,v="absolute"!==h.position,m="progid:DXImageTransform.Microsoft.Matrix(M11="+s+", M12="+a+", M21="+u+", M22="+c,y=i.x,A=i.y;if(null!=i.ox&&(y+=(f=(i.oxp?.01*p*i.ox:i.ox)-p/2)-(f*s+(d=(i.oyp?.01*g*i.oy:i.oy)-g/2)*a),A+=d-(f*u+d*c)),v?m+=", Dx="+((f=p/2)-(f*s+(d=g/2)*a)+y)+", Dy="+(d-(f*u+d*c)+A)+")":m+=", sizingMethod='auto expand')",l.filter=-1!==e.indexOf("DXImageTransform.Microsoft.Matrix(")?e.replace(B,m):m+" "+e,0!==t&&1!==t||1!=s||0!==a||0!==u||1!=c||(v&&-1===m.indexOf("Dx=0, Dy=0")||j.test(e)&&100!==parseFloat(RegExp.$1)||-1===e.indexOf(e.indexOf("Alpha"))&&l.removeAttribute("filter")),!v){var w,_,b,S=N<8?1:-1;for(f=i.ieOffsetX||0,d=i.ieOffsetY||0,i.ieOffsetX=Math.round((p-((s<0?-s:s)*p+(a<0?-a:a)*g))/2+y),i.ieOffsetY=Math.round((g-((c<0?-c:c)*g+(u<0?-u:u)*p))/2+A),mt=0;mt<4;mt++)b=(n=-1!==(w=h[_=ct[mt]]).indexOf("px")?parseFloat(w):st(this.t,_,parseFloat(w),w.replace(V,""))||0)!==i[_]?mt<2?-i.ieOffsetX:-i.ieOffsetY:mt<2?f-i.ieOffsetX:d-i.ieOffsetY,l[_]=(i[_]=Math.round(n-b*(0===mt||2===mt?1:S)))+"px"}}}var bt="scaleX,scaleY,scaleZ,x,y,z,skewX,skewY,rotation,rotationX,rotationY,perspective".split(","),St=x("transform"),Tt=nt+"transform",xt=x("transformOrigin"),Et=null!==x("perspective"),Ct=r.Transform=function(){this.skewY=0},Ot=r.getTransform=function(t,e,n,i){if(t._gsTransform&&n&&!i)return t._gsTransform;var r,o,s,a,u,c,l,h,f,d,p,g,v,m=n&&t._gsTransform||new Ct,y=m.scaleX<0,A=179.99,w=A*Z,_=Et&&(parseFloat(ot(t,xt,e,!1,"0 0 0").split(" ")[2])||m.zOrigin)||0;for(St?r=ot(t,Tt,e,!0):t.currentStyle&&(r=(r=t.currentStyle.filter.match(Q))&&4===r.length?[r[0].substr(4),Number(r[2].substr(4)),Number(r[1].substr(4)),r[3].substr(4),m.x||0,m.y||0].join(","):""),s=(o=(r||"").match(/(?:\-|\b)[\d\-\.e]+\b/gi)||[]).length;-1<--s;)a=Number(o[s]),o[s]=(u=a-(a|=0))?(0|1e5*u+(u<0?-.5:.5))/1e5+a:a;if(16===o.length){var b=o[8],S=o[9],T=o[10],x=o[12],E=o[13],C=o[14];if(m.zOrigin&&(x=b*(C=-m.zOrigin)-o[12],E=S*C-o[13],C=T*C+m.zOrigin-o[14]),!n||i||null==m.rotationX){var O,R,P,I,k,N,D,L=o[0],M=o[1],V=o[2],j=o[3],F=o[4],H=o[5],U=o[6],W=o[7],q=o[11],B=Math.atan2(U,T),z=B<-w||w<B;m.rotationX=B*tt,B&&(O=F*(I=Math.cos(-B))+b*(k=Math.sin(-B)),R=H*I+S*k,P=U*I+T*k,b=F*-k+b*I,S=H*-k+S*I,T=U*-k+T*I,q=W*-k+q*I,F=O,H=R,U=P),B=Math.atan2(b,L),m.rotationY=B*tt,B&&(N=B<-w||w<B,R=M*(I=Math.cos(-B))-S*(k=Math.sin(-B)),P=V*I-T*k,S=M*k+S*I,T=V*k+T*I,q=j*k+q*I,L=O=L*I-b*k,M=R,V=P),B=Math.atan2(M,H),m.rotation=B*tt,B&&(D=B<-w||w<B,L=L*(I=Math.cos(-B))+F*(k=Math.sin(-B)),R=M*I+H*k,H=M*-k+H*I,U=V*-k+U*I,M=R),D&&z?m.rotation=m.rotationX=0:D&&N?m.rotation=m.rotationY=0:N&&z&&(m.rotationY=m.rotationX=0),m.scaleX=(0|1e5*Math.sqrt(L*L+M*M)+.5)/1e5,m.scaleY=(0|1e5*Math.sqrt(H*H+S*S)+.5)/1e5,m.scaleZ=(0|1e5*Math.sqrt(U*U+T*T)+.5)/1e5,m.skewX=0,m.perspective=q?1/(q<0?-q:q):0,m.x=x,m.y=E,m.z=C}}else if(!(Et&&!i&&o.length&&m.x===o[4]&&m.y===o[5]&&(m.rotationX||m.rotationY)||void 0!==m.x&&"none"===ot(t,"display",e))){var G=6<=o.length,X=G?o[0]:1,J=o[1]||0,Y=o[2]||0,K=G?o[3]:1;m.x=o[4]||0,m.y=o[5]||0,c=Math.sqrt(X*X+J*J),l=Math.sqrt(K*K+Y*Y),h=X||J?Math.atan2(J,X)*tt:m.rotation||0,f=Y||K?Math.atan2(Y,K)*tt+h:m.skewX||0,d=c-Math.abs(m.scaleX||0),p=l-Math.abs(m.scaleY||0),90<Math.abs(f)&&Math.abs(f)<270&&(y?(c*=-1,f+=h<=0?180:-180,h+=h<=0?180:-180):(l*=-1,f+=f<=0?180:-180)),g=(h-m.rotation)%180,v=(f-m.skewX)%180,(void 0===m.skewX||2e-5<d||d<-2e-5||2e-5<p||p<-2e-5||-A<g&&g<A&&!1|1e5*g||-A<v&&v<A&&!1|1e5*v)&&(m.scaleX=c,m.scaleY=l,m.rotation=h,m.skewX=f),Et&&(m.rotationX=m.rotationY=m.z=0,m.perspective=parseFloat($.defaultTransformPerspective)||0,m.scaleZ=1)}for(s in m.zOrigin=_,m)m[s]<2e-5&&-2e-5<m[s]&&(m[s]=0);return n&&(t._gsTransform=m),m},Rt=r.set3DTransformRatio=function(){var t,e,n,i,r,o,s,a,u,c,l,h,f,d,p,g,v,m,y,A,w,_,b=this.data,S=this.t.style,T=b.rotation*Z,x=b.scaleX,E=b.scaleY,C=b.scaleZ,O=b.perspective;if(I){x<1e-4&&-1e-4<x&&(x=C=2e-5),E<1e-4&&-1e-4<E&&(E=C=2e-5),!O||b.z||b.rotationX||b.rotationY||(O=0)}if(T||b.skewX)t=v=Math.cos(T),r=m=Math.sin(T),b.skewX&&(T-=b.skewX*Z,v=Math.cos(T),m=Math.sin(T),"simple"===b.skewType&&(y=Math.tan(b.skewX*Z),v*=y=Math.sqrt(1+y*y),m*=y)),e=-m,o=v;else{if(!(b.rotationY||b.rotationX||1!==C||O))return void(S[St]="translate3d("+b.x+"px,"+b.y+"px,"+b.z+"px)"+(1!==x||1!==E?" scale("+x+","+E+")":""));t=o=1,e=r=0}l=1,n=i=s=a=u=c=h=f=d=0,p=O?-1/O:0,g=b.zOrigin,(T=b.rotationY*Z)&&(v=Math.cos(T),u=l*-(m=Math.sin(T)),f=p*-m,n=t*m,s=r*m,l*=v,p*=v,t*=v,r*=v),(T=b.rotationX*Z)&&(y=e*(v=Math.cos(T))+n*(m=Math.sin(T)),A=o*v+s*m,w=c*v+l*m,_=d*v+p*m,n=e*-m+n*v,s=o*-m+s*v,l=c*-m+l*v,p=d*-m+p*v,e=y,o=A,c=w,d=_),1!==C&&(n*=C,s*=C,l*=C,p*=C),1!==E&&(e*=E,o*=E,c*=E,d*=E),1!==x&&(t*=x,r*=x,u*=x,f*=x),g&&(i=n*(h-=g),a=s*h,h=l*h+g),i=(y=(i+=b.x)-(i|=0))?(0|1e5*y+(y<0?-.5:.5))/1e5+i:i,a=(y=(a+=b.y)-(a|=0))?(0|1e5*y+(y<0?-.5:.5))/1e5+a:a,h=(y=(h+=b.z)-(h|=0))?(0|1e5*y+(y<0?-.5:.5))/1e5+h:h,S[St]="matrix3d("+[(0|1e5*t)/1e5,(0|1e5*r)/1e5,(0|1e5*u)/1e5,(0|1e5*f)/1e5,(0|1e5*e)/1e5,(0|1e5*o)/1e5,(0|1e5*c)/1e5,(0|1e5*d)/1e5,(0|1e5*n)/1e5,(0|1e5*s)/1e5,(0|1e5*l)/1e5,(0|1e5*p)/1e5,i,a,h,O?1+-h/O:1].join(",")+")"},Pt=r.set2DTransformRatio=function(t){var e,n,i,r,o=this.data,s=this.t.style;return o.rotationX||o.rotationY||o.z||o.force3D?void(this.setRatio=Rt).call(this,t):void(o.rotation||o.skewX?(n=(e=o.rotation*Z)-o.skewX*Z,i=1e5*o.scaleX,r=1e5*o.scaleY,s[St]="matrix("+(0|Math.cos(e)*i)/1e5+","+(0|Math.sin(e)*i)/1e5+","+(0|Math.sin(n)*-r)/1e5+","+(0|Math.cos(n)*r)/1e5+","+o.x+","+o.y+")"):s[St]="matrix("+o.scaleX+",0,0,"+o.scaleY+","+o.x+","+o.y+")")};wt("transform,scale,scaleX,scaleY,scaleZ,x,y,z,rotation,rotationX,rotationY,rotationZ,skewX,skewY,shortRotation,shortRotationX,shortRotationY,shortRotationZ,transformOrigin,transformPerspective,directionalRotation,parseTransform,force3D,skewType",{parser:function(t,e,n,i,r,o,s){if(i._transform)return r;var a,u,c,l,h,f,d,p=i._transform=Ot(t,T,!0,s.parseTransform),g=t.style,v=bt.length,m=s,y={};if("string"==typeof m.transform&&St)c=g.cssText,g[St]=m.transform,g.display="block",a=Ot(t,null,!1),g.cssText=c;else if("object"==typeof m){if(a={scaleX:_(null!=m.scaleX?m.scaleX:m.scale,p.scaleX),scaleY:_(null!=m.scaleY?m.scaleY:m.scale,p.scaleY),scaleZ:_(m.scaleZ,p.scaleZ),x:_(m.x,p.x),y:_(m.y,p.y),z:_(m.z,p.z),perspective:_(m.transformPerspective,p.perspective)},null!=(d=m.directionalRotation))if("object"==typeof d)for(c in d)m[c]=d[c];else m.rotation=d;a.rotation=b("rotation"in m?m.rotation:"shortRotation"in m?m.shortRotation+"_short":"rotationZ"in m?m.rotationZ:p.rotation,p.rotation,"rotation",y),Et&&(a.rotationX=b("rotationX"in m?m.rotationX:"shortRotationX"in m?m.shortRotationX+"_short":p.rotationX||0,p.rotationX,"rotationX",y),a.rotationY=b("rotationY"in m?m.rotationY:"shortRotationY"in m?m.shortRotationY+"_short":p.rotationY||0,p.rotationY,"rotationY",y)),a.skewX=null==m.skewX?p.skewX:b(m.skewX,p.skewX),a.skewY=null==m.skewY?p.skewY:b(m.skewY,p.skewY),(u=a.skewY-p.skewY)&&(a.skewX+=u,a.rotation+=u)}for(Et&&null!=m.force3D&&(p.force3D=m.force3D,f=!0),p.skewType=m.skewType||p.skewType||$.defaultSkewType,(h=p.force3D||p.z||p.rotationX||p.rotationY||a.z||a.rotationX||a.rotationY||a.perspective)||null==m.scale||(a.scaleZ=1);-1<--v;)(1e-6<(l=a[n=bt[v]]-p[n])||l<-1e-6||null!=G[n])&&(f=!0,r=new gt(p,n,p[n],l,r),n in y&&(r.e=y[n]),r.xs0=0,r.plugin=o,i._overwriteProps.push(r.n));return((l=m.transformOrigin)||Et&&h&&p.zOrigin)&&(St?(f=!0,n=xt,l=(l||ot(t,n,T,!1,"50% 50%"))+"",(r=new gt(g,n,0,0,r,-1,"transformOrigin")).b=g[n],r.plugin=o,Et?(c=p.zOrigin,l=l.split(" "),p.zOrigin=(2<l.length&&(0===c||"0px"!==l[2])?parseFloat(l[2]):c)||0,r.xs0=r.e=g[n]=l[0]+" "+(l[1]||"50%")+" 0px",(r=new gt(p,"zOrigin",0,0,r,-1,r.n)).b=c,r.xs0=r.e=p.zOrigin):r.xs0=r.e=g[n]=l):w(l+"",p)),f&&(i._transformType=h||3===this._transformType?3:2),r},prefix:!0}),wt("boxShadow",{defaultValue:"0px 0px 0px 0px #999",prefix:!0,color:!0,multi:!0,keyword:"inset"}),wt("borderRadius",{defaultValue:"0px",parser:function(t,e,n,i,r){e=this.format(e);var o,s,a,u,c,l,h,f,d,p,g,v,m,y,A,w,_=["borderTopLeftRadius","borderTopRightRadius","borderBottomRightRadius","borderBottomLeftRadius"],b=t.style;for(d=parseFloat(t.offsetWidth),p=parseFloat(t.offsetHeight),o=e.split(" "),s=0;_.length>s;s++)this.p.indexOf("border")&&(_[s]=x(_[s])),-1!==(c=u=ot(t,_[s],T,!1,"0px")).indexOf(" ")&&(c=(u=c.split(" "))[0],u=u[1]),l=a=o[s],h=parseFloat(c),v=c.substr((h+"").length),""===(g=(m="="===l.charAt(1))?(f=parseInt(l.charAt(0)+"1",10),l=l.substr(2),f*=parseFloat(l),l.substr((f+"").length-(f<0?1:0))||""):(f=parseFloat(l),l.substr((f+"").length)))&&(g=S[n]||v),g!==v&&(y=st(t,"borderLeft",h,v),A=st(t,"borderTop",h,v),u="%"===g?(c=y/d*100+"%",A/p*100+"%"):"em"===g?(c=y/(w=st(t,"borderLeft",1,"em"))+"em",A/w+"em"):(c=y+"px",A+"px"),m&&(l=parseFloat(c)+f+g,a=parseFloat(u)+f+g)),r=vt(b,_[s],c+" "+u,l+" "+a,!1,"0px",r);return r},prefix:!0,formatter:ft("0px 0px 0px 0px",!1,!0)}),wt("backgroundPosition",{defaultValue:"0 0",parser:function(t,e,n,i,r,o){var s,a,u,c,l,h,f="background-position",d=T||rt(t,null),p=this.format((d?N?d.getPropertyValue(f+"-x")+" "+d.getPropertyValue(f+"-y"):d.getPropertyValue(f):t.currentStyle.backgroundPositionX+" "+t.currentStyle.backgroundPositionY)||"0 0"),g=this.format(e);if(-1!==p.indexOf("%")!=(-1!==g.indexOf("%"))&&((h=ot(t,"backgroundImage").replace(W,""))&&"none"!==h)){for(s=p.split(" "),a=g.split(" "),Y.setAttribute("src",h),u=2;-1<--u;)(c=-1!==(p=s[u]).indexOf("%"))!=(-1!==a[u].indexOf("%"))&&(l=0===u?t.offsetWidth-Y.width:t.offsetHeight-Y.height,s[u]=c?parseFloat(p)/100*l+"px":parseFloat(p)/l*100+"%");p=s.join(" ")}return this.parseComplex(t.style,p,g,r,o)},formatter:w}),wt("backgroundSize",{defaultValue:"0 0",formatter:w}),wt("perspective",{defaultValue:"0px",prefix:!0}),wt("perspectiveOrigin",{defaultValue:"50% 50%",prefix:!0}),wt("transformStyle",{prefix:!0}),wt("backfaceVisibility",{prefix:!0}),wt("userSelect",{prefix:!0}),wt("margin",{parser:dt("marginTop,marginRight,marginBottom,marginLeft")}),wt("padding",{parser:dt("paddingTop,paddingRight,paddingBottom,paddingLeft")}),wt("clip",{defaultValue:"rect(0px,0px,0px,0px)",parser:function(t,e,n,i,r,o){var s,a,u;return e=N<9?(a=t.currentStyle,u=N<8?" ":",",s="rect("+a.clipTop+u+a.clipRight+u+a.clipBottom+u+a.clipLeft+")",this.format(e).split(",").join(u)):(s=this.format(ot(t,this.p,T,!1,this.dflt)),this.format(e)),this.parseComplex(t.style,s,e,r,o)}}),wt("textShadow",{defaultValue:"0px 0px 0px #999",color:!0,multi:!0}),wt("autoRound,strictUnits",{parser:function(t,e,n,i,r){return r}}),wt("border",{defaultValue:"0px solid #000",parser:function(t,e,n,i,r,o){return this.parseComplex(t.style,this.format(ot(t,"borderTopWidth",T,!1,"0px")+" "+ot(t,"borderTopStyle",T,!1,"solid")+" "+ot(t,"borderTopColor",T,!1,"#000")),this.format(e),r,o)},color:!0,formatter:function(t){var e=t.split(" ");return e[0]+" "+(e[1]||"solid")+" "+(t.match(ht)||["#000"])[0]}}),wt("borderWidth",{parser:dt("borderTopWidth,borderRightWidth,borderBottomWidth,borderLeftWidth")}),wt("float,cssFloat,styleFloat",{parser:function(t,e,n,i,r){var o=t.style,s="cssFloat"in o?"cssFloat":"styleFloat";return new gt(o,s,0,0,r,-1,n,!1,0,o[s],e)}});function It(t){var e,n=this.t,i=n.filter||ot(this.data,"filter"),r=0|this.s+this.c*t;100==r&&(e=-1===i.indexOf("atrix(")&&-1===i.indexOf("radient(")&&-1===i.indexOf("oader(")?(n.removeAttribute("filter"),!ot(this.data,"filter")):(n.filter=i.replace(c,""),!0)),e||(this.xn1&&(n.filter=i=i||"alpha(opacity="+r+")"),-1===i.indexOf("opacity")?0==r&&this.xn1||(n.filter=i+" alpha(opacity="+r+")"):n.filter=i.replace(j,"opacity="+r))}wt("opacity,alpha,autoAlpha",{defaultValue:"1",parser:function(t,e,n,i,r,o){var s=parseFloat(ot(t,"opacity",T,!1,"1")),a=t.style,u="autoAlpha"===n;return"string"==typeof e&&"="===e.charAt(1)&&(e=("-"===e.charAt(0)?-1:1)*parseFloat(e.substr(2))+s),u&&1===s&&"hidden"===ot(t,"visibility",T)&&0!==e&&(s=0),et?r=new gt(a,"opacity",s,e-s,r):((r=new gt(a,"opacity",100*s,100*(e-s),r)).xn1=u?1:0,a.zoom=1,r.type=2,r.b="alpha(opacity="+r.s+")",r.e="alpha(opacity="+(r.s+r.c)+")",r.data=t,r.plugin=o,r.setRatio=It),u&&((r=new gt(a,"visibility",0,0,r,-1,null,!1,0,0!==s?"inherit":"hidden",0===e?"hidden":"inherit")).xs0="inherit",i._overwriteProps.push(r.n),i._overwriteProps.push(n)),r}});function kt(t,e){e&&(t.removeProperty?("ms"===e.substr(0,2)&&(e="M"+e.substr(1)),t.removeProperty(e.replace(h,"-$1").toLowerCase())):t.removeAttribute(e))}function Nt(t){if(this.t._gsClassPT=this,1===t||0===t){this.t.className=0===t?this.b:this.e;for(var e=this.data,n=this.t.style;e;)e.v?n[e.p]=e.v:kt(n,e.p),e=e._next;1===t&&this.t._gsClassPT===this&&(this.t._gsClassPT=null)}else this.t.className!==this.e&&(this.t.className=this.e)}wt("className",{parser:function(t,e,n,i,r,o,s){var a,u,c,l,h,f=t.className,d=t.style.cssText;if((r=i._classNamePT=new gt(t,n,0,0,r,2)).setRatio=Nt,r.pr=-11,p=!0,r.b=f,u=m(t,T),c=t._gsClassPT){for(l={},h=c.data;h;)l[h.p]=1,h=h._next;c.setRatio(1)}return(t._gsClassPT=r).e="="!==e.charAt(1)?e:f.replace(RegExp("\\s*\\b"+e.substr(2)+"\\b"),"")+("+"===e.charAt(0)?" "+e.substr(2):""),i._tween._duration&&(t.className=r.e,a=y(t,u,m(t),s,l),t.className=f,r.data=a.firstMPT,t.style.cssText=d,r=r.xfirst=i.parse(t,a.difs,r,o)),r}});function Dt(t){if((1===t||0===t)&&this.data._totalTime===this.data._totalDuration&&"isFromStart"!==this.data.data){var e,n,i,r,o=this.t.style,s=g.transform.parse;if("all"===this.e)r=!(o.cssText="");else for(i=(e=this.e.split(",")).length;-1<--i;)n=e[i],g[n]&&(g[n].parse===s?r=!0:n="transformOrigin"===n?xt:g[n].p),kt(o,n);r&&(kt(o,St),this.t._gsTransform&&delete this.t._gsTransform)}}for(wt("clearProps",{parser:function(t,e,n,i,r){return(r=new gt(t,n,0,0,r,2)).setRatio=Dt,r.e=e,r.pr=-10,r.data=i._tween,p=!0,r}}),t="bezier,throwProps,physicsProps,physics2D".split(","),mt=t.length;mt--;)At(t[mt]);(t=$.prototype)._firstPT=null,t._onInitTween=function(t,e,n){if(!t.nodeType)return!1;this._target=t,this._tween=n,this._vars=e,O=e.autoRound,p=!1,S=e.suffixMap||$.suffixMap,T=rt(t,""),d=this._overwriteProps;var i,r,o,s,a,u,c,l,h,f=t.style;if(R&&""===f.zIndex&&("auto"!==(i=ot(t,"zIndex",T))&&""!==i||(f.zIndex=0)),"string"==typeof e&&(s=f.cssText,i=m(t,T),f.cssText=s+";"+e,i=y(t,i,m(t)).difs,!et&&F.test(e)&&(i.opacity=parseFloat(RegExp.$1)),e=i,f.cssText=s),this._firstPT=r=this.parse(t,e,null),this._transformType){for(h=3===this._transformType,St?P&&(R=!0,""===f.zIndex&&("auto"!==(c=ot(t,"zIndex",T))&&""!==c||(f.zIndex=0)),k&&(f.WebkitBackfaceVisibility=this._vars.WebkitBackfaceVisibility||(h?"visible":"hidden"))):f.zoom=1,o=r;o&&o._next;)o=o._next;l=new gt(t,"transform",0,0,null,2),this._linkCSSP(l,null,o),l.setRatio=h&&Et?Rt:St?Pt:_t,l.data=this._transform||Ot(t,T,!0),d.pop()}if(p){for(;r;){for(u=r._next,o=s;o&&o.pr>r.pr;)o=o._next;(r._prev=o?o._prev:a)?r._prev._next=r:s=r,(r._next=o)?o._prev=r:a=r,r=u}this._firstPT=s}return!0},t.parse=function(t,e,n,i){var r,o,s,a,u,c,l,h,f,d,p=t.style;for(r in e)c=e[r],(o=g[r])?n=o.parse(t,c,r,this,n,i,e):(u=ot(t,r,T)+"",f="string"==typeof c,"color"===r||"fill"===r||"stroke"===r||-1!==r.indexOf("Color")||f&&H.test(c)?(f||(c=(3<(c=C(c)).length?"rgba(":"rgb(")+c.join(",")+")"),n=vt(p,r,u,c,!0,"transparent",n,0,i)):!f||-1===c.indexOf(" ")&&-1===c.indexOf(",")?(l=(s=parseFloat(u))||0===s?u.substr((s+"").length):"",""!==u&&"auto"!==u||(l="width"===r||"height"===r?(s=A(t,r,T),"px"):"left"===r||"top"===r?(s=at(t,r,T),"px"):(s="opacity"!==r?0:1,"")),""===(h=(d=f&&"="===c.charAt(1))?(a=parseInt(c.charAt(0)+"1",10),c=c.substr(2),a*=parseFloat(c),c.replace(V,"")):(a=parseFloat(c),f&&c.substr((a+"").length)||""))&&(h=r in S?S[r]:l),c=a||0===a?(d?a+s:a)+h:e[r],l!==h&&""!==h&&(a||0===a)&&s&&(s=st(t,r,s,l),"%"===h?(s/=st(t,r,100,"%")/100,!0!==e.strictUnits&&(u=s+"%")):"em"===h?s/=st(t,r,1,"em"):"px"!==h&&(a=st(t,r,a,h),h="px"),d&&(a||0===a)&&(c=a+s+h)),d&&(a+=s),!s&&0!==s||!a&&0!==a?void 0!==p[r]&&(c||"NaN"!=c+""&&null!=c)?(n=new gt(p,r,a||s||0,0,n,-1,r,!1,0,u,c)).xs0="none"!==c||"display"!==r&&-1===r.indexOf("Style")?c:u:v("invalid "+r+" tween value: "+e[r]):(n=new gt(p,r,s,a-s,n,0,r,!1!==O&&("px"===h||"zIndex"===r),0,u,c)).xs0=h):n=vt(p,r,u,c,!0,null,n,0,i)),i&&n&&!n.plugin&&(n.plugin=i);return n},t.setRatio=function(t){var e,n,i,r=this._firstPT;if(1!==t||this._tween._time!==this._tween._duration&&0!==this._tween._time)if(t||this._tween._time!==this._tween._duration&&0!==this._tween._time||-1e-6===this._tween._rawPrevTime)for(;r;){if(e=r.c*t+r.s,r.r?e=Math.round(e):e<1e-6&&-1e-6<e&&(e=0),r.type)if(1===r.type)if(2===(i=r.l))r.t[r.p]=r.xs0+e+r.xs1+r.xn1+r.xs2;else if(3===i)r.t[r.p]=r.xs0+e+r.xs1+r.xn1+r.xs2+r.xn2+r.xs3;else if(4===i)r.t[r.p]=r.xs0+e+r.xs1+r.xn1+r.xs2+r.xn2+r.xs3+r.xn3+r.xs4;else if(5===i)r.t[r.p]=r.xs0+e+r.xs1+r.xn1+r.xs2+r.xn2+r.xs3+r.xn3+r.xs4+r.xn4+r.xs5;else{for(n=r.xs0+e+r.xs1,i=1;r.l>i;i++)n+=r["xn"+i]+r["xs"+(i+1)];r.t[r.p]=n}else-1===r.type?r.t[r.p]=r.xs0:r.setRatio&&r.setRatio(t);else r.t[r.p]=e+r.xs0;r=r._next}else for(;r;)2!==r.type?r.t[r.p]=r.b:r.setRatio(t),r=r._next;else for(;r;)2!==r.type?r.t[r.p]=r.e:r.setRatio(t),r=r._next},t._enableTransforms=function(t){this._transformType=t||3===this._transformType?3:2,this._transform=this._transform||Ot(this._target,T,!0)},t._linkCSSP=function(t,e,n,i){return t&&(e&&(e._prev=t),t._next&&(t._next._prev=t._prev),t._prev?t._prev._next=t._next:this._firstPT===t&&(this._firstPT=t._next,i=!0),n?n._next=t:i||null!==this._firstPT||(this._firstPT=t),t._next=e,t._prev=n),t},t._kill=function(t){var e,n,i,r=t;if(t.autoAlpha||t.alpha){for(n in r={},t)r[n]=t[n];r.opacity=1,r.autoAlpha&&(r.visibility=1)}return t.className&&(e=this._classNamePT)&&((i=e.xfirst)&&i._prev?this._linkCSSP(i._prev,e._next,i._prev._prev):i===this._firstPT&&(this._firstPT=e._next),e._next&&this._linkCSSP(e._next,e._next._next,i._prev),this._classNamePT=null),o.prototype._kill.call(this,r)};var Lt=function(t,e,n){var i,r,o,s;if(t.slice)for(r=t.length;-1<--r;)Lt(t[r],e,n);else for(r=(i=t.childNodes).length;-1<--r;)s=(o=i[r]).type,o.style&&(e.push(m(o)),n&&n.push(o)),1!==s&&9!==s&&11!==s||!o.childNodes.length||Lt(o,e,n)};return $.cascadeTo=function(t,e,n){var i,r,o,s=f.to(t,e,n),a=[s],u=[],c=[],l=[],h=f._internals.reservedProps;for(t=s._targets||s.target,Lt(t,u,l),s.render(e,!0),Lt(t,c),s.render(0,!0),s._enabled(!0),i=l.length;-1<--i;)if((r=y(l[i],u[i],c[i])).firstMPT){for(o in r=r.difs,n)h[o]&&(r[o]=n[o]);a.push(f.to(l[i],e,r))}return a},o.activate([$]),$},!0)}),window._gsDefine&&window._gsQueue.pop()()},function(t,e){
/*!
 * VERSION: beta 1.3.2
 * DATE: 2014-04-08
 * UPDATES AND DOCS AT: http://www.greensock.com
 *
 * @license Copyright (c) 2008-2014, GreenSock. All rights reserved.
 * This work is subject to the terms at http://www.greensock.com/terms_of_use.html or for
 * Club GreenSock members, the software agreement that was issued with your membership.
 * 
 * @author: Jack Doyle, jack@greensock.com
 **/
(window._gsQueue||(window._gsQueue=[])).push(function(){"use strict";function y(t,e,n,i){this.a=t,this.b=e,this.c=n,this.d=i,this.da=i-t,this.ca=n-t,this.ba=e-t}function _(t,e,n,i){var r={a:t},o={},s={},a={c:i},u=(t+e)/2,c=(e+n)/2,l=(n+i)/2,h=(u+c)/2,f=(c+l)/2,d=(f-h)/8;return r.b=u+(t-u)/4,o.b=h+d,r.c=o.a=(r.b+o.b)/2,o.c=s.a=(h+f)/2,s.b=f-d,a.b=l+(i-l)/4,s.c=a.a=(s.b+a.b)/2,[r,o,s,a]}function m(t,e,n,i,r){var o,s,a,u,c,l,h,f,d,p,g,v,m,y=t.length-1,A=0,w=t[0].a;for(o=0;o<y;o++)s=(c=t[A]).a,a=c.d,u=t[A+1].d,f=r?(g=b[o],m=.25*((v=T[o])+g)*e/(!i&&x[o]||.5),a-((l=a-(a-s)*(i?.5*e:0!==g?m/g:0))+(((h=a+(u-a)*(i?.5*e:0!==v?m/v:0))-l)*(3*g/(g+v)+.5)/4||0))):a-((l=a-.5*(a-s)*e)+(h=a+.5*(u-a)*e))/2,l+=f,h+=f,c.c=d=l,c.b=0!==o?w:w=c.a+.6*(c.c-c.a),c.da=a-s,c.ca=d-s,c.ba=w-s,n?(p=_(s,w,d,a),t.splice(A,1,p[0],p[1],p[2],p[3]),A+=4):A++,w=h;(c=t[A]).b=w,c.c=w+.4*(c.d-w),c.da=c.d-c.a,c.ca=c.c-c.a,c.ba=w-c.a,n&&(p=_(c.a,w,c.c,c.d),t.splice(A,1,p[0],p[1],p[2],p[3]))}function A(t,e,n,i){var r,o,s,a,u,c,l=[];if(i)for(o=(t=[i].concat(t)).length;-1<--o;)"string"==typeof(c=t[o][e])&&"="===c.charAt(1)&&(t[o][e]=i[e]+Number(c.charAt(0)+c.substr(2)));if((r=t.length-2)<0)return l[0]=new y(t[0][e],0,0,t[r<-1?0:1][e]),l;for(o=0;o<r;o++)s=t[o][e],a=t[o+1][e],l[o]=new y(s,0,0,a),n&&(u=t[o+2][e],b[o]=(b[o]||0)+(a-s)*(a-s),T[o]=(T[o]||0)+(u-a)*(u-a));return l[o]=new y(t[o][e],0,0,t[o+1][e]),l}function d(t,e,n,i,r,o){var s,a,u,c,l,h,f,d,p={},g=[],v=o||t[0];for(a in r="string"==typeof r?","+r+",":",x,y,z,left,top,right,bottom,marginTop,marginLeft,marginRight,marginBottom,paddingLeft,paddingTop,paddingRight,paddingBottom,backgroundPosition,backgroundPosition_y,",null==e&&(e=1),t[0])g.push(a);if(1<t.length){for(d=t[t.length-1],f=!0,s=g.length;-1<--s;)if(a=g[s],.05<Math.abs(v[a]-d[a])){f=!1;break}f&&(t=t.concat(),o&&t.unshift(o),t.push(t[1]),o=t[t.length-3])}for(b.length=T.length=x.length=0,s=g.length;-1<--s;)a=g[s],w[a]=-1!==r.indexOf(","+a+","),p[a]=A(t,a,w[a],o);for(s=b.length;-1<--s;)b[s]=Math.sqrt(b[s]),T[s]=Math.sqrt(T[s]);if(!i){for(s=g.length;-1<--s;)if(w[a])for(h=(u=p[g[s]]).length-1,c=0;c<h;c++)l=u[c+1].da/T[c]+u[c].da/b[c],x[c]=(x[c]||0)+l*l;for(s=x.length;-1<--s;)x[s]=Math.sqrt(x[s])}for(s=g.length,c=n?4:1;-1<--s;)u=p[a=g[s]],m(u,e,n,i,w[a]),f&&(u.splice(0,c),u.splice(u.length-c,c));return p}function p(t,e,n){for(var i,r,o,s,a,u,c,l,h,f,d,p=1/n,g=t.length;-1<--g;)for(o=(f=t[g]).a,s=f.d-o,a=f.c-o,u=f.b-o,i=r=0,l=1;l<=n;l++)i=r-(r=((c=p*l)*c*s+3*(h=1-c)*(c*a+h*u))*c),e[d=g*n+l-1]=(e[d]||0)+i*i}var S=180/Math.PI,b=[],T=[],x=[],w={},v=window._gsDefine.plugin({propName:"bezier",priority:-1,version:"1.3.2",API:2,global:!0,init:function(t,e,n){this._target=t,e instanceof Array&&(e={values:e}),this._func={},this._round={},this._props=[],this._timeRes=null==e.timeResolution?6:parseInt(e.timeResolution,10);var i,r,o,s,a,u=e.values||[],c={},l=u[0],h=e.autoRotate||n.vars.orientToBezier;for(i in this._autoRotate=h?h instanceof Array?h:[["x","y","rotation",!0!==h&&Number(h)||0]]:null,l)this._props.push(i);for(o=this._props.length;-1<--o;)i=this._props[o],this._overwriteProps.push(i),r=this._func[i]="function"==typeof t[i],c[i]=r?t[i.indexOf("set")||"function"!=typeof t["get"+i.substr(3)]?i:"get"+i.substr(3)]():parseFloat(t[i]),a||c[i]!==u[0][i]&&(a=c);if(this._beziers="cubic"!==e.type&&"quadratic"!==e.type&&"soft"!==e.type?d(u,isNaN(e.curviness)?1:e.curviness,!1,"thruBasic"===e.type,e.correlate,a):function(t,e,n){var i,r,o,s,a,u,c,l,h,f,d,p={},g="cubic"===(e=e||"soft")?3:2,v="soft"===e,m=[];if(v&&n&&(t=[n].concat(t)),null==t||1+g>t.length)throw"invalid Bezier data";for(h in t[0])m.push(h);for(u=m.length;-1<--u;){for(p[h=m[u]]=a=[],f=0,l=t.length,c=0;c<l;c++)i=null==n?t[c][h]:"string"==typeof(d=t[c][h])&&"="===d.charAt(1)?n[h]+Number(d.charAt(0)+d.substr(2)):Number(d),v&&1<c&&c<l-1&&(a[f++]=(i+a[f-2])/2),a[f++]=i;for(l=f-g+1,c=f=0;c<l;c+=g)i=a[c],r=a[c+1],o=a[c+2],s=2==g?0:a[c+3],a[f++]=d=3==g?new y(i,r,o,s):new y(i,(2*r+i)/3,(2*r+o)/3,o);a.length=f}return p}(u,e.type,c),this._segCount=this._beziers[i].length,this._timeRes){var f=function(t,e){var n,i,r,o,s=[],a=[],u=0,c=0,l=(e=e>>0||6)-1,h=[],f=[];for(n in t)p(t[n],s,e);for(r=s.length,i=0;i<r;i++)u+=Math.sqrt(s[i]),f[o=i%e]=u,o===l&&(c+=u,h[o=i/e>>0]=f,a[o]=c,u=0,f=[]);return{length:c,lengths:a,segments:h}}(this._beziers,this._timeRes);this._length=f.length,this._lengths=f.lengths,this._segments=f.segments,this._l1=this._li=this._s1=this._si=0,this._l2=this._lengths[0],this._curSeg=this._segments[0],this._s2=this._curSeg[0],this._prec=1/this._curSeg.length}if(h=this._autoRotate)for(this._initialRotations=[],h[0]instanceof Array||(this._autoRotate=h=[h]),o=h.length;-1<--o;){for(s=0;s<3;s++)i=h[o][s],this._func[i]="function"==typeof t[i]&&t[i.indexOf("set")||"function"!=typeof t["get"+i.substr(3)]?i:"get"+i.substr(3)];i=h[o][2],this._initialRotations[o]=this._func[i]?this._func[i].call(this._target):this._target[i]}return this._startRatio=n.vars.runBackwards?1:0,!0},set:function(t){var e,n,i,r,o,s,a,u,c,l,h=this._segCount,f=this._func,d=this._target,p=t!==this._startRatio;if(this._timeRes){if(c=this._lengths,l=this._curSeg,t*=this._length,i=this._li,t>this._l2&&i<h-1){for(u=h-1;i<u&&t>=(this._l2=c[++i]););this._l1=c[i-1],this._li=i,this._curSeg=l=this._segments[i],this._s2=l[this._s1=this._si=0]}else if(this._l1>t&&0<i){for(;0<i&&(this._l1=c[--i])>=t;);0===i&&this._l1>t?this._l1=0:i++,this._l2=c[i],this._li=i,this._curSeg=l=this._segments[i],this._s1=l[(this._si=l.length-1)-1]||0,this._s2=l[this._si]}if(e=i,t-=this._l1,i=this._si,t>this._s2&&l.length-1>i){for(u=l.length-1;i<u&&t>=(this._s2=l[++i]););this._s1=l[i-1],this._si=i}else if(this._s1>t&&0<i){for(;0<i&&(this._s1=l[--i])>=t;);0===i&&this._s1>t?this._s1=0:i++,this._s2=l[i],this._si=i}s=(i+(t-this._s1)/(this._s2-this._s1))*this._prec}else s=(t-(e=t<0?0:1<=t?h-1:h*t>>0)*(1/h))*h;for(n=1-s,i=this._props.length;-1<--i;)r=this._props[i],a=(s*s*(o=this._beziers[r][e]).da+3*n*(s*o.ca+n*o.ba))*s+o.a,this._round[r]&&(a=Math.round(a)),f[r]?d[r](a):d[r]=a;if(this._autoRotate){var g,v,m,y,A,w,_,b=this._autoRotate;for(i=b.length;-1<--i;)r=b[i][2],w=b[i][3]||0,_=!0===b[i][4]?1:S,o=this._beziers[b[i][0]],g=this._beziers[b[i][1]],o&&g&&(o=o[e],g=g[e],v=o.a+(o.b-o.a)*s,v+=((y=o.b+(o.c-o.b)*s)-v)*s,y+=(o.c+(o.d-o.c)*s-y)*s,m=g.a+(g.b-g.a)*s,m+=((A=g.b+(g.c-g.b)*s)-m)*s,A+=(g.c+(g.d-g.c)*s-A)*s,a=p?Math.atan2(A-m,y-v)*_+w:this._initialRotations[i],f[r]?d[r](a):d[r]=a)}}}),t=v.prototype;v.bezierThrough=d,v.cubicToQuadratic=_,v._autoCSS=!0,v.quadraticToCubic=function(t,e,n){return new y(t,(2*e+t)/3,(2*e+n)/3,n)},v._cssRegister=function(){var t=window._gsDefine.globals.CSSPlugin;if(t){var e=t._internals,d=e._parseToProxy,p=e._setPluginRatio,g=e.CSSPropTween;e._registerComplexSpecialProp("bezier",{parser:function(t,e,n,i,r,o){e instanceof Array&&(e={values:e}),o=new v;var s,a,u,c=e.values,l=c.length-1,h=[],f={};if(l<0)return r;for(s=0;s<=l;s++)u=d(t,c[s],i,r,o,l!==s),h[s]=u.end;for(a in e)f[a]=e[a];return f.values=h,(r=new g(t,"bezier",0,0,u.pt,2)).data=u,r.plugin=o,r.setRatio=p,0===f.autoRotate&&(f.autoRotate=!0),!f.autoRotate||f.autoRotate instanceof Array||(s=!0===f.autoRotate?0:Number(f.autoRotate),f.autoRotate=null!=u.end.left?[["left","top","rotation",s,!1]]:null!=u.end.x&&[["x","y","rotation",s,!1]]),f.autoRotate&&(i._transform||i._enableTransforms(!1),u.autoRotate=i._target._gsTransform),o._onInitTween(u.proxy,f,i._tween),r}})}},t._roundProps=function(t,e){for(var n=this._overwriteProps,i=n.length;-1<--i;)(t[n[i]]||t.bezier||t.bezierThrough)&&(this._round[n[i]]=e)},t._kill=function(t){var e,n,i=this._props;for(e in this._beziers)if(e in t)for(delete this._beziers[e],delete this._func[e],n=i.length;-1<--n;)i[n]===e&&i.splice(n,1);return this._super._kill.call(this,t)}}),window._gsDefine&&window._gsQueue.pop()()},function(t,e,o){"use strict";var n;void 0===(n=function(t){var e=o(0),n=o(2),i=o(3),r={callbacks:[],endFrameCallbacks:[],frameRequested:!1,staleFrameRequested:!1,timeStale:!0,staleTime:-1,lastCpuTime:Date.now(),lastEndFrameTime:0,currentTime:0,locks:[],locked:!1,waitingLock:!1,clockOverridden:!1,overrideClock:function(t){this.clockOverridden=!0,this.frameTimeMs=t},requestAnimationFrame:function(t,e){e?this.endFrameCallbacks.push(t):this.callbacks.push(t),this.frameRequested||(this.frameRequested=!0,this.staleFrameRequested||this.clockOverridden||window.requestAnimationFrame(this.tick.bind(this)),this.staleFrameRequested=!1)},lock:function(){var t=e.uniqueId("lock-");return this.locks.push(t),this.locked=!0,t},unlock:function(t){e.pull(this.locks,t),this.locked=0<this.locks.length,!this.locked&&this.waitingLock&&(this.waitingLock=!1,this.tick())},updateTime:function(){var t=Date.now(),e=t-this.lastCpuTime;return this.lastCpuTime=t,132<e&&(e=33),this.currentTime+=this.clockOverridden?this.frameTimeMs:e,this.currentTime},requestStaleFrame:function(){this.frameRequested||this.staleFrameRequested||this.clockOverridden||(this.staleFrameRequested=!0,window.requestAnimationFrame(this.tick.bind(this)))},requestEndFrameTick:function(){this.frameRequested||this.clockOverridden||(this.frameRequested=!0,window.requestAnimationFrame(this.tick.bind(this)))},time:function(){return this.timeStale&&(this.requestStaleFrame(),-1===this.staleTime&&(this.staleTime=this.updateTime()),this.frameTime=this.staleTime),this.frameTime},tick:function(){if(this.locked)this.waitingLock=!0;else{var t=this.frameRequested;this.staleFrameRequested=!1,this.frameRequested=!1,this.frameTime=this.updateTime(),this.staleTime=-1,this.timeStale=!1,0<this.callbacks.length&&this.executeCallbacks(),0<this.endFrameCallbacks.length&&(33<=this.currentTime-this.lastEndFrameTime?(this.lastEndFrameTime=this.currentTime,this.executeCallbacks(!0)):this.requestEndFrameTick()),t?this.requestStaleFrame():this.timeStale=!0}},executeCallbacks:function(t){var e,n;t?(e=this.endFrameCallbacks.slice(0),this.endFrameCallbacks=[]):(e=this.callbacks.slice(0),this.callbacks=[]),n=e.length;for(var i=0;i<n;i++)e[i](this.frameTime)}};return i.on([n.detection.VISIBILITY_SHOWN,n.detection.VISIBILITY_HIDDEN].join(" "),r.updateTime.bind(r)),r}.call(e,o,e,t))||(t.exports=n)},function(t,e,n){"use strict";var i;void 0===(i=function(t){n(60);return n(16),n(23),n(24),n(25),TimelineLite}.call(e,n,e,t))||(t.exports=i)},function(t,e,v){"use strict";var n;void 0===(n=function(t){v(61);function i(){}var r=v(9),o=v(0),s=v(2),e=v(7),n=v(18),a=v(40),u=v(29),c=v(41),l=v(22),h=v(1),f=e.throwError("BaseModel"),d=h.createSuper(r.Model),p=r.Model.extend({abilities:{resolveAsThis:!1,resolveAsParent:!1,beEventTarget:!1},mixins:[n,a,u,c],autoParse:!1,isModel:!0,constructor:function(t,e){o.bindAll(this,"createAbsoluteId");var n=this.initialize;this.initialize=i,this.autoParse&&((e=e||{}).parse=!0),r.Model.call(this,t,e),this.on(s.data.UPDATED,this.createAbsoluteId),this.createParentReference(e).buildAssociations().bindAssociations().createAbsoluteId(),l.initMixinsOf(this),this.initialize=n,this.initialize.apply(this,arguments),l.postInitMixinsOf(this)},index:function(){return this.collection||f("index","must have a `collection` defined"),this.collection.indexOf(this)},sibling:function(t){return this.collection||f("sibling","must have a `collection` defined"),t=t||0,this.collection.at(this.index()+t)},prevSibling:function(){return this.sibling(-1)},nextSibling:function(){return this.sibling(1)},toJSON:function(t){return h.isTrue(t)?h.cloneDeeply(this):d("toJSON").call(this)},buildAssociations:function(){for(var t in this.associations)this.associations.hasOwnProperty(t)&&this.buildAssociation(t);return this},buildAssociation:function(t,e){var n=e||this.get(t),i={parent:this},r=this.associations[t];return n instanceof r||(this.attributes[t]=h.buildDataStructure(r,i,n)),this},bindAssociation:function(r){return this.on("change:"+r,function(t,e,n){var i=this.previous(r);o.isFunction(i.set)?(i.set(e,{parent:this}),i.trigger(s.data.UPDATED),i.isCollection&&i.invoke("trigger",s.data.UPDATED),this.set(r,i,{silent:!0})):this.buildAssociation(r,e)}),this},bindAssociations:function(){for(var t in this.associations)this.associations.hasOwnProperty(t)&&this.bindAssociation(t);return this},buildAbsoluteId:function(){if(!this.id)return null;for(var t=this,e=[this.id];t=t.parent;)t.id&&e.push(t.id);return e.reverse().join(".")},createAbsoluteId:function(){this.absoluteId=this.buildAbsoluteId()},isType:function(t){return this.get("type")===t},isKind:function(t){return this.get("kind")===t}});p.addAssociation=function(t,e){this.prototype.associations.hasOwnProperty(t)||(this.prototype.associations[t]=e,this.shorthandify(t))};var g=p.extend;return p.extend=function(){var t=g.apply(this,arguments);return t.prototype.associations=o.extend({},t.prototype.associations,this.prototype.associations),t.shorthandify().shorthandify(o.keys(t.prototype.associations)),t},p}.call(e,v,e,t))||(t.exports=n)},function(t,e,r){"use strict";var n;void 0===(n=function(t){function n(t,e){return i.contains(i.values(e.associations),t)}var i=r(0),e={isAncestral:!0,createParentReference:function(t){return t&&t.parent&&(this.parent=t.parent),this},getClosestAncestor:function(t,e){for(var n=e?this:this.parent;n&&!t(n);)n=n.parent;return n},getClosestAncestorWithAssoc:function(t){var e=i.partial(n,t);return this.getClosestAncestor(e)},getClosestAncestorByAttr:function(e,n,t){return this.getClosestAncestor(function(t){return t.get(e)===n},t)},forEachAncestor:function(t,e){for(var n=e?this:this.parent,i=0;null!=n;){if(!1===t(n,i++))return;n=n.parent}}};return e.getClosestAncestorByKind=i.partial(e.getClosestAncestorByAttr,"kind"),e}.call(e,r,e,t))||(t.exports=n)},function(t,e,n){"use strict";var i;void 0===(i=function(t){n(63);var i={};return{camelCase:function(t){var e,n=i[t]||(e=t,PrefixFree.prefixCSS(e+":").replace(":","").replace(/-(.)/g,function(t,e){return e.toUpperCase()}));return i[t]=n},kebabCase:function(t){return PrefixFree.prefix+t}}}.call(e,n,e,t))||(t.exports=i)},function(t,e,o){"use strict";var n;void 0===(n=function(t){var n=o(7),i=o(4),r=void 0;return{initialize:function(t){r=t},reInit:function(t){r.frame.stringTables[r.currLayout.string_table].string=t},getString:function(t){var e=r&&(t===i.strings.PROJECT_TITLE?r.title.text:r.getString(t));return null==e&&(e=t.replace(/_/g," "),n.throwErrorSoft("getString","could not resolve the string",n.backtick(t))),e}}}.call(e,o,e,t))||(t.exports=n)},function(t,e,u){"use strict";var n;void 0===(n=function(t){var e,n,r=u(0),i=u(1),o=u(5),s=u(20),a={initialize:function(){var t,e,n={},i=window.vRestoreStateData;if(this.hasData=!r.isEmpty(i),this.hasData){for(t=new s({fullString:i}),this.resumeData=t.encodedString(),t=t.reChunk(),e=(t=new s({fullString:t.encodedString()})).encodedString();0<e.length;)t=t.reChunk(),n[e]=t.encodedString(),e=(t=t.reChunk()).encodedString();this.slideStateData=n}},setResumer:function(t){e=t},setWindowManager:function(t){n=t},getSlideStateData:function(t){if(this.hasData)return this.slideStateData[i.stripPlayer(t)]},clearSlideStateData:function(t){this.slideStateData[i.stripPlayer(t)]=null},getState:function(){return r.map([s.packData(e.collectResumeData()),this.getActiveSlideStates()],s.create).join("")},shouldShimLMS:function(){return window.autoSpider},getLMSShim:function(){return{getItem:function(){var t=new o.Deferred;return t.resolve(),t.promise()},setItem:r.noop,setResumer:r.noop}},getActiveSlideStates:function(){return n.windows.map(function(t){var e=t.getCurrentSlide();return null==e?"":(e.prepareResumeData({retainState:!0,force:!0,skipPostBuild:!0}),r.map([i.stripPlayer(e.absoluteId),e.getResumeData()],s.create).join(""))}).join("")}};return a.initialize(),a}.call(e,u,e,t))||(t.exports=n)},function(t,e){var n;n=function(){return this}();try{n=n||new Function("return this")()}catch(t){"object"==typeof window&&(n=window)}t.exports=n},function(t,e){t.exports=function(t){return t.webpackPolyfill||(t.deprecate=function(){},t.paths=[],t.children||(t.children=[]),Object.defineProperty(t,"loaded",{enumerable:!0,get:function(){return t.l}}),Object.defineProperty(t,"id",{enumerable:!0,get:function(){return t.i}}),t.webpackPolyfill=1),t}},function(t,n,r){"use strict";(function(t){var e;void 0===(e=function(t){var c=r(0),e=r(9),l=r(5),h="Could not fetch model",f={},i={origSync:e.sync,scriptSync:function(t,e,n){var i,r,s,o=n.url||c.result(e,"url"),a=new l.Deferred,u=a.promise();return o?(i=e.id||(r=o,c.first(c.last(r.split("/")).split("."))),s=o,new Promise(function(t,e){function n(){i.removeEventListener("load",r),i.removeEventListener("error",o),document.head.removeChild(i),i.src="",i=null}var i=document.createElement("script"),r=function(){t(),n()},o=function(){e(),n()};i.addEventListener("load",r),i.addEventListener("error",o),i.src=s,document.head.appendChild(i)}).then(function(){var t=f[i];f[i]=null,n.success(t),a.resolve(t)}).catch(function(){n.error(h),a.reject(h)})):a.reject("Must provide a url to fetch model"),u},sync:function(t,e,n){return i["read"===t?"scriptSync":"origSync"].apply(this,arguments)}};return e.sync=i.sync,window.globalProvideData=function(t,e){var n=JSON.parse(e),i="slide"===t?n.id:t;f[i]=n},i}.call(n,r,n,t))||(t.exports=e)}).call(this,r(34)(t))},function(t,e,i){"use strict";var n;void 0===(n=function(t){var e=i(0),n=i(6);return{formatSrcUrl:n.env.isFileProtocol&&n.browser.isIE?function(t){return n.browser.isIE10?"file://"+t:document.location.origin+t}:e.identity}}.call(e,i,e,t))||(t.exports=n)},function(t,e,n){"use strict";var i;void 0===(i=function(){return window.AudioContext||window.webkitAudioContext||null}.call(e,n,e,t))||(t.exports=i)},function(t,e,i){"use strict";var n;void 0===(n=function(t){var e=i(3),n=i(2);return{initialize:function(t,e,n){this.debugMode=void 0!==t&&t.get("debugMode"),this.setGlobals(t,e,n)},setGlobals:function(t,e,n){this.debugMode&&(window.presentation=t,window.player=e,window.app=n)},throwError:function(){!0===this.debugMode&&e.trigger(n.player.ERROR)}}}.call(e,i,e,t))||(t.exports=n)},function(t,e,c){"use strict";var n;void 0===(n=function(t){function o(t,e){return s.findIndex(t,{id:e})}function i(t){return t instanceof n||t instanceof r}function e(e){this.playing=!1,this.currentTime=0,this.lastCallbackTime=-1,this.labels={},this.duration=0,this.callbacks=[],this.seekables=[],this.activeSeekables=[],null!=e&&(["onUpdate","onComplete"].forEach(function(t){this[t]=e[t]}.bind(this)),e.tweens&&e.tweens.forEach(function(t){var e=t.delay();i(t)&&(this.wrapGsap(t),e=a.toMilliseconds(e)),this.addSeekable(t,e,!0)}.bind(this)))}var s=c(0),a=c(1),n=c(13),r=c(27),u=c(26);return s.extend(e.prototype,{add:function(t,e,n){if(s.isString(t))this.labels[t]=e;else{if(e=s.isString(e)?this.labels[e]:e||0,s.isFunction(t))return this.insertCallback(this.wrapCallback(t,e)),void this.updateDuration(e);i(t)&&this.wrapGsap(t),s.isFunction(t.stepAnimation)&&this.addSeekable(t,e,n)}},remove:function(t){var e,n,i,r;s.isString(t)?this.labels[t]=null:null!=t.timelineData&&(e=t.timelineData.seekableId,0<=(n=o(this.callbacks,e))&&(this.callbacks.splice(n,1),0<=(i=o(this.seekables,e))&&(this.seekables.splice(i,1),0<=(r=o(this.activeSeekables,e))&&(this.activeMutated=!0,this.activeSeekables.splice(r,1)))),t.timelineData=null,this.mutated=!0)},updateDuration:function(t){t>this.duration&&(this.duration=t,null!=this.timelineData&&this.timelineData.parent.childDurationChanged(this))},childDurationChanged:function(t){this.updateDuration(t.timelineData.startTime+t.totalTime())},wrapGsap:function(i){i.pause(),i.totalTime=function(){return a.toMilliseconds(i.duration())},i.stepAnimation=function(t,e){var n=a.toSeconds(t);i.seek(n,!0),i.render(n,!!e,!0)}},addSeekable:function(t,e,n){var i=t.totalTime(),r=a.clamp(0,i,this.currentTime-e),o=this.wrapSeekable(t,e);this.seekables.push(o),this.insertCallback(o),!n&&this.currentTime>=e&&((this.executingCallbacks||r<=i)&&o.timelineCallback(),this.executingCallbacks||t.stepAnimation(r)),this.updateDuration(e+t.totalTime())},wrapCallback:function(t,e){return{startTime:e,id:s.uniqueId("wc"),timelineCallback:t}},wrapSeekable:function(t,e){var n=s.uniqueId("ws"),i={startTime:e,id:n,seekable:t};return i.timelineCallback=function(){i.seekable.killed||this.activeSeekables.push(i)}.bind(this),t.timelineData={parent:this,seekableId:n,startTime:e},i},insertCallback:function(t){0===this.callbacks.length||t.startTime>=s.last(this.callbacks).startTime?this.callbacks.push(t):this.callbacks.splice(s.sortedLastIndex(this.callbacks,t,"startTime"),0,t)},hasParentTimeline:function(){return null!=this.timelineData},pause:function(){this.playing&&!this.hasParentTimeline()&&(this.playing=!1,this.currentTime=this.executingCallbacks?this.lastCallbackTime:u.time()-this.startTime)},play:function(){!this.playing&&!this.hasParentTimeline()&&this.currentTime<this.duration&&(this.playing=!0,this.startTime=u.time()-this.currentTime,u.requestAnimationFrame(this.tick.bind(this)))},seek:function(t,e){this.hasParentTimeline()||(t<=this.lastCallbackTime&&this.reset(),this.startTime=u.time()-t,this.currentTime=t,this.executingCallbacks&&!this.renderDirty||this.update(e))},reset:function(){this.killed||(this.renderDirty=!0,this.lastCallbackTime=-1,this.activeSeekables=[],this.seekables.forEach(function(t){null!=t.seekable.reset&&t.seekable.reset()}))},progress:function(t,e){return null==t?a.clamp(0,1,this.currentTime/(this.duration||1)):(this.seek(t*this.duration,e),this)},isActive:function(){return this.hasParentTimeline()?this.timelineData.parent.isActive():this.playing},time:function(){return a.clamp(0,this.duration,this.currentTime)},totalTime:function(t){if(null==t)return this.duration;this.duration=t},tick:function(){var t;this.killed||(t=this.currentTime,this.currentTime=u.time()-this.startTime,this.playing&&(t<this.duration||0<this.activeSeekables.length)&&!this.hasParentTimeline()&&(this.update(),u.requestAnimationFrame(this.tick.bind(this))))},stepAnimation:function(t,e){this.currentTime;this.currentTime=a.clamp(0,this.duration,t),this.update(e)},update:function(t){this.renderDirty=!1,!this.silent&&this.executeCallbacks()&&(this.updateActiveSeekables(t),this.onUpdate&&this.onUpdate(),this.currentTime>=this.duration&&(this.playing=!1,t||null==this.onComplete||this.onComplete()))},executeCallbacks:function(){this.executingCallbacks=!0;var t=s.sortedLastIndex(this.callbacks,{startTime:this.lastCallbackTime},"startTime");if(t>=this.callbacks.length)return!(this.executingCallbacks=!1);for(var e=this.callbacks.slice(t),n=e.length,i=0,r=this.currentTime;!this.killed&&i<n&&e[i].startTime<=r;){if(this.lastCallbackTime=e[i].startTime,e[i].timelineCallback(),r>this.currentTime)return this.executingCallbacks=!1;r=this.currentTime,i++}return!(this.executingCallbacks=!1)},updateActiveSeekables:function(t){var e,n,i,r=this.activeSeekables.length-1;for(this.activeMutated=!1;0<=r&&!this.killed;)(!this.activeMutated||r<this.activeSeekables.length)&&(e=(i=this.activeSeekables[r]).seekable,n=i.startTime,e.stepAnimation(this.currentTime-n,t),this.currentTime>=n+e.totalTime()&&(!this.activeMutated||i===this.activeSeekables[r])&&this.activeSeekables.splice(r,1)),r--},kill:function(){this.killed||(this.killed=!0,null!=this.timelineData&&this.timelineData.parent.remove(this),this.timelineData=null,this.onUpdate=null,this.onComplete=null,this.labels=null,this.callbacks=null,this.activeSeekables=null,this.seekables.forEach(function(t){null!=t.seekable.kill&&t.seekable.kill()}),this.seekables=null)}}),e}.call(e,c,e,t))||(t.exports=n)},function(t,e,o){"use strict";var n;void 0===(n=function(t){var e=o(0),n=o(29),i=o(10),r=n.getClosestAncestor;return{resolvePath:function(t){return i.resolvePath(t,this.getClosestThisRef())},getClosestParentRef:e.partial(r,function(t){return t.abilities.resolveAsParent}),getClosestThisRef:e.partial(r,function(t){return t.abilities.resolveAsThis},!0),getClosestEventTarget:e.partial(r,function(t){return t.abilities.beEventTarget},!0),getChildren:function(){return this.objects().slice()}}}.call(e,o,e,t))||(t.exports=n)},function(t,e,n){"use strict";var i;void 0===(i=function(t){function c(e,t){return l.mapValues(t,function(t){return e[t]})}var l=n(0),e=n(7),h=e.warn("shortEventable")("bindShortEvents"),f=e.backtick;return{componentWillMount:function(){return this.bindShortEvents(),this},bindShortEvents:function(){var t,e,n,i,r,o,s,a=Object.keys(this.shortEvents||{}),u=a.length;for(i=0;i<u;i++){if(e="self"===(t=a[i])?this:(s=void 0,(s=(r=this)[o=t])?l.isFunction(s)?s.call(r):s:r.get?r.get(o):r.props&&r.props[o]),n=c(this,this.shortEvents[t]),!e)return void h("Cannot listen to undefined object",f(t));this.listenTo(e,n)}return this},rebindShortEvents:function(){return this.stopListening(),this.bindShortEvents(),this}}}.call(e,n,e,t))||(t.exports=i)},function(t,e,n){"use strict";var i;void 0===(i=function(t){var e={presentation:null,player:null};return Object.seal(e),e}.call(e,n,e,t))||(t.exports=i)},function(t,e,n){"use strict";var i;void 0===(i=function(t){function i(t,e){var n=document.createEvent("Event");n.initEvent("change",!0,!0),r.defaults(n,e),Object.defineProperty(n,a,{value:!0}),t.dispatchEvent(n),s("mouseup",t.fireChangeEvent)}var r=n(0),e=n(8),o=e.addDocumentListener,s=e.removeDocumentListener,a="allowTheChangeEventToPropagate";return{patchEvents:function(){o("change",function(t){var e,n;t[a]||"range"!==t.target.getAttribute("type")||(t.stopPropagation(),(e=document.createEvent("Event")).initEvent("input",!0,!0),r.defaults(e,t),t.target.dispatchEvent(e),s("mouseup",t.target.fireChangeEvent),n=r.partial(i,t.target),t.target.fireChangeEvent=n,o("mouseup",n))},!0)}}}.call(e,n,e,t))||(t.exports=i)},function(t,e,A){"use strict";var n;void 0===(n=function(t){var o=A(35),s=A(2),a=A(3),u=(A(1),A(64)),i=A(0);u=window.captionator;function c(t){return null!=t.captions()}function n(t){var e=t.isVideo(),n=e?t.props.playerProps.parent.get("isBaseLayer"):t.props.model.parent.get("isBaseLayer"),i=p.getCurrentWindowSlide().slideLayers().getTopMostLayer(),r=!!e&&t.props.slideObjectModel.getLayer()===i,o=t.props.slideVisible&&(t.props.objectVisible||n||r);return e?t.props.slideObjectModel.prop("HiddenByLayer")&&(o=!1):null!=i&&!0===n&&!0===i.get("pauseParent")&&(o=!1),o}function l(t){v=t,null!=d&&d.value()!==v?d.changeValue(v):a.trigger(s.captions.ENABLED,v)}function h(t){var e=t.getCueAsSource();return null!=e&&!i.isEmpty(e.trim())}var f,d,p,g={},v=!1,r=[],m='"Open Sans Full", Helvetica, Arial, sans-serif',y={};return{initialize:function(t,e,n,i){var r=e.getCaptionData().font;f=null!=r?['"',r,'", ',m].join(""):m,p=n,null!=i?(v=(d=i).value(),d.on("change:value",function(t){return l(t.value())}),v&&l(v)):v=!1,g={},t.filter(c).map(function(e){o.scriptSync("read",{id:"caption"},{url:e.captions(),success:function(t){null!=t&&(g[e.id]=u.parseCaptions(decodeURI(t.data)).filter(h))},error:function(t){console.error(t)}})}),a.on(s.slide.STARTED,this.checkHasCaptions),a.on(s.layer.PLAYING,this.checkHasCaptions),a.on(s.captions.ENABLE,l)},checkHasCaptions:function(){var t=p.getCurrentWindowSlide();if(null!=t&&!t.isMessageSlide()){var e=(y[t.id]||[]).some(n);a.trigger(e?s.captions.SHOW_BUTTON:s.captions.HIDE_BUTTON)}},isCaptionEnabled:function(){return v},mount:function(t,e){g[t.getAssetId()]&&(null==y[e]&&(y[e]=[]),y[e].push(t))},unmount:function(e,t){var n=i.findIndex(y[t],function(t){return t.getAssetId()===e.getAssetId()});-1!==n&&y[t].splice(n,1)},hasCaptions:function(t){return Array.isArray(t)||(t=[t]),t.some(function(t){return null!=g[t]})},getCaptions:function(t){return g[t]},getCaptionFont:function(){return f},excludeMedia:function(t){-1===r.indexOf(t)&&r.push(t)},includeMedia:function(t){var e=r.indexOf(t);-1!==e&&r.splice(e,1)}}}.call(e,A,e,t))||(t.exports=n)},function(t,e,b){"use strict";var n;void 0===(n=function(t){function e(t){return t.match(/.{2}/g)}function n(t){return t.getViewGroupId()}var a,i,u,r,o=b(0),s=b(17),c=b(2),l=b(3),h=b(66),f=b(68),d=b(70),p=b(72),g=b(20),v=b(5),m=b(7),y=b(6),A=b(32),w=b(47),_=(m.warn("resumer"),{viewedSlides:[],totalViewedSlides:[],viewedActionLinks:{},courseStartTime:!1,hasOverlay:!1,initialize:function(t,e){return o.bindAll(this,"savePresentationData"),i=(a=t).resume()||{},this.resumeDfd=new v.Deferred,this.hasOverlay=e,this.resumeDfd.catch(function(){this.setViewedSlidesFromString("")}.bind(this)),A.setResumer(this),this.setProperLms(),l.on(c.player.CLOSING,this.closePlayer.bind(this)),this.isResumable()?this.informExternals().setListeners().createSceneResumeArray().setResumeDataCallback().initResumeData():(this.lmsDfd=(new v.Deferred).resolve().promise(),this.setListeners().checkAndReject()),this.resumeDfd.promise()},isResumable:function(){return!!r},setProperLms:function(){var t=a.get("scoring"),e=a.get("courseId");return this.hasLms=!0,window.globals.tinCanPresent||y.env.isRise?r=h.initialize(e,a.get("tincanVersion"),t,a,y.env.isRise):window.globals.aoSupport?r=f.initialize(e,t):window.globals.lmsPresent?(r=d.initialize(e,t),this.hasLms=this.isResumable()):!0===i.flashresume?(this.hasLms=!1,r=p.getStorage()):A.shouldShimLMS()?(this.hasLms=!1,r=A.getLMSShim()):this.hasLms=!1,y.env.isWebObject&&null!=r&&(r=w.getResumer(r)),null==r||!this.hasLms||i.lmsresume&&!y.env.isRise||this.neverResumeLms(r),this},neverResumeLms:function(t){t.setItem=o.noop,t.getItem=function(){var t=new v.Deferred;return t.resolve(),t.promise()}},informExternals:function(){return r.setResumer(this),this},setListeners:function(){var t={};return t[c.slide.VIEWED]=this.slideViewed.bind(this),t[c.slideWindow.CLEAR_HISTORY]=this.clearResumeData.bind(this),t[c.actionlink.EVENT]=this.onActionLink.bind(this),this.hasLms&&(t[c.interaction.EVALUATED]=this.onInteractionEvaluated,t[c.quiz.COMPLETED]=r.quizComplete.bind(r),t[c.course.COMPLETED]=r.courseComplete.bind(r),t[c.course.MANUALLY_COMPLETED]=r.manualCourseComplete.bind(r),t[c.course.VIEWED]=r.viewedComplete.bind(r),t[c.status.UPDATED]=r.reportStatus.bind(r)),l.on(t),this},onInteractionEvaluated:function(t,e){t.hasScoring()&&r.interactionAnswered(t,e)},closePlayer:function(){a.isPreview()?l.trigger(c.preview.NOTIFY,"PREVIEW_CLOSE_WND"):null!=r&&o.isFunction(r.lmsUnload)?r.lmsUnload(!0):window.top.window.open("","_self","").close()},setWindowManager:function(t){u=t,A.setWindowManager(t),null!=this.lmsDfd&&this.lmsDfd.then(this.checkQuickResume.bind(this))},createSceneResumeArray:function(){return this.sceneResume=a.scenes().map(function(t,e){return g.EMPTY_CHUNK}),this},callForLightboxClose:function(){return l.trigger(c.window.CLOSING,i.window),this},resolveDeferred:function(){return this.resumeDfd.resolve(),l.trigger(c.resume.SET_DATA,this.totalViewedSlides,Object.keys(this.viewedActionLinks)),this},rejectDeferred:function(){return this.resumeDfd.reject(),l.trigger(c.resume.SET_DATA),this},check:function(e){(this.hasOverlay||y.theme.isClassic||!y.deviceView.isDesktop||this.mobileStartAsPrompt)&&(this.hasOverlay||y.deviceView.isPhone&&y.env.isDevicePreview||y.device.isMobile||!y.theme.isClassic&&!a.isPreview())?((y.deviceView.isMobile||y.theme.isUnified)&&DS.renderEngine.createMobileStartOverlay(),s.getAppCompletePromise().then(function(){var t=y.deviceView.isClassicDesktop?e:{rejectDeferred:e,mobileStartAsPrompt:this.mobileStartAsPrompt};l.trigger(c.request.START,t)}.bind(this))):e()},initResumeData:function(){this.lmsDfd=r.getItem(i.id).then(function(t){var e=!1;A.hasData&&(t=A.resumeData),null!=t&&t.length&&(e=this.processResumeData(t)),e?i.prompt&&!y.theme.isClassic?(this.mobileStartAsPrompt=!0,this.checkAndResolve()):this.checkApplyResumeData():this.checkAndReject()}.bind(this))},processResumeData:function(t){var e,n=!1,i=new g({fullString:t});return(e=i).remainder().length===e.getUnsignedValue()?(this.resumeData=i.reChunk(),n=!0):m.warn("processResumeData","the data is the incorrect length, resume not attempted"),n},checkApplyResumeData:function(){return i.prompt&&!A.hasData&&s.getAppCompletePromise().then(function(){l.trigger(c.request.NEXT_SLIDE,i.slideId,i.window)}),this},checkQuickResume:function(){null==this.resumeData||i.prompt&&!A.hasData||this.checkAndResolve()},applyResumeData:function(t){var e=t?"resolveDeferred":"rejectDeferred";this.callForLightboxClose(),this[e]()},slideViewed:function(t){t.get("trackViews")&&(this.addSlideToViewedList(t),this.hasLms&&r.slideViewed(t))},onActionLink:function(t){var e=o.findIndex(a.get("actionlinks"),{id:t});-1!==e&&(this.viewedActionLinks[t]=e)},addSlideToViewedList:function(t){this.viewedSlides.push(t),this.viewedSlides=o.uniq(this.viewedSlides),this.totalViewedSlides.push.apply(this.totalViewedSlides,this.viewedSlides),this.totalViewedSlides=o.uniq(this.totalViewedSlides)},getViewedSlidesString:function(){return this.totalViewedSlides.reduce(function(t,e){return t+g.toUnsignedString64(e.prop("Index")+1,2)},"")},setViewedSlidesFromString:function(t){if(t.length){var n=a.getFlatSlides(),i=a.get("scoring");this.totalViewedSlides=o(e(t)).map(g.fromUnsignedString64).map(function(e){var t=o.find(n,function(t){return t.prop("Index")===e-1});return null!=t&&(i.incrementViewed(t),t.restoreViewed()),t}.bind(this)).compact().value()}this.hasLms&&a.getDrawPromise().then(function(){r.setTotalSlides(a.getUniqueSlides().length)})},getUniqueSlides:function(t){return o.uniq(this[t],n)},getViewedActionLinksString:function(){return o.reduce(this.viewedActionLinks,function(t,e){return t+g.toUnsignedString64(e,2)},"")},setViewedActionLinksFromString:function(t){if(0<t.length){var i=a.get("actionlinks");null!=i&&(this.viewedActionLinks=e(t).map(g.fromUnsignedString64).reduce(function(t,e){var n=i[e];return null!=n&&(t[n.id]=e),t},{}))}},collectResumeData:function(){return[g.create(this.getViewedSlidesString()),g.create(u.getResumeData()),0<a.variables().length?g.create(a.variables().getResumeDataOrReturn("")):"",this.sceneResume.join(""),a.quizzes().getResumeData(),0<a.timers().length?a.timers().getResumeData():"",g.create(this.getViewedActionLinksString())].join("")},savePresentationData:function(t){if(!this.isResumable()||v.isPending(this.resumeDfd))return this;var e=u.getCurrentWindowSlide();this.saveSceneData(t),null!=e&&(this.resumeData=this.collectResumeData(),r.setItem(i.id,g.packData(this.resumeData)))},saveSceneData:function(t){null!=t&&(this.sceneResume[t.index()]=g.create(t.getResumeData()))},setResumeDataCallback:function(){return this.resumeDfd.then(this.setResumeData.bind(this)).catch(o.noop),this},setResumeData:function(){var t,e,n=this.resumeData.encodedString(),i=0<a.variables().length,r=this.resumeData.reChunk(),o=i?r.reChunk():null,s=i?o.reChunk():r.reChunk();i&&a.variables().setResumeData(o.encodedString()),t=this.setSceneResumeData(s),a.createSlideIndices(),this.setViewedSlidesFromString(n),e=a.quizzes().setResumeData(t),0<a.timers().length&&a.timers().setResumeData(e),this.setViewedActionLinksFromString(e.encodedString()),u.setResumeData(r.encodedString())},setSceneResumeData:function(n){return this.sceneResume=a.scenes().map(function(t){var e=n.encodedString();return t.setResumeData(e),n=n.reChunk(),g.create(e)}),n},courseStarted:function(t){this.courseStartTime=Date.now(),this.hasLms&&r.courseStarted(t)},getCourseTime:function(){return Date.now()-this.courseStartTime},clearResumeData:function(){a.scenes().forEach(function(t){t.clearResumeData()}),a.getUniqueSlides().forEach(function(t){t.clearResumeData()}),u.setResumeData(""),this.viewedSlides=[],this.totalViewedSlides=[],this.isResumable()&&r.setItem(i.id,"")}});return _.getUniqueViewedSlides=o.partial(_.getUniqueSlides,"viewedSlides"),_.getUniqueTotalSlides=o.partial(_.getUniqueSlides,"totalViewedSlides"),_.checkAndReject=o.partial(_.check,_.rejectDeferred.bind(_)),_.checkAndResolve=o.partial(_.check,_.resolveDeferred.bind(_)),_}.call(e,b,e,t))||(t.exports=n)},function(t,e,d){"use strict";var n;void 0===(n=function(t){var n=d(69),r=function(t,e,n){for(var i=0,r=t.length,o=3==arguments.length?n:t[i++];i<r;)o=e.call(null,o,t[i],++i,t);return o},i="undefined"==typeof window?this||self:window;function c(){}function l(t){switch({}.toString.call(t)){case"[object File]":case"[object Blob]":case"[object FormData]":return 1;default:return}}f.getXHR=function(){if(!(!i.XMLHttpRequest||i.location&&"file:"==i.location.protocol&&i.ActiveXObject))return new XMLHttpRequest;try{return new ActiveXObject("Microsoft.XMLHTTP")}catch(t){}try{return new ActiveXObject("Msxml2.XMLHTTP.6.0")}catch(t){}try{return new ActiveXObject("Msxml2.XMLHTTP.3.0")}catch(t){}try{return new ActiveXObject("Msxml2.XMLHTTP")}catch(t){}return!1};var h="".trim?function(t){return t.trim()}:function(t){return t.replace(/(^\s*|\s*$)/g,"")};function o(t){return t===Object(t)}function e(t){if(!o(t))return t;var e=[];for(var n in t)null!=t[n]&&e.push(encodeURIComponent(n)+"="+encodeURIComponent(t[n]));return e.join("&")}function s(t){for(var e,n={},i=t.split("&"),r=0,o=i.length;r<o;++r)e=i[r].split("="),n[decodeURIComponent(e[0])]=decodeURIComponent(e[1]);return n}function a(t,e){this.req=t,this.xhr=this.req.xhr,this.text="HEAD"!=this.req.method&&(""===this.xhr.responseType||"text"===this.xhr.responseType)||void 0===this.xhr.responseType?this.xhr.responseText:null,this.statusText=this.req.xhr.statusText,this.setStatusProperties(this.xhr.status),this.header=this.headers=function(t){var e,n,i,r,o=t.split(/\r?\n/),s={};o.pop();for(var a=0,u=o.length;a<u;++a)e=(n=o[a]).indexOf(":"),i=n.slice(0,e).toLowerCase(),r=h(n.slice(e+1)),s[i]=r;return s}(this.xhr.getAllResponseHeaders()),this.header["content-type"]=this.xhr.getResponseHeader("content-type"),this.setHeaderProperties(this.header),this.body="HEAD"!=this.req.method?this.parseBody(this.text?this.text:this.xhr.response):null}function u(t,e){var i=this;n.call(this),this._query=this._query||[],this.method=t,this.url=e,this.header={},this._header={},this.on("end",function(){var e=null,t=null;try{t=new a(i)}catch(t){return(e=new Error("Parser is unable to parse the response")).parse=!0,e.original=t,i.callback(e)}if(i.emit("response",t),e)return i.callback(e,t);if(200<=t.status&&t.status<300||0===t.status)return i.callback(e,t);var n=new Error(t.statusText||"Unsuccessful HTTP response");n.original=e,n.response=t,n.status=t.status,i.callback(e||n,t)})}function f(t,e){return"function"==typeof e?new u("GET",t).end(e):1==arguments.length?new u("GET",t):new u(t,e)}return f.serializeObject=e,f.parseString=s,f.types={html:"text/html",json:"application/json",xml:"application/xml",urlencoded:"application/x-www-form-urlencoded",form:"application/x-www-form-urlencoded","form-data":"application/x-www-form-urlencoded"},f.serialize={"application/x-www-form-urlencoded":e,"application/json":JSON.stringify},f.parse={"application/x-www-form-urlencoded":s,"application/json":JSON.parse},a.prototype.get=function(t){return this.header[t.toLowerCase()]},a.prototype.setHeaderProperties=function(t){var e=this.header["content-type"]||"";this.type=e.split(/ *; */).shift();var n=r(e.split(/ *; */),function(t,e){var n=e.split(/ *= */),i=n.shift(),r=n.shift();return i&&r&&(t[i]=r),t},{});for(var i in n)this[i]=n[i]},a.prototype.parseBody=function(t){var e=f.parse[this.type];return e&&t&&(t.length||t instanceof Object)?e(t):null},a.prototype.setStatusProperties=function(t){1223===t&&(t=204);var e=t/100|0;this.status=t,this.statusType=e,this.info=1==e,this.ok=2==e,this.clientError=4==e,this.serverError=5==e,this.error=(4==e||5==e)&&this.toError(),this.accepted=202==t,this.noContent=204==t,this.badRequest=400==t,this.unauthorized=401==t,this.notAcceptable=406==t,this.notFound=404==t,this.forbidden=403==t},a.prototype.toError=function(){var t=this.req,e=t.method,n=t.url,i="cannot "+e+" "+n+" ("+this.status+")",r=new Error(i);return r.status=this.status,r.method=e,r.url=n,r},f.Response=a,n(u.prototype),u.prototype.use=function(t){return t(this),this},u.prototype.timeout=function(t){return this._timeout=t,this},u.prototype.clearTimeout=function(){return this._timeout=0,clearTimeout(this._timer),this},u.prototype.abort=function(){if(!this.aborted)return this.aborted=!0,this.xhr.abort(),this.clearTimeout(),this.emit("abort"),this},u.prototype.set=function(t,e){if(o(t)){for(var n in t)this.set(n,t[n]);return this}return this._header[t.toLowerCase()]=e,this.header[t]=e,this},u.prototype.unset=function(t){return delete this._header[t.toLowerCase()],delete this.header[t],this},u.prototype.getHeader=function(t){return this._header[t.toLowerCase()]},u.prototype.type=function(t){return this.set("Content-Type",f.types[t]||t),this},u.prototype.accept=function(t){return this.set("Accept",f.types[t]||t),this},u.prototype.auth=function(t,e){var n=btoa(t+":"+e);return this.set("Authorization","Basic "+n),this},u.prototype.query=function(t){return"string"!=typeof t&&(t=e(t)),t&&this._query.push(t),this},u.prototype.field=function(t,e){return this._formData||(this._formData=new i.FormData),this._formData.append(t,e),this},u.prototype.attach=function(t,e,n){return this._formData||(this._formData=new i.FormData),this._formData.append(t,e,n),this},u.prototype.send=function(t){var e=o(t),n=this.getHeader("Content-Type");if(e&&o(this._data))for(var i in t)this._data[i]=t[i];else"string"==typeof t?(n||this.type("form"),n=this.getHeader("Content-Type"),this._data="application/x-www-form-urlencoded"==n?this._data?this._data+"&"+t:t:(this._data||"")+t):this._data=t;return!e||l(t)||n||this.type("json"),this},u.prototype.callback=function(t,e){var n=this._callback;this.clearTimeout(),n(t,e)},u.prototype.crossDomainError=function(){var t=new Error("Origin is not allowed by Access-Control-Allow-Origin");t.crossDomain=!0,this.callback(t)},u.prototype.timeoutError=function(){var t=this._timeout,e=new Error("timeout of "+t+"ms exceeded");e.timeout=t,this.callback(e)},u.prototype.withCredentials=function(){return this._withCredentials=!0,this},u.prototype.end=function(t){var e=this,n=this.xhr=f.getXHR(),i=this._query.join("&"),r=this._timeout,o=this._formData||this._data;this._callback=t||c,n.onreadystatechange=function(){if(4==n.readyState){try{n.status}catch(t){if(e.timedout)return e.timeoutError();if(e.aborted)return;return e.crossDomainError()}e.emit("end")}};function s(t){0<t.total&&(t.percent=t.loaded/t.total*100),e.emit("progress",t)}this.hasListeners("progress")&&(n.onprogress=s);try{n.upload&&this.hasListeners("progress")&&(n.upload.onprogress=s)}catch(t){}if(r&&!this._timer&&(this._timer=setTimeout(function(){e.timedout=!0,e.abort()},r)),i&&(i=f.serializeObject(i),this.url+=~this.url.indexOf("?")?"&"+i:"?"+i),n.open(this.method,this.url,!0),this._withCredentials&&(n.withCredentials=!0),"GET"!=this.method&&"HEAD"!=this.method&&"string"!=typeof o&&!l(o)){var a=f.serialize[this.getHeader("Content-Type")];a&&(o=a(o))}for(var u in this.header)null!=this.header[u]&&n.setRequestHeader(u,this.header[u]);return this.emit("request",this),n.send(o),this},f.Request=u,f.get=function(t,e,n){var i=f("GET",t);return"function"==typeof e&&(n=e,e=null),e&&i.query(e),n&&i.end(n),i},f.head=function(t,e,n){var i=f("HEAD",t);return"function"==typeof e&&(n=e,e=null),e&&i.send(e),n&&i.end(n),i},f.del=function(t,e){var n=f("DELETE",t);return e&&n.end(e),n},f.patch=function(t,e,n){var i=f("PATCH",t);return"function"==typeof e&&(n=e,e=null),e&&i.send(e),n&&i.end(n),i},f.post=function(t,e,n){var i=f("POST",t);return"function"==typeof e&&(n=e,e=null),e&&i.send(e),n&&i.end(n),i},f.put=function(t,e,n){var i=f("PUT",t);return"function"==typeof e&&(n=e,e=null),e&&i.send(e),n&&i.end(n),i},f}.call(e,d,e,t))||(t.exports=n)},function(t,e,m){"use strict";var n;void 0===(n=function(t){var e,i,r=m(0),n=m(6),o=m(1),s=m(7),a=m(2),u=m(3),c=m(5),l=m(48),h=new c.Deferred,f=s.throwError("webObjectHelper"),d=!1;u.once(a.data.INITIALIZED,function(){d=!0}),h.catch(function(t){return t});function p(){return h.then(function(){return i.request("getResumeData").then(function(t){return t}).catch(f.bind(this,"receiveResumeData","Cannot receive resume data from web object host"))})}var g={setVolume:function(t){u.trigger(a.volume.CHANGED,t)},executeFilteredPlayerEvent:function(t){if(!d)throw new Error("data is not yet initialized");e.executeFilteredPlayerEvent(v(t),"onhostevent")}},v=function(e){return function(t){return t.eventname===e||t.eventName===e}};return{initialize:function(t){e=t,n.env.isWebObject?((i=new l(g,o.queryStringToObj().id)).ready().then(h.resolve),i.connect(window.parent)):h.reject()},tearDown:function(){null!=i&&i.tearDown()},triggerHostEvent:function(t){if(void 0===i)throw Error("triggerHostEvent - postMessaging has not been initialized");return i.request("triggerHostEvent",t)},getResumer:function(n){return r.extend({},n,{getItem:p,setItem:function(t,e){return function(t){i.request("setResumeData",t).catch(f.bind(this,"receiveResumeData","Cannot receive resume data from web object host"))}(e),n.setItem.apply(n,arguments)}})}}}.call(e,m,e,t))||(t.exports=n)},function(t,e,i){"use strict";var n;void 0===(n=function(t){var g=i(5),v=i(7),e=i(8),n=e.addWindowListener,m=e.removeWindowListener,y={},A="request",w="response",r=[A,w];n("message",function(t){var e,n=v.throwError("PostMessaging");if(null!=t.data){try{e=JSON.parse(t.data)}catch(t){return}var i;if(null!=(i=e)&&null!=i.id&&null!=i.type&&-1!==r.indexOf(i.type))null!=y[e.connectionId]?y[e.connectionId](e,t):n("No listener exists for connectionId: ",e.connectionId)}},!1);return function(o,t){function s(t,e,n,i,r){var o=++f,s=new g.Deferred,a={type:e,connectionId:p};return h[o]=s,e===A?(a.method=n,a.params=i,a.id=o):(a.id=n,a.data=i,a.status=null!=r?r:"SUCCESS"),t.postMessage(JSON.stringify(a),"*"),s.always(function(){delete h[o]}).catch(function(t){delete h[o],l(t.message)}),s.promise()}function a(i){n=function(t,e){return d.then(function(){return s(i,A,t,e)})},u=function(t,e,n){return d.then(function(){return s(i,w,t,e,n)})}}function e(e,t){var n,i,r;if(e.type===A)if("connect"===e.method)a(t.source),s(t.source,w,e.id),d.resolve();else if(null!=o[e.method])try{i=o[e.method].apply(void 0,Array.isArray(e.params)?e.params:[e.params]),null!=(r=i)&&"function"==typeof r.then?i.then(function(t){u(e.id,t)}):u(e.id,i)}catch(t){u(e.id,t.message,"ERROR")}else u(e.id,["No handler for this method ",e.method].join(""),"ERROR");else{if(null!=(n=h[e.id]))return void("SUCCESS"===e.status?n.resolve(e.data,t):n.reject(e.data,t));u(e.id,["No pending requests for this response id ",e.id].join(""),"ERROR")}}var n,u,i,r,c,l=v.throwError("PostMessaging"),h={},f=0,d=new g.Deferred,p=t;c=e,y[r=p]=c,i=function(){delete y[r]},this.ready=function(){return d},this.connect=function(t){return a(t),s(t,A,"connect").then(d.resolve),d},this.request=function(){if(null!=n)return n.apply(void 0,arguments);l("request","A destination iframe needs to be connected before sending requests to it.  Try using `connect` first.")},this.tearDown=function(){i(),m("message",e,!1)}}}.call(e,i,e,t))||(t.exports=n)},function(t,e,s){"use strict";var n;void 0===(n=function(t){var r=s(0),e=s(9),n=s(18),i=(s(3),s(1)),o=s(10);return r.extend({initialize:function(){this.addSubscriptions()},ensureSlideIsSlide:function(t){return t.isScene&&(t=this.getStartingSlide(t)),t.isSlideDraw&&(t=i.getPath(t.slides(),"first")),t},getSlide:function(t,e){var n=o.isRelativePath(t)?e:DS.presentation,i=o.resolvePath(t,n,{optional:!0});return null!=i&&(i=this.ensureSlideIsSlide(i)),i},getRef:function(t){var e=DS.presentation.slideMap().slideRefs();return e.get(t.fullId())||e.get(t.id)},getStartingSlide:function(t){return o.resolvePath(t.startingSlide(),DS.presentation)},getEntrypoint:function(){return DS.presentation.entryPoint()},loadSlide:function(t,e){var n=r.isString(t)?this.getSlide(t,e):t,i=n.load(this.getRef(n));return DS.presentation.slideMap().setCurrentSlide(n.absoluteId),i},getSlideFromIndices:function(t,e){return DS.presentation.scenes().at(t).slides().at(e)},getDrawFromIndices:function(t,e,n){return DS.presentation.scenes().at(e).slidedraws().at(t).slides().at(n)}},e.Events,n)}.call(e,s,e,t))||(t.exports=n)},function(t,e,r){"use strict";var n;function p(t){if(Array.isArray(t)){for(var e=0,n=Array(t.length);e<t.length;e++)n[e]=t[e];return n}return Array.from(t)}void 0===(n=function(t){function a(t){var e,n,i,r,o,s,a,u=t.keyCode,c=t.altKey,l=t.shiftKey,h=t.ctrlKey,f=String.fromCharCode(u);return{LastKeyCodeString:(n=(e=t).keyCode,i=e.altKey,r=e.shiftKey,o=e.ctrlKey,s=String.fromCharCode(n),a=[].concat(p(o?["[CTRL] + "]:[]),p(r?["[SHIFT] + "]:[]),p(i?["[ALT] + "]:[])),48<=n&&n<=90?a.push(s):(a.push("["),null!=d[n]?a.push(d[n]):a.push("#"+n),a.push("]")),a.join("")),LastKeyCode:u,LastKeyValue:f,LastKeyCtrl:h,LastKeyShift:l,LastKeyAlt:c}}var u=r(0),c=r(4),n=r(8).addBodyListener,e=["LastKeyCodeString","LastKeyCode","LastKeyValue","LastKeyCtrl","LastKeyShift","LastKeyAlt"],d=u.invert(c.keys),i={isShowFocus:!1,lastKeyPressTargets:[],initialize:function(){var e=this;n("mousedown",function(t){e.isShowFocus=!1,document.body.classList.remove("show-focus")},!0),n("keyup",function(t){e.isTabKey(t.which)&&!e.isShowFocus&&(e.isShowFocus=!0,document.body.classList.add("show-focus")),e.clearLastKey()},!0)},isKey:function(t,e){return t===e},silenceFocus:function(){this.showFocus=!0},returnFocus:function(){this.showFocus=!1},executeKeypressEvent:function(t,e,n){var i=void 0,r=void 0,o=void 0,s=void 0;if(null==n&&(n=null!=(o=DS.windowManager.getCurrentWindowSlide())?o.slideLayers().activeLayers.slice(0):[],0<(s=u.findIndex(n,t))&&(n.length=s)),this.lastKeyPressTargets.push(t),u.contains([c.keys.CONTROL,c.keys.SHIFT,c.keys.ALT],e.keyCode)||(t.prop(a(e)),t.executePlayerEvent("onanykeypress")),t.executeFilteredPlayerEvent(function(t){return t.keycode===e.keyCode&&t.shift===e.shiftKey&&t.ctrl===e.ctrlKey&&t.alt===e.altKey},"onkeypress"),t.isSlideObject)null==(i=t.getClosestAncestor(function(t){return t.isSlideObject}))&&((r=t.getLayer()).isBaseLayer()?n=[]:n.length=u.findIndex(n,r)+1);else if(null==t.modal||!t.modal()){for(;null!=(i=n.pop())&&!i.isOpen;);null==i&&(i=t.getClosestAncestor(function(t){return t.isSlide}))}null!=i&&this.executeKeypressEvent(i,e,n)},clearLastKey:function(){this.lastKeyPressTargets.forEach(function(t){t.resetSpecifiedProps(e)}),this.lastKeyPressTargets=[]},isReturnKey:function(t){return i.isKey(t,c.keys.ENTER)},isSpaceKey:function(t){return i.isKey(t,c.keys.SPACE)},isActionKey:function(t){return i.isReturnKey(t)||i.isSpaceKey(t)},isRightKey:function(t){return i.isKey(t,c.keys.RIGHT)},isDownKey:function(t){return i.isKey(t,c.keys.DOWN)},isPageDownKey:function(t){return i.isKey(t,c.keys.PAGE_DOWN)},isDownishKey:function(t){return i.isLeftKey(t)||i.isDownKey(t)},isRtlDownishKey:function(t){return i.isRightKey(t)||i.isDownKey(t)},isLeftKey:function(t){return i.isKey(t,c.keys.LEFT)},isUpKey:function(t){return i.isKey(t,c.keys.UP)},isPageUpKey:function(t){return i.isKey(t,c.keys.PAGE_UP)},isUpishKey:function(t){return i.isRightKey(t)||i.isUpKey(t)},isRtlUpishKey:function(t){return i.isLeftKey(t)||i.isUpKey(t)},isHomeKey:function(t){return i.isKey(t,c.keys.HOME)},isEndKey:function(t){return i.isKey(t,c.keys.END)},isTabKey:function(t){return i.isKey(t,c.keys.TAB)}};return i}.call(e,r,e,t))||(t.exports=n)},function(t,e,_){"use strict";var n;void 0===(n=function(t){function e(t){return c.hasClass(t,"is-scrollable")||c.hasClass(t,"scrollarea-scrollbar")}function n(t,e){return!!e(t)||!!c.closest(t,e)}function i(t){return t.scrollHeight>t.offsetHeight||c.hasClass(t,"scrollarea-scrollbar")}function r(t){return t.hasAttribute("data-double-click")}function o(t){return c.hasClass(t,"eventable")}function s(t,o){var s,a;return t.objects().forEach(function(t,e){var n,i=null!=o?o.refs["obj"+e]:t.currView,r=i&&i.getFocusTarget();null!=r&&(n=r.props.model.prop("tabIndex"),r.isFocusable()&&r.isVisible()&&(null==a||n<a)&&(a=n,s=i))}),s}var a=_(0),u=_(1),c=_(12),l=_(6),h=a.partialRight(c.hasClass,"draggable"),f=a.partialRight(c.hasClass,"hidden"),d=a.partialRight(c.hasClass,"rotatable"),p=a.partialRight(c.hasClass,"slideable-parent"),g=a.partialRight(n,function(t){return e(t)&&i(t)}),v=a.partialRight(n,function(t){return d(t)}),m=a.partialRight(n,function(t){return f(t)}),y=a.partialRight(n,function(t){return h(t)}),A=a.partialRight(n,function(t){return p(t)}),w=a.partialRight(n,function(t){return o(t)});return{isRelated:n,needsToScroll:i,isScrollable:e,isScrollRelated:function(t){return(e(t)?i:g)(t)},isDraggable:h,isDraggableRelated:y,isEventable:o,isEventableRelated:w,isRotatable:d,isRotatableRelated:v,isSlideableRelated:A,isDoubleClickRelated:function(t){return r(t)||n(t,r)},activeMobileMenuItem:function(t,e){l.deviceView.isClassicMobile&&(0===u.getPath(t,"length",0)?document.body.classList.add(e):document.body.classList.remove(e))},isMobileSlide:function(t){return l.deviceView.isMobile&&!t.props.isMessageWindow},getGroupFocusTarget:function(t){var e=t.props.parent;if(!l.deviceView.isMobile)return e.isFocusable()?e:s(t.props.model,t)},removeEngageBorder:function(){var t=c.getParentFrame();null!=t&&t.classList.remove("webobject-engage")},getChildAtLowestTabIndex:s,isHiddenRelated:m}}.call(e,_,e,t))||(t.exports=n)},function(t,e,n){"use strict";var i,r;i=[n(53)],void 0===(r=function(){Promise.resolve().then(function(){var t=[n(0),n(54),n(35),n(58),n(13)];(function(at){Promise.resolve().then(function(){var t=[n(8),n(59),n(26),n(39),n(17),n(37),n(62),n(28),n(44),n(4),n(30),n(38),n(6),n(12),n(7),n(2),n(36),n(73),n(74),n(75),n(50),n(76),n(3),n(42),n(77),n(78),n(43),n(79),n(11),n(80),n(51),n(49),n(31),n(15),n(81),n(27),n(82),n(1),n(14),n(5),n(10),n(47),n(83),n(19),n(22),n(48),n(29),n(40),n(41),n(18),n(20),n(32),n(45),n(46),n(9),n(84),n(21),n(16),n(23),n(24),n(25)];(function(t,e,n,i,r,o,s,a,u,c,l,h,f,d,p,g,v,m,y,A,w,_,b,S,T,x,E,C,O,R,P,I,k,N,D,L,M,V,j,F,H,U,W,q,B,z,G,X,J,Y,K,$,Q,Z,tt){function et(){return DS.loadScript(c.slideLocation)}var nt=f.deviceView.isMobile?"MOBILE":"DESKTOP",it=c.frameLocations[nt],rt=c.cssLocations[nt];(f.deviceView.isMobile||f.theme.isUnified)&&(window.globals.scale="noscale"),window.globals.HAS_SLIDE&&window.globals.HAS_FRAME||x.initialize(window.globals.HAS_SLIDE);var ot=document.createElement("link");ot.type="text/css",ot.href=rt,ot.rel="stylesheet",ot.dataset.noprefix=!0,document.head.appendChild(ot),window.DS=window.DS||{},Object.assign(window.DS,{_:at,globalEventHelper:t,analyticsHelper:e,animationClock:n,AnimationTimeline:i,appState:r,audioContext:o,automation:s,BaseModel:a,captionsManager:u,constants:c,cssPrefix:l,debug:h,detection:f,dom:d,errorManager:p,events:g,fileProtocolOverrides:v,flagManager:m,focusManager:y,fontManager:A,keyManager:w,mobileChromeKiller:_,pubSub:b,playerGlobals:S,previewHelper:T,rangeSliders:E,requestAnimationFrame:C,scaler:O,slideNumberManager:R,slideObjectUtils:P,slidesController:I,stringTabler:k,svgUtils:N,tabFocusBox:D,TimelineLite:L,TransMatrix:M,TweenLite:TweenLite,utils:V,vendorOverrides:j,vow:F,resolver:H,webObjectHelper:U,windowOpen:W,windowManager:q,mixer:B,PostMessaging:z,ancestral:G,resolveable:X,shortEventable:J,subscribable:Y,Chunk:K,courseStateHelper:$,resumer:Q,superagent:Z,Backbone:tt,clientHeight:document.body.clientHeight,clientWidth:document.body.clientWidth,loadScript:function(t,e){var n=document.createElement("script");n.src=t,n.onload=e,document.head.appendChild(n)}});function st(){b.once(g.ds.PRESO_LOADED,function(t){b.trigger(g.ds.PRESO_READY,DS.presentation,c.els.PRESO),H.initialize(),I.initialize(DS.presentation),s.initialize(I,DS.presentation),w.initialize(),q.initialize(),W.initialize(DS.presentation),U.initialize(DS.presentation),e.initialize(DS.presentation),h.initialize(window.globals.HAS_SLIDE?DS.presentation:void 0,window.globals.HAS_FRAME?DS.frame:void 0),T.initialize(DS.frame,DS.presentation,t),b.trigger(g.app.COMPLETE)})}b.once(g.ds.FRAME_DATA_LOADED,function(t){DS.frame=t,st(),window.globals.HAS_SLIDE?et():(DS.playerGlobals.presentation=DS.presentation,O.initialize(),b.trigger(g.ds.PRESO_LOADED),DS.frameModel.frame.controlOptions.controls.closed_captions&&b.trigger(g.captions.SHOW_BUTTON))}),window.globals.HAS_FRAME?DS.loadScript(it):(st(),et(),document.querySelector("body > .slide-loader").style.display="none")}).apply(null,t)}).catch(n.oe)}).apply(null,t)}).catch(n.oe)}.apply(e,i))||(t.exports=r)},function(t,e,n){(function(i){!function r(o,s,a){function u(e,t){if(!s[e]){if(!o[e]){if(0,c)return c(e,!0);var n=new Error("Cannot find module '"+e+"'");throw n.code="MODULE_NOT_FOUND",n}var i=s[e]={exports:{}};o[e][0].call(i.exports,function(t){return u(o[e][1][t]||t)},i,i.exports,r,o,s,a)}return s[e].exports}for(var c=!1,t=0;t<a.length;t++)u(a[t]);return u}({1:[function(n,t,e){(function(t){"use strict";function e(t,e,n){t[e]||Object.defineProperty(t,e,{writable:!0,configurable:!0,value:n})}if(n(327),n(328),n(2),t._babelPolyfill)throw new Error("only one instance of babel-polyfill is allowed");t._babelPolyfill=!0;e(String.prototype,"padLeft","".padStart),e(String.prototype,"padRight","".padEnd),"pop,reverse,shift,keys,values,entries,indexOf,every,some,forEach,map,filter,find,findIndex,includes,join,slice,concat,push,splice,unshift,sort,lastIndexOf,reduce,reduceRight,copyWithin,fill".split(",").forEach(function(t){[][t]&&e(Array,t,Function.call.bind([][t]))})}).call(this,void 0!==i?i:"undefined"!=typeof self?self:"undefined"!=typeof window?window:{})},{2:2,327:327,328:328}],2:[function(t,e,n){t(130),e.exports=t(23).RegExp.escape},{130:130,23:23}],3:[function(t,e,n){e.exports=function(t){if("function"!=typeof t)throw TypeError(t+" is not a function!");return t}},{}],4:[function(t,e,n){var i=t(18);e.exports=function(t,e){if("number"!=typeof t&&"Number"!=i(t))throw TypeError(e);return+t}},{18:18}],5:[function(t,e,n){var i=t(128)("unscopables"),r=Array.prototype;null==r[i]&&t(42)(r,i,{}),e.exports=function(t){r[i][t]=!0}},{128:128,42:42}],6:[function(t,e,n){e.exports=function(t,e,n,i){if(!(t instanceof e)||void 0!==i&&i in t)throw TypeError(n+": incorrect invocation!");return t}},{}],7:[function(t,e,n){var i=t(51);e.exports=function(t){if(!i(t))throw TypeError(t+" is not an object!");return t}},{51:51}],8:[function(t,e,n){"use strict";var l=t(119),h=t(114),f=t(118);e.exports=[].copyWithin||function(t,e,n){var i=l(this),r=f(i.length),o=h(t,r),s=h(e,r),a=2<arguments.length?n:void 0,u=Math.min((void 0===a?r:h(a,r))-s,r-o),c=1;for(s<o&&o<s+u&&(c=-1,s+=u-1,o+=u-1);0<u--;)s in i?i[o]=i[s]:delete i[o],o+=c,s+=c;return i}},{114:114,118:118,119:119}],9:[function(t,e,n){"use strict";var c=t(119),l=t(114),h=t(118);e.exports=function(t,e,n){for(var i=c(this),r=h(i.length),o=arguments.length,s=l(1<o?e:void 0,r),a=2<o?n:void 0,u=void 0===a?r:l(a,r);s<u;)i[s++]=t;return i}},{114:114,118:118,119:119}],10:[function(t,e,n){var i=t(39);e.exports=function(t,e){var n=[];return i(t,!1,n.push,n,e),n}},{39:39}],11:[function(t,e,n){var u=t(117),c=t(118),l=t(114);e.exports=function(a){return function(t,e,n){var i,r=u(t),o=c(r.length),s=l(n,o);if(a&&e!=e){for(;s<o;)if((i=r[s++])!=i)return!0}else for(;s<o;s++)if((a||s in r)&&r[s]===e)return a||s||0;return!a&&-1}}},{114:114,117:117,118:118}],12:[function(t,e,n){var A=t(25),w=t(47),_=t(119),b=t(118),i=t(15);e.exports=function(h,t){var f=1==h,d=2==h,p=3==h,g=4==h,v=6==h,m=5==h||v,y=t||i;return function(t,e,n){for(var i,r,o=_(t),s=w(o),a=A(e,n,3),u=b(s.length),c=0,l=f?y(t,u):d?y(t,0):void 0;c<u;c++)if((m||c in s)&&(r=a(i=s[c],c,o),h))if(f)l[c]=r;else if(r)switch(h){case 3:return!0;case 5:return i;case 6:return c;case 2:l.push(i)}else if(g)return!1;return v?-1:p||g?g:l}}},{118:118,119:119,15:15,25:25,47:47}],13:[function(t,e,n){var l=t(3),h=t(119),f=t(47),d=t(118);e.exports=function(t,e,n,i,r){l(e);var o=h(t),s=f(o),a=d(o.length),u=r?a-1:0,c=r?-1:1;if(n<2)for(;;){if(u in s){i=s[u],u+=c;break}if(u+=c,r?u<0:a<=u)throw TypeError("Reduce of empty array with no initial value")}for(;r?0<=u:u<a;u+=c)u in s&&(i=e(i,s[u],u,o));return i}},{118:118,119:119,3:3,47:47}],14:[function(t,e,n){var i=t(51),r=t(49),o=t(128)("species");e.exports=function(t){var e;return r(t)&&("function"!=typeof(e=t.constructor)||e!==Array&&!r(e.prototype)||(e=void 0),i(e)&&null===(e=e[o])&&(e=void 0)),void 0===e?Array:e}},{128:128,49:49,51:51}],15:[function(t,e,n){var i=t(14);e.exports=function(t,e){return new(i(t))(e)}},{14:14}],16:[function(t,e,n){"use strict";var o=t(3),s=t(51),a=t(46),u=[].slice,c={};e.exports=Function.bind||function(e){var n=o(this),i=u.call(arguments,1),r=function(){var t=i.concat(u.call(arguments));return this instanceof r?function(t,e,n){if(!(e in c)){for(var i=[],r=0;r<e;r++)i[r]="a["+r+"]";c[e]=Function("F,a","return new F("+i.join(",")+")")}return c[e](t,n)}(n,t.length,t):a(n,t,e)};return s(n.prototype)&&(r.prototype=n.prototype),r}},{3:3,46:46,51:51}],17:[function(t,e,n){var r=t(18),o=t(128)("toStringTag"),s="Arguments"==r(function(){return arguments}());e.exports=function(t){var e,n,i;return void 0===t?"Undefined":null===t?"Null":"string"==typeof(n=function(t,e){try{return t[e]}catch(t){}}(e=Object(t),o))?n:s?r(e):"Object"==(i=r(e))&&"function"==typeof e.callee?"Arguments":i}},{128:128,18:18}],18:[function(t,e,n){var i={}.toString;e.exports=function(t){return i.call(t).slice(8,-1)}},{}],19:[function(t,e,n){"use strict";function s(t,e){var n,i=p(e);if("F"!==i)return t._i[i];for(n=t._f;n;n=n.n)if(n.k==e)return n}var a=t(72).f,u=t(71),c=t(93),l=t(25),h=t(6),f=t(39),i=t(55),r=t(57),o=t(100),d=t(29),p=t(66).fastKey,g=t(125),v=d?"_s":"size";e.exports={getConstructor:function(t,o,n,i){var r=t(function(t,e){h(t,r,o,"_i"),t._t=o,t._i=u(null),t._f=void 0,t._l=void 0,t[v]=0,null!=e&&f(e,n,t[i],t)});return c(r.prototype,{clear:function(){for(var t=g(this,o),e=t._i,n=t._f;n;n=n.n)n.r=!0,n.p&&(n.p=n.p.n=void 0),delete e[n.i];t._f=t._l=void 0,t[v]=0},delete:function(t){var e=g(this,o),n=s(e,t);if(n){var i=n.n,r=n.p;delete e._i[n.i],n.r=!0,r&&(r.n=i),i&&(i.p=r),e._f==n&&(e._f=i),e._l==n&&(e._l=r),e[v]--}return!!n},forEach:function(t,e){g(this,o);for(var n,i=l(t,1<arguments.length?e:void 0,3);n=n?n.n:this._f;)for(i(n.v,n.k,this);n&&n.r;)n=n.p},has:function(t){return!!s(g(this,o),t)}}),d&&a(r.prototype,"size",{get:function(){return g(this,o)[v]}}),r},def:function(t,e,n){var i,r,o=s(t,e);return o?o.v=n:(t._l=o={i:r=p(e,!0),k:e,v:n,p:i=t._l,n:void 0,r:!1},t._f||(t._f=o),i&&(i.n=o),t[v]++,"F"!==r&&(t._i[r]=o)),t},getEntry:s,setStrong:function(t,n,e){i(t,n,function(t,e){this._t=g(t,n),this._k=e,this._l=void 0},function(){for(var t=this._k,e=this._l;e&&e.r;)e=e.p;return this._t&&(this._l=e=e?e.n:this._t._f)?r(0,"keys"==t?e.k:"values"==t?e.v:[e.k,e.v]):(this._t=void 0,r(1))},e?"entries":"values",!e,!0),o(n)}}},{100:100,125:125,25:25,29:29,39:39,55:55,57:57,6:6,66:66,71:71,72:72,93:93}],20:[function(t,e,n){var i=t(17),r=t(10);e.exports=function(t){return function(){if(i(this)!=t)throw TypeError(t+"#toJSON isn't generic");return r(this)}}},{10:10,17:17}],21:[function(t,e,n){"use strict";function s(t){return t._l||(t._l=new m)}function i(t,e){return p(t.a,function(t){return t[0]===e})}var a=t(93),u=t(66).getWeak,r=t(7),c=t(51),l=t(6),h=t(39),o=t(12),f=t(41),d=t(125),p=o(5),g=o(6),v=0,m=function(){this.a=[]};m.prototype={get:function(t){var e=i(this,t);if(e)return e[1]},has:function(t){return!!i(this,t)},set:function(t,e){var n=i(this,t);n?n[1]=e:this.a.push([t,e])},delete:function(e){var t=g(this.a,function(t){return t[0]===e});return~t&&this.a.splice(t,1),!!~t}},e.exports={getConstructor:function(t,n,i,r){var o=t(function(t,e){l(t,o,n,"_i"),t._t=n,t._i=v++,t._l=void 0,null!=e&&h(e,i,t[r],t)});return a(o.prototype,{delete:function(t){if(!c(t))return!1;var e=u(t);return!0===e?s(d(this,n)).delete(t):e&&f(e,this._i)&&delete e[this._i]},has:function(t){if(!c(t))return!1;var e=u(t);return!0===e?s(d(this,n)).has(t):e&&f(e,this._i)}}),o},def:function(t,e,n){var i=u(r(e),!0);return!0===i?s(t).set(e,n):i[t._i]=n,t},ufstore:s}},{12:12,125:125,39:39,41:41,51:51,6:6,66:66,7:7,93:93}],22:[function(t,e,n){"use strict";var m=t(40),y=t(33),A=t(94),w=t(93),_=t(66),b=t(39),S=t(6),T=t(51),x=t(35),E=t(56),C=t(101),O=t(45);e.exports=function(i,t,e,n,r,o){function s(t){var n=l[t];A(l,t,"delete"==t?function(t){return!(o&&!T(t))&&n.call(this,0===t?0:t)}:"has"==t?function(t){return!(o&&!T(t))&&n.call(this,0===t?0:t)}:"get"==t?function(t){return o&&!T(t)?void 0:n.call(this,0===t?0:t)}:"add"==t?function(t){return n.call(this,0===t?0:t),this}:function(t,e){return n.call(this,0===t?0:t,e),this})}var a=m[i],u=a,c=r?"set":"add",l=u&&u.prototype,h={};if("function"==typeof u&&(o||l.forEach&&!x(function(){(new u).entries().next()}))){var f=new u,d=f[c](o?{}:-0,1)!=f,p=x(function(){f.has(1)}),g=E(function(t){new u(t)}),v=!o&&x(function(){for(var t=new u,e=5;e--;)t[c](e,e);return!t.has(-0)});g||(((u=t(function(t,e){S(t,u,i);var n=O(new a,t,u);return null!=e&&b(e,r,n[c],n),n})).prototype=l).constructor=u),(p||v)&&(s("delete"),s("has"),r&&s("get")),(v||d)&&s(c),o&&l.clear&&delete l.clear}else u=n.getConstructor(t,i,r,c),w(u.prototype,e),_.NEED=!0;return C(u,i),h[i]=u,y(y.G+y.W+y.F*(u!=a),h),o||n.setStrong(u,i,r),u}},{101:101,33:33,35:35,39:39,40:40,45:45,51:51,56:56,6:6,66:66,93:93,94:94}],23:[function(t,e,n){var i=e.exports={version:"2.5.0"};"number"==typeof __e&&(__e=i)},{}],24:[function(t,e,n){"use strict";var i=t(72),r=t(92);e.exports=function(t,e,n){e in t?i.f(t,e,r(0,n)):t[e]=n}},{72:72,92:92}],25:[function(t,e,n){var o=t(3);e.exports=function(i,r,t){if(o(i),void 0===r)return i;switch(t){case 1:return function(t){return i.call(r,t)};case 2:return function(t,e){return i.call(r,t,e)};case 3:return function(t,e,n){return i.call(r,t,e,n)}}return function(){return i.apply(r,arguments)}}},{3:3}],26:[function(t,e,n){"use strict";function i(t){return 9<t?t:"0"+t}var r=t(35),o=Date.prototype.getTime,s=Date.prototype.toISOString;e.exports=r(function(){return"0385-07-25T07:06:39.999Z"!=s.call(new Date(-5e13-1))})||!r(function(){s.call(new Date(NaN))})?function(){if(!isFinite(o.call(this)))throw RangeError("Invalid time value");var t=this.getUTCFullYear(),e=this.getUTCMilliseconds(),n=t<0?"-":9999<t?"+":"";return n+("00000"+Math.abs(t)).slice(n?-6:-4)+"-"+i(this.getUTCMonth()+1)+"-"+i(this.getUTCDate())+"T"+i(this.getUTCHours())+":"+i(this.getUTCMinutes())+":"+i(this.getUTCSeconds())+"."+(99<e?e:"0"+i(e))+"Z"}:s},{35:35}],27:[function(t,e,n){"use strict";var i=t(7),r=t(120);e.exports=function(t){if("string"!==t&&"number"!==t&&"default"!==t)throw TypeError("Incorrect hint");return r(i(this),"number"!=t)}},{120:120,7:7}],28:[function(t,e,n){e.exports=function(t){if(null==t)throw TypeError("Can't call method on  "+t);return t}},{}],29:[function(t,e,n){e.exports=!t(35)(function(){return 7!=Object.defineProperty({},"a",{get:function(){return 7}}).a})},{35:35}],30:[function(t,e,n){var i=t(51),r=t(40).document,o=i(r)&&i(r.createElement);e.exports=function(t){return o?r.createElement(t):{}}},{40:40,51:51}],31:[function(t,e,n){e.exports="constructor,hasOwnProperty,isPrototypeOf,propertyIsEnumerable,toLocaleString,toString,valueOf".split(",")},{}],32:[function(t,e,n){var a=t(81),u=t(78),c=t(82);e.exports=function(t){var e=a(t),n=u.f;if(n)for(var i,r=n(t),o=c.f,s=0;r.length>s;)o.call(t,i=r[s++])&&e.push(i);return e}},{78:78,81:81,82:82}],33:[function(t,e,n){var g=t(40),v=t(23),m=t(42),y=t(94),A=t(25),w=function(t,e,n){var i,r,o,s,a=t&w.F,u=t&w.G,c=t&w.S,l=t&w.P,h=t&w.B,f=u?g:c?g[e]||(g[e]={}):(g[e]||{}).prototype,d=u?v:v[e]||(v[e]={}),p=d.prototype||(d.prototype={});for(i in u&&(n=e),n)o=((r=!a&&f&&void 0!==f[i])?f:n)[i],s=h&&r?A(o,g):l&&"function"==typeof o?A(Function.call,o):o,f&&y(f,i,o,t&w.U),d[i]!=o&&m(d,i,s),l&&p[i]!=o&&(p[i]=o)};g.core=v,w.F=1,w.G=2,w.S=4,w.P=8,w.B=16,w.W=32,w.U=64,w.R=128,e.exports=w},{23:23,25:25,40:40,42:42,94:94}],34:[function(t,e,n){var i=t(128)("match");e.exports=function(e){var n=/./;try{"/./"[e](n)}catch(t){try{return n[i]=!1,!"/./"[e](n)}catch(e){}}return!0}},{128:128}],35:[function(t,e,n){e.exports=function(t){try{return!!t()}catch(t){return!0}}},{}],36:[function(t,e,n){"use strict";var a=t(42),u=t(94),c=t(35),l=t(28),h=t(128);e.exports=function(e,t,n){var i=h(e),r=n(l,i,""[e]),o=r[0],s=r[1];c(function(){var t={};return t[i]=function(){return 7},7!=""[e](t)})&&(u(String.prototype,e,o),a(RegExp.prototype,i,2==t?function(t,e){return s.call(t,this,e)}:function(t){return s.call(t,this)}))}},{128:128,28:28,35:35,42:42,94:94}],37:[function(t,e,n){"use strict";var i=t(7);e.exports=function(){var t=i(this),e="";return t.global&&(e+="g"),t.ignoreCase&&(e+="i"),t.multiline&&(e+="m"),t.unicode&&(e+="u"),t.sticky&&(e+="y"),e}},{7:7}],38:[function(t,e,n){"use strict";var p=t(49),g=t(51),v=t(118),m=t(25),y=t(128)("isConcatSpreadable");e.exports=function t(e,n,i,r,o,s,a,u){for(var c,l,h=o,f=0,d=!!a&&m(a,u,3);f<r;){if(f in i){if(c=d?d(i[f],f,n):i[f],l=!1,g(c)&&(l=void 0!==(l=c[y])?!!l:p(c)),l&&0<s)h=t(e,n,c,v(c.length),h,s-1)-1;else{if(9007199254740991<=h)throw TypeError();e[h]=c}h++}f++}return h}},{118:118,128:128,25:25,49:49,51:51}],39:[function(t,e,n){var f=t(25),d=t(53),p=t(48),g=t(7),v=t(118),m=t(129),y={},A={};(n=e.exports=function(t,e,n,i,r){var o,s,a,u,c=r?function(){return t}:m(t),l=f(n,i,e?2:1),h=0;if("function"!=typeof c)throw TypeError(t+" is not iterable!");if(p(c)){for(o=v(t.length);h<o;h++)if((u=e?l(g(s=t[h])[0],s[1]):l(t[h]))===y||u===A)return u}else for(a=c.call(t);!(s=a.next()).done;)if((u=d(a,l,s.value,e))===y||u===A)return u}).BREAK=y,n.RETURN=A},{118:118,129:129,25:25,48:48,53:53,7:7}],40:[function(t,e,n){var i=e.exports="undefined"!=typeof window&&window.Math==Math?window:"undefined"!=typeof self&&self.Math==Math?self:Function("return this")();"number"==typeof __g&&(__g=i)},{}],41:[function(t,e,n){var i={}.hasOwnProperty;e.exports=function(t,e){return i.call(t,e)}},{}],42:[function(t,e,n){var i=t(72),r=t(92);e.exports=t(29)?function(t,e,n){return i.f(t,e,r(1,n))}:function(t,e,n){return t[e]=n,t}},{29:29,72:72,92:92}],43:[function(t,e,n){var i=t(40).document;e.exports=i&&i.documentElement},{40:40}],44:[function(t,e,n){e.exports=!t(29)&&!t(35)(function(){return 7!=Object.defineProperty(t(30)("div"),"a",{get:function(){return 7}}).a})},{29:29,30:30,35:35}],45:[function(t,e,n){var o=t(51),s=t(99).set;e.exports=function(t,e,n){var i,r=e.constructor;return r!==n&&"function"==typeof r&&(i=r.prototype)!==n.prototype&&o(i)&&s&&s(t,i),t}},{51:51,99:99}],46:[function(t,e,n){e.exports=function(t,e,n){var i=void 0===n;switch(e.length){case 0:return i?t():t.call(n);case 1:return i?t(e[0]):t.call(n,e[0]);case 2:return i?t(e[0],e[1]):t.call(n,e[0],e[1]);case 3:return i?t(e[0],e[1],e[2]):t.call(n,e[0],e[1],e[2]);case 4:return i?t(e[0],e[1],e[2],e[3]):t.call(n,e[0],e[1],e[2],e[3])}return t.apply(n,e)}},{}],47:[function(t,e,n){var i=t(18);e.exports=Object("z").propertyIsEnumerable(0)?Object:function(t){return"String"==i(t)?t.split(""):Object(t)}},{18:18}],48:[function(t,e,n){var i=t(58),r=t(128)("iterator"),o=Array.prototype;e.exports=function(t){return void 0!==t&&(i.Array===t||o[r]===t)}},{128:128,58:58}],49:[function(t,e,n){var i=t(18);e.exports=Array.isArray||function(t){return"Array"==i(t)}},{18:18}],50:[function(t,e,n){var i=t(51),r=Math.floor;e.exports=function(t){return!i(t)&&isFinite(t)&&r(t)===t}},{51:51}],51:[function(t,e,n){e.exports=function(t){return"object"==typeof t?null!==t:"function"==typeof t}},{}],52:[function(t,e,n){var i=t(51),r=t(18),o=t(128)("match");e.exports=function(t){var e;return i(t)&&(void 0!==(e=t[o])?!!e:"RegExp"==r(t))}},{128:128,18:18,51:51}],53:[function(t,e,n){var o=t(7);e.exports=function(t,e,n,i){try{return i?e(o(n)[0],n[1]):e(n)}catch(e){var r=t.return;throw void 0!==r&&o(r.call(t)),e}}},{7:7}],54:[function(t,e,n){"use strict";var i=t(71),r=t(92),o=t(101),s={};t(42)(s,t(128)("iterator"),function(){return this}),e.exports=function(t,e,n){t.prototype=i(s,{next:r(1,n)}),o(t,e+" Iterator")}},{101:101,128:128,42:42,71:71,92:92}],55:[function(t,e,n){"use strict";function A(){return this}var w=t(60),_=t(33),b=t(94),S=t(42),T=t(41),x=t(58),E=t(54),C=t(101),O=t(79),R=t(128)("iterator"),P=!([].keys&&"next"in[].keys());e.exports=function(t,e,n,i,r,o,s){E(n,e,i);function a(t){if(!P&&t in p)return p[t];switch(t){case"keys":case"values":return function(){return new n(this,t)}}return function(){return new n(this,t)}}var u,c,l,h=e+" Iterator",f="values"==r,d=!1,p=t.prototype,g=p[R]||p["@@iterator"]||r&&p[r],v=g||a(r),m=r?f?a("entries"):v:void 0,y="Array"==e&&p.entries||g;if(y&&(l=O(y.call(new t)))!==Object.prototype&&l.next&&(C(l,h,!0),w||T(l,R)||S(l,R,A)),f&&g&&"values"!==g.name&&(d=!0,v=function(){return g.call(this)}),w&&!s||!P&&!d&&p[R]||S(p,R,v),x[e]=v,x[h]=A,r)if(u={values:f?v:a("values"),keys:o?v:a("keys"),entries:m},s)for(c in u)c in p||b(p,c,u[c]);else _(_.P+_.F*(P||d),e,u);return u}},{101:101,128:128,33:33,41:41,42:42,54:54,58:58,60:60,79:79,94:94}],56:[function(t,e,n){var o=t(128)("iterator"),s=!1;try{var i=[7][o]();i.return=function(){s=!0},Array.from(i,function(){throw 2})}catch(t){}e.exports=function(t,e){if(!e&&!s)return!1;var n=!1;try{var i=[7],r=i[o]();r.next=function(){return{done:n=!0}},i[o]=function(){return r},t(i)}catch(t){}return n}},{128:128}],57:[function(t,e,n){e.exports=function(t,e){return{value:e,done:!!t}}},{}],58:[function(t,e,n){e.exports={}},{}],59:[function(t,e,n){var a=t(81),u=t(117);e.exports=function(t,e){for(var n,i=u(t),r=a(i),o=r.length,s=0;s<o;)if(i[n=r[s++]]===e)return n}},{117:117,81:81}],60:[function(t,e,n){e.exports=!1},{}],61:[function(t,e,n){var i=Math.expm1;e.exports=!i||22025.465794806718<i(10)||i(10)<22025.465794806718||-2e-17!=i(-2e-17)?function(t){return 0==(t=+t)?t:-1e-6<t&&t<1e-6?t+t*t/2:Math.exp(t)-1}:i},{}],62:[function(t,e,n){var o=t(65),i=Math.pow,s=i(2,-52),a=i(2,-23),u=i(2,127)*(2-a),c=i(2,-126);e.exports=Math.fround||function(t){var e,n,i=Math.abs(t),r=o(t);return i<c?r*(i/c/a+1/s-1/s)*c*a:u<(n=(e=(1+a/s)*i)-(e-i))||n!=n?r*(1/0):r*n}},{65:65}],63:[function(t,e,n){e.exports=Math.log1p||function(t){return-1e-8<(t=+t)&&t<1e-8?t-t*t/2:Math.log(1+t)}},{}],64:[function(t,e,n){e.exports=Math.scale||function(t,e,n,i,r){return 0===arguments.length||t!=t||e!=e||n!=n||i!=i||r!=r?NaN:t===1/0||t===-1/0?t:(t-e)*(r-i)/(n-e)+i}},{}],65:[function(t,e,n){e.exports=Math.sign||function(t){return 0==(t=+t)||t!=t?t:t<0?-1:1}},{}],66:[function(t,e,n){function i(t){a(t,r,{value:{i:"O"+ ++u,w:{}}})}var r=t(124)("meta"),o=t(51),s=t(41),a=t(72).f,u=0,c=Object.isExtensible||function(){return!0},l=!t(35)(function(){return c(Object.preventExtensions({}))}),h=e.exports={KEY:r,NEED:!1,fastKey:function(t,e){if(!o(t))return"symbol"==typeof t?t:("string"==typeof t?"S":"P")+t;if(!s(t,r)){if(!c(t))return"F";if(!e)return"E";i(t)}return t[r].i},getWeak:function(t,e){if(!s(t,r)){if(!c(t))return!0;if(!e)return!1;i(t)}return t[r].w},onFreeze:function(t){return l&&h.NEED&&c(t)&&!s(t,r)&&i(t),t}}},{124:124,35:35,41:41,51:51,72:72}],67:[function(t,e,n){function r(t,e,n){var i=a.get(t);if(!i){if(!n)return;a.set(t,i=new o)}var r=i.get(e);if(!r){if(!n)return;i.set(e,r=new o)}return r}var o=t(160),i=t(33),s=t(103)("metadata"),a=s.store||(s.store=new(t(266)));e.exports={store:a,map:r,has:function(t,e,n){var i=r(e,n,!1);return void 0!==i&&i.has(t)},get:function(t,e,n){var i=r(e,n,!1);return void 0===i?void 0:i.get(t)},set:function(t,e,n,i){r(n,i,!0).set(t,e)},keys:function(t,e){var n=r(t,e,!1),i=[];return n&&n.forEach(function(t,e){i.push(e)}),i},key:function(t){return void 0===t||"symbol"==typeof t?t:String(t)},exp:function(t){i(i.S,"Reflect",t)}}},{103:103,160:160,266:266,33:33}],68:[function(t,e,n){var a=t(40),u=t(113).set,c=a.MutationObserver||a.WebKitMutationObserver,l=a.process,h=a.Promise,f="process"==t(18)(l);e.exports=function(){function t(){var t,e;for(f&&(t=l.domain)&&t.exit();n;){e=n.fn,n=n.next;try{e()}catch(t){throw n?r():i=void 0,t}}i=void 0,t&&t.enter()}var n,i,r;if(f)r=function(){l.nextTick(t)};else if(c){var e=!0,o=document.createTextNode("");new c(t).observe(o,{characterData:!0}),r=function(){o.data=e=!e}}else if(h&&h.resolve){var s=h.resolve();r=function(){s.then(t)}}else r=function(){u.call(a,t)};return function(t){var e={fn:t,next:void 0};i&&(i.next=e),n||(n=e,r()),i=e}}},{113:113,18:18,40:40}],69:[function(t,e,n){"use strict";function i(t){var n,i;this.promise=new t(function(t,e){if(void 0!==n||void 0!==i)throw TypeError("Bad Promise constructor");n=t,i=e}),this.resolve=r(n),this.reject=r(i)}var r=t(3);e.exports.f=function(t){return new i(t)}},{3:3}],70:[function(t,e,n){"use strict";var f=t(81),d=t(78),p=t(82),g=t(119),v=t(47),r=Object.assign;e.exports=!r||t(35)(function(){var t={},e={},n=Symbol(),i="abcdefghijklmnopqrst";return t[n]=7,i.split("").forEach(function(t){e[t]=t}),7!=r({},t)[n]||Object.keys(r({},e)).join("")!=i})?function(t,e){for(var n=g(t),i=arguments.length,r=1,o=d.f,s=p.f;r<i;)for(var a,u=v(arguments[r++]),c=o?f(u).concat(o(u)):f(u),l=c.length,h=0;h<l;)s.call(u,a=c[h++])&&(n[a]=u[a]);return n}:r},{119:119,35:35,47:47,78:78,81:81,82:82}],71:[function(i,t,e){function r(){}var o=i(7),s=i(73),a=i(31),u=i(102)("IE_PROTO"),c=function(){var t,e=i(30)("iframe"),n=a.length;for(e.style.display="none",i(43).appendChild(e),e.src="javascript:",(t=e.contentWindow.document).open(),t.write("<script>document.F=Object<\/script>"),t.close(),c=t.F;n--;)delete c.prototype[a[n]];return c()};t.exports=Object.create||function(t,e){var n;return null!==t?(r.prototype=o(t),n=new r,r.prototype=null,n[u]=t):n=c(),void 0===e?n:s(n,e)}},{102:102,30:30,31:31,43:43,7:7,73:73}],72:[function(t,e,n){var i=t(7),r=t(44),o=t(120),s=Object.defineProperty;n.f=t(29)?Object.defineProperty:function(t,e,n){if(i(t),e=o(e,!0),i(n),r)try{return s(t,e,n)}catch(t){}if("get"in n||"set"in n)throw TypeError("Accessors not supported!");return"value"in n&&(t[e]=n.value),t}},{120:120,29:29,44:44,7:7}],73:[function(t,e,n){var s=t(72),a=t(7),u=t(81);e.exports=t(29)?Object.defineProperties:function(t,e){a(t);for(var n,i=u(e),r=i.length,o=0;o<r;)s.f(t,n=i[o++],e[n]);return t}},{29:29,7:7,72:72,81:81}],74:[function(e,t,n){"use strict";t.exports=e(60)||!e(35)(function(){var t=Math.random();__defineSetter__.call(null,t,function(){}),delete e(40)[t]})},{35:35,40:40,60:60}],75:[function(t,e,n){var i=t(82),r=t(92),o=t(117),s=t(120),a=t(41),u=t(44),c=Object.getOwnPropertyDescriptor;n.f=t(29)?c:function(t,e){if(t=o(t),e=s(e,!0),u)try{return c(t,e)}catch(t){}if(a(t,e))return r(!i.f.call(t,e),t[e])}},{117:117,120:120,29:29,41:41,44:44,82:82,92:92}],76:[function(t,e,n){var i=t(117),r=t(77).f,o={}.toString,s="object"==typeof window&&window&&Object.getOwnPropertyNames?Object.getOwnPropertyNames(window):[];e.exports.f=function(t){return s&&"[object Window]"==o.call(t)?function(t){try{return r(t)}catch(t){return s.slice()}}(t):r(i(t))}},{117:117,77:77}],77:[function(t,e,n){var i=t(80),r=t(31).concat("length","prototype");n.f=Object.getOwnPropertyNames||function(t){return i(t,r)}},{31:31,80:80}],78:[function(t,e,n){n.f=Object.getOwnPropertySymbols},{}],79:[function(t,e,n){var i=t(41),r=t(119),o=t(102)("IE_PROTO"),s=Object.prototype;e.exports=Object.getPrototypeOf||function(t){return t=r(t),i(t,o)?t[o]:"function"==typeof t.constructor&&t instanceof t.constructor?t.constructor.prototype:t instanceof Object?s:null}},{102:102,119:119,41:41}],80:[function(t,e,n){var s=t(41),a=t(117),u=t(11)(!1),c=t(102)("IE_PROTO");e.exports=function(t,e){var n,i=a(t),r=0,o=[];for(n in i)n!=c&&s(i,n)&&o.push(n);for(;e.length>r;)s(i,n=e[r++])&&(~u(o,n)||o.push(n));return o}},{102:102,11:11,117:117,41:41}],81:[function(t,e,n){var i=t(80),r=t(31);e.exports=Object.keys||function(t){return i(t,r)}},{31:31,80:80}],82:[function(t,e,n){n.f={}.propertyIsEnumerable},{}],83:[function(t,e,n){var r=t(33),o=t(23),s=t(35);e.exports=function(t,e){var n=(o.Object||{})[t]||Object[t],i={};i[t]=e(n),r(r.S+r.F*s(function(){n(1)}),"Object",i)}},{23:23,33:33,35:35}],84:[function(t,e,n){var u=t(81),c=t(117),l=t(82).f;e.exports=function(a){return function(t){for(var e,n=c(t),i=u(n),r=i.length,o=0,s=[];o<r;)l.call(n,e=i[o++])&&s.push(a?[e,n[e]]:n[e]);return s}}},{117:117,81:81,82:82}],85:[function(t,e,n){var i=t(77),r=t(78),o=t(7),s=t(40).Reflect;e.exports=s&&s.ownKeys||function(t){var e=i.f(o(t)),n=r.f;return n?e.concat(n(t)):e}},{40:40,7:7,77:77,78:78}],86:[function(t,e,n){var i=t(40).parseFloat,r=t(111).trim;e.exports=1/i(t(112)+"-0")!=-1/0?function(t){var e=r(String(t),3),n=i(e);return 0===n&&"-"==e.charAt(0)?-0:n}:i},{111:111,112:112,40:40}],87:[function(t,e,n){var i=t(40).parseInt,r=t(111).trim,o=t(112),s=/^[-+]?0[xX]/;e.exports=8!==i(o+"08")||22!==i(o+"0x16")?function(t,e){var n=r(String(t),3);return i(n,e>>>0||(s.test(n)?16:10))}:i},{111:111,112:112,40:40}],88:[function(t,e,n){"use strict";var i=t(89),c=t(46),l=t(3);e.exports=function(){for(var r=l(this),o=arguments.length,s=Array(o),t=0,a=i._,u=!1;t<o;)(s[t]=arguments[t++])===a&&(u=!0);return function(){var t,e=arguments.length,n=0,i=0;if(!u&&!e)return c(r,s,this);if(t=s.slice(),u)for(;n<o;n++)t[n]===a&&(t[n]=arguments[i++]);for(;i<e;)t.push(arguments[i++]);return c(r,t,this)}}},{3:3,46:46,89:89}],89:[function(t,e,n){e.exports=t(40)},{40:40}],90:[function(t,e,n){e.exports=function(t){try{return{e:!1,v:t()}}catch(t){return{e:!0,v:t}}}},{}],91:[function(t,e,n){var i=t(69);e.exports=function(t,e){var n=i.f(t);return(0,n.resolve)(e),n.promise}},{69:69}],92:[function(t,e,n){e.exports=function(t,e){return{enumerable:!(1&t),configurable:!(2&t),writable:!(4&t),value:e}}},{}],93:[function(t,e,n){var r=t(94);e.exports=function(t,e,n){for(var i in e)r(t,i,e[i],n);return t}},{94:94}],94:[function(t,e,n){var o=t(40),s=t(42),a=t(41),u=t(124)("src"),i=Function.toString,c=(""+i).split("toString");t(23).inspectSource=function(t){return i.call(t)},(e.exports=function(t,e,n,i){var r="function"==typeof n;r&&(a(n,"name")||s(n,"name",e)),t[e]!==n&&(r&&(a(n,u)||s(n,u,t[e]?""+t[e]:c.join(String(e)))),t===o?t[e]=n:i?t[e]?t[e]=n:s(t,e,n):(delete t[e],s(t,e,n)))})(Function.prototype,"toString",function(){return"function"==typeof this&&this[u]||i.call(this)})},{124:124,23:23,40:40,41:41,42:42}],95:[function(t,e,n){e.exports=function(e,n){var i=n===Object(n)?function(t){return n[t]}:n;return function(t){return String(t).replace(e,i)}}},{}],96:[function(t,e,n){e.exports=Object.is||function(t,e){return t===e?0!==t||1/t==1/e:t!=t&&e!=e}},{}],97:[function(t,e,n){"use strict";var i=t(33),u=t(3),c=t(25),l=t(39);e.exports=function(t){i(i.S,t,{from:function(t,e,n){var i,r,o,s,a=e;return u(this),(i=void 0!==a)&&u(a),null==t?new this:(r=[],i?(o=0,s=c(a,n,2),l(t,!1,function(t){r.push(s(t,o++))})):l(t,!1,r.push,r),new this(r))}})}},{25:25,3:3,33:33,39:39}],98:[function(t,e,n){"use strict";var i=t(33);e.exports=function(t){i(i.S,t,{of:function(){for(var t=arguments.length,e=Array(t);t--;)e[t]=arguments[t];return new this(e)}})}},{33:33}],99:[function(e,t,n){function r(t,e){if(o(t),!i(e)&&null!==e)throw TypeError(e+": can't set as prototype!")}var i=e(51),o=e(7);t.exports={set:Object.setPrototypeOf||("__proto__"in{}?function(t,n,i){try{(i=e(25)(Function.call,e(75).f(Object.prototype,"__proto__").set,2))(t,[]),n=!(t instanceof Array)}catch(t){n=!0}return function(t,e){return r(t,e),n?t.__proto__=e:i(t,e),t}}({},!1):void 0),check:r}},{25:25,51:51,7:7,75:75}],100:[function(t,e,n){"use strict";var i=t(40),r=t(72),o=t(29),s=t(128)("species");e.exports=function(t){var e=i[t];o&&e&&!e[s]&&r.f(e,s,{configurable:!0,get:function(){return this}})}},{128:128,29:29,40:40,72:72}],101:[function(t,e,n){var i=t(72).f,r=t(41),o=t(128)("toStringTag");e.exports=function(t,e,n){t&&!r(t=n?t:t.prototype,o)&&i(t,o,{configurable:!0,value:e})}},{128:128,41:41,72:72}],102:[function(t,e,n){var i=t(103)("keys"),r=t(124);e.exports=function(t){return i[t]||(i[t]=r(t))}},{103:103,124:124}],103:[function(t,e,n){var i=t(40),r=i["__core-js_shared__"]||(i["__core-js_shared__"]={});e.exports=function(t){return r[t]||(r[t]={})}},{40:40}],104:[function(t,e,n){var r=t(7),o=t(3),s=t(128)("species");e.exports=function(t,e){var n,i=r(t).constructor;return void 0===i||null==(n=r(i)[s])?e:o(n)}},{128:128,3:3,7:7}],105:[function(t,e,n){"use strict";var i=t(35);e.exports=function(t,e){return!!t&&i(function(){e?t.call(null,function(){},1):t.call(null)})}},{35:35}],106:[function(t,e,n){var u=t(116),c=t(28);e.exports=function(a){return function(t,e){var n,i,r=String(c(t)),o=u(e),s=r.length;return o<0||s<=o?a?"":void 0:(n=r.charCodeAt(o))<55296||56319<n||o+1===s||(i=r.charCodeAt(o+1))<56320||57343<i?a?r.charAt(o):n:a?r.slice(o,o+2):i-56320+(n-55296<<10)+65536}}},{116:116,28:28}],107:[function(t,e,n){var i=t(52),r=t(28);e.exports=function(t,e,n){if(i(e))throw TypeError("String#"+n+" doesn't accept regex!");return String(r(t))}},{28:28,52:52}],108:[function(t,e,n){function i(t,e,n,i){var r=String(s(t)),o="<"+e;return""!==n&&(o+=" "+n+'="'+String(i).replace(a,"&quot;")+'"'),o+">"+r+"</"+e+">"}var r=t(33),o=t(35),s=t(28),a=/"/g;e.exports=function(e,t){var n={};n[e]=t(i),r(r.P+r.F*o(function(){var t=""[e]('"');return t!==t.toLowerCase()||3<t.split('"').length}),"String",n)}},{28:28,33:33,35:35}],109:[function(t,e,n){var l=t(118),h=t(110),f=t(28);e.exports=function(t,e,n,i){var r=String(f(t)),o=r.length,s=void 0===n?" ":String(n),a=l(e);if(a<=o||""==s)return r;var u=a-o,c=h.call(s,Math.ceil(u/s.length));return c.length>u&&(c=c.slice(0,u)),i?c+r:r+c}},{110:110,118:118,28:28}],110:[function(t,e,n){"use strict";var r=t(116),o=t(28);e.exports=function(t){var e=String(o(this)),n="",i=r(t);if(i<0||i==1/0)throw RangeError("Count can't be negative");for(;0<i;(i>>>=1)&&(e+=e))1&i&&(n+=e);return n}},{116:116,28:28}],111:[function(t,e,n){function i(t,e,n){var i={},r=a(function(){return!!u[t]()||"​"!="​"[t]()}),o=i[t]=r?e(h):u[t];n&&(i[n]=o),s(s.P+s.F*r,"String",i)}var s=t(33),r=t(28),a=t(35),u=t(112),o="["+u+"]",c=RegExp("^"+o+o+"*"),l=RegExp(o+o+"*$"),h=i.trim=function(t,e){return t=String(r(t)),1&e&&(t=t.replace(c,"")),2&e&&(t=t.replace(l,"")),t};e.exports=i},{112:112,28:28,33:33,35:35}],112:[function(t,e,n){e.exports="\t\n\v\f\r   ᠎             　\u2028\u2029\ufeff"},{}],113:[function(t,e,n){function i(){var t=+this;if(A.hasOwnProperty(t)){var e=A[t];delete A[t],e()}}function r(t){i.call(t.data)}var o,s,a,u=t(25),c=t(46),l=t(43),h=t(30),f=t(40),d=f.process,p=f.setImmediate,g=f.clearImmediate,v=f.MessageChannel,m=f.Dispatch,y=0,A={};p&&g||(p=function(t){for(var e=[],n=1;n<arguments.length;)e.push(arguments[n++]);return A[++y]=function(){c("function"==typeof t?t:Function(t),e)},o(y),y},g=function(t){delete A[t]},"process"==t(18)(d)?o=function(t){d.nextTick(u(i,t,1))}:m&&m.now?o=function(t){m.now(u(i,t,1))}:v?(a=(s=new v).port2,s.port1.onmessage=r,o=u(a.postMessage,a,1)):f.addEventListener&&"function"==typeof postMessage&&!f.importScripts?(o=function(t){f.postMessage(t+"","*")},f.addEventListener("message",r,!1)):o="onreadystatechange"in h("script")?function(t){l.appendChild(h("script")).onreadystatechange=function(){l.removeChild(this),i.call(t)}}:function(t){setTimeout(u(i,t,1),0)}),e.exports={set:p,clear:g}},{18:18,25:25,30:30,40:40,43:43,46:46}],114:[function(t,e,n){var i=t(116),r=Math.max,o=Math.min;e.exports=function(t,e){return(t=i(t))<0?r(t+e,0):o(t,e)}},{116:116}],115:[function(t,e,n){var i=t(116),r=t(118);e.exports=function(t){if(void 0===t)return 0;var e=i(t),n=r(e);if(e!==n)throw RangeError("Wrong length!");return n}},{116:116,118:118}],116:[function(t,e,n){var i=Math.ceil,r=Math.floor;e.exports=function(t){return isNaN(t=+t)?0:(0<t?r:i)(t)}},{}],117:[function(t,e,n){var i=t(47),r=t(28);e.exports=function(t){return i(r(t))}},{28:28,47:47}],118:[function(t,e,n){var i=t(116),r=Math.min;e.exports=function(t){return 0<t?r(i(t),9007199254740991):0}},{116:116}],119:[function(t,e,n){var i=t(28);e.exports=function(t){return Object(i(t))}},{28:28}],120:[function(t,e,n){var r=t(51);e.exports=function(t,e){if(!r(t))return t;var n,i;if(e&&"function"==typeof(n=t.toString)&&!r(i=n.call(t)))return i;if("function"==typeof(n=t.valueOf)&&!r(i=n.call(t)))return i;if(!e&&"function"==typeof(n=t.toString)&&!r(i=n.call(t)))return i;throw TypeError("Can't convert object to primitive value")}},{51:51}],121:[function(t,e,n){"use strict";if(t(29)){var m=t(60),y=t(40),A=t(35),w=t(33),_=t(123),i=t(122),p=t(25),b=t(6),r=t(92),S=t(42),o=t(93),s=t(116),T=t(118),x=t(115),a=t(114),u=t(120),c=t(41),E=t(17),C=t(51),g=t(119),v=t(48),O=t(71),R=t(79),P=t(77).f,I=t(129),l=t(124),h=t(128),f=t(12),d=t(11),k=t(104),N=t(141),D=t(58),L=t(56),M=t(100),V=t(9),j=t(8),F=t(72),H=t(75),U=F.f,W=H.f,q=y.RangeError,B=y.TypeError,z=y.Uint8Array,G=Array.prototype,X=i.ArrayBuffer,J=i.DataView,Y=f(0),K=f(2),$=f(3),Q=f(4),Z=f(5),tt=f(6),et=d(!0),nt=d(!1),it=N.values,rt=N.keys,ot=N.entries,st=G.lastIndexOf,at=G.reduce,ut=G.reduceRight,ct=G.join,lt=G.sort,ht=G.slice,ft=G.toString,dt=G.toLocaleString,pt=h("iterator"),gt=h("toStringTag"),vt=l("typed_constructor"),mt=l("def_constructor"),yt=_.CONSTR,At=_.TYPED,wt=_.VIEW,_t=f(1,function(t,e){return Et(k(t,t[mt]),e)}),bt=A(function(){return 1===new z(new Uint16Array([1]).buffer)[0]}),St=!!z&&!!z.prototype.set&&A(function(){new z(1).set({})}),Tt=function(t,e){var n=s(t);if(n<0||n%e)throw q("Wrong offset!");return n},xt=function(t){if(C(t)&&At in t)return t;throw B(t+" is not a typed array!")},Et=function(t,e){if(!(C(t)&&vt in t))throw B("It is not a typed array constructor!");return new t(e)},Ct=function(t,e){return Ot(k(t,t[mt]),e)},Ot=function(t,e){for(var n=0,i=e.length,r=Et(t,i);n<i;)r[n]=e[n++];return r},Rt=function(t,e,n){U(t,e,{get:function(){return this._d[n]}})},Pt=function(t,e,n){var i,r,o,s,a,u,c=g(t),l=arguments.length,h=1<l?e:void 0,f=void 0!==h,d=I(c);if(null!=d&&!v(d)){for(u=d.call(c),o=[],i=0;!(a=u.next()).done;i++)o.push(a.value);c=o}for(f&&2<l&&(h=p(h,n,2)),i=0,r=T(c.length),s=Et(this,r);i<r;i++)s[i]=f?h(c[i],i):c[i];return s},It=function(){for(var t=0,e=arguments.length,n=Et(this,e);t<e;)n[t]=arguments[t++];return n},kt=!!z&&A(function(){dt.call(new z(1))}),Nt=function(){return dt.apply(kt?ht.call(xt(this)):xt(this),arguments)},Dt={copyWithin:function(t,e,n){return j.call(xt(this),t,e,2<arguments.length?n:void 0)},every:function(t,e){return Q(xt(this),t,1<arguments.length?e:void 0)},fill:function(t){return V.apply(xt(this),arguments)},filter:function(t,e){return Ct(this,K(xt(this),t,1<arguments.length?e:void 0))},find:function(t,e){return Z(xt(this),t,1<arguments.length?e:void 0)},findIndex:function(t,e){return tt(xt(this),t,1<arguments.length?e:void 0)},forEach:function(t,e){Y(xt(this),t,1<arguments.length?e:void 0)},indexOf:function(t,e){return nt(xt(this),t,1<arguments.length?e:void 0)},includes:function(t,e){return et(xt(this),t,1<arguments.length?e:void 0)},join:function(t){return ct.apply(xt(this),arguments)},lastIndexOf:function(t){return st.apply(xt(this),arguments)},map:function(t,e){return _t(xt(this),t,1<arguments.length?e:void 0)},reduce:function(t){return at.apply(xt(this),arguments)},reduceRight:function(t){return ut.apply(xt(this),arguments)},reverse:function(){for(var t,e=xt(this).length,n=Math.floor(e/2),i=0;i<n;)t=this[i],this[i++]=this[--e],this[e]=t;return this},some:function(t,e){return $(xt(this),t,1<arguments.length?e:void 0)},sort:function(t){return lt.call(xt(this),t)},subarray:function(t,e){var n=xt(this),i=n.length,r=a(t,i);return new(k(n,n[mt]))(n.buffer,n.byteOffset+r*n.BYTES_PER_ELEMENT,T((void 0===e?i:a(e,i))-r))}},Lt=function(t,e){return Ct(this,ht.call(xt(this),t,e))},Mt=function(t,e){xt(this);var n=Tt(e,1),i=this.length,r=g(t),o=T(r.length),s=0;if(i<o+n)throw q("Wrong length!");for(;s<o;)this[n+s]=r[s++]},Vt={entries:function(){return ot.call(xt(this))},keys:function(){return rt.call(xt(this))},values:function(){return it.call(xt(this))}},jt=function(t,e){return C(t)&&t[At]&&"symbol"!=typeof e&&e in t&&String(+e)==String(e)},Ft=function(t,e){return jt(t,e=u(e,!0))?r(2,t[e]):W(t,e)},Ht=function(t,e,n){return!(jt(t,e=u(e,!0))&&C(n)&&c(n,"value"))||c(n,"get")||c(n,"set")||n.configurable||c(n,"writable")&&!n.writable||c(n,"enumerable")&&!n.enumerable?U(t,e,n):(t[e]=n.value,t)};yt||(H.f=Ft,F.f=Ht),w(w.S+w.F*!yt,"Object",{getOwnPropertyDescriptor:Ft,defineProperty:Ht}),A(function(){ft.call({})})&&(ft=dt=function(){return ct.call(this)});var Ut=o({},Dt);o(Ut,Vt),S(Ut,pt,Vt.values),o(Ut,{slice:Lt,set:Mt,constructor:function(){},toString:ft,toLocaleString:Nt}),Rt(Ut,"buffer","b"),Rt(Ut,"byteOffset","o"),Rt(Ut,"byteLength","l"),Rt(Ut,"length","e"),U(Ut,gt,{get:function(){return this[At]}}),e.exports=function(t,h,e,o){function f(t,r){U(t,r,{get:function(){return t=r,(e=this._d).v[n](t*h+e.o,bt);var t,e},set:function(t){return e=r,n=t,i=this._d,o&&(n=(n=Math.round(n))<0?0:255<n?255:255&n),void i.v[s](e*h+i.o,n,bt);var e,n,i},enumerable:!0})}var d=t+((o=!!o)?"Clamped":"")+"Array",n="get"+t,s="set"+t,p=y[d],a=p||{},i=p&&R(p),r=!p||!_.ABV,u={},c=p&&p.prototype;r?(p=e(function(t,e,n,i){b(t,p,d,"_d");var r,o,s,a,u=0,c=0;if(C(e)){if(!(e instanceof X||"ArrayBuffer"==(a=E(e))||"SharedArrayBuffer"==a))return At in e?Ot(p,e):Pt.call(p,e);r=e,c=Tt(n,h);var l=e.byteLength;if(void 0===i){if(l%h)throw q("Wrong length!");if((o=l-c)<0)throw q("Wrong length!")}else if((o=T(i)*h)+c>l)throw q("Wrong length!");s=o/h}else s=x(e),r=new X(o=s*h);for(S(t,"_d",{b:r,o:c,l:o,e:s,v:new J(r)});u<s;)f(t,u++)}),c=p.prototype=O(Ut),S(c,"constructor",p)):A(function(){p(1)})&&A(function(){new p(-1)})&&L(function(t){new p,new p(null),new p(1.5),new p(t)},!0)||(p=e(function(t,e,n,i){var r;return b(t,p,d),C(e)?e instanceof X||"ArrayBuffer"==(r=E(e))||"SharedArrayBuffer"==r?void 0!==i?new a(e,Tt(n,h),i):void 0!==n?new a(e,Tt(n,h)):new a(e):At in e?Ot(p,e):Pt.call(p,e):new a(x(e))}),Y(i!==Function.prototype?P(a).concat(P(i)):P(a),function(t){t in p||S(p,t,a[t])}),p.prototype=c,m||(c.constructor=p));var l=c[pt],g=!!l&&("values"==l.name||null==l.name),v=Vt.values;S(p,vt,!0),S(c,At,d),S(c,wt,!0),S(c,mt,p),(o?new p(1)[gt]==d:gt in c)||U(c,gt,{get:function(){return d}}),u[d]=p,w(w.G+w.W+w.F*(p!=a),u),w(w.S,d,{BYTES_PER_ELEMENT:h}),w(w.S+w.F*A(function(){a.of.call(p,1)}),d,{from:Pt,of:It}),"BYTES_PER_ELEMENT"in c||S(c,"BYTES_PER_ELEMENT",h),w(w.P,d,Dt),M(d),w(w.P+w.F*St,d,{set:Mt}),w(w.P+w.F*!g,d,Vt),m||c.toString==ft||(c.toString=ft),w(w.P+w.F*A(function(){new p(1).slice()}),d,{slice:Lt}),w(w.P+w.F*(A(function(){return[1,2].toLocaleString()!=new p([1,2]).toLocaleString()})||!A(function(){c.toLocaleString.call([1,2])})),d,{toLocaleString:Nt}),D[d]=g?l:v,m||g||S(c,pt,v)}}else e.exports=function(){}},{100:100,104:104,11:11,114:114,115:115,116:116,118:118,119:119,12:12,120:120,122:122,123:123,124:124,128:128,129:129,141:141,17:17,25:25,29:29,33:33,35:35,40:40,41:41,42:42,48:48,51:51,56:56,58:58,6:6,60:60,71:71,72:72,75:75,77:77,79:79,8:8,9:9,92:92,93:93}],122:[function(t,e,n){"use strict";function i(t,e,n){var i,r,o,s=Array(n),a=8*n-e-1,u=(1<<a)-1,c=u>>1,l=23===e?j(2,-24)-j(2,-77):0,h=0,f=t<0||0===t&&1/t<0?1:0;for((t=V(t))!=t||t===L?(r=t!=t?1:0,i=u):(i=F(H(t)/U),t*(o=j(2,-i))<1&&(i--,o*=2),2<=(t+=1<=i+c?l/o:l*j(2,1-c))*o&&(i++,o/=2),u<=i+c?(r=0,i=u):1<=i+c?(r=(t*o-1)*j(2,e),i+=c):(r=t*j(2,c-1)*j(2,e),i=0));8<=e;s[h++]=255&r,r/=256,e-=8);for(i=i<<e|r,a+=e;0<a;s[h++]=255&i,i/=256,a-=8);return s[--h]|=128*f,s}function r(t,e,n){var i,r=8*n-e-1,o=(1<<r)-1,s=o>>1,a=r-7,u=n-1,c=t[u--],l=127&c;for(c>>=7;0<a;l=256*l+t[u],u--,a-=8);for(i=l&(1<<-a)-1,l>>=-a,a+=e;0<a;i=256*i+t[u],u--,a-=8);if(0===l)l=1-s;else{if(l===o)return i?NaN:c?-L:L;i+=j(2,e),l-=s}return(c?-1:1)*i*j(2,l-e)}function o(t){return t[3]<<24|t[2]<<16|t[1]<<8|t[0]}function s(t){return[255&t]}function a(t){return[255&t,t>>8&255]}function u(t){return[255&t,t>>8&255,t>>16&255,t>>24&255]}function c(t){return i(t,52,8)}function l(t){return i(t,23,4)}function h(t,e,n){E(t[R],e,{get:function(){return this[n]}})}function f(t,e,n,i){var r=T(+n);if(r+e>t[q])throw D(P);var o=t[W]._b,s=r+t[B],a=o.slice(s,s+e);return i?a:a.reverse()}function d(t,e,n,i,r,o){var s=T(+n);if(s+e>t[q])throw D(P);for(var a=t[W]._b,u=s+t[B],c=i(+r),l=0;l<e;l++)a[u+l]=c[o?l:e-l-1]}var p=t(40),g=t(29),v=t(60),m=t(123),y=t(42),A=t(93),w=t(35),_=t(6),b=t(116),S=t(118),T=t(115),x=t(77).f,E=t(72).f,C=t(9),O=t(101),R="prototype",P="Wrong index!",I=p.ArrayBuffer,k=p.DataView,N=p.Math,D=p.RangeError,L=p.Infinity,M=I,V=N.abs,j=N.pow,F=N.floor,H=N.log,U=N.LN2,W=g?"_b":"buffer",q=g?"_l":"byteLength",B=g?"_o":"byteOffset";if(m.ABV){if(!w(function(){I(1)})||!w(function(){new I(-1)})||w(function(){return new I,new I(1.5),new I(NaN),"ArrayBuffer"!=I.name})){for(var z,G=(I=function(t){return _(this,I),new M(T(t))})[R]=M[R],X=x(M),J=0;X.length>J;)(z=X[J++])in I||y(I,z,M[z]);v||(G.constructor=I)}var Y=new k(new I(2)),K=k[R].setInt8;Y.setInt8(0,2147483648),Y.setInt8(1,2147483649),!Y.getInt8(0)&&Y.getInt8(1)||A(k[R],{setInt8:function(t,e){K.call(this,t,e<<24>>24)},setUint8:function(t,e){K.call(this,t,e<<24>>24)}},!0)}else I=function(t){_(this,I,"ArrayBuffer");var e=T(t);this._b=C.call(Array(e),0),this[q]=e},k=function(t,e,n){_(this,k,"DataView"),_(t,I,"DataView");var i=t[q],r=b(e);if(r<0||i<r)throw D("Wrong offset!");if(i<r+(n=void 0===n?i-r:S(n)))throw D("Wrong length!");this[W]=t,this[B]=r,this[q]=n},g&&(h(I,"byteLength","_l"),h(k,"buffer","_b"),h(k,"byteLength","_l"),h(k,"byteOffset","_o")),A(k[R],{getInt8:function(t){return f(this,1,t)[0]<<24>>24},getUint8:function(t){return f(this,1,t)[0]},getInt16:function(t,e){var n=f(this,2,t,e);return(n[1]<<8|n[0])<<16>>16},getUint16:function(t,e){var n=f(this,2,t,e);return n[1]<<8|n[0]},getInt32:function(t,e){return o(f(this,4,t,e))},getUint32:function(t,e){return o(f(this,4,t,e))>>>0},getFloat32:function(t,e){return r(f(this,4,t,e),23,4)},getFloat64:function(t,e){return r(f(this,8,t,e),52,8)},setInt8:function(t,e){d(this,1,t,s,e)},setUint8:function(t,e){d(this,1,t,s,e)},setInt16:function(t,e,n){d(this,2,t,a,e,n)},setUint16:function(t,e,n){d(this,2,t,a,e,n)},setInt32:function(t,e,n){d(this,4,t,u,e,n)},setUint32:function(t,e,n){d(this,4,t,u,e,n)},setFloat32:function(t,e,n){d(this,4,t,l,e,n)},setFloat64:function(t,e,n){d(this,8,t,c,e,n)}});O(I,"ArrayBuffer"),O(k,"DataView"),y(k[R],m.VIEW,!0),n.ArrayBuffer=I,n.DataView=k},{101:101,115:115,116:116,118:118,123:123,29:29,35:35,40:40,42:42,6:6,60:60,72:72,77:77,9:9,93:93}],123:[function(t,e,n){for(var i,r=t(40),o=t(42),s=t(124),a=s("typed_array"),u=s("view"),c=!(!r.ArrayBuffer||!r.DataView),l=c,h=0,f="Int8Array,Uint8Array,Uint8ClampedArray,Int16Array,Uint16Array,Int32Array,Uint32Array,Float32Array,Float64Array".split(",");h<9;)(i=r[f[h++]])?(o(i.prototype,a,!0),o(i.prototype,u,!0)):l=!1;e.exports={ABV:c,CONSTR:l,TYPED:a,VIEW:u}},{124:124,40:40,42:42}],124:[function(t,e,n){var i=0,r=Math.random();e.exports=function(t){return"Symbol(".concat(void 0===t?"":t,")_",(++i+r).toString(36))}},{}],125:[function(t,e,n){var i=t(51);e.exports=function(t,e){if(!i(t)||t._t!==e)throw TypeError("Incompatible receiver, "+e+" required!");return t}},{51:51}],126:[function(t,e,n){var i=t(40),r=t(23),o=t(60),s=t(127),a=t(72).f;e.exports=function(t){var e=r.Symbol||(r.Symbol=!o&&i.Symbol||{});"_"==t.charAt(0)||t in e||a(e,t,{value:s.f(t)})}},{127:127,23:23,40:40,60:60,72:72}],127:[function(t,e,n){n.f=t(128)},{128:128}],128:[function(t,e,n){var i=t(103)("wks"),r=t(124),o=t(40).Symbol,s="function"==typeof o;(e.exports=function(t){return i[t]||(i[t]=s&&o[t]||(s?o:r)("Symbol."+t))}).store=i},{103:103,124:124,40:40}],129:[function(t,e,n){var i=t(17),r=t(128)("iterator"),o=t(58);e.exports=t(23).getIteratorMethod=function(t){if(null!=t)return t[r]||t["@@iterator"]||o[i(t)]}},{128:128,17:17,23:23,58:58}],130:[function(t,e,n){var i=t(33),r=t(95)(/[\\^$*+?.()|[\]{}]/g,"\\$&");i(i.S,"RegExp",{escape:function(t){return r(t)}})},{33:33,95:95}],131:[function(t,e,n){var i=t(33);i(i.P,"Array",{copyWithin:t(8)}),t(5)("copyWithin")},{33:33,5:5,8:8}],132:[function(t,e,n){"use strict";var i=t(33),r=t(12)(4);i(i.P+i.F*!t(105)([].every,!0),"Array",{every:function(t,e){return r(this,t,e)}})},{105:105,12:12,33:33}],133:[function(t,e,n){var i=t(33);i(i.P,"Array",{fill:t(9)}),t(5)("fill")},{33:33,5:5,9:9}],134:[function(t,e,n){"use strict";var i=t(33),r=t(12)(2);i(i.P+i.F*!t(105)([].filter,!0),"Array",{filter:function(t,e){return r(this,t,e)}})},{105:105,12:12,33:33}],135:[function(t,e,n){"use strict";var i=t(33),r=t(12)(6),o="findIndex",s=!0;o in[]&&Array(1)[o](function(){s=!1}),i(i.P+i.F*s,"Array",{findIndex:function(t,e){return r(this,t,1<arguments.length?e:void 0)}}),t(5)(o)},{12:12,33:33,5:5}],136:[function(t,e,n){"use strict";var i=t(33),r=t(12)(5),o=!0;"find"in[]&&Array(1).find(function(){o=!1}),i(i.P+i.F*o,"Array",{find:function(t,e){return r(this,t,1<arguments.length?e:void 0)}}),t(5)("find")},{12:12,33:33,5:5}],137:[function(t,e,n){"use strict";var i=t(33),r=t(12)(0),o=t(105)([].forEach,!0);i(i.P+i.F*!o,"Array",{forEach:function(t,e){return r(this,t,e)}})},{105:105,12:12,33:33}],138:[function(t,e,n){"use strict";var p=t(25),i=t(33),g=t(119),v=t(53),m=t(48),y=t(118),A=t(24),w=t(129);i(i.S+i.F*!t(56)(function(t){Array.from(t)}),"Array",{from:function(t,e,n){var i,r,o,s,a=g(t),u="function"==typeof this?this:Array,c=arguments.length,l=1<c?e:void 0,h=void 0!==l,f=0,d=w(a);if(h&&(l=p(l,2<c?n:void 0,2)),null==d||u==Array&&m(d))for(r=new u(i=y(a.length));f<i;f++)A(r,f,h?l(a[f],f):a[f]);else for(s=d.call(a),r=new u;!(o=s.next()).done;f++)A(r,f,h?v(s,l,[o.value,f],!0):o.value);return r.length=f,r}})},{118:118,119:119,129:129,24:24,25:25,33:33,48:48,53:53,56:56}],139:[function(t,e,n){"use strict";var i=t(33),r=t(11)(!1),o=[].indexOf,s=!!o&&1/[1].indexOf(1,-0)<0;i(i.P+i.F*(s||!t(105)(o)),"Array",{indexOf:function(t,e){return s?o.apply(this,arguments)||0:r(this,t,e)}})},{105:105,11:11,33:33}],140:[function(t,e,n){var i=t(33);i(i.S,"Array",{isArray:t(49)})},{33:33,49:49}],141:[function(t,e,n){"use strict";var i=t(5),r=t(57),o=t(58),s=t(117);e.exports=t(55)(Array,"Array",function(t,e){this._t=s(t),this._i=0,this._k=e},function(){var t=this._t,e=this._k,n=this._i++;return!t||n>=t.length?(this._t=void 0,r(1)):r(0,"keys"==e?n:"values"==e?t[n]:[n,t[n]])},"values"),o.Arguments=o.Array,i("keys"),i("values"),i("entries")},{117:117,5:5,55:55,57:57,58:58}],142:[function(t,e,n){"use strict";var i=t(33),r=t(117),o=[].join;i(i.P+i.F*(t(47)!=Object||!t(105)(o)),"Array",{join:function(t){return o.call(r(this),void 0===t?",":t)}})},{105:105,117:117,33:33,47:47}],143:[function(t,e,n){"use strict";var i=t(33),o=t(117),s=t(116),a=t(118),u=[].lastIndexOf,c=!!u&&1/[1].lastIndexOf(1,-0)<0;i(i.P+i.F*(c||!t(105)(u)),"Array",{lastIndexOf:function(t,e){if(c)return u.apply(this,arguments)||0;var n=o(this),i=a(n.length),r=i-1;for(1<arguments.length&&(r=Math.min(r,s(e))),r<0&&(r=i+r);0<=r;r--)if(r in n&&n[r]===t)return r||0;return-1}})},{105:105,116:116,117:117,118:118,33:33}],144:[function(t,e,n){"use strict";var i=t(33),r=t(12)(1);i(i.P+i.F*!t(105)([].map,!0),"Array",{map:function(t,e){return r(this,t,e)}})},{105:105,12:12,33:33}],145:[function(t,e,n){"use strict";var i=t(33),r=t(24);i(i.S+i.F*t(35)(function(){function t(){}return!(Array.of.call(t)instanceof t)}),"Array",{of:function(){for(var t=0,e=arguments.length,n=new("function"==typeof this?this:Array)(e);t<e;)r(n,t,arguments[t++]);return n.length=e,n}})},{24:24,33:33,35:35}],146:[function(t,e,n){"use strict";var i=t(33),r=t(13);i(i.P+i.F*!t(105)([].reduceRight,!0),"Array",{reduceRight:function(t,e){return r(this,t,arguments.length,e,!0)}})},{105:105,13:13,33:33}],147:[function(t,e,n){"use strict";var i=t(33),r=t(13);i(i.P+i.F*!t(105)([].reduce,!0),"Array",{reduce:function(t,e){return r(this,t,arguments.length,e,!1)}})},{105:105,13:13,33:33}],148:[function(t,e,n){"use strict";var i=t(33),r=t(43),c=t(18),l=t(114),h=t(118),f=[].slice;i(i.P+i.F*t(35)(function(){r&&f.call(r)}),"Array",{slice:function(t,e){var n=h(this.length),i=c(this);if(e=void 0===e?n:e,"Array"==i)return f.call(this,t,e);for(var r=l(t,n),o=l(e,n),s=h(o-r),a=Array(s),u=0;u<s;u++)a[u]="String"==i?this.charAt(r+u):this[r+u];return a}})},{114:114,118:118,18:18,33:33,35:35,43:43}],149:[function(t,e,n){"use strict";var i=t(33),r=t(12)(3);i(i.P+i.F*!t(105)([].some,!0),"Array",{some:function(t,e){return r(this,t,e)}})},{105:105,12:12,33:33}],150:[function(t,e,n){"use strict";var i=t(33),r=t(3),o=t(119),s=t(35),a=[].sort,u=[1,2,3];i(i.P+i.F*(s(function(){u.sort(void 0)})||!s(function(){u.sort(null)})||!t(105)(a)),"Array",{sort:function(t){return void 0===t?a.call(o(this)):a.call(o(this),r(t))}})},{105:105,119:119,3:3,33:33,35:35}],151:[function(t,e,n){t(100)("Array")},{100:100}],152:[function(t,e,n){var i=t(33);i(i.S,"Date",{now:function(){return(new Date).getTime()}})},{33:33}],153:[function(t,e,n){var i=t(33),r=t(26);i(i.P+i.F*(Date.prototype.toISOString!==r),"Date",{toISOString:r})},{26:26,33:33}],154:[function(t,e,n){"use strict";var i=t(33),r=t(119),o=t(120);i(i.P+i.F*t(35)(function(){return null!==new Date(NaN).toJSON()||1!==Date.prototype.toJSON.call({toISOString:function(){return 1}})}),"Date",{toJSON:function(){var t=r(this),e=o(t);return"number"!=typeof e||isFinite(e)?t.toISOString():null}})},{119:119,120:120,33:33,35:35}],155:[function(t,e,n){var i=t(128)("toPrimitive"),r=Date.prototype;i in r||t(42)(r,i,t(27))},{128:128,27:27,42:42}],156:[function(t,e,n){var i=Date.prototype,r=i.toString,o=i.getTime;new Date(NaN)+""!="Invalid Date"&&t(94)(i,"toString",function(){var t=o.call(this);return t==t?r.call(this):"Invalid Date"})},{94:94}],157:[function(t,e,n){var i=t(33);i(i.P,"Function",{bind:t(16)})},{16:16,33:33}],158:[function(t,e,n){"use strict";var i=t(51),r=t(79),o=t(128)("hasInstance"),s=Function.prototype;o in s||t(72).f(s,o,{value:function(t){if("function"!=typeof this||!i(t))return!1;if(!i(this.prototype))return t instanceof this;for(;t=r(t);)if(this.prototype===t)return!0;return!1}})},{128:128,51:51,72:72,79:79}],159:[function(t,e,n){var i=t(72).f,r=Function.prototype,o=/^\s*function ([^ (]*)/;"name"in r||t(29)&&i(r,"name",{configurable:!0,get:function(){try{return(""+this).match(o)[1]}catch(t){return""}}})},{29:29,72:72}],160:[function(t,e,n){"use strict";var i=t(19),r=t(125);e.exports=t(22)("Map",function(e){return function(t){return e(this,0<arguments.length?t:void 0)}},{get:function(t){var e=i.getEntry(r(this,"Map"),t);return e&&e.v},set:function(t,e){return i.def(r(this,"Map"),0===t?0:t,e)}},i,!0)},{125:125,19:19,22:22}],161:[function(t,e,n){var i=t(33),r=t(63),o=Math.sqrt,s=Math.acosh;i(i.S+i.F*!(s&&710==Math.floor(s(Number.MAX_VALUE))&&s(1/0)==1/0),"Math",{acosh:function(t){return(t=+t)<1?NaN:94906265.62425156<t?Math.log(t)+Math.LN2:r(t-1+o(t-1)*o(t+1))}})},{33:33,63:63}],162:[function(t,e,n){var i=t(33),r=Math.asinh;i(i.S+i.F*!(r&&0<1/r(0)),"Math",{asinh:function t(e){return isFinite(e=+e)&&0!=e?e<0?-t(-e):Math.log(e+Math.sqrt(e*e+1)):e}})},{33:33}],163:[function(t,e,n){var i=t(33),r=Math.atanh;i(i.S+i.F*!(r&&1/r(-0)<0),"Math",{atanh:function(t){return 0==(t=+t)?t:Math.log((1+t)/(1-t))/2}})},{33:33}],164:[function(t,e,n){var i=t(33),r=t(65);i(i.S,"Math",{cbrt:function(t){return r(t=+t)*Math.pow(Math.abs(t),1/3)}})},{33:33,65:65}],165:[function(t,e,n){var i=t(33);i(i.S,"Math",{clz32:function(t){return(t>>>=0)?31-Math.floor(Math.log(t+.5)*Math.LOG2E):32}})},{33:33}],166:[function(t,e,n){var i=t(33),r=Math.exp;i(i.S,"Math",{cosh:function(t){return(r(t=+t)+r(-t))/2}})},{33:33}],167:[function(t,e,n){var i=t(33),r=t(61);i(i.S+i.F*(r!=Math.expm1),"Math",{expm1:r})},{33:33,61:61}],168:[function(t,e,n){var i=t(33);i(i.S,"Math",{fround:t(62)})},{33:33,62:62}],169:[function(t,e,n){var i=t(33),u=Math.abs;i(i.S,"Math",{hypot:function(t,e){for(var n,i,r=0,o=0,s=arguments.length,a=0;o<s;)a<(n=u(arguments[o++]))?(r=r*(i=a/n)*i+1,a=n):0<n?r+=(i=n/a)*i:r+=n;return a===1/0?1/0:a*Math.sqrt(r)}})},{33:33}],170:[function(t,e,n){var i=t(33),r=Math.imul;i(i.S+i.F*t(35)(function(){return-5!=r(4294967295,5)||2!=r.length}),"Math",{imul:function(t,e){var n=+t,i=+e,r=65535&n,o=65535&i;return 0|r*o+((65535&n>>>16)*o+r*(65535&i>>>16)<<16>>>0)}})},{33:33,35:35}],171:[function(t,e,n){var i=t(33);i(i.S,"Math",{log10:function(t){return Math.log(t)*Math.LOG10E}})},{33:33}],172:[function(t,e,n){var i=t(33);i(i.S,"Math",{log1p:t(63)})},{33:33,63:63}],173:[function(t,e,n){var i=t(33);i(i.S,"Math",{log2:function(t){return Math.log(t)/Math.LN2}})},{33:33}],174:[function(t,e,n){var i=t(33);i(i.S,"Math",{sign:t(65)})},{33:33,65:65}],175:[function(t,e,n){var i=t(33),r=t(61),o=Math.exp;i(i.S+i.F*t(35)(function(){return-2e-17!=!Math.sinh(-2e-17)}),"Math",{sinh:function(t){return Math.abs(t=+t)<1?(r(t)-r(-t))/2:(o(t-1)-o(-t-1))*(Math.E/2)}})},{33:33,35:35,61:61}],176:[function(t,e,n){var i=t(33),r=t(61),o=Math.exp;i(i.S,"Math",{tanh:function(t){var e=r(t=+t),n=r(-t);return e==1/0?1:n==1/0?-1:(e-n)/(o(t)+o(-t))}})},{33:33,61:61}],177:[function(t,e,n){var i=t(33);i(i.S,"Math",{trunc:function(t){return(0<t?Math.floor:Math.ceil)(t)}})},{33:33}],178:[function(t,e,n){"use strict";function i(t){var e=l(t,!1);if("string"==typeof e&&2<e.length){var n,i,r,o=(e=y?e.trim():d(e,3)).charCodeAt(0);if(43===o||45===o){if(88===(n=e.charCodeAt(2))||120===n)return NaN}else if(48===o){switch(e.charCodeAt(1)){case 66:case 98:i=2,r=49;break;case 79:case 111:i=8,r=55;break;default:return+e}for(var s,a=e.slice(2),u=0,c=a.length;u<c;u++)if((s=a.charCodeAt(u))<48||r<s)return NaN;return parseInt(a,i)}}return+e}var r=t(40),o=t(41),s=t(18),a=t(45),l=t(120),u=t(35),c=t(77).f,h=t(75).f,f=t(72).f,d=t(111).trim,p=r.Number,g=p,v=p.prototype,m="Number"==s(t(71)(v)),y="trim"in String.prototype;if(!p(" 0o1")||!p("0b1")||p("+0x1")){p=function(t){var e=arguments.length<1?0:t,n=this;return n instanceof p&&(m?u(function(){v.valueOf.call(n)}):"Number"!=s(n))?a(new g(i(e)),n,p):i(e)};for(var A,w=t(29)?c(g):"MAX_VALUE,MIN_VALUE,NaN,NEGATIVE_INFINITY,POSITIVE_INFINITY,EPSILON,isFinite,isInteger,isNaN,isSafeInteger,MAX_SAFE_INTEGER,MIN_SAFE_INTEGER,parseFloat,parseInt,isInteger".split(","),_=0;w.length>_;_++)o(g,A=w[_])&&!o(p,A)&&f(p,A,h(g,A));(p.prototype=v).constructor=p,t(94)(r,"Number",p)}},{111:111,120:120,18:18,29:29,35:35,40:40,41:41,45:45,71:71,72:72,75:75,77:77,94:94}],179:[function(t,e,n){var i=t(33);i(i.S,"Number",{EPSILON:Math.pow(2,-52)})},{33:33}],180:[function(t,e,n){var i=t(33),r=t(40).isFinite;i(i.S,"Number",{isFinite:function(t){return"number"==typeof t&&r(t)}})},{33:33,40:40}],181:[function(t,e,n){var i=t(33);i(i.S,"Number",{isInteger:t(50)})},{33:33,50:50}],182:[function(t,e,n){var i=t(33);i(i.S,"Number",{isNaN:function(t){return t!=t}})},{33:33}],183:[function(t,e,n){var i=t(33),r=t(50),o=Math.abs;i(i.S,"Number",{isSafeInteger:function(t){return r(t)&&o(t)<=9007199254740991}})},{33:33,50:50}],184:[function(t,e,n){var i=t(33);i(i.S,"Number",{MAX_SAFE_INTEGER:9007199254740991})},{33:33}],185:[function(t,e,n){var i=t(33);i(i.S,"Number",{MIN_SAFE_INTEGER:-9007199254740991})},{33:33}],186:[function(t,e,n){var i=t(33),r=t(86);i(i.S+i.F*(Number.parseFloat!=r),"Number",{parseFloat:r})},{33:33,86:86}],187:[function(t,e,n){var i=t(33),r=t(87);i(i.S+i.F*(Number.parseInt!=r),"Number",{parseInt:r})},{33:33,87:87}],188:[function(t,e,n){"use strict";function c(t,e){for(var n=-1,i=e;++n<6;)i+=t*s[n],s[n]=i%1e7,i=o(i/1e7)}function l(t){for(var e=6,n=0;0<=--e;)n+=s[e],s[e]=o(n/t),n=n%t*1e7}function h(){for(var t=6,e="";0<=--t;)if(""!==e||0===t||0!==s[t]){var n=String(s[t]);e=""===e?n:e+p.call("0",7-n.length)+n}return e}var i=t(33),f=t(116),d=t(4),p=t(110),r=1..toFixed,o=Math.floor,s=[0,0,0,0,0,0],g="Number.toFixed: incorrect invocation!",v=function(t,e,n){return 0===e?n:e%2==1?v(t,e-1,n*t):v(t*t,e/2,n)};i(i.P+i.F*(!!r&&("0.000"!==8e-5.toFixed(3)||"1"!==.9.toFixed(0)||"1.25"!==1.255.toFixed(2)||"1000000000000000128"!==(0xde0b6b3a7640080).toFixed(0))||!t(35)(function(){r.call({})})),"Number",{toFixed:function(t){var e,n,i,r,o=d(this,g),s=f(t),a="",u="0";if(s<0||20<s)throw RangeError(g);if(o!=o)return"NaN";if(o<=-1e21||1e21<=o)return String(o);if(o<0&&(a="-",o=-o),1e-21<o)if(n=(e=function(t){for(var e=0,n=t;4096<=n;)e+=12,n/=4096;for(;2<=n;)e+=1,n/=2;return e}(o*v(2,69,1))-69)<0?o*v(2,-e,1):o/v(2,e,1),n*=4503599627370496,0<(e=52-e)){for(c(0,n),i=s;7<=i;)c(1e7,0),i-=7;for(c(v(10,i,1),0),i=e-1;23<=i;)l(1<<23),i-=23;l(1<<i),c(1,1),l(2),u=h()}else c(0,n),c(1<<-e,0),u=h()+p.call("0",s);return u=0<s?a+((r=u.length)<=s?"0."+p.call("0",s-r)+u:u.slice(0,r-s)+"."+u.slice(r-s)):a+u}})},{110:110,116:116,33:33,35:35,4:4}],189:[function(t,e,n){"use strict";var i=t(33),r=t(35),o=t(4),s=1..toPrecision;i(i.P+i.F*(r(function(){return"1"!==s.call(1,void 0)})||!r(function(){s.call({})})),"Number",{toPrecision:function(t){var e=o(this,"Number#toPrecision: incorrect invocation!");return void 0===t?s.call(e):s.call(e,t)}})},{33:33,35:35,4:4}],190:[function(t,e,n){var i=t(33);i(i.S+i.F,"Object",{assign:t(70)})},{33:33,70:70}],191:[function(t,e,n){var i=t(33);i(i.S,"Object",{create:t(71)})},{33:33,71:71}],192:[function(t,e,n){var i=t(33);i(i.S+i.F*!t(29),"Object",{defineProperties:t(73)})},{29:29,33:33,73:73}],193:[function(t,e,n){var i=t(33);i(i.S+i.F*!t(29),"Object",{defineProperty:t(72).f})},{29:29,33:33,72:72}],194:[function(t,e,n){var i=t(51),r=t(66).onFreeze;t(83)("freeze",function(e){return function(t){return e&&i(t)?e(r(t)):t}})},{51:51,66:66,83:83}],195:[function(t,e,n){var i=t(117),r=t(75).f;t(83)("getOwnPropertyDescriptor",function(){return function(t,e){return r(i(t),e)}})},{117:117,75:75,83:83}],196:[function(t,e,n){t(83)("getOwnPropertyNames",function(){return t(76).f})},{76:76,83:83}],197:[function(t,e,n){var i=t(119),r=t(79);t(83)("getPrototypeOf",function(){return function(t){return r(i(t))}})},{119:119,79:79,83:83}],198:[function(t,e,n){var i=t(51);t(83)("isExtensible",function(e){return function(t){return!!i(t)&&(!e||e(t))}})},{51:51,83:83}],199:[function(t,e,n){var i=t(51);t(83)("isFrozen",function(e){return function(t){return!i(t)||!!e&&e(t)}})},{51:51,83:83}],200:[function(t,e,n){var i=t(51);t(83)("isSealed",function(e){return function(t){return!i(t)||!!e&&e(t)}})},{51:51,83:83}],201:[function(t,e,n){var i=t(33);i(i.S,"Object",{is:t(96)})},{33:33,96:96}],202:[function(t,e,n){var i=t(119),r=t(81);t(83)("keys",function(){return function(t){return r(i(t))}})},{119:119,81:81,83:83}],203:[function(t,e,n){var i=t(51),r=t(66).onFreeze;t(83)("preventExtensions",function(e){return function(t){return e&&i(t)?e(r(t)):t}})},{51:51,66:66,83:83}],204:[function(t,e,n){var i=t(51),r=t(66).onFreeze;t(83)("seal",function(e){return function(t){return e&&i(t)?e(r(t)):t}})},{51:51,66:66,83:83}],205:[function(t,e,n){var i=t(33);i(i.S,"Object",{setPrototypeOf:t(99).set})},{33:33,99:99}],206:[function(t,e,n){"use strict";var i=t(17),r={};r[t(128)("toStringTag")]="z",r+""!="[object z]"&&t(94)(Object.prototype,"toString",function(){return"[object "+i(this)+"]"},!0)},{128:128,17:17,94:94}],207:[function(t,e,n){var i=t(33),r=t(86);i(i.G+i.F*(parseFloat!=r),{parseFloat:r})},{33:33,86:86}],208:[function(t,e,n){var i=t(33),r=t(87);i(i.G+i.F*(parseInt!=r),{parseInt:r})},{33:33,87:87}],209:[function(n,t,e){"use strict";function i(){}function l(t){var e;return!(!v(t)||"function"!=typeof(e=t.then))&&e}function r(c,e){if(!c._n){c._n=!0;var n=c._c;b(function(){for(var a=c._v,u=1==c._s,t=0;n.length>t;)!function(t){var e,n,i=u?t.ok:t.fail,r=t.resolve,o=t.reject,s=t.domain;try{i?(u||(2==c._h&&L(c),c._h=1),!0===i?e=a:(s&&s.enter(),e=i(a),s&&s.exit()),e===t.promise?o(E("Promise-chain cycle")):(n=l(e))?n.call(e,r,o):r(e)):o(a)}catch(t){o(t)}}(n[t++]);c._c=[],c._n=!1,e&&!c._h&&N(c)})}}function o(t){var e=this;e._d||(e._d=!0,(e=e._w||e)._v=t,e._s=2,e._a||(e._a=e._c.slice()),r(e,!0))}var s,a,u,c,h=n(60),f=n(40),d=n(25),p=n(17),g=n(33),v=n(51),m=n(3),y=n(6),A=n(39),w=n(104),_=n(113).set,b=n(68)(),S=n(69),T=n(90),x=n(91),E=f.TypeError,C=f.process,O=f.Promise,R="process"==p(C),P=a=S.f,I=!!function(){try{var t=O.resolve(1),e=(t.constructor={})[n(128)("species")]=function(t){t(i,i)};return(R||"function"==typeof PromiseRejectionEvent)&&t.then(i)instanceof e}catch(t){}}(),k=h?function(t,e){return t===e||t===O&&e===c}:function(t,e){return t===e},N=function(o){_.call(f,function(){var t,e,n,i=o._v,r=D(o);if(r&&(t=T(function(){R?C.emit("unhandledRejection",i,o):(e=f.onunhandledrejection)?e({promise:o,reason:i}):(n=f.console)&&n.error&&n.error("Unhandled promise rejection",i)}),o._h=R||D(o)?2:1),o._a=void 0,r&&t.e)throw t.v})},D=function(t){if(1==t._h)return!1;for(var e,n=t._a||t._c,i=0;n.length>i;)if((e=n[i++]).fail||!D(e.promise))return!1;return!0},L=function(e){_.call(f,function(){var t;R?C.emit("rejectionHandled",e):(t=f.onrejectionhandled)&&t({promise:e,reason:e._v})})},M=function(t){var n,i=this;if(!i._d){i._d=!0,i=i._w||i;try{if(i===t)throw E("Promise can't be resolved itself");(n=l(t))?b(function(){var e={_w:i,_d:!1};try{n.call(t,d(M,e,1),d(o,e,1))}catch(t){o.call(e,t)}}):(i._v=t,i._s=1,r(i,!1))}catch(t){o.call({_w:i,_d:!1},t)}}};I||(O=function(t){y(this,O,"Promise","_h"),m(t),s.call(this);try{t(d(M,this,1),d(o,this,1))}catch(t){o.call(this,t)}},(s=function(){this._c=[],this._a=void 0,this._s=0,this._d=!1,this._v=void 0,this._h=0,this._n=!1}).prototype=n(93)(O.prototype,{then:function(t,e){var n=P(w(this,O));return n.ok="function"!=typeof t||t,n.fail="function"==typeof e&&e,n.domain=R?C.domain:void 0,this._c.push(n),this._a&&this._a.push(n),this._s&&r(this,!1),n.promise},catch:function(t){return this.then(void 0,t)}}),u=function(){var t=new s;this.promise=t,this.resolve=d(M,t,1),this.reject=d(o,t,1)},S.f=P=function(t){return k(O,t)?new u(t):a(t)}),g(g.G+g.W+g.F*!I,{Promise:O}),n(101)(O,"Promise"),n(100)("Promise"),c=n(23).Promise,g(g.S+g.F*!I,"Promise",{reject:function(t){var e=P(this);return(0,e.reject)(t),e.promise}}),g(g.S+g.F*(h||!I),"Promise",{resolve:function(t){return t instanceof O&&k(t.constructor,this)?t:x(this,t)}}),g(g.S+g.F*!(I&&n(56)(function(t){O.all(t).catch(i)})),"Promise",{all:function(t){var s=this,e=P(s),a=e.resolve,u=e.reject,n=T(function(){var i=[],r=0,o=1;A(t,!1,function(t){var e=r++,n=!1;i.push(void 0),o++,s.resolve(t).then(function(t){n||(n=!0,i[e]=t,--o||a(i))},u)}),--o||a(i)});return n.e&&u(n.v),e.promise},race:function(t){var e=this,n=P(e),i=n.reject,r=T(function(){A(t,!1,function(t){e.resolve(t).then(n.resolve,i)})});return r.e&&i(r.v),n.promise}})},{100:100,101:101,104:104,113:113,128:128,17:17,23:23,25:25,3:3,33:33,39:39,40:40,51:51,56:56,6:6,60:60,68:68,69:69,90:90,91:91,93:93}],210:[function(t,e,n){var i=t(33),o=t(3),s=t(7),a=(t(40).Reflect||{}).apply,u=Function.apply;i(i.S+i.F*!t(35)(function(){a(function(){})}),"Reflect",{apply:function(t,e,n){var i=o(t),r=s(n);return a?a(i,e,r):u.call(i,e,r)}})},{3:3,33:33,35:35,40:40,7:7}],211:[function(t,e,n){var i=t(33),u=t(71),c=t(3),l=t(7),h=t(51),r=t(35),f=t(16),d=(t(40).Reflect||{}).construct,p=r(function(){function t(){}return!(d(function(){},[],t)instanceof t)}),g=!r(function(){d(function(){})});i(i.S+i.F*(p||g),"Reflect",{construct:function(t,e,n){c(t),l(e);var i=arguments.length<3?t:c(n);if(g&&!p)return d(t,e,i);if(t==i){switch(e.length){case 0:return new t;case 1:return new t(e[0]);case 2:return new t(e[0],e[1]);case 3:return new t(e[0],e[1],e[2]);case 4:return new t(e[0],e[1],e[2],e[3])}var r=[null];return r.push.apply(r,e),new(f.apply(t,r))}var o=i.prototype,s=u(h(o)?o:Object.prototype),a=Function.apply.call(t,s,e);return h(a)?a:s}})},{16:16,3:3,33:33,35:35,40:40,51:51,7:7,71:71}],212:[function(t,e,n){var i=t(72),r=t(33),o=t(7),s=t(120);r(r.S+r.F*t(35)(function(){Reflect.defineProperty(i.f({},1,{value:1}),1,{value:2})}),"Reflect",{defineProperty:function(t,e,n){o(t),e=s(e,!0),o(n);try{return i.f(t,e,n),!0}catch(t){return!1}}})},{120:120,33:33,35:35,7:7,72:72}],213:[function(t,e,n){var i=t(33),r=t(75).f,o=t(7);i(i.S,"Reflect",{deleteProperty:function(t,e){var n=r(o(t),e);return!(n&&!n.configurable)&&delete t[e]}})},{33:33,7:7,75:75}],214:[function(t,e,n){"use strict";function i(t){this._t=o(t),this._i=0;var e,n=this._k=[];for(e in t)n.push(e)}var r=t(33),o=t(7);t(54)(i,"Object",function(){var t,e=this._k;do{if(this._i>=e.length)return{value:void 0,done:!0}}while(!((t=e[this._i++])in this._t));return{value:t,done:!1}}),r(r.S,"Reflect",{enumerate:function(t){return new i(t)}})},{33:33,54:54,7:7}],215:[function(t,e,n){var i=t(75),r=t(33),o=t(7);r(r.S,"Reflect",{getOwnPropertyDescriptor:function(t,e){return i.f(o(t),e)}})},{33:33,7:7,75:75}],216:[function(t,e,n){var i=t(33),r=t(79),o=t(7);i(i.S,"Reflect",{getPrototypeOf:function(t){return r(o(t))}})},{33:33,7:7,79:79}],217:[function(t,e,n){var s=t(75),a=t(79),u=t(41),i=t(33),c=t(51),l=t(7);i(i.S,"Reflect",{get:function t(e,n){var i,r,o=arguments.length<3?e:arguments[2];return l(e)===o?e[n]:(i=s.f(e,n))?u(i,"value")?i.value:void 0!==i.get?i.get.call(o):void 0:c(r=a(e))?t(r,n,o):void 0}})},{33:33,41:41,51:51,7:7,75:75,79:79}],218:[function(t,e,n){var i=t(33);i(i.S,"Reflect",{has:function(t,e){return e in t}})},{33:33}],219:[function(t,e,n){var i=t(33),r=t(7),o=Object.isExtensible;i(i.S,"Reflect",{isExtensible:function(t){return r(t),!o||o(t)}})},{33:33,7:7}],220:[function(t,e,n){var i=t(33);i(i.S,"Reflect",{ownKeys:t(85)})},{33:33,85:85}],221:[function(t,e,n){var i=t(33),r=t(7),o=Object.preventExtensions;i(i.S,"Reflect",{preventExtensions:function(t){r(t);try{return o&&o(t),!0}catch(t){return!1}}})},{33:33,7:7}],222:[function(t,e,n){var i=t(33),r=t(99);r&&i(i.S,"Reflect",{setPrototypeOf:function(t,e){r.check(t,e);try{return r.set(t,e),!0}catch(t){return!1}}})},{33:33,99:99}],223:[function(t,e,n){var u=t(72),c=t(75),l=t(79),h=t(41),i=t(33),f=t(92),d=t(7),p=t(51);i(i.S,"Reflect",{set:function t(e,n,i){var r,o,s=arguments.length<4?e:arguments[3],a=c.f(d(e),n);if(!a){if(p(o=l(e)))return t(o,n,i,s);a=f(0)}return h(a,"value")?!(!1===a.writable||!p(s)||((r=c.f(s,n)||f(0)).value=i,u.f(s,n,r),0)):void 0!==a.set&&(a.set.call(s,i),!0)}})},{33:33,41:41,51:51,7:7,72:72,75:75,79:79,92:92}],224:[function(t,e,n){var i=t(40),o=t(45),r=t(72).f,s=t(77).f,a=t(52),u=t(37),c=i.RegExp,l=c,h=c.prototype,f=/a/g,d=/a/g,p=new c(f)!==f;if(t(29)&&(!p||t(35)(function(){return d[t(128)("match")]=!1,c(f)!=f||c(d)==d||"/a/i"!=c(f,"i")}))){c=function(t,e){var n=this instanceof c,i=a(t),r=void 0===e;return!n&&i&&t.constructor===c&&r?t:o(p?new l(i&&!r?t.source:t,e):l((i=t instanceof c)?t.source:t,i&&r?u.call(t):e),n?this:h,c)};for(var g=s(l),v=0;g.length>v;)!function(e){e in c||r(c,e,{configurable:!0,get:function(){return l[e]},set:function(t){l[e]=t}})}(g[v++]);(h.constructor=c).prototype=h,t(94)(i,"RegExp",c)}t(100)("RegExp")},{100:100,128:128,29:29,35:35,37:37,40:40,45:45,52:52,72:72,77:77,94:94}],225:[function(t,e,n){t(29)&&"g"!=/./g.flags&&t(72).f(RegExp.prototype,"flags",{configurable:!0,get:t(37)})},{29:29,37:37,72:72}],226:[function(t,e,n){t(36)("match",1,function(i,r,t){return[function(t){"use strict";var e=i(this),n=null==t?void 0:t[r];return void 0!==n?n.call(t,e):new RegExp(t)[r](String(e))},t]})},{36:36}],227:[function(t,e,n){t(36)("replace",2,function(r,o,s){return[function(t,e){"use strict";var n=r(this),i=null==t?void 0:t[o];return void 0!==i?i.call(t,n,e):s.call(String(n),t,e)},s]})},{36:36}],228:[function(t,e,n){t(36)("search",1,function(i,r,t){return[function(t){"use strict";var e=i(this),n=null==t?void 0:t[r];return void 0!==n?n.call(t,e):new RegExp(t)[r](String(e))},t]})},{36:36}],229:[function(t,e,n){t(36)("split",2,function(r,o,s){"use strict";var d=t(52),p=s,g=[].push,v="length";if("c"=="abbc".split(/(b)*/)[1]||4!="test".split(/(?:)/,-1)[v]||2!="ab".split(/(?:ab)*/)[v]||4!=".".split(/(.?)(.?)/)[v]||1<".".split(/()()/)[v]||"".split(/.?/)[v]){var m=void 0===/()??/.exec("")[1];s=function(t,e){var n=String(this);if(void 0===t&&0===e)return[];if(!d(t))return p.call(n,t,e);var i,r,o,s,a,u=[],c=(t.ignoreCase?"i":"")+(t.multiline?"m":"")+(t.unicode?"u":"")+(t.sticky?"y":""),l=0,h=void 0===e?4294967295:e>>>0,f=new RegExp(t.source,c+"g");for(m||(i=new RegExp("^"+f.source+"$(?!\\s)",c));(r=f.exec(n))&&!((o=r.index+r[0][v])>l&&(u.push(n.slice(l,r.index)),!m&&1<r[v]&&r[0].replace(i,function(){for(a=1;a<arguments[v]-2;a++)void 0===arguments[a]&&(r[a]=void 0)}),1<r[v]&&r.index<n[v]&&g.apply(u,r.slice(1)),s=r[0][v],l=o,u[v]>=h));)f.lastIndex===r.index&&f.lastIndex++;return l===n[v]?!s&&f.test("")||u.push(""):u.push(n.slice(l)),u[v]>h?u.slice(0,h):u}}else"0".split(void 0,0)[v]&&(s=function(t,e){return void 0===t&&0===e?[]:p.call(this,t,e)});return[function(t,e){var n=r(this),i=null==t?void 0:t[o];return void 0!==i?i.call(t,n,e):s.call(String(n),t,e)},s]})},{36:36,52:52}],230:[function(e,t,n){"use strict";e(225);function i(t){e(94)(RegExp.prototype,"toString",t,!0)}var r=e(7),o=e(37),s=e(29),a=/./.toString;e(35)(function(){return"/a/b"!=a.call({source:"a",flags:"b"})})?i(function(){var t=r(this);return"/".concat(t.source,"/","flags"in t?t.flags:!s&&t instanceof RegExp?o.call(t):void 0)}):"toString"!=a.name&&i(function(){return a.call(this)})},{225:225,29:29,35:35,37:37,7:7,94:94}],231:[function(t,e,n){"use strict";var i=t(19),r=t(125);e.exports=t(22)("Set",function(e){return function(t){return e(this,0<arguments.length?t:void 0)}},{add:function(t){return i.def(r(this,"Set"),t=0===t?0:t,t)}},i)},{125:125,19:19,22:22}],232:[function(t,e,n){"use strict";t(108)("anchor",function(e){return function(t){return e(this,"a","name",t)}})},{108:108}],233:[function(t,e,n){"use strict";t(108)("big",function(t){return function(){return t(this,"big","","")}})},{108:108}],234:[function(t,e,n){"use strict";t(108)("blink",function(t){return function(){return t(this,"blink","","")}})},{108:108}],235:[function(t,e,n){"use strict";t(108)("bold",function(t){return function(){return t(this,"b","","")}})},{108:108}],236:[function(t,e,n){"use strict";var i=t(33),r=t(106)(!1);i(i.P,"String",{codePointAt:function(t){return r(this,t)}})},{106:106,33:33}],237:[function(t,e,n){"use strict";var i=t(33),a=t(118),u=t(107),c="".endsWith;i(i.P+i.F*t(34)("endsWith"),"String",{endsWith:function(t,e){var n=u(this,t,"endsWith"),i=1<arguments.length?e:void 0,r=a(n.length),o=void 0===i?r:Math.min(a(i),r),s=String(t);return c?c.call(n,s,o):n.slice(o-s.length,o)===s}})},{107:107,118:118,33:33,34:34}],238:[function(t,e,n){"use strict";t(108)("fixed",function(t){return function(){return t(this,"tt","","")}})},{108:108}],239:[function(t,e,n){"use strict";t(108)("fontcolor",function(e){return function(t){return e(this,"font","color",t)}})},{108:108}],240:[function(t,e,n){"use strict";t(108)("fontsize",function(e){return function(t){return e(this,"font","size",t)}})},{108:108}],241:[function(t,e,n){var i=t(33),o=t(114),s=String.fromCharCode,r=String.fromCodePoint;i(i.S+i.F*(!!r&&1!=r.length),"String",{fromCodePoint:function(t){for(var e,n=[],i=arguments.length,r=0;r<i;){if(e=+arguments[r++],o(e,1114111)!==e)throw RangeError(e+" is not a valid code point");n.push(e<65536?s(e):s(55296+((e-=65536)>>10),e%1024+56320))}return n.join("")}})},{114:114,33:33}],242:[function(t,e,n){"use strict";var i=t(33),r=t(107);i(i.P+i.F*t(34)("includes"),"String",{includes:function(t,e){return!!~r(this,t,"includes").indexOf(t,1<arguments.length?e:void 0)}})},{107:107,33:33,34:34}],243:[function(t,e,n){"use strict";t(108)("italics",function(t){return function(){return t(this,"i","","")}})},{108:108}],244:[function(t,e,n){"use strict";var i=t(106)(!0);t(55)(String,"String",function(t){this._t=String(t),this._i=0},function(){var t,e=this._t,n=this._i;return n>=e.length?{value:void 0,done:!0}:(t=i(e,n),this._i+=t.length,{value:t,done:!1})})},{106:106,55:55}],245:[function(t,e,n){"use strict";t(108)("link",function(e){return function(t){return e(this,"a","href",t)}})},{108:108}],246:[function(t,e,n){var i=t(33),s=t(117),a=t(118);i(i.S,"String",{raw:function(t){for(var e=s(t.raw),n=a(e.length),i=arguments.length,r=[],o=0;o<n;)r.push(String(e[o++])),o<i&&r.push(String(arguments[o]));return r.join("")}})},{117:117,118:118,33:33}],247:[function(t,e,n){var i=t(33);i(i.P,"String",{repeat:t(110)})},{110:110,33:33}],248:[function(t,e,n){"use strict";t(108)("small",function(t){return function(){return t(this,"small","","")}})},{108:108}],249:[function(t,e,n){"use strict";var i=t(33),o=t(118),s=t(107),a="".startsWith;i(i.P+i.F*t(34)("startsWith"),"String",{startsWith:function(t,e){var n=s(this,t,"startsWith"),i=o(Math.min(1<arguments.length?e:void 0,n.length)),r=String(t);return a?a.call(n,r,i):n.slice(i,i+r.length)===r}})},{107:107,118:118,33:33,34:34}],250:[function(t,e,n){"use strict";t(108)("strike",function(t){return function(){return t(this,"strike","","")}})},{108:108}],251:[function(t,e,n){"use strict";t(108)("sub",function(t){return function(){return t(this,"sub","","")}})},{108:108}],252:[function(t,e,n){"use strict";t(108)("sup",function(t){return function(){return t(this,"sup","","")}})},{108:108}],253:[function(t,e,n){"use strict";t(111)("trim",function(t){return function(){return t(this,3)}})},{111:111}],254:[function(t,e,n){"use strict";function i(t){var e=B[t]=R(V.prototype);return e._k=t,e}function r(t,e){x(t);for(var n,i=S(e=E(e)),r=0,o=i.length;r<o;)Q(t,n=i[r++],e[n]);return t}function o(t){var e=W.call(this,t=C(t,!0));return!(this===G&&l(B,t)&&!l(z,t))&&(!(e||!l(this,t)||!l(B,t)||l(this,H)&&this[H][t])||e)}function s(t,e){if(t=E(t),e=C(e,!0),t!==G||!l(B,e)||l(z,e)){var n=D(t,e);return!n||!l(B,e)||l(t,H)&&t[H][e]||(n.enumerable=!0),n}}function a(t){for(var e,n=M(E(t)),i=[],r=0;n.length>r;)l(B,e=n[r++])||e==H||e==p||i.push(e);return i}function u(t){for(var e,n=t===G,i=M(n?z:E(t)),r=[],o=0;i.length>o;)!l(B,e=i[o++])||n&&!l(G,e)||r.push(B[e]);return r}var c=t(40),l=t(41),h=t(29),f=t(33),d=t(94),p=t(66).KEY,g=t(35),v=t(103),m=t(101),y=t(124),A=t(128),w=t(127),_=t(126),b=t(59),S=t(32),T=t(49),x=t(7),E=t(117),C=t(120),O=t(92),R=t(71),P=t(76),I=t(75),k=t(72),N=t(81),D=I.f,L=k.f,M=P.f,V=c.Symbol,j=c.JSON,F=j&&j.stringify,H=A("_hidden"),U=A("toPrimitive"),W={}.propertyIsEnumerable,q=v("symbol-registry"),B=v("symbols"),z=v("op-symbols"),G=Object.prototype,X="function"==typeof V,J=c.QObject,Y=!J||!J.prototype||!J.prototype.findChild,K=h&&g(function(){return 7!=R(L({},"a",{get:function(){return L(this,"a",{value:7}).a}})).a})?function(t,e,n){var i=D(G,e);i&&delete G[e],L(t,e,n),i&&t!==G&&L(G,e,i)}:L,$=X&&"symbol"==typeof V.iterator?function(t){return"symbol"==typeof t}:function(t){return t instanceof V},Q=function(t,e,n){return t===G&&Q(z,e,n),x(t),e=C(e,!0),x(n),l(B,e)?(n.enumerable?(l(t,H)&&t[H][e]&&(t[H][e]=!1),n=R(n,{enumerable:O(0,!1)})):(l(t,H)||L(t,H,O(1,{})),t[H][e]=!0),K(t,e,n)):L(t,e,n)};X||(d((V=function(t){if(this instanceof V)throw TypeError("Symbol is not a constructor!");var e=y(0<arguments.length?t:void 0),n=function(t){this===G&&n.call(z,t),l(this,H)&&l(this[H],e)&&(this[H][e]=!1),K(this,e,O(1,t))};return h&&Y&&K(G,e,{configurable:!0,set:n}),i(e)}).prototype,"toString",function(){return this._k}),I.f=s,k.f=Q,t(77).f=P.f=a,t(82).f=o,t(78).f=u,h&&!t(60)&&d(G,"propertyIsEnumerable",o,!0),w.f=function(t){return i(A(t))}),f(f.G+f.W+f.F*!X,{Symbol:V});for(var Z="hasInstance,isConcatSpreadable,iterator,match,replace,search,species,split,toPrimitive,toStringTag,unscopables".split(","),tt=0;Z.length>tt;)A(Z[tt++]);for(var et=N(A.store),nt=0;et.length>nt;)_(et[nt++]);f(f.S+f.F*!X,"Symbol",{for:function(t){return l(q,t+="")?q[t]:q[t]=V(t)},keyFor:function(t){if($(t))return b(q,t);throw TypeError(t+" is not a symbol!")},useSetter:function(){Y=!0},useSimple:function(){Y=!1}}),f(f.S+f.F*!X,"Object",{create:function(t,e){return void 0===e?R(t):r(R(t),e)},defineProperty:Q,defineProperties:r,getOwnPropertyDescriptor:s,getOwnPropertyNames:a,getOwnPropertySymbols:u}),j&&f(f.S+f.F*(!X||g(function(){var t=V();return"[null]"!=F([t])||"{}"!=F({a:t})||"{}"!=F(Object(t))})),"JSON",{stringify:function(t){if(void 0!==t&&!$(t)){for(var e,n,i=[t],r=1;r<arguments.length;)i.push(arguments[r++]);return"function"==typeof(e=i[1])&&(n=e),!n&&T(e)||(e=function(t,e){if(n&&(e=n.call(this,t,e)),!$(e))return e}),i[1]=e,F.apply(j,i)}}}),V.prototype[U]||t(42)(V.prototype,U,V.prototype.valueOf),m(V,"Symbol"),m(Math,"Math",!0),m(c.JSON,"JSON",!0)},{101:101,103:103,117:117,120:120,124:124,126:126,127:127,128:128,29:29,32:32,33:33,35:35,40:40,41:41,42:42,49:49,59:59,60:60,66:66,7:7,71:71,72:72,75:75,76:76,77:77,78:78,81:81,82:82,92:92,94:94}],255:[function(t,e,n){"use strict";var i=t(33),r=t(123),o=t(122),c=t(7),l=t(114),h=t(118),s=t(51),a=t(40).ArrayBuffer,f=t(104),d=o.ArrayBuffer,p=o.DataView,u=r.ABV&&a.isView,g=d.prototype.slice,v=r.VIEW;i(i.G+i.W+i.F*(a!==d),{ArrayBuffer:d}),i(i.S+i.F*!r.CONSTR,"ArrayBuffer",{isView:function(t){return u&&u(t)||s(t)&&v in t}}),i(i.P+i.U+i.F*t(35)(function(){return!new d(2).slice(1,void 0).byteLength}),"ArrayBuffer",{slice:function(t,e){if(void 0!==g&&void 0===e)return g.call(c(this),t);for(var n=c(this).byteLength,i=l(t,n),r=l(void 0===e?n:e,n),o=new(f(this,d))(h(r-i)),s=new p(this),a=new p(o),u=0;i<r;)a.setUint8(u++,s.getUint8(i++));return o}}),t(100)("ArrayBuffer")},{100:100,104:104,114:114,118:118,122:122,123:123,33:33,35:35,40:40,51:51,7:7}],256:[function(t,e,n){var i=t(33);i(i.G+i.W+i.F*!t(123).ABV,{DataView:t(122).DataView})},{122:122,123:123,33:33}],257:[function(t,e,n){t(121)("Float32",4,function(i){return function(t,e,n){return i(this,t,e,n)}})},{121:121}],258:[function(t,e,n){t(121)("Float64",8,function(i){return function(t,e,n){return i(this,t,e,n)}})},{121:121}],259:[function(t,e,n){t(121)("Int16",2,function(i){return function(t,e,n){return i(this,t,e,n)}})},{121:121}],260:[function(t,e,n){t(121)("Int32",4,function(i){return function(t,e,n){return i(this,t,e,n)}})},{121:121}],261:[function(t,e,n){t(121)("Int8",1,function(i){return function(t,e,n){return i(this,t,e,n)}})},{121:121}],262:[function(t,e,n){t(121)("Uint16",2,function(i){return function(t,e,n){return i(this,t,e,n)}})},{121:121}],263:[function(t,e,n){t(121)("Uint32",4,function(i){return function(t,e,n){return i(this,t,e,n)}})},{121:121}],264:[function(t,e,n){t(121)("Uint8",1,function(i){return function(t,e,n){return i(this,t,e,n)}})},{121:121}],265:[function(t,e,n){t(121)("Uint8",1,function(i){return function(t,e,n){return i(this,t,e,n)}},!0)},{121:121}],266:[function(t,e,n){"use strict";function i(e){return function(t){return e(this,0<arguments.length?t:void 0)}}var o,r=t(12)(0),s=t(94),a=t(66),u=t(70),c=t(21),l=t(51),h=t(35),f=t(125),d=a.getWeak,p=Object.isExtensible,g=c.ufstore,v={},m={get:function(t){if(l(t)){var e=d(t);return!0===e?g(f(this,"WeakMap")).get(t):e?e[this._i]:void 0}},set:function(t,e){return c.def(f(this,"WeakMap"),t,e)}},y=e.exports=t(22)("WeakMap",i,m,c,!0,!0);h(function(){return 7!=(new y).set((Object.freeze||Object)(v),7).get(v)})&&(u((o=c.getConstructor(i,"WeakMap")).prototype,m),a.NEED=!0,r(["delete","has","get","set"],function(i){var t=y.prototype,r=t[i];s(t,i,function(t,e){if(!l(t)||p(t))return r.call(this,t,e);this._f||(this._f=new o);var n=this._f[i](t,e);return"set"==i?this:n})}))},{12:12,125:125,21:21,22:22,35:35,51:51,66:66,70:70,94:94}],267:[function(t,e,n){"use strict";var i=t(21),r=t(125);t(22)("WeakSet",function(e){return function(t){return e(this,0<arguments.length?t:void 0)}},{add:function(t){return i.def(r(this,"WeakSet"),t,!0)}},i,!1,!0)},{125:125,21:21,22:22}],268:[function(t,e,n){"use strict";var i=t(33),o=t(38),s=t(119),a=t(118),u=t(3),c=t(15);i(i.P,"Array",{flatMap:function(t,e){var n,i,r=s(this);return u(t),n=a(r.length),i=c(r,0),o(i,r,r,n,0,1,t,e),i}}),t(5)("flatMap")},{118:118,119:119,15:15,3:3,33:33,38:38,5:5}],269:[function(t,e,n){"use strict";var i=t(33),o=t(38),s=t(119),a=t(118),u=t(116),c=t(15);i(i.P,"Array",{flatten:function(t){var e=t,n=s(this),i=a(n.length),r=c(n,0);return o(r,n,n,i,0,void 0===e?1:u(e)),r}}),t(5)("flatten")},{116:116,118:118,119:119,15:15,33:33,38:38,5:5}],270:[function(t,e,n){"use strict";var i=t(33),r=t(11)(!0);i(i.P,"Array",{includes:function(t,e){return r(this,t,1<arguments.length?e:void 0)}}),t(5)("includes")},{11:11,33:33,5:5}],271:[function(t,e,n){var i=t(33),r=t(68)(),o=t(40).process,s="process"==t(18)(o);i(i.G,{asap:function(t){var e=s&&o.domain;r(e?e.bind(t):t)}})},{18:18,33:33,40:40,68:68}],272:[function(t,e,n){var i=t(33),r=t(18);i(i.S,"Error",{isError:function(t){return"Error"===r(t)}})},{18:18,33:33}],273:[function(t,e,n){var i=t(33);i(i.G,{global:t(40)})},{33:33,40:40}],274:[function(t,e,n){t(97)("Map")},{97:97}],275:[function(t,e,n){t(98)("Map")},{98:98}],276:[function(t,e,n){var i=t(33);i(i.P+i.R,"Map",{toJSON:t(20)("Map")})},{20:20,33:33}],277:[function(t,e,n){var i=t(33);i(i.S,"Math",{clamp:function(t,e,n){return Math.min(n,Math.max(e,t))}})},{33:33}],278:[function(t,e,n){var i=t(33);i(i.S,"Math",{DEG_PER_RAD:Math.PI/180})},{33:33}],279:[function(t,e,n){var i=t(33),r=180/Math.PI;i(i.S,"Math",{degrees:function(t){return t*r}})},{33:33}],280:[function(t,e,n){var i=t(33),o=t(64),s=t(62);i(i.S,"Math",{fscale:function(t,e,n,i,r){return s(o(t,e,n,i,r))}})},{33:33,62:62,64:64}],281:[function(t,e,n){var i=t(33);i(i.S,"Math",{iaddh:function(t,e,n,i){var r=t>>>0,o=n>>>0;return(e>>>0)+(i>>>0)+((r&o|(r|o)&~(r+o>>>0))>>>31)|0}})},{33:33}],282:[function(t,e,n){var i=t(33);i(i.S,"Math",{imulh:function(t,e){var n=+t,i=+e,r=65535&n,o=65535&i,s=n>>16,a=i>>16,u=(s*o>>>0)+(r*o>>>16);return s*a+(u>>16)+((r*a>>>0)+(65535&u)>>16)}})},{33:33}],283:[function(t,e,n){var i=t(33);i(i.S,"Math",{isubh:function(t,e,n,i){var r=t>>>0,o=n>>>0;return(e>>>0)-(i>>>0)-((~r&o|~(r^o)&r-o>>>0)>>>31)|0}})},{33:33}],284:[function(t,e,n){var i=t(33);i(i.S,"Math",{RAD_PER_DEG:180/Math.PI})},{33:33}],285:[function(t,e,n){var i=t(33),r=Math.PI/180;i(i.S,"Math",{radians:function(t){return t*r}})},{33:33}],286:[function(t,e,n){var i=t(33);i(i.S,"Math",{scale:t(64)})},{33:33,64:64}],287:[function(t,e,n){var i=t(33);i(i.S,"Math",{signbit:function(t){return(t=+t)!=t?t:0==t?1/t==1/0:0<t}})},{33:33}],288:[function(t,e,n){var i=t(33);i(i.S,"Math",{umulh:function(t,e){var n=+t,i=+e,r=65535&n,o=65535&i,s=n>>>16,a=i>>>16,u=(s*o>>>0)+(r*o>>>16);return s*a+(u>>>16)+((r*a>>>0)+(65535&u)>>>16)}})},{33:33}],289:[function(t,e,n){"use strict";var i=t(33),r=t(119),o=t(3),s=t(72);t(29)&&i(i.P+t(74),"Object",{__defineGetter__:function(t,e){s.f(r(this),t,{get:o(e),enumerable:!0,configurable:!0})}})},{119:119,29:29,3:3,33:33,72:72,74:74}],290:[function(t,e,n){"use strict";var i=t(33),r=t(119),o=t(3),s=t(72);t(29)&&i(i.P+t(74),"Object",{__defineSetter__:function(t,e){s.f(r(this),t,{set:o(e),enumerable:!0,configurable:!0})}})},{119:119,29:29,3:3,33:33,72:72,74:74}],291:[function(t,e,n){var i=t(33),r=t(84)(!0);i(i.S,"Object",{entries:function(t){return r(t)}})},{33:33,84:84}],292:[function(t,e,n){var i=t(33),u=t(85),c=t(117),l=t(75),h=t(24);i(i.S,"Object",{getOwnPropertyDescriptors:function(t){for(var e,n,i=c(t),r=l.f,o=u(i),s={},a=0;o.length>a;)void 0!==(n=r(i,e=o[a++]))&&h(s,e,n);return s}})},{117:117,24:24,33:33,75:75,85:85}],293:[function(t,e,n){"use strict";var i=t(33),r=t(119),o=t(120),s=t(79),a=t(75).f;t(29)&&i(i.P+t(74),"Object",{__lookupGetter__:function(t){var e,n=r(this),i=o(t,!0);do{if(e=a(n,i))return e.get}while(n=s(n))}})},{119:119,120:120,29:29,33:33,74:74,75:75,79:79}],294:[function(t,e,n){"use strict";var i=t(33),r=t(119),o=t(120),s=t(79),a=t(75).f;t(29)&&i(i.P+t(74),"Object",{__lookupSetter__:function(t){var e,n=r(this),i=o(t,!0);do{if(e=a(n,i))return e.set}while(n=s(n))}})},{119:119,120:120,29:29,33:33,74:74,75:75,79:79}],295:[function(t,e,n){var i=t(33),r=t(84)(!1);i(i.S,"Object",{values:function(t){return r(t)}})},{33:33,84:84}],296:[function(t,e,n){"use strict";function r(t){return null==t?void 0:d(t)}function o(t){var e=t._c;e&&(t._c=void 0,e())}function s(t){return void 0===t._o}function a(t){s(t)||(t._o=void 0,o(t))}function i(t,e){p(t),this._c=void 0,this._o=t,t=new w(this);try{var n=e(t),i=n;null!=n&&("function"==typeof n.unsubscribe?n=function(){i.unsubscribe()}:d(n),this._c=n)}catch(e){return void t.error(e)}s(this)&&o(this)}var u=t(33),c=t(40),l=t(23),h=t(68)(),f=t(128)("observable"),d=t(3),p=t(7),g=t(6),v=t(93),m=t(42),y=t(39),A=y.RETURN;i.prototype=v({},{unsubscribe:function(){a(this)}});var w=function(t){this._s=t};w.prototype=v({},{next:function(t){var e=this._s;if(!s(e)){var n=e._o;try{var i=r(n.next);if(i)return i.call(n,t)}catch(t){try{a(e)}finally{throw t}}}},error:function(t){var e=this._s;if(s(e))throw t;var n=e._o;e._o=void 0;try{var i=r(n.error);if(!i)throw t;t=i.call(n,t)}catch(t){try{o(e)}finally{throw t}}return o(e),t},complete:function(t){var e=this._s;if(!s(e)){var n=e._o;e._o=void 0;try{var i=r(n.complete);t=i?i.call(n,t):void 0}catch(t){try{o(e)}finally{throw t}}return o(e),t}}});var _=function(t){g(this,_,"Observable","_f")._f=d(t)};v(_.prototype,{subscribe:function(t){return new i(t,this._f)},forEach:function(i){var r=this;return new(l.Promise||c.Promise)(function(t,e){d(i);var n=r.subscribe({next:function(t){try{return i(t)}catch(t){e(t),n.unsubscribe()}},error:e,complete:t})})}}),v(_,{from:function(t){var e="function"==typeof this?this:_,n=r(p(t)[f]);if(n){var i=p(n.call(t));return i.constructor===e?i:new e(function(t){return i.subscribe(t)})}return new e(function(e){var n=!1;return h(function(){if(!n){try{if(y(t,!1,function(t){if(e.next(t),n)return A})===A)return}catch(t){if(n)throw t;return void e.error(t)}e.complete()}}),function(){n=!0}})},of:function(){for(var t=0,e=arguments.length,i=Array(e);t<e;)i[t]=arguments[t++];return new("function"==typeof this?this:_)(function(e){var n=!1;return h(function(){if(!n){for(var t=0;t<i.length;++t)if(e.next(i[t]),n)return;e.complete()}}),function(){n=!0}})}}),m(_.prototype,f,function(){return this}),u(u.G,{Observable:_}),t(100)("Observable")},{100:100,128:128,23:23,3:3,33:33,39:39,40:40,42:42,6:6,68:68,7:7,93:93}],297:[function(t,e,n){"use strict";var i=t(33),r=t(23),o=t(40),s=t(104),a=t(91);i(i.P+i.R,"Promise",{finally:function(e){var n=s(this,r.Promise||o.Promise),t="function"==typeof e;return this.then(t?function(t){return a(n,e()).then(function(){return t})}:e,t?function(t){return a(n,e()).then(function(){throw t})}:e)}})},{104:104,23:23,33:33,40:40,91:91}],298:[function(t,e,n){"use strict";var i=t(33),r=t(69),o=t(90);i(i.S,"Promise",{try:function(t){var e=r.f(this),n=o(t);return(n.e?e.reject:e.resolve)(n.v),e.promise}})},{33:33,69:69,90:90}],299:[function(t,e,n){var i=t(67),r=t(7),o=i.key,s=i.set;i.exp({defineMetadata:function(t,e,n,i){s(t,e,r(n),o(i))}})},{67:67,7:7}],300:[function(t,e,n){var i=t(67),s=t(7),a=i.key,u=i.map,c=i.store;i.exp({deleteMetadata:function(t,e,n){var i=arguments.length<3?void 0:a(n),r=u(s(e),i,!1);if(void 0===r||!r.delete(t))return!1;if(r.size)return!0;var o=c.get(e);return o.delete(i),!!o.size||c.delete(e)}})},{67:67,7:7}],301:[function(t,e,n){var o=t(231),s=t(10),i=t(67),r=t(7),a=t(79),u=i.keys,c=i.key,l=function(t,e){var n=u(t,e),i=a(t);if(null===i)return n;var r=l(i,e);return r.length?n.length?s(new o(n.concat(r))):r:n};i.exp({getMetadataKeys:function(t,e){return l(r(t),arguments.length<2?void 0:c(e))}})},{10:10,231:231,67:67,7:7,79:79}],302:[function(t,e,n){var i=t(67),r=t(7),o=t(79),s=i.has,a=i.get,u=i.key,c=function(t,e,n){if(s(t,e,n))return a(t,e,n);var i=o(e);return null!==i?c(t,i,n):void 0};i.exp({getMetadata:function(t,e,n){return c(t,r(e),arguments.length<3?void 0:u(n))}})},{67:67,7:7,79:79}],303:[function(t,e,n){var i=t(67),r=t(7),o=i.keys,s=i.key;i.exp({getOwnMetadataKeys:function(t,e){return o(r(t),arguments.length<2?void 0:s(e))}})},{67:67,7:7}],304:[function(t,e,n){var i=t(67),r=t(7),o=i.get,s=i.key;i.exp({getOwnMetadata:function(t,e,n){return o(t,r(e),arguments.length<3?void 0:s(n))}})},{67:67,7:7}],305:[function(t,e,n){var i=t(67),r=t(7),o=t(79),s=i.has,a=i.key,u=function(t,e,n){if(s(t,e,n))return!0;var i=o(e);return null!==i&&u(t,i,n)};i.exp({hasMetadata:function(t,e,n){return u(t,r(e),arguments.length<3?void 0:a(n))}})},{67:67,7:7,79:79}],306:[function(t,e,n){var i=t(67),r=t(7),o=i.has,s=i.key;i.exp({hasOwnMetadata:function(t,e,n){return o(t,r(e),arguments.length<3?void 0:s(n))}})},{67:67,7:7}],307:[function(t,e,n){var i=t(67),r=t(7),o=t(3),s=i.key,a=i.set;i.exp({metadata:function(n,i){return function(t,e){a(n,i,(void 0!==e?r:o)(t),s(e))}}})},{3:3,67:67,7:7}],308:[function(t,e,n){t(97)("Set")},{97:97}],309:[function(t,e,n){t(98)("Set")},{98:98}],310:[function(t,e,n){var i=t(33);i(i.P+i.R,"Set",{toJSON:t(20)("Set")})},{20:20,33:33}],311:[function(t,e,n){"use strict";var i=t(33),r=t(106)(!0);i(i.P,"String",{at:function(t){return r(this,t)}})},{106:106,33:33}],312:[function(t,e,n){"use strict";function r(t,e){this._r=t,this._s=e}var i=t(33),o=t(28),s=t(118),a=t(52),u=t(37),c=RegExp.prototype;t(54)(r,"RegExp String",function(){var t=this._r.exec(this._s);return{value:t,done:null===t}}),i(i.P,"String",{matchAll:function(t){if(o(this),!a(t))throw TypeError(t+" is not a regexp!");var e=String(this),n="flags"in c?String(t.flags):u.call(t),i=new RegExp(t.source,~n.indexOf("g")?n:"g"+n);return i.lastIndex=s(t.lastIndex),new r(i,e)}})},{118:118,28:28,33:33,37:37,52:52,54:54}],313:[function(t,e,n){"use strict";var i=t(33),r=t(109);i(i.P,"String",{padEnd:function(t,e){return r(this,t,1<arguments.length?e:void 0,!1)}})},{109:109,33:33}],314:[function(t,e,n){"use strict";var i=t(33),r=t(109);i(i.P,"String",{padStart:function(t,e){return r(this,t,1<arguments.length?e:void 0,!0)}})},{109:109,33:33}],315:[function(t,e,n){"use strict";t(111)("trimLeft",function(t){return function(){return t(this,1)}},"trimStart")},{111:111}],316:[function(t,e,n){"use strict";t(111)("trimRight",function(t){return function(){return t(this,2)}},"trimEnd")},{111:111}],317:[function(t,e,n){t(126)("asyncIterator")},{126:126}],318:[function(t,e,n){t(126)("observable")},{126:126}],319:[function(t,e,n){var i=t(33);i(i.S,"System",{global:t(40)})},{33:33,40:40}],320:[function(t,e,n){t(97)("WeakMap")},{97:97}],321:[function(t,e,n){t(98)("WeakMap")},{98:98}],322:[function(t,e,n){t(97)("WeakSet")},{97:97}],323:[function(t,e,n){t(98)("WeakSet")},{98:98}],324:[function(t,e,n){for(var i=t(141),r=t(81),o=t(94),s=t(40),a=t(42),u=t(58),c=t(128),l=c("iterator"),h=c("toStringTag"),f=u.Array,d={CSSRuleList:!0,CSSStyleDeclaration:!1,CSSValueList:!1,ClientRectList:!1,DOMRectList:!1,DOMStringList:!1,DOMTokenList:!0,DataTransferItemList:!1,FileList:!1,HTMLAllCollection:!1,HTMLCollection:!1,HTMLFormElement:!1,HTMLSelectElement:!1,MediaList:!0,MimeTypeArray:!1,NamedNodeMap:!1,NodeList:!0,PaintRequestList:!1,Plugin:!1,PluginArray:!1,SVGLengthList:!1,SVGNumberList:!1,SVGPathSegList:!1,SVGPointList:!1,SVGStringList:!1,SVGTransformList:!1,SourceBufferList:!1,StyleSheetList:!0,TextTrackCueList:!1,TextTrackList:!1,TouchList:!1},p=r(d),g=0;g<p.length;g++){var v,m=p[g],y=d[m],A=s[m],w=A&&A.prototype;if(w&&(w[l]||a(w,l,f),w[h]||a(w,h,m),u[m]=f,y))for(v in i)w[v]||o(w,v,i[v],!0)}},{128:128,141:141,40:40,42:42,58:58,81:81,94:94}],325:[function(t,e,n){var i=t(33),r=t(113);i(i.G+i.B,{setImmediate:r.set,clearImmediate:r.clear})},{113:113,33:33}],326:[function(t,e,n){function i(n){return c?function(t,e){return n(s(a,[].slice.call(arguments,2),"function"==typeof t?t:Function(t)),e)}:n}var r=t(40),o=t(33),s=t(46),a=t(88),u=r.navigator,c=!!u&&/MSIE .\./.test(u.userAgent);o(o.G+o.B+o.F*c,{setTimeout:i(r.setTimeout),setInterval:i(r.setInterval)})},{33:33,40:40,46:46,88:88}],327:[function(t,e,n){t(254),t(191),t(193),t(192),t(195),t(197),t(202),t(196),t(194),t(204),t(203),t(199),t(200),t(198),t(190),t(201),t(205),t(206),t(157),t(159),t(158),t(208),t(207),t(178),t(188),t(189),t(179),t(180),t(181),t(182),t(183),t(184),t(185),t(186),t(187),t(161),t(162),t(163),t(164),t(165),t(166),t(167),t(168),t(169),t(170),t(171),t(172),t(173),t(174),t(175),t(176),t(177),t(241),t(246),t(253),t(244),t(236),t(237),t(242),t(247),t(249),t(232),t(233),t(234),t(235),t(238),t(239),t(240),t(243),t(245),t(248),t(250),t(251),t(252),t(152),t(154),t(153),t(156),t(155),t(140),t(138),t(145),t(142),t(148),t(150),t(137),t(144),t(134),t(149),t(132),t(147),t(146),t(139),t(143),t(131),t(133),t(136),t(135),t(151),t(141),t(224),t(230),t(225),t(226),t(227),t(228),t(229),t(209),t(160),t(231),t(266),t(267),t(255),t(256),t(261),t(264),t(265),t(259),t(262),t(260),t(263),t(257),t(258),t(210),t(211),t(212),t(213),t(214),t(217),t(215),t(216),t(218),t(219),t(220),t(221),t(223),t(222),t(270),t(268),t(269),t(311),t(314),t(313),t(315),t(316),t(312),t(317),t(318),t(292),t(295),t(291),t(289),t(290),t(293),t(294),t(276),t(310),t(275),t(309),t(321),t(323),t(274),t(308),t(320),t(322),t(273),t(319),t(272),t(277),t(278),t(279),t(280),t(281),t(283),t(282),t(284),t(285),t(286),t(288),t(287),t(297),t(298),t(299),t(300),t(302),t(301),t(304),t(303),t(305),t(306),t(307),t(271),t(296),t(326),t(325),t(324),e.exports=t(23)},{131:131,132:132,133:133,134:134,135:135,136:136,137:137,138:138,139:139,140:140,141:141,142:142,143:143,144:144,145:145,146:146,147:147,148:148,149:149,150:150,151:151,152:152,153:153,154:154,155:155,156:156,157:157,158:158,159:159,160:160,161:161,162:162,163:163,164:164,165:165,166:166,167:167,168:168,169:169,170:170,171:171,172:172,173:173,174:174,175:175,176:176,177:177,178:178,179:179,180:180,181:181,182:182,183:183,184:184,185:185,186:186,187:187,188:188,189:189,190:190,191:191,192:192,193:193,194:194,195:195,196:196,197:197,198:198,199:199,200:200,201:201,202:202,203:203,204:204,205:205,206:206,207:207,208:208,209:209,210:210,211:211,212:212,213:213,214:214,215:215,216:216,217:217,218:218,219:219,220:220,221:221,222:222,223:223,224:224,225:225,226:226,227:227,228:228,229:229,23:23,230:230,231:231,232:232,233:233,234:234,235:235,236:236,237:237,238:238,239:239,240:240,241:241,242:242,243:243,244:244,245:245,246:246,247:247,248:248,249:249,250:250,251:251,252:252,253:253,254:254,255:255,256:256,257:257,258:258,259:259,260:260,261:261,262:262,263:263,264:264,265:265,266:266,267:267,268:268,269:269,270:270,271:271,272:272,273:273,274:274,275:275,276:276,277:277,278:278,279:279,280:280,281:281,282:282,283:283,284:284,285:285,286:286,287:287,288:288,289:289,290:290,291:291,292:292,293:293,294:294,295:295,296:296,297:297,298:298,299:299,300:300,301:301,302:302,303:303,304:304,305:305,306:306,307:307,308:308,309:309,310:310,311:311,312:312,313:313,314:314,315:315,316:316,317:317,318:318,319:319,320:320,321:321,322:322,323:323,324:324,325:325,326:326}],328:[function(t,k,e){(function(t){!function(t){"use strict";function o(t,e,n,i){var o,s,a,u,r=e&&e.prototype instanceof f?e:f,c=Object.create(r.prototype),l=new p(i||[]);return c._invoke=(o=t,s=n,a=l,u=S,function(t,e){if(u===x)throw new Error("Generator is already running");if(u===E){if("throw"===t)throw e;return g()}for(a.method=t,a.arg=e;;){var n=a.delegate;if(n){var i=d(n,a);if(i){if(i===C)continue;return i}}if("next"===a.method)a.sent=a._sent=a.arg;else if("throw"===a.method){if(u===S)throw u=E,a.arg;a.dispatchException(a.arg)}else"return"===a.method&&a.abrupt("return",a.arg);u=x;var r=h(o,s,a);if("normal"===r.type){if(u=a.done?E:T,r.arg===C)continue;return{value:r.arg,done:a.done}}"throw"===r.type&&(u=E,a.method="throw",a.arg=r.arg)}}),c}function h(t,e,n){try{return{type:"normal",arg:t.call(e,n)}}catch(t){return{type:"throw",arg:t}}}function f(){}function n(){}function e(){}function i(t){["next","throw","return"].forEach(function(e){t[e]=function(t){return this._invoke(e,t)}})}function s(a){function u(t,e,n,i){var r=h(a[t],a,e);if("throw"!==r.type){var o=r.arg,s=o.value;return s&&"object"==typeof s&&v.call(s,"__await")?Promise.resolve(s.__await).then(function(t){u("next",t,n,i)},function(t){u("throw",t,n,i)}):Promise.resolve(s).then(function(t){o.value=t,n(o)},i)}i(r.arg)}var e;"object"==typeof t.process&&t.process.domain&&(u=t.process.domain.bind(u)),this._invoke=function(n,i){function t(){return new Promise(function(t,e){u(n,i,t,e)})}return e=e?e.then(t,t):t()}}function d(t,e){var n=t.iterator[e.method];if(n===c){if(e.delegate=null,"throw"===e.method){if(t.iterator.return&&(e.method="return",e.arg=c,d(t,e),"throw"===e.method))return C;e.method="throw",e.arg=new TypeError("The iterator does not provide a 'throw' method")}return C}var i=h(n,t.iterator,e.arg);if("throw"===i.type)return e.method="throw",e.arg=i.arg,e.delegate=null,C;var r=i.arg;return r?r.done?(e[t.resultName]=r.value,e.next=t.nextLoc,"return"!==e.method&&(e.method="next",e.arg=c),e.delegate=null,C):r:(e.method="throw",e.arg=new TypeError("iterator result is not an object"),e.delegate=null,C)}function r(t){var e={tryLoc:t[0]};1 in t&&(e.catchLoc=t[1]),2 in t&&(e.finallyLoc=t[2],e.afterLoc=t[3]),this.tryEntries.push(e)}function a(t){var e=t.completion||{};e.type="normal",delete e.arg,t.completion=e}function p(t){this.tryEntries=[{tryLoc:"root"}],t.forEach(r,this),this.reset(!0)}function u(e){if(e){var t=e[y];if(t)return t.call(e);if("function"==typeof e.next)return e;if(!isNaN(e.length)){var n=-1,i=function t(){for(;++n<e.length;)if(v.call(e,n))return t.value=e[n],t.done=!1,t;return t.value=c,t.done=!0,t};return i.next=i}}return{next:g}}function g(){return{value:c,done:!0}}var c,l=Object.prototype,v=l.hasOwnProperty,m="function"==typeof Symbol?Symbol:{},y=m.iterator||"@@iterator",A=m.asyncIterator||"@@asyncIterator",w=m.toStringTag||"@@toStringTag",_="object"==typeof k,b=t.regeneratorRuntime;if(b)_&&(k.exports=b);else{(b=t.regeneratorRuntime=_?k.exports:{}).wrap=o;var S="suspendedStart",T="suspendedYield",x="executing",E="completed",C={},O={};O[y]=function(){return this};var R=Object.getPrototypeOf,P=R&&R(R(u([])));P&&P!==l&&v.call(P,y)&&(O=P);var I=e.prototype=f.prototype=Object.create(O);n.prototype=I.constructor=e,e.constructor=n,e[w]=n.displayName="GeneratorFunction",b.isGeneratorFunction=function(t){var e="function"==typeof t&&t.constructor;return!!e&&(e===n||"GeneratorFunction"===(e.displayName||e.name))},b.mark=function(t){return Object.setPrototypeOf?Object.setPrototypeOf(t,e):(t.__proto__=e,w in t||(t[w]="GeneratorFunction")),t.prototype=Object.create(I),t},b.awrap=function(t){return{__await:t}},i(s.prototype),s.prototype[A]=function(){return this},b.AsyncIterator=s,b.async=function(t,e,n,i){var r=new s(o(t,e,n,i));return b.isGeneratorFunction(e)?r:r.next().then(function(t){return t.done?t.value:r.next()})},i(I),I[w]="Generator",I[y]=function(){return this},I.toString=function(){return"[object Generator]"},b.keys=function(n){var i=[];for(var t in n)i.push(t);return i.reverse(),function t(){for(;i.length;){var e=i.pop();if(e in n)return t.value=e,t.done=!1,t}return t.done=!0,t}},b.values=u,p.prototype={constructor:p,reset:function(t){if(this.prev=0,this.next=0,this.sent=this._sent=c,this.done=!1,this.delegate=null,this.method="next",this.arg=c,this.tryEntries.forEach(a),!t)for(var e in this)"t"===e.charAt(0)&&v.call(this,e)&&!isNaN(+e.slice(1))&&(this[e]=c)},stop:function(){this.done=!0;var t=this.tryEntries[0].completion;if("throw"===t.type)throw t.arg;return this.rval},dispatchException:function(n){function t(t,e){return o.type="throw",o.arg=n,i.next=t,e&&(i.method="next",i.arg=c),!!e}if(this.done)throw n;for(var i=this,e=this.tryEntries.length-1;0<=e;--e){var r=this.tryEntries[e],o=r.completion;if("root"===r.tryLoc)return t("end");if(r.tryLoc<=this.prev){var s=v.call(r,"catchLoc"),a=v.call(r,"finallyLoc");if(s&&a){if(this.prev<r.catchLoc)return t(r.catchLoc,!0);if(this.prev<r.finallyLoc)return t(r.finallyLoc)}else if(s){if(this.prev<r.catchLoc)return t(r.catchLoc,!0)}else{if(!a)throw new Error("try statement without catch or finally");if(this.prev<r.finallyLoc)return t(r.finallyLoc)}}}},abrupt:function(t,e){for(var n=this.tryEntries.length-1;0<=n;--n){var i=this.tryEntries[n];if(i.tryLoc<=this.prev&&v.call(i,"finallyLoc")&&this.prev<i.finallyLoc){var r=i;break}}r&&("break"===t||"continue"===t)&&r.tryLoc<=e&&e<=r.finallyLoc&&(r=null);var o=r?r.completion:{};return o.type=t,o.arg=e,r?(this.method="next",this.next=r.finallyLoc,C):this.complete(o)},complete:function(t,e){if("throw"===t.type)throw t.arg;return"break"===t.type||"continue"===t.type?this.next=t.arg:"return"===t.type?(this.rval=this.arg=t.arg,this.method="return",this.next="end"):"normal"===t.type&&e&&(this.next=e),C},finish:function(t){for(var e=this.tryEntries.length-1;0<=e;--e){var n=this.tryEntries[e];if(n.finallyLoc===t)return this.complete(n.completion,n.afterLoc),a(n),C}},catch:function(t){for(var e=this.tryEntries.length-1;0<=e;--e){var n=this.tryEntries[e];if(n.tryLoc===t){var i=n.completion;if("throw"===i.type){var r=i.arg;a(n)}return r}}throw new Error("illegal catch attempt")},delegateYield:function(t,e,n){return this.delegate={iterator:u(t),resultName:e,nextLoc:n},"next"===this.method&&(this.arg=c),C}}}}("object"==typeof t?t:"object"==typeof window?window:"object"==typeof self?self:this)}).call(this,void 0!==i?i:"undefined"!=typeof self?self:"undefined"!=typeof window?window:{})},{}]},{},[1])}).call(this,n(33))},function(t,e,n){"use strict";var i,r;i=[n(9),n(55)],void 0===(r=function(t,e){t.ajax=e}.apply(e,i))||(t.exports=r)},function(t,e,n){var i,r;void 0===(r="function"==typeof(i=function(){var p=function(){var n=/^(?:application|text)\/xml/;var i=/^application\/json/;var u=function(t,e){if(t==null)t=e.getResponseHeader("content-type");if(n.test(t)){return e.responseXML}else if(i.test(t)&&e.responseText!==""){return JSON.parse(e.responseText)}else{return e.responseText}};var c=function(t){return t.status>=200&&t.status<300||t.status===304||t.status===0&&window.location.protocol==="file:"};var f=function(i,r,o,s,a){return function(){d(i,o);if(i.readyState!==4)return;var t=i.status;var e=u(r.headers&&r.headers.Accept,i);if(c(i)){if(r.success)r.success(e);if(s)s(e)}else{var n=new Error("Server responded with a status of "+t);if(r.error)r.error(i,t,n);if(a)a(i)}}};var d=function(t,e){if(!e)return;var n=["readyState","status","statusText","responseText","responseXML","setRequestHeader","getAllResponseHeaders","getResponseHeader","statusCode","abort"];for(var i=0;i<n.length;i++){var r=n[i];try{e[r]=typeof t[r]==="function"?t[r].bind(t):t[r]}catch(t){console.log(t)}}return e};return function(t){if(t==null)throw new Error("You must provide options");if(t.type==null)t.type="GET";var n,i,e=new XMLHttpRequest;var r=p.Promise||typeof Promise!=="undefined"&&Promise;var o=r&&new r(function(t,e){n=t;i=e});if(t.contentType){if(t.headers==null)t.headers={};t.headers["Content-Type"]=t.contentType}if(t.type==="GET"&&typeof t.data==="object"){var s="";var a=function(t,e){return e==null?"":"&"+encodeURIComponent(t)+"="+encodeURIComponent(e)};for(var u in t.data){s+=a(u,t.data[u])}if(s){var c=t.url.indexOf("?")===-1?"?":"&";t.url+=c+s.substring(1)}}e.onreadystatechange=f(e,t,o,n,i);e.open(t.type,t.url,t.async!==false);if(!(t.headers&&t.headers.Accept)){var l="*/".concat("*");var h={"*":l,text:"text/plain",html:"text/html",xml:"application/xml, text/xml",json:"application/json, text/javascript"};e.setRequestHeader("Accept",t.dataType&&h[t.dataType]?h[t.dataType]+(t.dataType!=="*"?", "+l+"; q=0.01":""):h["*"])}if(t.headers)for(var u in t.headers){e.setRequestHeader(u,t.headers[u])}if(t.beforeSend)t.beforeSend(e);e.send(t.data);t.originalXhr=e;d(e,o);return o?o:e}}();return p})?i.call(e,n,e,t):i)||(t.exports=r)},function(t,e,n){"use strict";var i;void 0===(i=function(t){var c="pending";return function(){var i=this,r=c,o=[],s=[],a=[],u=[];this.resolve=function(){for(var t=arguments.length,e=Array(t),n=0;n<t;n++)e[n]=arguments[n];return r===c&&(o=e,r="resolved",a.forEach(function(t){return t.apply(i,e)}),u=a=null),i},this.reject=function(){for(var t=arguments.length,e=Array(t),n=0;n<t;n++)e[n]=arguments[n];return r===c&&(s=e,r="rejected",u.forEach(function(t){return t.apply(i,e)}),u=a=null),i},this.state=function(){return r},this.then=function(t){return"resolved"===r?t.apply(i,o):r===c&&a.push(t),i},this.catch=function(t){return"rejected"===r?t.apply(i,s):r===c&&u.push(t),i},this.always=function(t){return i.then(t).catch(t)};var t={then:this.then,catch:this.catch,always:this.always,state:this.state};this.promise=function(){return t},Object.freeze(this)}}.call(e,n,e,t))||(t.exports=i)},function(t,e){t.exports=function(){throw new Error("define cannot be used indirect")}},function(t,e,a){"use strict";var n;void 0===(n=function(t){function e(t,e){var n;return t=t||{},i.isArray(t)||(t=[t]),t=t.filter(i.isPlainObject),(n=i.extend.apply(i,t.map(o))).mixins=i(t).pluck("mixins").unshift(this.prototype.mixins).flatten().filter(i.isPlainObject).uniq().value(),r.mix(n),s.call(this,n,e)}var i=a(0),n=a(9),r=a(22),o=i.partialRight(i.omit,"mixins"),s=n.Model.extend;return"Model Collection View Router History".split(" ").forEach(function(t){n[t].extend=e}),e}.call(e,a,e,t))||(t.exports=n)},function(t,e,h){"use strict";var n;void 0===(n=function(t){var n,i,r,e=h(0),u=h(21),o=h(2),c=h(1),s=h(5),a=h(3),l=!1===window.globals.suppressAnalytics&&-1===window.location.protocol.indexOf("file");if(l){n=document.createElement("iframe"),i=function t(e){return e?(e^16*Math.random()>>e/4).toString(16):([1e7]+-1e3+-4e3+-8e3+-1e11).replace(/[018]/g,t)}(),r=new s.Deferred;n.id="analytics-frame",n.src="analytics-frame.html#"+i,n.style.position="fixed",n.style.left="-1000px",n.style.top=0,window.addEventListener("message",function t(e){e.data.id===i&&("loaded"===e.data.message?r.resolve():"xhr sent"===e.data.message&&(document.body.removeChild(n),window.removeEventListener("message",t),i=n=null))}),document.body.appendChild(n)}return{initialize:function(t){e.bindAll(this,"onMounted"),this.confirmValidProps(),this.dfd=r,t.assetLib(),t.slideMap(),a.once(o.slide.HAS_MOUNTED,this.onMounted)},confirmValidProps:function(){this.hasValidProps=["productChannel","publishSource","aid","cid","playerVersion"].every(function(t){return null!=window.globals[t]})},onMounted:function(t){var e=Math.round(performance.now()),n=c.getPath(t,"props.model.parent.isMessageScene",!1),i=document.getElementById("font-test"),r=document.getElementById("font-test-download"),o=document.getElementById("font-test-default"),s=Math.floor(r.getComputedTextLength())!==Math.floor(o.getComputedTextLength()),a={os:[u.osname,u.osversion].join(" "),browser:[u.name,u.version].join(" "),playerVersion:window.globals.playerVersion,playerType:"HTML5-A",lmsPresent:window.globals.lmsPresent,tinCanPresent:window.globals.tinCanPresent,aoSupport:window.globals.aoSupport,protocol:window.location.protocol.slice(0,-1),productChannel:window.globals.productChannel,publishSource:window.globals.publishSource,cid:window.globals.cid,timeToLoad:e,resumePrompt:n,canDownloadFonts:s};i.parentNode.removeChild(i),this.sendMessage("player_course_load",a)},sendMessage:function(t,e){l&&this.hasValidProps&&r.then(function(){n.contentWindow.postMessage({id:i,event:t,properties:e,aid:window.globals.aid},"*")})}}}.call(e,h,e,t))||(t.exports=n)},function(t,e){
/*!
 * VERSION: 1.11.8
 * DATE: 2014-05-13
 * UPDATES AND DOCS AT: http://www.greensock.com
 *
 * @license Copyright (c) 2008-2014, GreenSock. All rights reserved.
 * This work is subject to the terms at http://www.greensock.com/terms_of_use.html or for
 * Club GreenSock members, the software agreement that was issued with your membership.
 * 
 * @author: Jack Doyle, jack@greensock.com
 */
[truncated: 169,501 more chars]
