# Supplementary material for: Interactive Case-Based Childhood Adversity and Trauma-Informed Care Electronic Modules for Pediatric Primary Care
Source: MedEdPORTAL. 2020 Oct 12;16:10990. doi: 10.15766/mep_2374-8265.10990 (PMC7549390; doi:10.15766/mep_2374-8265.10990)
Supplement: Supplementary file 1 — CA-TIC Premodule folderCA-TIC Module 1 folderCA-TIC Module 2 folderCA-TIC Module 3 folderImage Citations.docxCA-TIC Evaluation.docx [file mep_2374-8265.10990-s001.zip › A. CA-TIC Premodule/html5/lib/stylesheets/desktop.min.css]

/*! normalize-scss | MIT/GPLv2 License | bit.ly/normalize-scss */html{line-height:1.15;-ms-text-size-adjust:100%;-webkit-text-size-adjust:100%}body{margin:0}article,aside,footer,header,nav,section{display:block}h1{font-size:2em;margin:0.67em 0}figcaption,figure{display:block}figure{margin:1em 40px}hr{box-sizing:content-box;height:0;overflow:visible}main{display:block}pre{font-family:monospace, monospace;font-size:1em}a{background-color:transparent;-webkit-text-decoration-skip:objects}abbr[title]{border-bottom:none;text-decoration:underline;text-decoration:underline dotted}b,strong{font-weight:inherit}b,strong{font-weight:bolder}code,kbd,samp{font-family:monospace, monospace;font-size:1em}dfn{font-style:italic}mark{background-color:#ff0;color:#000}small{font-size:80%}sub,sup{font-size:75%;line-height:0;position:relative;vertical-align:baseline}sub{bottom:-0.25em}sup{top:-0.5em}audio,video{display:inline-block}audio:not([controls]){display:none;height:0}img{border-style:none}svg:not(:root){overflow:hidden}button,input,optgroup,select,textarea{font-family:sans-serif;font-size:100%;line-height:1.15;margin:0}button{overflow:visible}button,select{text-transform:none}button,html [type="button"],[type="reset"],[type="submit"]{-webkit-appearance:button}button::-moz-focus-inner,[type="button"]::-moz-focus-inner,[type="reset"]::-moz-focus-inner,[type="submit"]::-moz-focus-inner{border-style:none;padding:0}button:-moz-focusring,[type="button"]:-moz-focusring,[type="reset"]:-moz-focusring,[type="submit"]:-moz-focusring{outline:1px dotted ButtonText}input{overflow:visible}[type="checkbox"],[type="radio"]{box-sizing:border-box;padding:0}[type="number"]::-webkit-inner-spin-button,[type="number"]::-webkit-outer-spin-button{height:auto}[type="search"]{-webkit-appearance:textfield;outline-offset:-2px}[type="search"]::-webkit-search-cancel-button,[type="search"]::-webkit-search-decoration{-webkit-appearance:none}::-webkit-file-upload-button{-webkit-appearance:button;font:inherit}fieldset{padding:0.35em 0.75em 0.625em}legend{box-sizing:border-box;display:table;max-width:100%;padding:0;color:inherit;white-space:normal}progress{display:inline-block;vertical-align:baseline}textarea{overflow:auto}details{display:block}summary{display:list-item}menu{display:block}canvas{display:inline-block}template{display:none}[hidden]{display:none}div.popup-pane p strong,div.popup-pane p em{white-space:nowrap;overflow:hidden;text-overflow:ellipsis}.offscreen{position:absolute;left:-9999px !important}.invisible{visibility:hidden !important}.visible{visibility:visible !important}.transparent{opacity:0 !important}.no-wid{display:inline-block;overflow:hidden !important;width:1px !important}.hidden{display:none !important}.accessibility,.slider{position:absolute;top:0;left:0;height:1px;width:1px;overflow:hidden;opacity:0}.accessibility:focus,.slider:focus{outline:none}.scrollable{overflow:auto}.focused{outline:none !important}rect.focused{fill:none;outline:none !important;stroke:yellow}.align-left{text-align:left !important}.align-right{text-align:right !important}.align-center{text-align:center !important}.align-flex-start{display:-webkit-box;display:-webkit-flex;display:-moz-flex;display:-ms-flexbox;display:flex;-webkit-box-align:start;-ms-flex-align:start;-webkit-align-items:flex-start;-moz-align-items:flex-start;align-items:flex-start}.align-flex-center{display:-webkit-box;display:-webkit-flex;display:-moz-flex;display:-ms-flexbox;display:flex;-webkit-box-align:center;-ms-flex-align:center;-webkit-align-items:center;-moz-align-items:center;align-items:center}.align-flex-end{display:-webkit-box;display:-webkit-flex;display:-moz-flex;display:-ms-flexbox;display:flex;-webkit-box-align:end;-ms-flex-align:end;-webkit-align-items:flex-end;-moz-align-items:flex-end;align-items:flex-end}.inflexible{-webkit-box-flex:none;-webkit-flex:none !important;-moz-box-flex:none;-moz-flex:none !important;-ms-flex:none !important;flex:none !important}.auto-flexible{-webkit-box-flex:auto;-webkit-flex:auto !important;-moz-box-flex:auto;-moz-flex:auto !important;-ms-flex:auto !important;flex:auto !important}.initial-flexible{-webkit-box-flex:0;-webkit-flex:0 1 auto !important;-moz-box-flex:0;-moz-flex:0 1 auto !important;-ms-flex:0 1 auto !important;flex:0 1 auto !important}.bleed{padding:0 !important}.unstyled{margin:0;padding:0;list-style:none;border:none;background:none}.force-unstyled{background:none !important;border:none !important;box-shadow:none !important}.text-compact{display:inline-block;max-width:100%;overflow:hidden;white-space:nowrap;text-overflow:ellipsis}.text-rtl{direction:rtl;unicode-bidi:bidi-override;text-align:right}.text-align-sub{vertical-align:sub}.text-align-middle{vertical-align:middle}.ui-draggable{z-index:99}.ui-droppable{z-index:98}.ui-draggable-dragging{z-index:9999}.border-base,input[type='text'],input[type='search']{border-style:solid;border-width:1px}.cursor-hover:hover,.rotatable:hover{cursor:pointer}.cursor-hover:hover *,.rotatable:hover *{cursor:pointer}.cursor-default{cursor:default !important}.cursor-default *{cursor:default !important}.opaque{pointer-events:all !important}.non-eventable{pointer-events:none}.full-size{height:100%;position:relative;width:100%}.abs{position:absolute}.tweenable{will-change:opacity, transform}.skipnav{position:fixed;display:inline-block;background-color:rgba(0,0,0,0.4);border:2px solid yellow;color:#FFF;text-shadow:1px 1px 1px rgba(0,0,0,0.4);padding:8px 16px;font-size:150%;border-radius:25px;margin:10px 0 0 10px;z-index:9999}*{box-sizing:border-box}html,body{height:100%}html{font-size:62.5%;-webkit-user-select:none;-moz-user-select:none;-ms-user-select:none;user-select:none}body{font-size:1.3rem;line-height:1.2;font-family:sans-serif;overflow:hidden}body.view-desktop.is-too-tall{overflow-y:scroll}body.view-desktop.has-scrollbar{overflow:scroll}body.view-desktop.is-too-wide{overflow-x:scroll}body.view-desktop *{-webkit-font-smoothing:subpixel-antialiasing}body.theme-classic.view-mobile::-webkit-scrollbar,body.theme-classic.view-mobile *::-webkit-scrollbar{-webkit-appearance:none;display:none}a{color:inherit;text-decoration:none}input[type='text'],input[type='search']{border-radius:4px;padding:.3em .5em}hr{position:absolute;top:0;left:0;width:100%;height:1px;background:none;border:0;border-top-style:solid;border-top-width:1px;color:none;margin:0}*:focus{outline:none}.view-desktop .grid-center{-webkit-box-pack:center;-ms-flex-pack:center;-webkit-justify-content:center;-moz-justify-content:center;justify-content:center;-webkit-box-align:center;-ms-flex-align:center;-webkit-align-items:center;-moz-align-items:center;align-items:center}.view-desktop .grid-row{max-width:100%;max-height:100%;display:-webkit-box;display:-webkit-flex;display:-moz-flex;display:-ms-flexbox;display:flex;-webkit-box-direction:normal;-webkit-box-orient:horizontal;-webkit-flex-direction:row;-moz-flex-direction:row;-ms-flex-direction:row;flex-direction:row}.view-desktop .grid-row.grid-reverse{-webkit-box-direction:reverse;-webkit-box-orient:horizontal;-webkit-flex-direction:row-reverse;-moz-flex-direction:row-reverse;-ms-flex-direction:row-reverse;flex-direction:row-reverse}.view-desktop .grid-row.grid-horz-center{-webkit-box-pack:center;-ms-flex-pack:center;-webkit-justify-content:center;-moz-justify-content:center;justify-content:center}.view-desktop .grid-row.grid-vert-center{-webkit-box-align:center;-ms-flex-align:center;-webkit-align-items:center;-moz-align-items:center;align-items:center}.view-desktop .grid-row>*{-webkit-box-flex:1;-webkit-flex:1;-moz-box-flex:1;-moz-flex:1;-ms-flex:1;flex:1;max-width:100%}.view-desktop .grid-row-align-start{-webkit-box-pack:start;-ms-flex-pack:start;-webkit-justify-content:flex-start;-moz-justify-content:flex-start;justify-content:flex-start}.view-desktop .grid-row-align-end{-webkit-box-pack:end;-ms-flex-pack:end;-webkit-justify-content:flex-end;-moz-justify-content:flex-end;justify-content:flex-end}.view-desktop .grid-col{max-width:100%;max-height:100%;display:-webkit-box;display:-webkit-flex;display:-moz-flex;display:-ms-flexbox;display:flex;-webkit-box-direction:normal;-webkit-box-orient:vertical;-webkit-flex-direction:column;-moz-flex-direction:column;-ms-flex-direction:column;flex-direction:column}.view-desktop .grid-col.grid-reverse{-webkit-box-direction:reverse;-webkit-box-orient:vertical;-webkit-flex-direction:column-reverse;-moz-flex-direction:column-reverse;-ms-flex-direction:column-reverse;flex-direction:column-reverse}.view-desktop .grid-col.grid-horz-center{-webkit-box-align:center;-ms-flex-align:center;-webkit-align-items:center;-moz-align-items:center;align-items:center}.view-desktop .grid-col.grid-vert-center{-webkit-box-pack:center;-ms-flex-pack:center;-webkit-justify-content:center;-moz-justify-content:center;justify-content:center}.view-desktop .grid-col>*{-webkit-box-flex:1;-webkit-flex:1;-moz-box-flex:1;-moz-flex:1;-ms-flex:1;flex:1;max-height:100%}.caption{font-family:"Open Sans Full", Helvetica, Arial, sans-serif;position:fixed;pointer-events:none;z-index:1;display:flex;align-items:center;flex-direction:column;bottom:0px;margin-bottom:10px;width:60vw;left:50vw;transform:translateX(-50%) translateZ(0)}.caption>div{pointer-events:none;width:100%;text-align:center}.caption p{display:inline-block;pointer-events:none;padding:10px;text-shadow:-1px 0px black, 0px 1px black, 1px 0px black, 0px -1px black;color:#ffffff;border-radius:4px;background:#31373a;margin:0 0 10px 0;padding:10px;text-align:center;line-height:1.5}.caption p p:last-child{margin-bottom:0}.caption p q:before,.caption p q:after{content:''}.theme-classic.view-mobile.is-portrait .caption{position:relative;margin-bottom:0}.theme-classic.view-mobile.is-landscape .caption{left:50%}.view-desktop .caption,.theme-unified .caption{position:absolute;width:60%;left:50%}.caption-controls{margin-right:10px}.text-direction-rtl .view-desktop .caption-controls{margin-left:10px;margin-right:0}.caption-controls .caption-btn.button-tapped{background:rgba(0,0,0,0.2)}.caption-controls .caption-btn svg{margin-left:2px;margin-top:6px}.error-icon{position:absolute;top:5px;left:calc(50% - 32px);height:30px;width:25px;z-index:999}input,textarea{pointer-events:all}input:focus,textarea:focus{outline:none}.btn-unstyled{background:none;border:none;color:inherit;display:inline-block;height:inherit;line-height:inherit;padding:0;text-align:inherit}.slide-object-video.hidden{display:block !important;visibility:hidden}.video-slide-object{position:relative;pointer-events:auto;background:transparent}.video-slide-object video::-webkit-media-controls-start-playback-button{display:none !important;-webkit-appearance:none}.video-controls{position:relative;height:26px;margin:3px 0;padding:1px;border:1px solid #b9b9b9}.video-controls .progress-bar-inner{top:0}.video-controls-play-pause{background-image:-owg-linear-gradient(#868686, #5d5d5d);background-image:-webkit-linear-gradient(#868686, #5d5d5d);background-image:-moz-linear-gradient(#868686, #5d5d5d);background-image:-o-linear-gradient(#868686, #5d5d5d);background-image:linear-gradient(#868686, #5d5d5d);width:25px;line-height:20px;text-align:center;border-right:1px solid #454545;fill:#fff}.video-controls-play-pause .pause-icon{width:6px;height:7px}.theme-unified .video-controls-play-pause .pause-icon{transform:translate(3px, 3px)}.video-controls-play-pause .play-icon{width:6px;height:7px}.theme-unified .video-controls-play-pause .play-icon{transform:translate(3px, 3px)}.video-controls{max-width:100%;max-height:100%;display:-webkit-box;display:-webkit-flex;display:-moz-flex;display:-ms-flexbox;display:flex;-webkit-box-direction:normal;-webkit-box-orient:horizontal;-webkit-flex-direction:row;-moz-flex-direction:row;-ms-flex-direction:row;flex-direction:row}.video-controls.grid-reverse{-webkit-box-direction:reverse;-webkit-box-orient:horizontal;-webkit-flex-direction:row-reverse;-moz-flex-direction:row-reverse;-ms-flex-direction:row-reverse;flex-direction:row-reverse}.video-controls.grid-horz-center{-webkit-box-pack:center;-ms-flex-pack:center;-webkit-justify-content:center;-moz-justify-content:center;justify-content:center}.video-controls.grid-vert-center{-webkit-box-align:center;-ms-flex-align:center;-webkit-align-items:center;-moz-align-items:center;align-items:center}.video-controls>*{-webkit-box-flex:1;-webkit-flex:1;-moz-box-flex:1;-moz-flex:1;-ms-flex:1;flex:1;max-width:100%}.video-controls .progress-bar{margin:0;pointer-events:all !important}.theme-classic.view-mobile .video-controls .progress-bar{display:block}@media only screen and (orientation: portrait){.theme-classic.view-mobile .video-controls .progress-bar{margin:0}}.theme-classic.view-mobile .video-controls input[type=range]{display:none}@media only screen and (orientation: portrait){.theme-classic.view-mobile .video-controls input[type=range]{display:none}}.video-controls .progress-bar-seek{height:22px;background-image:-owg-linear-gradient(#c3c3c3, #acacac);background-image:-webkit-linear-gradient(#c3c3c3, #acacac);background-image:-moz-linear-gradient(#c3c3c3, #acacac);background-image:-o-linear-gradient(#c3c3c3, #acacac);background-image:linear-gradient(#c3c3c3, #acacac);border-radius:0;border:none}@media only screen and (orientation: portrait){.theme-classic.view-mobile .video-controls .progress-bar-seek{height:22px;background-image:-owg-linear-gradient(#c3c3c3, #acacac);background-image:-webkit-linear-gradient(#c3c3c3, #acacac);background-image:-moz-linear-gradient(#c3c3c3, #acacac);background-image:-o-linear-gradient(#c3c3c3, #acacac);background-image:linear-gradient(#c3c3c3, #acacac);border-radius:0;border:none}}.video-controls .progress-bar-fill{background-image:-owg-linear-gradient(#a6a6a6, #7d7d7d);background-image:-webkit-linear-gradient(#a6a6a6, #7d7d7d);background-image:-moz-linear-gradient(#a6a6a6, #7d7d7d);background-image:-o-linear-gradient(#a6a6a6, #7d7d7d);background-image:linear-gradient(#a6a6a6, #7d7d7d)}@media only screen and (orientation: portrait){.theme-classic.view-mobile .video-controls .progress-bar-fill{background-image:-owg-linear-gradient(#a6a6a6, #7d7d7d);background-image:-webkit-linear-gradient(#a6a6a6, #7d7d7d);background-image:-moz-linear-gradient(#a6a6a6, #7d7d7d);background-image:-o-linear-gradient(#a6a6a6, #7d7d7d);background-image:linear-gradient(#a6a6a6, #7d7d7d)}.theme-classic.view-mobile .video-controls .progress-bar-fill:after{display:none}}.video-controls .progress-bar-elapsed-time{height:22px;line-height:22px;position:absolute;top:0px;right:5px;z-index:1;font-weight:bold;font-size:92.307%;color:#454545}.video-player-limited-container{position:relative;background-position:center center;background-repeat:no-repeat;background-size:contain}.video-player-limited-container video{height:100%;width:100%}.video-player-poster{position:absolute;top:0;left:0}.view-phone .video-controls-play-pause .play-icon,.view-phone .video-controls-play-pause .pause-icon{-webkit-transform:translate(0, -3px);-moz-transform:translate(0, -3px);-ms-transform:translate(0, -3px);-o-transform:translate(0, -3px);transform:translate(0, -3px)}.html-reset p{margin:0}.html-reset font{font-size:inherit;font-family:inherit}.overlay{position:fixed;top:0;right:0;bottom:0;left:0;background:rgba(0,0,0,0.5)}.overlay-message{background:transparent}.zoom-image-overlay{background:rgba(0,0,0,0.15)}.view-desktop .overlay{position:fixed;top:-75%;right:-75%;bottom:-75%;left:-75%}.start-overlay{position:fixed;top:0;right:0;bottom:0;left:0;-webkit-border-radius:10px;-moz-border-radius:10px;-ms-border-radius:10px;-o-border-radius:10px;border-radius:10px;background:transparent;display:flex;align-items:center;justify-content:center;text-align:center;z-index:-1 !important}.start-overlay.opaque{z-index:10 !important;background:rgba(0,0,0,0.35)}.start-overlay>button{background-color:transparent;align-items:center;cursor:pointer;display:flex;height:180px;justify-content:center;width:180px}.start-overlay .cs-button{align-items:center;border-radius:50px;display:flex;font-size:60px;height:100px;justify-content:center;padding:8px;text-align:center;width:100px}.start-overlay .cs-button div{height:60px;line-height:60px;padding:0px 5px;width:60px}.popup{width:100%;height:100%;display:flex;justify-content:center;align-items:center;position:absolute;top:0;display:none;background-color:rgba(255, 255, 255, 0.000001)}.popup.show{display:block}div.popup-pane{width:339px;height:225px;padding:22px;top:calc(50% - 2px);border-radius:5px}div.popup-pane p{color:#a4a4a4;height:171px;margin-top:0;overflow-y:auto;line-height:1.3;cursor:default}div.popup-pane p strong{font-weight:bold;display:block;margin-bottom:3px;font-size:0.97em}div.popup-pane p em{display:block;font-weight:200;font-size:0.97em;margin-bottom:14px;font-style:normal}div.popup-pane p span{display:block;font-size:0.89em;line-height:1.5;word-break:break-all;word-break:break-word}div.popup-pane a{position:absolute;bottom:7px;text-decoration:underline;font-weight:bold;font-size:0.86em}div.popup-pane .popup-close{right:24px;font-size:0.86em}.popup-bio{white-space:pre-wrap}.text-direction-rtl .popup .popup-pane{direction:rtl}.text-direction-rtl .popup .popup-pane p em{color:#454545;font-weight:600}.text-direction-rtl .popup .popup-pane .popup-close{left:22px;right:auto}.text-direction-rtl .popup .lightbox-close-btn{top:0;right:auto;left:-27px}.lightbox-close-btn--large{width:25px;height:25px;top:-2px;right:-1px}.lightbox-close-btn--large .icon{transform:scale(1.3)}.message-window{border-radius:8px;border:1px solid transparent}.sidebar-right:not(.sidebar-closed).theme-classic .message-window{margin-left:-120px}.sidebar-left:not(.sidebar-closed).theme-classic .message-window{margin-left:120px}.no-sidebar .message-window{margin-left:0}.message-window-header{position:relative;padding:1.1em 10px 0.8em}.message-window-header hr{position:absolute;top:auto;right:10px;bottom:0;left:10px;width:auto}.message-window-header hr+hr{bottom:1px}.message-window-heading{font-weight:normal;font-size:118.342%;margin:0}.message-window-heading p{margin:0}.image-container img{position:absolute}.zoom{position:absolute;top:0;left:0}.zoom-image{position:absolute;top:0;left:0;z-index:2000}.webobject{position:absolute;-webkit-overflow-scrolling:touch;pointer-events:all;background:white}.webobject .thumbnail{position:absolute;top:0;left:0}.webobject iframe{position:absolute;top:0;left:0;border:none;width:100%;height:100%;-webkit-overflow-scrolling:unset}.theme-classic.view-mobile .webobject-engage{border:1px solid #62686c}.theme-classic.view-mobile .webobject{overflow-y:scroll}.scrollarea{position:absolute;top:0;left:0}.scrollarea-background{position:absolute;top:0;left:0}.scrollarea-background svg{position:absolute;top:0;left:0}.scrollarea-background img{position:absolute}.scrollarea-area{position:absolute;top:0;left:0;line-height:0;overflow-y:auto;overflow-x:hidden;pointer-events:auto;z-index:2;background:transparent;-ms-overflow-style:auto}.prevent-scroll{overflow-y:hidden}.scrollarea-scrollbar{position:absolute;top:0px;left:0px;width:40px;height:0;background:transparent;pointer-events:all;cursor:pointer;z-index:10}.scrollarea-scrollbar:before{position:absolute;top:0px;left:20px;width:10px;height:100%;background:#ebebeb;border-radius:5px;content:'';display:block}.scrollarea-btn{position:absolute;top:0px;left:0px;width:40px;height:0;background:transparent;pointer-events:all;border-radius:5px;z-index:10}.scrollarea-btn:after{position:absolute;top:0px;left:21px;width:8px;height:100%;background:#b5b5b5;pointer-events:none;box-shadow:0 0 0px 1px #f2f2f2;border-radius:5px;content:'';display:block}.view-desktop .slide-object-button,.view-desktop .slide-object-button-text{width:100%;height:100%;padding:0;pointer-events:all}.theme-classic.view-mobile .slide-object-button,.theme-classic.view-mobile .slide-object-button-text{width:100%;height:100%;padding:0;background:black;color:white;left:-1px;pointer-events:all}.expanding-label-container{position:relative}.expanding-label{position:absolute;z-index:1;overflow:hidden;pointer-events:all}.cursor-hover:hover .expanding-label,.rotatable:hover .expanding-label,.cursor-hover:hover .expanding-label *,.rotatable:hover .expanding-label *{cursor:default}.cursor-hover:hover .expanding-label .cursor-hover:hover *,.rotatable:hover .expanding-label .cursor-hover:hover *,.cursor-hover:hover .expanding-label .rotatable:hover *,.rotatable:hover .expanding-label .rotatable:hover *{cursor:pointer}.slide-object .expanding-label-path{position:absolute}.slide-object .expanding-label-path.content-shown{pointer-events:all}.expanding-label-content{position:relative;top:0;left:0;padding:6px;overflow:hidden}.expanding-label-content svg{position:relative}.marker-animation{position:absolute;display:block;width:38px;height:38px}@-moz-keyframes fadeInOut{0%{opacity:0}30%{opacity:1}100%{opacity:0}}@-webkit-keyframes fadeInOut{0%{opacity:0}30%{opacity:1}100%{opacity:0}}@-o-keyframes fadeInOut{0%{opacity:0}30%{opacity:1}100%{opacity:0}}@-ms-keyframes fadeInOut{0%{opacity:0}30%{opacity:1}100%{opacity:0}}@keyframes fadeInOut{0%{opacity:0}30%{opacity:1}100%{opacity:0}}.marker-animation-pulse{z-index:-1;border-radius:50%;-webkit-transform:translate(-5px, -5px);-moz-transform:translate(-5px, -5px);-ms-transform:translate(-5px, -5px);-o-transform:translate(-5px, -5px);transform:translate(-5px, -5px)}.marker-animation-pulse:before{position:absolute;width:inherit;height:inherit;content:" ";opacity:0;-webkit-animation:fadeInOut 1.3s 0.6s infinite;-moz-animation:fadeInOut 1.3s 0.6s infinite;-ms-animation:fadeInOut 1.3s 0.6s infinite;-o-animation:fadeInOut 1.3s 0.6s infinite;animation:fadeInOut 1.3s 0.6s infinite;background-image:-owg-radial-gradient(white, white 30%, rgba(0,0,0,0) 70%, rgba(0,0,0,0));background-image:-webkit-radial-gradient(white, white 30%, rgba(0,0,0,0) 70%, rgba(0,0,0,0));background-image:-moz-radial-gradient(white, white 30%, rgba(0,0,0,0) 70%, rgba(0,0,0,0));background-image:-o-radial-gradient(white, white 30%, rgba(0,0,0,0) 70%, rgba(0,0,0,0));background-image:radial-gradient(white, white 30%, rgba(0,0,0,0) 70%, rgba(0,0,0,0))}.marker-animation-pulse:after{position:absolute;width:inherit;height:inherit;content:" ";background-image:-owg-radial-gradient(rgba(0,0,0,0.8), rgba(0,0,0,0.8) 30%, rgba(0,0,0,0) 70%, rgba(0,0,0,0));background-image:-webkit-radial-gradient(rgba(0,0,0,0.8), rgba(0,0,0,0.8) 30%, rgba(0,0,0,0) 70%, rgba(0,0,0,0));background-image:-moz-radial-gradient(rgba(0,0,0,0.8), rgba(0,0,0,0.8) 30%, rgba(0,0,0,0) 70%, rgba(0,0,0,0));background-image:-o-radial-gradient(rgba(0,0,0,0.8), rgba(0,0,0,0.8) 30%, rgba(0,0,0,0) 70%, rgba(0,0,0,0));background-image:radial-gradient(rgba(0,0,0,0.8), rgba(0,0,0,0.8) 30%, rgba(0,0,0,0) 70%, rgba(0,0,0,0));-webkit-animation:fadeInOut 1.3s infinite;-moz-animation:fadeInOut 1.3s infinite;-ms-animation:fadeInOut 1.3s infinite;-o-animation:fadeInOut 1.3s infinite;animation:fadeInOut 1.3s infinite}.marker-animation-swirl{position:absolute;top:14px;left:-3px;-webkit-transform-origin:right top;-moz-transform-origin:right top;-ms-transform-origin:right top;-o-transform-origin:right top;transform-origin:right top;width:17px;height:17px;border-radius:0 0 0 34px;background-image:-owg-linear-gradient(white, white 60%, rgba(0,0,0,0) 90%, rgba(0,0,0,0));background-image:-webkit-linear-gradient(white, white 60%, rgba(0,0,0,0) 90%, rgba(0,0,0,0));background-image:-moz-linear-gradient(white, white 60%, rgba(0,0,0,0) 90%, rgba(0,0,0,0));background-image:-o-linear-gradient(white, white 60%, rgba(0,0,0,0) 90%, rgba(0,0,0,0));background-image:linear-gradient(white, white 60%, rgba(0,0,0,0) 90%, rgba(0,0,0,0))}#dragdrop-gradient stop:first-child{stop-color:#fdfdfd}#dragdrop-gradient stop:last-child{stop-color:#e9e9e9}#dragdrop-gradient-2 stop:first-child{stop-color:red}#dragdrop-gradient-2 stop:last-child{stop-color:blue}#dragdrop-hover-gradient stop:first-child{stop-color:#bafbfb}#dragdrop-hover-gradient stop:last-child{stop-color:#a6e9e9}#wordbank-droparea-stroke-gradient stop:first-child{stop-color:#6c6c6c}#wordbank-droparea-stroke-gradient stop:last-child{stop-color:#c7c7c7}.slide-object-dragdrop-shape{stroke:#c7c7c7;stroke-width:1px;pointer-events:all}.slide-object-dragitem-hover{cursor:pointer}.slide-object-dragitem-hover .slide-object-dragdrop-shape{stroke:#bafbfb}.slide-object-droparea .slide-object-dragdrop-wordbank .slide-object-dragdrop-shape{stroke:url("#wordbank-droparea-stroke-gradient")}.dragdrop-review-dot .dragdrop-review-dot-drag-correct:nth-child(1){fill:#33a833;stroke:#008408;stroke-width:1.5}.dragdrop-review-dot .dragdrop-review-dot-drag-correct:nth-child(2),.dragdrop-review-dot .dragdrop-review-dot-drop-correct:nth-child(2){fill:transparent;stroke:#5cc959;stroke-width:1}.dragdrop-review-dot .dragdrop-review-dot-drag-incorrect:nth-child(1){fill:red;stroke:#fb3b3b;stroke-width:1.5}.dragdrop-review-dot .dragdrop-review-dot-drag-incorrect:nth-child(2){fill:transparent;stroke:#641d1d;stroke-width:1}.dragdrop-review-dot .dragdrop-review-dot-drop-correct:nth-child(1),.dragdrop-review-dot .dragdrop-review-dot-drop-incorrect:nth-child(1){fill:black;stroke:none}.dragdrop-review-dot .dragdrop-review-dot-drop-incorrect:nth-child(2){fill:transparent;stroke:#db0000;stroke-width:1}.dragdrop-review-dot text{fill:white;font-size:92.307%}.theme-classic.view-mobile .dragdrop-review-dot text{font-size:76%}.slide-object-textinput textarea{width:100%;overflow-x:hidden;overflow-y:auto;resize:none}@-moz-keyframes rotate-hotspot{0%{-webkit-transform:rotate(0deg) scale(0.8);-moz-transform:rotate(0deg) scale(0.8);-ms-transform:rotate(0deg) scale(0.8);-o-transform:rotate(0deg) scale(0.8);transform:rotate(0deg) scale(0.8)}100%{-webkit-transform:rotate(360deg) scale(0.8);-moz-transform:rotate(360deg) scale(0.8);-ms-transform:rotate(360deg) scale(0.8);-o-transform:rotate(360deg) scale(0.8);transform:rotate(360deg) scale(0.8)}}@-webkit-keyframes rotate-hotspot{0%{-webkit-transform:rotate(0deg) scale(0.8);-moz-transform:rotate(0deg) scale(0.8);-ms-transform:rotate(0deg) scale(0.8);-o-transform:rotate(0deg) scale(0.8);transform:rotate(0deg) scale(0.8)}100%{-webkit-transform:rotate(360deg) scale(0.8);-moz-transform:rotate(360deg) scale(0.8);-ms-transform:rotate(360deg) scale(0.8);-o-transform:rotate(360deg) scale(0.8);transform:rotate(360deg) scale(0.8)}}@-o-keyframes rotate-hotspot{0%{-webkit-transform:rotate(0deg) scale(0.8);-moz-transform:rotate(0deg) scale(0.8);-ms-transform:rotate(0deg) scale(0.8);-o-transform:rotate(0deg) scale(0.8);transform:rotate(0deg) scale(0.8)}100%{-webkit-transform:rotate(360deg) scale(0.8);-moz-transform:rotate(360deg) scale(0.8);-ms-transform:rotate(360deg) scale(0.8);-o-transform:rotate(360deg) scale(0.8);transform:rotate(360deg) scale(0.8)}}@-ms-keyframes rotate-hotspot{0%{-webkit-transform:rotate(0deg) scale(0.8);-moz-transform:rotate(0deg) scale(0.8);-ms-transform:rotate(0deg) scale(0.8);-o-transform:rotate(0deg) scale(0.8);transform:rotate(0deg) scale(0.8)}100%{-webkit-transform:rotate(360deg) scale(0.8);-moz-transform:rotate(360deg) scale(0.8);-ms-transform:rotate(360deg) scale(0.8);-o-transform:rotate(360deg) scale(0.8);transform:rotate(360deg) scale(0.8)}}@keyframes rotate-hotspot{0%{-webkit-transform:rotate(0deg) scale(0.8);-moz-transform:rotate(0deg) scale(0.8);-ms-transform:rotate(0deg) scale(0.8);-o-transform:rotate(0deg) scale(0.8);transform:rotate(0deg) scale(0.8)}100%{-webkit-transform:rotate(360deg) scale(0.8);-moz-transform:rotate(360deg) scale(0.8);-ms-transform:rotate(360deg) scale(0.8);-o-transform:rotate(360deg) scale(0.8);transform:rotate(360deg) scale(0.8)}}@-moz-keyframes fade-hotspot{0%{opacity:0}50%{opacity:0}70%{opacity:0.4}100%{opacity:0}}@-webkit-keyframes fade-hotspot{0%{opacity:0}50%{opacity:0}70%{opacity:0.4}100%{opacity:0}}@-o-keyframes fade-hotspot{0%{opacity:0}50%{opacity:0}70%{opacity:0.4}100%{opacity:0}}@-ms-keyframes fade-hotspot{0%{opacity:0}50%{opacity:0}70%{opacity:0.4}100%{opacity:0}}@keyframes fade-hotspot{0%{opacity:0}50%{opacity:0}70%{opacity:0.4}100%{opacity:0}}.hotspot-ring,.slide-object .hotspot-marker:before,.slide-object .hotspot-marker:after,.slide-object .hotspot-marker span:before{position:absolute;content:" ";display:block;border-radius:50%;border:5px solid #00ecf5;opacity:0;-webkit-animation:fade-hotspot 0.8s infinite linear;-moz-animation:fade-hotspot 0.8s infinite linear;-ms-animation:fade-hotspot 0.8s infinite linear;-o-animation:fade-hotspot 0.8s infinite linear;animation:fade-hotspot 0.8s infinite linear}.slide-object .hotspot-marker{position:absolute;border-radius:50%;background:black;color:black;border-left-color:white;border-right-color:white;border-width:7px;border-style:solid;margin-left:-7px;margin-top:-7px;box-sizing:content-box;width:2px;height:2px;-webkit-animation:rotate-hotspot 1s infinite linear;-moz-animation:rotate-hotspot 1s infinite linear;-ms-animation:rotate-hotspot 1s infinite linear;-o-animation:rotate-hotspot 1s infinite linear;animation:rotate-hotspot 1s infinite linear}.slide-object .hotspot-marker:before{position:absolute;top:-13px;right:-13px;width:16px;height:16px}.slide-object .hotspot-marker:after{position:absolute;top:-23px;right:-23px;width:36px;height:36px;-webkit-animation-delay:.1s;-moz-animation-delay:.1s;-ms-animation-delay:.1s;-o-animation-delay:.1s;animation-delay:.1s}.slide-object .hotspot-marker span:before{position:absolute;top:-33px;right:-33px;width:56px;height:56px;-webkit-animation-delay:.2s;-moz-animation-delay:.2s;-ms-animation-delay:.2s;-o-animation-delay:.2s;animation-delay:.2s}.drop-list{position:absolute}.drop-list svg{cursor:pointer}.drop-list text{-webkit-touch-callout:none;-webkit-user-select:none;-khtml-user-select:none;-moz-user-select:none;-ms-user-select:none;user-select:none}.drop-list:focus{outline:none}.drop-list-drop-down{position:absolute;top:0;left:0;border-width:1px;border-style:solid;background:white;overflow:hidden}.drop-list-drop-down-inner{height:100%}.drop-list-top-container{position:absolute;top:0;left:0}.drop-list-top-container svg{overflow:visible}.drop-list-scrollable{overflow-x:hidden;overflow-y:scroll}#drop-list-gradient stop:first-child{stop-color:#fdfdfd}#drop-list-gradient stop:last-child{stop-color:#dfdfdf}.drop-list-item{pointer-events:visible}.drop-list-item-over{fill:#adffff}.drop-list-item-out{fill:white}.drop-list-item-selected{fill:#fbfe98}.mobile-drop-list{position:absolute;z-index:999;pointer-events:all;opacity:0}.timer{position:absolute;top:6px;right:0}.text-direction-rtl .timer{position:absolute;top:6px;right:auto;left:0}.timer svg{overflow:visible}.timer-text,.timer-wheel{position:relative;float:right}.text-direction-rtl .timer-text,.text-direction-rtl .timer-wheel{float:left}.timer-text{margin-right:7px}.text-direction-rtl .timer-text{margin-left:0;margin-right:7px}.timer-text:focus{outline:none !important}.cs-duration stop:first-child{stop-color:#00aaff}.cs-duration stop:last-child{stop-color:#00d4ff}.cs-elapsed stop:first-child{stop-color:#fde246}.cs-elapsed stop:last-child{stop-color:#fccd2b}.theme-classic.view-mobile .timer{background:#494949}.theme-classic.view-mobile .timer .timer-text{width:100%;text-align:center;margin:0;color:white;top:50%;-webkit-transform:translateY(-50%);-moz-transform:translateY(-50%);-ms-transform:translateY(-50%);-o-transform:translateY(-50%);transform:translateY(-50%)}.sequence-ctrl{position:absolute;top:0;left:0;pointer-events:all}.sequence-ctrl-scroll-area{position:absolute;top:0;left:0;overflow-x:hidden}.sequence-ctrl-drop{position:absolute;top:0;left:0;overflow:visible}.sequence-ctrl-num{position:relative;float:left;font-size:123.077%;font-weight:bold;overflow:hidden}.sequence-ctrl-hit{position:relative;float:left}.sequence-ctrl-bar{position:absolute;top:0;left:0;height:2px;background:black}.sequence-ctrl-bar:before{position:relative;float:left;top:-2px;display:block;content:"";width:0px;height:0px;border-style:solid;border-width:3px 0 3px 4px;border-color:transparent transparent transparent black}.sequence-ctrl-bar:after{position:relative;float:right;top:-2px;display:block;content:"";width:0px;height:0px;border-style:solid;border-width:3px 4px 3px 0;border-color:transparent black transparent transparent}.annotation-arrow-square{-webkit-transform:translate(-53px, -34px);-moz-transform:translate(-53px, -34px);-ms-transform:translate(-53px, -34px);-o-transform:translate(-53px, -34px);transform:translate(-53px, -34px)}.annotation-arrow-round{-webkit-transform:translate(-53px, -30px);-moz-transform:translate(-53px, -30px);-ms-transform:translate(-53px, -30px);-o-transform:translate(-53px, -30px);transform:translate(-53px, -30px)}.annotation-arrow-triangle{-webkit-transform:translate(-49px, -34px);-moz-transform:translate(-49px, -34px);-ms-transform:translate(-49px, -34px);-o-transform:translate(-49px, -34px);transform:translate(-49px, -34px)}.annotation-arrow-v{-webkit-transform:translate(-43px, -33px);-moz-transform:translate(-43px, -33px);-ms-transform:translate(-43px, -33px);-o-transform:translate(-43px, -33px);transform:translate(-43px, -33px)}.annotation-check{-webkit-transform:translate(-30px, -30px);-moz-transform:translate(-30px, -30px);-ms-transform:translate(-30px, -30px);-o-transform:translate(-30px, -30px);transform:translate(-30px, -30px)}.annotation-cross{-webkit-transform:translate(-30px, -30px);-moz-transform:translate(-30px, -30px);-ms-transform:translate(-30px, -30px);-o-transform:translate(-30px, -30px);transform:translate(-30px, -30px)}.annotation-rectangle{position:absolute;border-style:solid;box-shadow:0 1px 0 1px rgba(0,0,0,0.2)}.annotation-spotlight{position:absolute}.slideframe{position:absolute;top:0;left:0;overflow:hidden;pointer-events:all;background:rgba(255, 255, 255, 0.000001)}#app-top-overlay{display:none}#app-top-container{position:absolute;top:0;left:0;pointer-events:all}.acc-blocker{width:100%;height:100%;position:absolute;top:0px;left:0px}.acc-shadow-dom{overflow:hidden;display:block;position:absolute;left:0;top:0;z-index:100000;pointer-events:none}.view-mobile .acc-shadow-dom{z-index:unset}.acc-shadow-el{background:none;border:none;pointer-events:none;position:absolute;display:block;opacity:0 !important}.acc-shadow-el[aria-hidden="true"]{visibility:hidden}.view-mobile .acc-shadow-el{pointer-events:unset}.acc-text{margin:0;color:transparent}.acc-droplist{color:transparent;border:0}.acc-checkbox{-webkit-appearance:none}.acc-radio{-webkit-appearance:none}.acc-slider{-webkit-appearance:none;border:transparent;background:transparent}.acc-slider::-webkit-slider-thumb{-webkit-appearance:none}.acc-slider::-moz-range-thumb{background:transparent;border:transparent}.acc-slider::-ms-thumb,.acc-slider::-ms-track,.acc-slider::-ms-fill-lower,.acc-slider::-ms-fill-upper{border:transparent;background:transparent;color:transparent}.acc-textinput{border:none !important;background:none;border-radius:0;color:transparent !important;transform-origin:0 0;opacity:unset !important;resize:none}.acc-textinput::-webkit-input-placeholder{color:rgba(0,0,0,0)}.acc-textinput:-moz-placeholder{color:rgba(0,0,0,0)}.acc-textinput::-moz-placeholder{color:rgba(0,0,0,0)}.acc-textinput:-ms-input-placeholder{color:rgba(0,0,0,0)}.acc-clickable{pointer-events:auto !important}.slide-container{position:relative;margin:0 auto}.view-desktop .slide-container{-webkit-transform-origin:50% 0;-moz-transform-origin:50% 0;-ms-transform-origin:50% 0;-o-transform-origin:50% 0;transform-origin:50% 0}.popup.show ~ .area-primary .main-window-slide-container{position:relative}.popup.show ~ .area-primary .main-window-slide-container:after{background:#000000;opacity:0.6;content:"";position:absolute;top:0;right:0;bottom:0;left:0}.slide-transition-container{position:absolute;top:0;left:0}.slide{position:absolute;top:0;left:0;-webkit-transform-origin:left top 50%;-moz-transform-origin:left top 50%;-ms-transform-origin:left top 50%;-o-transform-origin:left top 50%;transform-origin:left top 50%}.slide-overlay{position:absolute;top:0;left:0;background:black;z-index:2000}.slide-top-container{position:absolute;top:0;left:0;z-index:1000}.slide-top-container svg{overflow:visible}.slide-text-fix{position:absolute;top:-1000px;left:-1000px;width:1px;height:1px;background:rgba(0,0,0,0)}.slide-layer{position:absolute;top:0;left:0;width:100%;height:100%;margin:0;overflow:hidden}.alternating-svg .slideobject-maskable{position:absolute;top:0;left:0}.slide-object{position:absolute !important;pointer-events:none}.slide-object text{text-rendering:geometricPrecision;font-feature-settings:'liga';-webkit-touch-callout:none;-webkit-user-select:none;-khtml-user-select:none;-moz-user-select:none;-ms-user-select:none;user-select:none;line-height:normal}.slide-object text .text-run{unicode-bidi:isolate-override;unicode-bidi:-webkit-isolate-override}.slide-object text .text-run tspan{white-space:pre}.slide-object text .text-segment{pointer-events:none}.slide-object text .text-segment.link{pointer-events:all}.slide-object text .rtl-pos-span{direction:rtl;unicode-bidi:isolate-override;unicode-bidi:-webkit-isolate-override;white-space:pre}.slide-object g .text-background{pointer-events:none}.slide-object input,.slide-object textarea{position:absolute;top:0;left:0;background:none;border:none;border-radius:0}.slide-object:focus{outline:none}.slide-object-image{pointer-events:auto}.slide-object svg{position:relative;display:block;overflow:visible;pointer-events:none}.slide-object g.eventable{pointer-events:visiblePainted}.slide-object g.uneventable{pointer-events:none}.slide-object use{pointer-events:none}.slide-object.cursor-disabled input,.slide-object.cursor-disabled textarea{cursor:inherit}.tooltip *{pointer-events:none;cursor:default}.placeholder-object{background:#ccc;border:1px solid #666;padding:10px}.textlib{position:relative}.textlib-wrapper .textlib{position:absolute;z-index:1}.textlib-wrapper .textlib .textlib-inner{position:static}.textlib .textlib-inner{display:-webkit-box;display:-webkit-flex;display:-moz-flex;display:-ms-flexbox;display:flex;width:100%;height:100%}.textlib .textlib-content-wrap{overflow-wrap:break-word;-webkit-box-flex:none;-webkit-flex:none;-moz-box-flex:none;-moz-flex:none;-ms-flex:none;flex:none;width:100%}.textlib .textlib-content-wrap font{white-space:pre-wrap}.textlib p{margin:0}.textlib font{font-size:inherit;font-family:inherit}.slide-bg{position:absolute;top:0;left:0;z-index:0}.object-text-shadow{text-shadow:2px 2px 3px rgba(0,0,0,0.2)}.link-hit-area{cursor:pointer;fill:none;pointer-events:all}.slide-loader-overlay{position:fixed;top:0;right:0;bottom:0;left:0;pointer-events:all;z-index:1000}.slide-loader-overlay.with-indicator{cursor:none}.slide-loader-overlay .slide-loader{background-size:45px;position:absolute}#slide-lock{position:absolute;z-index:10000;width:31px;height:34px;background:url(data:image/png;base64,iVBORw0KGgoAAAANSUhEUgAAAB8AAAAiCAYAAACnSgJKAAACcklEQVRYhe2WwWsTQRTG34qHQDahzhBIWZKAORRaFkG6KxQsaRREcqoH0YN49BCPAdFD6UnrnyF6sRf1H8hSEg8hlKKFktIUIWSDlDYwhEJDdvJ50A1Jk6hps82l32XgzZv5fe/tY3eJLnUpIgprOrJWDhODJ5LLkzEQ1nTYtZ+TMRDWdACYjAEXPhED3fALN3AafqEGBsGllKhUqt4bOA2XUqLVauHk5ATl/R/eGuiGd4OPj48hhMDOTsk7Ay58ELher+Pg4ABbW9/ObeDqsI12u03tdpuklCSlJMdxOqvjOMT5NXr75hW9ePn6rOy/w11wtVqjUIiT4zj08NGzM8P+S2FN77R6d3cPganreP9hHbVaDUt3HuDj+mdvp70bnLVymNMXUalUUCgUMacvjgV+ZdhGtVqj+Vv36Mund5Rcuq1Eoxptbn4nxqYoGtXIs+oTyeVOxW4sa+UwM7uAUqkEy9qAfiNxsV+7+6nHsKwNbG9v4+b83T64YRhgjIFzDs45UqnU+Azu7e1jZnYBT54+R/5roefieDyO1dVVSCnRbDZRLpeRyWQwPT3tbYdM08TKygps2wbnHIwxMMZQLBaRTqdhmqZ3BjjnEEKAMdYDYYwhn8/3xV0NnfZRBPy+W1GUkc6Nlj1AjDEoikIAyF17AH8MAaB6vd7DG/p6HUWHh4f/zOGc98XODVcUhdbW1sjn81EgECBVVSkUCpGmaRSLxcjn83Xyxi7GWN9fT7cajQZs2x44dGNpu1u53++nYDBInHOKRCIUi8VIVVVSVXXgubEM3NHRUV9cCEFCCHIch4iIDMPwZuAGDdNpefLMz6Nff/cMQ2ukJmUAAAAASUVORK5CYII=)}.layer-modal-bg{position:absolute;top:0;left:0;width:100%;height:100%;background:rgba(255, 255, 255, 0.000001);pointer-events:all}#presentation-canvas{position:absolute}html.-ms- .slide-object svg{font-family:sans-serif}html.-ms- .slide-object input,html.-ms- .slide-object textarea{background:rgba(0,0,0,0)}html.-ms- input[type='range']::-ms-tooltip{display:none}html.-ms- .overlay-message{background:rgba(0,0,0,0)}html.-ms- input::-ms-clear{display:none}html.-ms- .view-desktop .panel-content{height:100% !important}html.-ms- .top-tab:before{top:30% !important}html.-webkit-,html.-webkit- body{-webkit-tap-highlight-color:rgba(255,255,255,0);-webkit-tap-highlight-color:transparent}@media only screen and (orientation: landscape){_::-webkit-full-page-media button.caption-btn svg.caption-icon,_:future button.caption-btn svg.caption-icon,.theme-classic.view-mobile button.caption-btn svg.caption-icon{margin-left:-7px !important}}@font-face{font-family:"Open Sans Full";font-style:normal;font-weight:300;src:url(../../../html5/lib/stylesheets/mobile-fonts/open-sans-light.woff) format("woff")}@font-face{font-family:"Open Sans Full";font-style:normal;font-weight:400;src:url(../../../html5/lib/stylesheets/mobile-fonts/open-sans-regular.woff) format("woff")}@font-face{font-family:"Open Sans Full";font-style:normal;font-weight:700;src:url(../../../html5/lib/stylesheets/mobile-fonts/open-sans-bold.woff) format("woff")}.placeholder{background-image:-owg-linear-gradient(#bcbcbc, #e6e6e6);background-image:-webkit-linear-gradient(#bcbcbc, #e6e6e6);background-image:-moz-linear-gradient(#bcbcbc, #e6e6e6);background-image:-o-linear-gradient(#bcbcbc, #e6e6e6);background-image:linear-gradient(#bcbcbc, #e6e6e6);display:flex;justify-content:center;align-items:center}.placeholder-text{color:#9B9B9B;font-weight:bold;font-family:Arial;width:100%;text-align:center}.slide-loader{position:absolute;pointer-events:none;left:50%;top:50%;-webkit-animation:spin 1.8s linear infinite;-moz-animation:spin 1.8s linear infinite;-ms-animation:spin 1.8s linear infinite;animation:spin 1.8s linear infinite;width:100px;height:100px;-webkit-transform:translate(-50%, -50%);-ms-transform:translate(-50%, -50%);z-index:-1;background:transparent url("data:image/svg+xml;base64,CjxzdmcgeG1sbnM9Imh0dHA6Ly93d3cudzMub3JnLzIwMDAvc3ZnIiB2ZXJzaW9uPSIxLjEiIHhtbG5zOnhsaW5rPSJodHRwOi8vd3d3LnczLm9yZy8xOTk5L3hsaW5rIiBwcmVzZXJ2ZUFzcGVjdFJhdGlvPSJub25lIiB3aWR0aD0iMTAwcHgiIGhlaWdodD0iMTAwcHgiIHZpZXdCb3g9Ii0xIC0xIDEwMSAxMDEiPgogIDxkZWZzPgogICAgPGxpbmVhckdyYWRpZW50IGlkPSJncmFkIiBncmFkaWVudFVuaXRzPSJ1c2VyU3BhY2VPblVzZSIgeDE9Ii0wLjA1IiB5MT0iLTUwLjA3NSIgeDI9Ii0wLjA1IiB5Mj0iLTI1LjkyNDk5OTk5OTk5OTk5NyIgc3ByZWFkTWV0aG9kPSJwYWQiPgogICAgICA8c3RvcCAgb2Zmc2V0PSIwJSIgc3RvcC1jb2xvcj0iIzAwMDAwMCIvPgogICAgICAKICAgICAgPHN0b3AgIG9mZnNldD0iNTAuOTgwMzkyMTU2ODYyNzQlIiBzdG9wLWNvbG9yPSIjMDAwMDAwIiBzdG9wLW9wYWNpdHk9IjAuNTIxNTY4NjI3NDUwOTgwNCIvPgogICAgICAKICAgICAgPHN0b3AgIG9mZnNldD0iMTAwJSIgc3RvcC1jb2xvcj0iI0ZGRkZGRiIgc3RvcC1vcGFjaXR5PSIwIi8+CiAgICA8L2xpbmVhckdyYWRpZW50PgogICAgPGcgaWQ9InNwb2tlIj4KICAgICAgPHBhdGggZmlsbD0idXJsKCNncmFkKSIgc3Ryb2tlPSJub25lIiBkPSIKICAgICAgTSAwLjUgLTI2LjMKICAgICAgTCAxLjk1IC01MCAtMi4wNSAtNTAgLTEgLTI2CiAgICAgIFEgLTAuODA1MjczNDM3NSAtMjYuNDM1MTU2MjUgLTAuMyAtMjYuMyAwLjAzMzc4OTA2MjUgLTI2LjUyOTg4MjgxMjUgMC41IC0yNi4zIFoiLz4KICAgIDwvZz4KICA8L2RlZnM+CiAgCiAgPGcgdHJhbnNmb3JtPSJtYXRyaXgoIDEsIDAsIDAsIDEsIDQ5LjU1LDUwKSAiPgogICAgPHVzZSB4bGluazpocmVmPSIjc3Bva2UiLz4KICA8L2c+CiAgCiAgPGcgdHJhbnNmb3JtPSJtYXRyaXgoIDAuOTM5Njk3MjY1NjI1LCAwLjM0MTMwODU5Mzc1LCAtMC4zNDIwMjU3NTY4MzU5Mzc1LCAwLjkzNzcyODg4MTgzNTkzNzUsIDQ5LjU1LDQ5LjYpICI+CiAgICA8dXNlIHhsaW5rOmhyZWY9IiNzcG9rZSIgb3BhY2l0eT0iLjA1Ii8+CiAgPC9nPgogIAogIDxnIHRyYW5zZm9ybT0ibWF0cml4KCAwLjc2NjI5NjM4NjcxODc1LCAwLjY0MjEyMDM2MTMyODEyNSwgLTAuNjQyMTIwMzYxMzI4MTI1LCAwLjc2NDE5MDY3MzgyODEyNSwgNDkuNSw1MCkgIj4KICAgIDx1c2UgeGxpbms6aHJlZj0iI3Nwb2tlIiBvcGFjaXR5PSIuMSIvPgogIDwvZz4KICAKICA8ZyB0cmFuc2Zvcm09Im1hdHJpeCggMC41MDA0NzMwMjI0NjA5Mzc1LCAwLjg2NTQ3ODUxNTYyNSwgLTAuODY0NzQ2MDkzNzUsIDAuNDk4NDc0MTIxMDkzNzUsIDQ5LjU1LDUwKSAiPgogICAgPHVzZSB4bGluazpocmVmPSIjc3Bva2UiIG9wYWNpdHk9Ii4yIiAvPgogIDwvZz4KICAKICA8ZyB0cmFuc2Zvcm09Im1hdHJpeCggMC4xNzQyNTUzNzEwOTM3NSwgMC45ODQ0ODE4MTE1MjM0Mzc1LCAtMC45ODMwOTMyNjE3MTg3NSwgMC4xNzI2NTMxOTgyNDIxODc1LCA0OS41NSw0OS45NSkgIj4KICAgIDx1c2UgeGxpbms6aHJlZj0iI3Nwb2tlIiBvcGFjaXR5PSIuMyIgLz4KICA8L2c+CiAgCiAgPGcgdHJhbnNmb3JtPSJtYXRyaXgoIC0wLjE3Mjk1ODM3NDAyMzQzNzUsIDAuOTg0NzEwNjkzMzU5Mzc1LCAtMC45ODI4Nzk2Mzg2NzE4NzUsIC0wLjE3Mzk5NTk3MTY3OTY4NzUsIDQ5LjYsNTApICI+CiAgICA8dXNlIHhsaW5rOmhyZWY9IiNzcG9rZSIgb3BhY2l0eT0iLjM1IiAvPgogIDwvZz4KICAKICA8ZyB0cmFuc2Zvcm09Im1hdHJpeCggLTAuNDk5MzEzMzU0NDkyMTg3NSwgMC44NjYxNDk5MDIzNDM3NSwgLTAuODY0MTA1MjI0NjA5Mzc1LCAtMC40OTk2NjQzMDY2NDA2MjUsIDQ5LjYsNTApICI+CiAgICA8dXNlIHhsaW5rOmhyZWY9IiNzcG9rZSIgb3BhY2l0eT0iLjQiIC8+CiAgPC9nPgogIAogIDxnIHRyYW5zZm9ybT0ibWF0cml4KCAtMC43NjU0NDE4OTQ1MzEyNSwgMC42NDMxNTc5NTg5ODQzNzUsIC0wLjY0MTA5ODAyMjQ2MDkzNzUsIC0wLjc2NTA3NTY4MzU5Mzc1LCA0OS42LDQ5Ljk1KSAiPgogICAgPHVzZSB4bGluazpocmVmPSIjc3Bva2UiIG9wYWNpdHk9Ii40NSIgLz4KICA8L2c+CiAgCiAgPGcgdHJhbnNmb3JtPSJtYXRyaXgoIC0wLjkzOTI3MDAxOTUzMTI1LCAwLjM0MjU1OTgxNDQ1MzEyNSwgLTAuMzQwNzU5Mjc3MzQzNzUsIC0wLjkzODIwMTkwNDI5Njg3NSwgNDkuNTUsNTApICI+CiAgICA8dXNlIHhsaW5rOmhyZWY9IiNzcG9rZSIgb3BhY2l0eT0iLjUiIC8+CiAgPC9nPgogIAogIDxnIHRyYW5zZm9ybT0ibWF0cml4KCAtMC45OTk3ODYzNzY5NTMxMjUsIDAuMDAwNjQwODY5MTQwNjI1LCAwLjAwMDY4NjY0NTUwNzgxMjUsIC0wLjk5ODE2ODk0NTMxMjUsIDQ5LjUsNTApICI+CiAgICA8dXNlIHhsaW5rOmhyZWY9IiNzcG9rZSIgb3BhY2l0eT0iLjU1IiAvPgogIDwvZz4KICAKICA8ZyB0cmFuc2Zvcm09Im1hdHJpeCggLTAuOTM5Njk3MjY1NjI1LCAtMC4zNDEzNTQzNzAxMTcxODc1LCAwLjM0MjA0MTAxNTYyNSwgLTAuOTM3NzQ0MTQwNjI1LCA0OS41LDUwLjA1KSAiPgogICAgPHVzZSB4bGluazpocmVmPSIjc3Bva2UiIG9wYWNpdHk9Ii42IiAvPgogIDwvZz4KICAKICA8ZyB0cmFuc2Zvcm09Im1hdHJpeCggLTAuNzY2Mjk2Mzg2NzE4NzUsIC0wLjY0MjE4MTM5NjQ4NDM3NSwgMC42NDIxNTA4Nzg5MDYyNSwgLTAuNzY0MjA1OTMyNjE3MTg3NSwgNDkuNTUsNDkuOTUpICI+CiAgICA8dXNlIHhsaW5rOmhyZWY9IiNzcG9rZSIgb3BhY2l0eT0iLjY1IiAvPgogIDwvZz4KICAKICA8ZyB0cmFuc2Zvcm09Im1hdHJpeCggLTAuNTAwNDU3NzYzNjcxODc1LCAtMC44NjU1Mzk1NTA3ODEyNSwgMC44NjQ4MDcxMjg5MDYyNSwgLTAuNDk4NDc0MTIxMDkzNzUsIDQ5LjUsNTApICI+CiAgICA8dXNlIHhsaW5rOmhyZWY9IiNzcG9rZSIgb3BhY2l0eT0iLjciIC8+CiAgPC9nPgogIAogIDxnIHRyYW5zZm9ybT0ibWF0cml4KCAtMC4xNzQyNDAxMTIzMDQ2ODc1LCAtMC45ODQ1Mjc1ODc4OTA2MjUsIDAuOTgzMTU0Mjk2ODc1LCAtMC4xNzI2Mzc5Mzk0NTMxMjUsIDQ5LjUsNTApICI+CiAgICA8dXNlIHhsaW5rOmhyZWY9IiNzcG9rZSIgb3BhY2l0eT0iLjc1IiAvPgogIDwvZz4KICAKICA8ZyB0cmFuc2Zvcm09Im1hdHJpeCggMC4xNzMwMDQxNTAzOTA2MjUsIC0wLjk4NDc0MTIxMDkzNzUsIDAuOTgyODk0ODk3NDYwOTM3NSwgMC4xNzQwMTEyMzA0Njg3NSwgNDkuNSw1MCkgIj4KICAgIDx1c2UgeGxpbms6aHJlZj0iI3Nwb2tlIiBvcGFjaXR5PSIuOCIgLz4KICA8L2c+CiAgCiAgPGcgdHJhbnNmb3JtPSJtYXRyaXgoIDAuNDk5Mzc0Mzg5NjQ4NDM3NSwgLTAuODY2MTk1Njc4NzEwOTM3NSwgMC44NjQxMjA0ODMzOTg0Mzc1LCAwLjQ5OTY5NDgyNDIxODc1LCA0OS41NSw1MCkgIj4KICAgIDx1c2UgeGxpbms6aHJlZj0iI3Nwb2tlIiBvcGFjaXR5PSIuODUiIC8+CiAgPC9nPgogIAogIDxnIHRyYW5zZm9ybT0ibWF0cml4KCAwLjc2NTUwMjkyOTY4NzUsIC0wLjY0MzE3MzIxNzc3MzQzNzUsIDAuNjQxMDk4MDIyNDYwOTM3NSwgMC43NjUxMjE0NTk5NjA5Mzc1LCA0OS41LDUwKSAiPgogICAgPHVzZSB4bGluazpocmVmPSIjc3Bva2UiIG9wYWNpdHk9Ii45IiAvPgogIDwvZz4KICAKICA8ZyB0cmFuc2Zvcm09Im1hdHJpeCggMC45MzkzMzEwNTQ2ODc1LCAtMC4zNDI1NTk4MTQ0NTMxMjUsIDAuMzQwNzQ0MDE4NTU0Njg3NSwgMC45MzgyMzI0MjE4NzUsIDQ5LjUsNDkuOTUpICI+CiAgICA8dXNlIHhsaW5rOmhyZWY9IiNzcG9rZSIgb3BhY2l0eT0iLjk1IiAvPgogIDwvZz4KPC9zdmc+Cg==") no-repeat center center}.mobile-chrome-warning{position:fixed;width:300px;height:75px;bottom:60px;background:rgba(0,0,0,0.0001);display:none;pointer-events:none;z-index:99}.mobile-chrome-warning-btn{position:absolute;left:-16px;top:-15px;width:107px;height:107px;background:rgba(0,0,0,0.6);border-radius:50%;border:1px solid rgba(255,255,255,0.2);pointer-events:all;-webkit-transform:scale(0.6)}.mobile-chrome-warning-btn svg{position:absolute;left:60%;top:58%;-webkit-transform:translate(-50%, -50%)}.mobile-chrome-warning-bubble{position:relative;color:white;padding:10px;background:rgba(0,0,0,0.8);border-radius:5px;float:left;margin-left:100px;margin-top:15px;pointer-events:none}.mobile-chrome-warning-bubble:before{position:absolute;top:8.5px;left:-20px;width:30px;height:30px;content:'';display:block;width:0;height:0;border-style:solid;border-width:12.5px 20px 12.5px 0;border-color:transparent rgba(0,0,0,0.8) transparent transparent;pointer-events:none}.theme-classic.view-mobile .swipe-resume-arrow{position:fixed;top:30%;left:50%;-webkit-transform:translate(-50%, 0);width:12%}.theme-classic.view-mobile .mobile-chrome-warning-text{position:fixed;top:56%;left:50%;-webkit-transform:translate(-50%, 0);height:30%;width:80%;line-height:43px;text-align:center;color:#aeb7bd;word-break:break-word;font-size:20px}.slide-loader .mobile-loader-dot{display:none}@-ms-keyframes spin{from{-ms-transform:translate(-50%, -50%) rotate(0deg)}to{-ms-transform:translate(-50%, -50%) rotate(360deg)}}@-moz-keyframes spin{from{-moz-transform:translate(-50%, -50%) rotate(0deg)}to{-moz-transform:translate(-50%, -50%) rotate(360deg)}}@-webkit-keyframes spin{from{-webkit-transform:translate(-50%, -50%) rotate(0deg)}to{-webkit-transform:translate(-50%, -50%) rotate(360deg)}}@keyframes spin{from{transform:translate(-50%, -50%) rotate(0deg)}to{transform:translate(-50%, -50%) rotate(360deg)}}body.theme-classic.view-mobile{background:black !important}body.theme-unified{background:#1b1a1a}.theme-classic.view-mobile .load-container,.theme-unified .load-container{position:absolute;left:0;top:0;width:100%;height:100%;background-color:rgba(0,0,0,0.5);z-index:1;visibility:visible;-webkit-transition:visibility 250ms, opacity 250ms linear;-moz-transition:visibility 250ms, opacity 250ms linear;-mz-transition:visibility 250ms, opacity 250ms linear;transition:visibility 250ms, opacity 250ms linear;pointer-events:none}.theme-classic.view-mobile .hide-slide-loader .load-container,.theme-unified .hide-slide-loader .load-container{opacity:0;visibility:hidden}.theme-classic.view-mobile .slide-loader,.theme-unified .slide-loader{-webkit-animation:none;-moz-animation:none;-ms-animation:none;animation:none;background:none;text-align:center;width:120px;height:80px;top:60%}.theme-unified .slide-loader{top:50%}.theme-classic.view-mobile .slide-loader .mobile-loader-dot,.theme-unified .slide-loader .mobile-loader-dot{width:30px;height:30px;background-color:white;border-radius:100%;display:inline-block;-webkit-animation:slide-loader 1s ease-in-out 0s infinite both;-moz-animation:slide-loader 1s ease-in-out 0s infinite both;-ms-animation:slide-loader 1s ease-in-out 0s infinite both;animation:slide-loader 1s ease-in-out 0s infinite both}.theme-classic.view-mobile .slide-loader .dot1,.theme-unified .slide-loader .dot1{-webkit-animation-delay:-0.2s;-moz-animation-delay:-0.2s;-ms-animation-delay:-0.2s;animation-delay:-0.2s}.theme-classic.view-mobile .slide-loader .dot2,.theme-unified .slide-loader .dot2{-webkit-animation-delay:-0.1s;-moz-animation-delay:-0.1s;-ms-animation-delay:-0.1s;animation-delay:-0.1s}@-ms-keyframes slide-loader{0%,80%,100%{-ms-transform:scale(0.6)}40%{-ms-transform:scale(0)}}@-moz-keyframes slide-loader{0%,80%,100%{-moz-transform:scale(0.6)}40%{-moz-transform:scale(0)}}@-webkit-keyframes slide-loader{0%,80%,100%{-webkit-transform:scale(0.6)}40%{-webkit-transform:scale(0)}}@keyframes slide-loader{0%,80%,100%{transform:scale(0.6)}40%{transform:scale(0)}}.mobile-load-title-overlay{display:none}.theme-classic.view-mobile .mobile-load-title-overlay{display:block;position:fixed;top:0;right:0;bottom:0;left:0;z-index:999;pointer-events:none}.theme-classic.view-mobile .mobile-load-title-overlay .mobile-load-title{position:relative;height:30%;width:80%;margin:0 auto;line-height:43px;text-align:center;color:#aeb7bd;word-break:break-word}@media only screen and (min-width: 320px) and (orientation: landscape){.theme-classic.view-mobile .mobile-load-title{font-size:28.8px;-moz-transform:translateY(33%);-ms-transform:translateY(33%);-webkit-transform:translateY(33%);transform:translateY(33%)}}@media only screen and (min-width: 320px) and (orientation: portrait){.theme-classic.view-mobile .slide-loader{top:55%}.theme-classic.view-mobile .mobile-load-title{font-size:28.8px;-moz-transform:translateY(35%);-ms-transform:translateY(35%);-webkit-transform:translateY(35%);transform:translateY(35%)}}.slide-layer{position:absolute;left:0;top:0}body{font-size:1.3rem;line-height:1.2;font-family:sans-serif;overflow:hidden}body.is-360{background:transparent !important}html{box-sizing:border-box;-webkit-user-select:none;-moz-user-select:none;-ms-user-select:none;user-select:none;font-size:62.5%}*,*:before,*:after{box-sizing:inherit}button{color:inherit;margin:0;padding:0;display:block;border:none;font:inherit}ul{margin:0;padding-left:0;padding-right:0;list-style:none}li{list-style:none}hr{border:none;border-style:none;border-top-style:solid;border-width:0;border-top-width:1px;margin:0}header:not(.message-window-header) hr{position:relative !important}.full-width-hr{width:100% !important;margin:0 !important}.hidden{display:none}.rtl{direction:rtl}#slide-loader-overlay{position:fixed;width:100% !important;height:100% !important;background:transparent;z-index:9999}#slide-loader-overlay .slide-loader{position:absolute;background-size:45px}#wrapper{background:transparent !important}#frame{border-width:1px;border-style:solid}#frame-overlay{position:fixed;left:0;top:0;width:100%;height:100%;background:transparent;pointer-events:all;display:none}#slide-label,#slide-label-message,#slide-label-lightbox{position:absolute;top:0;left:0;opacity:0}*:focus{outline:none !important}.tab-focus-box{border:none;left:0;pointer-events:none;position:absolute;top:0;z-index:9999}body.show-focus .tab-focus-box{border:2px solid yellow}.cs-button{cursor:pointer}#tabs button div{font-size:92.3%;width:100%;text-overflow:ellipsis;white-space:nowrap;overflow:hidden}.tab{border-top-left-radius:6px;border-top-right-radius:6px;font-weight:700;background:transparent}.tab .view-content{height:100%;line-height:2.1}.search-heading{float:left}.search-filter{position:absolute;background:transparent;cursor:pointer}.search-options{font-weight:bold;font-size:85%;clear:both;-webkit-transition:max-height .2s ease-out;-moz-transition:max-height .2s ease-out;-o-transition:max-height .2s ease-out;transition:max-height .2s ease-out;overflow:hidden;max-height:0 !important}.search-options label{display:none}.search-options label input{margin-right:3px}.search-options.visible{max-height:200px !important}.search-options.visible label{display:block}.search-options p{margin:0.818em 0}.search-clear{position:relative;width:calc(100% - 20px);margin:10px;padding:0 8px;font-size:99%}.search-clear span{line-height:250%}.search-clear svg{display:inline-block;vertical-align:middle}.search-content{display:flex;flex-flow:column;height:calc(100% - 40px)}.search-content label{display:block;cursor:pointer;margin:4.275% 0}.flex-static-auto{flex:0 0 auto}#search-results-content{height:100%}#search-results-content .div-full{margin-left:0;margin-right:0;width:100%}.search-results{position:relative;clear:both;overflow:auto;-webkit-transition:height .2s ease-out;-moz-transition:height .2s ease-out;-o-transition:height .2s ease-out;transition:height .2s ease-out;flex:1 1 100%}.search{border-bottom-left-radius:7px;border-bottom-right-radius:7px}.search #outline-search{margin-top:-2px}.search .search-ui hr{position:relative;width:100%;height:0px;margin-left:0;margin-right:0}.search input[type="search"]{float:left;border-radius:0;border-top-left-radius:4px;border-bottom-left-radius:4px;width:calc(100% - 26px);font-size:1.1875em;font-family:inherit;height:28px;border-right:none}.search button{height:28px;width:26px;float:left;border-style:solid;border-width:1px;border-left:none;border-top-right-radius:4px;border-bottom-right-radius:4px;background-size:cover;background-repeat:no-repeat !important;direction:ltr}.search button.cs-button{box-shadow:none}#timer{pointer-events:none}.presentation-title{font-size:107.692%;font-weight:600;margin:0}.presentation-title .view-content{overflow:hidden;white-space:nowrap;text-overflow:ellipsis;text-align:left !important;display:inline-block;vertical-align:top;line-height:1;height:100%}.presentation-title.centered .view-content:before{content:'';display:inline-block;height:100%;vertical-align:middle;width:0}.presentation-title.rtl .view-content{text-align:right !important;padding-right:18px}.top-tab{background-color:transparent;border-radius:4px 4px 0 0;border-bottom:none !important;font-size:90.769%}.top-tab,li{cursor:pointer}.top-tab:before{content:'';position:absolute;width:0px;height:1em;top:calc((100% - 1em) / 2);right:1px}.top-tab.panel-link:nth-last-child(2):before{box-shadow:none}.top-tab.custom-link:last-child:before{box-shadow:none}.top-tab.active:before{box-shadow:none}.scrolling-panel,.is-scrollable{overflow-x:hidden;overflow-y:auto}#transcript-content hr,#search-results-content hr{position:relative}#resources-content hr{position:relative;margin-top:1.2em}.resources-content{margin-top:0.6em}#glossary-content{display:flex;flex-flow:column;height:100%}#glossary-content .scrolling-panel{height:100%;width:100%}.glossary-content{padding:2px}.definition{flex:0 1 50%;font-size:108%;display:none;height:0;margin:0;overflow:auto;padding:0}.definition p{margin:0;padding:4px 10px 4px 15px}.definition.open{height:auto;-webkit-transition:height 160ms ease-out;-moz-transition:height 160ms ease-out;-o-transition:height 160ms ease-out;transition:height 160ms ease-out}.resource{padding:.5em}.resource img{margin-right:0.25em}.resource img .rtl{margin-right:0;margin-left:0.25em}.panel-section-heading{padding:0;font-size:118.3%;line-height:1.308;overflow:hidden;text-overflow:ellipsis;overflow-wrap:break-word;word-wrap:break-word}#search-results-content .panel-section-heading,#glossary-content .panel-section-heading{font-size:100%}.glossary-title{flex:0 0 auto;position:relative;z-index:1;margin:0}.panel{font-size:84.615%}.panel .cs-tab,.panel .search-content{font-size:117.65%}.cs-tab{display:inline-block;white-space:nowrap}.top-tab .view-content{overflow:hidden;text-overflow:ellipsis;line-height:normal}.topmenu-item.panel{border-style:solid;border-width:1px;border-radius:4px;top:-1px !important}.topmenu-panel-align-left{border-top-left-radius:0 !important;left:0}.topmenu-panel-align-right{border-top-right-radius:0 !important;right:0}.resource,.term{cursor:pointer}.term button{background-color:transparent;color:inherit;font-size:108%;font-weight:inherit;line-height:1;pointer-events:all;text-align:left;vertical-align:baseline;width:100%}.term.cs-selected{font-weight:bolder}#sidebar-panels{border-bottom-left-radius:7px;border-bottom-right-radius:7px}#outline-content ul,.search-results ul{list-style:none;margin:0;padding:0;margin-top:0px}#outline-content li,.search-results li{list-style:none;position:relative;margin-bottom:1px}#outline-content li div,.search-results li div{line-height:181.818%}.search-results li{font-size:85%;line-height:100%}.listitem.no-wrap{white-space:nowrap;overflow:hidden;text-overflow:ellipsis}.carrot *{pointer-events:none}.carrot{position:absolute;left:0;top:0;pointer-events:all;-webkit-transform:rotate(90deg);-moz-transform:rotate(90deg);-ms-transform:rotate(90deg);-o-transform:rotate(90deg);transform:rotate(90deg)}.icon-clear,.icon-gear,.icon-search{overflow:visible !important}.icon-gear{fill:currentColor}.icon-search{-webkit-transform:translate(30%, -10%);-moz-transform:translate(30%, -10%);-ms-transform:translate(30%, -10%);-o-transform:translate(30%, -10%);transform:translate(30%, -10%)}.item-collapsed .carrot{transform:rotate(0deg) translate(-3px, -3px)}.item-collapsed ul{display:none}#reset,#play-pause{box-shadow:none}#reset svg,#play-pause svg{overflow:visible}#nav-controls .view-content{white-space:nowrap}.btn{cursor:pointer;text-align:center;font-weight:bold;border-radius:7px;border-style:solid;border-width:1px;z-index:1;background-repeat:no-repeat !important}.btn div{width:100%}.btn.cs-disabled{pointer-events:none;opacity:0.5;cursor:default}.content-center{text-align:center}.content-center .cs-icon{position:absolute;left:50%;top:50%;transform:translate(-50%, -50%)}.content-center div{width:100%;top:-50px;transform:translateY(50%)}#seek.read-only{pointer-events:none}#seek div{width:100%}#seek input{width:100%;padding:0}#seek{background:transparent}#seek:before{content:'';width:calc(100% + 60px);height:30px;left:-30px;position:absolute;z-index:-1;border-radius:7px}.progress-bar-seek{border-width:1px;border-style:solid}.progress-bar-inner{width:calc(100% - 9px) !important;height:47%;top:6px;left:5px;position:relative}.progress-bar-inner input[type='range']{position:absolute;top:0px;left:0;-moz-appearance:none;-webkit-appearance:none;width:100%;height:16px;cursor:pointer;display:block;opacity:0;z-index:2}.progress-bar-inner input[type='range']::-moz-range-thumb{border-radius:0;width:1px}.progress-bar-inner input[type='range']::-ms-thumb{border-radius:0;width:1px}.progress-bar-inner input[type='range']::-webkit-slider-thumb{-webkit-appearance:none;border-radius:0;width:1px}.progress-bar-seek{width:100%;height:18px;border-radius:4px;display:block;overflow:hidden;position:relative;z-index:1}.progress-bar-fill{height:100%;position:absolute;top:0;left:0}.cs-volume.volume-panel{line-height:1}.cs-volume.volume-panel .slider-bar{height:0;margin-top:80px;overflow:hidden;transform-origin:50% 0}.cs-volume.volume-panel .slider-bar input[type='range']{top:48px}.cs-volume.volume-panel.open .slider-bar{height:60px;margin-top:0;overflow:visible}.cs-volume.volume-panel .btn{border-width:0;box-shadow:none !important;background:none !important;width:100%;position:absolute;bottom:0}svg.volume-icon{overflow:visible}.slider-bar input[type='range']{box-sizing:content-box;padding:0px;top:48px;position:absolute;left:50%;-moz-transform-origin:0 50%;-ms-transform-origin:0 50%;-webkit-transform-origin:0 50%;transform-origin:0 50%;-ms-transform:rotate(-90deg);-webkit-transform:rotate(-90deg);transform:rotate(-90deg);-moz-transform:rotate(-90deg);-moz-appearance:none;-webkit-appearance:none;margin:10px 0;width:60px;height:27px;outline:none;background:transparent}.slider-bar input[type='range']::-webkit-slider-runnable-track{border-style:solid;border-width:1px;height:7px}.slider-bar input[type='range']::-webkit-slider-thumb{-webkit-appearance:none;border-style:solid;border-width:1px;width:8px;height:21px;margin-top:-8px}.slider-bar input[type='range']::-webkit-slider-thumb:hover{cursor:pointer}.slider-bar input[type='range']::-moz-range-track{border-style:solid;border-width:1px;height:5px}.slider-bar input[type='range']::-moz-range-track:hover{cursor:pointer}.slider-bar input[type='range']::-moz-range-thumb{border-radius:0;width:5px;height:20px}.slider-bar input[type='range']::-moz-range-thumb:hover{cursor:pointer}.slider-bar input[type='range']::-moz-focus-outer{border:0}@media screen and (min-width: 0\0){.slider-bar input[type='range']{bottom:23px !important;height:22px}.slider-bar input[type='range']::-ms-thumb{margin-top:0}}@supports (-ms-accelerator: true){.slider-bar input[type='range']{bottom:23px !important;height:22px}.slider-bar input[type='range']::-ms-thumb{margin-top:0}}.slider-bar input[type='range']::-ms-track{border-style:solid;border-width:1px;color:transparent;height:5px}.slider-bar input[type='range']::-ms-fill-lower,.slider-bar input[type='range']::-ms-fill-upper{background:transparent}.slider-bar input[type='range']::-ms-thumb{margin-top:0px;border-style:solid;border-width:1px;width:5px;height:20px}input[type=range]::-ms-tooltip{display:none}.logo{text-align:center;padding:10px 10px 9px 10px;margin-bottom:10px;border-radius:4px}#message-window-slide{border-radius:8px}.zoom-image-overlay{z-index:1}#light-box-bottom button{font-size:0.8em}#light-box-close{color:#fff;background:#f00;border-radius:100%;text-align:center;z-index:1;box-shadow:inset 0px 1px 1px rgba(255,255,255,0.7),inset 0px -1px 1px rgba(0,0,0,0.3)}#light-box-close .icon{fill:#fff}#light-box-close .icon-shadow{fill:#000}.caption-container{pointer-events:none}
