# Supplementary material for: Interactive Case-Based Childhood Adversity and Trauma-Informed Care Electronic Modules for Pediatric Primary Care
Source: MedEdPORTAL. 2020 Oct 12;16:10990. doi: 10.15766/mep_2374-8265.10990 (PMC7549390; doi:10.15766/mep_2374-8265.10990)
Supplement: Supplementary file 1 — CA-TIC Premodule folderCA-TIC Module 1 folderCA-TIC Module 2 folderCA-TIC Module 3 folderImage Citations.docxCA-TIC Evaluation.docx [file mep_2374-8265.10990-s001.zip › B. CA-TIC Module 1/html5/data/css/output.min.css]

@font-face {
  font-family: 'Open SansBold CharsBold62AA9597';
  src: url('data:application/font-woff;base64,d09GRgABAAAAACDQAA8AAAAARbgAAAAAAAAAAAAAAAAAAAAAAAAAAAAAAABPUy8yAAABWAAAAGAAAABgonWcH2NtYXAAAAG4AAAAmQAAAZS2gXQXY3Z0IAAAAlQAAABdAAAAqhMtGpRmcGdtAAACtAAABLQAAAfgu3OkdWdhc3AAAAdoAAAADAAAAAwACAAbZ2x5ZgAAB3QAABGrAAAZPHSXx81oZWFkAAAZIAAAADYAAAA29+HHDmhoZWEAABlYAAAAIQAAACQOKQpHaG10eAAAGXwAAAEGAAAOhAPtE3FrZXJuAAAahAAAAdoAAAQgK2M8QGxvY2EAABxgAAAAkwAAB1b2f/F2bWF4cAAAHPQAAAAgAAAAIAUhCIxuYW1lAAAdFAAAArkAAAVhNyiUh3Bvc3QAAB/QAAAAEwAAACD/aQBmcHJlcAAAH+QAAADrAAAA+MgJ/GsAAwUPArwABQAIBZoFMwAAAR8FmgUzAAAD0QBmAfwIAgILCAYDBQQCAgTgAALvQAAgWwAAACgAAAAAMUFTQwAgACD7BAYf/hQAhAiNAlggAAGfAAAAAAReBbYAAAAgAAN42rWQuQoCQQBD37ja2Vkrg4JoY2NnoyAWWwheuNgIXqh437hfIPiTM9hZrJ8wDnbaWWxCCKRIIIDAsYI4UXGz3qdCjBSSHHkKlChTpYZLgyYt2nTo4tFjwJARYyZMmTFnwZIVazZs2bHnwJETZy5c8WVCJmVWoYSKGGN3Qu03j2869d/kP+qXDvRTuuli5v55K0S8AX5UeWMAAAB42mMTYRBnYGDdBiRLWbexnmVAASxxQPFqBob/b0A8BPlPBEQCdYn+mfL/9b/+/w/+7QGKCP0LYyALcECopwzfGBkYtRkuM2xiZAKygZjhLcN9hk0MDIwhAArIIdMAAAB42o1Vz08bRxSeWQwYMGSdphHqHjLbiV0QdkmVtAVKYWp7HbtuWoxBmiU97IJBpqeccohayT0VDfR/eZtcTE659tD/IYf2Vo7JNX1v1iYkUqWu1rvzvvdz3vt2rO4/3Av17k5nu731w/cPvmt922zcrwe1auUbtbnx9fpXa6srX37x+Wd3lj8tlxY+KRZuy4/9W/M38u61udmZ6ans5MR4ZszhrCSARwGMFUS+HstAxo1ySQTzvVq5FMh6BCIWgK9MUTYaFpIxiEhAEV/xFTgChZZH71mq1FJdWnJXrLN1SiEF/FmTYsD32hrXv9dkKODCrh/YdaZohVkUfB89bFVUrQig/rhngghr5MnMdFVWD6fLJZZMz+ByBlewIB8lfGGD24WzEKwlDsvOUlrcaRB3Yautg5rn+2G51IQ5WbMqVrUhYaIKkzakOKbS2alISi/M2cBl+9FSriu78Y8axmL0NWOBMb9BfgkWZQ0Wn/w1jzs/hJKsBbBEUVvbl3lab1NyGC+4UphXDLcjL/55F4mHyETBfcVoCU4V+Lb26fLq2Gtj6lLUTWTiwZv+vhSuNEkuZx4F2G62pTHE4M3zUw/qZyG4UY+vhcOt17db8EH7oQanUBe9GBG8N6W/4vn5S5ut/1IzbAs2Bzvs+9SG04Fi+yhAv61TWbB97ylTy0shOBFpXow0H+6Spj/SXLpHEmfb6mgDmUKzKwPs+GkM/X1k1080GOnC3GvPl+Z6Xqwuh9ZWYFXN7rGA8SI2Cb2uOiBvyMW4Vph7nb4uPExQzF8XqxLDUJxABtHwftybxwACG91YSomwo0HVcKHi4cSC5M4yesQRDuy4ZocJy/IR3JCVy+lSWcFxR1uXoRvcqAKLDoZesBzY70oEhpj2f0fZx1H+ehb21jCNbOtzdvfNy+Se8J7dZfdYWKPAN6vIyGJgdPcIbkVeF7/RI6E9H1SIIUKpD0OiKHZz8aVniRRaXu3oVke22nt6ZVh0qqBwmULwXhipvTQMkhWyhazQjjcWoqGLgKjjQlbW8QmThSz+XByORYnklXWhucdG1lgGLIrgsDa0I/mdoONEvWpjFG2CRIxTbXh+6KdXueSgWgwTo0eWBtAYqfBIQ0UWuVxtWIj6Pk9dFVoeylD2BKgtTXuj9tiJDJth5zOc68470pVmYZuYj+qRQM2E+pJ3tblw38qXYuM9dXOkFiYrWx1DweUwIMPKm8CI7mol79lzgxgj8ZwWLnLGMsYkShFbiBzCyGbXyI5et9Z49vziPaFc11mLt3Yq5RIeg5VE8pN2ovhJZ0+fu4yJkx391OFONaqEyW3U6XPBmLKoQyiBJAgSKNI2Cllr750rxvpWm7GAlQ8GnFksO8I4Oxg4KeamiYo2kWIOajKpRo2sM4hlU6xvMXsljFqmpsdVVk2pnDPreAkn6CkizzljU5w9y/FZ7iXotW3hAe8nU8pLLfpoodIKT3bfpt7d089yDN3sExNV6EK6zPdw2PgXFIguEeXnsGeikD42dhNHgzcHLjdwTHIDC5nIwbQ8rMCMrBC+Sfhmik8QPokU5Tc5uvdx9lvAiQEPtY+fpPjoD8+4FzSpEA8g4/5d/hcjIzK/AAEAAgAIAAr//wAPeNp1WQl4VFWWvvfdt9Sat9SrJalslUoqhMWkqpLUFwRToCYQwpIAIQWYQYZNFtmkaaBtRQaxGxEblFF0HBSI6QyNNKYDOIw2YIKgQNvIR/sxuHUjLdKgaDtAUpc591VVElyoelWvXqXu/d9/z3/+cy6IQ4cQ4i1COyJIQtlRG08EjnAmM08khIpDxWFVwxUValgNB0scPtUXgeMQGdm9bw63Ir5OaL9ZM4f/HCEOrSXNZHhyHG/UykuIEJPISYSgyvCJkIphiPdCwRJM/MQHB36xqKOI+x94EdrjX3EKOxDCqJ4e5FbAOHaUG02zWiyE55EkydZ8NlClMUziCXgULRIWOaeuuf0Brv6FTTc3PL35ieubt3JBbMYndx+ioW//SSMHWnEnG3kojDwjNTIMC4PDyGkwQ/73R8YKJ/nLtbJSrjDs0rgZL2y6vu6ZpzfcZEPTG3Rwy3587Ltv8clDr9EgjLzs1gV8GlcgK3JFLSJCNjOZEDM7UOUAY9RgSaS0PBxyOXXRnxdYNrlh/JSp9ROmbpzQ0Fg/dkqMsWeMwC+FEdwoEHVoomhDyCM7J8RkpWcw5EkO+IMx1R8bn73fV9c7D1nPTupijTCfeOsC2Sa8i9JRAbonmpebkZGOkF2SNLsWKJQRNhOE/P6sCTG/Q7aMjcl8anoU9hT/S9N9qajQKlKMlZWWR8rLy0oD/jypMIlGEkWnE/fBhvX6BQ/cPa1hyx8XfHzz5DcznpwWpmdTePGFmmlPjRvVNHjYPdPPPdy588FtM6prhgyhrT08YbT81mX+fcDtQsGoR3I4PMRud+tIRbUxlZcEi1Absxi8A07j1eArEb44j3MqvlBEFf25SC3V8sMhtxQIkILX/ogXbj3X9hE9RHc348j7Z87OqG/mj9EbX1L3aNo9Cq/Bc/+GJ+2b3V04GDDsB8VwEEdWdG8038QDb6LFgrFNNNfGbCK2E1HEHAdIOIIttTGspbjTUIVB3oAeUEBesMQHknImD57rbic18cv4KlU5XWin9C1K17E7Hw5hcs6YNRR1mxACZQgYE2Kzm3leJBZC2EQwIjvY8qg9c7ApyiJqYZnPKalu7lx89t693PN79+6pJ3vr9+yp7x5TjxL3JZ6GGXQ0OJqpI7PVbCJCWprd7hJEp8aZOdEqkTQksmlgFs0IABwOGZNo7orEzWC/5lThTnAYwysEpsMPkqfbzA76JW7Gk0W8EDfTj4nNTNfxq+gry+KNQnvXK3zTzRquLfgo1rvWQXwyjlsBiwk5UGk0gzebnSgtTZZ1O6y03S4riqk2phAZsKSI7csqLHY4ZASjX9B5n58ByuXxlVkbn1r+yAbuIP2QfrWWHgfRWrCTiIvnL5hz/PLN+HWh/QJT43K6Q7gonEAy6GN4NE8kAs9zxMRbnAh5FYslg0gQdgCElxy1MUGCiOvsWeIeGAYlqWyCgRiIOgX5chHWXeFcVfHlicLFfb/H0+hS+q2b7qHP4QdwHTxmdp154wBeSjceOMidp5Rur6PL8Qj8OF4Aj9X0F/SZf17H/8BXbqAEU8IIgyk3GhMNONxu3sIrisXlTIcYsVo9DrMNmUeDeqw2G5BmIy4rW8Fe2noxK563Q2pK1n04VBP8MUUjtw/jKzM2P7lxSxMQ2Ir74+ynHsM1M2gL3U4GTX9gTmN8RfyU0P7h+dXHKqjjaS7IYqsJdOsG3RaCZvK8GRk+5BN0G4RavyLdh2w+W7bZnV0bc/MEREQcfRSTiOOUCfVA03l/XqHqciUgBgrv4MpKQdAupmh/nujUXS63y8W76V/ppbZnTkyctaDkvo2PPz4OS39fcmrxjGXP1zQ2Bca/cOI5vKXzb404d3j5mNED7r7rnsqHts4+/FF58OuSQP3woqEVNdM7GP4iiEfmShJkZw0yPMHYZJYIT2pjvCG8RLIxZJdUnGo8uMv0OF3Kj4OjDXOUwljwTwgbSu4fdRDObBYQxnYIMRuC2yfG4vTmLTWhK4gf9oC7Ko+Qm7iCynQ3VXAFdriDojXKjFho7946+kS/qZ8n5pAOwhxZqCqaZzHLukPAyOMRZGLLzMzKyrFZrdmZDsFKPLKMLYaiWeYI95k3oejEk90PCXCFoigRgOEAFOURB7wnT8QR9D87rWW8WGLvoNvoehz876BLHOA4gwvOpPW3WgZqb+AgQUUYDyy/Go5D9uz+7PwrFVeHk3D3ichndWO+GEGyUQI3T41oLo+mmyRJgEyKeF4QzBZIq0AclojA6A5rPYEBSqsI9egeSALesY97BAfxGOql71EvHkemcpO718SPcsVkHVNNA8Tjnfwy5EF5qCYa0GwmG5eX5/HkZ5lMflv6qJjNJui6XBXTFS5HyKmKCS7kTK6y54cZhwHQKoClQr/IfI6ZYaSstMcKVcysUGfBSmbdaRq9fc3LB250Hd79+B9mHvry06/o+z9b+9gzcx957v5R+1v3/tYsBlvrTs58+524mxN5vnHy6pUzAfM2wNwm6khDOZCVfFmE+MyKNc3ttlpzbcjqNCsiEjOqY6ILOapjSOkrIk+ywFGTaZsxFdJUhQMV+SWWH3UpXO7OEyVQTkJTJK3zk4tHOxY5w1/goM02b9HiOdy8h5oWLuKX0nfpN/RL+qeNq0Sdbrn3ueZv12/ztb34u507d8IaTr11mZyHWsYJ8e10QFHhtnOcS7BWxwQFyYDM1beWMbJNsETIZbkxlJCvqgAE8GmRmxX/Dmdi8+Gtk0f84q4rVxq3jKr5d50birPwoNrLWQWggf3FIdpVnA/8wLz84iQ/0ajP7FKI1ZqWxojKlZ02pJqRaPCjGPy4fpwfI28DnjxOVTSoEMKBMmDHDwtbCJiM+oZlF47r+PTCsdMLLW4cunSnfc7cZQuEhQ/PWrxExyEsYwcO73h4Op514/Jvdn7zxPYUOUmU04EdEXlBm36i8Xy6qmZpFkumx6kRrSZGmLugmphdkZxVMcl1W/lwu8UkuMOwbD4oZAx/CYeQ0+kzEmPECQwuvP9BE97FLSmn1+ifcPr1f2BTvFh4+rGZbdPHtZOtqxYvXtVdD1lcxek4TK9deeaxTf3vuNyvMJn1yDIxB1ZySDRb5zhJIMTltiPkFrCOAZsuW5XqmBURQxuAMtxbcxmlYSLSWCb0lwF55UbJxRh0+oiFXqenWloOnnpp1ZipY4YNxiayonsdWbG5vv6tPcWfZI0eUgXdhEh1fgHwVYTKURQ9Gr3HmpU1dChfoqpckZTL+zHPD8/o39/tjvj9wzLsyI7tor1UGjwqZs6FJkYKlBZxNbGiokCgclQsoOiDamK6t281C2fFWkWxu4J9hOpMq0jV2D3h0JOI4V6cklHLFhYyPRuFLe9LCD7Q+8qMCKeE5If7dSQ/+PP4Ba+VdH0cGVTc8ub+Q/QAPXnp/365sriqpqpx9pXzxas1WrhiwY43Hlz60oTFC8dPbBjX3MI3vTBo1H1tx4iQP3D4S8+//Zftm2c+kaVPCUcnFgValux7R+W7+MoRk8dUlowlo6fMnTvlOKzdNsikLaAGJyqLZkBidctmm8lkNrtkXtP46pimWKDMdzKzua1u0SpSJaNayhbKsDFdguzAbpZvoafaHl1CT+GgJCmzPup4j9twbfeR+DVIBEcKfjV5xwedEOObIXg+hrlNyIbyoypUb1CK2K2yxclJI2McStBf2dvLOErDIaNDYKGyubl5/PhmfBebRHjk2Werx3a5+SaUvKfvYNw0NDLq5yXJxBEiCoKSZrHbTSaLRbYidtWUlkZEi5PIPT4BR2VvtkkoJ5ysJCLgGPCUjBuVcMdaMNVGeg8+C0b25hoGQuGmteIJ1BtfhzseoDtEPV5DE2jw+4CGIMc+cHCeQ9iZaiQTBQB+n/0c/iTx19JwiGM/Gh0N6A4HXMOWzEyvt8BuNlss+Q67Xc0VVKE65lYVq5yJLU6jzk5ISkvU2mqP7VWk8LN1CiQXKuwOlzOJGa8udiXxFf8reqpu0rK59NQXReqg1ge7Yt5Brz345hF6sm7SooXchhUrdnXEr/FNG0dP2jGm4cjZeCG7tm13ivMWwK2zjgviyGXAddoFlWFlUBNI+0ZR3xj6HrZECDU0sRgCMOHXlxw5zib7r04DQN3400dTWfI5ox9OR/2iumizeZHDkeEyV8dcikyqY/L3TcQoClOKg8oa3CQvwJUxU3FpePOCVSvnzV+1cj4R6Cf01svf/RvOxgTeuGBz629fbW7e+Sq9St/bgE17sIZLnqQ3GYptkHvaAIUDHOXuaJ4Hyh/os6QsRVJyIX8hu12vhjRtkiUv8vZaSmWqck1VrSmAApitK0VGGPxX50SS8lygiogdixSFnro+IG3enzs/eeDwecNzT8zUNz7poneKNb9ppifpV6/T678mmw3LxfVJVwGkiw2+cllt4CJZBFr69DyzLPsyvG4522XTNImp3oaqY7af9r4KI6gKUlan6i530gld7nDE6OgifmYrD80XFq46O4/v/OTC0bkvDTF5obo9abcHXzm3trmg7UW6u6X5KlRgCtBZOm7Cxhvt+MzQeXUTEhFFlgNWBRVEVU4z4kllycEuCKxqgRYkiSip0JCb3BZFRLmryF1Qtmk7PXVxkFz6e36pmX5m2bIufpRvOti0FCVrkF0wRwGqjOaI6dBqoMIcXQ8gm55jy7FkubOqYm6FWKpixPWDZqMPGSyoWEFXWMYctafTSPgYgIKVc2dzZNfVKyt3jZp4pq554PzJq1dELn5w/K2pEzbVrpu0ec3Kwbh2V5svt7tf+bT8QRWB8qnLJz27vfF/8+8YWTTkzrKpP2d4iwFvRKiFbD00mm0zybLDYTFxqkl1uS2arFXF7DZZFmDphCTc8KFUw5FKZ0YpUBAC02cFKPPbSNjJNhWgWFk+btGS5n2vbmppPAKtw9GRH/v/Gj5wgPOunnX5yoX4hWF3MQxbQXPQh4PSQ1EPp6q67rKaTE7NLHNCmpBW3VsDs0qksi9PfSpf5haGDOGE7C9Sgm1LO97BQaZ4HNw4ZuLpTu7D+FImeC6t65VUzb8B5rWigVHdigSBYxFh5zC2mTHcNMwZ6tsQaamdBtaHhFn7gXErbcCVf8k3i0K/s7iSNvBN8TUr5k9byz2cmANSsNgBc2RBtZ8v8BbIIVnI7SYWInm9mZk5UJ5nu9mWiix7RRkJRkYzyqsK9ad7IsL2MlMwWD+UTVh8MkR8pOEh6T26nx7GJatzckU+R/k1HreGVxU7Fs13WB7HA+ibeB2+0r2eb6Lq2ku1OydynvjfXQ3335c5omsgvgrAgRvQNePGhWqjBVZdV6Cn5THzcY/CTB0uabzLqWh2DTKR14RkRlaiS+k1jT7Gl5CU2ksdWzWIblYuRvCY016LaM09hatp4bCvXx5bGxlWtyJPAzbX1y+aPYVb1uV4bbd6zf6vMyKMVXghrYDOzKKWSLwEkKwm8DUJOjYemiaZg0+mqhgzxmTY3FbAJtONz1eGfWU+J/aR1u4NnEjTyXBq4ixt3KEvOuN1bFcYt5Hd3FbwWvUPnIB4Jplw0mkd8Mt6MhW3ff45ZMJ0cogshw5SRHbkj8pmi2TjCARVmoXYBLYX3ZnYiz4c+iB0mO1Hi8SvRXxC4g3vCP3y3L05UAt/mjjxCNs66Oe43wlX4g0QLLt1QZxu7Pa6wc0hZrM9mg3mQ/lembDNWp+TbdeGDeNOgPQoH4TeDt2+Z1vwE+c9+7dc9eRJ7GziVG7E9/eM6773jm7dMvYorkO1HkAjWfuPakk6Sl2/1Of62N7rprSe64VoJLvOficW93yPfuT7sb3fi0/1GTfxfV8vgm+iAT/vctnM2dmajfQrLJD9Hp/XB07kU7yQzrwuWa+KaTJU5GEjC/dxJUhu7oqeXdK+lsT29BJBW1YGbuTv6dUiPm7hz2eLzJi4pfQivfTP3737xZeCMO/Px85fOHbyZ6Z0zJ1bv63g9f9g/nT+6xvDv22g2oaduBxbjZ5tY2IfFF8x/idDbUe8gAliGw4s1QZLwpDV9uNytt3y/0YmpZwAAAEAAAABGZoA0rhXXw889QAJCAAAAAAAyUIXoAAAAADJ6Eqh+wz9qAqNCI0AAQAJAAIAAAAAAAB42mNgZGDg6P27goGBq/c3z79Krl4GoAgyYJ4BAJYcBoQAAAB42mM5y3CQAQhYRBgYmEQYwID5OEMrAxbAtI0hCIhtMcQ9GEoZSADY1DNfZGBD5rNKMpSD3VXNsANFnSyDEzKfvRshz8rGsIMtjqGc1YNhB0sGQxzLIgZNsLgxUN0eiBqWf/jdxnKVIYxVgGEBiyxDDJCOYdnFEMMsyaDJ0srAxurEsICpkGEyWN03MHsB+22GBSBxli9g9QtAepgXMSxg/gWkKxn0gXKzWHoZGNhuMoBDF8Rmfs5gzjAKRsEoGAWjYBQMAsDCwBBESA1zP4MkuhjbddLqfloD1k4GTRAezGHNsYBBE4RHU90oGAWjYKgBNkPUsgvU58Ho4y1D7bfhAwDfhC5JAAB42h2TMW7bQBREv6kYKQwEEJAyVQoDrk1gwcWWIrWWAULiamWRYA6R2rVLX0B3iC/hQ/gSrlOGmX0qHgafI87wc2lWfl9+2JX9WZl9vfpm1+bsTmygh8G+i5vlTeyWF3ELI9wt7+IeHuDAPKGP6Iw+wbO4ttvlItbQLb/FRs61eRjEW3k+xFq8t/W/v1bbWh1q+d/FZvkUPQyi09UX8ac6O/7r+K/jiZz6z2KnLKf+hRHu4F5NnPoXDkwS+ojO6BP3P6NH7jzBGf5SN1dVYqMmF7E0adTkU6zhRs5GHQq3MMIdV/fwAAfmCX1EZ/QJnkVPiifFk+JJ8aR4UjwpnhRPiifFk+JJ8aR4UjwpnhRPSmCrgZTAVgNbDUq5iB3cwgh3XC3nIXAeglLKPKGP6Iw+aVeB8xC0vQ/b2LUSN9WN2KJb9tyy55Y9t3JqjqfTabqzrroRI/6IP+KP+CP+iP9B/md7kP/ZHvE/Mu/ZVc+uenbVs5menexx7nEe0Af0gB5IHEgcSBxIHPAkPAlPwpPwJDwJTy5fjFjeWqZJpkmmSeatZfpk+mT1H+yJZ3/i2UfuMPJ1jLypEc/EfGI+MZ+Yz8xn5jPzucyrSl/W2+q1bGn1Wrb0H3BjWAoAAHjaY2BgUIFDDyRYyrAIDg/jgL9hkDEcCmcC4RUIZGKFQm8w7GJ6wGzMPJl5JxC+ZnEHwmo0eJVVkzWVdQcbH1sA2xt2LfYwIJzLvoVDgMObo4/jMaclZzbnYS5WLkeuYq7zXOe55biDR+EoHIVUgBkYcCYcPqUS/Mj9l7qQh5dHdhSOQppBTSjshMN5xEEA6tVfoQAAAQAAA6oAQQADADkABAACABAALwBcAAABAAfgAAMAAXjadZI/bxMxGMbfu6S0Vf8MCAlUdbDEglBzuWQBOiAlbagqRa1EUScW9869uE3uTrajKP0KiJUZJJYufAAkZkYGxMSH4Cvw2OekLS052ffz6+d9/PrNEdFG8JICqn4vMCoOaBmrikOq00fPNXpM7zzXaZ0+eF6gVfri+R6t0VfPi/R67rNED+i75xXapN+eVyma8xpFwbLndXoaPMOJQX0ZKxVwzwHdD356Dmkp/OS5Rq/Ciec6bYbvPS/Qo/Cb53u0Ef7yvEif5z5L9CT843mFntceel6lt3NeA2vP6/Sm9mNXZtLIC5GylBvOkqKcKpkNDLtk7bgVNzC1ttheUWRDwXYKVRaKG1nk0WEpcnbEc82kZpwZxVMx4uqcFaczOc9TNuJTdiKYEpnURiicI3OWCGU43mdjJXUqE2uoo45ORJ4KxRrsyrxbDFPWHUvMrTg+FkpDy1pRK7YaK2lYyTz3WokDY8rtZnMymUTcbyfYjZJi1DTTUqRCyyyHYzQwo2FfQqJR39j5mIFgnZInePmdLTY7vR3F172dKipU1hxWSt3s7+/0Do56DShplyRlGAbjggSlxDA41hyUUEElTUk51QBRRpcYbYqphdHw1KItRPegLqAbwofRDlgh287c+ReU40M8REyAGB0hnpMGSTfbE41Tp1CM8FZ0jlhBp7fcbaat1aqmeJ+4qMKcOTcDUv4+0p2WuIi9V7U+o7G7l4ZGYndWoUaNHcyJqzJ1WQw3ZXdW3kXO0J3ShZ/0bHsT07HL1d7XRiO3M/OZuTTmLrfPvbuL9p8wiG5TE8/EPRH2b2YnPjdyNILSoFel64pwdWXQVjVGznOEKvquG8JVVvVvfK0eA53tdAc+HLpqdTPHfgv/3r2NE+L/1n3lFbmaM+wOb3hqRPq0j3706ACd67lvD55/AVMsDtsAAAB42mNgZgCD/2kMaQxYAAAp7QHPAHjac+jmVPRQCFVgZA6V92AOlWP+Lx/gIybv75si7+eTIq9mIhCqaqwSKin8X56d5b88G1De10dOPsWH0ceNV17YWCiUFaiVxRionZmRn9meeT0zM5u322m3227MysZKoTLG0qFixqKhgoz8oQLG/KHr+c/zMxnwMzIaM4TmM9QzrGd4z8AiwMDYIMbIyriDccLGkGBtbe8d7P+DvDdwBkRvYOzYoBoMIh0CozawdWxgCI2KjtjIyNgX2drby+Ak673BKDhig4JspPeGFCBDQHajGINTZHGxNhCBQHFccQmIBhNwIBEHAOxMQAkA');
  font-style: normal;
  font-weight: normal;
}
@font-face {
  font-family: 'Open Sans Charset1_ 5XGF2151C40';
  src: url('data:application/font-woff;base64,d09GRgABAAAAABj0AA8AAAAAOVQAAAAAAAAAAAAAAAAAAAAAAAAAAAAAAABPUy8yAAABWAAAAF4AAABgoT2fRWNtYXAAAAG4AAAAbgAAAQwMKAnBY3Z0IAAAAigAAABZAAAAog9NGKRmcGdtAAAChAAABKkAAAe0fmG2EWdhc3AAAAcwAAAAEAAAABAAFQAjZ2x5ZgAAB0AAAAsPAAAO7tySZ8doZWFkAAASUAAAADYAAAA293bipmhoZWEAABKIAAAAIQAAACQNzAloaG10eAAAEqwAAAC6AAAOhIr6D+hrZXJuAAATaAAAAT0AAAK4DUAN4WxvY2EAABSoAAAAaQAAB1b6VvdNbWF4cAAAFRQAAAAgAAAAIAUoCCduYW1lAAAVNAAAArIAAAVYcrs1rnBvc3QAABfoAAAAEwAAACD/aQBmcHJlcAAAF/wAAAD4AAABCUO3lqR42mNgZtnGOIGBlYGDdRarMQMDozyEZr7IkMb4kYOJiZuNjZmVhYmJ5QED03sHBoVoBgYGDSBmMHQMdmYACjBUssn/E2Fo4ehlilBgYJwPkmPxYN0GpBQYmAHL+g62AAB42mNgYGBkYAZiBgYeBhYQxWDDoMDAwiDDwMmgyKDOoMOgx+DM4MngzeDH4M8QwhDJkMiQzJDCkMqQzpDBkMmQw5DHkM9QwFDEUMxQwlDKUMFQ+f8/0BQKdP//9f8xDDL7ItiEIdgfZAMAtf1NwQAAeNpjE2EQZ/Bj3QYkS1m3sZ5lQAEsHgwiDBMZGP6/AfEQ5D8REAnUJfxnyv+3/1r/v/q3Eigi8W8PA1mAA0J1MzQy3GWYwdDP0Mcwk6GDoZGRn6ELAE09H/8AAAB42nVVz1PbRhTeFQYMGCJTyjDVIatu7MJgl3SStkApbG3J2HXTYgwzK+hBIiZjeuKUQ6ad8a2MSP+XJ3IxOeXaQ/+HHNpbOSbX9L2VTSAz1Qhr3/d+7vfeLmr78CDQ+3vt3dbOTz8++qH5faO+XfO9auU7tbX57cY362urX3/15Rf3Vz4vlxY/KxbuyU/duwtzefvOzPTU5ER2fGw0M2JxVhLAQx9GCiJfi6Qvo3q5JPyFrlcu+bIWgogE4CdTlPW6gWQEIhRQxE90Aw5BoeWTDyxVaqmuLbktNtgGpZAC/vKk6PODlsb1H54MBFyZ9SOzzhSNMI2C66KHqYqqFT7UnnZjP8QaeTI1WZXV48lyiSWTU7icwhUsytOEL25ys7AW/fXEYtlpSos79aMO7LS07zmuG5RLDZiRnlGxqgkJY1UYNyHFCZXOzkVSehU/79vsKFzOdWQn+lnDSIS+8Ygfx79DfhmWpAdLz/5ewJ0fQ0l6PixT1ObudZ7m+5QcRgu2FPEbhtuRV//eRqIBMlaw3zBaglUFvqtdepwach3HNSlqcRhH/Xe9IylsGSe5XHzqI91sR2OI/ruX5w7Ungdgh12+Hgy2XtttwketQw1WoSa6ESL4bkl31XHz1zY7/6dmSAuSgwy7LtFw3lfsCAXotXQqC3bkXDC1shyAFZLm1VDz8T5pekPNtXsosbfNto4hU2h0pI+Mn0fQO8Lp+oUaI22Yeeu4Mp7Ni7WVwNgKrKrROREwWkSS0OumA84NucS2EWbepp8rBxMU87NiTWIYiuNLPxy8T7sLGEAg0fXldBD2NCgPFyoadMxP7q+gRxRiw04800xYkacwJyvX3aWy/JO2Ni4DN5irAgsfD7xgxTfnSvhx6KUlUCzZ0pfswbvXyUPhvHjAHrLAI+P5Kk5Z0Y915wncDZ0OnrsnQjsuqAA7HEh9HNDYIUNLrx0zHIGZlT3dbMtm60CvDgpJFRQuU/A/CCO1k4bBAYRsISu05YwEaGgjIGq4kJUN/IXxQhb/bCTcoDS4lQ2hucOG1lgGLAn/2BvYkXwr6CiNU7U+jDZGIsap1h03cNOnXLJQLQaJ0SNLpNaHKrymUJHF+azWDURcLtDQCy2PZSC7AtSOpr0RPYblARmG80Gv9m5JN8hCmpiL6qFAZEJt2blJLmwb+Vqsf6BuDNUizspmO6bgchCQYeUNYDTCajXvmLuADrTEu1fYeKTNgY4Tpegwd9cpiGx0YtnWG8Ya75PfnGeUa5Y1eXOvUi7h1VZJJD9rJYqftQ/0pc2YONvTFxa3qmElSO6hTl8KxpRBLUIJJEGQQJF2Ucgae+dSMdYz2owBjPy4z5nBskOMs8d9K8XsNFHRJFLMQk0m1aihdQaxbIr1DGaehBFlanJUZdWEylnTlpNwgi4QeckZm+DsRY5PcydBr10D93kvmVBOatFDC5VWeLb/PvX+gX6RY+hmfjFRhR4cl4UuNhv/rfiiQ4Pya9CNw4AOG5vH1uDLgctNbJPcxELGcjApjyswJSuEbxG+leJjhI/jiPJ5ju497P0OcJqAQ+3ikRSf/OnE9hV1KsBLJbb/Kf8HKfchKQAAAAABAAMACAAKAA0AB///AA942nVXCXgU5Rn+jzn3mmN3ZjeHJJtlk7ABYjLZbBbEHSBsDmmDCHk6yEMtWsuhKA2ohaoF5apULVROgyAYIQYrPNxyo3I1IFARhZZ6YWlT5GiLGnboP7ubq32a7Ex28uz/He/3vt/3LUDgAACUjd4GMGCBsp3CNKIwC0BxabEGi7VireROt1/yR8h1ANfc2j4B/SIxj972fe0E6hJAYNntL+CC5GkXKNI9mOcRRQkihA7kYOoMh4owiMWKJBlEfcWSDKOSpknEJgxgDZdppariYQJ5+TA+UTv52VMDYnq0rBIupgLfb5kfH6JXxQDxMQc3oXfSEeboToBZClMczyAWE+Naa6lllxhO2sUB7CcXjBVO7IOK+kzoQ29LXEWidQEALVswlrTl2Q4wpmhk2WhNRZY6njyaOmWdiJnfwkfBFcABaSsNeBtNsEl+PlpyZ9BLggiUyxE4TsgcH346a7Dzivch8+bPJ8DSseRsEh1wHdiBT7czADicPK4zeBVYiKQ8RsrKO1FYNig6YPCQqDZ00tBhw4YOjscs/0/fbqNO0seBCvIJvi4P78JenwxqDJmyMzWG3U2MAV/SoDeVQx6QRKCVRhQmkAukMrm3Vupl8/HAa+Zl6Pxu+XvLLpp7zDUbYOzcpZbqJloz95mXzc/Mw5FXonA+nPg5HLVj1KIfWr5HEfjrCVp2ENGzaWjDHAAYYpIGxVC1BoNt5KnWgLKVENB8yXs6kFQ9/P5wRCoI+xVW8qL6hNnSglBLy/gA1RwcPz7YXh8gXo4SBl5OegnpCkdRNI3sNkA7HYijeQZDmpjXYppMatxhmhgOQFYKkPdQg9TlI4m/L29uRkuPJrag9+cnDpHyFaGPEnNS1pmpxLoblOo+jqYZu8vlZJweBdokzNhZ7AKM5cDy4I12UintBQZUhbjxEy8a+VsWCUA8whQ5VyME8CQHz5jNLs500OKKP94aR29rr6WINPDbr+/9/nrKN22xTQT9dYVnGBYKAiGxJNsxK3AYst0z6+E3kHZM3OajiKTRsYO3PuPExv34Dg650GvU8XNbbh0gDgdkwWAMV1k6IUyh99KtBEcvKNQ9MnAwgMnw8UqNwVNYqDFwN650CkYE/lyLMOQORVkrlSURBfIQvddsNN+ziAIfgJVwIBzf3pC4duPbm9dvJNCfzDXmFPgCnAB/CheYj5urzY/NVlgKQ7AAlpitJHOZ1HQMyZwFvXUZQBpizPEspnCNQWGLL92pYuUr+QlJ/OiFZrOEqjZL6JylSy0Gkh9qJrHDgVxdIGqlWcwTbkAWW6ywoOviPakRQQxqaBCcu8P0tZgZu9B5dP7WrMRRVIznEYTG3W7DrdQYkAF6gyo9mMfZe/XKyJA5HMyHyN6rykB2O1AUIW4oIp0ZN2gVKFaoKcysFhb9X4YXBBhLvGExGAmX5Qfy2ILypKSlYGl5OMwyjOJR8Ug/N3LtjLU7kXvXYzMWbNTuPfCT9/aYrpWbmj74/aOv/qxm/Uo4XGQqZ80c9Wzf0rf3JzzTm5c/yLKPNowZR1BoIHG/QI1N9QABY4XHPi/jjBuMCOS4AdT/7gF0ugeoRPj5gVzJoyb7AXr4itkO+X/VreqnRWaXmpvXrl7w8hQPDEIHdMO+ed7fqHeY9cfODVwcJWgRr1SE8ZBa5oAhuv8OxgtcLomRcv2yIpDiQAdp9wQlXsTuuIG7ggAWuXyxWCfNkkAFAwQmJFkc82oFBeT/gSRCFmZJjFbwDV99/M3VsxefdLJU0zxzVfPylc2LVq5Y/CbMhwL57ft63Q/g3u/antx5InD58BcnT59NRykTbNwgEwzUc3w2rx1jyYazs7z2uOH1AobxJIFy9QDKKmYHXlp3yGRF8aspuBicx7D+snz07A3za0hfOHE14aR3rt+08UeNrz7f6EKDFnpgIWQhDyvMa3+eeOBI7e/y/firlmWNb5I+CQpMD1VCIguBCBgMpuh3F2VUBB05g+gSN3TTKJSXnRPMsA0Zmi2EhXDc4AZWGbY8LiRwAqeGQqjKCAmFsSqjUFT7VxlqVjr0Toh9xWSgRqNFyadulEzrWmHV1FgpsMDVkkOG8hOelpVH8rvupBjQYke5VQdSCLf1EC4j76iS49l9L+wvKZpUO+bg5n3mBfOvH1/+1bRQVB82evK5D+qHmdKShaeOTll2eOozY2ZPu/Hv6c9Q1RN9galVa/ZzFaP7FS15adu+1YseWpTpHhG+a0wosP6RLYc87cAY+/RkY9gj+K6GJ9puPkPY/Q7ReCXhmQo0PcPl4DgeqLzq9bl4WabihizaAOAVq1PGOnLt6JWW/qQUgZLDwMNqafHhVTNmb3ytqYmzlWyddvQoen/u87vPJg4xHrPP6Iq6+/d9mAhbPfN1wuOH6YukWgII6BLxREEoSk622nAiAVrqP1HUbW8hjYrsLV0jG9Y3NW2pCBUOGFAYqqCqYZ9ouLyiIhIBqbxgPckLA1XniVxI+wJJix2z3zJmGSCfSaNA2OIBJboPeCwYPLyqOHhRJCCIok34fyD0xMDbHYGW1U3zsjhtx9QPjlgI7DqbOEBVL7nX2HeapJ/Sznji0wF81sRwAycL2MwMmxo3bCIWe4i6+8QgiaOwJRbQxR1CmPHm9SuLv/wldFy5BIVbe9avXbthwxtrm1DQ/Kd55tcQbSRtpsg8YbafvnD+zKlPLPW+QzQyPZm1H8T03Aw7xbJcjszJeQHKDgRBiRuCyAtcFsjukm+so8l0I0JSwfkF6amZAsEaZZaElY4g0duTN93lcDTN83J685RP/3HtyvolaEXzi2vWeOpGPlBvDmLKlowZYZ41b5jXzY/wF7uOB78+fOlY6/lUfXABiVQkW4rHyfM2GyJzXHACmwJoEpuYik2OxrpjZW1e3SuD1tUM8FaWzdnTtMDNDWqhxjpWCOfWJLZQ1ccnTyNeJpFO30C89AblenYvtwMAH+2mgvmOXlhVs+KGKjKY76xLcRcQHXsRTEo+rKYzLuiPUiJn011W9aoqbvjyxKcz6raOmr3wsTXLZ8U+3btpw8A35j7xVL+HXjy0ABYtbxq2orD/faP1+++Ojn7knrkrq+dV1g7ue3dFuOplEmPO7Ta0no6TapTpWaLHw9t5GVM+r80tuqsMly4KLIgbbLpYma09RiaZA6XlVm8lU0kKhCMRTSFznwwoJPcd6cuaGDIPNjbGH4B3mwfHTXeyzzolWIcWjhj2N3NWYuaDkyxdrSOsjVLVhDNlegZ0sw6HzW1TVIfTKXIeIakW1d4xt60NQeshFiil6GANoI7ZLcHhRCyvNS3w8drWaUcOU9WJKGkYHyG9fcfie+v3nkKtlucColGOeLaDPF1iaYYsNtZKDzm7QkGhx5aa2kesV8B67TCf2wP9MPdd8zn4291mq3lsNypBXnMsXJe4nDgJd5uVxD4iamCIfcXamngBYNVLOYGTjHhnFkc6VKw01tXtyRczza1apHJrkElVnYytCNp8tc7NOe+7tNnsE393/vDaSOVbNYNIRi+d/bF2E/2yPXfnSmmOY/+rVv+bSjxGkh0gRDaifJuSiUOhXr16K7ior78gbvT2Z2ULmYJP9rFxwyfKpLByj0FP1KgVdVa3s8CdU50mK3O3uR8hPbobQdHw5qXUqrdeXr4Unuftj1/65JsbZy7OtPuea/vu+iv3nH7ixTee3H6s6PM//OXDU59M7v3gm7AftEEOljQtal/X1hZfFeq/YVFqz4YNyW910jZAkWUTyOk2W3KnVfWjzdY3VvAf7Tp1IAAAAQAAAAEZmsNKTUtfDzz1AAkIAAAAAADJNTGLAAAAAMnoTEz7mv3VCaIIYgAAAAkAAgAAAAAAAHjaY2BkYODo/buCgYFzze9Z/6o5FzEARZAB8wwAp3AHRgAAAHjaYznLcJABCFhEGBiYQFiZYQazKUMrAxpgPIpF7BuDPYhmUmSYwUBlwMrDUItNnGkVQwjYvS8ZToJodkuGk2wcQGyNqZ4ll0EIQ6wav70sxQxxIJr5PEMxy3MgrmUoBosnMagD7dzAxMawCO4WNoYNULdsYLkKVg/mM7swbGC+yJDFdJlBHii3BG62IdAMDgYmhlEwCkbBKBgFo2AUjIJRMApGwSgYogDY7ynE6KdZQ/pnxAAAR3whXQAAeNotkrFtwzAURL8COMVvDAGZwYAbF2rYsBRkQq4kQrIBaQlv4CZLeIhU2SBDeInsoBwf4uLhcDrd/xRtVn5v31bZvXrYe3WwnQU7itE+xHb7ErvtUzzDBPvtRxzgiJPRE5zhTXTanDanzWlz2pw2p81pc9qcNqfNaXPa9nbYnmIDw3YXo/I1fo1f49f4B/kvsRFP6BO6sb02aayGQc2N8r/ada+3gvzCkg/kA6cI2n8VO/UH7V+YYA8HTQ/av+iMnuBM2w290LaKkVmRWZFZkVlRU55iB88wwZ6n5StFTSlORk9w1lkiX6m1nc7Smoud7uEoupjwE35ik8QmF/wL/oAe0CN6/NclP5LP+Bk/42f8qfwXRIctTgfPMMFeb03a/2VXdruy20JyIbmQXMisdK50rtzaWm7tD8Z83pAAAAB42mNgYJCHwkCGcjicAIfrgPACsZCRDwk6AmEBEK5jfMqkDYf+cFiGBi8xXWLmZU5gXsu8lsWRpZ5lLRgeAcJ/rPasU4DwOJskWyTbNDA8xvZ/FI7CUTgKR+EopCVkT4LDcuIgAJOZgUsAAAAAAQAAA6oAQgADAAAAAAACABAALwBcAAABDge0AAAAAHjadVLPaxNBFH6b9Cdtg4gHEZE5ijSTTfGgRYS0DaUQWmilJxGmu+Nm2mR3mZkQ0qNXb/4NXnrzDxBP4tmT+Bf4d/jN7CRNbc0ys9+8973vffOyRPQoek0RVb+XWBWOaBWnCtdomT4GXKcn9CnghTnOIq3Tl4CXaIW+BrxMxzPOCj2g7wGv0WP6HfA68RneIB4tBdygZ9FzdIwWVnHS0buAI7of/Qy4Ro2aDbhOr2ofAl6Y4yzSw9q3gJfoXu1XwMv0ecZZoae1PwGv0Yt6I+B1ejvDG8DnATfoTf3HnsqUVZcyZamwgiVFOdEq61t2xbbidtzE1t5k+0WRDSTbLXRZaGFVkfOjUubsROSGKcMEs1qkcij0BSveT+kiT9lQTNiZZFpmylip0UflLJHaCrzPR1qZVCVO0PBjmY0GQndMIvNUatZk1z12RmqQsnYcn0ptwGZt3o5d2mVnFXP++taW263WeDzmIqQTZHlSDFt2UspUGpXlEON9Oxz0FCgG5kZex/Yl65QiwStkNtm08RaP57U9ixc6aw0qpmn1Dna7hyfdJpi0R4oyLIt1SZJSYlgCZwGUUEElTUh7Vh9RRldYWxRTG6sZUJs2Ed0HuwBvAB1Gu8Aa1W4XXr+gHF/hEWISiNEJ4jkZIOV319F6dgrGEG9NF4gV9P6Wuqt0Xh1rgveZj2rsmVezQDrcR/luiY+4e1Xncxr5exlwFLJThwYej73OCL2chw5iifeceg2Ge7M777GDGoUq19XNJ6ZTX2GCtotyn5lWT2tv97h7fu4/sIhuUwvP2D8c+ZvVSajlHg3BtJhS6echvZsM3MoZ95pDuO75OUjvp5rcaM6PBc/NuAMdAV51ulnjvoJ/b7yFDvF/fV9rce85Q3ZwQ9Mg0qMDzKNLh5hX13910PwLDCkNMwAAeNpjYGYAg/9pDGkMWAAAKe0BzwB42k2Lu07DQBBFd7xOolRjiLCIwB7zcJrtWPpEKUzCgniYkeJESkVPYVNDg5QmiJav8LrLX/AhFHyCcag4xdU9urqjz+7RJOIIQqaJZAoBw2FYhvLaDOjKaDJJTINzj2N9yv1eTR23pras6XKqadpsPb3LLZDs6uYtAeVQllJeJH36TuBEH/OhPmBf7/EOIHsaGfEGHcIvdBBrdNoOCAYt+Em8iFL8CNcT8OpDCzbwUT2kSplNp743tnu7sLCycbrN0d3ctldW8HwxqwDes7f1WowDY8/SmY2CzNjHpnhB5YtxludKLfPiWW0pVF6o//zp/vIXcTtBBg==');
  font-style: normal;
  font-weight: normal;
}
@font-face {
  font-family: 'Articulate Charset1_ 5d5E199FF0';
  src: url('data:application/font-woff;base64,d09GRgABAAAAACBYABIAAAAAPgAAAAAAAAAAAAAAAAAAAAAAAAAAAAAAAABMVFNIAAABlAAAADgAAADsYJLeR09TLzIAAAHMAAAAQQAAAE6E3Bx9VkRNWAAAAhAAAANrAAAF4G+fdyNjbWFwAAAFfAAAAKUAAAIcUxlVPmN2dCAAAAYkAAAAHgAAAB4BUQeQZnBnbQAABkQAAAD8AAABU8mgsZtnYXNwAAAHQAAAAAwAAAAMAAcAB2dseWYAAAdMAAAR1AAAGo7fxEzraGRteAAAGSAAAAMLAAAOyEPNPE5oZWFkAAAcLAAAAC8AAAA25E6UFWhoZWEAABxcAAAAHwAAACQG6QLlaG10eAAAHHwAAADZAAAC1o0GDtxrZXJuAAAdWAAAAOcAAAGSC9UMlGxvY2EAAB5AAAAAmQAAAdIs5idibWF4cAAAHtwAAAAdAAAAIAL4AZ1uYW1lAAAe/AAAAQMAAAGJ25Vh+XBvc3QAACAAAAAAEwAAACD/nwAycHJlcAAAIBQAAABDAAAAWW+8hrB42mNgYHjBCAQMqEAShCQlQZQkmCEJEmKAEZKSUDkIC8aFSDMwIESR5GGq0G2SRGijMQAAsqIHFHjaY2BgvMY4gYGVgYHhDBAyMMrB6TQmoCATAyszC4hiaWBgYGZAAgWVRcUMDgwKCrLMy/8rMYQzL2e4BwCk2gvwAAAAeNodzFNg0A0cRuHT3apl27Zt27Zt27Zt2zbnrVWrhralGbnF3/d+/3PxXB4gGcn+D1eSXAwXXOwfyUkuU5DC/pKSlNIVV5mKVDI1qe0PaUgj0zqmI61MTzqZgfT2m4xkkJnIKDOTSWYhs/0iK1lkNrLK7GSTOcguc5LDfpKLnDI3uWQex7zktiTykUfmJ68sQD5ZkPyyEAXsB4UpKItQSBalsCxGEftOcYrKEhSTJSkuS1FClqakfaOMY1lKyXKUluUpY1+pQFlZkXKyEuVlZSrIKlS0L1SlkqxGZVmdKrIGVe0zNakma1Fd1nasQw1Zl5r2iXrUkvWpLRtQRzakrn2kEfVkY+rLJjSQTWkom9HIEmlOY9mCJrIlTWUrmUBrmsk2NJdtaSHb0VK2p5XF04HWsiNtZCfays60szi60F52pYPsRkfZnU6yB50tlp50kb0ce9NV9qGbxdCX7rIfPWR/esoB9JID6W3RDKKPHExfOYR+cij9LYphDJDDGShHMEiOdBzFYItkNEPkGIbKsQyT4xhuEYxnhJzASDmRUXISo+VkxtgHpjBWTmWcnMZ4OZ0J9p4ZTJQzHWcxSc5mspzDFHvHXKbKeUyT85kuFzDD3rKQmXIRs+RiZsslzJFLmWtvWMY8uZz5coXjShZYOKtYKFezSK5hsVzLErmOpRbGepbJDSyXG1khN7HSQtnMKrmF1XIra+Q21srt8jU7WCd3sl7uYoPczUYLYQ+b5F42y31skfvZKg+wzYI5yHZ5iB3yMDvlEXZZEEfZLY+xRx53PMFeeZJ9Fsgp9svTHJBnOCjPcshecY7D8jxH5AWOyosck5c4bi+5zAl5hZPyKqfkNfmC65yWNzgjb3JW3uKcvM15C+AOF+RdLsp7XJL3uWzPecAV+ZCr8hHX5GOuSzdu2DPcHT24KT25Jb24bU/x5o704a705Z704758wgPzx5+H8imP5DMeS/3sCQG4yxd4yJd4yleOgXiZH0F4y2B8ZAi+8jV+5ksoT2QY/jKcp/INz+RbnpsP7wiQ73khP/BSRvDKvIl0jCJQRhMkYwiWsYSYF3G8lvGEygTCZCLh5slH3shPvJWfeSe/8F5+5YN58I0I+Z1I+cMxiShz5yfR8hcx8jex8g9x8i/x5sY/EqSRaG7/AXcGy3cAeNrF0ctKQmEAReEvi0YOAkdBwj+JFDLScNIk7AKJpaVBOPRklph2sbIc9agHeoKe4HToIXIvNmu6YWPJclqyVjJrqb9SVlMHm7YUFG0r2bGrrGJP1b4DNYeOHDtxqq7hzLmmlguX2jquXOvqidzouzVw597QyIOxiUdPnr2YevXm3cyHT/OQC+thI+STZPELku/k5/+JJ3E/juLo75OF5hcdvKR9AAAAAEwAWABeAGQAagH+AAwCugAMAu4ADAAAAAz/LgAMAAB42j2PsU7DMBCG7ToU8gZIFpJPVjpUrtiZMiSRUJbQMPiWFqRWIn0HJAZYPPAsx2a2vBiCi4m63P333+nTf1EI10aRd/5Lyk+M8vcjivebb5ELtd9topDOmHqoSD7xsHBsrIGVcqYhVTRbb9EEE+4PwTTm5flAWZE6L44Bbw2J3g9cHz1Qifosj4h3zMkmTpY4AZlwmgmnRGDADx9duNaQWnX+wdNbpamsUAOYmsbO01hpQOSr5Tkp99fhes58yZmXaxZX/5SeGYzAEOZpsQIaQ9CBP0mOhSjFbPCn040q6ijLLq1KC3oyLFjgHFgxO3dt72tOArj5A07qYm4AAAACAAgAAv//AAN42p1Za3Ab13W+9+4uFsDitQAWb4AAFtjFGyAWL74hvilTJCXKEklJIEXRVkRbEl3bysu1ndiKUj8yaVK3TX8kntZxMm4zTTOp4yrptGNHifNwqkybaZu6jZtxbMdxnBlb7sM1Vz27ACnSsZO04gAiOLvnnvud73znuwtE0GfwJfwguYgoxCKhaTGwmDUQhiYE09ksGhoqdbuqiqDA6zMLgwv40hvwDyEGnbn6MvUBchnxSEQKqqMJpDTjXWhgBAm0FaVpChUHuCIbIE26QZy0keToBEEQU4/qeCubdbxV6sYVSYzbiOCOEKU8SN7+0W0jYlyqVmpKOUIoESuuXX/Bw0HR6bMZaKtP8PgtFH5u92f1fc5Ej3zddaPzmR7RfmQS/8XkfTv/Qiy9va54PuAryf5QRlF/sOsjns7trUZOrRxbD1enNv+GvLD58x1/QAijZXwJfUXHzto0EFbHDHUQW9ax0q7ac/U2PESuIEG7ijM5KKZ9lbdAVSuDpK7YKG3D3p/E+3OBQL4vvhSq54KBbD3ygLJ+9txQ8/bTpyrlm265vb//3C03lyGiDSJatiLyJkRx7YgaXqw4CGELRFYiFLbo4cJ1iJtpRJbiffkArg6dO7uuKDdr8W7buKmivOfMOYjpvvpB9BTagL3YmixBFEVrm8lCmmJdObM0tHH+DbhKQi9iGSvbV9EEU/pV9WpMkDB+cXoarppHqBPL0TRijDiiBxuCgmtEmt/Y2EAEpa9eIRT5BuwijbqaTjsOMjgZ5JKsmY7SHhrRHaa0eVIgO5hB13UeFIgGoM6ET1kj5aSkRKyWiCKFMmGnmV73N5aG9xxp+EN9i4P9i30hPFc/daCszJ4oVW+YLQXzPX2N5MQ9N/T3r90zue/elVpt5V6tXqfh7RaoqkHL3sAxLEPp2QPAMZ6V6wqPrTdV/3SRTBwdeWBzHO4owx2vwE4kFGjaElAfLCBOYAO0ib62BaU6iOvt2ohxAysPYi1xQSuZjWJjQtkk+/JLUwVPshzKzsXNXUeGqvO9XdHapOzsCne58OxNxrgnff2hhXwwHbYHnYesoUh1IpOanZ2RneFAkD+gZa9cvYJfgFwUFG8KMZzyYS9twQyXYrN0BEDl27C+pbdfst1Ocj2CtX7TcsviavtXaTtLj+A2sALQ6YXM1Fpv4rBsKE7FIwOlSKAwlByqBAariakhcTZjSB/On3n/zGSmT+K/1jNddNstxzwOa7gQS3RHbQdMgXyi0uCFRRt/42J90UZMsXwdMt4PGb8GeCe1jEM4EMMePeMAGyH+3yBjLU9XTIixbUTxa7m9xyviPolKj4nQUv5AfjBRGPYa8N3qvxn4mjM/P5j8Ud9ib9hka3kt7qTSlawnXXYOnz3wVYaJ9swCN3UGY1VXxWiTpzGj0ZhhiAExBhoa2HHZcVlLytHhNNXh9cYG/pjO7r1QjKehDhSS2/sStQgiayF2mqa9tN4S7Y1txXABzDYqjEVdFgbx26jy1MZDJckd5I0tkyvsjiYFMecrzbhY70I9M9Of2NggfHUu5xUjEV7wBdLJhFccTQQlH+dzLHMeX3EEsrIgRL4BWBNkRq6mGWOGNnMgSizkMQRtjKmYS46xoLQYn7wfe05OqI9NnMKZU1gmR9VHVfWLXyQXgfOUhhDxQiQz8qIsyjdDDtzF4LAT03SY62KToEk0z1NdtE/vZMdlbavZdiskK1IWC1r9KJ1x+q+atGcx324KjW8Yf+HI9eOz4kA+YHEnSsGTdXm4FDgXbp7c+/hXh1v9wbnmdYe/Ptx4xRzI4ZWg7LP8E+vLq8/lx0t+ctFX2JOZmnYQdlHriipozehWh0Yx48F2hrOzQdq8o0OTNuqapni8bAHvHEZ1Lxl1ZzOy/eBHVyr11Qv7U7OSUZyQBk6MS+mJlbork07YDFajmSGVlQvzs/e0Klb+uNuVmTrRO3jDpMyYLMbjqM0t8lAHOdA9FjsY7HRwTtZAOWnul3VPB6VWvwYPycojx2rvPXX3/euV4/cf/s73Zi7c0IuX+1dGEpv/ceeDC+cX8+RiceEu2HcLNv8TWItDYtNtwojBRprSiIhZI01ruqbT2NFuLoWHNur8tPAF9V+xSf1PLJKLC99deGEBteOR2/R4qaaPxYTmOIozswxLDAaYa8hkpkxazHZYnVIxPsaLPISGF3GoX1pbwzNreFB9klxUn8UJIBPEhSKhv9YnKWguxcEs3dZcBe5bXNNZ117/fh07qKOZI5yRpVnMMBRNby0JK2J9QayYMP5v9VuwYOa8+gRexYfUx2DRZ7CiPq5+HKJpW3oOojFaL1DanNpe9632wjFhYQ0nYPFPL8D1SwhRh+B6G4o0nTaOhb1bWRPUzURbqY5famfAixT8aGkEMWz7NfLi6otk7bP/8o+fJUc3H9FfFze/Rkbbu4c8yAd0VINNxxaiGpJE8wrZ7W3pAbGWF35T/TpZ+yiukDUyuAlQbn6PlCEY0Zn+A2C6C3RHn6p+Bot+EB4zyL/7V05V8vapSm7y1hb29B3qCfnrC4PNhZpvvbR4x/TkB5fK+cN3zO377cNFvJxZmasW9h1XyidmSuXZ1cLBjxwrl45eOAwTtV5dPr/FeIdeNT/wUGAxTzPY7eLcLA+0cXdIv8XELdYL11gv6rzHj4YLjeD+5bHr1tNji93H157oPT4q4ZfihbD19ZFG7/6yR/0pdH55Vsfhrg4O2TYOYQbLYU4GHOK/HgcD6xVlG/41YKwt/PEdH7aF7L8akDs+L3/y/YS8AyZjOiYikppeBjugHV0ix3Mu1gGt6aL911DZgmVLNl1yAW/DolsIkEuvC//J7PCRxa6a7C3dzOfk6bUvNFanMv5UJRiIcOfx/9S6/8EWSqnRK8mw+m1y0ZbZ2y/WZD9DTAmv+pLGxCLM4kuAWjcKN3kZR7U5HGUzdHDHHH6XMSy37ey2choEt8cLpuGSp/fEtDglmmOzcc1Zc2EllRzM+6N9+8uZfVGb1BPrG672Zca7g0/FpwZkJ3fM5raFMiFXPBp1OpKFvlR2vBywcUcd1mIuoQTdKWVYy5UDBGOAIKtpAYUZhBkCbk2zrjtKCyCJ4E3x5No/Ew9Z3fw0WV3QeplAL78Ad9uRu2lmOATTwMwa2O0O1huYUlydH8r+oT8kn/rI35/5HHnoY39APreuh7q4+Rg5pL228vk4RDRqatJWpq1chtqJYE0N8N1r6i9uv/yd23FC0z/8++o3cY/GiAJg/+/EjJxoCBWboRyqWlEgAR47wA1xVWag1wjTFMm9RN6hsFsTNb7r4FT1VsXdw6xAtZ0EpTEmjN2C24vvson2xFAx6AjEXZl61Gom5nCqHBGHq9HS5EExnbFjg7+cU/a5GWssU4n27iu46dcJ50v6nV1eSzCVdz45bAt5bPbEQKG8R7Zj7C3KPpGfY3m7qasxU3zaGQ7Htb3NgSpVyatwWsygdNNnRV4KSV6ui4uZJMYYi5Eo7aSu0X27L6V3kidZFDR9Vzp+7/vXNeUeyelKNqRoJele84NtjjWyUTNZahHP3EhjvhbEZGEtVhsTE6O1WKQ6Xqye2Fe0+yL2SfKq+u1EITtxTKugBBV4GCoQ0xgVRpQLWUHhGR9l3OUS8C6XsCPFWt2LHw4MRhrL47I4sjoY6A8Ya0VpIOvlU81SV9HHmiym9ORqo746meFMM56uypgUGe1JOizzHQYQ106U/AwC7c5waZPIGCmw76k0SdEdM7WdUNsmbqH0S6XX58VfOqUeeXSCT1QTck+Cp4kpmmvEeuer/lB9vj4yJ5DWVXGsFjt1UByrxxP10R9N2iM+e3HmRKXaGk8XRVzbdG6xVAWMODi1FZpBHgXMZhigCQRn/gCXYNJg/MwWC1B1h+e7XNwps2yM2aqosFtjBfxH9mgxlq5ErBgb1f8KFgZEXzETM0dmav3Hx5IiyO7g9VUvLgWUlD9eLFnHJZASs4M3gmjER98z1rcykszuWx+EagpQ0veSN8Fl5Zt+C7IZkY0ggeNsjIERTJzDBHbese3k22jqaWonnzBWBFHXDqWdnBff6haqmQsXWu97H58a7o5EyecN1fHqtDqDvzRdVPYpAUMbnzjUENw1dHG5Cez321GOQTW/NcfVmEFm0G2muqGN3bvaeHvx5NtGkXdbaCnt4wAWdyPmhYODVt1kIwmldbqT1Wi0lvK2slMrleqhrNmfzeSDYl/GRwILjf75qtdfPzzoL+USNnL4TWmiFhNrIzFpuDsULDSfnDhW97jthzneYvDkhvMlMVeYWsxll+cqRnc8MK0KgOocbFLjaBAlYJIjb5CzApRexuJwwMkmoD822t6T5oQqktw20nCw0buW0k6UkLPL7ZDt6V6Jb7WIKZSqxk4cw1zvlNthifbsy/8MOvObtojfccsp9TLgChKL/pb8UD+RBZoOA2Zp8In6YWz7WVW2bdq0s9jR1to6VlVCNtbXO1n7IetrvpFhTOAbyS7fSOm+sa6wGH/i+Vbrmbt/jjlsUN+EVPb83Y/V5zWNOAp5XIRIW07V1Hnq03GqR1vkVWgUjGZhvmSBB3lUakbsKGxA4Tzn4sych5GZMOMkbtpELHSObB0DrzU0YKZ3tAZYRer8oghKW7y97f8EnjxjcCciA5Ot7iy8LRCTX6olhKwcNZuimXKgeyTjxAWPkg3duHgVF6dHbjz6Flb32rr8Ds4nBdyJoAOUUFYfR9tV1fxZtOlikeDXqsoIjIXYaB/ZtrbvVFFBaT8jgIq6nfaUQ6/oEeJa7Fk7ho1DU067Va8nVvfLNb2YHaWr6l3SdqkdpRMZM6icm/o/uVT8fU+qPyn1pT0uuT+T7pdda9LYck/f8lgyObrSpykCRokxaIzqWCIO6havj8Ybxycz2anVeuP4RDo9sdqeUQU9Jx6ltmdUImyFKcUkmKDRSCK/8YySZN2qC9sjau9wGlRXe/bYVUkKa8HafGPPfi9pLRHPYn/9YD2kDShQ3WhstC6GKxOlxtp0Lp9UXyKXJ2NKerylY1boKEtOy6+NWc6qoZbVcUPuHLDqHafDtQT976IgfKI3lajGeY+kRKSepJN4j9a0yRmuH6jFe7IRE1m6Gh2tJ8LKmJybVILx2qh6AAvJTG76hp7qsfGUwx+xTW2WOmzCp4l2vvU14WDkMnMWxsUYSfuwrbMI72aQpgleAZ/mIpxUjdmBzcZgPOO1dTnwnzN0sm9v8qdYneVjfgdFH4QV4jCFTsAKRc2nJlHIghguxKQo8MyU/d18am3bptbaLpW65lJPdJX3xKU9IiPsiaZrnC8VFjIxYWUh0B80csGQ3yQppXxXMcZ/MtMPFpU/aPUmRZtH8NjMvmg2PDlvMR4wmFg6Go7CmqF4TsOBhSxPkk+AVmaaXh+ieGQ3ITvF2RmOcdqMVhuxXps/2xOgUx599NQFbQzppasL+KQt7402Mv5bb21duGB0R7yxMGFMdrEni1PT5yK/N63+jI8FHc45rQaal8AqrA1nVQGxXJALwLIB4qcthNtqaK2f235BqoJ6aY+hdaQG4JSJnyDGCPjC460WbXZwVsk9Odvary3wW6dwUVXjZTnEWa1n1l5RScf/YqgS6LOtacAcyxAGbXlp3UPj8sZXTt5HHmyBMK/gh7V7LKCSVbjnmgtnzDCe382Fk989fS/50OlHTt5OPnz2bnLHUfxn6kGItoQf1V5aRDO8vQwROcQ3jRwoPYx5ZkvgZVZ0yYoXFN6Fz91558YTj95+9pZTj3z56acx9/rjj7+uvqFXLY6fhwhhLQIQyxpmfHoEAIvRodo69ujP6CS5szsfF8k0ZD5hNVgEzh0NuFiKMZEvn/wd8sByvau/GKbpaYZyBESn0Wlg3Sz+xVbOWXj7FqxoQkLTzGpaRCOOZnY8OsYx7QwTE7JYUl/C59Uf4u4DeGX6gPqw9ry9gi+hH+tPT+xNFhG2/ex+6NlSt0usK/cdGtzAl96AqCv4Ev5u57ueYNNOG5CBJSwLI1S/Q6PEs47OXdpj/8sbhxbuPHNwSf/W5/9x/18tDp09Ba/2/Rgm58v4Ci7B/eYmrX17oH1zMADbwldeHh9H/ws0AudNeNrN1uuO4yAMBWCkgMFgLrm0nfd/vn2IPQ5l2mmyu/+itapKtDqUD5wmxphmjPnF7IybzM9yxrCZJnysbw6lH2HUv/REHmM/GXLsvfPk9gSNOFlylgjRKRDKWnwQdJrPmsbUV1SMJ1YsOr6sutrueLPSbvWwBgrk9oQfcVhpt9LE/7Bi6susKcFxYk1mshZrsQcrmeABNCbASjEwMfCa+LbqUVuv5z5Fj4LVk6pPrXSVVeTEikXLy6qr7Y6nFX3LGPNkAiVmDGhPhBGHVV+ITknTOFHsyqkVU19mzRkOe7RmY9Wqby+r7V9yCLvVQi0cfcRBa4JHHG3tXQiIWgkoWINX9eHn7Zj6iiolHK04oGKsXl7WWaOr7Wf2tEbmiHFUa44pJFy0mhhWbevgGHsRrDAKVuzKqRVTX2atFY4Ta/2jNRj0bcI4WRNDSRIEB62J+G31HKhbs1rRvRyyTnNmDVdZW+OjlfWG9G3V1fYze1olRsFYrEmhirDgD0oTacTR1kxRz92WiII1/sGKqS+zzjMc7midcZckvVW6N6vrXw6rwwk3yZzR1Jp4WUNkr3czdlWt6N7IRaf5LDemvqKWJR6taMblZdXV9v58WnNKGePsjPCcSyyJ94SMOC7h6FNC1LWEgjVxPbVi6sus6wrHpxUHtL6sutp+Zq5vRBEpGBdnclxKTVXinsgjjks4edFzd7OgYJXYdMsOVkwdr7JuG36MjtYNTwReHwvozUo/rQTrWlpqu3V7s7KkoHfuRItacaVKnM+sdKX1doPj04pmvL2sutren9Q3ouZcMa5kStpqk5bTnigjjktYQs6I0ppRsOa06JYdrJg6XWW93+XUev+LteXcMG5karq1WebdesddZ1hjFu7WTa24Uv8H6+MBx6cVzfgwpLcIPNcbXW3vT+obMZcyYzzDKvd5yUuRPTGs+neVuWiP01ZQsBZZdcsOVkwtV1m/vvBj/mj9wpNe0Mc9/2b1T2utu9WbJo95zWuVPdFGHH9XmWtF1N8qCtYq25nVX2n9DcchKIEAeNpjYGRgYADiJA+LifH8Nl8ZJJlfAEUYDnzSMIfSFv/D/ysxv2BezgAHAEn6DEgAeNpjYGRgYF7+XwlIvvgf/j+c+QUDUAQFNAMAnGAG0wB42mOSZQADxi9ALMZAEWDSYZgPYzO/YMgDmyvGEM/oy+AIxHwwOaCYCJCvBqSDofo0gTgXiI2A2BgqFohuPkw9itgXBi+w+ksMPEzJDMFAbApkBwP1x8HddYkhDqg3EsyeDWR/YYhg3sAQBRSPYOYCqtdhCAbTQP1AOX0gnxvJH0xQfdwE/K4H1B/AuIdBDUjrgfiMrQyiYDZIXIwhDKoOxI5hrmTwB4nD5EE0UH0AECsBMTtYzxcGbmZHBh4gzQXE7ECszUAFALTfBOiOBBCGxf3wAgDLPCtUAAAAeNod0DFOw0AQheFxk1sgHyCde6QgtJI1ZYQSKVWCwbb2DlZyAqRcIFUaqKBJlwO44gB0NHSu6Ief5+LTeL0z+9Zm/0/xYoUtioPNeKksxQXrmNDjHbv4wV5mOcTRbtk5Yh1f6HHGrHqgvrOb2GMpK9bv2T+hY+LrGUs5lxXTki05PdmDXMkNvcm2qhv5JFvZy4w1M0cs5ZyumpkTLuUqvnErm/jFFl05XTldSVxJXElcGVwZnN4T7uKKj/GGbXxgF5+2tjWnNLpXo3t11BcssVe2Xtmy1rPWB+4y4jO9A//t9Q8hRZYMAHjaY2AgEsiA4Twg3Mhwi5EFDMUZtRhtgbCTcRHjCyZHIOyGwzVw+J3pO7MMczHzTub3LOJg6MwSDoR1LNNYDrG8YDVizWHdw8bOFstWA4ZLgfAoKmQ3Zm9jP8YhwZHLsYJTgjOEsxgIZ3Cu4WLmsuZq5brKrcUdzb2O+w2PKo89TwZPJ88hnkdEwG+8YrxmQOg+nCAAfE1gQQAAAHjaY2BkYGB4weDBwMoAAkxgkgvEYAwGMQEidwGZAAAAeNpNjzFuwkAQRb+xIUqKFEkOsEUKaKwBJAo6GwGyhDCytqA1K8tYsjCyloKz5ARpcpPcKd/xFqy02vf//J3RAHjFDzz0Z8Lbs4cXvDse4ImVnn28QRwHD5khM7Hj0b/vwwueqTIkjj18oHE84Nwvxz4+8e04eMgMmfl1POr8VXO9t1V5tmpsJmomslBRaytzq3NbqG3dnPJaJRcTZkVJr92ke72L4rkstV4fD2mmRaahiGDFIVfc0aJCiTMsFMYwXFNhxgUFC1LEumXC4IYaObmguyU3OFHXVAkurIdcs2CnPtdigxR7aOzYI8ac/ZZUGmsccWAtI3dTpvzZvfIHM7E0qQB42mNgZgCD/3MYjBiwAAAqgwHRAHja283AwMDKwMTAoK29F0jpMigzSDLwM3AAecwoPBYUHgODDYM+gyKDCJjHyGDCoMEgyyAE5O0CGsfKwK4NALD1CVwA');
  font-style: normal;
  font-weight: normal;
}
@font-face {
  font-family: 'ArticulateBold CharBoldB2601ED5';
  src: url('data:application/font-woff;base64,d09GRgABAAAAABy8ABIAAAAAOOgAAAAAAAAAAAAAAAAAAAAAAAAAAAAAAABMVFNIAAABlAAAADAAAADsRxVhFU9TLzIAAAHEAAAAQQAAAE6GQB9rVkRNWAAAAggAAANrAAAF4G+fdyNjbWFwAAAFdAAAAI0AAAG0T5XyCWN2dCAAAAYEAAAAIAAAACAINQG8ZnBnbQAABiQAAAD8AAABU8mgsZtnYXNwAAAHIAAAAAwAAAAMAAcAB2dseWYAAAcsAAAO/wAAFeCW3xA2aGRteAAAFiwAAAK7AAAOyNx+RJ9oZWFkAAAY6AAAADEAAAA25FKW1mhoZWEAABkcAAAAHwAAACQG7ALkaG10eAAAGTwAAACvAAACznGdCWlrZXJuAAAZ7AAAAMAAAAFKCjwLCWxvY2EAABqsAAAAgAAAAdJdRFivbWF4cAAAGywAAAAdAAAAIAL2AZFuYW1lAAAbTAAAARoAAAHOVEaR8HBvc3QAABxoAAAAEwAAACD/nwAycHJlcAAAHHwAAAA+AAAAZ0XG3UV42mNgYHjBCAQMqEASTklKSkL5MAwkQIJwEkSDVUkitMMAggVTxIDdJnoAAN+8Bc942mNgYLzDtIeBlYGB4QwQMjDKwek0JqAgEwMHMyuIYmlgYGBmQAIFlUXFDAoMCgqSTO/+6zF4MC9nuAcAtJIMRgAAAHjaHcxTYNANHEbh092qZdu2bdu2bdu2bds2561Vq4a2pRm5xd/3fv9z8VweIBnJ/g9XklwMF1zsH8lJLlOQwv6SkpTSFVeZilQyNantD2lII9M6piOtTE86mYH09puMZJCZyCgzk0lmIbP9IitZZDayyuxkkznILnOSw36Si5wyN7lkHse85LYk8pFH5ievLEA+WZD8shAF7AeFKSiLUEgWpbAsRhH7TnGKyhIUkyUpLktRQpampH2jjGNZSslylJblKWNfqUBZWZFyshLlZWUqyCpUtC9UpZKsRmVZnSqyBlXtMzWpJmtRXdZ2rEMNWZea9ol61JL1qS0bUEc2pK59pBH1ZGPqyyY0kE1pKJvRyBJpTmPZgiayJU1lK5lAa5rJNjSXbWkh29FStqeVxdOB1rIjbWQn2srOtLM4utBedqWD7EZH2Z1OsgedLZaedJG9HHvTVfahm8XQl+6yHz1kf3rKAfSSA+lt0QyijxxMXzmEfnIo/S2KYQyQwxkoRzBIjnQcxWCLZDRD5BiGyrEMk+MYbhGMZ4ScwEg5kVFyEqPlZMbYB6YwVk5lnJzGeDmdCfaeGUyUMx1nMUnOZrKcwxR7x1ymynlMk/OZLhcww96ykJlyEbPkYmbLJcyRS5lrb1jGPLmc+XKF40oWWDirWChXs0iuYbFcyxK5jqUWxnqWyQ0slxtZITex0kLZzCq5hdVyK2vkNtbK7fI1O1gnd7Je7mKD3M1GC2EPm+ReNst9bJH72SoPsM2COch2eYgd8jA75RF2WRBH2S2PsUcedzzBXnmSfRbIKfbL0xyQZzgoz3LIXnGOw/I8R+QFjsqLHJOXOG4vucwJeYWT8iqn5DX5guucljc4I29yVt7inLzNeQvgDhfkXS7Ke1yS97lsz3nAFfmQq/IR1+Rjrks3btgz3B09uCk9uSW9uG1P8eaO9OGu9OWe9OO+fMID88efh/Ipj+QzHkv97AkBuMsXeMiXeMpXjoF4mR9BeMtgfGQIvvI1fuZLKE9kGP4ynKfyDc/kW56bD+8IkO95IT/wUkbwyryJdIwiUEYTJGMIlrGEmBdxvJbxhMoEwmQi4ebJR97IT7yVn3knv/BefuWDefCNCPmdSPnDMYkoc+cn0fIXMfI3sfIPcfIv8ebGPxKkkWhu/wF3Bst3AHjavdA7agIBAIThb1G7XMBuK0HQFBYWNkYlqAQxRiF1zPrCJD7j40Y5luAJPMG65A46wzDd/DAIpJLwIB38JT32JCMnlFdQ9KikrKKqpq7hWVNL24uOrlc9b/oG3n0Y+hQZJRsTUzNzX779WFhaWdvY+rWzd3AMs3Gc8O7Cic/x5bY+Rf8v3kFXW2SHcwAAAABiAGgAbgCGAIwAkgIDAAwCugAMAu4ADAAAAAz/LgAMeNo9j7FOwzAQhu06FPIGSBaST1Y6VK7YmTIkkVCW0DD4lhakViJ9ByQGWDzwLMdmtrwYgouJutz999/p039RCNdGkXf+S8pPjPL3I4r3m2+RC7XfbaKQzph6qEg+8bBwbKyBlXKmIVU0W2/RBBPuD8E05uX5QFmROi+OAW8Nid4PXB89UIn6LI+Id8zJJk6WOAGZcJoJp0RgwA8fXbjWkFp1/sHTW6WprFADmJrGztNYaUDkq+U5KffX4XrOfMmZl2sWV/+UnhmMwBDmabECGkPQgT9JjoUoxWzwp9ONKuooyy6tSgt6MixY4BxYMTt3be9rTgK4+QNO6mJuAAAAAgAIAAL//wADeNqNWGtwG9d1vvfuYrEAFli8FovnAovFg8AS7xcJkATEl0TKlERRr1oPmqRk+ZFQTvRqbdlW4wiVbcSx5XQaZxLF/pNxZjTJZOw2U42m0Y8m03Y6rpI2nrTNJE6bZvJLblJ7Wqsi1LMLkKISqwk5ADmc5bnnfOf7zvkuEEEH8HX8PLmKKGREQotjWMwylIEmFKZVFTWb+YKrUhJK8Drw5OiT+Pot+EIII+OdUzhBPkACsrYYhxnRFhoezxew20aMyhhVKWdJsiRROOEbrEefSdYUu00eSj8Tbag+XJ166sSx7NjJ1U/Uyg9/4sx4funxP4KY4p1L6JeoA7nYWkaCKMoASSA1XxCVWulzZ1qvrN6CpxT0Lk7jSXiKb7GEUDRZf6xWkQUFG99dXdUynEIIfV+PZm+xmCCO0Npzzdv5glbOVKfTgadS8OhH5HtIQv6WLUiQhTgR52RFmtWebdpv2/XnxwyVckKJMsbkGC4VJSJoZcpCyjY0MV2Pb8nn94YsmU9W6wsVb3HusIpDp23FLdt3bI8MFuOuU2IgUptVa48dPZxeRQQN3vmAYDjTigoo1fLFSMiCXRlsoF1ciGVpb4ry0jYaQQPstyEHtZdEHBCFDAS3p1Ss1uB8JZollfIYKRU9ojGLlSikJPbSw6ftfsWZy1Uy6UIn1lzIF/dviYcmVufT2yVntCZnxpIuTNyt0tCOvOdHSjHCz9THmtNzk4sjQWn26cW5z5+YsFk+ZbMlRnckSSgVG5mDvHVECaVzJdJyaMADrAaGMMjA0AZatd+w34CE+5iVBKqPc6eDzwLaBBUB7R9D5RSKoXjL48MRLUKEpQ1uGlNWykYoG4S5fVvdHMalgW3DIayUq7UxXOkBsd6Kb3beECJJpzf2VCInhwR5wJ3eJVsSx4cLC6NKp0NcUjmTFgKNiGt4KScX/f6YYPLaT1g8YmYCQU4mePtbXQEW5GqZCWFoC2fkzCyk0ARWYYUquZKyUcEljB8mx/5+ZaT7H6OvYPtl7CTZ7nvdX7/+Orm6No0gwjzEakAsFrmAWZlWkCMBA/HZME37uAAr0yaatlrpAO3utfeGurm/CRUL0Fuq/8sY0QpXsaNHOMYogJy+2ZybbszsEJoj40OBfFx4Iz5xqPb+zexCK/FAUwZxfT87/HcZfDCXvMK65e7N6lxBJFcdqenK6DxHKF+qpmkjBwycgz7ENNZLhHITK8VZWZ9hM+vjNvwxFBPcEtFyq4lkLrU3uuPFR0bLyy8dHNwbMgdnss2Dw4Ho2P4Kn0ynHIzZYknuubC4/4XFkoM743Bntz04OHRoPEYZLexpLQ/AC78PeFmQ0nKbCDIQlqYIRhwGHdCaXnVC2W+rOhccsiALJUGB93n85e5/fvQRtODq6pXVv15dr+plqGoADbS8CRKnI4Ty9CoLQGUomaRidB90rUT1Y2qk7tZYrVWUiuwgL297PLfjxUf1MkePDpr4VL7s27I4JkXG9g95Mr4vYL/XbU/suXDkwAsPlXjbGaPVwqS3HsxXD40naOYvVrsX+7WSP9ZrheyMhADLKGCZgSWMJh5kMgM7tOz0knXqyQ7ZoTigbHjhD7u/BB15O7jYfYdc7f4C+zXO9eeczl+YcxRH2P6ca2qAlRxTHZ2cvfNf0c+HnmtnmzbOXj8STqQU/URXyYTxv/wv6XRuX+n+DKt4snsNDv0nPNj9dvfzvWjUIkTjkdRy8qAXirOxJtgdJtq2vjt6ER0KpfSiuuDbQf6ZXGtfI+33vka+9h5prV3XX1fX3icOrR6id/FfoYsulERhiE18BqL4OIU1GyTabUC92D2KYn0UbCLlPWNRImTGW5gtFGfzXm9+tliazYuXBved37v3/F51cP+ze3Y9eyCHHyo8OJlKTT2YrxyeSqamDhd3XFiqVZfaO3d+9kiltPhZ1Jt8xAfVmpEPmCoYiANo6nZxbtYBNHXTFkNPzj2uanmtS7jWk7Ciixj/SWuqkEuWw9ZLkS1HJ5udt8uPzJfwTwsjP7QHE6HifD3S/W9y1ZnbreNwro/DIIq23DyRDGRA4oLcACCh3EXivlAwRlFJMkr0dwBy4MDlrz9pYlnT/4/KE1fSX3mSfAwuO3Vc4ijREg3ECbgIcc7FCawTkBHowF1kfhMaVzJLbUCjL1RBwqILv/rARKkgVxPuyD4jL0ieTOe7zUdnUw6lmghFuRP4V5XENZMY76o/dfrsbPcn5Cqf2j7iLw9GGEKnQ91fa6qo3/kAdwG9HAq1HLBhOWKA5ZoyeGlkcPSA6w05nTGJZE3CWk6wW+jfHng07sanlkZKu3LWwR0xz2DMk5ncNZlJjP9BaXBP0hrcHpfUAKf/7XvlneWAzfqM6LaIsic6IIVy2xq1XWUfZz1pddgDijMcD4bys1qOLKAXA/SMmiIpYkDEQDgDi2hq0xTWAIIxJOBDnb8hQfLA2tvkATA4GDBH1E90BbpbZgOHOJ41swy7oTtddpQuOu2bGnj7GXLuz//y1c+Qs3/1FHnuIsmu/QB09wP9Z1brZgww+5DwiEM12F2BGFJlxNEM8nA1TmXyWU7OUjJNUQG9o72e9iZzfMOXwHoWszip2Kh12jXwJufkEdyAJ9YajavNhWRGVB1uNywmTIyhdCkYGy9K2dkjudn6kDKfoWOHqqeOY4wJdXMgF4zzDnctc9Ou+Pmw3yEkh2NDU0nrWEGUT9rF4ydSwUA66gqWVJ2ZMEWa5CaoJw0ey8tj0YATIhfiwuYEYw6HKWljB+uI3VdEGjkUQZuJpTFKF/FbZq8qK9kQZ5cyoWA6aOucfqg4L5HPtIklGM9LQ/MVP6a8w0U5WhzyxMYy/kBmVLnwYjQFCXX/kQ96rAPblqGDGt5vAt5RfQtjyo21XcX46N93C1drIn4zPKmMHBmPRpuHGvktTs6hSkop6rBHy3FxWGQMZmNi67Hm8NLWlIV5jLX4MyOyPJoNWC0neh0n0maUfAYMszbNpcwKY6YlGg2kqIH1nXk/lMSKcm+S2t7BX+SCOUVO+8xcQA1LgxJPk9B8YWh32SeWdzeGt/lxGxs8Q8WoXKj7pEZOCmRH/60el9OzK8OVpZnBlIxTa84+L2Gr8aATBWVbAStyMwysOwkhGIOcxCiUkWZYlvLRmxzVjZyeqgYXYywZJUqDS9icJwwdfJGulIbrhp//nPIPFAP5fYn0oUx+cS4Xajw4OnG44cfl2vhE9ZBSCPOS55Neh3/s+Fx1eftgeuepWeigC2R8jtyCrZBp+ayINyGewh6O4xkj4zFzDjPDUI4NX9zD725aIQxeRpd3aR05/Cnebw/Ip0+3V1Z8mZGYt+wm502mRLq53F3EbyxPZyZUD2PooRKF3vGg/wYqtkIgKiseMOCiYBvgikydqdtZOkOjmL1ven4zhfXrhE4kcWMMUn0VK/dCJYIRh57aAmpwZIQPpYO1ZjvQfGRHaV/KYkukUg7/qOh1E/FAYXhnSfRVFupyMR4wk/PYJNfTvoPT0lAmsPDC0Mps2un4NMvbWJvonRlPqumti5Xs4lzeJkr8dDfbdzQ6K/0o1hIY7PZzgKjZzVh4Hq4HPt1ebFSjOYw+H+GCoMu0d0ODbGl7LKxkApZ2mwgLw9kJ1Y093pIakIsN/x3Q4j9EiuHqdrV7TcNzG/iod8jP9NtNqGVniJEGN9W73FB3Lzdqz1ZpV5ttbQhMra2RpfPntbwhAklA3pymZ05zdwxjBodF3eOw1qdJrWR04XNXCMR4/fL1H926BQltfecX3X/vRYJcbm54OrN+H9/wdNva5CZIAyO4wFA14EAB5VuSCysMVgqcD+AKMiqjMF7KT1sAsrwOWd+S9UV8D2qbART6c05cx5F8y8CHfaGkaG4b7GFfOOlh208TUyiZl+RCzMu6Fuog3yAedSUkVyA3ptzGI0JCcobzI6E7hNrGS16e90eciQo/ODfW/fZGh3nocKTlYrBH7zDjYSyUtd/f+3S3l5xHay7jVoKxjM/cfpZYpIFy9OA+7A1XEoJSbohdQk3bQ6LtiSPd76xPkCac5wCfAp7Sqm0DWeRkmHFB2knfx1N6Ps5S4rf4SCEaKUTszfFoMcx30jPLQyNHtyZTM8vDQyszacyFhtSAX62F5pcCuZaveXQylpheHmkdm07Epx7Wd1NWz+ae3RS2afkkmJDZTEV+792UJUndWgt91uO3rLCRQpmwnQtkFVn1WTonH5YySshG2udJaHehNl+F5SSPwFLKNiL+RjESKTYCz33O7PLbu/9FfjiTSyS3Lvcwy+o90m6yG7shZQMnzgz0doM7Rbl/127w4XsGSX+M8OGMJKl+zuJX5Wg2aCH+yVpjoerzV3cPP1aCoUFL9VwwlG1IgUYhIpfq3UlsjSTTM0eH68tbB/bOrKk9leCzkKEbeVtWijhYEJwD5NZbn83Ng3aDOqKAzzoCjuFS+yzchuOFQNCKLzD00oF3CXXak4176XZ/M78GkVXNPUZRgEMGLsDEaQ+0hb+fe6z+lnlkdO/4mlyfzw/Mw/V/LK5UlNJoSYkOzyQSs1GTXI2kE/pfvpJuqoKNXbU7wxGf32mPVHPp0aTTwh7jzLLXLTpc0SFtxtggs7PkT5EXpVuiG1M8shqRbhtMjJ1j4F5nubtv1me9rLUgUdEXTU2/QPfMmojPusv+nXtXVtpnz8oRa8RGM8yBeUwvH1cvLf9qcIAxPqqpVXcJFKgV7npObOD8nI+xMD7KS+vH9fqvnbOxNWBI9QkwiqHhXyXBPfXMeFpo005FimSC1vZ0NC9Vt2fwRPdmqJryBfMt5X/W1uA0DsgHF3eYwrYWgzmjNoHXHa3uZPHyn33n5fPkHMze7vP4rIaKBebgKvzPXS/MwOxl7ueFyY3LT5DV177x0qfJI19+gjx+Hj/fBTp0n8NPay8tovapkEK0z4QcLdbCEc7EGJiNEW5UXMmSqE/w506eevVbX718bOWlL33j+nVs+/DNNz+EKwjkBPtZhggePQI22DxATtQDyqDZY6CNPmEq/bJ228KZLXmx6DJ5s17ZbfruF86RcxejicmyxDIrJkdA5kmoexH/oZZfFF9HH+i3fr5lRITtfVba/HG+4FJqpS+eaV3C12/9H7q4/uEAeNrF1m1y4yAMBmDNGAQCCfyVtPc/3x5iX4jruEm6nf0Ta0JaYuzhMSAgopGI/oh48gN9D3f7g5+HoV3zW+ntPAXm9h0GYhIKPrDHVdlv9+zYO+YBT46McA4/xNboMQZ6Y6T0wuofrLyVg5W7NUAYuXnwpP124PoH72KQLytLa3SqNWf0+wcrhndwT1amGEL7js2aSFganvLd2oba9XEfUkA47wKn062q4dnKD9awlc0qsGJEZaAIoQTUcVX32wOs7YN3MeRm9R613BqdajVDv92PVsy+g7W3gzLGbnWYwUoppDbQZHcrpnXwMTo8WSPCY7UGfWV177SWEp+tYZ/KmH34J25lsybBKsVKb1ajHHPDU9lvj5jW0bd3EZ0KAlaJ2hqdaq01okf/Y8W87dacHVZrIY3arfVgDRL5ZrVm5QC8nW4dR3m2xgerbGWzakpt9qrDaq2kom2g+xZ2C8G0Fu7j7kpCwJqkiJxsnSYh8a+t3LZKf7D2drJbPawjmVi3TgdrTBLabia+NmuIwNdXVv9O6zynZ6s8WNNWNqvljKqZR2aaqKSSgaf5vmdjCaeQs6fkx4yANacxpZOty5LQo1+seSu9HdaoKqqleGSmmWquCjwt9z0bSziHPu5+UgSsmqecT7auK8bocZNPe4rCSjtY+buVYV1ozGO3rgeraI6qTJnnZo3Iwnl+ZeV3Wi+XjB79YtWt9HbIR2ao1srIwiuNOhrwdLmfT7CENZoxKS+GgNV0UT3Zer3qszX/2zp26zgysvCFJp269XqwJlO5WddmlQT8err14wP9/sGKdIxzPd2ORPbVM+SjUlCdpma90mxzAZ4+7mcxpCuTPsd5LQhYi61mJ1s/P2F9PLzpbkVWOVjDZq21WwN2nA9abGmTmj7vVqQrk1oDWbhUhGSpdnllDe+0/gWEfiEoAHjaY2BkYGAAYvWX1m3x/DZfGSSZXwBFGA580pwOpWf+j/qvxPyCeTlIHQQAAGwXDW0AAAB42mNgZGBgXv5fCUi++B/1P4r5BQNQBAXUAwCc4AbVAHjaY1JgAAPGL0AsxkARYHzIEIFTzpeBHc4WYxAH8pWBtCuyGiYdBk00vg6KGWjqoe42Aqu9xMDJlMwQCMT6UL2BUHF9IA6E6WWaDRFn3gCluYDyOgyuYDqZwRXItgJiDpj5zC8YuIjxO1CPCkg/4x4wrQLiM7YyCIPZIHExBg+oOg8Qm7mSwRlsH1QeRAPVe4D0A2k+qFt4gOq4gTQnEHMzUAkA7VdiGJYAAL/AHWUAeNod0LENglAUheFr4QL25g1AR1zAGMyrDUKpEQXCBDYM4Q4OYEVibGydwc4BHMDm+nMovpxcHue+YDY+k7VNbGFPm9rZUsv8htHf2PgHW/9iJ3sfbGlzLzHIlMmKr74YMePtBYNM/I4pnZltNMllIfey8iselWvlVrnDSNuAQSb+w5S7RdpGCzZGekYrWWNppextZhUNVwwyZ17ZVhZypzN75QM22thoY0t+YcBOPZ16em474InzPf/k8QfPMXf9eNpjYCASyKBANzCMZMhlaIDCXRDIKAaF5nDYCITLGX8z2QNhGhBuZXrI9JXpK7MMEHoC4WTmsyzyLDks+1jugiArGxaYw7qP9T9bENt8trvsXuyt7MuA8DT7fQ5rjmKOXZy8nHGc3Zw3uIS4PLmSuXq41nLdIQp+GI4QAGIYng942mNgZGBgeMFgw8DMAAJMYJILxGAMBjEBIR0BiwAAAHjadY+9TgJBFIW/hQV/Ck3UmkxhAQWbAQwxdCwBgiGAmy0oXRYCJBOWbJaCF/BxLHwKSx/GB/AiY7TQuZnkO/eeOTMDXPCCw3FVZB/Z4Zxryzlc7iznueLessulnDhygRMeLBel/yhOxz0TFfBk2eGGZ8s5TnmznOeWd8suJV4tF+RtH5aLlJxcJ9nu0/VylalyXFF1rZuqnWbreGeibKH6JplFRg02sfer6ydm3huPwmHbb+hWGHank3EQal3ztNY/vurBR4eELXtS1ixZkaEoE8svFXW0VFOoLfNMHDE7DJHwQrp94YSZaCNqwEbm3j9eX5yGOT3GjAgZis+nIfktUSFdpkxkFggfbq1Jkv6qv/Kq33mfpdVG3wAAeNpjYGYAg/9zGIwYsAAAKoMB0QB42tvNwMDAxsDEwKCtvZeBmUGRQZJBiIGbgQPIY0HhsaLwGBh0GJSAfH4wjxGFx4TE2wU0nJWBXRsAG/wKJwAA');
  font-style: normal;
  font-weight: normal;
}
@font-face {
  font-family: 'ArticulateItalic Italic09C31E78';
  src: url('data:application/font-woff;base64,d09GRgABAAAAABu0ABIAAAAANrwAAAAAAAAAAAAAAAAAAAAAAAAAAAAAAABMVFNIAAABlAAAADEAAADsFS5H/E9TLzIAAAHIAAAAQgAAAE6FFByMVkRNWAAAAgwAAANoAAAF4G9NdtJjbWFwAAAFdAAAAIsAAAGcL61Q3GN2dCAAAAYAAAAAGgAAABoA6wcsZnBnbQAABhwAAAD8AAABU8mgsZtnYXNwAAAHGAAAAAwAAAAMAAcAB2dseWYAAAckAAAN9gAAE9ok+5hDaGRteAAAFRwAAAKtAAAOyJZXgVNoZWFkAAAXzAAAADIAAAA25KuVUmhoZWEAABgAAAAAHgAAACQHPwLdaG10eAAAGCAAAAC5AAAC0mvZCOdrZXJuAAAY3AAAAMMAAAFWCo0KVmxvY2EAABmgAAAAeQAAAdL3C/KjbWF4cAAAGhwAAAAdAAAAIAL2AZNuYW1lAAAaPAAAAR0AAAHaNPV+DHBvc3QAABtcAAAAFQAAACD/cgAUcHJlcAAAG3QAAAA9AAAAPUF9WnB42mNgYHjBCAQMqEASiQVkS0pKokhKgkUhlCRUBVQpRAUMIFhQPgbAKkgbAACaNAWEAAAAeNpjYGC8xjiBgZWBgeEMEDIwysHpNCagIBMDKzNQkpOBpYGBgZkBCRRUFhUzODIoKMgyvfuvx+DBvIjhHgCokww3AAB42h3MU2DQDRxG4dPdsm3btm3btm3btm3bmN2qVUNNrSHX4u97v/+5eC4PkIxk/0cqklwMF1zsH8lJLlOQwv6SkpQyFalkalLLNKSxP6R1TEdamZ50MgPpZUYy2G8ykVFmJpPMQmaZlSz2i2xkldnJJnOQXeYkh8xFTvtJbsc85JJ5yS3zkceSyE9eWYB8siD5ZSEKyMIUtB8UoZAsSmFZjCKyOEXtOyUoJks6lqK4LE0JWYaS9o2ylJLlKC3LU0ZWoKx9pSLlZCXKy8pUkFWoKKtSyb5QjcqyOlVkDceaVLXP1KKarE11WYcasi41ZT1q2SfqU1s2oI5sSF3ZiHr2kcbUl01oIJvSUDZzbE4j+0ALGsuWNJGtaCpb08wSaUNz2ZYWsh0tZXtayQ60tgQ60kZ2oq3sTDvZRcbTlfayGx1kdzrKHnSSPelscfSii+xNV9mHbrIv3e09/egh+9NTDqCXHEhvOUjGMpg+cgh95VD6yWH0t3cMZ4AcwUA5kkFyFIPlaIZYDGMYKscyTI5juBzPCItmAiPlRMdJjJKTGS2nMMaimMpYOY1xcjrj5QwmWCQzmShnMUnOZrKcwxQ5l6kWwTymyfmOC5guFzLD3rKImXIxs+QSZsulzJHLmGtvWM48uYL5ciUL5CoWWjirWSTXsFiudVzHErmepRbGBpbJjSyXm1ghN7PSQtnCKrmV1XIba+R21sodrLMQdrJe7mKD3M1GuUe+Zi+b5D42y/1skQfYKg+yzV5xiO3yMDvkEXbKo+yylxxjtzzOHnmCvfIk++QpGcxp9sszHJBnOSjPcchecJ7D8gJH5EWOyksck5c5bs+5wgl5lZPyGqfkdU7bM2443uSMvMVZeZtz8g7nLYi7XJD3uCjvc0k+4LI95SFX5COuysdck0+4Ll25YYG4ObpzU3pwS3py2wLw4o705q704Z705b7044H5489DGcAjGchjqav5EYSrfIabfO74AncZjIf58hJP+Qov+RpvGYKP+RCKrwzDT4bjL98QIN8SaN5E8FRGEiSjHKN5Zl7E8Fy+44WMJVi+56WM45V5Es9rmUCITCRUfiDMPPhIuPzEG/mZt/KL41cizJ1vRMrvRMkfRMskYsyNn7yTv4iVv3kv/xAn/xJvrvwjQRqJ5vofMEjK1HjatdDbaQJhAEThT9Q3GxAi/AWIkKQAo/igSERIQHyLq4mKd423LixxIRVYwWaxh53DMI8HBjn5tJQUcrd0v7wpCilVNc9evKpraGpp6+h619P34dPA0EhkbOLbj6mZuYWllbWNrZ29g19HJ2cX11AOT6GSJKkpY0Pyl9yzIJ7EURw9Pss0/8PvfqUAAEwAWABiAf4ADAK6AAwC7gAMAAAADP8uAAwAAHjaPY+xTsMwEIbtOhTyBkgWkk9WOlSu2JkyJJFQltAw+JYWpFYifQckBlg88CzHZra8GIKLibrc/fff6dN/UQjXRpF3/kvKT4zy9yOK95tvkQu1322ikM6YeqhIPvGwcGysgZVypiFVNFtv0QQT7g/BNObl+UBZkTovjgFvDYneD1wfPVCJ+iyPiHfMySZOljgBmXCaCadEYMAPH1241pBadf7B01ulqaxQA5iaxs7TWGlA5KvlOSn31+F6znzJmZdrFlf/lJ4ZjMAQ5mmxAhpD0IE/SY6FKMVs8KfTjSrqKMsurUoLejIsWOAcWDE7d23va04CuPkDTupibgAAAAIACAAC//8AA3jalVhpcBvnef4OLBYLENfuAov72sVBHItjASxBggR4SyRNWzdliZAlU6pNy5ZsR5UnVpO0lqNp0nbSpLUiN0dn6qRNOu04nnYSy51Opy1T90dbT9K4jsfT5mhnmk6StmOrnXElsO8uQJOK/aMlCZAD7vd+zz7P+z7v+y0i6Dt4C/8FuYkoYpGvO2JlMGMljIUQbCkUUKdTqQoNzafB6ztrU2t46xZ8IYS3X91+Gn0NXYR1zq6VIEoxLaBCpSrJupbpPf7Us8ZVKIUQ+op5ladrIxhx1IiLOrcrVQ0u/PRF6eJF47pPw9vLgMKK3F0Wc1bGaqGD3ZOywGZ1Dcsbv3BF/dvjZPHo0keN/fsIEYF8EyVQoOuUcAxWcTEGEdEI37ntgR2waGVdmPUl2aQ+xTbqGTllZfUprNX8RJhfLj69hmf4/pJfOzTbzKvp4MSEcrDIlY+UT58lscaV5eKDHXLwXHZGr+Sr9UawVPdJJ3jvuoHXuv0OCcLuOkp1fXmspXDSImEPpzEOErEgkh2Qd7swwOEirC9GffBbTmWyegwgTJFGXSWybv4xREa1WoyQYKg8k5UKCaG2eqairrcCtXsS8mwjke/si7qTx1ab7XbqRM4eL8kRd/nARIokk5PVpJVYA0ol3jraiowIxyU3nx5Lp/Mic9AWbpRGa7z3JGu3Em+2gwj6DHDHAXqK0gZ7ESwb0sigenCXvSToIwwYhB95igJz8HMXjZiCgP/uy0mLUT7E9GxOl+CO61JAmBwPL6qO3CG5t3kRfy02k5P0KF/NyuVU2B1PS4FSoJhzetYdzoMAZfv78PY7oD5BdiR07RgzFjtn5TgGsHQgpzBNCtkkK2NNwN/8NvbV0/2vXLyAtx58nqz2/6jff/FFcvPOAoL7USHSEkSyIQGNIqXrd2GFwSkPtlhSnMKIhLNECRqIA9oY95muZwqY1WpNAfQY/KXDbQ/1KmDBEAX/6ezKmtY7fSLnjDfzs+XjSyc2luaVgsQm5zeXvnf95dJyM/ZGtfHjRXzBJ4dcb0wvdNZ5MpLIjPpy90ymyU0+OwX3lwd8Xwd8IyiIQl0Xi3kGizwnMk4DFYAaYMImFGpkib4LgtwTap/Z177w8NLlw6XN8cd/9/zf/cZvHb96LI9/s7LSiNz5L/XQpYOnbjw6QW7mlx+CLDXYeB12cyB/d8SGqYXhEOdgrCavBrFQXEkqCxrwq5HZc/P9P54995mzk3ilcwZP9f+c3Oy/hRUj3zPwljRdwqxPypjlbtSnBss/efa5s/BPuK4OO/6ZuaO3a2M4vLtbpcphGZubSVjD+7DvI9to4ez1jTmC772Kz/S/gFf7L8GOf0NwAyIBU9RgyoXErp3jLIDcxdgHsQa2IGOZykZAAWs0tfEx0r9x+jT5+Onffu4UPvwCOXrnq+br5p0tMoEGEcn3d7GhvdiSO6Hgm+z/xS1y+YFfv7pFrpwic3f+BEJ8newH9YAFsmKqFwb13CwWLAz2+zj/HvkKO+qxu+oZkY0k+kGw2Io3Gs3c8riymdl/fmFjcuOzL6bv7ebxLaXoZ992ROut+rGO3P8RJEx+wUDt3X4H34ZaLaF4lw9inuI8z+Vhw5jFStKDTB4mjYqhMn1izPJ+o7E06lMEClbC30uMK91luTHVkGPt+yeL6+OJ7LKS0rOi+Vlm+lApfzhPVniP3ozm00q5q+YPdDJe6aTkE1OloKKmU6VuVV3SIh4v4DsJnHwcODG6h92CrQhbKWfyOkRl8CrrSfLkd585+8x3BSKRM3e+QM6swVqwfsssrHUbGhuKuEFh6x6NqaExSILNF3n9l9yk/29XWxsZgv1XeYLVR8jJOy+APr9PjhhyQ8xNwHPLdAAX9CXOxljMeIaJyAI1cgVfa59pv/LYJ7HwUawYCY6f6/8lboO+IeD6R8QOeNoo2w1U0ZgdxXIAMsjFuDHqIaqFIfKA8/fsI+UiwDkxiO5g0Y1dlJV12QVaqGSH9bttEzKhFuk0ZXcg5pZbhRDzOBclVhuLj3lJ4GRVnigFC/ddmONjIqHdRuag4q0uBtOLY/ItLliU+aDXFtemU0/KpV+zKaM555FyjVfqcn1fQSDY4ebqZb9v3e3wZKaACiRDp5ogP0UiKqJEl3eiMEW5MJfkZDZHfcO03fUdQAl2P7ihJnQk3ewARjLJrFm7wxv4h26lU06NQkaEQlU/HxbtG2olfrAxc59EvGtf7HVIaK1cni/5cWd6qpx6ZDxZk3nBz1fGJgtHP1WJp1TtCPlp/00sJ5LNOdCtDNz/NXAfN3zRgXiKIjwXoTYiWX4mxQ2+/QY69m6S8UtSUVL3a+GVtlSWvZFisHxoUkkvPjSTn4rgLzlc6c6R8sqS3XnMZgnU72tNf2itbrcbHMHe5CPAkQT+BRx5kAydJMLJXJ1VqYPk3s8RkEJ3SZLMBol3VW8O2qNkpO0rC41kWfSGBbuYLAZiNdETFkcWHR7LGuUY4rt3WV2oBMr5zOGmdsJHZnu42r1HEr1qvRnI6IrXJ3pKjdaD2qm4p+TN1eTxlfzKM/mMUq7iuR3sVuCNQ1mj34kobEUuC0VymJOpF1zCvtPvPMNpZIA/OYUl0DZpiL3LZmZAJgj8e029dlTADME9C9O/ASa9Gl8ouAsz+YtPKwsPz1f3lSV8VB1fnnW5GKEWGHHbFqZd3qN2x2OX6+ePj8Xqi6BqGyzsX8i74JeJrteJ3BxyExQY4QKsm7L0PVZNXIPUYzV24BiaOXGYwn4r6C/GeMlxzf3LvV7vw64rdl7wuQIzJVFxkRfsMX6xtdJfxS+tqNNq3BUIsRaDGWk7RfYDMz40idJdn4LCHlRkkB52FDmdTlInqe4Rdqft7mhrcjKFBRc1JB1YabOD3y8xzKaveBNqJKp6+Qhv72ixcUmOBm3F+VMTfEkten3qAWX+JD9CQotNea6ZUkuJQ+VWTyT8MdyMVNN+0cuX63poar8kyaf6/5SZ1aKM3ckdlvzLq1oiFK6v1FY+Vkoo1cb9RkeQ4eaKkK0Gp7wPBR0oyHOUE9kgRcR2d66KLHA5dB8YQs32qw0m4OLIWK/FWCul/LQaYZq9z0PNhg/VDx3Fm8p4/x0shhR3tpkbnwn2t6FSX8tkjhmsjgKEHHnTPC+IXYcVZjWYByg7mAcKg4FAB/mu9c734pv+Tdx/YnOIehxQ704GlGWH3RcLsgOb0IDM4GtPvaz3vtg7RX7yCRzp/zO29t+F/fe9aty7sXsGouzMIexdc8g1WAb/HOxG50H7Ksp0/QGUtaNsnPMAS0laolngiR3ydDdTzT1E3cWarrED2ob+R+edk71pLivnJ7IibfdmCZNVsuM5iWn1TrNrIyR2VG0uOHKHod+nffhabgIaTb0gxovl9vhI/208OZK0JYqF9rR/G+FvFxZK6VpWLYhyZVdhO4qicNcNw4YA44+fgnHD+Loj7+B4sxenG+/BSYosM9abtFAtb+hrbfR63JqHJE7UV9bxI75KCBTOCUFnXstOzEbu4L/SD2j5A0M/qZtVY8zPviCKeFCEQekIlwYrjFv8u3byM0Wz2zXwe11jp07AUF4TUmokPeGX065YVUmMi9nsRrGgnO0++lRhVH2oVTvUTuJivJn1h/zyuVqkMRoMidmN6vyHC0ru8qOzl0ZVOdo6bJwX/mNbNTEKqGbUgBuFwK9TjhA3SlUqfnBPG9r1HnBQ1YbTgM0MSTNAthtTFR682i8XpdZoJr1RqkXubeVbaR9LJnuXCMuxZM1LpN5UaR4MsNOerfCqpocVLeUZzXxo35FP1SKKNxh3939AMlyxXnOvjlbjjXmTWdX0IwEVBp0YUKd9gDpNC9QO1H4war8BmhqW+IHWM6+PFTxhwbFQb43yEdHuWNeJf2lsbLnIV4vJNU2HYwgYTaW7WvCUND20tG+Ur9T1fgAz0VS+u5xYfraYVOq1+wd5h//A1F7ochTzds5JedOl9zTfu9JMwp8FLy9OqyGm0TttNTLsZNkpOvEfWqz5iWnpf/AbGUgsmMHw9m3o8M9C9II5yRodPsdzObDhCEyy8v9hkm3eNcg+HBwTR/VQRs2E0q2FZGphlM81pdKU+YnSmk1E5xT8gtMZSfkSkWi6Jqswxdo8B7wjuYw/GYumy4lcS/E63UbFtQHbl8l1lILzvBBGSQ7xCCV5sIsoZYcjyG7Gy6Ywg6ZJh5pAa9C1DrQvfP1XS9TK0Dkh6XJxwVCQTZUjThtTveh6Ing28Sv4pW+54tEg27QxqxTaqy+REz168CcrPy/fACQdqL99uA9zENS+hFjCsVycgg7Evqf20zszJlSYDsa5t/g6MOL+KwtShNbaB45zE71JavEEk7ysR6SMQ+sVCgfy2uFluYTD/TfcsRFJlkaCUWlZe9tgYh4KLAP7s8b8jDmWEop2pnHzeITpY/dt1MkPN3C/v4E/N1xDL8Ga3Tme2qmV7p3j6XC1ecDqnc+Rty6M9WTy5hMy+fuH8PP9cxDtnPn7eePpzuuAQoSIe7sF3e0WWZhFs5oE+T9xZXPtq5d+fP7nVm48gbn+f7/6Knb+5ze+YcR4E/p/HmL4jBgjiHH4qMeMAfxJhm47aaUPoL3Gp3LVlFcWPDbJnplOHDwzQf7x7HqimvBQyypjaXZJqP8wvm7c8f14C8+Z52FgCZHhcfitStUYXG4+8ORlvHXL6JbP4C1SHT5dC3adFiuyMoRhGfNxmSHnW57hIuO52buXP/HAAXiZT9n+36t/CNuOD7a+det/Aa5immoAAHjazdfhbuMgDAdwpICNwYSkTdu9//PdQ9zf9NYbLdGpH1Kdt2hZZiz/SCGZc25xzv0SCS5Mro/wOJvw5UII3R+ZHOOEJ0dO2LItQfDbnwzyFDzRhMqREN7jQuyqfNcfXTwqUhpYqbei2x0rm5VMh0rtYhsOKzUrTfIPa1f64MiZ0NE7VnKRXcRJNGuKlm0J+a+VA5Nnu+9TYgSsTDJifdSqyq9W7q3otrPiXgpOZAI5i2UTDm0T0IbDat+YiymbFYuAKQ2tXemDoxR27HetHl9PVkDj3erxQ5vVEkq72DIiRQ4xelTWiIA1ch6x/Cet8xxfrbG3otvOmgSLEwvUrCVZNuOYH9YoJDEI5iJ6FQSswjq0dqUPjlojOnrH2j632Za6B3nOlm0JtU3A3coS6W4tZsWCl1hGrI9al0VerdJb0W1n1YTFiQXqQa5q2VHsEZa/hydOQsnuu58TAta0Y+1KHxzrKk7CrjXY07O3ysMaoFua1RLWH9aYhO1pJqGaFQs+yTxihU9aT6f0ak29Fd121pKxEWEzCiCvxbIFx6lNQBueY06cc3ApLBkBa5Y6tHalD47zOaGj54dub0W33UTMio0Im1EA+TRbdsJxbhPQhmvUzGr3PayKgFXTMmKFrvTBsW3ZJdq1kr0p7FkJuvPDuv2wiuaoSi7TyazY3DStIyt90nq5ZHT0/ILRW9FtNxG1YNPFxksgb9WyM45Lm4A2vEjRWAo5pXNBwFryacSirvTBcb3q29altP8bFgL5snxbr20C7tZUVO7WzazY3P4H6+2m6Oj5Zaq3ottuItYZmy42XrNeV8tWHLeHtcxpLjLbZ5y2GQHrrOcRi7rSB8fXV3HKu1a2N8AXa71bGbf39rB+tZvdhtdci9TKrvClImCtuo2s/Enrb91hH60AAAB42mNgZGBgAOKs3RZH4vltvjJIMr8AijAc+KRxA0rf/B/+X4nFmXkRAxMDFAAAfKgNkQAAeNpjYGRgYF70XwlIvvgf/j+QxZkBKIICGgGPGgYiAAB42mOSYwADxi9ALMZAEWDSYbhKjDpGsf8nIDSDEpLeSUw6//8BaTZS7AS6ezJY/6X/D5mSGfQgbAYtFHddYtAD2qUGZs9mMAHRzBsYtGDqgHaqIZknCOTHwPjMLxgKoPqyCPhdCmi/MuMeBn0grQ/k6zO2MtgA2eJgcTEGTag6MJu5kkEZJA5Wm/z/A4gGqldmbP3/B6rPHugWV2ZHBlfGL/+vAfEtBioBoP1RQHc0gzDDsAMA2+gtCQAAAHjaHdAxDoJAEAXQT+ExDHfYwt6ChExJDCRWKApk70BsvIB3sOIAdCa2VFZWHsDOyn78foqXzezu/FmA/5cUSLDCHQucEZD5RHN/UvMr7fxNexnl4BessfQTTWXwFzJWrjSVwWdasFuGjSzlVidrrRt5kK3sZaQ5u800lcE/tJClrGXjX9pS0zymeUzppnRTrinXlGvYaXfvI239Rjt/oELFno1e0egVHdcTTWmveXrNE1WPqg+cf6ZH3h34Z8YfYnh/lAB42mNgIBLIYIH6QOgMhjEMsxl+YYeMTkCYzrgdCN9BIJMwkzoQ+gBhKdM0ILwAgswKzHZgmAGEbWjwA4sLSxPLA1Z91lzWm2wSbCZAGM6WzXaKnYM9in0rBxuHKUczxwlODk4lTm/OXM7ZRMH1nOc43w43CADluZz/AAAAeNpjYGRgYHjBYMfAzAACTGCSC8RgDAYxASFPAY0AAAB42nWQy2rCQBSGv3grlVLo5QEG6UIXyqjFRXZRVAJiJM3CbUxFA8FIiAtfoQ/TpU/RB+jDdNFjM1AX7RyG+f5z/jlzAW55x6IYLZkFW9R5MFyixrPhMvfYhivcyY6Cq1wxM1yT/Is4rcq1KJ9XwxaPvBkuccOH4TJPfBqu0OBkuCp3+zJco2HVR+n+mMWbba6aUUv1tB4oJ8vj6JCE+VpNk3QVJsrdRZ2LrJuHSRxNvHkwc4Z9bQfBeLnw/EDrbkdr/etsF05GpOw5khGzYUuOokkkL1X00BIDIUfquTgiDiSEwmvJToVTVqITUS47qXf+8bqynn3n/ASPOYH8oMOQvpxhiwoYs2QhNV/4fHJXuumf+Ktn+7LnN0QgSnMAAAB42mNgZmD4/wWIqxlEGLAAAFq2A4UAAAC7AAAAAwACAAArK70AAgAuACQAGgAQAAgrvQAAADwALwAhABQACCu9AAEANAAoAB0AEgAIK7oAAwAFAAcrAAAA');
  font-style: normal;
  font-weight: normal;
}
@font-face {
  font-family: 'Segoe UI Charset1_ 6LGyDB4C0BFE';
  src: url('data:application/font-woff;base64,d09GRgABAAAAACBYABQAAAACGkQAAAAAAAAAAAAAAAAAAAAAAAAAAAAAAABMVFNIAAABvAAAADIAABTkGgM6D01FUkcAAAHwAAAADAAAAAwAFgABT1MvMgAAAfwAAABfAAAAYF9iPZFWRE1YAAACXAAAA38AAAXgdlh902NtYXAAAAXcAAAAJwAAACwAkiBVY3Z0IAAABgQAAAHMAAAKIoIDXdtmcGdtAAAH0AAABcYAAApcSUTYZ2dhc3AAAA2YAAAAEAAAABAAGwAjZ2x5ZgAADagAAALkAAADeFBEjMtoZG14AAAQjAAAAcIAAWMs6kvEPWhlYWQAABJQAAAANgAAADbzAG2aaGhlYQAAEogAAAAgAAAAJBQOCU1obXR4AAASqAAAAFAAACrSGwEDr2tlcm4AABL4AAAAHgAAAB4AnQA2bG9jYQAAExgAAAA3AAApwuav5ZBtYXhwAAATUAAAACAAAAAgGocKq21ldGEAABNwAAAARwAAAIBNRLe3bmFtZQAAE7gAAAciAAAkUtUrktBwb3N0AAAa3AAAABMAAAAg/1EAd3ByZXAAABrwAAAFaAAACECT7h65eNrtzDENACAQBMF7DzQIoMW/HKSggOTpZ+rNJuPMWkml7ZHuTvS/BQAAAAB4uyXhAWYAAAAAAAEACgAAAAwAAHjaY2Bm8WecwMDKwME6i9WYgYFRGkIzX2RIYxLiYGXiZmViAUIm5icMev8PMDypZ2Bg4ARiBt9gBQUGBwbe/39ZL/8LZOTlWMTEpMDA+B8kx8LAOgtIKTCIAwDnjxCCAHjaHcYJeMgFHMbx7/+pnnaxkXLkzk2u3Dki95EjN5FcIXdIjiR3rpw5cp8JoZzFZjZmZmOXYcw2M5uNsTGGX2//9/s8n+fFQf0/fMj1MDzwtNd44iW9XL3xlj742CvykV/mx9de4ouf9KOALEBBy6MgheQ7roUoLN+liL3gPdfCFJVFKCaLUtyeU4wS8n1KyuKUkiUobbmUpIwsRVlZmnL2jDKuZSkvP6CCLEdFWZ5K9pQKVJYVqSIrUdVyqEw1WYXqsio1LJtq1JQfUktWp7as4VqTOvaEWtSVtaknP6K+rEMDe0xdGsp6NJL1aSwbuDakiWXRiKbyY5rJxjS3RzShhWxKS9mMVvIT+ZDmtJYtaCM/pa1sSTvLpBXtZWs6yDZ0lG3pZBm0o7NsTxfZga6yo3xAJ7rJz+guO9NDdqGn7EovS6cbveXn9JHd6Wtp9KCf7El/2YsBsrdrHwbaffoySPZz7c9gS+ULhsgBDJUDGWb3+JLhchAj5FeugxkphzDKUhjKaDmMMXI4Y+XXjLO7jGC8HMkEOYqJ8hsmWTKjmSzHuI5lihzHVDleJjGBaXKi67dMl5OYYYlMZqacwiz5nbzDVGbL712nMUdOZ66cwTxLYCbz5Q8skLNYaLf5kUVyNovlTyyRc1hqt5grbzOPZfrzWS4XsEIuZKXFs4hV8mdWy8WssZssYa1cyjq5jPVyubzBL2yQK9goV7JJrmKzXWc1W+Qatsq1bJO/st3iWMcOuZ6dcgO75EZ22zV+Y4/cxF65mX1yi4xlK/vlNg7I7RyUOzhkMex03cVhuZsjco+MZi9H5e8ck/s4Lv+QUeznhDzASXmQUxbJn5yWh1wPc0YewV/+RYBd5W/OyqMEymMEyePyCicIlie5IE8RIv/hokXwL6HytOsZwqS/DCeAcHmWCBnoeo4rdpkgImUwUfI80fICMRZGCLHyItdkKHHyEtftEmHclJddw4mXEdyyUK6QIK9yR0aSKKNIsotEkyxjuCtjSZHXuGchxJEqr5Mmb5Aub8oLxJMhb5Epb7sm8MjOc4csmcgTCybJNZlseZccmcJTeY9cmSqDuM8LmUaeTHd9wCs7R4ZrJiYfOo58JAPJct6Qj12fOG/KbOctO0uO87Z86njIZ46nzHW8LIDnjrd84fjIPCeffOn4mj+vHD/52tWcAub/H9mux/EAeNpjYGBgZGAGYgYGHgYWBgUgzQKEQL6C0v//EPJBKlieAQBKegYFAHja7ZbPS1RRFMc/8+a90c0sJiJqrRuX4f8gkYNQuLBo4Y+B0skgDJWIahoMssAfDCoqMobgUDC0iIgSCUKohbQI2rhRcmGoCErtvNevb546IUG2C973cO85957Dueeee+Ecb4Mz4I1z9mAuh0tpx67ZJ0ezaTA19qdvj3lXsnQW7aY3Tdy5YNejV4jLbr3ck910aznFDC95SoYeUzzQVAbDLS37g+2ugKc1bvOQVv6Mb6KT4xUFhgK5oMgokye4cbge5VkQWdbnOUkzf3nGsijPamQ+4hzTPRbBAh+Vj4tc5ZK35C1pr4lBjX7d+QhfgntCLz3cpUUjE+gyfo7wdZ0+H9besPKcZzTylSR3SOlWh4hV8ZkO2Sblp51PPNdZ90nrPRNONYkodkserivv/44B2hjhg5kz2zo9RTf3nF/6HxB3R+wOjdQphjTJinZznlXmyn7dIolYfv/PGHjBG26yz9+Kvz95IBbTttu5220f2az3w/vuzrsb0ZR7jls80MtOMOtLQ8pWgRAhQoQIEeJ/RFZ1NEfO9tkil6mJnaaoOltnmrxmVeQ+0TW/8s4yph5jhSnq1QG8tmu/eZlUvV5RR1KvHq9hD4WOkTx42o1WzW8TRxSfWSfky6HrfIDD0Ha2iyllE9yW0hoaYBt7DYmb1HEcaTfhsA5GcnzijFTJPVREm/wR/RPehovh5EMPRSoSp54Ram8gIQ5Vb+l7s2vHSalayzt+83vvzbzvtb3+Y31zw6tWvltZ/ra0tHj7VjG/8I1988b1+a+vXc199eWVLy5//tmn2Utzs9bFTy58fD5zzvzIkB9+8P5ZcWYmffrU9NTkREp/7+R4cmx0ZHjoxOBAQuNslqchnXedJszkfUiaBVOXkFx5s5wFNiEMMyUvZ725WAoGLWCTJZgquyGzcx6csI6LrEAio781UHlZSAcGMvg1l2p1uFBxDVP/TfT4HurAmbxrGAK0DH4XkYXfpZqsg15G3BARsgis7NLTPniZQ5DlDA/XigsfdLee9y4jHzN20Dlm5goP9DA5ky8AmwpZ8iWwaRJ7k2PA5uGChYboSKnTWBb41Fvgk8Cnl9Hko1eQ2ovcO2Lg1JumU9/GiNb9w5i+iSJqyEAGFTd1GUlldAl+WXXDsdG8mb83igBTAAtHxxAZIwCPuB/y5A2uCC3pXAs1NjyO4Zsgcx16mmDv+kiYBYwbciYPOe2Dzl4/i6Fal5qMqMgIOJGHocgIuQ12DdiuDGc7wV5bZ1u+layb9dodFxI1FAhZIuM0qnC2VN5ACK/Cx29ISndBLZQ86TRkgHuS9XE1C5T0I3i9cc+nMuG+WUDeSN59aHQETOCvAykLxlFs/MHvIhE46W1J2yB4KOEnNLePa9CKRZBG0wPHxNvwMKe5QCnJ9tKmqnGxrpJj79YktLaaUe3V9rr1bwQ6JP80MDuYH9RUinEo636TTG7WyE2nKYPde8rVPeUa1qt0mgV6SBGrn62j9obrNEzn8EJ0HIlE5riuYcCMRYpB4JCJtTpaH5mMjEP7qSeExdGePNhV9cOqKgd4o10reDEUC2yQGnH8gucZUd5RFIYyDwcvmTKgE4cyMGXpxs/I68zNliquUxDKe9Dy7vXXafEa6VK5B/M0ygTZ1yKKUWnNLK1GVdDoLn41amCtl3kUjeXVqc/S4hnSRbPoB0HRlMXAD2rtg9aWKXUzCJPJ4L7jS9X5HPEnuwKKex7ofoNfwyRTvRUrJZhc3aT0FGWjFg2Lm6aRE0bK68qU/40d9xlWPNY99Vmgv0LbkjiRhCzSeGnjVBCg56hN0ZJ1F/vgrqpZtWB/rOHhgjol4WWc7bU4QFiNccHQ3FuNUTzEMKiHdts228INtFbdaC/ZlthndtbC3PnE6XQ50+vEaXU5PXXfxFylS2v/UdP99RykzAl5Navir8ZtHTpV9PGvHAzn4nRP5t2E0GJKEwmiRi0cX/Nw2lKKFBOckoFuyucm6BYM5t2OmPeknsLxxlHmtkVdg1P0ufmU0+xkUzrweeCnCGc4S9VIT5zOIbNXPNIJ/Li6+t2KXwD1xrt9QxndRPdEJJ+aMMnDX9VIiyd1pki9JIxIYsmDkzSP4eQrtaC9Iu9KnD7YrauKkI5sULJB+gU1BjzRD7cPXvgFGntoMomIuKxxjUJ7tNb+f4W3sMJ/2PMaWN1gX0QP5BW8VnVL1Y2jlBNxF9Fdi+TKUX4vil2Zf0a3VD2y6zuXXggGsnO93q+6ULS6R0X7W5bo394+xl7sshlGQqYWKaj4/smJIxjm144gnCPfiwf0PtH4QmjyndXQ5jtrGy6+4RYe64zJnaq7r3Et7y944Tnku48lY7ZCNUIJpI2kDStxPHFfG1by4rHNWEtxBxSg9nfbnClsuItxdretRZgeXXReXWQzDTkDEcfuSg8gNhxhLYWpT8jIf3t00B62R+ykNq6JkBO0j8gTztgIZ4+SfJyLELUqCm7zVjhii0iihRJ2ZOHO+uHV6xvuoyRDNbXiRQv0wXC3MOBl7CW8YxN0SiL+vQJ55qkIdBrX4Fk00v6gObiNZRJm+E6536c7MFWqbArg3tzf+nHxwwAAAAEAAwAIAAoAEwAH//8AD3jaXZJPaBNREMZndt++TZom2U26mzVVarIYoXvYNpukxktWDx5EBT0IFaIVD1bwIBELFqmCvagIbdEq1ZPGelAErUqUgrRCb0FQPPkHRMEKVkShlFob57V68bBvvv3mMcxv3oAE4wBsUOkDGVRI+iEVZQayogQZuPVY0a1TKNU7Ozw9pW9I6alx+f3SY+nx7+1K3+L5S2wXSHBTfiOdUcZWKth+S5S1MZc9Yy+YwlhQ5pIqy1Dy6ll0qV65swN1m4rZOuaG8d2wMra8BZ+JDwBhEoBXqFYrPPWN/iSeiGMmXohLFRNNKxTGHeFaY/ahEAoJv0soM4lKMMxjeixGvQfCfCcEmsURomMgKYzkaUS0SCBySmGtsfiIsrguXmss+AlKxMMap6CJtMYppw3otcaPCfIozk+QrbuO88FxnGLWiRUdx3XKnvNF/EOpFEuQ4wi4crmcsvVcl81VtDGz0TYNYvXQTHiFLvR45XaEWfFlc89ywjBZ4MZ7rHlR7iRx6qU8Xbl1sP3XA7at49De50u+MrZkHS/2bZY/0ZR7GrNMU76CBuvgmr8pylHja61QM+yQWpXWy92KiUbECBmXu0NaFPTw/4MYRCW8Qr4wsTqB7367GAG2WQLcEuCWALfOBjQyAhEyAkkyAm4blol9BZae8K/yPOJ2dPCs1dDZ4eCB/QSft7mdlvI58LIJT/fkfC5jp7nRYnrZAtOqrPJt6jPC61c9rFqtDozevXXh3J17MxifW8bsuNT/6+OVU3ffTt+vz9A+0HZKkyxG1N1PoJlefKMgVo1AFKBJimjH6A7EmrhA4AKBCwQ+qNYaP/0ImSojU1XIVP81ntVpDaFUz2bdUkl0vdKeeCTDKxSoaWnS2X3kYrXK7KFuPy3vS83c+T3P4NXRkxGxo1W8Kl2XhyAEa/xmiPhcDm4NrpdRdst1Byw3OUdrkM7kc1TLNFo43ugdHe3tHRnBqyO9h68I+Qct0cxXeNrt3c1q20AUBtDbNo4d/VhS5AQ3xiZeNJBCuuj7P04epGg5ZSi6KbSbc3bzwQ2Bu/sYayJiiji8t802PkXcxGpNPd4Wp8Tf+/AEAAAAAEB07W7pODfrJ9p6/Lcd58YuAAAAAIC8vst2nF093hWnfGOp4wQAAAAAPmDom6XjvF0/0dfju+KUbyxv7QIAAAAAyBv3TXxONYz7elx2nPnGcmsXAAAAAEDeNLRLx5loGId6XD5FpOMEAAAAAP6JeeqSHedUj8uniPKN5c4uAAAAAIC8h3m/dJyJhnGux+VTRPmO884uAAAAAIC84+O4dJyJhvGxHpef6czfymzsAgAAAADIOx2n+PL7L83/6FiPx+KUv5XZ2gUAAAAAkHd+mpMd51M9Lj/Tmb+V2dkFAAAAAJD3fH5YOs5+/cS5Hpef6czfyuztAgAAAADIu16yHeelHus4AQAAAID/4Nv1GDcRw/qJaz0unyLKN5aDXQAAAAAAed9fTkvHOa6feKnHX4tTvrGc7AIAAAAAyPvxelk6zvv1E6/1+FScxvQ/MtsFAAAAAJD38+05NhGH9RNv9bh8iih/K/NgFwAAAABA3i/aLwowAAAAAQAAAAWeuDLXPvBfDzz1ABsIAAAAAACv9TyvAAAAANhvRhz7a/y2D/4KYwAAAAkAAQAAAAAAAHjaY2BkYOBY9PcfAwP/l9/Zvy7y/2MAiqCATgDFEQhyeNrt0L0NQAAAhNGLnxhEp7GCUexGjKDSM5ZIxAASheS9/rvi6i5LLnseZZspP9H02b7artaMb7riuD/9uXLIHAAAAAAAAAAAAIDPnbkwBskAAAAAAAAAGgABAAIADAABAAAABQBV/80AVQBH/+UAAHja7cKxEQAQEACwN4pplOazizEMpFO6U7wql0REPVqK9aL0i/HBBAAAAAAAAAAAAMi2AX2eSKkAAAEAABTgAB4AAgAAAAAAAgAQAC8AhgAABQ4KXAAAAAB42mNgYGBkgAANIGZKyclLh7J1iiHsEBDbJ7EkT8e9KDVbx7myKEfHsSgXyE3NLwIR2UBuYpKOR2pSkY5PZnEpKWoBDxgi5wB42u1ZSW9bVRS+td02bdOoIgUVQeFFQh2QSVpmWoFkHGdoM1R2BsoC9GK/OE4d2/LQKPwEfgJLdkhsYAcSQmLNgjU7EBt2/ALEd75z7xs8RKUSqJUsy8/nnnvumYd3E2PMjdSCMSaNr0ldlCfhE+YCVwKnzFTqioXTxgvxmRjNSXMp9aaFT4F+xcKnTTv1sYUnzKupXy18zmxl/rDw+anMyVsWniI+bU5k0pA7Of0B4ZOAL0yvET5F/CeETxO/T3iC8GeEz0DpS6mfLay2KKy2KKy2KJyJ0agtCqstCqstCqstCp8LdT4DWy5Nf27hKXPH4s/GbDknes58SXgyhp8SeOZbwhdEz5mfCE8DfmbmF8IXY/TP0l6Fn4vhn+fZ3wm/QFnK83KM5uUY/Arp/yL8GuG/BZ6I6TwR4z8Zw086/b8ynnnd3DA3zbuAVk3NlE3bNE0H313TBS4PqG1afPrA1AA1zCx2cqaOj2eKwFXNHvY6XAX4DUD9EM8KKc/js4TVDrCBOQRmHRwD8NkwR4Q8swLuR+Ddo9Q6oCq18fBtguYIZ50cL9T7hnkD0JVw9Y7JUgcfHFqg9SDXhxzhUTYPLO0drPaAld0edOyENm0AX6Md9ZH67NIXnvkQ6x3sCNanJ5I2Kp+mtdSjlB52y7TXefgQZ9vE9EBVoec84PeIWzXL0Em8U+O5Bn17m+cDUgTmADLF0xU+PauRo/WI7zCuNejiIhjZIftdaFHDyQ68UMK6ij05uwn5GtMq9KtT1y3q2An5vIUzb8P/0Tk5FeeinvBpl2RRhVoLrwf00G7C4sEcrHLdg/aOWuJ5gLXEtkb7Zv+3XD7L7zifn5Z8Fg93Qdkxt8wcPhX6TnYOBnJk1mbWHOAjZkqVuSK+PwLWh27qw2H51WGOtqix6r5L3bqMxX2e9Jj5R/SP2tMNY+SoBddkpognJVMD5kGFdC0byyxrqkE5LXpDz5Ytl8CuffJuMRJicZd7cmqHerjY9Pu5a09o1NsDmN3QhuwjVXGL6wrOlLHO2phLbancbCin34Ia43tIP5VZBcN8dmgtrbE+6qwEV7X9vpczdULXQH89kXfDuasOj+vbeFYLpypwbeZxl5Erh3k8zAInfVCv27EcEEvUli7luT7XZiUcMX+a8FKD1e+PtFRzz09klVZx0z7VKoV7rC3tKqKti6bjI5R1du7ROaoduGEjE3F3FVKzXm6zz0mXqlk/z/LdYsN6WWyo07rD0MvJrM4yMj7his2Dwe7UXwnXwh6iHSRgdxUZD9iDAkbVB048VAWF25uzPD/t63jXbfVG3aITesxp829myiP2cO/FPh4rjod3OczmfeA0Ti5rAs6/uu39UXYfN5dcVo6eTRK5e2HldGJvFBpvzYLAytI+3LBxz9Lmtp0Z7p1gj9letXF2eax51bJvLSqhCa46Ixphpvix2dzfz/6DWIQe8mm7+K1me33F1moZ3A9sjfiJSScVrTlzzek4OraAS8npjGhfj/mowilTT/SZQRuP4cfuW+M5Rz28u2X7upvzff9p8Zr207jdTq924i1NbYgmkYthlv2+SSm74TqIZYj0LY1QB9yiCata71CXwE6qXhjLeC/RGM7ZiHdYJfVQB1fXyVx6dK/GJ7xaGZ80yZyOPHFIPx48ZhzdNJA3u4b1TBDToMKnyIz8sg+Kcmx2dI/px9r5K7TATbxbiS6u71gPCQ97V25wRrgpE/lnL5wTw3pK8lSHvUJjtWPtHj5z/RERbYfWd5ilDXLXKtLJG5/oj5sBbr4tmQJ3180CVtuYlkVi5J7loYsWsbOF1Tyw88BcBUXJ7l9lpLY5h5ZAt8kZpzyKeK5hfZ89boFzeI2ru6BfAy85WzAfUUYB3EqkLJL3KrAr+C1YOjmRB2YTa4EX2QVV3hpO6Zv/sp2JqukG8F5oYVKrZUp0mq1iVQT/JbubA+9l8hP9Rf4C4bVQzwWraY4+Es7CMw+NVrgS7CZ+74GuRPk52qzartGGBeyrLQVqIJJnra1KJ/7ZsjsSI9FvBZ/Iqhx9sERtIv/l8XsPmgv/RexucEKs4+Q8LS3RewXrM7F2havIKo1UntaIV8UH84BX8V0MfVfkU3UpxrglfbfN/YhK7cvZZ56eW+dKo5HnaoOxkt2sjWWRdvRL3WYmFkiVo8WlMEMWmL2qvctOlbEe00TlSWzjuris9o6pEeXi9jdtpAf9Il7P0SeiVymUPIrzLHab7DRS9Q1WNN5VTpxH3e5j/Sd7jtsv2S5RYWVX0l+kv0n/kP4R3+/S36e/Ht8nx/fJ8X3yibhP6t/3xnfKp/NOqdEb3yvH98rxvXJ8r+zv5uO7ZfJu6bwzvl+O75fj++WTdr+U2ozumD7nhFv/xjtnkLiDBolbJu+ZmZcyNzN3M4uZ9/F8D9Q+up+8q0vPyoGizf/T4tQ/befrxAAAeNpjYGYAg/9+DOUMWAAAKSoByAB42p2U+09URxTH59x7Wdk34j6ABRbZFZAhLA9duHCVC0hi3CZSpAmUXxRHK7W1tGCbVnkYl1bQPmxCE+0P9T/gLmvrkgoSaw2+kra2jVUTiT9oi1qwmjSN1O25s25jmqZNO8n3cx4zc/bMZO5OkDxYe9yYARvyYqAknVVJpyLpBJJOadIpSTqWpCMlHTHpgPqIe3HOx5yLnA8473MucM5z3uOc47zOeZXzCudlzkucFznPc57jnOE8y3mG8zTnNOckZ6KzCOcY5yHOg5wjnMOc1ZxVnGHO/ZwDnP2cfZydnM2c6zltOgNT0j0CZKN0F6lKd9QtRqt8Y9blzv72O8SevS7Pnr2ZX3+D/utvIF7uRrz0CmLnLpdn566B17J6dzuc2S+8iNjehdi2w+HZtmPo1azMHtdbjZnL30TVyoTWoOTR9d7ASekWCaSIREgRo8vi3tkp6Vf87VnOPGkhal0qqzFpbtzskCfi09J81JMv19VbpYc4/770AFn2hPO85x+j5jS5bBKew2hQJ7RGR/3eulPQgBk71JNjKCE+e/z+SoqlQY2uaUxYf5Fu66IlgYR1Z+t2jeoqoPKt2yJVb5eUyuptD6ZbvV45Fp9WXRd8Pln9YWWxvKlFoC03BZqnma3yBAj4kDwC/X3RRB+NpdBfcOaLLwWqXnVnytcwwM3Rm2XlvMjSmzm5svq92y3fmRLo1FGchfD4EROafQkzmDADqh3tx6gjuOjoaAqWmT3xs8Mlf3hY1H3V8nCZS747KtHDeGY9Yd6akSlv3wofjQqJBaMriuTqKkKrwnEvvvbP+gS6eM1EJ2AtKOPYIH5S416/jJ/PeB/WhNJoWKRf4bfzKahXsHm9YeOZ/BWyehob1o8xneXR7YnptHT50kW9j+kT5/Bazs9wX3Ut4I3M9Qu0rNNiMTRGxgQ61p+4gcv2dF5isrBIPglvk2EghMLQ+IiJ78w+lJsrD49IdCRsogexj30DQPv6JdofThy3vhNP1xkGegD1DmoItT8s0Z/Cv4WFrjAUhsFT5cwIOp2rnemrnPZKp6XCaSx3GsqcYsBJSp31BbABQsRJmuEZfB/dsAFfTA3U4kupBpnYIAhVxEbMUE1qUSHUBZSEmSBmgqQDJZI0qMF9hnEx7q1fDiYw4/5UMOJ+AyzB/TshFaubkbWoEOpz1B3UI5QBZ0xYyUQOokQwqPlYqKDQVlRoXx20VQbtxdRWQu35PpvfZ8/12vK8dnIKyvFny/HPsBwbIFCmDkJ38WyxQBRI86v+bv8xv2RPW2oxmswWw5JUiyilWAgIlgJDttcgZnjtYp14QxQ/ITeIYHd73QG3aHd4HQGH6IEca8aSLKszzW1NlxzWgAdKlGKlSClQ/Eq+kqfkKh4lQ3Eq6YpdMSoGRVSI0lzZClp6iIRaG7RleKWhTQ1aJQ3FxLwWrYKGNGNzR1sE4L12zGrCgRiQVk06EBPQpDc+39EWg0x9esgzgTdJtNDmoXfbKc3RWGhTmzaY065V6M4HOe0kpFU8q3l8DfSvo4cDRzJ+yqeRooImrbhpi1bStHkdn+yNgaGpKwampq4tSN+6GKQm4s3o+dY9KRGDGj1b3dSF6Wp9FY+DPA76ErWe6gJ6enfTfxx/riZP+f828Dd6epOn0z2e1TK0Orzpv1kdMeq33tzSENJSW1DNHVqWD4MZDIIYWHwNESI0tkYEHQZER0dbvRPWEgYKahWqAhVAlaJKUBaUhBJRoG5kcfaYLbIH7D5bYPPsHptj19lVdoVdZpfYRXaenWMz7Cw7w06zaTbJjrMIG2OH2EE2woZZmO1nA6yf9bFO1szWMxuj/3m00/8x/gDqWinh');
  font-style: normal;
  font-weight: normal;
}
@font-face {
  font-family: 'Open Sans Charset0_v9TY33EDE6F2';
  src: url('data:application/font-woff;base64,d09GRgABAAAAAJVwABMAAAABHgwAAAAAAAAAAAAAAAAAAAAAAAAAAAAAAABEU0lHAACHxAAADaoAABV0nhJEHUdERUYAAIVoAAAAHgAAAB4AJgOvR1BPUwAAhYgAAAA0AAAAOAs3DzdHU1VCAACFvAAAAgYAAAPGDis9t09TLzIAAAIkAAAAXwAAAGChPpnQY21hcAAABcAAAAJ4AAADPM6N5pZjdnQgAAAN3AAAAFkAAACiD00YpGZwZ20AAAg4AAAEqQAAB7R+YbYRZ2FzcAAAhVgAAAAQAAAAEAAVACNnbHlmAAAOOAAARkUAAHKCBv3ogGhlYWQAAAGoAAAANgAAADb3duKmaGhlYQAAAeAAAAAhAAAAJA3MCXJobXR4AAAChAAAAzsAAA6YklahGGtlcm4AAFeoAAAq5QAAZ8JQwoSZbG9jYQAAVIAAAAMlAAAHVrrKnyptYXhwAAACBAAAACAAAAAgBTEIf25hbWUAAIKQAAACsgAABVhyuzWucG9zdAAAhUQAAAATAAAAIP9pAGZwcmVwAAAM5AAAAPgAAAEJQ7eWpAABAAAAARmaSXDJM18PPPUACQgAAAAAAMk1MYsAAAAAyehMTPua/dUJoghiAAAACQACAAAAAAAAeNpjYGRg4Oj9u4KBgXPN71n/qjkXMQBFkAHzIgCnegdQAAAAAAEAAAOqAEgABQBRAAQAAgAQAC8AXAAAAQ4HtAADAAF42mNgZtnGOIGBlYGDdRarMQMDozyEZr7IkMb4kYOJiZuNjZmVhYmJ5QED03sHBoVoBgYGDSBmMHQMdmYACvxmYZP/J8LQwtHLFKHAwDgfJMfiwboNSCkwMAMA3CMPPAB42u1XQUhUQRj+3rx5b5fwELEgJSaLLFJismwexESIiKAOsYgQxCIisQgiyyIhskSJB08mgnjyYBJllyWhQ4kQIstCEiISBBHUYQkioqSDSK/vn30utikWCUHswMc3M2/mzfz/9//z5ulVPAeLDgFKUI9puwWjTiNiehIj7hSSziukrBWMqgTiRLvuQxefJa1v6FCT6FRhTKvPCLHvBrFI9BIJopEYJQb9dpLoM+PD6PDbN4XtAdQEohhyjgJOM/JOFTLOBvI6TYTZXme7gLya53r1Xrf+wP4G5AOtyLtBog0ZvebzFz7rRZ/uxzHOe6qXgUASNXoGQT1MWydoxyzuc8/V5JjuQtSe8rb1jDXG9RK6gKz9EmlyWmeQVk9Qq3vQwDWzysWscr0JHTP1bCCFrPTrDTM+K3PsC5y/RjvXUcdnc1oBbiuqdZTvCELZS4jbQfoxaX0iXxL7d3zP+hIhvhkm6mQM7R/m3lrcB+hVG7hobyFu5tD30qfhbdn9uGX6cogSYWPLJrJOO1Lib2sNEfZfsYHznH/Vbcdl4gxxgr6PGb/vAXfb+y5aGB12gTqcM1rMe57UnRyad3Qoh8SAsGixG0aL93zfFv0mft8D7hskjBaZn0ENXtP/D8kLxEe9glRJh3JInAmLFrtBLYxmZLFV1vuFabusvy9LjFJzsd/Ei/gnczBLPEtM7cuMdbGHDHKIfn5HO+/S16eN7fM4SX5hNHDR4nNWr6JTVzFGmSMmTiVPGKs6QjBfOOaez9d8LvaPkJtRq6q9bdFR1i5nJw2r1Ce60qflHOhBJjBGLZiDkgc+d/t8R/JScmNfZs6avCljEy/U7HdZ8t3knMSY6OznveReOatx7nMGy06oqLnEvMTdjk2lvS1aVQaPrSZyRM4C5tmANYkI20G+o4BKqZT/pFjXcfyv5h/5PnSY+5Fz/MAxi/xWE1I35x/4HYSVIm6bvhxCh+0nWedPxgcGUSvgtzej3/LsjPB7GMdcJeIqpVIq5V8Uuwln9Rjv1Zto4r/gKfO/Ns770x7/b05/8Xwt3dEKvO+VQbXxTtkGh1hQbV6uWPceEV+JAttdxDOdQH6v/fwA17iLLAB42l2RZUyXcRSFn/P+ELtQFETkL2ILooIYCKgY2N1id3djF+p0dovdit3d3Z3YzllztvL31Q988Nzde3e3Z7tnO4AwdkMaXEygvf1w4GJXjIZrupYqXh/ktLysEOuUdcZ64PB0RDr6+rr9dHE6bdpBnE3FabNN/bA8bOqkTd1OovhH4YznEFtp5Yz6eyWOTRyT2D/hXcK1hNOPPfnrwY/HJMmayX+yYu1hbFfJcCU5KUhJKlLbntOSjvRkICNuZCIz7mQhKx54kg0vsuNNDnxslznxJZf9JTd5yEs+8lOAgmY2/gRQmECKUJRiBBFMcUIoQUlKUZpQyhBGOBGUpRzliaQCFalEZaKoQlWqUZ0a1KQWtalDXepRnwY0pBGNaUJTmtGcaFrQkla0pg1taUd7OtCRTnSmC13pRnd60JNe9KYPfelHfwYwkEEMZghDGUYMwxnBSEYxmjGMZRzjmcBEYpnEZKaYOWaumWfmM50ZzGQWs5nDXOYxnwUsZBGLWUIcS1nGclawklWsZg1rWcd6NrCRTWwmni12OtvYzg52sovd7GEv+9jPAQ7ayR3mCEc5xnFOcJJTnOYMZznHeS5wkUtc5gpXucZ1bnCTW9zmDne5x30e8JBHdrYJPOEpz3jOC17yitdmAW/MQt6aRbw3i/lolvDJxPGZL3zlG9/5wU9+8ZtEnEKSJSMXJZOrkiuFUiqVUiuN0iqd0iuDMspNmZRZ7sqirPKQp7LJS9nlrRzykUM55atcZqqZpjzKq3zKrwIqqELyV4AKK1BFVFTFFKRgFVeISqikSqm0QlVGYQpXhMoqSlXkp9xmihVkBVvNreg/vim0LXjadVXPU9tGFN4VBgwYIlPKMNUhq27swmCXdJK2QClsbcnYddNiDDMr6EEiJmN64pRDpp3xrYxI/5cncjE55dpD/4cc2ls5Jtf0vZVNIDPVCGvf937u994uavvwIND7e+3d1s5PPz76ofl9o75d871q5Tu1tfntxjfra6tff/XlF/dXPi+XFj8rFu7JT927C3N5+87M9NTkRHZ8bDQzYnFWEsBDH0YKIl+LpC+jerkk/IWuVy75shaCiATgJ1OU9bqBZAQiFFDET3QDDkGh5ZMPLFVqqa4tuS022AalkAL+8qTo84OWxvUfngwEXJn1I7POFI0wjYLrooepiqoVPtSedmM/xBp5MjVZldXjyXKJJZNTuJzCFSzK04QvbnKzsBb99cRi2WlKizv1ow7stLTvOa4blEsNmJGeUbGqCQljVRg3IcUJlc7ORVJ6FT/v2+woXM51ZCf6WcNIhL7xiB/Hv0N+GZakB0vP/l7AnR9DSXo+LFPU5u51nub7lBxGC7YU8RuG25FX/95GogEyVrDfMFqCVQW+q116nBpyHcc1KWpxGEf9d70jKWwZJ7lcfOoj3WxHY4j+u5fnDtSeB2CHXb4eDLZe223CR61DDVahJroRIvhuSXfVcfPXNjv/p2ZIC5KDDLsu0XDeV+wIBei1dCoLduRcMLWyHIAVkubVUPPxPml6Q821eyixt822jiFTaHSkj4yfR9A7wun6hRojbZh567gyns2LtZXA2AqsqtE5ETBaRJLQ66YDzg25xLYRZt6mnysHExTzs2JNYhiK40s/HLxPuwsYQCDR9eV0EPY0KA8XKhp0zE/ur6BHFGLDTjzTTFiRpzAnK9fdpbL8k7Y2LgM3mKsCCx8PvGDFN+dK+HHopSVQLNnSl+zBu9fJQ+G8eMAessAj4/kqTlnRj3XnCdwNnQ6euydCOy6oADscSH0c0NghQ0uvHTMcgZmVPd1sy2brQK8OCkkVFC5T8D8II7WThsEBhGwhK7TljARoaCMgariQlQ38hfFCFv9sJNygNLiVDaG5w4bWWAYsCf/YG9iRfCvoKI1TtT6MNkYixqnWHTdw06dcslAtBonRI0uk1ocqvKZQkcX5rNYNRFwu0NALLY9lILsC1I6mvRE9huUBGYbzQa/2bkk3yEKamIvqoUBkQm3ZuUkubBv5Wqx/oG4M1SLOymY7puByEJBh5Q1gNMJqNe+Yu4AOtMS7V9h4pM2BjhOl6DB31ymIbHRi2dYbxhrvk9+cZ5RrljV5c69SLuHVVkkkP2slip+1D/SlzZg429MXFreqYSVI7qFOXwrGlEEtQgkkQZBAkXZRyBp751Ix1jPajAGM/LjPmcGyQ4yzx30rxew0UdEkUsxCTSbVqKF1BrFsivUMZp6EEWVqclRl1YTKWdOWk3CCLhB5yRmb4OxFjk9zJ0GvXQP3eS+ZUE5q0UMLlVZ4tv8+9f6BfpFj6GZ+MVGFHhyXhS42G/+t+KJDg/Jr0I3DgA4bm8fW4MuBy01sk9zEQsZyMCmPKzAlK4RvEb6V4mOEj+OI8nmO7j3s/Q5wmoBD7eKRFJ/86cT2FXUqwEsltv8p/wcp9yEpAAAAeNpNi7tOw0AQRXe8TqJUY4iwiMAe83Ca7Vj6RClMwoJ4mJHiREpFT2FTQ4OUJoiWr/C6y1/wIRR8gnGoOMXVPbq6o8/u0STiCEKmiWQKAcNhWIby2gzoymgySUyDc49jfcr9Xk0dt6a2rOlyqmnabD29yy2Q7OrmLQHlUJZSXiR9+k7gRB/zoT5gX+/xDiB7GhnxBh3CL3QQa3TaDggGLfhJvIhS/AjXE/DqQws28FE9pEqZTae+N7Z7u7CwsnG6zdHd3LZXVvB8MasA3rO39VqMA2PP0pmNgszYx6Z4QeWLcZbnSi3z4lltKVReqP/86f7yF3E7QQZ42mMTYRBn8GPdBiRLWbexnmVAASweDCIMExkY/r8B8RDkPxEQCdQl/GfK/7f/Wv+/+rcSKCLxbw8DWYADQnUzNDLcZZjB0M/QxzCToYOhkZGfoQsATT0f/wAAAHjavb13fFTF+jg8c9r23rLpmyVZkgAh2RRCywIhkALEEJBFRLqASi8iFxG4oUiTXgQExBgjIhdpIqJYUEREREXkKteK7cu1XQtkJ+8zc85udiPc+8/v8xqXTc6Z88zMM0+f55mDOHQSIUErHkY8UiHHEYEXOYFXIZSTl+PHOf4cf25Hm8fiKYLPSb686ch4bk5oiXj4esV44WvEoc3NX+Bl7Gkjyg7YeY2GEwSTGWM9p5cGBPVOjkclJdkWKyqOy7FYcbHF77cATOzl/Xy+P8/psEvetAxcNsF/7rP7O5cEivNL8TrBe/3g0rKegT4lCPqo4+u5/coIUwIGxKsEXlBrJE7FA3D/2TwKFwAzuLyX98AHl7SdkMllZ47PFA+HfuTM9ENh+WG2vwGsBJSCtgQGqVMSHYJdY9HrNVaTUSdobTa7MylZJUguASO3ECeKkl3Sevh4Fx+njUv1qAW9Qd8/mIgNKchsMfcPuh2WAQY8wIINFoNFdNl4rYhy/CV+a3FxTs6dd8J0sy2Izln5ZkN1wTcbsdVVzD7st7w8+ZvOwuOAWdjYp8DDPn6efRwY/uQ/6IkTyNnaZbXkfM3SanIdp5SS73F2zfIanFu7uBarm77COT3JeX4R2buA1OB99LMA187HB0kV/cwne3EtYHRR8zJBL1lRKspA7dG4QIHPkp7kEoQsu0H0IOQWLRqxQ066QTL0C/JSG2OWsSqYlJWdaE/sF3Rl2QE5dtEJM85h87UW59FZWvxR/1oxm5/fz5AgL5JdUjm8BWkZvgKn02/JyCjILywq8DucLlWGz5LMqfLhqxDbnS6LJAn6t48smPJer4GXgmefOPPkgqNP52/Yun1bRWPwoUuhT4ZOHj0On1z6D9c3V7wp29Jz8NEee5cuarAePij2XtRFR/rn3TV3bN9gOzI3mVdVDcvEi8x3IiSi8c0/SO3FM0iDHMgDM89FvQNtkFnUOtsmpqV1aKvtaJby/LwhJdsAPx1zpY5x7nS3yqYCgoOfEjZdOq3I/GT6A/Lx51nM3jRJZIQNMwMix/RqYUF+Ruvr2It/rhi4Z8/ACvzWlvUrHt2wds02XF9RW1tdXVtbgc9sWb9qy4a1qx4jpOmDdXy2wDU24lpc09D45bfXrnzx9bWmy08/9eQzTz/xxNNffHvt0y++/p5PvV4B5A0rO7X5B/GCeBbpYIYF6LZAR5sTJUnerOwO2e29xgx3klNTWOTXlwf9NpOvvbGjmMO7M/isrNQca6qmIpgqoJJsFAcTzXEVA1FSHo6ZKV2eQmVOtrwibOQcdmc6LGQHTp4ccLYKF0IfnAp7fRJj8x19b18w9u7BwcmP/vQYqZw8rN2j5PnlBwd1a/Pas7uPLd2ON3Xq5WooXYazv3p+1q8bL/6fsK73vCGV8wf2GznixvatuKE0OK7HzGXXF7457q5RE4s3Njy54Z5Dd5I53Z8cTT5fTz45MHHY+whhKjFwCZMY9iOI5wWRo5LirCx/ZCHBBIQsG+gTNeQ454EnDCgxoFchrYAEo0nno4+VRIkXm9la5JdgplaXN4OreXTt7kfWrF++c91WLhdr8Dv7TpK8X38khS824lMUajeAqg9DFbQAFxlNWl7wxULFZk7lLbQW5HM+v9PK6R9du3P5+jWP7KZgyZ+kc8NxfObHX/E7J58luQB1MDdfMEp2kLgdAwm8KGCVQavRaUxmQYsNnF5v0IL8UhsRKnktL7JidPHozNNdog3kps+WXiTy3JpsvCqeLPpj7/6d+38mS5LwkmzJTmZOPpxCjg3HE8nG4bgs5fBkvJzOZjz6QsgUXgWKahuwIUHQiKLewKvUquogMqmxGuXcGWb5iJgHOWbxWkB+WfzcSryNjFlOxuGty3nXw2QwbnwY7wW4JeQPfB+6htTIckhEGhCgKIetFQw43SUx3BTh4ab4UQXzEnoYrrnGkN+njcd5w+DZWnyJK+GmwkpbDnFIFOBSjl951lbgcdTi7/GlzZvhMtNU6GcYfVxAJyGkN2j4AUGNEzHKZnRRFKZbINXN3Yo79+hZ7O81sVfv3r16lJVQDNhBhVxmdGU7wiFB5HnOGl5KmCxwM3c5dKWeUhJjQw6Na/5BaM+40AVYs1uRXkKSO07jqAxqVLypMsi7ZT7LjqUHbxpnMVv9eVbM/rWwK0L7f//2w2/Xfr32e9NnG/fUb9hQv2cj9wmpIw/j+XgafhBPIw+SteQk+QT7cBf4SSdXYNTHYdRnYDRa1CZg1iCsxjq9oFGpsEbCcYjKMhDcSvfQu8dryS+SJJUP+7kzu9WO/PeH4EUrBOvCGY4Oe6fhbIA4BrRoOkhPN+h8VxxW2ZDNiIX4BLO2MmhW4biqIAUcnpZLmZbHU4C7c7LEUPlkVINscHiE9KYSvGD/lE6rHrzj8TFD3rr2znfbPiQvcz+uxosObH5k4MxlXQdMbbhwYDn58V3yhpquxHDAawKMwId6BdokIJtKhXhnmkFqm8m7nC5nZdDl0qanJ1cG01VaS2VQ24Jlaoiwr6iRMYXkhOEIHkUppVrMHm9BRGjDcOl4+WvbH9nfSD4l/5lx8o67Lo7Ac8nwR9Y+/ea6B0c03lc79PuFH/wgDF9xIFntPLj2/GfedjtycnEm1q7etPieB/LLpvS57VVqg2QD9iaKJ2A9rKhrINkqajhOp+IRL/I2OxatYlVQY1JZrbxK4iPrE61M/WER7GW8heEPD6yZF+StMPHSY6Fi7vD+S2SpVt0xixTharIfV6/hP2nKxF+vPjiiJDSLSkjAXxLQRDzqHEgx8W672u7ihcQEBMhCSHI4YA0dkqSvDEp/QV0L2vIEhx150xjGAFVmT5rKZ6OmSyHX/irWkCvk94Vl747d/ypZdtdjg4u4i6Ej6dP5eV+98QUhA3a299dvx3lJRdzeLaTcRTEzE0aVA6vqRG1QacAbb9F5wAiRLHxGul5nTOoX1BmNdt7uqgza3bwaLBJVzNiKYwwOWV4jT57LAUvI8X6F4rxpSAyvqwQ6yzkTD8B9p/boN/r7P/T6Sdde/+LP978gv+HvV21fu2boxmD1Om4qfhY/bVvtJpfJqb3X3v6S3MCD3nzuqTX1FQvL7j4wntIjrGk24FMCC9WMRRFxIBh5rgqMJhQnW8BsWMAFGKShA+MkbnjTF/zZUKOYtKXu+jmQKWCTCJls9mmoA+oXyHSZMuzt+CSNhpcsdpOU01GyZKZmplYGMzP1SB/fL6h3I2+/IFL9lbiLW2trWR87FelWkJ/OrC4+bJiAfsZpFBuyTuf6vvnd4nUHNpJPvmvCeQ/f//3sJzdtqN/2yobFuPO8VbMeWz17jXjm2J57D5QPemHu4Utnj99Y0f/QlMdevFF//+IVD4zc1CfwKH/3/WOG/b1n14eHjZ1N13YizI7KDBdKRz0CaQmWNK0WkAZr6zMmw8rajUbObo+DpVVxqn5BLpbsrMXZMQuLgdaA7EA02rySPCOQk06rPAmYE51FhpAeGj+jtHrcj//R6YsOT3vly+Z3N1y5n9hXb3tk3R1bhtSs48ua6u2r44FJ/QNv/+bdL7F6C7mMOx7d88gTFQ+VTTgwDoV9HGEMs6RAhpuBLRByuoy2AUGjOaJEwjJc0XzRusQCjk4rrTJrbrRu4V9YsoSqGI7pwjroSw2yIQ0oyWAQNRq7TWceENSZmWKM6SWiHvlIFy2K0jEbOuncrUVfcv+m3ZTJuvxn0OWXgF4dAY2ARCwAuQL4HMVQSMcFGIhUyGwq4U82/cwbf8b1o/CVDWQlOUpxMhufFNz8F8wnywo4VJwAFzVqQawOguNUHTRhDJr4TsBKTrRmoyoZw2c2v7tpOL+bH7psGbl72bK/jEjEoF5VaolvGZENsyGN501NP8GQSvAyXIZnbiCeUWQoHVFC8xd8MdBXAngyxYEkD8gylc2GEo2Cry1CbcxtkgcE2zjN2vKgWYghrVi6oq5IYWGskgJlCJLCEe2vevqOWtpn0dwBG0d2efGdl973VT04tseBiP9aOHNT7fQZNeMmp+cuGX386fLJoycNnnaXh1xUnFoOzWkuk46KB8EyLwHPI83bodDYRWVPQCjTbuwgBnrEdeokdFNbdPCTnZLHZ2S3OJXgZPmjHY+IPc74wBdmBzp0F++wM/7m2njTBM5BpWGRQ/KmIjAu2njyBCuG+zYbE4VHh+wcP3iWTt12w7iNT/3wcune3u66O6atJ//+xxVyeB/uiXPe+/zlX8kGMvlDvAKji3jAkRu/vXrOauw7aOE67tKqHxaOv+32UWf3v93sdpIs54GLew9h87rnyVOfkXPk6OC6Wrwaj8MC3njlEHmO7CG4GIv2g4AL+E80i8eBkoywcsmcUafGIqUsXlAJZpORKw/qRKMRzC0kWKn/xRRiC1nJPrOH+v3YjzEIFAkeHXE4dPjgXq7naq6EjG30eJ2Ze/F5kiMev17KTcSvD543YjrpAr2cBiF0AiS3ESRTKioPZNiEJK3J7TZqBZUR7AG1Kc4UVxE0mYzI6K4IGq3IVRGE525tTyik7kkVqMh1CBa74AWnXdY5XotF+e003g4Go7BmOe5Hfr9GuEYcd3DH/pev49x/PHfkBfHwvuMLn3Jri8nl1/7Jl05dPPe+0JrQJ8vWLn2Icss8kKbnmK7ICNh5o11j5F1xVlQetAo6CfBlizW/gDzSYM2RP7z8+dY2/jxwt/kuP5FvseHPLa9tvkJeJLuewiUffb23b73oJy+Rb8ln5I2iDcV4KZ7wOa49Wru2P+U0wJg4BDAG9jqVh0ZBgwRktYmGiqDIC8aKIF2lv9q0yOOxeFIRD794Lf5UgEFmk9XkHvwyHoQfOAh9ffX7OQyaivuWbCQLxMNkMXkSJ+O0G1PA6IQ5Q7/8H9CvjtosklaLBaTGgt4gacqDoL44TiwPcjwGDsfWW9osdBAO5cP/0XSezwnN5YaHdnN14uFNJHNj6OuonjQoLxAPvgLm1ZjX6lp1ZG2JbMX04A33gKc3hsED8NC3m5SVE7sxOQWzsKvdHGdMUAuJSSihHCwvUa+3lAf1gugqD4q2W1teHosUs46MpSl3w6yq8E8zftxBDpJVR/CQq9+91fPUEfIf8j724LjNa8jzHAkVp2fg5XjMl/j2Q4M31pJXyNfkI/KOF78iz11MYVj2B9wakOJqQRCRaNCr+fKgWi1qJR5sVBYGAT6M4sLI5MEo9cO/fjGlsYk0NvJcI7c/VA2+9lpuEsVALRDRYNZDUSBRxFoeLHoe8+CQCZJQEZR4LfxVIS8iGHRxJX8x68CTKLL4QI+oLC5ucIjs3ctxe/eO8gqN6aNGpd8Y7EW4eQSZj8cz3zspYNCp1UaThkewcGBcMayGnT5etiMKCwC0XdIPL+zTb/TdjS+T+Qlr7PdPBUduyInzCvUJ37JRg76jOBE5nZbihVOLmmicFMfQAlYxdIBgEr59M/T9lsZGbtPp0EHu9aWhVwEl2dwHobooihPBfjSCIhbAlgePAIZrbRkuGy9FgcdxupES7PUvt8rPSjBQZANqjVOLogRWskEy2B1Ya+El8CyMSKKDo6NzFbdeMOx1OqgbASP0W6jr58V8NTGrjdsxwufU+AJpNKqJXjRvfb9puHj4RoUAvi2/b/eJ6z8r1EIjLWbUIeDQgKLEJhMIcotVx6tMah6rorESSyhKx9BtBlcE1FLyStNnavP2l/kkNWfkHhPOfHSw6SR02DkBp5fwfajkobxz4mbedHlQI/Cm8iBvu7nkkbkjFUV70+IJsp28RoUeHoFLwVsedWN66Kdf/vj9519C4FXvIpOAR8bjsXgZmUJ2kovkLM7DWeBZ55KzshQUxjMZYUX5gXgt4B3wjGx2LdCwViupVNaKoIqXWkmJ4hZTA7xN5sClYsXP9ArjyXny9d5GPJdrE9Jt+fytE6dPCPpP/x0CPIQS1u5as4phgexhWDCBDMkPgNPthKHwWpAhvEFlcJcHDYLKBuID3PKSUxEBEi09zDQkh1U3x8rn7+Bhv5Mvim6JmatkRU+yEVdw/xM/5wA/erCa+wbSDRhzeo1FpdNqVRpOcLo0BmDNiqDBwPE8rB/P6zhGK7dUqWzkDF+CwyzC+NPDaAM5i9dg6IF8jFeeJjvIuW8PNjz94ifciNBO8fA758in40KTuRFrV69e8xDQLPVEOJDAbSj2km1gzMfZRCE9Q5/MO50ghZ0Cr4khJVQcGywQvKlhlxecDF+GbG1RKcy8D6fL6RQ48s2PpGnF0PfHN+7ttnrt28+S8x8fKTj09JLNneqWff0Mrjv5Ua89Ge0WTK8aWZNf/uaup96sXl814+6qkbfl1hyn8sYK+BsK+FOhNgErwiLmebUG7BqQCUJY90TEoix4QSB6uOWNJFfoS3LFlE1M3xwDnnEDHAtKD1jMWKvCKpvVouYFAwBS5uiPZheLndIEE4eyXBTd5D3yB/xcaXzzleffFA839b9OPsepTfy+prIjr71+lD8K/cB/wqssyhQf0IFa1oE/IfA8HahfCS8BcD+mNhp4mUWC/kjop4bQrwdxdee0Np3liFlT/8e37t4F0MASVlUBNDeNWbm1CfEOo1HUxFlANWhkkeJXdlAYXJAmGdTso9BtFLrSic0vvt5ALjnysbMj+byBzD14taMzoQBLB7Gto8dW8PVB/kKPU/a/b2/yQ+dzTmw98iw/p2n+o6+uepuvo9gD1SRsZFLfG7AKkggiX6IiX6AiX4gV+WwYMAJqhIK433gS7JspB/HXpMtxfA+edIh04RaF5nFN3LHQi1yvUBVSsDaX2VKpAZMgcqKK14BWwSpebMGcYsEBUCB/7Oe64cVHSdxe4j7GXeYuNy0IneZy+CU0ig3QSphMyg64wGRRIZWABa1OFEAc8FgdYxnFxOVYTMIjlDTZeHXIzL/U9AefXCds3lJ3YwLArSfHucmMFlMDRgnTKKtaI3K8hH0MA9Hko9hW3GRShE+TK9hDjkvXV1730NnSIM8nSvwU0NcqfmoD3B3jvPWhfynhU3jCT47jpnDPPMIg79UapPIBH7Tu2eVhcWaPH7q8Al0XHRavrPyTWm8ol/MJXvEkiOe4gAbxKrUI7iUHvmULZdoYaeJcfGA0/mQzWUEOcD5+a9M47tuQC6yJJvI6v7W5L4szU28Z/NMcqtXlKRd4oOkofgd5fRHCeJlwibdKHlgF22Ek6LTSQ+AKx4cj2tgLlFrgBynBWyf1OND2TOq0dsKl/JdLHL0PFYDcHN78A39WGEopH/UJpKepdcnJbrdVzYPNxumS+wQ5nQ45HKayIEjB+LKg6AQBW/Lfw2CesFdoTi9irq0Sz3RY0oHBC1QsDsbXeNQ1jz/w+POc7djkB5Y947/t5MjXXiTGR/9Rf+rZ+7bdXd7wKK4yS6UL5tbOb5e37+WQfWbjltEq1X3Thw6Hce8HqTpTsoMVkoJKA2lal8tk0ifxej7VY0B6h9WitcDiwYAlJ7KXBcFiiBavYOWVtLIQsKKSwKVVURPKrvIXusLhHRqj2vfRv3/68J5/dNV7Z9er1TPebty4tXHLxo3CUHKJ/Aw/HwyoWSnZyeL5Y/csf/Xq1TeunP/wPUoN0wHDy4Vhsu9kAu2j4eNckgFGZkZWGJmzte8kKr4T3Z8ES5vJRfCjuHHXyA2s+c+AHe39RQvzyIHHdy57ZJIdp2M9tuF2aa6VziQy+K2PuqwrBvxAr0IR4McK+OkZ8CRJLmQ0WiRLqsfqMMGwsJ7XaAA9GjNvKwvyzlujR478eKXwHoHL7/PBdS9by3xFCfFbNdO/uvjvHz+8MtugEuqXkB2NWx5tXPvo1nVP4gxsgp92uwf0wyf+/GH28+94v33ji3PvfaiM0gq4saF41CWQEqd16XgepG5igktXFnS5kCTZGaKMMYiK9k/80SizOhwep4wuiU+TVB5Yt/m/kKtY/Oc7P4YM4vMN/3hmyPZtf99u5LqtsOO2WIU1uBP56dMJJ9+sWJ/h4b/au3n7k3TVksBCNkopyE6jO3a93sZxICR5h1MLrKAFBakSy4I2lYmn3OAPOw7KroaFqgsmnMDiKigqMHvC6ho05g7ybf1rr+GRt8/MHlE6fCh28W80FfNvVHbthtd761LmPdyH7qf6iF3IBcxkoSLUA00KdM92d0rXp3QTc23YJnJZaYkp6W5tz16JpgJTQVlQ3aVPUJumzjKpTWpnVhbXJ5hlalvSJ9jW7OzQJ+hMUFAXWeI4GugqLs6+hd3jCIdufYwBWCCKblbQcFVGy79ADC17zXRjlv5RkA+/CblnEtv98+Xc7IkVQ1858BL5J/nm4rcPzcgqDvQedM9Hpwb3JpaNK86fnrT5jakPDl0445ffZj4o9J0Q553aZ9fL6k6D2mdvXH34pZ1rx6yNt1UXdB2a5W249+Cr9hsoOGzePcHe9/Jdp8/64fcHYZ32gw4qBTp3Uv/RqFeDuHZqnK44o8ZqFcqCVrMWIY2DCu+IXRrmeiqpLDIBW8IcL4spfscDC595rL5erc09NOP0ae71xX8//mHoVeDuzEGdBtzx0ruhAmoZ7wZCGSdegdUygb620PgyxmaLQdU3aOBMmFLGO9HhUxqI4KMCtXhwff3BTlltO3dum9VJ6IsziwsKO3UqKgLYzWuIncHWozjULuC06XQGtdod7zT3DToDGhMC6kPKqsbHdGKLcjDN0b1l39Wld6/+5S09Ert7iX3Q7ULTDTM5rroz3LmM0yTAqRkVgr1v1Gp1OrUkiGrBYgXr1WxWq3mVzsGbZIshB3oukUmoWEErZhYRDnujdhWuzR6CR71OSvHl02TevD171Fxut9F4NmkfWs5J95Jxkr3pjaLpct94MPTNI5gmiCkwUhDDZNiBpkikiIM2rLV0BrjEi8oCXofFYoXl92qsXr5NeqLT4bC6BYMbJG2K22wzgefkYG5pibK5BUzgb51QEUUQLZThonSR6gpTh5Q+Zdaj6+unzN62pn5Jgjrn6YkYD1DnHpt97Hnu9KJFB54PbaPfL3wQOin03Vg99NjgMS+9RylGoVYYrx3lBuKQnZKrXeN06DVmMxCr2aw13YpYY2nVFU2pe3fSYfiPTj31JqXUYx+yfm8Lsk5lGTsK+qSUBF6sDRnATot3a50gx8y8OUb4R3uxQDJcARWqKDqfRBhFfr627su/Yf21r7Gp6cWGxx9/6qknHq/n0smv5MLDmHsG1FE2eYfceO+fly+cv0Sl/H6QZTPZrD2oJJDq1gkqlTrFqrameQUdMpkcZUGTWWNSJ6DEFjFf0uIKRRiWSXpQ0M4oJFCtTUV9lKKmSlpfv8SlDjRO+vj/frrWsJHb2rhq1y77gJoRg0k3KX/j0GryIfmFKm3+i2Nn0q++8fVbZy9TXMFIixiuZKvCnOTk4+PdZneqJz7BZUpKTnYabDYVSH6zAZUFDf9Nbcp6M6+wKKIkXRENWqTEPiSuf/1mcdtTax/dMu/9az9++NkcTdyiep1h+uwDF9K/fuuLc+cuLQcnVwfeZofGjX++jT8YU/akTEe8D8ZpRlkBu0Gj0Wo5i1VnMiCtg0kGczibJibvI6yEwsjj9pR3dpXm171Yv8ym7rZXGKbfavpoV+ig0PfMPTNkz5WfDr20ATmQKHuuoi3iuZYFnWaJ10ToJ+dmvqvUsl2bn+FTcnViXFd++pfvfPzAgEO1C1dM3rVlQcnHJ/7xVJcnFs+6v/2YVa8uw9lb6ntvbdth4KDAHd2LB91bufjRvktKK3q0696poM8jMMaU5h+4BrEMqIbGJux2jU5j5YU4l9ZmtvUJGgNmkwoWSqUsVPzZGGNVXh8HjW1aqKIu8juoN2F3ctZ2NXEJE7LIK9u3l43A3ckrw2caVPMNFjyAW1Hd+zuyIDR39ETK0XuAu4qFvkDb+QE3tqn0eq1N63DqDQaz2m5iXO3UhS1mav/7Y6MyYa8XCCJsNVtwFTD1Y/XL4jT+QzPefEPoGyoGBfQBF7hxdN1tg0+c586GfTkOeqYZJlqs1RtEDTYx49wf9jI8zD31F1ptII13khEHfqg2qnUz3z5ARgDQWV+WFuB+XMcbR2VfSfICtETQNnZNQlKyy2k0gNcuqOOtoG7Ujmgv2O+PeMI83QJS0a0Qq5XSFPjArMtC6FLIOW3LV7dNPvcy+WDfxMlqtS7Xevrga53sasH70l5ynlvU5fyzd4XmC33JaFJdWXyogJsZWr53ZpuN3D9hUDAqH8xRzeaYFrCoRAnsLppIg9U6hwCTjXWHFU8YM6/4KFn0Ivbg1BfIIrzmODlL3jrO5XIuMgzvCX0bOoePk1KAzwG/SwDfQaMeME3e6RIMyABmuSFBDVq9JC8qmgW6tWVukkzZYGoWcQd+HGBTGwZ+fYBklr2wtKqiqPTp8m6A4NUf3uX/nfvbjdTnH7XU6V/ehmSfmb8Pevyrz9wnKJqwuk+Qartb+8z8fU1fcYND57iroQPcnVP5wQsWNB1Tcr9OgudK18/hjo/XwYKaVHYeNDWflGyLJIFFbeIx+gep5ABbjuqWgkKgQ+BPB0gIu8rhdODLM6eeePfB+xfO+Ojw11eu6McN41ZwjVtxzvjgSm7YCJz36N7l0kly6aJP77sIuvoaMXNzw7qbo4lwfAJQaYvupiFffG0luEm/N8GY+8KYaaZQEh2zQ9RarZwbJSUZjW6RT05x+CQ+eswtW490uL4Cqv7o6KlAs0sqZfRFnPbKF0cvzFr4wINnT0yeMWkqV+K7iH0npeX7tpB3Rt7BrQyOJ+e3PA0zGTYOZ0673852g7lqIZOvBS5oE7Dwpji3VV8d5K0mSULVQQnlZCNz3Gs5r2WHneo02h/10Jhoo5tcaTQwh2sK5heOeaR0arDnqJzChwrHrer7YN/KodzpXoWb7kvMSEwIFG+c5ElNjWP7/GQ5+O7Dw7nMnCCAR2YyA33oWS6zmU+7aS4zEKHXZo9sul6mqcxzunYtKfaXcXtvXBGrlvQJlPQNwKxOgPy+zPZ+ugeSnWoDz2sFMN8ENZ+Y5BY5m9bAwY+gUwluFMkxZXhutdmbzhJoqTmQTvNmnREBDuTPn5mwru7MSbxiSeWq3Ny6+/bufuzJlat+LJTefCcVW67jpu579/Ae1wr/hUvvn+lC8++oDSSehlXvG8iIs2kMhninhdM5bWJyij7OHdc/qHG7bchmrgra4pBY2TrhJCY1qbVmA/FNd0HhqwC8U2+BH0iCazzR2G3r6rnzcD0Z2qOCT7hx4+ypU/8ST9fW9fvbCnJp/idjlrbbujLn1yvzcdcDZ+nazMWS4BJ2AuZ8KDVgSERpRmRsm5nicKSrEFiNOdGRIFt+ka/IRfVakUsFxrbKpfJR6aDyFWUURZlORyuWDF8yfuH8ccvuWlxRsWjYsnHzF49ZMqyuYsH2GTN27Jw2Yzt34YF7VgyrKy+vG/bw1FmL7oabfeD3pff8bcrOx6ZO272H0moK4I/uvzjR4EAHq1Gl05n1oobT8Hq70aFyxWmNRpVJslp5ZHOYbCk2zmQz2fTYIenjZIOdZoqD9cvyv2+6tQ9ClOIxkkxJf7Cf64vn7iMjsERexd3Iq3vIa7grfBAZe4C7wl1sIvMb55NfsR6+eA5xUdKAxpTNHHjkYPZpBF7gVbJYYAQXlb3pZ94CkxBURjT9QQxNv9PVaP6D3ygloVzUDfUKZOQhm5SV3MntTtZLyCt1L3HwXQoT20sejcfXJ+hxaMx9ghrUQjOuv+yVt/ivcoxFts6ccs6SI9ZooVYLrKLLpeQtLR/cv6L23OvDHxtZMGpJ1YwZc7ce21hTseW79z9+qP8rNYtXdrx3+qrFPdf+/cncZeueLx3EZw5elt528qA5y5N8i3wJXQJda4tKN90zdGXmbWtXbOmxPr19VZ8OnTtn5w+dNqrfhG626skDpxTbxgD+CkQjP168wHafkgMwVb0VWePcJt6hARKMLUOIcvPSox3MgoL0jKKijPQCPK8gPb2oKD29QJya36FDfl5ubp7yTaMNY5p/kErl/X1UCL6Uz+fiTTkpKXaNySUWdZL0yGrSp+g5ZDVbOb1Vb03I9tr8CUJYA8u1B5bYMGA4OYoZWGmRXQvMNpEFqwNEnjetDSDXKvjz2ljDaSP8vHlL5i8aPK/j2LJX3v3kpYdmdb63adObePhb9PMK2f3uObL71Qn7cPu9+3DWs/vIxf37yIfPCt59Wxt2t/+bPfGnj87/1nWWnxxlz5Ddb71O6t89h4eeeoZceGYfztyvPEb5vIy3c1PFN2DeKXR32CUlaDF2Urs21ZOo1VrdTsSbeY43WFNgqu/f+Rr1d2MYBqbpU2ZXVERDH0oWjyXd7s9jsU7OHjdsxV2Ttz4xc/2Y8dnT6hYuI9VTTo+acjfvqR05ety4CZLgq/OP6DRhDul6fMzBXEGg8bsaNJNv5E8gCRlQZsDGSyCsBZ1GIxgkwWjSi2qaeZzzl3oA7MJYhdPlrxo8eDYNic8mjXg5HjKTfIZTZpIGzoc39Sa7ya4+eFNCy69MD2I16EEXElFCQM9hAUsqUagOijR4nR3ZE2bbYgVC5rKmN3lX6Cdc9zBqbg7nRnMSeB8goiI0pVao6s6A3+dC4KMLGqAsg0ZvdUlFnfRmaG20Ga1qm8maYuVA7ts4q81quyWF0QXw/zVkFY5CicDDNi/PtjrznP+L2LgL91aPHHznRHxgUL9rDeeWrMdi/aM3rvxPcuOuDwxU9lhaPTeZzMSjyA5+7kLy+v8iONx8XQJ7U1p3y7i+IN34VdBL9vlAAfP5Ydw1wB/12z0BowGkHpLc8Wbty06eoiX+7bwYJRROHgNijNY68w8tXHi4Zm3twkPTZ95WPX1qzcDpwrqFhw8tql1de3BRzbSpA2unTqPrNx5hmm/PZYA9gpCKy0YoNIPtZlRwK0Ffx9EYl8oGlGW0ISHerTWnuHBqeFukJVWkoKh11rWkUnm4laE9PwRrPNUl+aN691y0+e/rguv24aNcxfivB4+sKiztnZE3ZPLCKdWbHn4C+vRwxaxPLyoOpJlEEfHWZK3UJt16p+0+G1dlwzpbgo2z2dTxnhSD2hNOD7nzzjtbtihxtDBnYcm/Zlhz02tK9x9t2Dxj3dwLV2fOvnt0da+eUzr1LlkxfOl24Wr13a6c3Q+t7jS3dPeaewaUdivN9g5tXzi71Z6LBqx34SFN9J4LLUMBoafy4mUdJ6e+1W5fYLLwc/f9PRw9TuRT7x28jlLwAZyoIBAvarVqM7LZ7Gp7nEtymOwJBo5GFjRhpzFq1ymSjRrlMsL0wpkNg8nTj9UvjddO/mrjEK22vh7PI9dffJ+5jU8Oq91JXpZo71NJkzAC9LIJ+QJWQQRHUtTxZotaLfImEYfLyXKi15Qyk9cib+kU+j3CiGkfTO9e+9GZj7/h2pMmaf+f1bzfev0GFgitfOCq8DJ+KNVbAa2EkEHPawYEeZQTKXywRRc+dO8kp6hyF3r27t1TqXxIJ3Z8EKjQSi0Hi1EHIoJmqxstFjVvRjlv50VL4ZY4gxJmKPKrnPjglo3+9u27DLhtwH1DJhUdJFdGTtRMVLctzC6wHJjugz6quAr8GdtBTg0YOQTGsR7kK58qoWTq9zEMKDUKSqoKq1KoWV0nOQuX9BIPN63net0x1Nn+rhHArT1Bk5wATUK1dXrASovcJATaWtYfDg3VH6/dGaO0oyqzxCiG5U48vXHtUw2bNj8RIneMnzBs2IS7hwmT9xw5tuvxQ4d3PwD/zZ01C3qsBg3RoGgI4EydRoBJqDitRrqZfqBmnQ/jIizKX3wDaZiJU8hnM/EQMrPld05PJvTBd+HhvcmEhJZfQT5UAqGcB3z5OBe3CNYmA+wyhFVcVz4pdARpnuM5KxiYBQVUlnSAtpeVtiVy28+hLZrB94e2qgOcmTalLeMRkjzA6Rlo5p+Itb+CZKj3KVCzZai0mpLM5mvBY0pCbWlOt9qe7MWJpkSvXcjMQklYzyclWTIyUgcEM8wWXXnQ4o3xG+4afmeseUIFEysjoy6cS16M7hxNxy2I8q+4/pUj53Rz//2B6o2jurx+6sRH3kCwcGyPg3O6dO9ZRF0u/wPraydW9us0ZmpGxyUjjjWWTQjW5AyZcWcKzl7Su2egTwBmyXJOVdNBtrahs0O9ml/BNUj9HGcWM1B2wU1azEJ1cou4W7TAlcgrt0iKbZETaVGDhJvCSI/0MhEVQQvtQZ5rw5q0tJHkNkiFq1ExWoC4ZgIrtQDW1IRsqH+gHbgZFozUemwWRYdo19gkW3nQzJcHtQb41pq1WOJFKza2JAHIHmZ2NvPfsFyN6o9kSfJeHMmUpBtn0oKQNUS+2M8d40+HjnNJoS+40hu1+MQsllarJE/i97hDlIrmgUQ9J56BMWfQMaMHOA7R6yzPjeGsrYL3Iwwj2BDGSOsWs1CJ3MJxixa4svmG3CI+tkV6BMZEZGVY5bAngtWuNAuRQWknj4Q812okNE9xelSLWc0jY0dC14bb1dICV5JfWo2E9jKZjUSGMbFZFTsS4KIcWN++LFPKhW4P5FkcDrVgQMgmSEKcG1hCAs4xqUpUz6rOqa6oQDeoVIJGY64IanjBEZNtq3BVq8LblvRb6n6zFFwlR9WfKvZlSbhzt27FB/Bt+G+HQm9cxXNJ3QlulJyGyy3byG0iy8geLhBq2ki0MnbFEkbVuQpVr2s1a5anx/CSJ+MWzZHp3n2rFrOwVm7huUUL4K6DcouM2BY5kRY1aOtNYaRHepmIPlC4q72CfQxcbRb0wmbQE+6ARqXhsQbrDWrkzonWDMx6V+T03hFkJx4+guwge8bi4WTnGDxS2Dwa/tw5Gt9Fdo3GI/CIsWQ79eLmNb8qnhB/A/5MAMsJeNSZ4koWEu2JWjuoUpOopiaUM9njNnjKgyarWhR4s0Hg3eVBiQ8n750Crmxd0iMXicOSyjENlvnLYh282YedrGrQhTMiOY7frx97/70HaC7f+e0j75/48sFJoRHT9//yR5NvLLd9YkM43XHMygFbT+H7aEbf8CXV698iG7B5a1NVDU3rI9e38s+Wk7OUh1lGGVuZTsrqlsnrbwvjvXWLWeic3CLhFi1gdefJLVJjW6RHYExEmxXO8UVLRmEug9JV6SdXhmJlTZQsxDlKFmJhINGgEUXJAhra6TIIwEDAPgaNQSMpeZqKPIzdkg7nacJfqUJLquYccp58drSx8SJ2Y2fT9YbP3zrx1tu8+Ytr5KR4uBmdC323es+Gh9keY/MPwjYpBXWkOjIzS0zyIpdej5IsWWJuntWa1aFDRlmwA8pysH238G7bX6tTZBtFTtZRgiPhuAg1suQ0ALl2JZXtl1JtKbhXD+mU0Kf/inGvPHf8npJtfS8OnDR/RO8+lYGl88kP9f/89J3PhJ+XTC/r5UnNKvbftX3szqd7b/XlHK68p6xmbm3JxILioQXVg67cqBIOHHhhO+Cc5SdJHsB5KaL5WL1WIcaVFmXdWt+flc3ud7jFfVz5Ebvvj7kvfhK5X/PiTZ4XL0TgT/wcMY7ubAlThdxDXQRC9e9yi7ZyC+BLaCHRfbRMlI+6oJEBfxZqY+nYye0WOhbHxaV01CGxa7eE9r72ZUF3rpDbJ9ipjc8iCMY0n7NAbVSXBe1GMwonmbAdd6VAs7XgtRaH7euimMQrF9sodTg8Vk94v8sX7SjSMAWW02WG/0GOzpj9yOP5FW+MWvhEZsHTk17+JtRLjTvfsb128Iax5Mq8215f/Pjz++4ZsqZhx7E9/Itzlus41UM4Z9dzajlZK7Pg9ruGjCD/+fQeMtPrW5/h+Xb+xMZNdwWf2jpapb6Py6vfsa2B8vV0Yqd5UYC3Mlln4zKms1lOEFuxvvKKH2Irkhhekdb3Z/Vn99vc4j6u/J3dz4y5z1ZUfn6iVl6vjuEVbf4Yro9mEH5RdPVtiMLAYhjGU6Bn86JazGpOlVsYlBbNz0GLQS0tQFc/Kbewhlv8AC1S2DhkGBPJEYSYxHFbwrp6Kt27Bz+TVplVBLI9kj4xEYFb4TRabGZJ42urSSkL6ninxW00gQ2m4V12zLdp2dKnxALS+6/ljMibhgryEY1ZZ/hEEOq+IicT6VY+P5xzViiMIjd+/5R8i1X//HyMuvgs+an822HDe28bd63q3OYnGg5uI88+u/vZXZyfXCXvYcPnX2NpjvDhS4/eW9c9d2Z55cP3zF5NppFv1jWSzU8eOU3XluU/MG67TeY2I8NJcvTajGJYq5HX/n22dvG3uj9rMLufdov7uJLB53wx91n/8v2an27yPFsTGf7EBJk2OkR4eTxqEjKFBpbzk4D8gTinVmsWOAHTPRWbDasMBkwrEjH1d4FfabAqxx+dq8aKEmPKNVt+H8+fDO3rUpjfuYs/v1v4m1v58MPkm67dSjoXB0q4X5VfYATTm48Lo4Qlir6vDGS6UhLtdm1iK2XvLosoezPvKQNl7/xvyr64WCGQsLJXNjZEO1PykpjPlH4hywTZOqV22vAFWH9t64zamSPnN71YgM9XTnu8ntvkJzl9pj7+lJwX0ntm/0WbMaKpIVWzq+o2//n0OG5xwYfv7xkTmue/TCmD7aOzlRsir/xrjDKc4ZVpfX/W1FjKaXUfV1rZfW/Mfbay8vMTPTKvZUXkONsLZhCGyT3IEFIsim5nWSws0ywNdQ+kpEoJdrPZIlnaeK3IkqB3anhNcllQ4+RdwH8x6aZ/yabE4cQVGrxxOcPpZ+lKGkuqJT8DD+nZOPHijz99+OkDekFdXy/hvg2bua2NOGc9fzA4gLxP/kMRuyutXwkpUCPSIX9owtHTmVffwPsvng/Phs1Xns3EQ/J8sy0xfp50MOIt9lM8H84qxui+URHN1u8/jFvaWmK8yaIIhP4oW4ZgioXwVQRC/y8ZhPQIBNJTtIjHI77mbfxOpgOGk54CEobKz9Hr3Gp2ndUhMgssQ7Hj1a3sOJZty1axTF7FUraKqZYWGz0aAliCe2UI6beAgCuZDMLpsRByIxAGcAk3G4N4RYEALcCH/u+jqEInZRhp0TB2RY2i6hcGISKpWFUkg+BTIAxpFQ0ACOICyQ4t+rCISideT3F5gPMiJfaieIKchNYipGSKXQAKjweYYwJF6ZLViJKTHW6n2ywJbTPjHXFmi7lP0GGypFhyLLyGt1g0NsQyidNYJnFC60xidqBP2EWMK2kRgzfJKs4oYDuNfoff4f0v2cU6EsAv12/bdtMU44HldQuOHl1wI70lyzjsnzNKb6tQulXGtkmMsQlGRWyGflpGp8mWGA+/KAKhPzLLEPSxEL6KQOh/g0FIiIVgj0AYgCfjgpg4gwzhigKBtqhFsZbNadKTVu3JMBhXTJctJjKSZlHLT7Lr41DKTSIXVeFRu8Rb2EpVN2Kta1Y9yiBkKdzyrQwhKwyB5SkzCBUyt7xFIfDVsRCKIhD6gxZgEBJjIDDMyRD6v8Mg9IyFkBuBMIAb04pjZQhXFAgUcykMc3xlBAbpQqtgZRhIxRVjH8Ncq9FznZm04MuiuSyFzT9bmf/GVrEHZtGoGqFFpdIiBS9jo+MUvUGl5FVWL+lCtYF2Lt5kQma7oNerdGqd2SrEuV3G8qBTa7WxCj6bC36w3mwVMd+y+RU+0C0q6135nxoUfkeEbyxyzjk99eA0rYV9801aFXtamNlEhBN/wH8rb5yj9bFC7kry8LffyqcMsQzqZBQM5DntZrXaoAG2t2p0QkqqyxkvlAVtOr2uT9Csp3vAOXreGa/Xxzt5jTGcWg1mRA5NKripU9Iqz9pb4C9gaXaO2HzrfTuAqevxSVISzrresfjvxz4IXRUuzz92bP5rtTTx+r3QMLCcwQXj3mKRGDkOVkM+bhUpewRa3M/svF+UFktj7XNKB9xCJhNkGP1IKFYmUC+Ay2My4RelxTMyDFUYRjK0eJjRtgyjP/kzVio0vw0tOjHa/kVpoXgBQhhGLelJq5NlGEjCt42ndFlAeuIFjKKr5KtmpEQIBzNOkPsbgKqj5x3Onhb6RrKnRUHJQ2+dPS30ZX3PF8xAmXLfKtSea2BcsRs8s3vFK0juXYX6gYaA67TGmRvLuKG94tMcieVlmrXODaD8xBUpLXbJ822Rg6QLrWsGGB1kTkTLWJ/74XoS01b96Yy54uxwvnSCUIYMKCfgNuhUKjWPOVEtGk2cQZQENdKYBCU10RqV5sG2bKLzz/mcc2QUfuE02bTkwAG9UEaSQ9vwH1PJHPj1q/qpMbIyR/HoRrfSEY8D9tup9kKLAUqLeLyc0RTXMjdFPufIc8ilMwuSLvh2NrMB8ozJNy2xafFIuEeuE05qfhz0M9bwin6G2XM7w0+CdOqUTfU3dK3cV6q4lf6oZBRCdyvPNQBHKz2CPOwZ6qTUtPzBatS7BTwqnU5Aeg3iBZNRoxK0PJbUHPwgkUe6lkJw+QyQCG79ck04eAaA13SXSGvDJ/Ta24gze5H1XB1u6jJtLJ8cKts35wLpupVWssFYfDAWVn2vnOLGGdR6xGl4tSQBjaiwqEWiIxwPo31hFssIG8vgfMAysi7x4GV9z9dPKjtYz48YPmVlqISr7Tt1Np+KInHi6eE4MdiG3M1kNZP2t8m24ZxYHwLWj1aXyxAYbZ6N0GYp06+3yes6+Cb9gXatb6XZWvWHq1JirUAM92n+ow/uL2ErrPqGrXAiowBa707ms3p3N+oUSDQbDEa13e5ycUY+PsGqNTpMvNEafchA7HkA4SwcZWMUe63hAnj58AH+9KjCPgMnTGx6WamDNz52kp1D8MBk4Qz5Y0fTZfHwjf4b/sV3uz7k1bcj+9bDgI46BZJtJpNZlZDAmfnkFFasZbaZLSazI7oyhSagt4o8KJvxN6tlgBGlDy7q2n2FUtKgzT846cwbK1iZyl5+TqSyoWbIS+81rdzaGI64Mymep1h2b8hWcIIY49GPinj8/ayx0SQ5Zl8UgdBfscRb9sxkCF9FIPSXYwpuyy12DgZiuxL1z45EjlvHJQYOleMK7SKRHoAiXRXPgjZOQQMDHeIkk82WhAyWJElM9Zis5UGwGnQ6MBR0vHL+QEJ5kLciWwurxlR4RR/gIW+xSeFDO1wt+2zhU1osGdLVEBo3jDxPHsPDcGDcUN4Yeo7zhS5x/ZpK/yTNGP8+5fbb7XgZnojH48UueftN2E7OkUu0Ft8jzEyWTwFVpQhDQTNmAVcMCrRPURs5pzM9x+FITFcLef7strq2ZcEOzrIgJxp1HTqIFp05Lk0E9wGJzpgYp5VGrWJsCSW6Kcqxy3CNZOvQZnSxSroc0xQ3ksvzup9fdoX8iqXvF53t3vnlB09fC/nUuGL4rtuHbL7h2fzk41sefaJ+g9Bn/ho9l/p3+/czZuNccC41uN3saVPmkN8/n0Bme33rfalc8YXLH5z/5IOPPtqzY8ceWQ4ovlyBsiug7D6lRMkB3sdWf5Asd/7J5EB8tE48x+ROgSxf5lH5MgK0iY9JnUGK3vh3WG9E9wdyJ6HVPtTCmP6gRfMsWQtHqJ6dScBgFCpjViyJDmJLC346gzFYHvN3DEKHW0DAlc3fyRD8t4CAKzcxCJHI+0SQJhyzyQuV+K9sk8N1WnUiP0evow/k6616rGr+Uu6x4616rNrCeuwY7tEKeB7K8Fwk49lN4aaQLrSCBK7eLl9dSK+y8xBYb0VKb/9stetEK08uMu18u6ydRzHZHY8U2R0+UcGESpi2RXpBozdyotmiNZqMYOqbTLzeKnE8R4+jCB8+Q9PbYhOcab4dO2vBEk7IxZ/JZy7gQvJWI3mDz8E/btpEzCtDw7ndK6NqYhJRVSDTZUtI0Ks5h1utNUpJyUanzdknGK/VafsEXTqdZAnYTBJiZdJKhUx4BLGjYLUySqkMy6tuKZdhtjznGtQ1dWIWeXPlynDJDG5PLsy0zzea8TCyACNWNtOMFvz6ScuuXk5kR64GTW61ZydH7D6JRPRqfo/V1gwCk/2dFNm/ptXOvQxhVARCPzeDEBcDgcn+TorsXx69nxeB8FUEQn85JuiIhXAxAqEabVN2DR0R2S9HJusiMKq9ciQuLhKJa707ORB9pkBJbwWlJb45cLwMpW0LFNKTnrwhQ2FRAA/jmz2kpzBW6Cs/ya7/yq6zMy9Yr51lDqZHPdPZtQ3PntUEsT6HKr7tSVmOZEdFAKN3REEK/KtVhKFVVBVXPsMgtImFkB7ZU53Y/JMy9+TI3Nk5E6yXboq06tmKF1lVDevlTllafcN6sVla7gOE3DAEsIhLbwaBeVx3Kr7VFXQzGJFRgET4v1b01moUuGpxFLXI3gx3WUpBepQUMIJ3ZpCMgqYsKMgFrtlg9lrDTlpLxTh4a/juEWOyby8fGRS24UXpdclzH6Dy5VXArEs8g1JRaaBNfHKyXm1NVGs50ZOWpNVry4LgpJuRGTStWYi2yW5eRRFlJ7KKdTlXO1yzTmviJNy3d6Cs2139Pv109+FB9zsd47qOqsbx5LsdxG5bbh03lT9b2XX5qweyAz1SJ/xtw4KmoqPPIoFFP+yqRmRGceyc0ZGBfIsoxEl2lcCr1F6UqVPrNGl2DiXxmo45GcZ2nCZOAvvGboxLM8bFGdN4daKgpief5MhRBla2Lp9xH5sETM0DtndhV2F2Kj9WMrhs9Ig+ScXbImmZtvxI/UohP348Z9+3P7Sjfh9nn/jA6DHzEg64c4wdNf/YnDvOdSa1oefkCz39/p5diwsC4sa6Tjd8eA2ZLFzMXzp22symQry/85qOS+JIrVDXZUOWucOu9uQ/xV27Fhd164ZEOf4Ns9egNuCjdUF90N2BovbWnoVdO2Y6HLo2baSOqDDJqupbrtEIJcW9/Rad3pHZJ6h3OEypqe6yYKrZlE536bUOAeX89dgNMJVey7NEkjWj86ELYLYeOlvc+jQO6WbHcURnI6qi0IMvdpjoxIJjz0OYCx/Y4T44u27Ek32Kat8de/50+MQO3Dh33Ng5c8aO/dt9PRi68gPSJXPW/Sn6uAmlf/paDvRY+EB+6vxsf+yJHmK3UbNnjB41ffbwTt26dYIPjTewjDPGcUtlvueqWsW42c4647gGxeerkyN/vVus81cV63yr0sLNYPDtW+z744ptfixqT5Fv32KndImyU8A+kGQrpUuUlQJXn2eHagiX+H2SBxnpyS8qZDbphIeMtFwjXqnXUJKDnU6Xw0tPEPJi/fxxrnrnffNmD6lbOnC68OPShzKz6ha6ihYtzv8LRAkgivghXhcL0U/PHvI7VAAuI8OH9dOnTVh4x+yej3Sod42bL3kqpi/s4i5df3vmgxSNuD1ArBNHyTnoWKBHX0bOMKcpeLg9NyTUII5aBm3Toe0a8Su5dz3P5qOmb+sIJ59TuZHh8ydzNIfSL0nc4BXbNOOlzPJBY0dox2ufFC4tW5TbKT7Q68FVVGbtFjl2qoEO2Q6zQ9F5jXL4euu84N3hUwrEqS2nIuDJMJ72Ul24JsYq6eUsW42DTuLtW6XXRhM03x7o9P45Y8b+7V6ZrfN7iAdGzZ45Kpr4aAZyTzwVVtZEq2uRRjBoeLOFU6GclgRzl10+3zKNJsLA3A8Mzyrq0fXc4L73l/a+Ntxwn/V42ZKCnvdRnKth3D+Kn7D6QhhsnNuCRD3oAb2DJY6/HfV6BxmnHTjKp17KpxHc8vbsmgHlaXl+4yjD9Ds6DO7fNzW3o2m0YapwOb19etduc5bBV5fuc5bRvZyr0ONhOUOd1nIYRZtGsDsMwkO2FnJkJa0RoZge+e1qm0kpx9Kf7jwSj80dG09/GyH83PFYb0fJax3dpf/oTL/parr5k7iUnZZkPSxitUZUgRl7KjwHdlawtQgX0AOCHyhLFQ876cnAOOkjeJbMgUGuVs5mQvQlMMrZTEotBD3bfnXTnNX8EuVwJlqjuZLVpvD0xF56+H5km73l/P3x/Em6Ww78mQTaOhF0bQYqZ15EFXeYWT30uj7q+gB6HWF23gaNnOrD5zcaYg/ZiNBo9PEa4SM1Yk7SQKw+4CxH94r/d32Azadt0A3JGSp8VfTkbVb/8TJ4eip4JJObF0We1jwk3PzpqYl+VYNuVNFQUhs4VmD1n+wJTy8QLnHzo2oTWj1NHyxg78mYn1Qg1RtH5w6T1N1O5tq6vUTrjuxcBXdQPI60yI66BlLsok7F84Bujp59g0VRY7Kn2Dm7nTeqUvhU5QSQO6O0cWSP2+vwFiinxRfkFxl5lYo7OG8NmYQ3L59HfpbEuORkXQNvf+utsVyv0NlXF1fqfe3bW35Tosi3R0WRq8hTKNZyh1WULsAq+lA5t5/llyurLN4XXmXp1ZvcH0DvK9GWMbA+9G0sMEunZLJYEhGy6yQhzWvX8RpNSnnQpGG5keGT+U7FZEr4/3Lao6s7V+B3AXqdMQccHifbySl2uOFI3Av3fi6vc8JhY9Ki8SNuzLz+6y+//Uc+5HAHmRqOrVzU9xo3wfnoM779hJAPyTs4F2ezYw7PK3u0olv4kWUhwMhdKrPVCrN16FWCt41Dz2u1qWU0/ZqPb9mLvdXIIyd8tAxdvPlRH5eW+TvHHzSlzBnXp+nFHc88u/2xZ5/ZFnvkx0pTj9GTXNuezXj4+QuXL19476OP5NMAJVoDyjJlRJUK6+wWnSUpUYuNCaKVN7rKg8YwemNO7VQy9MPjkg+OjDkksHNZyiGjZ+8G8hn5A8bxfuPbp46eFA+fUnefMsl5+Kg7tBLQ9x1OCcnHBp48zh9VzmsQNwo/A4WUBtJwosFkstlVKq0t0Zac4nBqrU7eblAnmdxCWdDttEcObjilvDYpfL7TX89vcBQWKmP9y0EONRUHTKn7Vy6L0+QfmnzmTaEs1IWd59B9ju6hra5jLxmb9q6rGXTiPHeG0i6ofa4Xk6r25vsj+/IuYXr4HNJwbQl7q0cGb+r3v9/qEb2qrt8/vfTbnx9/9GdIeHTVyh07Vq/cyuWQ/5A3cQE2YhMuIGfIT+9+8907b//wLcVYexhCkTAcJEJGwMJO6EU6oDaVgDVm5YUeSh1vy4nE+UWSir3Ro2iXulf3jUPx/OVc7r9X9Oo4ZRr2AsxM8JQuwozcqF0gjr7Pw2XEovJCj4w4F3Ypr/SIHKulnDp5k1d6SCrR5eEvNtXgNduntls+e8i2YUNf/vnUxwuPkec57kQdzpk9fmCP2+/uVnFfQ8PG6S88dJWd0TecbBAShBkgIfoEMnhBfqeHIL/TQ2j1To8M9k6P9P96Bvf/07d68Kr/+VYPF2kQxrFVsdLz3f76Vo9+QY3VaJJf7GHm20RevBL7oqxIhf9N3u0x7lJDKI87cfQSWazXZpaS4gSyEk+fx59qKsXDPv508LDQDvb2I8BkknDXf3+3h5m92yP9/8m7PYbvDL/bg8u4+bs9gIuUd3twEtCYvN5PCdkwyr++McOM2sS8MQO3fmMGeUp+ZwatkZTfmQFQExhnToS5pwMV3eItE9qWt0xksLdMpP//8ZYJ/O//9ZYJWUOKrykaklpAEtWQLEZqj4qR0qhsCZKjpPaoKCmNyr7OMDA1cmJSFuUkrSOez8pKTm7j4LPbeXxlwTaehERTvCnOGqcqC8aZragsaG2VIlTiz46tHok5NEmk1OiNPjkpuj6fq2rcJOx4+pEtm/BljW7K15f+/cuFK3N1cYt++PPnDZXvzVr1xOwjb2V//va/3j1/6Z42o5/E7bEWq3Fu/dobe374oWxHVoen1sLs2CyoxcGvkaNUEtvjKQ7bG+w+jQMq9/vr2f3s2PtXlPs0vjRYzt3Jj2nR0gPXeTa7nxOODZ2Gq9OZPWw5jASa+xE+qlQ+g/t0IzWE6UqI0HIV9Wj5jUp28t/kOJQY9mhp7nHXqBazmrNia42a34AWE1pa4EryQqvIp0gzF2hcToExkbyrxOXc4bhc89PQZh2N4SpQasjjrfr5BVpU0hit0qIfOSW3UIVbXIUWA2kMVmnRn8iVceCYKiMZDJ7YbkqRtAXNhWC76i9A6/k0oqc8NwC5W1d2kfn84zS7gT1Hsxu6IPT/AWc54kYAAAB42u3CaUhTcQAA8OnuuU23Oefb9t7b3t7xf9f/9ba5vWWUkqXhSio7TOyg0xKDLllKSWGEGFHNiihJyqAoJbFIgkLMDroswpAOCMIKOglR6oP5oW8RBUGf5PdTqVT4T3NVNaqxlNqU96nrU3entqcOqp3qfPUy9Rb1YXWH+ovGrSnXdGu+a2dqT2n7dGHdAd0t3Xe9R1+gX6W/asg31BueGRHjAmOj8YrJYIqZqkxJU6/pVRqetjDteNqgWTAnzPfMny2kpdiy33LdMmS1WyPWEusm6yHrWevtdDI9kd6Voc8ozUjagG2NLWl7bM+wM/ad9m77N0eJ45RjIBNkrstsy7zndDkLnfXO886PWbqs4qyGcZddKa75rlbXcLY7uzn7LlKIJJGHyAdk2L3T3ey+7x70ODwrPbs8PZ4vXod3hrfK2+Z94f2KGlAMrUWb0BNoO3odfYS+wHgsihVhZdh6rA7bh7VgHVgPjuAcnovH8Qq8Gq/H232Ij/Pl+uK+pb6Nvov+bD/wK/4i/2J/pX87oSVshJ+QiXxiHrGS2EI0EEeIsUB6AA9IgWmBksDywBnSTHpJgZxCziYryC6yjxwgh8gRSk85KJyaROVRc6kV1CZqN5WkTlOXqJvUA3oyXUyX01V0Hb2PbqHP0ZfpW/RT+i09yhgZhOGYXKaQWcSsYxLMHUCAECgAC8AaUAP2gkOgBXSAm+AxeAk+sSrWzLrYOFvBVrMJtoE9zJ5hO9lr7CgnclO5OdwSbjW3jdvDHeFe8gyv8EV8GV/J1/JN/CehUtguNArNQqvQKfQKT4TXwrCoFW0iKkJxqjhLLBVXi1vFTqiBTkjBCJwJF8G1MAEb4XF4AXbDPjgA38BRySC5JV7KleJShVQt7ZDapNFJNXKWzMiKPEsuk1fJG+Wjco/8VB4L4sHSYG2wKzg04X8Iaf4A/UvhX+SF4uM2hw6GLob6Q/1h+18L/EYoPD18MjySk5dzYMKEf3AsZzCijhRETkfeRcPRKdFl0bXRG9H+cc+jb5VipVzZoNQpTUqr0qn0Kk+UIWUkZoghMTKWE8v/1Q+UvaQZAAAAeNol3FtsXXWW53EfrJpGe5rCxwRFRxYPVUod70BwgmPi5G+nguQCpynJDQmHApyqpuuh57mf683X8cy0qmX5JueyI+7kUhqhJKBwLccYY4xxzGQ8mUy4o1JL9TyKbXnO/P+ffvBXS9v7rL3Wb6+1/3v//+fshoaGUkPDf/qgoVQ++mJDw9/+zX9v+EnDrvo/R3Y27I48hAG7G3ZE/qr+p8gn6sORvXgUn6xfi3wKn8Zjth9nP8OusZ/F53DAsQZxCIdxBEexcNyXeHjZ0V/BV/E1fB3fwDfteQ7P4wW8iJfwMl7Bt/EdvIrviu09fB8/wDnxXHOUefbH7AX2J+xPefgMP8cv8Dp+iTdwHW/iLbyNXzvWt/g9/oibiaX/gHfjPXhv+lSpjPfh/bjTfyv4AP4Md6WzWariQ7Y8jHvxEdyPj+IBex5MZ6EUsCflW1IJpSdQDZTUwF0vJvuu3ye78Y/xs5mKylRUpqIyFZWpqExFZSoqU1GZispUVKaiMhWVqahMRWUqKlNRmYrKVFSmojIVlamoTEVlKipTUZmKylRUpqIyFZWpqExFZSoqU1GZispUVKaiMhWVqahMRWUqKlNRmYrKVFSmojIVlamoTEVlKipTUZmKylRUpqIyFZWpqExFZSoqU1GZispUVKaiMhWVqahMRWUqKlNRmYrKVFSmojIVlamoTEVlKipTUZmKylRUpqIyFZWpqExFZSoqU1GZispUVKaiMhWVqahMRWUqKlNRmYrKVFSmojIVlamoTEVlKipTUZmKylRUpqL+Y8PDDe803NtQrc9GPojt2IGd0du9DQfr65GH4mfvbQjYjWP2mcBJnMJpnMFZPMnDKTyNZ7DgZ9E+S7iMK/gVfoPf4Q+JpZ9iEzbjDkzdcW+pig8m/6U92Ib7sB078EA6eukgyqvUm/zc9Q/4j2mfxj9Gb01Rhz81NEX/idXEuP1PDWW6lelWpluZbmW6lelWpluZbmW6lelWpluZbmW6lelWpluZbmW6lelWpluZbmW6lelWpluZbmW6lelWpluZbmW6lelWpluZbmW6lelWpluZbmW6lelWpluZbmW6lelWpluZbmW6lelWpluZbrsafoIZVuP2XQ0P4sOleC1raGd3YKd9DkVVd0WtEpNWu6JW6b8TOIlTOI0zOIuF/RfZS7iMK/gVfoPf4Q+JUZPEJmzGHZg02UWTXTHfGI98d8l3V8w37nPX36T/xqyjLd9fNNwb9/xFQxl3xe2/iHldizxU/2tkwC7bu9mHccCWQRzCYRzBUSzsOceex4XEGGf0H+NMPJD2iXEmOlapCx2ldAR70qditNcaqs5I1RmpOhdV56JK8yrNqzSv0rxK8yrNqzSvUrtK7Sq1q9SuUrtK7Sq1q9SuUrtK7Sq1q9Su0rNKyVYattKwlYatNGylYSsNW2nYSsNWGrbSsJWGrTRspWErDVtp2ErDVhq20rCVhq00bKVhKw1badhKw1YattKwlYatNGylYR6vn3+I19F0nd/dUMafx7/dIt8tqt2i2i2q3aLaLardototnt3i2S2e3fy3OTttzk6bs9Pm7LQ5O23OTpuz0+bstDk7bc5Om7PT5uy0OTttzk6bs9Pm7LQ5O23OTpuz0+bstDk7bc5Om7PT5uy0OTt7Y0efiMywasuD2I4d2IlJw73xrCU7YHdUbK/494p/r/j3in+v+PeKf6/498arX/JwCk/jGSz4WbTPEi7jCn6F3+B3mLLbK7u9stsru72y21vahXKJV7/oP179EttwH7ZjBx6w58EUQ6yQxKTP3ng1iJr8u0rxGhj3jBWy3tCuntvVc7uqaFfP7eq5XT23q+d29dyunttVTrvKaVc57SqnXeW0q5x29dyuftrVT7v6aVfP7eq5XT23q+d29dyuntvVc7t6bldv7ep5f8O9/+//RpZxV7ye7xfbflHtj1GlLYM4hMM4gqM4h/O4kOiI+x1xvyPuj0ecbeigTAdlOijTQZkOynRQpsPROyjTIYYOynRQpoMyHZTpoEwHZToo00GZDsp0UKaDMh2U6aBMB2U6KNMhzg5xdoizgzIdlOnU450NTTHaTp3eqdM73ZN36oVOvdCpFzr1Qqd79c54Z34i8gl79uJRfBKfimp0xjvzxGO2HGc/w66xn3XE59jP8/wC9uMJ/K3YBnxqEIdwGEdwFMfsP4GTOIXTOIOz+JL9Xxb/K/gqvoav4xv4pj3P4Xm8gBfxEl7GK/g2voNX8V3ZvYfv4wf4oUjm7HPNsebZH7MX2J+wF+35qS1L7M/Yy+zP2SvsL9jX8Uu8get4E2/hbfzKp75mf8P+lv0d+3v2D+wf2Zsp8vhEkHg33oPpKtQZnwviPq5FnfHpINnN7PvYO9j3s3f6VAUfSDUQnxQS05NCpyeFzvikkP77MO7FR3A/PoqdfHanCin9Eh/DHkdRn/F5IbHXnuozPjXEY7mmdcZnh7glPjtEb54dDsaOWI8s467YLwdj7SUO4hAO4wiO4hzO40JijOGv8Wn23uj5UPSWmDrrUEO63z4UOyv990Fsxw78VTzuodhTib14FJ/036fwaTxm+3H2M+wa+1l8DgccaxCHcBhHcBTH7DmBkziF0ziDs/iSo7yMr+Cr+Bq+jm/gm3gOz+MFvIiX8DJewbfxHbyK7zrie/g+foBzYr5mn3n2x+wF9ifsRXt+yl5if8ZeZn/OXmF/wb6OX+INXMebeAtv41c+9TV+g9/id/g9/oA/4mZi7JfEu/Ee/CmmSjsU+yXZZXYz+z72Dvb97J3sCj6AP8OH8GHci4/gfnwUe5IyJXVVUlexF9J2dVVSV7EXEl9MW2Iv/LUhqNugboO6Deo2qNugboO6Deo2qNugboO6Deo2qNugboO6Deo2qNugboO6Deo2qNugboO6Deo2qNugboO6Deo2qNugboO6Deo2qNugboO6Deo2qNugboO6Deo2qNugboO6Deo2qNugboO6Deo2qNugboO6Deo2qNugboO6Deo2qNugboO6Deo2qNugboO6Deo2qNugboO6Deo2qNugboO6Deo2qNugboO6Deo2qNugboO6Deo2qNugboO6Deo2qNugboO6Deo2qNugboO6Deo2qNugboO6Deo2qNugboO6Deo2qNugboO6Deo2qNugboO6Deo2qNugboO6Deo2qNugboO6Deq2yx1LlzuWLncsXe5YutwbdLk36HJv0OXeoMu9QZd7gy73Bl1G2y7jbJcRtsvY2mWs7DJKdhkfu4yMXca+LqNel/Guy0jXZcTpMsp0u8vqdn/VrZu6Yzclu+q/D2I7duCvYt91x25K7MWj+KT/pjnPbnOe3bGb0vbj7GfYNfazUb1uc57d8Q4qfWrAEQdxCIdxBEdxzJ4TOIlTOI0zOIsvOdbL+Aq+iq/h6/gGvonn8DxewIt4CS/jFXwb38Gr+K4s3sP38QOcE/M1+8yzP2YvsD9hL4r2U/YS+zP2Mvtz9gr7C/Z1/BJv4DrexFt4G7/yqa/xG/wWv8Pv8Qf8EdNsarfZ1G6zqd1mU7vVT3cpXW+7VVF3qcxuZt/H3sG+n73Tpyr4QDrLsacSH7LlYdyLj+B+fBS7+fklPoY9SauSeiupN3XbXVJvscui53+v4dhlcYtZ1sNGgcNGgcNGgcNGgcOuyYddkw+7Jh92TT7smnzYNfmwa/Jh17rDrnKHXd8Ou7IddqU67Bp12NXpsOvSYVeew645h11tDrvOHHZNOOw68Euzvr+Kz/J/jcwS49PrXxset+VxWx73lPG4p4zHPWU87inj8dgj6b/pnvxxd5WPl9LT2eNRq8THEnl7ouEnsX+faMgS7/qbyKP8H+X/KP9H+T/K/1H+j/J/lP+j/B/l/yj/R/k/yv/fRf9/iMwSo/8/NPya/1/z/2v79Bln+4yzfcbZPqNqn/G0z3jXZyzrM5b1Gcv6jGV9xrI+Y1mfsazPWNZnLOszlvUZy/qMRH3GoD6jT59xp8+402fc6TPu9Bl3+ow7fcadPuNOn5GizxjRZ3ToMy70uYb3uW4/JbunZPeU7J625WlbnrblmC3HbDlG4WMUPkbhYxQ+RuFjFD5G4WMUPkbhYxQ+xttx3o7zdpy347wd5+04b8d5O87bcd6O83act+O8HeetllYyIzNMo1XN2ak5OzVnp+YuqOYc1ZyjmnNUc09Sc09Sc09Sc09Sc09Sc09Scx5rzmPNeaw5jzXnseY81pzHmvNYcx5rzmPNeay566i536i506g5szVntubM1pzZmjNbc2ZrzmzNma05szVntubM1txL1NxF1Nw/1Nw51JzxmjNec8ZrznjNOF4zjtec/Vqs7aiYGviNnvqNnvqNnnqeqs9T9XkzKs+bUXne6Pm8z75gnxfs84J9XrDPC/Z5wT79zkW/c9HvXPQ7C/3OQr+z0E/hfgr3U7ifwv0U7qdwP4X7KdxP4X4K91O4n5799OynZz89++nZT89+evbTs5+e/fTsp2c/3frp1k+3frr106qfSifke0K+J+R7Qr4n5HtCvr9zDRywQjFghWLAPcaAe4wBKxQD7jQG3GkMWKEYsEIxYIViwArFgDuBAXcCA+4EBtwJDLgTGHAnMOBOYMAKxYBxdsAIO2BsHTCqDhglB4yPA0bGAWPigFFvwHg3YKQbMMYNWKEYsEIxYIViwArFgBWKAWPTgBWKAaPSgBWKQfkOyndQvoPyHZTvoHwH5Tso30H5Dsp3UL6D8h2U76B8B+U7KN9B+Q7Kd1C+g/IdlO+gfAflOyjfQfkOyndQvoPyHZTvoHwH5Tso30H5Dsp3UL6D8h2U76B8B+U7KN8h+Q7Jd0i+Q/Idku+QfIfkOyTfIfkOyXdIvkPyHZLvkHyH5Dsk3yH5Dsl3SL5D8h2S75B8h+Q7JN8h+Q7Jd0i+Q/Idku+QfIfkOyTfIfkOyXdIvkPyHZLvkHyH5Dsk32H5Dst3WL7D8h2W77B8h+U7LN9h+Q7Ld1i+w/Idlu+wfIflOyzfYfkOy3dYvsPyHZbvsHyH5Tss32H5Dst3WL7D8h2W77B8h+U7LN9h+Q7Ld1i+w/Idlu+wfIflOyzfEfmOyHdEviPyHZHviHxH5Dsi3xH5jsh3RL4j8h2R74h8R+Q7It8R+Y7Id0S+I/Idke+IfEfkOyLfEfmOyHdEviPyHZHviHxH5Dsi3xH5jsh3RL4j8h2R74h8R+Q7It9R+Y7Kd1S+o/Idle+ofEflOyrfUfmOyndUvqPyHZXvqHxH5Tsq31H5jsp3VL6j8h2V76h8R+U7Kt9R+Y7Kd1S+o/Idle+ofEflOyrfUfmOyndUvqPyHZXvqHxH5Tsq3/9sfW1MpmMyHZPjmBzH5DImlzG5jMllTC5jchmTy5gsxmQxJosxWYzJYkwWY7IYk8WYLMZkMSaLMVmMiXNMhP9FbP8V/xv+C44bccaNOOPWNcata4xb1xi3rjFuXWPcusa4dY1x6xrj1jXGrWuMW9cYt64xbl1j3LrGuHWNcesa49Y1xq1rjFvXGLeuMW5dY9y6xrh1jXHrGuPWNcata4xb15gQ7YRoJ0Q7IdoJ0U6IdkK0E6KdEO2EaCdEOyHaCdFOiHZCtBOinRDthGgnRDsh2gnRToh2QrQTop0Q7YRoJ0Q7IdoJ0U6KdlK0k6KdFO2kaCdFOynaSdFOinZStJOinRTtpGgnRTsp2knRTop2UrSTop0U7aRoJ0U7KdpJ0U6KdlK0k6KdFO2kaKdEOyXaKdFOiXZKtFOinRLtlGinRDsl2inRTol2SrRTop0S7ZRop0Q7Jdop0U6Jdkq0U6KdEu2UaKdEOyXaKdFOiXZKtNOinRbttGinRTst2mnRTot2WrTTop0W7bRop0U7Ldpp0U6Ldlq006KdFu20aKdFOy3aadFOi3ZatNOinRbttGinRTst2hnRzoh2RrQzop0R7YxoZ0Q7I9oZ0c6Idka0M6KdEe2MaGdEOyPaGdHOiHZGtDOinRHtjGhnRDsj2hnRzoh2RrQzop0R7axoZ0U7K9pZ0c6Kdla0s6KdFe2saGdFOyvaWdHOinZWtLOinRXtrGhnRTsr2lnRzop2VrSzop0V7axoZ0U7K9pZ0c6K9qSVnZNWdk5a2TlpZeeklZ2TVnZOWtk5aWXnpJWdk1Z2TlrZOWll56SVnVO8neLtFG+neDvF2yneTvF2irdTvJ3i7RRvp3g7xdtp3k7zdpq307yd5u00b6d5O83bad5O83aat9O8nebtDG9neDvD2xnezvB2hrczvJ3h7QxvZ3g7w9sZ3s7wVpi9LMxeFp41CrOXhfGrMH4Vxq/C+FWYvSzMXhZmLwuzl4XZy8LsZWH2sjB7WZi9LMxeFmYvC7OXhdnLwuxlYfayMHtZmL0szF4WZi8Ls5eFcbMwbhbGzcK4WRg3C+NmYdwszF4WZi8Ls5eF2cvC7GVh9rIwe1mYvSzMXhZmLwuzl4XZy8LsZWH2sjB7WZi9LMxeFmYvC7OXhdnLwuxlYfayMHtZmL0szF4WZi8Ls5eF2cvC+F6YvSyM8oXZy8JYX5i9LIz4hdnLwuxlYfayMHtZmL0szF4WZi8Ls5eFO4TC7GXhPqEwe1m4WyjMXhbuGQqzl4XZy8LsZWH2sjB7WbijKMxeFu4rCrOXhbuLwuxl4R6jMHtZmL0szF4WZi8Ls5eF2cvC7GVh9rIwe1mYvSzMXhZmLwuzl4XZy8LsZWH2sjB7WbiTKcxeFmYvC3c1hdnLwuzlWd8GOevbIGd9G+Ssa9RZV6ezvg1y1rdBzvo2yFnfBjnr2yBnfRvkrG+DnPVtkLO+DXLWleesK89ZV56zvg3ykrmml8w1vWS+6GVbXrblZVteseUVW16x5VVbXrXlVVtes+U1W16z5XVbXrfldVvO2XLOlnPmtc6Z1zpnXuucea1z5rXOmdc6Z17rnHmtc+a1zpnXOsfbed7O83aet/O8neftPG/neTvP23nezvN2nrfzvJ3n7QJvF3i7wNsF3i7wdoG3C7xd4O0Cbxd4u8DbBd4u8HaRt4u8XeTtIm8XebvI20XeLvJ2kbeLvF3k7SJvF3l7i7e3eHuLt7d4e4u3t3h7i7e3eHuLt7d4e4u3t3h7i7dLvF3i7RJvl3i7xNsl3i7xdom3S7xd4u0Sb5d4u8TbZd4u83aZt8u8XebtMm+XebvM22XeLvN2mbfLvF3m7QpvV3i7wtsV3q7wdoW3K7xd4e0Kb1d4u8LbFd6u8PZO9LYemSXGLesNV/m/yv9V/q/yf5X/q/xf5f8q/1f5v8r/Vf6v8n+V/w/Nd31ovutDdxofutP40Bj0ofmujxzxI0f8yBE/csSPHPEjR/zIET9yxI8c8SNH/MgRP3LEjxzxz474Z0f8syP+2RH/7Ih/dsQ5z6pznlXnjIBzRsA5z6pzxsE54+CcZ9U5z6pznlXnPKvOGafmjFNzxqk549SccWrOODVnnJrzrDpnFJhz/Z9z5Z9zzZ9zDZ9z9Z5z3Z5zxZ5zTZ5zNZ5zHZ5zBZ7zrDrnWXXOs+qcZ9U5z6pzrpxznlXnXDPnPKteo/A1Cl+j0jwF5ikwT4F5CsxTYJ4C8xSYp8A8BeYpME+BeQrMU2CeAvMUmKfAPAXmKTBPgXkKzFNgngLzFJinwDwF5ikwT4F5CsxTYJ4C8xSYp8A8BeYpME+BeQrMU2CeAvMUmKfAxxT4mAIfU2CBAgsUWKDAAgUWKLBAgQUKLFBggQILFFigwAIFFiiwQIEFCixQYIECCxRYoMACBRYosECBBQosUGCBAgsUWKDAAgUWKLBAgQUKLFBggQILFFigwAIFFiiwQIEFCixQ4BMKfEKBTyiwKOtFWS/Kd1G+i/JalNeivBbltSivRXktymtRRosyWpTRoowWZbQoo0UZLcpoUUaLMlqU0aKMFsW8KNolUS2JaklUS6JaEtWSqJZEtSSqJVEtiWpJVEuiWhLVkqiWRLUkqiVRLYlqSVRLoloS1ZKolkS1JKolUS2LallUy6JaFtWyqJZFtSyqZVEti2pZVMuiWhbVsqiWRbUsqmVRLYtqWVTLoloW1bKolkW1LKplUS2LakVUK6JaEdWKqFZEtSKqFVGtiGpFVCuiWhHViqhWRLUiqhVRrYhqRVQroloR1YqoVkS1IqoVUa2IakVUq666q666q54oVz1RrnqiXPVEuepubdUT5ap7tlVPlKueKFc9Ua56olz1RLnqiXLVE+WqJ8pVT5SrnihXPVGueqJc9US56oly1RPlqvu6Vfd1q+7rVj1RrnqivG68uG68uN7wtw1/jPx5vJO73vAY+/GGw5G/xj78e3zRf//C/reGPzRcN7KsyX1N7mtyX5P7mtzX5L4m9zW5r8l9Te5rcl+T+5rc1+S+Jvc1ua/JfU3ua3Jfk/ua3Nfkvib3NbmvyX1N7mtyX5P7mtz/h1nBG64MN1wZbhh/bxh/bxh/bxh/bxh/bxh/bxh/bxh/bxh/bxh/b7iq/E8+1/lc53Odz3U+1/lc53Odz3U+1/lc53Odz3U+1/n8X3ze5PMmnzf5vMnnTT5v8nmTz5t83uTzJp83+bzJ500+/zeft/i8xectPm/xeYvPW3ze4vMWn7f4vMXnLT5v8XmLz//D520+b/N5m8/bfN7m8zaft/m8zedtPm/zeZvP23ze5vMvvP2Ft7/YckfX39H1d3T9HV1/R9ff0fV3dP0dXX9H19/R9Xd0/R1df0fX39H1d3T9HV1/R9ff0fV3dP0dXX9H19/R9Xd0/R1df0fXb1il3bBKu2GVdsMq7YZV2g2rtBtWaTes0m5Ypd2wSrthlXbDKu2GVdoNq7QbVmk3rNJuWKXdsEq7YZV2wyrthlXaDau0G1ZpN6zSblil3bBKu2GVdsMq7YZV2g2rtBtWaTes0m5Ypd2wSrspl025bMplUy6bctmUy6ZcNuWyKZdNuWzKZVMum3LZlMumXDblsimXTblsymVTLpty2ZTLplw25bIpl025bMplUy6bctmUy6ZcNuWyKZdNuWz5XcyW38VsqZwtlbOlcrZUzpbfxWz5XcyW38Vs+V3Mlt/FbKmrLXW1pa621NWWutpSV1vqasvvYrb8LmbL72K2/C5my+9itlTdlqrbUnVbqm5L1W2pui1Vt6XqtlTdlqrbUnVbqm7L72K2/C5my+9itvwuZsvvYrb8LmbL72K2/C5my+9itvwuZsvvYrbU7ZbfxWyp3i2/i9nyu5htim1TbJti2xTbptg2xbYptk2xbYptU2ybYtsU26bYNsW2KbZNsW2KbVNsm2LbFNum2DbFtim2TbFtim1TbJti2xTbptg2xbYptk2xbYptU2ybYtsU26bYNsW2KbZNsW2KbVNsm2LbFNum2DbFtim2TbFtim1TbJtidYrVKVanWJ1idYrVKVanWJ1idYrVKVanWJ1idYrVKVanWJ1idYrVKVanWJ1idYrVKVanWJ1idYrVKVanWJ1idYrVKVanWJ1idYrVKVanWJ1idYrVKVanWJ1idYrVKVanWJ1idYrVKVanWJ1idYrVKVZPipUa0l1HZIbxriPy5/gYxruOyF9jH/49vui/f2H/W7LTXUeplPSPzDDGHPkgtmMHdmLUP/IQO2DUP3KMPYGTOIXTOIOzeJKHU3gaz2DBz6J9lnAZV/Ar/Aa/wx8Sk/6RTdiMO3AXyiXpH7kH23AftmMHHrDnwRRD0j+yN21J+kf+A/sf0570b6RYI8UaKdZIsUaKNVKskWKNFGukWCPFGinWSLFGijVSrJFijRRrpFgjxRop1kixRoo1UqyRYo0Ua6RYI8UaKdZIsUaKNVKskWKNFGukWCPFGinWSLFGijVSrJFijRRrpFgjxRop1kixRoo1UqyRYo0Ua6RYI8UaKXZ3ug+JzBLTfUjpp+leN7KM6eg/Tfe6kYf8N2CX7d3swzhgyyAO4TCO4CgW9pxjz+NCYrrXjazigbRPuteNdKx0rxvpKOleN7InfSrd65aaRNsk2ibRNom2SbRNom0SbZNom0TbJNom0TaJtkm0TaJtEm2TaJtE2yTaJtE2ibZJtE2ibRJtk2ibRNsk2ibRNom2SbTNom0WbbNom0XbLNpm0TaLtlm0zaJtFm2zaJtF2yzaZtE2i7ZZtM2ibRZts2ibRdss2mbRNou2WbTNom0WbbNom0XbLNod6b63tNM1badr2s70LcrIJ7AXj+KT8bM7091U5DP4Er6Mr+Cr+Bq+jm/gm3gOz+MFvIiX8DJewbfxHbyK1/Bj/AQ/xc/wc/wCr+OXeAPX8Sbewtv4tYy+xe/xx8R0bxZZxvvwfqRMiTIlmriG70x3a6UKDSs0rNCwQsMKDSs0rNCwQsMKDSs0rNCwQsMKDSs0rNCwQsMKDSs0rNCwQsMKDSs0rNCwQsMKDSs0rNCwQsMKDSs0rNCwQsMKDSs0rNCwQsMKDSs0rNCwQsMKDSs0rNCwQsMKDSs0rNCwQsMKDSs0rNCwQsMKDSs0bKFhCw1baNhCwxYattCwhYYtNGyhYQsNW2jYQsMWGrbQsIWGLTRsoWELDVto2ELDFhq20LCFhi00bKFhCw1baNhCwxYattCwhYYtNGyhYQsNW2jYQsMWGrbQsIWGLTRsoWELDVto2ELDFhq20LCFhi00bKFhCw1baNhCwxYattBwV1ovjmyK159dadU48ucNuyN31f+55I0ZJW/MKHlXRsm7MiI77fOrOILsSr8pjuzFo/gkPlWfjXwaj9lynP0Mu8Z+1hGfYz/P8wvYjyfwt2Ib8KlBHMJhHMFRHLP/BE7iFE7jDM7iS/Z/Wfyv4Kv4Gr6Ob+Cb9jyH5/ECXsRLeBmv4Nv4Dl7Fd2X3Hr6PH+CHIpmzzzXHmmd/zF5gf8JetOentiyxP2Mvsz9nr7C/YF/HL/EGruNNvIW38Suf+pr9Dftb9nfs79k/sH9kb6bI02+KI+/GezDdq+xKvykueZNJZJndzL6PvYN9P3unT1XwgVQD6TfFkbtSXaXfFEc+5L8P4158BPfjo9jJZ3eqkPSb4sjHsMdR1Gf6TXHJ+1Ii1Wf6TXHJW1MiX0xb0m+KS7vSb4pLv0jfb4/MEtP322M0qUeqeqSqR6p6pKpHvMOk5B0mJe8wKXmHSWSnfVIMVT1S1SNVPVLVI1U9UtUjVT1S1SNVPVLVI1U9UtUjVT1S1SNVPVLVI1U9UtUjVT1S1SNVPVLVI1U94s0qJW9WKXmzSsmbVUrerFLyZpWSN6tEvmT/l8X/Cr6Kr+Hr+Aa+ac9zeB4v4EW8hJfxCr6N7+BVfFd27+H7+AF+KJI5+1xzrHn2x+wF9ifsRXt+assS+zP2Mvtz9gr7C/Z1/BJv4DrexFt4G7/yqa/Z37C/ZX/H/p79A/tHduqRqh6p6pGqHvHmmcjUI94/E1lmN7PvY+9g38/e6VMVTD1S1SNVPVLVI1U9UtUjVT1S1SNVPVLVI1U9UtUjVT1S1SNVPVLVI1U94h04kepTj3gfTmTqkaoeqeqRVj3Sqkda9UiuR3I9kuuRXI/keiTXI7keyfVIrkdyPZLrkVyP5Hok1yO5Hsn1SK5Hcj2S65Fcj+R6JNcjuR7J9UiuR3I9kuuRXI/keiTXI7keyfVIrkdyPZLrkVyP5Hok1yO5Hsn1SK5Hcj2S65Fcj+R6JNcjuR7J9UiuR3I9kuuRXI/keiTXI7keyfVIrkdyPZLrkVyP5Hok1yO5Hsn1SK5Hcj2S65Fcj+R6JNcjuR7J9UiuR3I9kuuRXI/keiTXI7keyfVIrkdyPZLrkVyP5Hok1yO5Hsn1SK5Hcj2S65Fcj+R6JNcjuR7J9UiuR3I9kuuRXI/keiTXI7keyfVIrkdyPZLrkVyP5Hok1yO5Hsn1SK5Hcj2S65Fcj+R6JNcjuR7J9UiuR3I9kuuRXI/keiTXI7keyfVIrkdyPZLrkQfT9/oiy7gr3qE9mL7XFzmIQziMIziKcziPC4npe32lPbzt4W0Pb3t428PbHt728LaHtz287eFtD297eNvDWxtvbby18dbGWxtvbby18dbGWxtvbby18dbGWxtv+3jbx9s+3vbxto+3fbzt420fb/t428fbPt728baPt3be2nlr562dt3be2nlr562dt3be2nlr562dt3beOnjr4K2Dtw7eOnjr4K2Dtw7eOnjr4K2Dtw7eOng7kN60EFnGdH07kN60EFn13wexHTsw3Xsf8FRywFPJAU8lBzyVHEhvWoh8Go/Zfpz9DLvGfhafwwHHGsQhHMYRHMUxe07gJE7hNM7gLL7kKC/jK/gqvoav4xv4Jp7D83gBL+IlvIxX8G18B6/iu474Hr6PH+CcmK/ZZ579MXuB/Ql70Z6fspfYn7GX2Z+zV9hfsK/jl3gD1/Em3sLb+JVPfY3f4Lf4HX6PP+CPuJmY3rQQeTfegz/FVGkH0q+eI8vsZvZ97B3s+9k72RV8AH+GD+HDuBcfwf34KPYkZTzTHfBMdyD9qjpSXZXUVfqFdWR6vjuQ3rRQ6vSk3OlJudOMU6cZJ++PKnV6HjxoBD9o7D5oe3qjTrLT2H3Q2H3Q2H3Q2H0wfXM48gnsxaP4pP8+Vb8W+TQes/04+xl2jf1sjOFg+uZw5G99asARB3EIh3EER3HMnhM4iVM4jTM4iy851sv4Cr6Kr+Hr+Aa+iefwPF7Ai3gJL+MVfBvfwav4rizew/fxA5wT8zX7zLM/Zi+wP2EvivZT9hL7M/Yy+3P2CvsL9nX8Em/gOt7EW3gbv/Kpr/Eb/Ba/w+/xB/wRN1PM6ZvDkXfjPZjG5YPpm8ORTewyu5l9H3sH+372Tp+q4APpLKdvDkc+ZMvDuBcfwf34KHbz80t8DHuSViX1VlJvRuGDJfWWvjlcOmgUPpi+ORz5++jnkJo/pOYPqflDat6bnUqH1HxQ80HNe3NOKaj5oOaDmg9qPqj5oOaDmg9qPqj5oOaDmg9qPqj5oOaDmg9qPqj5oOaDmg9qPqj5oOaDmg9qPqj5oOaDmg9qPqj5oOaDmg9qPqj5oOaDmg9qPqj5oOaDmg9qPqj5oOaDmg9qPqj5oOaDmg9qPqj5oOaDmg9qPqj5oOaDmg9qPqj5oOaDmg9qPqj5oOaDmg9qPqj5oOaDmg9qPqj5oOaDmg9qPqj5oOaDmg9qPqj5oOaDmg9qPqj5oOaDmg9qPqj5oOaDmg9qPqj5oOaDmg9qPqj5oOaDmg9qPqj5oOaDmg9qPqj5oOaDmg9qPqj5oOaDmg9qPqj5oOaDmg9qPqj5oOaDmg9qPqj5LvchXe5DutyHdLkP6XJX0OWuoMtdQZe7gi53BV3uCrrcFXQZbbuMs11G2C5ja5exssso2WV87DIydhn7uox6Xca7LiNdl1Gpy0jkDSQlbyApeQNJyRtISt5AUvIGkpI3kJS8gaTkDSQlbyApeQNJyRtISt5AUvIGkpI3kJS8gaTkDSQlbyApeQNJyRtISt5AUvIGkpI3kJS8gaTkDSSlI6I6IqojojoiqiOiOiKqI6I6IqojojoiqiOiOiKqI6I6IqojojoiqiOiOiKqI6I6IqojojoiqiOiOiKqI6LqSd9WjcwwXYV6XIV60rdVI9vZHdhpn0OxEnrSt1Uju2PN9LhW9LhW9LhW9LhW9LhW9LhW9LhW9KRvq0YuspdwGVfwK/wGv8PUNT36okdH9OiFHl3Qk76tGlnFAyme9G3VyICpenvSt1UjU932pG+rlrwBpuQNMCVvgCk9bo2p1xW71xW717pYr3WxXutivdbFeq2L9VoX67Uu1mtdrNe6WK91sV7rYr3WxXqti/VaF+u1LtZrXazXulivdbFe62K91sV6rYv1WhfrtS7Wa12s17pYr3Wx3rQuFseSmHtkZ8PuyEMYsLthR+Sv6n+KfKI+HNmLR/FJn30Kn8Zjth9nP8OusZ/F53DAsQZxCIdxBEexcNyXeHjZ0V/BV/E1fB3fwDfteQ7P4wW8iJfwMl7Bt/EdvIrviu09fB8/wDnxXHOUefbH7AX2J+xPefgMP8cv8Dp+iTdwHW/iLbyNXzvWt/g9/oibienaHnk33oP3pk+lt+JH3of3407/reAD+DPclc5mmk+IfMiWh3EvPoL78VE8YM+D6Sykt+JH9qR8SyohvRU/Ug2U1EB6K37k75OdZg/uerHh7xqORf4Gn2/4p8gXsB9P4IeJpV+kfUqt2Jm23NWR7Lsexd/i7xIb/wX/NfL30f8/Rf4Gn8cXsB9PYPL/++g/sRWT/99H/4mP4m/xd4nRf+K/NvxTtH7S8IfILDG9GSlmFTWPbKr/KbLMjndckbF3IuO1LvJBbMcO7LTPr+onIp+wZy8exSfxqfps5NN4zJbj7GfYNfazjvgc+3meX8B+PIG/FduATw3iEA7jCI7imP0ncBKncBpncBZfsv/L4n8FX8XX8HV8A9+05zk8jxfwIl7Cy3gF38Z38Cq+K7v38H38AD8UyZx9rjnWPPtj9gL7E/aiPT+1ZYn9GXuZ/Tl7hf0F+zp+iTdwHW/iLbyNX/nU1+xv2N+yv2N/z/6B/SN7M0WeZggj78Z78KdpnzRDGNnELrOb2fexd7DvZ+/0qQo+kGogzRBG7kp1lTo68iH/fRj34iO4Hx/FTj67U4WkGcLIx7DHUdRnmiGM7LWn+kwzhI1/TONd5ItpS5ohbPxj6vHYJz/BLDHNov9/goXWAgAAAHjadVLPaxNBFH6b9Cdtg4gHEZE5ijSTTfGgRYS0DaUQWmilJxGmu+Nm2mR3mZkQ0qNXb/4NXnrzDxBP4tmT+Bf4d/jN7CRNbc0ys9+8973vffOyRPQoek0RVb+XWBWOaBWnCtdomT4GXKcn9CnghTnOIq3Tl4CXaIW+BrxMxzPOCj2g7wGv0WP6HfA68RneIB4tBdygZ9FzdIwWVnHS0buAI7of/Qy4Ro2aDbhOr2ofAl6Y4yzSw9q3gJfoXu1XwMv0ecZZoae1PwGv0Yt6I+B1ejvDG8DnATfoTf3HnsqUVZcyZamwgiVFOdEq61t2xbbidtzE1t5k+0WRDSTbLXRZaGFVkfOjUubsROSGKcMEs1qkcij0BSveT+kiT9lQTNiZZFpmylip0UflLJHaCrzPR1qZVCVO0PBjmY0GQndMIvNUatZk1z12RmqQsnYcn0ptwGZt3o5d2mVnFXP++taW263WeDzmIqQTZHlSDFt2UspUGpXlEON9Oxz0FCgG5kZex/Yl65QiwStkNtm08RaP57U9ixc6aw0qpmn1Dna7hyfdJpi0R4oyLIt1SZJSYlgCZwGUUEElTUh7Vh9RRldYWxRTG6sZUJs2Ed0HuwBvAB1Gu8Aa1W4XXr+gHF/hEWISiNEJ4jkZIOV319F6dgrGEG9NF4gV9P6Wuqt0Xh1rgveZj2rsmVezQDrcR/luiY+4e1Xncxr5exlwFLJThwYej73OCL2chw5iifeceg2Ge7M777GDGoUq19XNJ6ZTX2GCtotyn5lWT2tv97h7fu4/sIhuUwvP2D8c+ZvVSajlHg3BtJhS6echvZsM3MoZ95pDuO75OUjvp5rcaM6PBc/NuAMdAV51ulnjvoJ/b7yFDvF/fV9rce85Q3ZwQ9Mg0qMDzKNLh5hX13910PwLDCkNMwAAeNpjYGYAg/9pDGkMWAAAKe0BzwAAAQADAAgACgANAAf//wAPAAEAAAAMAAAAFgAAAAIAAQAAA6kAAQAEAAAAAQAAAAB42mNgZGBg4GIwYTBjYMxJLMlj4GAQYGDy9fdRYBAL8vdVYJBhYPj/H6gGhWRgAAD1gAqCeNqNk0toU1EQhv85k7T1qn3GWGOUWLQUkaJRu3AhIlhNSY10UYpgIAgW4TYtJKXgsq3vR1tfe93pypUrVy5EN65ciBsVFUREinThyva/k4NoKiLD/f5z75k5j5m5EAAByvIREpaqZTShFW6wkM+gZ6gwmMFhYHkZa6CcWUvfZrQhgY1I2fcAMTRwdh0ELWjHBnRis5+Jo5FcD8cVO5DEJqSxJTw7WsIj42Pjk7A8OYanxufGl+H46RCvjG/Goy/vjJ+NixMRfxh/RpRYpRRWJTC2G1OVyu490mXcacySWTlgPGTsJ/dK3jhkHKlGqxWNZ4xl3ld4u3o2rmLTLzqa/kWFmfqTzkb/r9FTT6mjY9YbVmnA7G9FN3rRh4Pox3EMo+ijTng95/Wh12dev3ldqqm0ek16zdZuJMesznFd0Jt6S2/rHdt7gAa8pQne0xw+0BSfaDG+9bKXduEG5jCPBXzBV+63iO9YkpMyKlNyT+67F+61HtGj9Ba9qw/sVikEOqOzel4v6EW9pJf1il7Va5EPey39m0+dh85aPTpoYLemuea0TrOujtXj2PKYqEXTJ0GfJLu9k92bYmen7RQz3Am1CHqIxfkIjv4V0YyYzum8ZGRb1BmyXXYweTkZsJP3WQ/F+TclGNeFHlfkWXMouFOmeb1Ov5zbTxbcPjJv582tAGpChLkAAHja1Zh5XBPXFsezEZawaQjIHiiKLIE7hEgQXCL4WASkBAFRkBBDCFtoEjZFhVBZpYKCCm5BkKIiYlleoSyKKEuLSJWiUlEUq0+syiJYUfsmCZtL+/y8z+f98TKfYbjnztx77j3n9713BoFAICWH+IogBMJXNYTkR/ABQoIXVt401Tl1UgkpixIJCQ6waRUKiYRwQB4rY6aMRmnJIAADq2CGRWKQQhsUEiOigy+B+TyLzgm9JB2EveRYjwhG8BFcRASChRDA50rxAQzmNYZRE35fl7T31svVpZFRVQRv2rKCges7RMIFAUCI3gaEqGARGoVEoVSpi/tev2KcOzae82hJzS/+vUBp1lWkDOwUXeIjegMGi0dtoEMagCAuKOCVfVg8Dp3DjjInukQxLSAzYCKuQOMNZyqI3pxIFpEuYERGc6LYRDqLF8thsvhEBxrQ01ACNmAZRAGSn7+GEmQFF62tyBRbiq0/2PyZnVoDK2mnZv+pU3Edi0ckEZ2sQPLx+YNEyiDQydkIkJyBSk5GtNaMehEa0lODTNRdN1muyw1Pyx2jePtRnvQsCwx29/rS+quW7SG6Ge13TFvDFCZsbh0S5E7sq6isiT0wcsqVudbJIhy3z2Od2Z5nfq5ZN2SHtMxfCU/73epaM0a6EDOQfabtG93CCDe5fL2B/ufsQV6LS8uxIPvB+03qxcx4jtr2syQUGk6i4uRWkHwRWGPl4OjLyMgikZilYAkwmikDZOqiUIEgermlJZfJj7aIhQfPhwdoweRGAkV4RnTxSOSfGBRAALK4pI8xB6ZgqWiJyCjVcPpBJi/ivecsBXw+icmwgO1AXfzQYnETikBhplO0HFAW21XEdgwahb0A9MTlBRg4PCV4sABSgadVEg2sN50Gkaw+SCW0EIlEeF5e126UdHdIyahlQOt8EaqoVEhSTCEk2ygIlc0r/TUYNTdl3qX3j+TmVvlorS4d3tdEta2MWSZYfmj9kE19QUZn/hrdyro2Ubbvvde9WzFrKB7IHvIJjXb308Zto4Opbiiqe0r8lTf0e8P3sGl3Sg4cC1Q8dP9kU7Nw96Wgwbtnl95sO7lu6+027U2N5bZyvVTDInKWZWbhcIOswSpHmrxsDUvHqMH5umPScFF3B6pardu7Tb04afMfCSsDeDvSNY6ZO5zopF/dsWLCdPn36/MQJyMVUgL+CKSPL6ryVYm+NPXybL5IWWOgVT0pqEPFLCoVMzI8Hm/cI3P5mfWmwDoXq1EyrL5W+CRNq8+pWTP/brbXPxwm+yOdlaCSD9WXnDVPCf40iADw4oIcXtGXxReweFFEB0Y0C1IDC8VmWTzOMYYXzIiK5UREsGbioQDHI5QRJ2BBukBbbMDh1aQGogOLJ+CEcJgMAYcbBekDXWn81KerxVriz0hpWrZkWKnWc7IVF8kzsv2fsEKINPxQrkKkCgK2K6DEGXWq87uSn7qI5xR2ZJSnxbyo9hi5e1Glmc1oLN6qc/uHPzrJZ74GGX479/SH31l2TKW552n8aFzpTq598/5zSvWh4xF5nY1epDPOK17W9gZs0UYdf20ZrlcyWVxYqtWOGtzl5vVAOejpap2ddUoDq9qq76Y1btkWBlmgC5LxZU7EqxBfyZfUFW9Nzl9YsLBuINTy9G8PWjL3mF7KMkgLaUzx8+XGNNufXpIW0KlKsD/+9RPviwpRre8uu96pk11w0DCxf6Vxj1780+NQx8hvhpr9rVVODoVaW0R6OUOBL58ljuw4E4zc+9IdN3DN0Kcsv6siPbbiWb3S2JD7LdFUqKhCza4q7eIP08ToB8k3/0tiLJwlhhzAwhcUEgFoUm4sB1SwTGQtskoFf8UNaa7MTxUHmoQieAlF/g4hSCzsoQQhcGaWaAKNmfxG4xVhhMCJRiVBJAr5Q5DAnHYN/+OJX4ujDpSRUGB2oFlYjvxFx62rMtMv6q6cSXFge+d+/COMl9JzJ2NLBLVyqGO/R+ENw2DC5Cobg/XRUNJIFjWt6vHjg4h33RsOeBj9fMrYY1vFPxm0MdOrjzpuBd75wWz3ypqjNbcGff9sqr6882W34rEXB9+ZXbfz0tamGk+ucgVCzBv4ZE3rmOW1ZPA7i0WDG1VMdpcbPtr8oY63fKYybABFqlALhwgGn08kEz1jgiM4TKInjxPJ4CW8r1giLUYQyuVxBAkSadoCihU0J01xEcxIM7n2Mz2YhgAOrz6nTV4MX0D0YAniuLxwyA7YSm+w8mbxIvlEbggxhs8iMgREcYbw4RSJi4t7P0V40QziUqYJsIW9s5DG13i29ZmBOnC3siTLtBgAVgDYkqw+R/5NbN3qoNOqLlwfjcSQjsBUpd6R8m+/SvkmK+NVOiaDgK0nfW2QP9RzxNNt6mfDxtuj31Hs9PZekp96g7fwb85IXGG3WG9izG/7kXFkzRWF75OuNhkLGGxj97CHT5MZfgnF9zRUFxKMKwfdrXeZOREd6wZCjEIyu9bX61+mtnvnDPImNENiwupcQrupCUqnQVm/eZDzsb7TashTKX3UXGCLP4Benrjau/bsPUvtlF/LFnitRFX1mb01qP12c7EK7lSpqqeytYX7t1c7Ahff2NMwFpVo0oAMeAOl+ffu2c32S9cUNVNePDErNniUM5HysOz3oPjA7UEpb31xATQlpnfQLw4Gz6XyFyL74Rnp+6SUo8U2IoYD2ICFxQWlOiNTX61FymqggQ9YOiNNFFJd5y/jx4zmA9PZO1FAT0vn72L9kcgjZ7GkiGGALUUBok1gI/AFG9Tl4axmsyzZnBB496oPZKf3rxi1vQ+va6WWZ38Tfqk7KeyG8yLz7ZoWYLH6F9MUiuCyue/3G8uX2MQt6UrBow7UZsGDmv0P/V9CEpICEd5GAXgbJTJMJf4VEKOZDLIEgCZSthkCYoke0IG0wCJp7i+QpDzZYRZwFKnLyhh1jNrBa+FlS6Lbi1bl6cuRWimHS4r0Rj/Bvyz0hTt5N2knGJxKQll8G7iSY79zzaRR7VAKXwOzC6N6pOj+62TL4Qudjo949zxrN6gSU6IO7Bsq/DKs2gb69SRpeA+iTXf9I3er+t2vPJpeszewXoQ1bevcStVSVY1fGwuNpW5DqwS1VAUcncgKiRVqbxxMedjocpLq83CAFqfspwKEMnh4HzM1zb+QBy/YCZ0E9UhPOjddUyvlo33M/yt+YK7CT9lY2c5/U6EC6ixXr70/MHHSSTZoSu5wuwxmKOycQMCf2YvJ4rG+3OAYXhQEZ4RkBtQI7tworiAhmkV0gbUg7l0yESuBvXScFEcOmyNgRBBdHGedJRHdOUwel88NERDp8J84Bo9F9GFEcLZK14VYK2iRZBePwampeIvbXh/N4knq+DM9o/+i5799PcpzFOVzEjcoXetXz7aiZLqRzwQSi9z6TNOofYdOrn6h6YIz1KOvb3Eo7cw65fM8yhlbJkOw1WPaGS3MqTvU3SlH2cF74OT7NuHHTNdHq6NJFOauiqTu1nM3pyY73mTc7CsR9cuPnhjd/rwr5uIky3Or4dHGHQ1nv1/3k99aZfeejW7uM7RLgWm3SzLvunjJe857yJFNAo5Sua4AcL6IbESUVPKMXPlMMkkaX9JH0nWgO8xUShTsKEWnpJX30Wn6megU4/ATGyE0iJlHITGaP49Cq2bvQn1yRAwO429GxOIBfbEvX2Dg7Ej6NGoWYOWl41wDOwbPJUYVTqS5rxDa0oUFAc/0p17vPH4zTLvLphE07v/8bKfy1ZaCX5iNL2r2PwzjBQ++/Nme+qxshdyWeqdk4ZZN61zGdYmvVfbLX9PV9HHUOJE+NpV9tGJSiTJgr1jumBe01vTwu8NcN7vz1uxo1dQ//W03+z+IEJ6hJLLWvT0UWUPIczmSHq3atOJ8cH51f/WN24+P0nJ2vttRV7JvOGrUMPNK3DL3TH8cXQa6brb0nNdg9rbwmjjHRsWz4wGLzR90ZYKV69BHEjpLPSpwLT8ZyeIu5gknVEfqc2oPF97cbI8feYLCLjJ2t8/gkjOvpw78y48cs2J4P+e+I9cDEdHdu/u2T2lh6aof3QxCc0aD6gcfYwNsDfBWv0NCNBvGIhOFRILkH/9vsfcJoM99WhJFA9V5GaEIifWnOZsL8mhIcf6HLJg2cyUcpAzm1xLAF3MPYiB4/XN+8KRfg7n3ynmCrzHxn6xxTXr+og94hElOWmvXcKP++W3t5mC7gYVPXbFfr/2K1oF6Z6GcP5Zx3mucNhxpZe7cbJLb8J1lwFYja4v6A9W1rvyD9yaO0yYnQ2tfJmHjaU30nAs747026ZxWNljza5P8EfL1f3jm2MkUqJpt5DzdfZPZQ7qEPWD9u1rxkdER79W9ThoiHEJ/T8jzgZXaRWL8CJHb55zHQkJkBGwKFYee/T95Ff7Ex7p5UQmAtxfzYoCb++KIhEMwWyMDqcBrGAQogAIto1Ag4P9RCLw15Mxwjc+0jJX1s9/Q949TfVRVPg6B7sW4jIrDXMMH4Q/X3vbIXf3i+HM7fWNXn/Llb8vywhInj1zctX1/kId2q5lvft6P6oOFbHKPmQm+/WlTw8bz6BKTgqe66QVGaXEqhzvVpm7ccHETKLevsOASO9Bdjx+qXDOwrfLR7J0qbyw/RW2s7FUsvsU8W5lfHep36X6fyZ+5JW0IxL8BnMn9MwAA');
  font-style: normal;
  font-weight: normal;
}
.cs-npxnabnsnfns10111000101 .cs-infopanel  {
  box-shadow: 0 1px 0 rgba(35, 37, 49, 1);
  background: rgba(255, 255, 255, 1);
}
.cs-npxnabnsnfns10111000101 .cs-infopanel .cs-link {
  color: rgba(124, 34, 128, 1);
}
.cs-npxnabnsnfns10111000101 .cs-infopanel .cs-link:hover {
  color: rgba(0, 0, 238, 1);
}
.cs-npxnabnsnfns10111000101 .cs-infopanel .cs-name {
  color: rgba(68, 68, 68, 1);
}
.cs-npxnabnsnfns10111000101 .cs-infopanel .cs-title {
  color: rgba(153, 153, 153, 1);
}
.cs-npxnabnsnfns10111000101 .cs-infopanelpopup  {
  box-shadow: 0 1px 0 rgba(184, 184, 184, 1);
  background: linear-gradient(180deg, rgba(65, 69, 85, 1) 0%, rgba(46, 49, 57, 1) 100%);
}
.cs-npxnabnsnfns10111000101 .cs-infopanelpopup .cs-link {
  color: rgba(255, 255, 255, 1);
}
.cs-npxnabnsnfns10111000101 .cs-infopanelpopup .cs-link:hover {
  color: rgba(131, 140, 168, 1);
}
.cs-npxnabnsnfns10111000101 .cs-infopanelpopup .cs-name {
  color: rgba(255, 255, 255, 1);
}
.cs-npxnabnsnfns10111000101 .cs-infopanelpopup .cs-bio {
  color: rgba(255, 255, 255, 1);
}
.cs-npxnabnsnfns10111000101 .cs-timer  {
  color: rgba(255, 255, 255, 1);
}
.cs-npxnabnsnfns10111000101 .cs-duration stop:first-child {
  stop-color: rgba(0, 215, 255, 1);
}
.cs-npxnabnsnfns10111000101 .cs-duration stop:last-child {
  stop-color: rgba(0, 171, 255, 1);
}
.cs-npxnabnsnfns10111000101 .cs-elapsed stop:first-child {
  stop-color: rgba(254, 227, 71, 1);
}
.cs-npxnabnsnfns10111000101 .cs-elapsed stop:last-child {
  stop-color: rgba(252, 204, 42, 1);
}
.cs-npxnabnsnfns10111000101 .cs-timer .cs-pie .cs-innerstroke {
  stroke: rgba(199, 199, 199, 1);
}
.cs-npxnabnsnfns10111000101 .cs-timer .cs-pie .cs-innerborder {
  stroke: rgba(255, 255, 255, 1);
}
.cs-npxnabnsnfns10111000101 .cs-window  {
  box-shadow: 0 8px 5px rgba(0, 0, 0, 0.2);
  border-color: rgba(65, 69, 85, 1);
  background: rgba(79, 86, 105, 1);
  color: rgba(255, 255, 255, 1);
}
.cs-npxnabnsnfns10111000101 .cs-window .cs-diva {
  border-color: rgba(74, 78, 96, 1);
}
.cs-npxnabnsnfns10111000101 .cs-window .cs-divb {
  border-color: rgba(43, 47, 60, 1);
}
.cs-npxnabnsnfns10111000101 .cs-editor .cs-editor-slide {
  color: rgba(255, 255, 255, 1);
}
.cs-npxnabnsnfns10111000101 .cs-editor .cs-editor-html {
  color: rgba(255, 255, 255, 1);
}
.cs-npxnabnsnfns10111000101 .cs-editor .cs-editor-button {
  text-shadow: 0 1px 0 rgba(35, 37, 49, 1);
  color: rgba(255, 255, 255, 1);
  border-color: rgba(35, 37, 49, 1);
  background: linear-gradient(180deg, rgba(72, 75, 91, 1) 0%, rgba(49, 52, 65, 1) 100%);
}
.cs-npxnabnsnfns10111000101 .cs-editor .cs-editor-button:hover {
  background: linear-gradient(180deg, rgba(86, 89, 109, 1) 0%, rgba(42, 44, 55, 1) 100%);
}
.cs-npxnabnsnfns10111000101 .cs-editor .cs-editor-button:active {
  background: linear-gradient(180deg, rgba(42, 44, 55, 1) 0%, rgba(86, 89, 109, 1) 100%);
}
.cs-npxnabnsnfns10111000101 .cs-listitem  {
  color: rgba(255, 255, 255, 1);
  border-color: rgba(55, 59, 71, 1);
}
.cs-npxnabnsnfns10111000101 .cs-listitem.cs-viewed {
  color: rgba(131, 140, 168, 1);
}
.cs-npxnabnsnfns10111000101 .cs-listitem.cs-selected {
  color: rgba(255, 255, 255, 1);
  background: rgba(103, 110, 139, 1);
}
.cs-npxnabnsnfns10111000101 .cs-listitem.cs-selected:hover {
  background: rgba(103, 110, 139, 1);
}
.cs-npxnabnsnfns10111000101 .cs-listitem.cs-selected.hover {
  background: rgba(103, 110, 139, 1);
}
.cs-npxnabnsnfns10111000101 .cs-listitem.cs-selected:focus {
  background: rgba(103, 110, 139, 1);
}
.cs-npxnabnsnfns10111000101 .cs-listitem .cs-icon-carrot {
  fill: rgba(255, 255, 255, 1);
}
.cs-npxnabnsnfns10111000101 .cs-listitem .cs-icon-carrot .cs-shadow {
  fill: rgba(35, 37, 49, 1);
}
.cs-npxnabnsnfns10111000101 .cs-listitem:hover {
  background: rgba(81, 86, 105, 1);
}
.cs-npxnabnsnfns10111000101 .cs-listitem.hover {
  background: rgba(81, 86, 105, 1);
}
.cs-npxnabnsnfns10111000101 .cs-listitem:focus {
  background: rgba(81, 86, 105, 1);
}
.cs-npxnabnsnfns10111000101 .cs-glossary  {
  color: rgba(255, 255, 255, 1);
}
.cs-npxnabnsnfns10111000101 .cs-glossary .cs-scrolling-panel {
  background: rgba(94, 101, 120, 1);
}
.cs-npxnabnsnfns10111000101 .cs-glossary .cs-term.cs-selected .cs-choice-list-trigger {
  color: rgba(255, 255, 255, 1);
  background: rgba(103, 110, 139, 1);
}
.cs-npxnabnsnfns10111000101 .cs-glossary .cs-term.cs-selected .cs-choice-list-trigger:focus {
  color: rgba(255, 255, 255, 1);
  background: rgba(103, 110, 139, 1);
}
.cs-npxnabnsnfns10111000101 .cs-glossary .cs-term:hover .cs-choice-list-trigger {
  background: rgba(81, 86, 105, 1);
}
.cs-npxnabnsnfns10111000101 .cs-glossary .cs-term.hover .cs-choice-list-trigger {
  background: rgba(81, 86, 105, 1);
}
.cs-npxnabnsnfns10111000101 .cs-glossary .cs-term .cs-choice-list-trigger:focus {
  background: rgba(81, 86, 105, 1);
}
.cs-npxnabnsnfns10111000101 .cs-glossary .cs-diva {
  border-color: rgba(64, 70, 86, 1);
}
.cs-npxnabnsnfns10111000101 .cs-glossary .cs-divb {
  border-color: rgba(64, 70, 86, 1);
}
.cs-npxnabnsnfns10111000101 .cs-glossary .cs-divc {
  border-color: rgba(99, 105, 121, 1);
}
.cs-npxnabnsnfns10111000101 .cs-glossary .cs-heading {
  color: rgba(255, 255, 255, 1);
}
.cs-npxnabnsnfns10111000101 .cs-resource .cs-separator {
  border-color: rgba(55, 59, 71, 1);
}
.cs-npxnabnsnfns10111000101 .cs-outline  {
  color: rgba(255, 255, 255, 1);
}
.cs-npxnabnsnfns10111000101 .cs-outline .cs-diva {
  border-color: rgba(47, 50, 60, 1);
}
.cs-npxnabnsnfns10111000101 .cs-outline .cs-divb {
  border-color: rgba(82, 86, 102, 1);
}
.cs-npxnabnsnfns10111000101 .cs-outline .cs-divc {
  border-color: rgba(47, 50, 60, 1);
}
.cs-npxnabnsnfns10111000101 .cs-outline .cs-search-filter:hover {
  color: rgba(131, 140, 168, 1);
}
.cs-npxnabnsnfns10111000101 .cs-outline .cs-search-filter.hover {
  color: rgba(131, 140, 168, 1);
}
.cs-npxnabnsnfns10111000101 .cs-transcript  {
  color: rgba(255, 255, 255, 1);
}
.cs-npxnabnsnfns10111000101 .cs-transcript .cs-div {
  border-color: rgba(55, 59, 71, 1);
}
.cs-npxnabnsnfns10111000101 .cs-tabs:not(.topmenu-item) {
  color: rgba(131, 140, 168, 1);
}
.cs-npxnabnsnfns10111000101 .cs-tabs .cs-inner-button:not(.topmenu-item) {
  text-shadow: 0 1px 0 rgba(35, 37, 49, 1);
}
.cs-npxnabnsnfns10111000101 .cs-tabs:hover:not(.topmenu-item) {
  color: rgba(255, 255, 255, 1);
}
.cs-npxnabnsnfns10111000101 .cs-tabs.cs-selected {
  background: rgba(71, 77, 94, 1);
  color: rgba(255, 255, 255, 1);
}
.cs-npxnabnsnfns10111000101 .cs-seekcontrol  {
  background: linear-gradient(180deg, rgba(72, 75, 91, 1) 0%, rgba(50, 53, 66, 1) 100%);
  border-color: rgba(35, 37, 49, 1);
}
.cs-npxnabnsnfns10111000101 .cs-seekcontrol .cs-button:hover .cs-icon {
  fill: rgba(255, 255, 255, 1);
}
.cs-npxnabnsnfns10111000101 .cs-seekcontrol .cs-button.hover .cs-icon {
  fill: rgba(255, 255, 255, 1);
}
.cs-npxnabnsnfns10111000101 .cs-seekcontrol .cs-button .cs-icon-shadow {
  fill: rgba(55, 124, 182, 1);
}
.cs-npxnabnsnfns10111000101 .cs-seekcontrol .cs-button .cs-icon {
  fill: rgba(255, 255, 255, 1);
}
.cs-npxnabnsnfns10111000101 .cs-seekcontrol .cs-seek .cs-fill {
  background: rgba(255, 255, 255, 1);
}
.cs-npxnabnsnfns10111000101 .cs-seekcontrol .cs-seek {
  background: rgba(52, 55, 68, 1);
  border-color: rgba(39, 42, 54, 1);
}
.cs-npxnabnsnfns10111000101 .cs-searchinput .cs-input {
  color: rgba(45, 45, 45, 1);
  border-color: rgba(67, 71, 88, 1);
  background: rgba(255, 255, 255, 1);
}
.cs-npxnabnsnfns10111000101 .cs-searchinput .cs-input:focus {
  color: rgba(45, 45, 45, 1);
  background: rgba(255, 255, 255, 1);
}
.cs-npxnabnsnfns10111000101 .cs-searchinput .cs-input:hover {
  box-shadow: inset 0 0 1px 0 rgba(235, 148, 113, 0);
}
.cs-npxnabnsnfns10111000101 .cs-searchinput .cs-input.hover {
  box-shadow: inset 0 0 1px 0 rgba(235, 148, 113, 0);
}
.cs-npxnabnsnfns10111000101 .cs-searchinput .cs-button .cs-icon {
  fill: rgba(255, 255, 255, 1);
}
.cs-npxnabnsnfns10111000101 .cs-searchinput .cs-button:hover {
  fill: linear-gradient(180deg, rgba(72, 75, 91, 1) 0%, rgba(49, 52, 65, 1) 100%);
}
.cs-npxnabnsnfns10111000101 .cs-searchinput .cs-button.hover {
  fill: linear-gradient(180deg, rgba(72, 75, 91, 1) 0%, rgba(49, 52, 65, 1) 100%);
}
.cs-npxnabnsnfns10111000101 .cs-menu  {
  box-shadow: 0 1px 0 rgba(47, 50, 59, 1);
  background: rgba(71, 77, 94, 1);
}
.cs-npxnabnsnfns10111000101 .cs-topmenu-item.active .cs-tab {
  background: rgba(71, 77, 94, 1);
}
.cs-npxnabnsnfns10111000101 .cs-logo  {
  box-shadow: 0 1px 0 rgba(35, 37, 49, 1);
  background: rgba(255, 255, 255, 1);
}
.cs-npxnabnsnfns10111000101 .cs-checkbox  {
  color: rgba(255, 255, 255, 1);
}
.cs-npxnabnsnfns10111000101 .cs-checkbox:hover {
  border-color: rgba(131, 140, 168, 1);
}
.cs-npxnabnsnfns10111000101 .cs-checkbox.hover {
  border-color: rgba(131, 140, 168, 1);
}
.cs-npxnabnsnfns10111000101 .cs-checkbox .cs-box {
  color: rgba(255, 255, 255, 1);
  border-color: rgba(47, 50, 60, 1);
}
.cs-npxnabnsnfns10111000101 .cs-checkbox .cs-box:checked::after {
  color: rgba(43, 196, 0, 1);
}
.cs-npxnabnsnfns10111000101 .cs-button  {
  text-shadow: 0 1px 0 rgba(35, 37, 49, 1);
  color: rgba(255, 255, 255, 1);
  border-color: rgba(35, 37, 49, 1);
  background: linear-gradient(180deg, rgba(72, 75, 91, 1) 0%, rgba(49, 52, 65, 1) 100%);
  box-shadow: 0 1px 0 rgba(66, 69, 76, 1);
}
.cs-npxnabnsnfns10111000101 .cs-button .cs-icon {
  fill: rgba(255, 255, 255, 1);
}
.cs-npxnabnsnfns10111000101 .cs-button .cs-icon-shadow {
  fill: rgba(35, 37, 49, 1);
}
.cs-npxnabnsnfns10111000101 .cs-button:hover {
  background: linear-gradient(180deg, rgba(86, 89, 109, 1) 0%, rgba(42, 44, 55, 1) 100%);
}
.cs-npxnabnsnfns10111000101 .cs-button.hover {
  background: linear-gradient(180deg, rgba(86, 89, 109, 1) 0%, rgba(42, 44, 55, 1) 100%);
}
.cs-npxnabnsnfns10111000101 .cs-button:active {
  background: linear-gradient(180deg, rgba(42, 44, 55, 1) 0%, rgba(86, 89, 109, 1) 100%);
}
.cs-npxnabnsnfns10111000101 .cs-button.cs-disabled:hover {
  background: linear-gradient(180deg, rgba(72, 75, 91, 1) 0%, rgba(49, 52, 65, 1) 100%);
}
.cs-npxnabnsnfns10111000101 .cs-button.cs-disabled.hover {
  background: linear-gradient(180deg, rgba(72, 75, 91, 1) 0%, rgba(49, 52, 65, 1) 100%);
}
.cs-npxnabnsnfns10111000101 .cs-button.cs-disabled:active {
  background: linear-gradient(180deg, rgba(72, 75, 91, 1) 0%, rgba(49, 52, 65, 1) 100%);
}
.cs-npxnabnsnfns10111000101 .cs-button.cs-volume:hover {
  background: linear-gradient(180deg, rgba(72, 75, 91, 1) 0%, rgba(49, 52, 65, 1) 100%);
}
.cs-npxnabnsnfns10111000101 .cs-button.cs-volume.hover {
  background: linear-gradient(180deg, rgba(72, 75, 91, 1) 0%, rgba(49, 52, 65, 1) 100%);
}
.cs-npxnabnsnfns10111000101 .cs-button.cs-volume:active {
  background: linear-gradient(180deg, rgba(72, 75, 91, 1) 0%, rgba(49, 52, 65, 1) 100%);
}
.cs-npxnabnsnfns10111000101.cs-base  {
  color: rgba(255, 255, 255, 1);
  border-color: rgba(77, 83, 101, 1);
  background: linear-gradient(180deg, rgba(65, 69, 85, 1) 0%, rgba(46, 49, 57, 1) 100%);
}
.cs-npxnabnsnfns10111000101.cs-base .cs-separator .cs-diva {
  background: rgba(43, 47, 60, 1);
}
.cs-npxnabnsnfns10111000101.cs-base .cs-separator .cs-divb {
  background: rgba(74, 78, 96, 1);
}
.cs-npxnabnsnfns10111000101.cs-base .cs-topmenu-item.active .cs-tab {
  border-color: rgba(43, 47, 60, 1);
}
.cs-npxnabnsnfns10111000101.cs-base .cs-topmenu-item.active .cs-panel {
  border-color: rgba(43, 47, 60, 1);
}
.cs-npxnabnsnfns10111000101.cs-base .cs-left {
  background: linear-gradient(180deg, rgba(61, 65, 80, 1) 0%, rgba(43, 46, 54, 1) 100%);
}
.cs-npxnabnsnfns10111000101.cs-base .cs-area-primary .cs-slide-container {
  background: linear-gradient(180deg, rgba(65, 69, 85, 1) 0%, rgba(46, 49, 57, 1) 100%);
}
.cs-npxnabnsnfns10111000101 .cs-volume::-moz-range-thumb {
  border-color: rgba(48, 51, 65, 1);
  box-shadow: inset 0 0 1px 0 rgba(83, 87, 103, 1);
  background: rgba(73, 78, 98, 1);
}
.cs-npxnabnsnfns10111000101 .cs-volume::-ms-thumb {
  border-color: rgba(48, 51, 65, 1);
  box-shadow: inset 0 0 1px 0 rgba(83, 87, 103, 1);
  background: rgba(73, 78, 98, 1);
}
.cs-npxnabnsnfns10111000101 .cs-volume::-webkit-slider-thumb {
  border-color: rgba(48, 51, 65, 1);
  box-shadow: inset 0 0 1px 0 rgba(83, 87, 103, 1);
  background: rgba(73, 78, 98, 1);
}
.cs-npxnabnsnfns10111000101 .cs-volume::-moz-range-track {
  border-color: rgba(86, 92, 114, 1);
  background: rgba(75, 80, 98, 1);
}
.cs-npxnabnsnfns10111000101 .cs-volume::-ms-track {
  border-color: rgba(86, 92, 114, 1);
  background: rgba(75, 80, 98, 1);
}
.cs-npxnabnsnfns10111000101 .cs-volume::-webkit-slider-runnable-track {
  border-color: rgba(86, 92, 114, 1);
  background: rgba(75, 80, 98, 1);
}
body.show-focus .tab-focus-box {
  border-color: rgba(255, 255, 0, 1);
}
.skipnav {
  border-color: rgba(255, 255, 0, 1);
}
.fn-npnxnanbsnfns10111000101 {
  font-family: 'Open SansD6FFC9F9';
  -webkit-font-variant-ligatures: no-common-ligatures;
  font-variant-ligatures: no-common-ligatures;
}
.fn-pxabnsnfns10111000101 {
  font-family: 'Open SansD6FFC9F9';
  -webkit-font-variant-ligatures: no-common-ligatures;
  font-variant-ligatures: no-common-ligatures;
}
.fn-npxnabnsnfns10111000101 {
  font-family: 'Open SansD6FFC9F9';
  -webkit-font-variant-ligatures: no-common-ligatures;
  font-variant-ligatures: no-common-ligatures;
}
.fn-npnxnanbnsnfns10111000101 {
  font-family: 'Open SansD6FFC9F9';
  -webkit-font-variant-ligatures: no-common-ligatures;
  font-variant-ligatures: no-common-ligatures;
}
.fn-pxabnsnfns10111000100 {
  font-family: 'Open SansD6FFC9F9';
  -webkit-font-variant-ligatures: no-common-ligatures;
  font-variant-ligatures: no-common-ligatures;
}
.fn-pnxanbnsnfns10111000101 {
  font-family: 'Open SansD6FFC9F9';
  -webkit-font-variant-ligatures: no-common-ligatures;
  font-variant-ligatures: no-common-ligatures;
}
@font-face {
  font-family: 'Open SansD6FFC9F9';
  src: url('data:application/font-woff;base64,d09GRgABAAAAADjEABMAAAAAaxAAAAAAAAAAAAAAAAAAAAAAAAAAAAAAAABEU0lHAAArHAAADacAABV0khh0OkdERUYAACjAAAAAHgAAAB4AJgOvR1BPUwAAKOAAAAA0AAAAOAs3DzdHU1VCAAApFAAAAgYAAAPGDis9t09TLzIAAAIkAAAAYAAAAGCidZwfY21hcAAAA7QAAAB+AAAAoAFaDINjdnQgAAAJ1AAAAF0AAACqEy0alGZwZ20AAAQ0AAAEtAAAB+C7c6R1Z2FzcAAAKLQAAAAMAAAADAAIABtnbHlmAAAKNAAAGRgAACWq/hT/q2hlYWQAAAGoAAAANgAAADb34ccOaGhlYQAAAeAAAAAhAAAAJA4pCkdobXR4AAAChAAAAS0AAA6Eexocp2tlcm4AACQMAAAB1wAABCYeChbSbG9jYQAAI0wAAADAAAAHVj4fNVdtYXhwAAACBAAAACAAAAAgBSEIjG5hbWUAACXkAAACuQAABWE3KJSHcG9zdAAAKKAAAAATAAAAIP9pAGZwcmVwAAAI6AAAAOsAAAD4yAn8awABAAAAARmag72u9V8PPPUACQgAAAAAAMlCF6AAAAAAyehKofsM/agKjQiNAAEACQACAAAAAAAAeNpjYGRg4Oj9u4KBgav3N8+/Sq5eBqAIMmCeAQCWHAaEAAAAAAEAAAOqAEEAAwA5AAQAAgAQAC8AXAAAAQAH4AADAAEAAwUPArwABQAIBZoFMwAAAR8FmgUzAAAD0QBmAfwIAgILCAYDBQQCAgTgAALvQAAgWwAAACgAAAAAMUFTQwAgACD7BAYf/hQAhAiNAlggAAGfAAAAAAReBbYAAAAgAAN42u2XL0gEQRSHP3b+nIjBsCAXDoNpg4gYLl3ZtBjEZFoOwyHWC3IcJsMFEYNcMw0XjOZFLCaDGA2HwWgxGEwm346rIB54wXBhPvgxb997s7OzAwM/fc8Ngo4hivGoWwZMSTSkFWUc+HecsSnqi7YqrYg6okzUrMb0q38SRlY2uxSmTs+8UOhDUUee7+jZZQrVIPV925IfUNROKOwRhc9ZidsyL5PaPm09IrELXJoNqF1Lfefv/egHfJdukJtFcn1FruokspY1KS7qMvzeexdXe8SVef3m+53/fyOcepd5fdakdq5PwY6JtWO+jNUzTQKBQCAQCPwb5pik1Cx/45wjKRVOKxAIzAJqzKp+Yk+90io9WuXflib5N7v+8+4qfdIvX3jx6cmm4QNKAkUWAAAAeNpjYGBgZGAGYgYGHgYWhilAWopBACjCxaDAoMSgx2DF4MngxxDBkMiQyVDAUPWb5f9/oBqQnC6DAYMjgzdDAFAumSGHoeg3w////x9DIAMDjAXhgW2AACEGZCAGxCoMqgxqDOoMGgyaDFoM2szTmHuZTJhMmWKZ4gCzJiPPAAB42o1Vz08bRxSeWQwYMGSdphHqHjLbiV0QdkmVtAVKYWp7HbtuWoxBmiU97IJBpqeccohayT0VDfR/eZtcTE659tD/IYf2Vo7JNX1v1iYkUqWu1rvzvvdz3vt2rO4/3Av17k5nu731w/cPvmt922zcrwe1auUbtbnx9fpXa6srX37x+Wd3lj8tlxY+KRZuy4/9W/M38u61udmZ6ans5MR4ZszhrCSARwGMFUS+HstAxo1ySQTzvVq5FMh6BCIWgK9MUTYaFpIxiEhAEV/xFTgChZZH71mq1FJdWnJXrLN1SiEF/FmTYsD32hrXv9dkKODCrh/YdaZohVkUfB89bFVUrQig/rhngghr5MnMdFVWD6fLJZZMz+ByBlewIB8lfGGD24WzEKwlDsvOUlrcaRB3Yautg5rn+2G51IQ5WbMqVrUhYaIKkzakOKbS2alISi/M2cBl+9FSriu78Y8axmL0NWOBMb9BfgkWZQ0Wn/w1jzs/hJKsBbBEUVvbl3lab1NyGC+4UphXDLcjL/55F4mHyETBfcVoCU4V+Lb26fLq2Gtj6lLUTWTiwZv+vhSuNEkuZx4F2G62pTHE4M3zUw/qZyG4UY+vhcOt17db8EH7oQanUBe9GBG8N6W/4vn5S5ut/1IzbAs2Bzvs+9SG04Fi+yhAv61TWbB97ylTy0shOBFpXow0H+6Spj/SXLpHEmfb6mgDmUKzKwPs+GkM/X1k1080GOnC3GvPl+Z6Xqwuh9ZWYFXN7rGA8SI2Cb2uOiBvyMW4Vph7nb4uPExQzF8XqxLDUJxABtHwftybxwACG91YSomwo0HVcKHi4cSC5M4yesQRDuy4ZocJy/IR3JCVy+lSWcFxR1uXoRvcqAKLDoZesBzY70oEhpj2f0fZx1H+ehb21jCNbOtzdvfNy+Se8J7dZfdYWKPAN6vIyGJgdPcIbkVeF7/RI6E9H1SIIUKpD0OiKHZz8aVniRRaXu3oVke22nt6ZVh0qqBwmULwXhipvTQMkhWyhazQjjcWoqGLgKjjQlbW8QmThSz+XByORYnklXWhucdG1lgGLIrgsDa0I/mdoONEvWpjFG2CRIxTbXh+6KdXueSgWgwTo0eWBtAYqfBIQ0UWuVxtWIj6Pk9dFVoeylD2BKgtTXuj9tiJDJth5zOc68470pVmYZuYj+qRQM2E+pJ3tblw38qXYuM9dXOkFiYrWx1DweUwIMPKm8CI7mol79lzgxgj8ZwWLnLGMsYkShFbiBzCyGbXyI5et9Z49vziPaFc11mLt3Yq5RIeg5VE8pN2ovhJZ0+fu4yJkx391OFONaqEyW3U6XPBmLKoQyiBJAgSKNI2Cllr750rxvpWm7GAlQ8GnFksO8I4Oxg4KeamiYo2kWIOajKpRo2sM4hlU6xvMXsljFqmpsdVVk2pnDPreAkn6CkizzljU5w9y/FZ7iXotW3hAe8nU8pLLfpoodIKT3bfpt7d089yDN3sExNV6EK6zPdw2PgXFIguEeXnsGeikD42dhNHgzcHLjdwTHIDC5nIwbQ8rMCMrBC+Sfhmik8QPokU5Tc5uvdx9lvAiQEPtY+fpPjoD8+4FzSpEA8g4/5d/hcjIzK/eNpz6OZU9FAIVWBkDpX3YA6VY/4vH+AjJu/vmyLv55Mir2YiEKpqrBIqKfxfnp3lvzwbUN7XR04+xYfRx41XXthYKJQVqJXFGKidmZGf2Z55PTMzm7fbabfbbszKxkqhMsbSoWLGoqGCjPyhAsb8oev5z/MzGfAzMhozhOYz1DOsZ3jPwCLAwNggxsjKuINxwsaQYG1t7x3s/4O8N3AGRG9g7NigGgwiHQKjNrB1bGAIjYqO2MjI2BfZ2tvL4CTrvcEoOGKDgmyk94YUIENAdqMYg1NkcbE2EIFAcVxxCYgGE3AgEQcA7ExACQB42mMTYRBnYGDdBiRLWbexnmVAASxxQPFqBob/b0A8BPlPBEQCdYn+mfL/9b/+/w/+7QGKCP0LYyALcECopwzfGBkYtRkuM2xiZAKygZjhLcN9hk0MDIwhAArIIdMAAAB42rVaeXxTZdZ+l7tkbe5NbrbuadqUylLakOZXERqrQ7GULiyFAHYQyyKrUBGhMLIMMIqIijDoqIMgtYOIiB1EZXQAQVGUQcYf4zC4L8MyoLgM0ublO+9N0hZ1nD++7zOmSW7ae/bnPOc9IIL2IiSYxF2IIhllRiwCFQklBqNAZYQKiwuDqh2XlqpBNVjU1+FTfWF47qU3dDw/hcyPrRR3XaqcInyOEEHLaQstT9wnLWIWZESpQSIypags+FaxiuEWh4uL+mLqpz544kcKDhSQP8EPcVfsS6LwJ0IYDcCtpJ5sgvuof6QiEuASKIHjCoR8zgHEi1svXYLLcy9/ho/hUmRGrohJQshipCOiRgcq65n49XC/kmCxy6lJ/pzA3DH1w8eOGzZi3JoR9aOH1YyNcp0rL58VBotvwR3cqEdEs0h2JCGP1+isiRplaquJUi/cDXngjl1ewArx5SBVsfuKEVZcweISVQn4cyRhcDtrj7HLl7AQwzQWunHm9PE3TZvRQE6wJew+vBA34WV4FlvM7mVfnzqLTdh65gxYMR8hWg1+M6GrIg6jgJABY7PFIMtYEIwS9qCyMogBlw0qqMGgvbS0qK/Pp4bDkizn4yCtZm9ScWhm6zp8nNHqVRuGela+iOfBnashsrXimygDDYhkpqdgGbmwKzPLJcvEZDdVR+0ywek4vTrKhYCFqNQTf1GTQQd7g1xYCA8koX7cSDl/IAGfcqeCeKdPqO0geNbmxl431Y3cOKp1+r2tU+5657aKdXv2kEXHcdOTS2b2H11fPfi1cVUFjW23TXz2xW3PpvAoV4Pny0G3ABobKcxxWx0OmaanIyRb5fwevszcTPC9x+1x10YtHmylHo8pV7YqJqUmauIhUVHQU2YvLfxlw426xvxCZ4j0h+4mrEmykysr+HLyVRePFTfDH9Lf6OaU+IoFwd2y/tld7G326bndIw83PvRA6+5Zs7c++pfB68aueR07P8GyMOuuP+dKrqfuP3amBss9S6Y0Ta7/V3R6S9/+7963m2eSH3w9W4+iAw2K5NhkaiTETCGBkdMhiprkwKJDrIX0dFCbLFE9rGBAkGsO0cVJrXWnx5X3q1BrIexTg75Qv5KwX4KUmL2DvRO7jyzBGTtYjoka8vqxb3AhO4oLj9MdHbdcHHjWMayaTQMPN4KHQ6BRGqqP9PQ4nW7q1bQUQwo10PQMzWF0WBQE7vQiJDmdnuqoU5IsNVGpK+EhHbh68NqVELqCdv4O9OOlhRKOzQ7183F3coig4RIy6a/t7B32xTfra95pwGnsRGhxj+Yw9ca+S/MPoC3njnzLLtZg81Whf550WsrJKXaJfSSngB8Hg9a14mvIg3LRtRGfZLdYcnJQuh3Z8wK2rNqozeakTm9N1OmlBkgR+Qptu6oU1LSDCx0K8hW7nTxxJTkYBwMEYEDEeCLkSE7NNRjPwjMXVURH/f5Qo9F6899ffZ9dPL3pq2VEuXnqzY0NyxeRGXgnbrX9Wxu/5+mt3713mp1fj7NfWd48rXlB3bwneDaH9UprA/DoE3EBEhGMRSLKBpECllZHKYAKxDteW90cWdQ3CNH1OfEnJC9WKHhjx4UdWNjXDhVCdU9UiocAmXJQHzQ8UmCXnL0o9Rg9AafTlplptBkL+0p2u89XUGBBlrS6qMWL/HVR1N0nuieuCF5xMoQ8gAKUsazXhz8nl+dYIBDql0u1RKHkSw7dQ+4S/olUvoPxwrufWMM+//xLdm752kUzseC4Y0rTnNl3vvtxzU1DJ06obhQPvbLp1md+MfqVOW0nDr+0aF9lTdu0R/e176kff3PddXPLJ5DDdddf88viPuPLflHL66Zct/I15EV5qCySnSE6LBa/H4ookK9k10YVhbpcqTVRl0wNtd3RuHu49WDzzqLwbAxx5Xm1cNQP9UMQdHuebkbcKKGSPcjWLL1uxLjfvT7VYLl6w5xX/oHNn2/6emns/PjpExobViyig1gtq0+56By7/6mGqm//fgarG9gHe3+9cOrC5loecRLvPUKT3jkCEYcdigchj805ImpTOtuQriqv7B91I/WnOhN/vbGuq0PRVfxNXXQ0yIP/xOXiHgiuFV0X8RErNWAkiWYzBcyUbVQQUqykKmq1UrNIEbVDz9XxpWcSWRLYAoGPNxDowT7sw5hAlKkQnho7M5XtJAJuJlKMrc0z+B7B49gT4p5L15Px+L2FuYuZzLMSwE74BlDFBhmdDcjSS9Y0QUjNNJtzlNRUm81nULyKd2jUogBqK4oN2VKrojY78lRF4a+7Ry8J3V0KBuOZyXlGtp6Zcej2+3ASt1VVf+fbjV/DYextnrSqmX1wMXYSl7T9anbz8s1vLF7AOsRdz+5d1qqasraufv1D2lQ9ZsQNsQNs2YSJu6BS50G+HYW+40JFEY/scHio1erWkIqqoqogiyaxKmpyJBuM3lWS6kF+5RCn4isOq5I/G6n97LnBYrccCNC8Z/6MZz18ou19tpdtb8Hho+8ebxzWIhxi359h7qGsYwj0/amf4lHPT+7IvxpiCT4U54IPDeBFYB1GhFSrICiipSoqUsFaFRXs3ZMnyToQNH1fNlAOn18NZotz2US2kE3Ab+JJ+B72Mhu/ZTn+MyDpb9licRdbwbbg4x2DwWIeMQLSzOgXkVwD8AurZDJhbJGMVVGLBFGSJEwI2E0oNlVFsf3HUeqKkM4GALEST4F07KKVsbP4PFOJBmLZK4ytRHGplIFUI+oXSTVQagZUxNjEhXaTZ0+ioqd7ol4hBJ9iR+ig2Bn8JVO4gJWxeBTFfIhiKqqK5Kd6PCTFaiXEke4wGNJSFLMCyQZpB242Cx6X6AJZIgQ12EkbenZF1p6kDBwQfaqkx1ZvGzL0B6LDRlj1kU/I9au/X8r+yDbjdXjyR0cnb3z60IX9L97UyM7QUMzUJw8vx9PxBHzPmIu17MKn59o1XBT3gzhJ9344km7EGNxvEARRtBhoVbTKgA0G0SRRLHYW7BXuTroi+RAnsTdjf2Jv4BJyHQ6RebG7gDvvJwO4x8sBlk7okoojbgNCJhMVMabUYjUKgkRNVHc33LIsmOSS3YWEwmo+sGtZdZMTsck7d5KHdu7cMYzuHLZjx7CO6mGJmIq1IMGCyiNZFkJMZjPYk2KgomiFj9RslijY02lOwrX6C7epWI1DYWlcIpZ1o8KAQmIt28iWLOOGLcD34NGMkCkNse/AuJu34a9i8xPShTKQLqKsSIogA+5JGJAOwpzI2ITfoKnq990NTqoTd7VXXk78tXQM/lpDV0fSNWQ0G0HtFEgblyg57cRIJLNMU5DEFdcDEVe6OG6BuzSe+thvd/KbY71vA4g7/DDOsI1GBzuDW/AYCahEC/uAWoxspdDMNs2NjQYNNgkNlypJW9FirLWvTPjxkI6hJRGvCRmxZLUCBlARSIpipjJ4FMvJhCiNa5F0ZaldZ/9dipAQpMUhdnvs17oSK0mzbMNuYRg7sSgGwWp/AWfcTtriqCNs1VHHwWtSMBqdKCXFZtOsiPcNm6IYqqIKtf3HmuxEYRHotM5NswV8btKae+fduZrsYe+xL5dDAI/BYOOk0uzpM6a8cfZS7KK46zPeL+dBL/kCJi0bdPrySI5ERUEg1CCYnAilKSZTKpUBiEERQXYADMpQrge7WExSDT0QiRlMhrxJ1CqAIpRptqoABRW/eP5ZPJ41sW/cbAfbgG/BdfCY2P7uiy/gJrbmhT3kJGNscx2bhwfjFXgGPJYAjj747UX8L3zue5TA58G6p9yoOhJwuN2CSVAUk8vphaoymz0OowUZhwK+mC0WcJqFusx6uLp4SafOiufVYrWL73XrZLr/eJdDbmjD5xrX3rNmfQM4cCu+CmfeuxRXNrJWtpn2nnDLlNGx+bEj4q73Ti45VMoc95EintEN0MncgIH5gOs5aampPuQTNQskeI8CzYcsPkum0Z1ZFXULFDCXOrqheiKXElS5UzVOAruGpEB+Hxj5oMW5eI+LM2WX2+US3OwTdrrtwbdGTprR98Y1K1bUYvmfc47Mbpz7UOXohsDw3721Aa8/+OlonF1eUj2053UDry+77eHJ+94vKfqqb2BYecGA0soJB7j+BZCP88HLMvAnO3QHirEBhm4BKlpIdgaUHHq7AyE5y95gTUItPNswYQzutR36QQPcy47yIqqKsWY2GBx2I1Q45FLC9Cs6uapJAiQP1I4a54Wq2HA/O/cS+5y9jkO/eXQDAGtH9aZvlmJfO93eseQPj/1+K10EkjgPC+ooC9M6JUajCG3NCslsQeDoBO/qKps4bmCf/gD/lYTpJVzKbGw7U3ApdriLJHOEH6KAuIeHvtVj3OdxGfIekJHBJ0mT0aY5RIw8HtFGLenpGRlZFrM5M90hmqnHZsMmHbE4qge7yY0jVtcATwMkH9CFUz4Hp/NhB7wm3kiD2e8PmkOC1Nd6AGB4FS56qcgl9XS8i/PeTbnKbOplfxEXUVSAca+S88EYcImOj09uKj1fToMdb4U/rqs+NZhmooRv6nXfXB/JNovEYJCNsmQ0SSbe9qhgMRuIKApGaBBCEt7UuNo6zpZ29Yu41hgn/xfr2WNsGzza8GfsalyP++MQrmYhUhA7Ti6QV2MXSEqsJ9RuPVRFf2EusNMcVBkJ2C0GC8nJ8XhyMwwGv8U7JGqxiJpmGxTVFJIlZg2Kii7kTOSa58e4B3OFPkj68pPzREk4zE8O5HydwKtYlqAyeAbRSf0NQzcve/yF79v3bV/xx4l7z3z0JTt6+/KlD069c8NNQ3Zv3fkHo1S0te7tia++HnMTSRBGj1myYCL4bdzls/QkzBJOyCmnwyrLbiAzLtFcERUVZKuIAlm9kg5yjcTsJEuB4lQV0AB4qUQmxb7D6di47+ExgxcOPHdu9Pohlb/VyACcgXtXnc3Ig7zbXVjM2gtzwVcgV5gtaVA1WSgS8RldCrTwlBRfBqXZNqcFqUYkSakVUUlBju5acAjxlJV1R2XQJ4eoih0YcTDAq8oPDssHnTqnbEIOfPTZoWOzTG5cfLq/dcrUuTPEWYsmzZ6j4WJsww4cfGLRBDzp+7P3b/n6N5t9bY88vWXLFpTQcgJ4R0JpUA9+ahcEr6pm2E2mdI/TTu2VUcp7B6qMWhXZOSgqu344JHZrIHHf4RxJ9gFx17tHsBg5nT4d9sJO8OCsm2Ya8DYyp4RdYH/B3ov/woZYoXjf0oltE2p30YebZ89u7hgGGK1iLw6yC+ceXPrAVX3O9shPYBqdK2VBJK+JZGqEyCKlLjc0d7eINQy6aTazUhE1I6rnHEelK5loHOl0cuEPgfNKgnEeKoGK1MQusiOtrXuOPNZcPa762quxgc7vWEnnrx027JUdhR9mDL1mEMxYEtOEGeCvAlSCImhx5HpzRsaAAUJfVSUFcrbgx4JQnnrVVW532O+/NtWKrNgqWfvJVw+JGrMFKsuBfgWkMlpQEAiUDYkGFK13ZVRLS7oUiqQQ3hUCUXXrh24wHyROr7qmOHdpJ/iBLU5Zn3Pz83md6EOv4IsXUqDrJ28zWOs8n8uRHIkP/hxhxjN92z8I9y5sfXn3XvYCe/v0v3+1oHBQ5aDRk8+dLFxiZ/nzZzzx4symx0bMnjV8ZH1tS6vQ8LveQ25sO0TF3F7ljz306t82r534mwxtbDAysiDQOuf511WhXSgbPKa6rG8NHTp26tSxb0DsNkI/aoVqcKJQJBUAy20zWgwGo9FlE+x2oSJqV0wIA2cC3LqCldhLO3k6P1HUaZmqyYnjJqGVHWlbPIcdwUWyrEx6/8BhsvrC9v2xC5LG9ufdNeaJvx6EHF8LyfMByDYAt86NqMDNgGhYzTaTk8g3RGH6191f1nWW4OgXLNZPD3iqrG1pGT68BQ/kQsQ7162rqGl3Cw0obhM+CvelyPE89CmBIMwTL3E8zhsqPsr/Cn4l/ttyOWSOHw2NBDSHQ5/Y0tPT0vKsRqPJlOuwWtVsURUrom5VMdvSscmps+Wy5CFmPJG70X57adIzgYRrgu5gCU9q/aeLX4l/JdzFjtSNmjuVHTlVoPbeOrM9mtb7mZkv72dv1426dRZZPX/+tgOxC0LDmqGjnqiu3388ls+vbdyOkpEDvTU+00PkXLq6Tquocl25qnFNu8ete9R+oFs8aPUNPGqgTPC5Ofvf4MKeOqgrUDf82GtJXNqgnwB5+RQvWSxpyOFIdRkroi7FRiuiNtdPTPGdOQ5MlR9XBUiIw7jLjtfOaF4wbXrzgulUZB+yy49/92uciSm8kKKWrX94sqVly5PsPDu8Ght2YDvuew+7xLXYCNXeBlo4AMOvi+R4oMnDpCdnKLKSDYiBrFatAoDRYJPTUFoXiJclmeAVZ+ZBDuP5flfSGcFiu6oRiQJc6nMwuIpKB25VFHbkYs+Uae8c/PCWfSdnTyHTbntrorbmHhfrL1Xe38LeZl8+xy7eTdeu2gg4jodxHNejROeBpgrnaMSux0jlKW4VRbhYBjQ5kZkJPlrspldEhioDC9x5oQc2syNf9Lb1e1ZoMrKPTetXxl4TGvY0NKFEJ90GMvhZYpbkBTqM8rM0LYAsWpYly5ThzhgUdSvUNChKXT8ixF09P745gHafH+J9oZMNx9EYlOJnopmEbjt/bsG2ISPfrWvpNX3MkvnhL/76xivjRjxQtXLU2mULrsZV29p82R09Ssbn9i4NlIybN2rd5tH/yO1zQ8E1/UPj7uD6FoK+YbEKMGdAJNNisNkcDpOBqAbV5TbZbfZBUavFZhNRBWcp8Xax94pNR5IM5BVD6+L0hHeNcNDJz06g5c6rvXVOy/NPPtA6ej+Qztdu+MD/SfCFF0jakklnz30W++zagVyHhyGPYUKF6imOeIiqapoL2LPTbrQRMUVMqehiSPqCqLufuvGiLiLtU+nuAqWorenA67iIVxEuWlM98thB8l6siRcRSWnflGCLwmqQa0a9IpoZiSLhGWElGFuMGIwGmcXdqbQ9OYNzBhvkxBXjrawel/0t1yiJPY7jMlYvNMSWzZ8+fjlZFJcBsCYdABkZwAVzRcEEdZmB3G5qonJaWnp6FpC3TDc/KLHZ0iQbEnWU0ElCqfqf2TTlG8ykGpxJZ1Ken1wjIVx/m3yY7Wb7cN8lWdmSkKXcjWuXCapixZKxj2kF7slexivxuY5VQgNTl5+u2jKSeGL/dNXfdGP64PZe+DwojpEJfLNe901VJFeCEcNIKREIFkQsmg2ybIUp1AI8Gmw0mJ0Ctl3JpjvzuBsQ67wHlOZuAwt8eDkMx2PeO4HHsAfxIrblzFnWQvoTP3sEN8ZOxg7gO9kSHiXAFx4lF2iSZ9Y0BSZAAfO+6FF4k4RLdsHlVOxWO+BMGj/ShLDF2XRXS+iKYGLYVLuCyPMnfmgfDuPqY2kmyZx9BFew/Gu/erymKnxt3fwcO8R11bBbJ48lc9sdz2xXL1hvbgwn9i50K2hn5PVDZUEGlcwG6FqyAIMGkHsbgU+GQVHe9q7YcHYy6USHCmFfyOcEz2ztWE0k5qXlzEBMbWTvqYOxusuX9Wn1IjC7ALqBj2eoinoRSlw/3e16Tdd1Q0rn9Xx0A7/O/04q7Pwe/cT3Nfx7sKw3WEaSc6YA+WCEurAaDQagb6af3QqnEH0rTPhWWOqd+9L6xFrY0NO3ge+FCZoEFT9fWJncekPn8iK73eM01kSdARutidq8/7Vz+XMS3BlvmHjbnImTmuZMJB+xLzsusa+x49K/sY30f+qZZ57atvWpp2CmfhM4fgZ24RJ2mG/4wbaw3jl/wjblZzfe+srbR8PsCBWtwz371+MLGOK0aoPtejWx9S7n54RgXSq6NpItayka5ES6F+M0je+9VVN1VA0Q+Oz9yb33j/Oia/NdktjZ6Hvvsg6Kb310TK/aESM2jn78rjMrj19Y8NweAqlLZoyo7RuMDB18cN6YHRvveK75zvjGm7UK5aBXANVHerv1ZXeOQ5Z7WHJy8jtX3Qs9JL7s5gvw3IC+7877+bVJnMn8Xy67ac+fW3YT5AZL5kP8TICvP9h1uzRRdEoaFjW+69Y0apMVmvffd915P9p1SzIV5u9gr8buJuv4sttvEAze+oxTaWw1bjpM7+n47YniEzl9V+Sxo9y7jaBTSJgDM2JtpAffdmsplGY4vF6DpqUDl9V33Z2rbkVfdef9YFBESRaQ8On/ds9NJvyHPTfUf2LPTSTk1es9zPYItcKtMOX2ijj1DbIoGvj8GF8gKygX/XjsgDngB/tjuEtig5yQUSkeInxy1netbKtQKSzXd60wSXfftVqylSvWrQF93Zr3E5P0/9PKlQg/u3KNI6Z0bzekjSMm8HDoULN1NIFvIgG/4HJZjJmZdgvtkZ9n83t8aT65IupT0oBGpbls2qCo3ZbGl0Hcsm7nGWCZu7Rzy5WXPLsAWiPqFcWNDIXASH/nSUfYR2bdMVma1Xx8GmliX7DT3z795qkzojjtnUMnPzv09u0GLyYnVm3Me+5Rtr215eRX35d/U8/sq7fgEmzWTzzWxLcB+Jz+76bUXQgaPOX7DK5NaXyTsRuX8APC/wGSkYCieNpjYGBQgUMPrDCWoQ4IDzC8ZbRmXMz4hsmdaRHTGWZ75tnMl5EhizhLOctOlg+s2qxRrOtZn7CJAmEIWzHbTrYvbF/Yjdk72e9w2HAkcUznOMmpypmOAQ8C4V+uAK5lXC+4W7gPcb8DQR5WnkSeOTz3eU2AMI13Hx8Dnw1fHt8pfn7+OP7Jo3AUjsIhAufzr6Yy3M1/ehSOQirAnwKWAhkCWwQlBZMFdwseFnwr+FUoRCgBCg/A4VXiIABzkJCReNotkzFu20AQRcdwjLQmkBMENAmpkAsTWHHUCtJGaSQSVCSROYRr1y59AR9Cl/AhdAnVLsP8fUnzMBj+mT8zK5nZjdmX7+L51uzrzTe7s3x8FoNNxBo6XI5ncTW+imsY4Wb8ELdwBxvyLXEH9/Ag3ltQn8yK8V2cwgoG+WY2Hy9irQ6ZuZjbnfK59BdxCisYyNfqlkt5tgfLYK6vD/r6IdbjVXS4UL6gT0Gfgj4lVSVVJVUlVSVVJVUTaV7FpJnRYUaHGR0eNeEgFsRT+C8f4Fx9HtUzxS4+WfbnU8y19RP9K2ao6F8xQ8UMFTNUaILdSxOYJPBGAceAY8Ax8GpBLzWIKzRrGOEGbuUb9FKJDZmWuIN7+h+Ij/Q8wR4O8LcmmWuSi5hrwlrxu5grX2uqlJnCCi6lrDVP4hpGuOHrFu5gQ74l7uAeHkTHxXFxXBwXx8VxcVwcF8fFcXFcHBfHxXFxXBwXx2XBVRdcdcFVl3rfq630+51YJI5cJnKZyGUil4m6zNV+SPliP1Fu4Q42/5lqG2obahtqG2pbNC2aFk2LpkXTounSP0xM+3bs27Fvx74d+3bs+IuZj+iP/MZOxCfintqe2p7anqoBzZA0t29pl79ki24BAHjadZI/bxMxGMbfu6S0Vf8MCAlUdbDEglBzuWQBOiAlbagqRa1EUScW9869uE3uTrajKP0KiJUZJJYufAAkZkYGxMSH4Cvw2OekLS052ffz6+d9/PrNEdFG8JICqn4vMCoOaBmrikOq00fPNXpM7zzXaZ0+eF6gVfri+R6t0VfPi/R67rNED+i75xXapN+eVyma8xpFwbLndXoaPMOJQX0ZKxVwzwHdD356Dmkp/OS5Rq/Ciec6bYbvPS/Qo/Cb53u0Ef7yvEif5z5L9CT843mFntceel6lt3NeA2vP6/Sm9mNXZtLIC5GylBvOkqKcKpkNDLtk7bgVNzC1ttheUWRDwXYKVRaKG1nk0WEpcnbEc82kZpwZxVMx4uqcFaczOc9TNuJTdiKYEpnURiicI3OWCGU43mdjJXUqE2uoo45ORJ4KxRrsyrxbDFPWHUvMrTg+FkpDy1pRK7YaK2lYyTz3WokDY8rtZnMymUTcbyfYjZJi1DTTUqRCyyyHYzQwo2FfQqJR39j5mIFgnZInePmdLTY7vR3F172dKipU1hxWSt3s7+/0Do56DShplyRlGAbjggSlxDA41hyUUEElTUk51QBRRpcYbYqphdHw1KItRPegLqAbwofRDlgh287c+ReU40M8REyAGB0hnpMGSTfbE41Tp1CM8FZ0jlhBp7fcbaat1aqmeJ+4qMKcOTcDUv4+0p2WuIi9V7U+o7G7l4ZGYndWoUaNHcyJqzJ1WQw3ZXdW3kXO0J3ShZ/0bHsT07HL1d7XRiO3M/OZuTTmLrfPvbuL9p8wiG5TE8/EPRH2b2YnPjdyNILSoFel64pwdWXQVjVGznOEKvquG8JVVvVvfK0eA53tdAc+HLpqdTPHfgv/3r2NE+L/1n3lFbmaM+wOb3hqRPq0j3706ACd67lvD55/AVMsDtsAAAB42mNgZgCD/2kMaQxYAAAp7QHPAAABAAIACAAK//8ADwABAAAADAAAABYAAAACAAEAAAOpAAEABAAAAAEAAAAAeNpjYGRgYOBiMGEwY2DMSSzJY+BgEGBg8vX3UWAQC/L3VWCQYWD4/x+oBoVkYAAA9YAKgnjajZNLaFNREIb/OZO09ap9xlhjlFi0FJGiUbtwISJYTUmNdFGKYCAIFuE2LSSl4LKt70dbX3vd6cqVK1cuRDeuXIgbFRVERIp04cr2v5ODaCoiw/3+c++ZOY+ZuRAAAcryERKWqmU0oRVusJDPoGeoMJjBYWB5GWugnFlL32a0IYGNSNn3ADE0cHYdBC1oxwZ0YrOfiaORXA/HFTuQxCaksSU8O1rCI+Nj45OwPDmGp8bnxpfh+OkQr4xvxqMv74yfjYsTEX8Yf0aUWKUUViUwthtTlcruPdJl3GnMklk5YDxk7Cf3St44ZBypRqsVjWeMZd5XeLt6Nq5i0y86mv5FhZn6k85G/6/RU0+po2PWG1ZpwOxvRTd60YeD6MdxDKPoo054Pef1oddnXr95XaqptHpNes3WbiTHrM5xXdCbektv6x3be4AGvKUJ3tMcPtAUn2gxvvWyl3bhBuYwjwV8wVfut4jvWJKTMipTck/uuxfutR7Ro/QWvasP7FYpBDqjs3peL+hFvaSX9Ype1WuRD3st/ZtPnYfOWj06aGC3prnmtE6zro7V49jymKhF0ydBnyS7vZPdm2Jnp+0UM9wJtQh6iMX5CI7+FdGMmM7pvGRkW9QZsl12MHk5GbCT91kPxfk3JRjXhR5X5FlzKLhTpnm9Tr+c208W3D4yb+fNrQBqQoS5AAB42tWYeVQTyfbH00kI+6IhIKsNg6BAoJoQCQoigg+QzWEfFCTEEMIWXhJWQUkYg4COIOAoKgZBBnEfgZ8wAoooiKPouKAyoigOPnBUUMDd10kAcZn5ed4574+XnKapW+mqW3Xv99O3G4PBQNKv5IwhhaNnTYz0QwoCQpIfQdFc5C4aV4XksWIhyQU1OWEhCFEGigQ5CzUcVlcOA+gEJQsChIeEdlgIL/YH3wLLaRb9PYZZ+hgH6dcXE4nhYTiYOAwTw0ePRZIvMJo2GF5zNjuoqOzM+aOCM+6/D1oOr6h6ehgWC2eEASEuHQixkWIcFsJiNWhzul+9oB8ue14wYFp3PfQaUJ1yFZJDnfKX+ogLxBOI2EB/RBuQJA0loloQk8v2Z7MSLGGPBIYVYgHmSTpwROPJDjiAHc+E/fn0+ER2Agv2Z3KT2QwmD3ZxBobaqsAOzEeoQPoJ1VZFbNCmrQ2Fak+1DwUrv3JSW2Ajm9Ti/5tU0sfkwmTYzQYIdk9fJCSHwQk2YYAgFysQYNrqRvxIJzaIIuZpLVth7VkYm1P4jBoQQh28PD880tvvW9t/tq6JMsjtuG3eFqM0ZndzG79wbMuhI3XJW4f3LWMsdbOKVd7i42mx8XHIsvyr8v26li+ENSE3Lyx5Rj6Z1Ltpf/sPBqVxXgolhr09T1h93FaP1rIIh757zVoVjFS25pqDZCwOTaIKQRsQnAK2BAU0+nJy8hCEnwtMgclkG0CiWdF8fuICa2sOg5dolYwunocu0IrBiQcq6I4YECHoPR4LMIAiac3GWwJzMFdsKjYRGU9cyODGfXSdNZ/HIzPoVqgdaEkumiMZQgUoTU6KUwBqEru6xI7HYQkngaGkPQOPhqeSCGYg6ui2SqNBCPB3Rsg2n6QSTghBmOVnPDtMsu70q5q09uoeLceWVwnJKtkkgZ2SUM3ySKg2ve6G3LsNPcOFhceCdBdXDW1pptkfSZrPX7DNt9+ucXtuZ8kSgyMN7eJNwXdfXVuNX0L1gS5T9mh3eNeYtY/0ibywNO/s1LNv/O8O3SXk3K7cWhausu3e3uYW4frTEX13Ds690b7Xc/Wtdr0VTQfsFa7RjMsp+dZ5pUMn5I2cXJ0V5euY+iYn3K+4Zg2Vd53D1mp2BbRrVWStfJm2KIybuUG7zNJlT6f/xUzHMfMFx32LMXvjlbLDXob7P591LFg98fTr0YMlYjXt3jatrIhz6hYJIvzw0PNUs8tyZx7brghv8LAZoaDqa0MP8oT63Fp0Su5s8vuHy3hPvLsqUvmp+gT505QQ6oyQAFHSUCCqBDN5fCY3AXahJzIRTTBTYpYnKrsmcSPpCcnsuDjmZDyU0HhE01P4TMQA6EkMykRNmQF2YXL57Cg2g85ncxKQ2cBAFj+tiW6JlniTUpqQLQVVqu0H2UqalEnZ/ldYIYSMP5WrEFLHoHYlrCSj9nX+XPnrBfiwUmbugZykp7U+w3dOqbew6E0Vq/Vv/fKyk7L/e5AbsnZjT+zt+WXqLZcfpY6kVK3lOLQUHVZtjH4eV9zZ5Efe7+44Wn8tbJUedvcr61jDyvGK0irdDmzfOi+/+2oRjxbrr21Q7XVqr72T07QqPQaxwm0XEKvd4IsITzWYfCHVllIyc/vMht5o65o/7rfmbTQ/nW+UE9WUHRLMSWpxqDHNCevUIDns/n4w4JRSQtu7M8tuN8jP+NE4o2eR2WXD1Ee7kXPDfxjr9LQdc3Mp1V0lNizoDx99nDGcuT8S2jzqrdx7yTiouuTCoQ3Jhx43qj7r974pfh0tPqS58FjOqV8miNEDBDf+Q2LMnCKGAiCgJyyEAc4ybiwANDBfbCu2EYG/4oYsV6aniouzlCJEKUX+DiEQAfVQihA0Myt1gPZkfuOIKihC0ESjkREylfIpSFBOL4t9ORjS6qqP5KZtt9jaIjwAXdf3unAkLyThjsK8ivCOziLiAN5P9YmbmTWGdqT/XJFP6VXjSNK4k52RbyKSNZxPyzn28OGPmHddgVt9TH7bZ+aTfuj/6M7PzC8OnLsZfvsXi/WL6nbV3ewLft9ce2btaJdK2dMf31lcWeinp0czG3daBoT4N+jBnNAx08+072erWX3fqc9bf8B4YOWnOl71lcqwA1SZQq1c4ug8HkyBlydFxrEZ8HIuO57OTftYsbBzEj+aw2Xz06TStAdUG+SDNCVNMClNQf1XejABAWWi1gdtcpN4fNiHyU/hcGORhcBe9gObACY3ngdzouAkHhOm82FJhvDQFElJSfk4RbiJdHguYx6wR72zksXXbGr0yYW6cFYzpbdpCQBsALAn23yN/JtZBrURNRoenCDtjKhz4SLVa8MHfvpn9g/5uS824HNJhEby90Yl/Zd3Lvd6/Ztx062Rn6kLDTefVnz9hmgV2pKb4bhwjuHYs5A1O59DdWeVjmddbDbj01lm3jEPHgnoIWkVd7U1ZpLMjvR5266zcINdG3qjTKLyLvg2zj5D6wgo6OOO6UQlxTR4RHfR0lRrQHWPZYR7WXeNJrQvu5tWCOyJW3ELMhYH1B+8a62X/Xv1DL9F2GPdFm+N6n9aWaGuvK9KY7marZX3TxfPhc+5uvHEs4SMeSegsDdITui1jetZIRt0xC3Up4MWFUYDBWPZD6r/jEgNXxOR/TZYOcxZlREQcd3F6IlM/kKoB92R7i9KOVFig/FswAJMgnKEyB0SvVgKyWvjQBCYOylNLKSl/5fxYyTygPnUL7HAUFf/72L9mcjjp7CkgqeDVeVh4hXgOxAMArUU0axmMa1Z7Ci0ep0N5CfqV7zm5gdXdEUHNv0Qe7orK+aq+yzLNTpWYI7WNxMUiuOwOB/Pm8yT2iQjGcjAowU0p8CDnfoP9x9CEpEBES2jAFpGiY1F8F8BMZFBp0gBOE/GNmMAVxoCfUQXzJLl/gxpylNcpgBHlbmshtfCa/54KbbaNLGj3Kl4tgK5jbqjstxw5Av8y8edvF18w3kPnX2EVJ3aDs4WOKxdMm5S35/N08avw2vsLL/3SmA9dLLTdYB7d3l9oAacnbB1S3/ptzG1dsjve8lDGzHtBr4D3jaN61/4NL9iBTKfxjSnd66m6WpopC5NRp6J0nHqEa3HwnaN5UclC/W+68t+0OSxlxb0oNc5RS1EHQjliGgd83qCf1H3n7LSOkla8cv9ORt0dLM/q2P+V/GDchW9ys7GfvqTCg3Qprh66eOFSZJOWqCpeqPj0hnRqHN8Pm+yFpMnEoI5kUncBATNCOkOaJK8OQkcfloiE/ZAtSCZXboRi4CDbJ1UVzaLzafHwR6uU86SYW82g8vhcaL4sD/6J4XOZcJB9Dj2atl9IdkGmSWt4vHKmuoBkrF9E5lcaR9vcmbcX8z8t49Hxa7iEnZGoOqlHq1NNtQ8L8r+cLjcq9s8h9a9be/ipzoeysaG/r6tLlWd+fuCniS4E6rlSPaGjIUmMwsatnV1KlAzuffdgt+mnc9bNrA4kUxlrDuU1dV2+Mbr8XNvcm90V4p7FEf2jKx5ciHp1Dhz+WrjXU2ZJw4e9/w1ZKma9+XvvLwnaZeN0m6ddN8NiNLnnI+QI58FXGVydQRovojtxFQRZVKuPAaFLIsv+TPpuvi7THZKFewqQ6d0lI/Raf6V6JTg8AuFEA4kTaOQBM1fRyGnqV9hv7giOpv+NyticsFsiS/f4NHsyPoyamYQFGXrXII6hu4lXgNNpA9vIfRkNxYMutNferzz+cM45w7LmaR977fHa9Uutm6/zmh6Wlf0IIYb2Tf6mwPtcbWjwqpGN4Fw1QpPj+cG8Cv1IsVLBjpBrtp7Njx7vWnXoXFVaq+DygHX4oil5jve7eB4LTxqy0rUEL0PtV8Zej9OuJ+awfR8uy2+jlTssXNDokaz49HIktqe2qu3Hu5yLlj7LrOhcstQwohx3tmU+d55ocr+csgVi7mH/fo2pcfWpbg2qRx8HjbH8v6FPLDIE7czrbPK55By668m8sqnioVjGsONBfU7Sm+sdCAOD2IJs8y8HXI5lLwrot5/hVCSHIeK2PdcOT6YuK5r628FVZVWOZ33MoouGIlo7HtICLM3Itr8iQhxLBSLDCwEAcH5/1nsfQHoH14tiROBxrSMUEEk+tOZygVFHKIy/UUWSpsPLWVEDUzvJYFvPlyIR9D730s7+6MLiP7plHb1WHd7lWIgf9HrEx7hBVmZtsMJK5w3p4KV2Egb6orLyYpKVZ4X3RV6qOmxRUP/Mp1zJJJCKitprQ3MtC77tRDnI+jIT36fG2P4x96G/F27K16wc/YoiAbtuo4GqWycu3YwZ0zk2h+Q1FVqzarxfQurjD4yOjS873f9Wt8FN06MLQq0bF4AvTeNc/Wt37w9ZS5MKpfgRwit+eA8ARFCcagpWhJ61n/lUfgLL+umRSUMLS+mxUD5wxtHCA3BVI8coo7ewxBABVRkPlp50EI/C8Fw5e6ivgLlK7ec18Sdr/6z8E7Bs4jPQ1BQSMzXjXR8iHXdXHJg+0XtGvaOs06OjTOvVV4PVans3WWoYBZcIOzGL+lc/31Tfml8Ecd8lBfOSx/sJjs/KBno7jD9Bz5Vr+7aFeHx2NGg526vqzLHrmfUj8wsUYg47lyziiz3tOZlxFLbcehbtSCNjrZTd9edhG3kTz2QY/mzkn7ajcH8Gxe7/30A');
  font-style: normal;
  font-weight: bold;
}
@font-face {
  font-family: 'Open SansD6FFC9F9';
  src: url('data:application/font-woff;base64,d09GRgABAAAAADfUABMAAAAAaVQAAAAAAAAAAAAAAAAAAAAAAAAAAAAAAABEU0lHAAAqKAAADaoAABV0nhJEHUdERUYAACfMAAAAHgAAAB4AJgOvR1BPUwAAJ+wAAAA0AAAAOAs3DzdHU1VCAAAoIAAAAgYAAAPGDis9t09TLzIAAAIkAAAAXwAAAGChPpnQY21hcAAAA8AAAAB+AAAAoAFWDHljdnQgAAAJ5AAAAFkAAACiD00YpGZwZ20AAARAAAAEqQAAB7R+YbYRZ2FzcAAAJ7wAAAAQAAAAEAAVACNnbHlmAAAKQAAAGAcAACP+9Wfof2hlYWQAAAGoAAAANgAAADb3duKmaGhlYQAAAeAAAAAhAAAAJA3MCWhobXR4AAAChAAAAToAAA6EcOwic2tlcm4AACMQAAAB4QAABD4fBxfGbG9jYQAAIkgAAADFAAAHVl4tVbxtYXhwAAACBAAAACAAAAAgBS8IYm5hbWUAACT0AAACsgAABVhyuzWucG9zdAAAJ6gAAAATAAAAIP9pAGZwcmVwAAAI7AAAAPgAAAEJQ7eWpAABAAAAARmaZp06hV8PPPUACQgAAAAAAMk1MYsAAAAAyehMTPua/dUJoghiAAAACQACAAAAAAAAeNpjYGRg4Oj9u4KBgXPN71n/qjkXMQBFkAHzDACncAdGAAAAAAEAAAOqAEIAAwA6AAQAAgAQAC8AXAAAAQ4HtAADAAF42mNgZtnGOIGBlYGDdRarMQMDozyEZr7IkMb4kYOJiZuNjZmVhYmJ5QED03sHBoVoBgYGDSBmMHQMdmYACvxmYZP/J8LQwtHLFKHAwDgfJMfiwboNSCkwMAMA3CMPPAB42u2XP0vDQBjGHy5v/gwOIgEHKdKpiBQRdSjFzU9QOmeQIqXQoYSOGTs4OXRxchAnp0wOUgRxukGklH6G0k3ED+CT06VY0cGhw/uDH9y9d5e7JJDwyDMeQSQGTAyHd4QBlmASNOjxQm2Ipinj0rwiliHO6Ii2aEJ36YD2v/pt2inm4wf8dboH668h86ewktIy+xP2Z7DmFk133jnrFdiwBhtEsK42ZruOTN441kJHutjgunt5AsI2tuQKEX6B+yXuGbwglRnNkJo7lOQUFe6ZmwDXbt6Ba+dhD3lRl6mbn7u1J8i9Me9zgm2O3YgBgho2ZZ/XiGC8BzSgKIqiKMq/ISP+q+kqnzHso1Sob0tRlFXAq+JQzpl13lFlFtxxee2CmWVJfvO7i98u5p7et6xY/8xkf+EDeh1NpwAAeNpjYGBgZGAGYgYGHgYWhilAWopBACjCxaDAoMSgyWDF4MngxxDBkMiQyVDAUPWb5f9/oBqQnAaDLoMjgzdDAFAumSGboeg3w////x9DIAMDjAXhgW2AACEGZCAGxCoMqgxqDOpAEzUZtBi0macx9zKZMJkyxTLFAQCtKCPBAAB42nVVz1PbRhTeFQYMGCJTyjDVIatu7MJgl3SStkApbG3J2HXTYgwzK+hBIiZjeuKUQ6ad8a2MSP+XJ3IxOeXaQ/+HHNpbOSbX9L2VTSAz1Qhr3/d+7vfeLmr78CDQ+3vt3dbOTz8++qH5faO+XfO9auU7tbX57cY362urX3/15Rf3Vz4vlxY/KxbuyU/duwtzefvOzPTU5ER2fGw0M2JxVhLAQx9GCiJfi6Qvo3q5JPyFrlcu+bIWgogE4CdTlPW6gWQEIhRQxE90Aw5BoeWTDyxVaqmuLbktNtgGpZAC/vKk6PODlsb1H54MBFyZ9SOzzhSNMI2C66KHqYqqFT7UnnZjP8QaeTI1WZXV48lyiSWTU7icwhUsytOEL25ys7AW/fXEYtlpSos79aMO7LS07zmuG5RLDZiRnlGxqgkJY1UYNyHFCZXOzkVSehU/79vsKFzOdWQn+lnDSIS+8Ygfx79DfhmWpAdLz/5ewJ0fQ0l6PixT1ObudZ7m+5QcRgu2FPEbhtuRV//eRqIBMlaw3zBaglUFvqtdepwach3HNSlqcRhH/Xe9IylsGSe5XHzqI91sR2OI/ruX5w7Ungdgh12+Hgy2XtttwketQw1WoSa6ESL4bkl31XHz1zY7/6dmSAuSgwy7LtFw3lfsCAXotXQqC3bkXDC1shyAFZLm1VDz8T5pekPNtXsosbfNto4hU2h0pI+Mn0fQO8Lp+oUaI22Yeeu4Mp7Ni7WVwNgKrKrROREwWkSS0OumA84NucS2EWbepp8rBxMU87NiTWIYiuNLPxy8T7sLGEAg0fXldBD2NCgPFyoadMxP7q+gRxRiw04800xYkacwJyvX3aWy/JO2Ni4DN5irAgsfD7xgxTfnSvhx6KUlUCzZ0pfswbvXyUPhvHjAHrLAI+P5Kk5Z0Y915wncDZ0OnrsnQjsuqAA7HEh9HNDYIUNLrx0zHIGZlT3dbMtm60CvDgpJFRQuU/A/CCO1k4bBAYRsISu05YwEaGgjIGq4kJUN/IXxQhb/bCTcoDS4lQ2hucOG1lgGLAn/2BvYkXwr6CiNU7U+jDZGIsap1h03cNOnXLJQLQaJ0SNLpNaHKrymUJHF+azWDURcLtDQCy2PZSC7AtSOpr0RPYblARmG80Gv9m5JN8hCmpiL6qFAZEJt2blJLmwb+Vqsf6BuDNUizspmO6bgchCQYeUNYDTCajXvmLuADrTEu1fYeKTNgY4Tpegwd9cpiGx0YtnWG8Ya75PfnGeUa5Y1eXOvUi7h1VZJJD9rJYqftQ/0pc2YONvTFxa3qmElSO6hTl8KxpRBLUIJJEGQQJF2Ucgae+dSMdYz2owBjPy4z5nBskOMs8d9K8XsNFHRJFLMQk0m1aihdQaxbIr1DGaehBFlanJUZdWEylnTlpNwgi4QeckZm+DsRY5PcydBr10D93kvmVBOatFDC5VWeLb/PvX+gX6RY+hmfjFRhR4cl4UuNhv/rfiiQ4Pya9CNw4AOG5vH1uDLgctNbJPcxELGcjApjyswJSuEbxG+leJjhI/jiPJ5ju497P0OcJqAQ+3ikRSf/OnE9hV1KsBLJbb/Kf8HKfchKQAAAHjaTYu7TsNAEEV3vE6iVGOIsIjAHvNwmu1Y+kQpTMKCeJiR4kRKRU9hU0ODlCaIlq/wustf8CEUfIJxqDjF1T26uqPP7tEk4ghCpolkCgHDYViG8toM6MpoMklMg3OPY33K/V5NHbemtqzpcqpp2mw9vcstkOzq5i0B5VCWUl4kffpO4EQf86E+YF/v8Q4gexoZ8QYdwi90EGt02g4IBi34SbyIUvwI1xPw6kMLNvBRPaRKmU2nvje2e7uwsLJxus3R3dy2V1bwfDGrAN6zt/VajANjz9KZjYLM2MemeEHli3GW50ot8+JZbSlUXqj//On+8hdxO0EGeNpjE2EQZ/Bj3QYkS1m3sZ5lQAEsHgwiDBMZGP6/AfEQ5D8REAnUJfxnyv+3/1r/v/q3Eigi8W8PA1mAA0J1MzQy3GWYwdDP0Mcwk6GDoZGRn6ELAE09H/8AAAB42r1aeVxUdbv/LWebfebMCogyjAMCGsKAI5oxJqGgppmSx7xmZWaapeHSm9dKTc00UUzczS1CojJfxCU1t1wyNVtdKm9pmuU1Wy1lft3nnJlh0Xrff97PhQ/DzGHm9+zf5/ucB0TQboQ4PV+HKBKRczNHecJREaHM7MwAzgxkBrLa2702bxB+dtOi+s0jyD/CM/m6a8UjuPOIoOm0kmyIfrpVyISoyFFO0glEpBTlB45k22Scl2cL2OAcTH3UCz84v80jaSQjbUQaXxe+QqzqD0IY9WPbiRfOMqEWIaOI9BzizBZDqnpQfpNj7FY5GBCI0yG7fSmk37LyNfPmvzR71YKlJAvr8NE3drPsX66wDjuq8X711C5wqjF2KqeHc5HZoqdcavNTsZWIvg5ybg5JDbhkYlxWvmr2S/PnrVGPZX+wTlXb8eErv+Cju99kWXBqf3yS5JOxYLdtE0E8B5cyA9pxoGCu19kff49PLl4Mlxf/eRbPQj8hA/KEDAJCRpOO9lF0LpSfob5flR3M6RDIdjkdgi85ZXGXvE5db88LdBvZ7Y47unUtzFdtcCBETmtetm8miOMpJXJMfVAd+zA5HT5TqXrvWjG8j6Dhf17i2vFHQKobtQk5ZGQUkBDn0Tl7KjqRWnoqNA4UQJ6IEo0+8CUTm1UOZMtYe7RpV7h2P/x26bfLv1y+Wv9VxbrKhQsr11WQL9h09gJ+Bj+Bn8ZPsKdZOdvNvsCpuDN8+9kZ0Ho7aH0YtNGj1iGrDmEJG4ycThSxTsAeUF/Oy5TzouJButdnywkKgpiKA+TwGsmZ8/FAPG0OJ08d57yl5gmcAScOg1z184dRHMoIuT1YtCO7GXPxCVZ9T8UqYk8vRT04ZpY7apbXm4tvI7k5Kb5kOD3iaiJip5fz1+fjKRvGdJz79L1rhw187/LR75Z/ynaRK2V42sbF8+4eP+vWPmOrPto4m135gB2Q1EgMAb8mgAapqFuodQKyiyKirmST0CaNul1uV0/F7db7/S17Kn5Rb+up6Bu9jPI8mdqvJpphhyA6XaAO501OSc11uQJJNqvXlxvI7tCgrqovvbxi3oZq9iX7ddzue+/7bCiexIbMK3/t4IKnh1aP7j/o+6mfXOKGzNnYUnLVlh//ytd2ZWYWTsP6skUzRj2VUzim+117IRQoA7w3kt8J8ZDRraGWMq8jxCBSRHlqd2Be5nspOosoy1QUaEN8Ahk2FIiqHAhE1fbZfDZwKrzwQsx8goi5kSdfDueRug0n2fN6qX06C+K+bAPuO59+UZ+Gz5fVDs0PTwD/TQf/JUJOxKNOoVYWGueQHG7KtUhA4CyEBKcTYugUBGNPRbjJdY1uy+acDuRL1jwGrrJ6k8VUu9fppR1IuwtYx86wq1MLP3how142676XS4Lks/Bmfymd/M2Bs4z1WdUuULkCZycGSc0SVuRWPTMetMqEqLpQa1QQ8sXbDF4vaGOjKX6jwZzYWzGYzQ7qcPdUHHFU6q0AQDbVLa+Jj2IYhbzZbieEkNBANON8yYiPxVVwOlyu8bgP7jG2a+8Hv//daHzs8rtn//j4LPsNfz93Rfn8QRVK3wVkLH4Tv2Yvi2On2f6ay++fY9fxgIP/XD+/snhq4cMbR6j5CDHNAH8KgL5WzPOIUFGipJdCBaTGMOY2qALsBVzCOJEMqT9Lj4Sr+cQl068dA0wZAdanadYno1tQ71Ca25LiaEsTdToq2BwWIbO9YEtLSkvqqaSlGZExvrdijEO+3goSb07uvCZuiIRKxTXRFUW33Bx/Cjx0oA5XJMdTBQEnq95wd1Bfkh4Hv5uxYGMF++K7epz9wpPfT3x10cLK5XsWzsCdJs+d8HLZxPn84W3rHt1YNODtSXUnj2y/PufOTWNe3nG98skZc566f1H30DL68JPDBj93+60vDH5oohrbkWCdihlu5EddQ8kJtmS9HpwGsU01t4TIOsxm4nB4ILQiEXsrpHnayXkZzQKLIdcg7QAa7T4hYhHgpEuOGAE2qVakcP7wiHEFfYdf+dVgDNY9sefcnx8sPPMkc5Qtn7fg3iUD+y2ghfWVjrJ4KNLA3fd8+8E5LC1hp3H7LevmvVL8bOEjG4ermmudgxsGGO5UMdwKZYGQy22291HM1oYmEsNwWyBwYy+x5QSyb+gqEyY17S307Zkz1RZDEHzxVn47hNSM8kItidkgYV7t6pQTOavFTIoUA282Q+tBHLSeQAQcGpuHTXZDJ/Kq/R0HMAbnCvDRoXXhutoacnsZyWcPVXt9rrQafJxl8tuvFZCR+N2SyUNLWWeQcggCshOy2AxRSkJFoRQ7l6i3xMWZ9ZxoBmyULB6Lp1ixWMzIHFesmGXkLlbgc3+PrdEy9CZxavo5OZuD83nt3kj9+Wy26LNDeAU0T27+bNybXb3MSDX21K7csOsaznrrn5vf5uve2D51fZw+j53e9zktGDtj0ujw/PAXs8qff1btBZMhs45pdZMSclCzQ2embo+MihSZMwjgL3vzVgTJk4xsVhTIDjoFXxKy5citA9luMYV2/pFdxKY/luxbfIbtYKvX4/wT52t6VPIB9g67yL5iB4IL8/Dz+JGvcf8t/cvvVHMDPMYPBI9JyKbmhpnTIQ7Jdt5UrPCUMxcrapRu7u/ICzwuCVF44rMFkuAMNpGVsVF4Fx6An6oFWd9cPYahaslFVsGm8HVsBnsVt8TJ18dAAwabQS79HeQaVPwW9HrMIQlzRpOgK1KglAnhixRCsb5IwfLf4reqhDP6Q3+vP04zw5PIkPAaMp2vW8TSKsLnm0jSoexQPPAmTCVM9YYbBMkRjLtJgi8mAZdWx46Hw8MXF0Ujx3eByCWoVjikOELMCRLXIhElFEEX4o1GW5Fi5Hh3kcLb/74LeW1Csziqz1XcD4JVvfCP466sZLVs7mY88MJ3792+fzP7lX2MvdizeD7bSlg4z5+CZ+Nh5/A9m0oq+rM97Dw7wY768J6I7XwrzcuBUJwOYyRxHI94k1GiRYok8XqBQr9WyzAAddikChuMhwYdgMcA36q6nlVXU1JNNoT7At8uJ4+pHugPSVSiSQiGWvBYT4HdUEyBnHICV6wIVA+viiNBhObmyb+pxQGrCtpSoaWINjcpCbOaGkJqah7wcdX+Bx7wXy/xRezgLmpS0kNO1QaeGPSqHUTidU1tyGsWOyxq6gOQcBcPhr9fUl1NFh0K15J3nw/vBRMyyCfh6U0yhIfeZ6YgCngIsBkIYTT1on7Jaq+q7HUeqlYT7Nq5pZHPCmPhs3bILo/E8wJ0eJNgcjix3kYFYEVmJKjKqdq58250MPa5nCoFAg0DNpW2+jDty6ySeQVG+JiEP2LVZokZeevSj+uH8HXXizng5fSNNTuv/RSNbj7ItqJbQk4dMF5ssQDw2mQDFS0SxWJTrzQPbFQwiE0hQYhu/p76ryTril00USJm8jJ3+ERt/W4Q2CkB+/Np9yhScCO0OpJRTiheD7aCbcju0EOc9XpBFOViRaTCDZWU19jygJ1qhC8JR3mpjxvBjrPzNdV4EmkdNiz5+r2dh3Zyxi9/CIPscEL56vlzVcmT2Tp+J8wgFqiznBCQdBeoQvVQZ9QkmuKKFBMn2qHEgMbn728osqYVBjMZwLMYqask1HQm4Xd+fRQPvsrOBlXIxENxAcwdD1wvDf/48+9Xf/o5DPPJBTbndlaBiwnU2Qj8EJ7FxrBV7DN2BGfjdJhUstiRqH+OgX+M0GV7hPwmjIlRZxMNer2oI5zLrTPB6FismEyEUmeRQqmBaPH527ajaa75i3NaedDfH3MbYBGej0ECO4VfPMRWsmMXa6te2/EFGRpexdcdPca+HB5+nAwtLyub/yzkicpcCKBUa9V7Le3Q/D12nvOnGFtSlwuQysVRAEPaFKGaDxecLylGkYGUpGrMK4JUGluBecXFEfbtFVY/Z9DHI6prupSVv/8mO35qc+6m12Yu7jh91vnX8fTdJ7qtS2k7pbTX/f1yig6uXn+w70u9xj3c6/67svptV5FEBv8NAv+JMOXJCPOYUglGTA7qkIvhcwN0RMAJQMNLZlezLK4Hy+JbLdIweRtgchycY0P+kM2K9SKMd7JNopwJDoraGGjazGwONSdy4VWETNr4OPYh+x2+z1Qf3LP1IF9Xf+c19jVOqqdv1Bdu3vfuFroF5MAXt1ebSuNDBmhdBgkoDaWqooHoOAqHB7DKY4CVBjnj5vCPVeFfanHfTsmtO0Um7Po71y5dsxpOS0BI7AWnxakzbpw+Id5pNvM6jw3gUxcpY62OY7cGoIJTVGqknm5XT48KsQf4d6vYSWcOdrVnX1exSbUX2rsScrFQi+3tvfbc87X0o677Hc+tqA+A8H/sXLr5TfqP+meW7Z37Pp2ueg/gm6vQkNYXkjmBB5gVVJjlVJjlmsOspgZooBI1gNiK3cABxtTi86zzdjwKP7aJdSbTwpNJPdkW3kG6hXuptQxzLz3CDVLtRN1D/mTJ0LJlXJwsUehixNCyu0IMQFOdlkIFcj6+UOFdUE75/3pI8qZGKbTVH9TGoui067T5IZy5ojYl0X5eqd/ap9ZuJfZtjz816/XAXbvv37eDmZe9Vbn/zdHLHy6qWoZ7WYWCKZP6P9M2+41dYcf46iUPiuLo0kFDwC+loPdsbnCEo1mggnXU4xZMhYpgRXKhglw3cjQ+ytFcUCbQ0bXcAr5Ghl+G4Uv3a5+V7QLBqdls49pVs+Y95sB+bMR23DbZ/aIrkZW8d6LzgjzwFkjlgoIDaqMVuj3kTRTcyGy2CbYkr+y0QLiwkep04CWdldoLFepqVsHQbBtvTGmO8vuE2H0ZdyA1Fa77NA/lRAuZLtWVfvPZD1c+PTPRJHKVM9nK6iXLqsuXLV3wKk7BFvhuu6ZPb7zzj0sTtx71XTxw9tiHn0a1lME3dpjGO4daefRuA6WQuS0S3IZCxe1GguDQHGVu5qimPCjQ1GWy0+l1Rdwl0GRB9MI898zP7ALmPz96JWzit1a99frAFcufW2EmXeY4cBssYh3uyH788pHdB4tfSvHSb2oWr3hVzeZE6OxmoRVywCyS6DAa7YSIlKdOlx4STA8gI/KFil20UDXHAjGCEr2TZFNLTqNn0LVyg7lWbwzyAHVWsouV+/bh++8ZnzG0YMgg7KYH6vPogZ63dsEv+aa3mvwC9EyKUpmDywLPpKMg6ooeC92WEdfRb2zVhc+yYztP0pNbtPLH6W/v1sKSa8ktVKTO3RV9spRukSySKz2ddFfSLW3yuyttrK5buiuuhKjrGkLsycy0QTFm/E3vcMbG5VRtptTGOfUGEaB3MKXxEZIBx8ZoH5hnV1/k5sAzLutwi7af78rKGFk8aM/Gd9jn7NvPLj47Lj0vdMeAUSf2l9zBbBVzjh96bPGBsU8Pmjru59/GP831eMTjG9t99S6p44B2GRVlde+sKh9WHm/vm3vroHRf1aO1ex3XkTJ48ijljkfpraUTLl19GuK0AVCnAPLcpfJUs1GSdMilc7k9Zp0sc4WKbIVJW+dUwaeht8d4hVr/tkgCa2TPIQaixU9XPjX19ZcrKyV91qZxhw6Rd2c8t/3T8F7BwdIGdOxz7zsfhHNVRFoDiTKcPwPRsgDm2dSZHmOrzST2UEzEgtXMONp0MFYHHtpkOMYllZW1HdPbdOrUJr0j1wOn5eV26NgxGERRuxLBLivqALzFrNcbDJLA8RJnk6ELW62SREWDk1oiPSMTRORHwpgXNQ1ryI5jTNYh4v4ZA/ED77ICfPoQmzx53TqJZHV5EE9k7cKzifAoGy446g8ESyOycQnIpsgV0gFUcDxBmjWxu8WqIary8B7t3cJhyFQfKgz5nDabDCHw6WQfbe1v4XI65TjOFAdo1yrOarcAA3RqlDY/elMPEjEQuGFkbhKUxui41dgkuWMREvxjJix7qXLMxOXzK2cmSJmvjcS4j5S1beK2reTQtGkbt4aXq7/f/iS8m+tR0XfQtpJh73yoRi2aMaCvA2WFPMihpoxD53IadVYrJIzVqrf8XcI0zxd302ypWaWqEdgydv9BNVu2farJvUvRhEZw7gGQaUQedVa2I5OIxPg4vQuwxEqtzQC46awMSUJyVWBDjXUGxfUA++nygnP/jY2Xz2NL/Y6qtWvXr39lbSXxs1/YRy9g8jq0hAx2lF3/8PPTHx0/qSLtBsCT8ZrVXpQfSoozcKIotZIlOdnHGZDF4ixULFadRUpALRqhNr+R0jUUjYa2KanRKSDiBJUQq3DrjClJ3hj11q1GY+VMtxSqfuzU//54uaqCLK2eu3q1o0+/oSWsi5BTMagv+5T9zH5in9Cz2w77Lxw4/96R05H40FTQ1AoTm8Ok0+n1BOYSiwnpnQgwF65rusl5zXYnMYCNKUXWFXVyF+RM31E5yy51qeEGG5daTqwO13I9Do8aF2G2tBSktIb6ahFhtry9gdkWKi6rQHUNccn8K24rNN7+zUlJvYXcTG1p6bmjp57qs6n/1DmPr14yJf/UzrfWd35lxoQn2w2bu3cWzlhSecfSNrfcPSB07215Ax7tOWNZj5kFxV3b3tYxt/s80LHVn5dIFV8I0VBnF4dDZ9DJlPO49XarvbtiDlktIipUxGiw4o80ozfQs7M7qH0QGITahIIBp3o/wuEictt+noRH0tmeFSsKh+Lb2J4h403iMyYb7kPm9L3jOzYlPOnBkWqlrIOszeN6QM7khOKwXTQa9Xa902U0maySw6JVi8sQ41gqcw00n9pirBjIQoxn2XAvKJaXK2d5dIFN4w4e4HqE8wBcPyGh61sW3FWy8zg5gqIMmYBkdWOlx3qjiddhi0bnAjF+7NXoa6CDbAeUW8WGbrzU1ywZxr+/kQ2FQyecK8jFvUn76yrfdgNC+eC0FqhtyKFLSGzpdplNwOo5KV7WWZDkbMqSA4EGpkwhzQVRvZ0oy2pOAUfWRHYAkVzmIXuO1KblsV3skzdGPi5Jhiz5UO2+jg6J871Tw46TaZ2Pv3lf+BmYLx5kfXvmbcol48Oza8a3riCfg1KgVSrYKGk2JodsIi8Ap1AXc1gyODkwtjldjjJlrLHmLWzaDuzFSW+zaXj+dnaEvbedZBE3G4zXhS+Gj+HtrADOJ1DxApzvVKciMJO63BwMkkA5TQkSdKz87CbTblb7JrYJkcwGGhUkG6/0sUumu89vZGmFbz/fqzhY8FpRF3Bw2af3Ba6S/76etHWZbbpx13JtewqVOxok6tTdmIQpYByHOb2B57orvAVL3RW1i/zVbkzbC3jp6PpvSEn4GLkQ3kj+aywtmTKlftuff6pcjGsBXCwFFUFiiKgXqUMoet3Y5HqfxuvCR3A9FRURQJPGz/GjG/6+9y/+3if69xxo7t20edLx55MIRfHbzZXGdplGQUYC8sRpu8wUaun973eZTeHbffXLk7/9cerEH2Fu2dwXV64se3EpyWS/soM4F5uBKueyw+zHD7797uj7ly6qfm0HKgS5ITAvpoRs2r04ZDCKHDhXZ42uMfNUPtcgObLHFLU9ZnC11O22ikH4mdkk64c53dqPeQKr98XSIFafgUVxUBMedYvpNmM+usZM8bixO7rIbCC20dn5LxaZgsi7vfSz+n54/oqxbWdPHLh88KBdP+0/NXUb20rIzuk4c+KIu7ve83CX4tFVVRWlbz97QdD2mGwhl8CNgyh0D6VQLrLJ5CKbTO6GTWaKtsn0/8u77f/RXSYV/+0u082quOFaVGR1wrp5l9lb0clmS2SdaaWtG9bNoOtfbDT9f7HRHH6yKpxNdm45yWYY9WkFLC+BvYhLJ9P99QV48KkvSwaHV6qenA6eTOTu+9cbTau20fT/RzaaQ1bFNpok5a83mlBF0Y0mESDHIvFez2WAljfvCa2odbM9Ib5xT8jWRzaFcGp0UwinJmiVORJs90MW/c1uTd+4W0vRdmv+/4/dGv7h3+3WIijE74uiEOAW+KVIs2gs4HZQ44rpamXonfE0Pb1ly9ZOmtHWm1qotPYmtLDEWzyyRyxUPFYZKIDcbHz3aOw6ZlYDFWiY1Xk1uxqn+SAMB02oDOlVvYhb+dq8JYvwaZ1hzPmTP/z80ZlJBs+0S3/8tLDnhxPmvjJx83sZX7//Px8cPzmq9YOv4nZYjyWcVVl+fd2lS4Ur029ZXx65w4xLtf8XsdUhjscUxf5dJHIv/FC1ehsL/R9p8JK2AHjaY2BgkIdDVyRYwDAbCjcwXGJ4zajLGMY4nfErkzlTE9N9ZkbmAuazLMwo0IllLsttVnFWH9Yq1lOsv9n0gDCWrZptJ9sHtg/suuwN7Gc5FDhcOCo45nM85hTGgPlAuIrzL5cXVxe3HHcMdxcQnuC+z2POU8iziZcdCK14e3jP8HHyGfBV863me8IvMApH4SgcIlCGX4PK0ILfYxSOQirAQP4J/Lv4fwtECywQeC3wWVBMUE6wWrAdCl/B4X/iIAC8vO/IAAAAeNotkzFu20AQRcdwjLTmHWgSEgK5MIEVR60gMQogSCRWkUTmEK5du8wFfAgXuYIPoUuoThnm70uah8Hun/+Hs5KZ3Zh9cvHXrdnnmy92Z/n4LAabiDV0uBzfxdX4Kq5hAzfjh7iDe9hy3lFHeIBH8d6CfDIrxjdxCisYlJvZfLyItRwyczG3O53n0l/EKaxg4LyWWy7luz1YBnPdPuj2Q6zHq+hwofMCnwKfAp+SrpKukq6SrpKukq6JNK9i0sxwmOEww+FREw5iQT2F/84DnMvnUZ6pdvHJsj+/xVxf/YR/xQwV/hUzVMxQMUOFJti9NIFJAm8USAwkBhIDrxb0UoO4QrOGDdzAnXKDXiqx5aSjjvCA/5H6hOcZ9nCAPzTJXJNcxFwT1qrfxFzntaZKJ1NYwaWUteZJXMMGbrjdwT1sOe+oIzzAo+ikOClOipPipDgpToqT4qQ4KU6Kk+KkOClOipPipCzY6oKtLtjqUu97tZV+vxNrqBs207CZhs00bKbRZq72VcoX+4Zyyzxb5tkyz5b0Hbd72P5n8mzxbPFs8Wzx7NB0aDo0HZoOTYcmpn+emPYQyY3kRnIje4ikf+dbTuhP/PbO1Gfqnt6e3p7enq4BzZA0tz/TN/4F9y537AAAAHjadVLPaxNBFH6b9Cdtg4gHEZE5ijSTTfGgRYS0DaUQWmilJxGmu+Nm2mR3mZkQ0qNXb/4NXnrzDxBP4tmT+Bf4d/jN7CRNbc0ys9+8973vffOyRPQoek0RVb+XWBWOaBWnCtdomT4GXKcn9CnghTnOIq3Tl4CXaIW+BrxMxzPOCj2g7wGv0WP6HfA68RneIB4tBdygZ9FzdIwWVnHS0buAI7of/Qy4Ro2aDbhOr2ofAl6Y4yzSw9q3gJfoXu1XwMv0ecZZoae1PwGv0Yt6I+B1ejvDG8DnATfoTf3HnsqUVZcyZamwgiVFOdEq61t2xbbidtzE1t5k+0WRDSTbLXRZaGFVkfOjUubsROSGKcMEs1qkcij0BSveT+kiT9lQTNiZZFpmylip0UflLJHaCrzPR1qZVCVO0PBjmY0GQndMIvNUatZk1z12RmqQsnYcn0ptwGZt3o5d2mVnFXP++taW263WeDzmIqQTZHlSDFt2UspUGpXlEON9Oxz0FCgG5kZex/Yl65QiwStkNtm08RaP57U9ixc6aw0qpmn1Dna7hyfdJpi0R4oyLIt1SZJSYlgCZwGUUEElTUh7Vh9RRldYWxRTG6sZUJs2Ed0HuwBvAB1Gu8Aa1W4XXr+gHF/hEWISiNEJ4jkZIOV319F6dgrGEG9NF4gV9P6Wuqt0Xh1rgveZj2rsmVezQDrcR/luiY+4e1Xncxr5exlwFLJThwYej73OCL2chw5iifeceg2Ge7M777GDGoUq19XNJ6ZTX2GCtotyn5lWT2tv97h7fu4/sIhuUwvP2D8c+ZvVSajlHg3BtJhS6echvZsM3MoZ95pDuO75OUjvp5rcaM6PBc/NuAMdAV51ulnjvoJ/b7yFDvF/fV9rce85Q3ZwQ9Mg0qMDzKNLh5hX13910PwLDCkNMwAAeNpjYGYAg/9pDGkMWAAAKe0BzwAAAQADAAgACgANAAf//wAPAAEAAAAMAAAAFgAAAAIAAQAAA6kAAQAEAAAAAQAAAAB42mNgZGBg4GIwYTBjYMxJLMlj4GAQYGDy9fdRYBAL8vdVYJBhYPj/H6gGhWRgAAD1gAqCeNqNk0toU1EQhv85k7T1qn3GWGOUWLQUkaJRu3AhIlhNSY10UYpgIAgW4TYtJKXgsq3vR1tfe93pypUrVy5EN65ciBsVFUREinThyva/k4NoKiLD/f5z75k5j5m5EAAByvIREpaqZTShFW6wkM+gZ6gwmMFhYHkZa6CcWUvfZrQhgY1I2fcAMTRwdh0ELWjHBnRis5+Jo5FcD8cVO5DEJqSxJTw7WsIj42Pjk7A8OYanxufGl+H46RCvjG/Goy/vjJ+NixMRfxh/RpRYpRRWJTC2G1OVyu490mXcacySWTlgPGTsJ/dK3jhkHKlGqxWNZ4xl3ld4u3o2rmLTLzqa/kWFmfqTzkb/r9FTT6mjY9YbVmnA7G9FN3rRh4Pox3EMo+ijTng95/Wh12dev3ldqqm0ek16zdZuJMesznFd0Jt6S2/rHdt7gAa8pQne0xw+0BSfaDG+9bKXduEG5jCPBXzBV+63iO9YkpMyKlNyT+67F+61HtGj9Ba9qw/sVikEOqOzel4v6EW9pJf1il7Va5EPey39m0+dh85aPTpoYLemuea0TrOujtXj2PKYqEXTJ0GfJLu9k92bYmen7RQz3Am1CHqIxfkIjv4V0YyYzum8ZGRb1BmyXXYweTkZsJP3WQ/F+TclGNeFHlfkWXMouFOmeb1Ov5zbTxbcPjJv582tAGpChLkAAHja1Zh5XBPXFsezEZawaQjIHiiKLIE7hEgQXCL4WASkBAFRkBBDCFtoEjZFhVBZpYKCCm5BkKIiYlleoSyKKEuLSJWiUlEUq0+syiJYUfsmCZtL+/y8z+f98TKfYbjnztx77j3n9713BoFAICWH+IogBMJXNYTkR/ABQoIXVt401Tl1UgkpixIJCQ6waRUKiYRwQB4rY6aMRmnJIAADq2CGRWKQQhsUEiOigy+B+TyLzgm9JB2EveRYjwhG8BFcRASChRDA50rxAQzmNYZRE35fl7T31svVpZFRVQRv2rKCges7RMIFAUCI3gaEqGARGoVEoVSpi/tev2KcOzae82hJzS/+vUBp1lWkDOwUXeIjegMGi0dtoEMagCAuKOCVfVg8Dp3DjjInukQxLSAzYCKuQOMNZyqI3pxIFpEuYERGc6LYRDqLF8thsvhEBxrQ01ACNmAZRAGSn7+GEmQFF62tyBRbiq0/2PyZnVoDK2mnZv+pU3Edi0ckEZ2sQPLx+YNEyiDQydkIkJyBSk5GtNaMehEa0lODTNRdN1muyw1Pyx2jePtRnvQsCwx29/rS+quW7SG6Ge13TFvDFCZsbh0S5E7sq6isiT0wcsqVudbJIhy3z2Od2Z5nfq5ZN2SHtMxfCU/73epaM0a6EDOQfabtG93CCDe5fL2B/ufsQV6LS8uxIPvB+03qxcx4jtr2syQUGk6i4uRWkHwRWGPl4OjLyMgikZilYAkwmikDZOqiUIEgermlJZfJj7aIhQfPhwdoweRGAkV4RnTxSOSfGBRAALK4pI8xB6ZgqWiJyCjVcPpBJi/ivecsBXw+icmwgO1AXfzQYnETikBhplO0HFAW21XEdgwahb0A9MTlBRg4PCV4sABSgadVEg2sN50Gkaw+SCW0EIlEeF5e126UdHdIyahlQOt8EaqoVEhSTCEk2ygIlc0r/TUYNTdl3qX3j+TmVvlorS4d3tdEta2MWSZYfmj9kE19QUZn/hrdyro2Ubbvvde9WzFrKB7IHvIJjXb308Zto4Opbiiqe0r8lTf0e8P3sGl3Sg4cC1Q8dP9kU7Nw96Wgwbtnl95sO7lu6+027U2N5bZyvVTDInKWZWbhcIOswSpHmrxsDUvHqMH5umPScFF3B6pardu7Tb04afMfCSsDeDvSNY6ZO5zopF/dsWLCdPn36/MQJyMVUgL+CKSPL6ryVYm+NPXybL5IWWOgVT0pqEPFLCoVMzI8Hm/cI3P5mfWmwDoXq1EyrL5W+CRNq8+pWTP/brbXPxwm+yOdlaCSD9WXnDVPCf40iADw4oIcXtGXxReweFFEB0Y0C1IDC8VmWTzOMYYXzIiK5UREsGbioQDHI5QRJ2BBukBbbMDh1aQGogOLJ+CEcJgMAYcbBekDXWn81KerxVriz0hpWrZkWKnWc7IVF8kzsv2fsEKINPxQrkKkCgK2K6DEGXWq87uSn7qI5xR2ZJSnxbyo9hi5e1Glmc1oLN6qc/uHPzrJZ74GGX479/SH31l2TKW552n8aFzpTq598/5zSvWh4xF5nY1epDPOK17W9gZs0UYdf20ZrlcyWVxYqtWOGtzl5vVAOejpap2ddUoDq9qq76Y1btkWBlmgC5LxZU7EqxBfyZfUFW9Nzl9YsLBuINTy9G8PWjL3mF7KMkgLaUzx8+XGNNufXpIW0KlKsD/+9RPviwpRre8uu96pk11w0DCxf6Vxj1780+NQx8hvhpr9rVVODoVaW0R6OUOBL58ljuw4E4zc+9IdN3DN0Kcsv6siPbbiWb3S2JD7LdFUqKhCza4q7eIP08ToB8k3/0tiLJwlhhzAwhcUEgFoUm4sB1SwTGQtskoFf8UNaa7MTxUHmoQieAlF/g4hSCzsoQQhcGaWaAKNmfxG4xVhhMCJRiVBJAr5Q5DAnHYN/+OJX4ujDpSRUGB2oFlYjvxFx62rMtMv6q6cSXFge+d+/COMl9JzJ2NLBLVyqGO/R+ENw2DC5Cobg/XRUNJIFjWt6vHjg4h33RsOeBj9fMrYY1vFPxm0MdOrjzpuBd75wWz3ypqjNbcGff9sqr6882W34rEXB9+ZXbfz0tamGk+ucgVCzBv4ZE3rmOW1ZPA7i0WDG1VMdpcbPtr8oY63fKYybABFqlALhwgGn08kEz1jgiM4TKInjxPJ4CW8r1giLUYQyuVxBAkSadoCihU0J01xEcxIM7n2Mz2YhgAOrz6nTV4MX0D0YAniuLxwyA7YSm+w8mbxIvlEbggxhs8iMgREcYbw4RSJi4t7P0V40QziUqYJsIW9s5DG13i29ZmBOnC3siTLtBgAVgDYkqw+R/5NbN3qoNOqLlwfjcSQjsBUpd6R8m+/SvkmK+NVOiaDgK0nfW2QP9RzxNNt6mfDxtuj31Hs9PZekp96g7fwb85IXGG3WG9izG/7kXFkzRWF75OuNhkLGGxj97CHT5MZfgnF9zRUFxKMKwfdrXeZOREd6wZCjEIyu9bX61+mtnvnDPImNENiwupcQrupCUqnQVm/eZDzsb7TashTKX3UXGCLP4Benrjau/bsPUvtlF/LFnitRFX1mb01qP12c7EK7lSpqqeytYX7t1c7Ahff2NMwFpVo0oAMeAOl+ffu2c32S9cUNVNePDErNniUM5HysOz3oPjA7UEpb31xATQlpnfQLw4Gz6XyFyL74Rnp+6SUo8U2IoYD2ICFxQWlOiNTX61FymqggQ9YOiNNFFJd5y/jx4zmA9PZO1FAT0vn72L9kcgjZ7GkiGGALUUBok1gI/AFG9Tl4axmsyzZnBB496oPZKf3rxi1vQ+va6WWZ38Tfqk7KeyG8yLz7ZoWYLH6F9MUiuCyue/3G8uX2MQt6UrBow7UZsGDmv0P/V9CEpICEd5GAXgbJTJMJf4VEKOZDLIEgCZSthkCYoke0IG0wCJp7i+QpDzZYRZwFKnLyhh1jNrBa+FlS6Lbi1bl6cuRWimHS4r0Rj/Bvyz0hTt5N2knGJxKQll8G7iSY79zzaRR7VAKXwOzC6N6pOj+62TL4Qudjo949zxrN6gSU6IO7Bsq/DKs2gb69SRpeA+iTXf9I3er+t2vPJpeszewXoQ1bevcStVSVY1fGwuNpW5DqwS1VAUcncgKiRVqbxxMedjocpLq83CAFqfspwKEMnh4HzM1zb+QBy/YCZ0E9UhPOjddUyvlo33M/yt+YK7CT9lY2c5/U6EC6ixXr70/MHHSSTZoSu5wuwxmKOycQMCf2YvJ4rG+3OAYXhQEZ4RkBtQI7tworiAhmkV0gbUg7l0yESuBvXScFEcOmyNgRBBdHGedJRHdOUwel88NERDp8J84Bo9F9GFEcLZK14VYK2iRZBePwampeIvbXh/N4knq+DM9o/+i5799PcpzFOVzEjcoXetXz7aiZLqRzwQSi9z6TNOofYdOrn6h6YIz1KOvb3Eo7cw65fM8yhlbJkOw1WPaGS3MqTvU3SlH2cF74OT7NuHHTNdHq6NJFOauiqTu1nM3pyY73mTc7CsR9cuPnhjd/rwr5uIky3Or4dHGHQ1nv1/3k99aZfeejW7uM7RLgWm3SzLvunjJe857yJFNAo5Sua4AcL6IbESUVPKMXPlMMkkaX9JH0nWgO8xUShTsKEWnpJX30Wn6megU4/ATGyE0iJlHITGaP49Cq2bvQn1yRAwO429GxOIBfbEvX2Dg7Ej6NGoWYOWl41wDOwbPJUYVTqS5rxDa0oUFAc/0p17vPH4zTLvLphE07v/8bKfy1ZaCX5iNL2r2PwzjBQ++/Nme+qxshdyWeqdk4ZZN61zGdYmvVfbLX9PV9HHUOJE+NpV9tGJSiTJgr1jumBe01vTwu8NcN7vz1uxo1dQ//W03+z+IEJ6hJLLWvT0UWUPIczmSHq3atOJ8cH51f/WN24+P0nJ2vttRV7JvOGrUMPNK3DL3TH8cXQa6brb0nNdg9rbwmjjHRsWz4wGLzR90ZYKV69BHEjpLPSpwLT8ZyeIu5gknVEfqc2oPF97cbI8feYLCLjJ2t8/gkjOvpw78y48cs2J4P+e+I9cDEdHdu/u2T2lh6aof3QxCc0aD6gcfYwNsDfBWv0NCNBvGIhOFRILkH/9vsfcJoM99WhJFA9V5GaEIifWnOZsL8mhIcf6HLJg2cyUcpAzm1xLAF3MPYiB4/XN+8KRfg7n3ynmCrzHxn6xxTXr+og94hElOWmvXcKP++W3t5mC7gYVPXbFfr/2K1oF6Z6GcP5Zx3mucNhxpZe7cbJLb8J1lwFYja4v6A9W1rvyD9yaO0yYnQ2tfJmHjaU30nAs747026ZxWNljza5P8EfL1f3jm2MkUqJpt5DzdfZPZQ7qEPWD9u1rxkdER79W9ThoiHEJ/T8jzgZXaRWL8CJHb55zHQkJkBGwKFYee/T95Ff7Ex7p5UQmAtxfzYoCb++KIhEMwWyMDqcBrGAQogAIto1Ag4P9RCLw15Mxwjc+0jJX1s9/Q949TfVRVPg6B7sW4jIrDXMMH4Q/X3vbIXf3i+HM7fWNXn/Llb8vywhInj1zctX1/kId2q5lvft6P6oOFbHKPmQm+/WlTw8bz6BKTgqe66QVGaXEqhzvVpm7ccHETKLevsOASO9Bdjx+qXDOwrfLR7J0qbyw/RW2s7FUsvsU8W5lfHep36X6fyZ+5JW0IxL8BnMn9MwAA');
  font-style: normal;
  font-weight: normal;
}
.cs-InvalidPromptSlide .cs-6B6Gl1G22HC-InvalidPromptSlide-btn0 {
  color: rgba(255, 255, 255, 1);
  border-color: rgba(35, 37, 49, 1);
  background: linear-gradient(180deg, rgba(72, 75, 91, 1) 0%, rgba(49, 52, 65, 1) 100%);
  text-shadow: 0 1px 0 rgba(35, 37, 49, 1);
}
.cs-InvalidPromptSlide .cs-6B6Gl1G22HC-InvalidPromptSlide-btn0 .cs-html {
  color: rgba(255, 255, 255, 1);
}
.cs-InvalidPromptSlide .cs-6B6Gl1G22HC-InvalidPromptSlide-btn0 .cs-slide {
  border-color: rgba(255, 255, 255, 1);
}
.cs-InvalidPromptSlide .cs-6B6Gl1G22HC-InvalidPromptSlide-btn0:hover {
  background: linear-gradient(180deg, rgba(86, 89, 109, 1) 0%, rgba(42, 44, 55, 1) 100%);
}
.cs-InvalidPromptSlide .cs-6B6Gl1G22HC-InvalidPromptSlide-btn0:active {
  background: linear-gradient(180deg, rgba(42, 44, 55, 1) 0%, rgba(86, 89, 109, 1) 100%);
}
.cs-PrintPromptSlide .cs-6B6Gl1G22HC-PrintPromptSlide-btn0 {
  color: rgba(255, 255, 255, 1);
  border-color: rgba(35, 37, 49, 1);
  background: linear-gradient(180deg, rgba(72, 75, 91, 1) 0%, rgba(49, 52, 65, 1) 100%);
  text-shadow: 0 1px 0 rgba(35, 37, 49, 1);
}
.cs-PrintPromptSlide .cs-6B6Gl1G22HC-PrintPromptSlide-btn0 .cs-html {
  color: rgba(255, 255, 255, 1);
}
.cs-PrintPromptSlide .cs-6B6Gl1G22HC-PrintPromptSlide-btn0 .cs-slide {
  border-color: rgba(255, 255, 255, 1);
}
.cs-PrintPromptSlide .cs-6B6Gl1G22HC-PrintPromptSlide-btn0:hover {
  background: linear-gradient(180deg, rgba(86, 89, 109, 1) 0%, rgba(42, 44, 55, 1) 100%);
}
.cs-PrintPromptSlide .cs-6B6Gl1G22HC-PrintPromptSlide-btn0:active {
  background: linear-gradient(180deg, rgba(42, 44, 55, 1) 0%, rgba(86, 89, 109, 1) 100%);
}
.cs-ScrollPromptSlide .cs-6B6Gl1G22HC-ScrollPromptSlide-btn0 {
  color: rgba(255, 255, 255, 1);
  border-color: rgba(35, 37, 49, 1);
  background: linear-gradient(180deg, rgba(72, 75, 91, 1) 0%, rgba(49, 52, 65, 1) 100%);
  text-shadow: 0 1px 0 rgba(35, 37, 49, 1);
}
.cs-ScrollPromptSlide .cs-6B6Gl1G22HC-ScrollPromptSlide-btn0 .cs-html {
  color: rgba(255, 255, 255, 1);
}
.cs-ScrollPromptSlide .cs-6B6Gl1G22HC-ScrollPromptSlide-btn0 .cs-slide {
  border-color: rgba(255, 255, 255, 1);
}
.cs-ScrollPromptSlide .cs-6B6Gl1G22HC-ScrollPromptSlide-btn0:hover {
  background: linear-gradient(180deg, rgba(86, 89, 109, 1) 0%, rgba(42, 44, 55, 1) 100%);
}
.cs-ScrollPromptSlide .cs-6B6Gl1G22HC-ScrollPromptSlide-btn0:active {
  background: linear-gradient(180deg, rgba(42, 44, 55, 1) 0%, rgba(86, 89, 109, 1) 100%);
}
.cs-ResumePromptSlide .cs-6B6Gl1G22HC-ResumePromptSlide-btn0 {
  color: rgba(255, 255, 255, 1);
  border-color: rgba(35, 37, 49, 1);
  background: linear-gradient(180deg, rgba(72, 75, 91, 1) 0%, rgba(49, 52, 65, 1) 100%);
  text-shadow: 0 1px 0 rgba(35, 37, 49, 1);
}
.cs-ResumePromptSlide .cs-6B6Gl1G22HC-ResumePromptSlide-btn0 .cs-html {
  color: rgba(255, 255, 255, 1);
}
.cs-ResumePromptSlide .cs-6B6Gl1G22HC-ResumePromptSlide-btn0 .cs-slide {
  border-color: rgba(255, 255, 255, 1);
}
.cs-ResumePromptSlide .cs-6B6Gl1G22HC-ResumePromptSlide-btn0:hover {
  background: linear-gradient(180deg, rgba(86, 89, 109, 1) 0%, rgba(42, 44, 55, 1) 100%);
}
.cs-ResumePromptSlide .cs-6B6Gl1G22HC-ResumePromptSlide-btn0:active {
  background: linear-gradient(180deg, rgba(42, 44, 55, 1) 0%, rgba(86, 89, 109, 1) 100%);
}
.cs-ResumePromptSlide .cs-6B6Gl1G22HC-ResumePromptSlide-btn1 {
  color: rgba(255, 255, 255, 1);
  border-color: rgba(35, 37, 49, 1);
  background: linear-gradient(180deg, rgba(72, 75, 91, 1) 0%, rgba(49, 52, 65, 1) 100%);
  text-shadow: 0 1px 0 rgba(35, 37, 49, 1);
}
.cs-ResumePromptSlide .cs-6B6Gl1G22HC-ResumePromptSlide-btn1 .cs-html {
  color: rgba(255, 255, 255, 1);
}
.cs-ResumePromptSlide .cs-6B6Gl1G22HC-ResumePromptSlide-btn1 .cs-slide {
  border-color: rgba(255, 255, 255, 1);
}
.cs-ResumePromptSlide .cs-6B6Gl1G22HC-ResumePromptSlide-btn1:hover {
  background: linear-gradient(180deg, rgba(86, 89, 109, 1) 0%, rgba(42, 44, 55, 1) 100%);
}
.cs-ResumePromptSlide .cs-6B6Gl1G22HC-ResumePromptSlide-btn1:active {
  background: linear-gradient(180deg, rgba(42, 44, 55, 1) 0%, rgba(86, 89, 109, 1) 100%);
}
.cs-ExternalInterfaceErrorSlide .cs-buttonOK {
  color: rgba(255, 255, 255, 1);
  border-color: rgba(35, 37, 49, 1);
  background: linear-gradient(180deg, rgba(72, 75, 91, 1) 0%, rgba(49, 52, 65, 1) 100%);
  text-shadow: 0 1px 0 rgba(35, 37, 49, 1);
}
.cs-ExternalInterfaceErrorSlide .cs-buttonOK .cs-html {
  color: rgba(255, 255, 255, 1);
}
.cs-ExternalInterfaceErrorSlide .cs-buttonOK .cs-slide {
  border-color: rgba(255, 255, 255, 1);
}
.cs-ExternalInterfaceErrorSlide .cs-buttonOK:hover {
  background: linear-gradient(180deg, rgba(86, 89, 109, 1) 0%, rgba(42, 44, 55, 1) 100%);
}
.cs-ExternalInterfaceErrorSlide .cs-buttonOK:active {
  background: linear-gradient(180deg, rgba(42, 44, 55, 1) 0%, rgba(86, 89, 109, 1) 100%);
}
