# Supplementary material for: Interactive Case-Based Childhood Adversity and Trauma-Informed Care Electronic Modules for Pediatric Primary Care
Source: MedEdPORTAL. 2020 Oct 12;16:10990. doi: 10.15766/mep_2374-8265.10990 (PMC7549390; doi:10.15766/mep_2374-8265.10990)
Supplement: Supplementary file 1 — CA-TIC Premodule folderCA-TIC Module 1 folderCA-TIC Module 2 folderCA-TIC Module 3 folderImage Citations.docxCA-TIC Evaluation.docx [file mep_2374-8265.10990-s001.zip › B. CA-TIC Module 1/html5/data/js/5kkq8dett2o.js]

window.globalProvideData('slide', '{"title":"Social Determinants","trackViews":true,"showMenuResultIcon":false,"viewGroupId":"","historyGroupId":"","videoZoom":"","scrolling":false,"transition":"tween","slideLock":false,"navIndex":-1,"globalAudioId":"","thumbnailid":"","slideNumberInScene":4,"includeInSlideCounts":true,"presenterRef":{"id":"none"},"showAnimationId":"5ph1OhaAUeO","lmsId":"Slide4","width":1024,"height":640,"resume":false,"background":{"type":"fill","fill":{"type":"linear","rotation":90,"colors":[{"kind":"color","rgb":"0xFFFFFF","alpha":100,"stop":0}]}},"id":"5kkq8dett2o","actionGroups":{"ActGrpOnNextButtonClick":{"kind":"actiongroup","actions":[{"kind":"gotoplay","window":"_current","wndtype":"normal","objRef":{"type":"string","value":"_player.5ghF2mIRRsQ.6Biqbx4NCIL"}}]},"ActGrpOnPrevButtonClick":{"kind":"actiongroup","actions":[{"kind":"history_prev"}]},"NavigationRestrictionNextSlide_5kkq8dett2o":{"kind":"actiongroup","actions":[{"kind":"exe_actiongroup","id":"ActGrpOnNextButtonClick"}]},"NavigationRestrictionPreviousSlide_5kkq8dett2o":{"kind":"actiongroup","actions":[{"kind":"exe_actiongroup","id":"ActGrpOnPrevButtonClick"}]}},"events":[{"kind":"onbeforeslidein","actions":[{"kind":"if_action","condition":{"statement":{"kind":"compare","operator":"eq","valuea":"$WindowId","typea":"property","valueb":"_frame","typeb":"string"}},"thenActions":[{"kind":"set_frame_layout","name":"pxabnsnfns10111000101"}],"elseActions":[{"kind":"set_window_control_layout","name":"pxabnsnfns10111000101"}]}]},{"kind":"onnextslide","actions":[{"kind":"exe_actiongroup","id":"NavigationRestrictionNextSlide_5kkq8dett2o"}]},{"kind":"onprevslide","actions":[{"kind":"exe_actiongroup","id":"NavigationRestrictionPreviousSlide_5kkq8dett2o"}]},{"kind":"ontransitionin","actions":[{"kind":"if_action","condition":{"statement":{"kind":"and","statements":[{"kind":"compare","operator":"eq","valuea":"_player.#TimelineCompleted_5kkq8dett2o","typea":"var","valueb":false,"typeb":"boolean"}]}},"thenActions":[{"kind":"enable_window_control","name":"next","enable":false},{"kind":"enable_window_control","name":"swiperight","enable":false}]},{"kind":"adjustvar","variable":"_player.LastSlideViewed_6B6Gl1G22HC","operator":"set","value":{"type":"string","value":"_player."}},{"kind":"adjustvar","variable":"_player.LastSlideViewed_6B6Gl1G22HC","operator":"add","value":{"type":"property","value":"$AbsoluteId"}}]},{"kind":"ontimelinecomplete","actions":[{"kind":"adjustvar","variable":"_player.TimelineCompleted_5kkq8dett2o","operator":"set","value":{"type":"boolean","value":true}},{"kind":"enable_window_control","name":"next","enable":true},{"kind":"enable_window_control","name":"swiperight","enable":true}]}],"slideLayers":[{"audiolib":[{"kind":"audio","assetId":9,"id":"6gXVdoeRhT3"}],"enableSeek":true,"enableReplay":true,"timeline":{"duration":31354,"events":[{"kind":"ontimelinetick","time":0,"actions":[{"kind":"show","transition":"appear","objRef":{"type":"string","value":"6hNPG3LcXry"}},{"kind":"show","transition":"appear","objRef":{"type":"string","value":"63MdfUIXnAj"}},{"kind":"show","transition":"appear","objRef":{"type":"string","value":"63MdfUIXnAj.682urPFolL6"}},{"kind":"show","transition":"appear","objRef":{"type":"string","value":"63MdfUIXnAj.5WZJyVKaVBR"}},{"kind":"media_seek","position":0,"objRef":{"type":"string","value":"6gXVdoeRhT3"}},{"kind":"media_play","objRef":{"type":"string","value":"6gXVdoeRhT3"}},{"kind":"set_volume","volume":75,"objRef":{"type":"string","value":"6gXVdoeRhT3"}},{"kind":"show","transition":"appear","objRef":{"type":"string","value":"6cC3PCB6dUg"}}]},{"kind":"ontimelinetick","time":9000,"actions":[{"kind":"show","transition":"custom","animationId":"Entrance","reverse":false,"objRef":{"type":"string","value":"63MdfUIXnAj.6RoJjFAjPM7"}}]},{"kind":"ontimelinetick","time":9250,"actions":[{"kind":"show","transition":"custom","animationId":"Entrance","reverse":false,"objRef":{"type":"string","value":"63MdfUIXnAj.5gmEg0O55yA"}}]},{"kind":"ontimelinetick","time":10750,"actions":[{"kind":"show","transition":"custom","animationId":"Entrance","reverse":false,"objRef":{"type":"string","value":"63MdfUIXnAj.6k8sVKJgwKW"}}]},{"kind":"ontimelinetick","time":11000,"actions":[{"kind":"show","transition":"custom","animationId":"Entrance","reverse":false,"objRef":{"type":"string","value":"63MdfUIXnAj.5YvUY0rFUCg"}}]},{"kind":"ontimelinetick","time":12000,"actions":[{"kind":"show","transition":"custom","animationId":"Entrance","reverse":false,"objRef":{"type":"string","value":"63MdfUIXnAj.6FPaVO02sOR"}}]},{"kind":"ontimelinetick","time":12250,"actions":[{"kind":"show","transition":"custom","animationId":"Entrance","reverse":false,"objRef":{"type":"string","value":"63MdfUIXnAj.6orscZYEIOk"}}]},{"kind":"ontimelinetick","time":13250,"actions":[{"kind":"show","transition":"custom","animationId":"Entrance","reverse":false,"objRef":{"type":"string","value":"63MdfUIXnAj.6h4YKgW5A5N"}}]},{"kind":"ontimelinetick","time":13500,"actions":[{"kind":"show","transition":"custom","animationId":"Entrance","reverse":false,"objRef":{"type":"string","value":"63MdfUIXnAj.6D13lSKKYI8"}}]},{"kind":"ontimelinetick","time":16500,"actions":[{"kind":"hide","transition":"custom","animationId":"Exit","reverse":false,"objRef":{"type":"string","value":"63MdfUIXnAj"}},{"kind":"hide","transition":"custom","animationId":"Exit","reverse":false,"objRef":{"type":"string","value":"63MdfUIXnAj.682urPFolL6"}},{"kind":"hide","transition":"custom","animationId":"Exit","reverse":false,"objRef":{"type":"string","value":"63MdfUIXnAj.5WZJyVKaVBR"}}]},{"kind":"ontimelinetick","time":16750,"actions":[{"kind":"hide","transition":"custom","animationId":"Exit","reverse":false,"objRef":{"type":"string","value":"63MdfUIXnAj.6RoJjFAjPM7"}},{"kind":"hide","transition":"custom","animationId":"Exit","reverse":false,"objRef":{"type":"string","value":"63MdfUIXnAj.5gmEg0O55yA"}},{"kind":"hide","transition":"custom","animationId":"Exit","reverse":false,"objRef":{"type":"string","value":"63MdfUIXnAj.6k8sVKJgwKW"}},{"kind":"hide","transition":"custom","animationId":"Exit","reverse":false,"objRef":{"type":"string","value":"63MdfUIXnAj.5YvUY0rFUCg"}},{"kind":"hide","transition":"custom","animationId":"Exit","reverse":false,"objRef":{"type":"string","value":"63MdfUIXnAj.6FPaVO02sOR"}},{"kind":"hide","transition":"custom","animationId":"Exit","reverse":false,"objRef":{"type":"string","value":"63MdfUIXnAj.6orscZYEIOk"}},{"kind":"hide","transition":"custom","animationId":"Exit","reverse":false,"objRef":{"type":"string","value":"63MdfUIXnAj.6h4YKgW5A5N"}},{"kind":"hide","transition":"custom","animationId":"Exit","reverse":false,"objRef":{"type":"string","value":"63MdfUIXnAj.6D13lSKKYI8"}}]},{"kind":"ontimelinetick","time":17250,"actions":[{"kind":"show","transition":"appear","objRef":{"type":"string","value":"6VMVGioly5y"}}]},{"kind":"ontimelinetick","time":20000,"actions":[{"kind":"show","transition":"custom","animationId":"Entrance","reverse":false,"objRef":{"type":"string","value":"6jIGARAiPYT"}}]}]},"objects":[{"kind":"vectorshape","rotation":0,"accType":"image","cliptobounds":false,"defaultAction":"","imagelib":[{"kind":"imagedata","assetId":0,"id":"01","url":"story_content/6pj5DG5xGK8_DX2048_DY2048.swf","type":"normal","altText":"Trauma Informed Care_Body Template_2.png","width":1024,"height":640,"mobiledx":0,"mobiledy":0}],"shapemaskId":"","xPos":0,"yPos":0,"tabIndex":0,"tabEnabled":true,"xOffset":0,"yOffset":0,"rotateXPos":512,"rotateYPos":320,"scaleX":100,"scaleY":100,"alpha":100,"depth":1,"scrolling":false,"shuffleLock":false,"data":{"hotlinkId":"","accState":0,"vectorData":{"left":0,"top":0,"right":1024,"bottom":640,"altText":"Trauma Informed Care_Body Template_2.png","pngfb":false,"pr":{"l":"Lib","i":0}},"html5data":{"xPos":0,"yPos":0,"width":1024,"height":640,"strokewidth":0}},"width":1024,"height":640,"resume":false,"useHandCursor":true,"id":"6cC3PCB6dUg"},{"kind":"vectorshape","rotation":0,"accType":"text","cliptobounds":false,"defaultAction":"","textLib":[{"kind":"textdata","uniqueId":"6hNPG3LcXry_755948860","id":"01","linkId":"txt__default_6hNPG3LcXry","type":"vectortext","xPos":0,"yPos":0,"width":0,"height":0,"shadowIndex":-1,"vectortext":{"left":0,"top":0,"right":610,"bottom":56,"pngfb":false,"pr":{"l":"Lib","i":13}}}],"shapemaskId":"","xPos":24,"yPos":4,"tabIndex":1,"tabEnabled":true,"xOffset":0,"yOffset":0,"rotateXPos":310,"rotateYPos":30.5,"scaleX":100,"scaleY":100,"alpha":100,"depth":2,"scrolling":true,"shuffleLock":false,"data":{"hotlinkId":"","accState":0,"vectorData":{"left":0,"top":0,"right":620,"bottom":61,"altText":"Social Determinants of Health","pngfb":false,"pr":{"l":"Lib","i":12}},"html5data":{"xPos":0,"yPos":0,"width":620,"height":61,"strokewidth":0}},"width":620,"height":61,"resume":false,"useHandCursor":true,"id":"6hNPG3LcXry"},{"kind":"objgroup","objects":[{"kind":"vectorshape","rotation":0,"accType":"text","cliptobounds":false,"defaultAction":"","shapemaskId":"","xPos":0,"yPos":0,"tabIndex":3,"tabEnabled":true,"xOffset":0,"yOffset":0,"rotateXPos":356.5,"rotateYPos":271,"scaleX":100,"scaleY":100,"alpha":100,"depth":1,"scrolling":true,"shuffleLock":false,"data":{"hotlinkId":"","accState":0,"vectorData":{"left":-1,"top":-1,"right":715,"bottom":544,"altText":"Rectangle 1","pngfb":false,"pr":{"l":"Lib","i":14}},"html5data":{"xPos":0,"yPos":0,"width":714,"height":543,"strokewidth":2}},"animations":[{"kind":"animation","id":"Exit","duration":750,"hidetextatend":true,"animateshapewithtext":false,"tweens":[{"kind":"tween","time":0,"duration":750,"position":{"relativerotation":false,"relativestartpoint":false,"path":[{"kind":"segment","type":"line","anchora":{"x":"$RawXPos","y":"$RawYPos","dx":"0","dy":"0"},"anchorb":{"x":"-1031","y":"$RawYPos","dx":"0","dy":"0"}}],"duration":750,"easing":"cubic","easingdir":"easein"}}]}],"width":714,"height":543,"resume":false,"useHandCursor":true,"id":"682urPFolL6"},{"kind":"vectorshape","rotation":0,"accType":"image","cliptobounds":false,"defaultAction":"","imagelib":[{"kind":"imagedata","assetId":7,"id":"01","url":"story_content/5xQF17EOjtq_DX1134_DY1134.swf","type":"normal","altText":"Social Determinates of Health Circle Chart.png","width":704,"height":654,"mobiledx":0,"mobiledy":0}],"shapemaskId":"","xPos":67,"yPos":11,"tabIndex":4,"tabEnabled":true,"xOffset":0,"yOffset":0,"rotateXPos":283.5,"rotateYPos":263.5,"scaleX":100,"scaleY":100,"alpha":100,"depth":2,"scrolling":true,"shuffleLock":false,"data":{"hotlinkId":"","accState":0,"vectorData":{"left":0,"top":0,"right":567,"bottom":527,"altText":"Social Determinates of Health Circle Chart.png","pngfb":false,"pr":{"l":"Lib","i":15}},"html5data":{"xPos":0,"yPos":0,"width":567,"height":527,"strokewidth":0}},"animations":[{"kind":"animation","id":"Exit","duration":750,"hidetextatend":true,"animateshapewithtext":false,"tweens":[{"kind":"tween","time":0,"duration":750,"position":{"relativerotation":false,"relativestartpoint":false,"path":[{"kind":"segment","type":"line","anchora":{"x":"$RawXPos","y":"$RawYPos","dx":"0","dy":"0"},"anchorb":{"x":"-884","y":"$RawYPos","dx":"0","dy":"0"}}],"duration":750,"easing":"cubic","easingdir":"easein"}}]}],"width":567,"height":527,"resume":false,"useHandCursor":true,"id":"5WZJyVKaVBR"},{"kind":"vectorshape","rotation":0,"accType":"text","cliptobounds":false,"defaultAction":"","shapemaskId":"","xPos":465,"yPos":111,"tabIndex":7,"tabEnabled":true,"xOffset":0,"yOffset":0,"rotateXPos":20,"rotateYPos":20.5,"scaleX":100,"scaleY":100,"alpha":100,"depth":3,"scrolling":true,"shuffleLock":false,"data":{"hotlinkId":"","accState":0,"vectorData":{"left":-6,"top":-6,"right":46,"bottom":47,"altText":"Line 1","pngfb":false,"pr":{"l":"Lib","i":16}},"html5data":{"xPos":0,"yPos":0,"width":40,"height":41,"strokewidth":5}},"animations":[{"kind":"animation","id":"Entrance","duration":500,"hidetextatstart":true,"animateshapewithtext":false,"tweens":[{"kind":"tween","time":0,"duration":500,"mask":{"type":"wipe","settings":[{"kind":"setting","name":"direction","value":"frombottom"}],"duration":500,"easing":"linear","easingdir":"easeinout"}}]},{"kind":"animation","id":"Exit","duration":250,"hidetextatend":true,"animateshapewithtext":false,"tweens":[{"kind":"tween","time":0,"duration":250,"alpha":{"path":[{"kind":"segment","start":"100","dstart":"0","end":"0","dend":"0"}],"duration":250,"easing":"linear","easingdir":"easeout"}}]}],"width":40,"height":41,"resume":false,"useHandCursor":true,"id":"6RoJjFAjPM7"},{"kind":"vectorshape","rotation":0,"accType":"text","cliptobounds":false,"defaultAction":"","textLib":[{"kind":"textdata","uniqueId":"5gmEg0O55yA_-115100351","id":"01","linkId":"txt__default_5gmEg0O55yA","type":"vectortext","xPos":0,"yPos":0,"width":0,"height":0,"shadowIndex":-1,"vectortext":{"left":0,"top":0,"right":118,"bottom":43,"pngfb":false,"pr":{"l":"Lib","i":18}}}],"shapemaskId":"","xPos":466,"yPos":53,"tabIndex":5,"tabEnabled":true,"xOffset":0,"yOffset":0,"rotateXPos":77,"rotateYPos":30,"scaleX":100,"scaleY":100,"alpha":100,"depth":4,"scrolling":true,"shuffleLock":false,"data":{"hotlinkId":"","accState":0,"vectorData":{"left":-3,"top":-3,"right":156,"bottom":62,"altText":"Bullying","pngfb":false,"pr":{"l":"Lib","i":17}},"html5data":{"xPos":0,"yPos":0,"width":154,"height":60,"strokewidth":3}},"animations":[{"kind":"animation","id":"Entrance","duration":500,"hidetextatstart":true,"animateshapewithtext":false,"tweens":[{"kind":"tween","time":0,"duration":500,"mask":{"type":"wipe","settings":[{"kind":"setting","name":"direction","value":"frombottom"}],"duration":500,"easing":"linear","easingdir":"easeinout"}}]},{"kind":"animation","id":"Exit","duration":250,"hidetextatend":true,"animateshapewithtext":false,"tweens":[{"kind":"tween","time":0,"duration":250,"alpha":{"path":[{"kind":"segment","start":"100","dstart":"0","end":"0","dend":"0"}],"duration":250,"easing":"linear","easingdir":"easeout"}}]}],"width":154,"height":60,"resume":false,"useHandCursor":true,"id":"5gmEg0O55yA"},{"kind":"vectorshape","rotation":0,"accType":"text","cliptobounds":false,"defaultAction":"","shapemaskId":"","xPos":459,"yPos":406,"tabIndex":12,"tabEnabled":true,"xOffset":0,"yOffset":0,"rotateXPos":20,"rotateYPos":15.5,"scaleX":100,"scaleY":100,"alpha":100,"depth":5,"scrolling":true,"shuffleLock":false,"data":{"hotlinkId":"","accState":0,"vectorData":{"left":-6,"top":-6,"right":46,"bottom":37,"altText":"Line 2","pngfb":false,"pr":{"l":"Lib","i":19}},"html5data":{"xPos":0,"yPos":0,"width":40,"height":31,"strokewidth":5}},"animations":[{"kind":"animation","id":"Entrance","duration":500,"hidetextatstart":true,"animateshapewithtext":false,"tweens":[{"kind":"tween","time":0,"duration":500,"mask":{"type":"wipe","settings":[{"kind":"setting","name":"direction","value":"fromtop"}],"duration":500,"easing":"linear","easingdir":"easeinout"}}]},{"kind":"animation","id":"Exit","duration":250,"hidetextatend":true,"animateshapewithtext":false,"tweens":[{"kind":"tween","time":0,"duration":250,"alpha":{"path":[{"kind":"segment","start":"100","dstart":"0","end":"0","dend":"0"}],"duration":250,"easing":"linear","easingdir":"easeout"}}]}],"width":40,"height":31,"resume":false,"useHandCursor":true,"id":"6k8sVKJgwKW"},{"kind":"vectorshape","rotation":0,"accType":"text","cliptobounds":false,"defaultAction":"","textLib":[{"kind":"textdata","uniqueId":"5YvUY0rFUCg_-1721325561","id":"01","linkId":"txt__default_5YvUY0rFUCg","type":"vectortext","xPos":0,"yPos":0,"width":0,"height":0,"shadowIndex":-1,"vectortext":{"left":0,"top":0,"right":111,"bottom":43,"pngfb":false,"pr":{"l":"Lib","i":20}}}],"shapemaskId":"","xPos":487,"yPos":427,"tabIndex":11,"tabEnabled":true,"xOffset":0,"yOffset":0,"rotateXPos":77,"rotateYPos":30,"scaleX":100,"scaleY":100,"alpha":100,"depth":6,"scrolling":true,"shuffleLock":false,"data":{"hotlinkId":"","accState":0,"vectorData":{"left":-3,"top":-3,"right":156,"bottom":62,"altText":"Racism","pngfb":false,"pr":{"l":"Lib","i":17}},"html5data":{"xPos":0,"yPos":0,"width":154,"height":60,"strokewidth":3}},"animations":[{"kind":"animation","id":"Entrance","duration":500,"hidetextatstart":true,"animateshapewithtext":false,"tweens":[{"kind":"tween","time":0,"duration":500,"mask":{"type":"wipe","settings":[{"kind":"setting","name":"direction","value":"fromtop"}],"duration":500,"easing":"linear","easingdir":"easeinout"}}]},{"kind":"animation","id":"Exit","duration":250,"hidetextatend":true,"animateshapewithtext":false,"tweens":[{"kind":"tween","time":0,"duration":250,"alpha":{"path":[{"kind":"segment","start":"100","dstart":"0","end":"0","dend":"0"}],"duration":250,"easing":"linear","easingdir":"easeout"}}]}],"width":154,"height":60,"resume":false,"useHandCursor":true,"id":"5YvUY0rFUCg"},{"kind":"vectorshape","rotation":0,"accType":"text","cliptobounds":false,"defaultAction":"","shapemaskId":"","xPos":173,"yPos":395,"tabIndex":9,"tabEnabled":true,"xOffset":0,"yOffset":0,"rotateXPos":21,"rotateYPos":20,"scaleX":100,"scaleY":100,"alpha":100,"depth":7,"scrolling":true,"shuffleLock":false,"data":{"hotlinkId":"","accState":0,"vectorData":{"left":-6,"top":-6,"right":48,"bottom":46,"altText":"Line 3","pngfb":false,"pr":{"l":"Lib","i":21}},"html5data":{"xPos":0,"yPos":0,"width":42,"height":40,"strokewidth":5}},"animations":[{"kind":"animation","id":"Entrance","duration":500,"hidetextatstart":true,"animateshapewithtext":false,"tweens":[{"kind":"tween","time":0,"duration":500,"mask":{"type":"wipe","settings":[{"kind":"setting","name":"direction","value":"fromtop"}],"duration":500,"easing":"linear","easingdir":"easeinout"}}]},{"kind":"animation","id":"Exit","duration":250,"hidetextatend":true,"animateshapewithtext":false,"tweens":[{"kind":"tween","time":0,"duration":250,"alpha":{"path":[{"kind":"segment","start":"100","dstart":"0","end":"0","dend":"0"}],"duration":250,"easing":"linear","easingdir":"easeout"}}]}],"width":42,"height":40,"resume":false,"useHandCursor":true,"id":"6FPaVO02sOR"},{"kind":"vectorshape","rotation":0,"accType":"text","cliptobounds":false,"defaultAction":"","textLib":[{"kind":"textdata","uniqueId":"6orscZYEIOk_1839447270","id":"01","linkId":"txt__default_6orscZYEIOk","type":"vectortext","xPos":0,"yPos":0,"width":0,"height":0,"shadowIndex":-1,"vectortext":{"left":0,"top":0,"right":118,"bottom":43,"pngfb":false,"pr":{"l":"Lib","i":22}}}],"shapemaskId":"","xPos":60,"yPos":426,"tabIndex":10,"tabEnabled":true,"xOffset":0,"yOffset":0,"rotateXPos":77,"rotateYPos":30,"scaleX":100,"scaleY":100,"alpha":100,"depth":8,"scrolling":true,"shuffleLock":false,"data":{"hotlinkId":"","accState":0,"vectorData":{"left":-3,"top":-3,"right":156,"bottom":62,"altText":"Refugee","pngfb":false,"pr":{"l":"Lib","i":17}},"html5data":{"xPos":0,"yPos":0,"width":154,"height":60,"strokewidth":3}},"animations":[{"kind":"animation","id":"Entrance","duration":500,"hidetextatstart":true,"animateshapewithtext":false,"tweens":[{"kind":"tween","time":0,"duration":500,"mask":{"type":"wipe","settings":[{"kind":"setting","name":"direction","value":"fromtop"}],"duration":500,"easing":"linear","easingdir":"easeinout"}}]},{"kind":"animation","id":"Exit","duration":250,"hidetextatend":true,"animateshapewithtext":false,"tweens":[{"kind":"tween","time":0,"duration":250,"alpha":{"path":[{"kind":"segment","start":"100","dstart":"0","end":"0","dend":"0"}],"duration":250,"easing":"linear","easingdir":"easeout"}}]}],"width":154,"height":60,"resume":false,"useHandCursor":true,"id":"6orscZYEIOk"},{"kind":"vectorshape","rotation":0,"accType":"text","cliptobounds":false,"defaultAction":"","shapemaskId":"","xPos":161,"yPos":114,"tabIndex":8,"tabEnabled":true,"xOffset":0,"yOffset":0,"rotateXPos":26.5,"rotateYPos":24,"scaleX":100,"scaleY":100,"alpha":100,"depth":9,"scrolling":true,"shuffleLock":false,"data":{"hotlinkId":"","accState":0,"vectorData":{"left":-6,"top":-6,"right":59,"bottom":54,"altText":"Line 4","pngfb":false,"pr":{"l":"Lib","i":23}},"html5data":{"xPos":0,"yPos":0,"width":53,"height":48,"strokewidth":5}},"animations":[{"kind":"animation","id":"Entrance","duration":500,"hidetextatstart":true,"animateshapewithtext":false,"tweens":[{"kind":"tween","time":0,"duration":500,"mask":{"type":"wipe","settings":[{"kind":"setting","name":"direction","value":"frombottom"}],"duration":500,"easing":"linear","easingdir":"easeinout"}}]},{"kind":"animation","id":"Exit","duration":250,"hidetextatend":true,"animateshapewithtext":false,"tweens":[{"kind":"tween","time":0,"duration":250,"alpha":{"path":[{"kind":"segment","start":"100","dstart":"0","end":"0","dend":"0"}],"duration":250,"easing":"linear","easingdir":"easeout"}}]}],"width":53,"height":48,"resume":false,"useHandCursor":true,"id":"6h4YKgW5A5N"},{"kind":"vectorshape","rotation":0,"accType":"text","cliptobounds":false,"defaultAction":"","textLib":[{"kind":"textdata","uniqueId":"6D13lSKKYI8_-1942127557","id":"01","linkId":"txt__default_6D13lSKKYI8","type":"vectortext","xPos":0,"yPos":0,"width":0,"height":0,"shadowIndex":-1,"vectortext":{"left":0,"top":0,"right":129,"bottom":43,"pngfb":false,"pr":{"l":"Lib","i":24}}}],"shapemaskId":"","xPos":65,"yPos":56,"tabIndex":6,"tabEnabled":true,"xOffset":0,"yOffset":0,"rotateXPos":77,"rotateYPos":30,"scaleX":100,"scaleY":100,"alpha":100,"depth":10,"scrolling":true,"shuffleLock":false,"data":{"hotlinkId":"","accState":0,"vectorData":{"left":-3,"top":-3,"right":156,"bottom":62,"altText":"Immigrant","pngfb":false,"pr":{"l":"Lib","i":17}},"html5data":{"xPos":0,"yPos":0,"width":154,"height":60,"strokewidth":3}},"animations":[{"kind":"animation","id":"Entrance","duration":500,"hidetextatstart":true,"animateshapewithtext":false,"tweens":[{"kind":"tween","time":0,"duration":500,"mask":{"type":"wipe","settings":[{"kind":"setting","name":"direction","value":"frombottom"}],"duration":500,"easing":"linear","easingdir":"easeinout"}}]},{"kind":"animation","id":"Exit","duration":250,"hidetextatend":true,"animateshapewithtext":false,"tweens":[{"kind":"tween","time":0,"duration":250,"alpha":{"path":[{"kind":"segment","start":"100","dstart":"0","end":"0","dend":"0"}],"duration":250,"easing":"linear","easingdir":"easeout"}}]}],"width":154,"height":60,"resume":false,"useHandCursor":true,"id":"6D13lSKKYI8"}],"accType":"text","altText":"Group\\r\\n 2","shapemaskId":"","xPos":156,"yPos":73,"tabIndex":2,"tabEnabled":true,"xOffset":0,"yOffset":0,"rotateXPos":357,"rotateYPos":271.5,"scaleX":100,"scaleY":100,"alpha":100,"rotation":0,"depth":3,"scrolling":true,"shuffleLock":false,"animations":[{"kind":"animation","id":"Exit","duration":750,"hidetextatend":true,"animateshapewithtext":false,"tweens":[{"kind":"tween","time":0,"duration":750,"position":{"relativerotation":false,"relativestartpoint":false,"path":[{"kind":"segment","type":"line","anchora":{"x":"$RawXPos","y":"$RawYPos","dx":"0","dy":"0"},"anchorb":{"x":"-719","y":"$RawYPos","dx":"0","dy":"0"}}],"duration":750,"easing":"cubic","easingdir":"easein"}}]}],"width":714,"height":543,"resume":false,"useHandCursor":true,"id":"63MdfUIXnAj"},{"kind":"vectorshape","rotation":0,"accType":"image","cliptobounds":false,"defaultAction":"","imagelib":[{"kind":"imagedata","assetId":8,"id":"01","url":"story_content/6n2DXN6e2yF_DX1312_DY1312.swf","type":"normal","altText":"National Survey Data.png","width":656,"height":389,"mobiledx":0,"mobiledy":0}],"shapemaskId":"","xPos":112,"yPos":96,"tabIndex":13,"tabEnabled":true,"xOffset":0,"yOffset":0,"rotateXPos":397,"rotateYPos":235.5,"scaleX":100,"scaleY":100,"alpha":100,"depth":4,"scrolling":true,"shuffleLock":false,"data":{"hotlinkId":"","accState":0,"vectorData":{"left":0,"top":0,"right":794,"bottom":471,"altText":"National Survey Data.png","pngfb":false,"pr":{"l":"Lib","i":25}},"html5data":{"xPos":0,"yPos":0,"width":794,"height":471,"strokewidth":0}},"width":794,"height":471,"resume":false,"useHandCursor":true,"id":"6VMVGioly5y"},{"kind":"vectorshape","rotation":0,"accType":"text","cliptobounds":false,"defaultAction":"","shapemaskId":"","xPos":160,"yPos":208,"tabIndex":14,"tabEnabled":true,"xOffset":0,"yOffset":0,"rotateXPos":352,"rotateYPos":30,"scaleX":100,"scaleY":100,"alpha":100,"depth":5,"scrolling":true,"shuffleLock":false,"data":{"hotlinkId":"","accState":0,"vectorData":{"left":-4,"top":-4,"right":707,"bottom":63,"altText":"Rectangle 3","pngfb":false,"pr":{"l":"Lib","i":26}},"html5data":{"xPos":0,"yPos":0,"width":704,"height":60,"strokewidth":5}},"animations":[{"kind":"animation","id":"Entrance","duration":750,"hidetextatstart":true,"animateshapewithtext":false,"tweens":[{"kind":"tween","time":0,"duration":750,"mask":{"type":"wipe","settings":[{"kind":"setting","name":"direction","value":"fromleft"}],"duration":750,"easing":"linear","easingdir":"easeinout"}}]}],"width":704,"height":60,"resume":false,"useHandCursor":true,"id":"6jIGARAiPYT"}],"startTime":-1,"elapsedTimeMode":"normal","animations":[{"kind":"animation","id":"5ph1OhaAUeO","duration":700,"hidetextatstart":true,"animateshapewithtext":false,"tweens":[{"kind":"tween","time":0,"duration":700,"alpha":{"path":[{"kind":"segment","start":"0","dstart":"0","end":"100","dend":"0"}],"duration":700,"easing":"linear","easingdir":"easein"}}]}],"useHandCursor":false,"resume":false,"kind":"slidelayer","isBaseLayer":true}]}');
