# Supplementary material for: Interactive Case-Based Childhood Adversity and Trauma-Informed Care Electronic Modules for Pediatric Primary Care
Source: MedEdPORTAL. 2020 Oct 12;16:10990. doi: 10.15766/mep_2374-8265.10990 (PMC7549390; doi:10.15766/mep_2374-8265.10990)
Supplement: Supplementary file 1 — CA-TIC Premodule folderCA-TIC Module 1 folderCA-TIC Module 2 folderCA-TIC Module 3 folderImage Citations.docxCA-TIC Evaluation.docx [file mep_2374-8265.10990-s001.zip › B. CA-TIC Module 1/html5/data/js/5ljvCpL6xeV.js]

window.globalProvideData('slide', '{"title":"Tenet of Trauma Informed Care","trackViews":true,"showMenuResultIcon":false,"viewGroupId":"","historyGroupId":"","videoZoom":"","scrolling":false,"transition":"tween","slideLock":false,"navIndex":-1,"globalAudioId":"","thumbnailid":"","slideNumberInScene":7,"includeInSlideCounts":true,"presenterRef":{"id":"none"},"showAnimationId":"6WsArpAvzWn","lmsId":"Slide7","width":1024,"height":640,"resume":false,"background":{"type":"fill","fill":{"type":"linear","rotation":90,"colors":[{"kind":"color","rgb":"0xFFFFFF","alpha":100,"stop":0}]}},"id":"5ljvCpL6xeV","actionGroups":{"ActGrpOnNextButtonClick":{"kind":"actiongroup","actions":[{"kind":"gotoplay","window":"_current","wndtype":"normal","objRef":{"type":"string","value":"_player.5ghF2mIRRsQ.66e1wtPrztl"}}]},"ActGrpOnPrevButtonClick":{"kind":"actiongroup","actions":[{"kind":"history_prev"}]},"NavigationRestrictionNextSlide_5ljvCpL6xeV":{"kind":"actiongroup","actions":[{"kind":"exe_actiongroup","id":"ActGrpOnNextButtonClick"}]},"NavigationRestrictionPreviousSlide_5ljvCpL6xeV":{"kind":"actiongroup","actions":[{"kind":"exe_actiongroup","id":"ActGrpOnPrevButtonClick"}]}},"events":[{"kind":"onbeforeslidein","actions":[{"kind":"if_action","condition":{"statement":{"kind":"compare","operator":"eq","valuea":"$WindowId","typea":"property","valueb":"_frame","typeb":"string"}},"thenActions":[{"kind":"set_frame_layout","name":"pxabnsnfns10111000101"}],"elseActions":[{"kind":"set_window_control_layout","name":"pxabnsnfns10111000101"}]}]},{"kind":"onnextslide","actions":[{"kind":"exe_actiongroup","id":"NavigationRestrictionNextSlide_5ljvCpL6xeV"}]},{"kind":"onprevslide","actions":[{"kind":"exe_actiongroup","id":"NavigationRestrictionPreviousSlide_5ljvCpL6xeV"}]},{"kind":"ontransitionin","actions":[{"kind":"if_action","condition":{"statement":{"kind":"and","statements":[{"kind":"compare","operator":"eq","valuea":"_player.#TimelineCompleted_5ljvCpL6xeV","typea":"var","valueb":false,"typeb":"boolean"}]}},"thenActions":[{"kind":"enable_window_control","name":"next","enable":false},{"kind":"enable_window_control","name":"swiperight","enable":false}]},{"kind":"adjustvar","variable":"_player.LastSlideViewed_6B6Gl1G22HC","operator":"set","value":{"type":"string","value":"_player."}},{"kind":"adjustvar","variable":"_player.LastSlideViewed_6B6Gl1G22HC","operator":"add","value":{"type":"property","value":"$AbsoluteId"}}]},{"kind":"ontimelinecomplete","actions":[{"kind":"adjustvar","variable":"_player.TimelineCompleted_5ljvCpL6xeV","operator":"set","value":{"type":"boolean","value":true}},{"kind":"enable_window_control","name":"next","enable":true},{"kind":"enable_window_control","name":"swiperight","enable":true}]}],"slideLayers":[{"audiolib":[{"kind":"audio","assetId":19,"id":"6MjcNjkCrCc"}],"enableSeek":true,"enableReplay":true,"timeline":{"duration":88354,"events":[{"kind":"ontimelinetick","time":0,"actions":[{"kind":"show","transition":"appear","objRef":{"type":"string","value":"5iTqtdqjKXP"}},{"kind":"show","transition":"appear","objRef":{"type":"string","value":"5XhPLCk5igL"}},{"kind":"show","transition":"appear","objRef":{"type":"string","value":"5uF3WRgURCo"}},{"kind":"media_seek","position":0,"objRef":{"type":"string","value":"6MjcNjkCrCc"}},{"kind":"media_play","objRef":{"type":"string","value":"6MjcNjkCrCc"}},{"kind":"set_volume","volume":75,"objRef":{"type":"string","value":"6MjcNjkCrCc"}},{"kind":"show","transition":"appear","objRef":{"type":"string","value":"6cC3PCB6dUg"}}]},{"kind":"ontimelinetick","time":10000,"actions":[{"kind":"show","transition":"custom","animationId":"Entrance","reverse":false,"objRef":{"type":"string","value":"5xLFXaICy2D"}}]},{"kind":"ontimelinetick","time":24000,"actions":[{"kind":"show","transition":"custom","animationId":"Entrance","reverse":false,"objRef":{"type":"string","value":"5a48dvIxg9F"}},{"kind":"show","transition":"custom","animationId":"Entrance","reverse":false,"objRef":{"type":"string","value":"6Ofxgf5JeBx"}}]},{"kind":"ontimelinetick","time":38500,"actions":[{"kind":"hide","transition":"custom","animationId":"Exit","reverse":false,"objRef":{"type":"string","value":"5xLFXaICy2D"}},{"kind":"hide","transition":"custom","animationId":"Exit","reverse":false,"objRef":{"type":"string","value":"5a48dvIxg9F"}},{"kind":"hide","transition":"custom","animationId":"Exit","reverse":false,"objRef":{"type":"string","value":"6Ofxgf5JeBx"}}]},{"kind":"ontimelinetick","time":39250,"actions":[{"kind":"show","transition":"custom","animationId":"Entrance","reverse":false,"objRef":{"type":"string","value":"5yi219D6BqL"}}]},{"kind":"ontimelinetick","time":43250,"actions":[{"kind":"show","transition":"custom","animationId":"Entrance","reverse":false,"objRef":{"type":"string","value":"6PyDtgBCUcb"}}]},{"kind":"ontimelinetick","time":47250,"actions":[{"kind":"show","transition":"custom","animationId":"Entrance","reverse":false,"objRef":{"type":"string","value":"6IiWEA5ZN2t"}}]},{"kind":"ontimelinetick","time":51250,"actions":[{"kind":"show","transition":"custom","animationId":"Entrance","reverse":false,"objRef":{"type":"string","value":"6hh2MrbRCwJ"}}]}]},"objects":[{"kind":"vectorshape","rotation":0,"accType":"image","cliptobounds":false,"defaultAction":"","imagelib":[{"kind":"imagedata","assetId":0,"id":"01","url":"story_content/6pj5DG5xGK8_DX2048_DY2048.swf","type":"normal","altText":"Trauma Informed Care_Body Template_2.png","width":1024,"height":640,"mobiledx":0,"mobiledy":0}],"shapemaskId":"","xPos":0,"yPos":0,"tabIndex":0,"tabEnabled":true,"xOffset":0,"yOffset":0,"rotateXPos":512,"rotateYPos":320,"scaleX":100,"scaleY":100,"alpha":100,"depth":1,"scrolling":false,"shuffleLock":false,"data":{"hotlinkId":"","accState":0,"vectorData":{"left":0,"top":0,"right":1024,"bottom":640,"altText":"Trauma Informed Care_Body Template_2.png","pngfb":false,"pr":{"l":"Lib","i":0}},"html5data":{"xPos":0,"yPos":0,"width":1024,"height":640,"strokewidth":0}},"width":1024,"height":640,"resume":false,"useHandCursor":true,"id":"6cC3PCB6dUg"},{"kind":"vectorshape","rotation":0,"accType":"image","cliptobounds":false,"defaultAction":"","imagelib":[{"kind":"imagedata","assetId":10,"id":"01","url":"story_content/6nAYD602p6V_DX1762_DY1762.swf","type":"normal","altText":"magnetic-board-2614939_1920.png","width":1569,"height":1057,"mobiledx":0,"mobiledy":0}],"shapemaskId":"","xPos":81,"yPos":66,"tabIndex":2,"tabEnabled":true,"xOffset":0,"yOffset":0,"rotateXPos":440.5,"rotateYPos":280.5,"scaleX":100,"scaleY":100,"alpha":100,"depth":2,"scrolling":true,"shuffleLock":false,"data":{"hotlinkId":"","accState":0,"vectorData":{"left":0,"top":0,"right":881,"bottom":561,"altText":"magnetic-board-2614939_1920.png","pngfb":false,"pr":{"l":"Lib","i":27}},"html5data":{"xPos":0,"yPos":0,"width":881,"height":561,"strokewidth":0}},"width":881,"height":561,"resume":false,"useHandCursor":true,"id":"5iTqtdqjKXP"},{"kind":"vectorshape","rotation":0,"accType":"text","cliptobounds":false,"defaultAction":"","textLib":[{"kind":"textdata","uniqueId":"5XhPLCk5igL_1403756819","id":"01","linkId":"txt__default_5XhPLCk5igL","type":"vectortext","xPos":0,"yPos":0,"width":0,"height":0,"shadowIndex":-1,"vectortext":{"left":0,"top":0,"right":744,"bottom":81,"pngfb":false,"pr":{"l":"Lib","i":64}}}],"shapemaskId":"","xPos":147,"yPos":130,"tabIndex":3,"tabEnabled":true,"xOffset":0,"yOffset":0,"rotateXPos":377,"rotateYPos":43,"scaleX":100,"scaleY":100,"alpha":100,"depth":3,"scrolling":true,"shuffleLock":false,"data":{"hotlinkId":"","accState":0,"vectorData":{"left":0,"top":0,"right":754,"bottom":86,"altText":"Work Towards Embodying the Central Tenet of Trauma Informed Care ","pngfb":false,"pr":{"l":"Lib","i":63}},"html5data":{"xPos":0,"yPos":0,"width":754,"height":86,"strokewidth":0}},"width":754,"height":86,"resume":false,"useHandCursor":true,"id":"5XhPLCk5igL"},{"kind":"vectorshape","rotation":0,"accType":"text","cliptobounds":false,"defaultAction":"","textLib":[{"kind":"textdata","uniqueId":"5uF3WRgURCo_191413357","id":"01","linkId":"txt__default_5uF3WRgURCo","type":"vectortext","xPos":0,"yPos":0,"width":0,"height":0,"shadowIndex":-1,"vectortext":{"left":0,"top":0,"right":658,"bottom":56,"pngfb":false,"pr":{"l":"Lib","i":66}}}],"shapemaskId":"","xPos":24,"yPos":3,"tabIndex":1,"tabEnabled":true,"xOffset":0,"yOffset":0,"rotateXPos":334,"rotateYPos":30.5,"scaleX":100,"scaleY":100,"alpha":100,"depth":4,"scrolling":true,"shuffleLock":false,"data":{"hotlinkId":"","accState":0,"vectorData":{"left":0,"top":0,"right":668,"bottom":61,"altText":"Tenet of Trauma Informed Care ","pngfb":false,"pr":{"l":"Lib","i":65}},"html5data":{"xPos":0,"yPos":0,"width":668,"height":61,"strokewidth":0}},"width":668,"height":61,"resume":false,"useHandCursor":true,"id":"5uF3WRgURCo"},{"kind":"vectorshape","rotation":0,"accType":"text","cliptobounds":false,"defaultAction":"","textLib":[{"kind":"textdata","uniqueId":"5xLFXaICy2D_1576876704","id":"01","linkId":"txt__default_5xLFXaICy2D","type":"vectortext","xPos":0,"yPos":0,"width":0,"height":0,"shadowIndex":-1,"vectortext":{"left":0,"top":0,"right":649,"bottom":151,"pngfb":false,"pr":{"l":"Lib","i":68}}}],"shapemaskId":"","xPos":173,"yPos":229,"tabIndex":4,"tabEnabled":true,"xOffset":0,"yOffset":0,"rotateXPos":370.5,"rotateYPos":78,"scaleX":100,"scaleY":100,"alpha":100,"depth":5,"scrolling":true,"shuffleLock":false,"data":{"hotlinkId":"","accState":0,"vectorData":{"left":0,"top":0,"right":741,"bottom":156,"altText":"Instead of asking what\'s wrong with a patient,\\n\\nAsk:\\n\\n“What happened to the patient to influence their behavior?”","pngfb":false,"pr":{"l":"Lib","i":67}},"html5data":{"xPos":0,"yPos":0,"width":741,"height":156,"strokewidth":0}},"animations":[{"kind":"animation","id":"Entrance","duration":1000,"hidetextatstart":true,"animateshapewithtext":false,"tweens":[{"kind":"tween","time":0,"duration":1000,"position":{"relativerotation":false,"relativestartpoint":false,"path":[{"kind":"segment","type":"line","anchora":{"x":"$RawXPos","y":"$RawYPos","dx":"0","dy":"416"},"anchorb":{"x":"$RawXPos","y":"$RawYPos","dx":"0","dy":"0"}}],"duration":1000,"easing":"cubic","easingdir":"easeout"}}]},{"kind":"animation","id":"Exit","duration":750,"hidetextatend":true,"animateshapewithtext":false,"tweens":[{"kind":"tween","time":0,"duration":750,"alpha":{"path":[{"kind":"segment","start":"100","dstart":"0","end":"0","dend":"0"}],"duration":750,"easing":"linear","easingdir":"easeout"}}]}],"width":741,"height":156,"resume":false,"useHandCursor":true,"id":"5xLFXaICy2D"},{"kind":"vectorshape","rotation":0,"accType":"text","cliptobounds":false,"defaultAction":"","textLib":[{"kind":"textdata","uniqueId":"5a48dvIxg9F_1914930492","id":"01","linkId":"txt__default_5a48dvIxg9F","type":"vectortext","xPos":0,"yPos":0,"width":0,"height":0,"shadowIndex":-1,"vectortext":{"left":0,"top":0,"right":306,"bottom":55,"pngfb":false,"pr":{"l":"Lib","i":70}}}],"shapemaskId":"","xPos":180,"yPos":379,"tabIndex":9,"tabEnabled":true,"xOffset":0,"yOffset":0,"rotateXPos":370.5,"rotateYPos":30,"scaleX":100,"scaleY":100,"alpha":100,"depth":6,"scrolling":true,"shuffleLock":false,"data":{"hotlinkId":"","accState":0,"vectorData":{"left":0,"top":0,"right":741,"bottom":60,"altText":"Paradigm Shift","pngfb":false,"pr":{"l":"Lib","i":69}},"html5data":{"xPos":0,"yPos":0,"width":741,"height":60,"strokewidth":0}},"animations":[{"kind":"animation","id":"Entrance","duration":750,"hidetextatstart":true,"animateshapewithtext":false,"tweens":[{"kind":"tween","time":0,"duration":750,"position":{"relativerotation":false,"relativestartpoint":false,"path":[{"kind":"segment","type":"line","anchora":{"x":"$RawXPos","y":"$RawYPos","dx":"849","dy":"0"},"anchorb":{"x":"$RawXPos","y":"$RawYPos","dx":"0","dy":"0"}}],"duration":750,"easing":"cubic","easingdir":"easeout"}}]},{"kind":"animation","id":"Exit","duration":750,"hidetextatend":true,"animateshapewithtext":false,"tweens":[{"kind":"tween","time":0,"duration":750,"position":{"relativerotation":false,"relativestartpoint":false,"path":[{"kind":"segment","type":"line","anchora":{"x":"$RawXPos","y":"$RawYPos","dx":"0","dy":"0"},"anchorb":{"x":"-746","y":"$RawYPos","dx":"0","dy":"0"}}],"duration":750,"easing":"cubic","easingdir":"easein"}}]}],"width":741,"height":60,"resume":false,"useHandCursor":true,"id":"5a48dvIxg9F"},{"kind":"vectorshape","rotation":0,"accType":"image","cliptobounds":false,"defaultAction":"","imagelib":[{"kind":"imagedata","assetId":18,"id":"01","url":"story_content/5XeSohPHO9G_DX620_DY620.jpg","type":"normal","altText":"hintersee-3601004_1920.jpg","width":620,"height":349,"mobiledx":0,"mobiledy":0}],"shapemaskId":"","xPos":547,"yPos":375,"tabIndex":7,"tabEnabled":true,"xOffset":0,"yOffset":0,"rotateXPos":155,"rotateYPos":87,"scaleX":100,"scaleY":100,"alpha":100,"depth":7,"scrolling":true,"shuffleLock":false,"data":{"hotlinkId":"","accState":0,"vectorData":{"left":0,"top":0,"right":310,"bottom":174,"altText":"hintersee-3601004_1920.jpg","pngfb":false,"pr":{"l":"Lib","i":71}},"html5data":{"xPos":0,"yPos":0,"width":310,"height":174,"strokewidth":0}},"animations":[{"kind":"animation","id":"Entrance","duration":750,"hidetextatstart":true,"animateshapewithtext":false,"tweens":[{"kind":"tween","time":0,"duration":750,"position":{"relativerotation":false,"relativestartpoint":false,"path":[{"kind":"segment","type":"line","anchora":{"x":"$RawXPos","y":"$RawYPos","dx":"482","dy":"0"},"anchorb":{"x":"$RawXPos","y":"$RawYPos","dx":"0","dy":"0"}}],"duration":750,"easing":"cubic","easingdir":"easeout"}}]},{"kind":"animation","id":"Exit","duration":750,"hidetextatend":true,"animateshapewithtext":false,"tweens":[{"kind":"tween","time":0,"duration":750,"alpha":{"path":[{"kind":"segment","start":"100","dstart":"0","end":"0","dend":"0"}],"duration":750,"easing":"linear","easingdir":"easeout"}}]}],"width":310,"height":174,"resume":false,"useHandCursor":true,"id":"6Ofxgf5JeBx"},{"kind":"vectorshape","rotation":0,"accType":"text","cliptobounds":false,"defaultAction":"","textLib":[{"kind":"textdata","uniqueId":"5yi219D6BqL_1687528185","id":"01","linkId":"txt__default_5yi219D6BqL","type":"vectortext","xPos":0,"yPos":0,"width":0,"height":0,"shadowIndex":-1,"vectortext":{"left":0,"top":0,"right":798,"bottom":40,"pngfb":false,"pr":{"l":"Lib","i":73}}}],"shapemaskId":"","xPos":117,"yPos":231,"tabIndex":5,"tabEnabled":true,"xOffset":0,"yOffset":0,"rotateXPos":407,"rotateYPos":22.5,"scaleX":100,"scaleY":100,"alpha":100,"depth":8,"scrolling":true,"shuffleLock":false,"data":{"hotlinkId":"","accState":0,"vectorData":{"left":0,"top":0,"right":814,"bottom":45,"altText":"We hope that the following simulated cases allow you to: ","pngfb":false,"pr":{"l":"Lib","i":72}},"html5data":{"xPos":0,"yPos":0,"width":814,"height":45,"strokewidth":0}},"animations":[{"kind":"animation","id":"Entrance","duration":750,"hidetextatstart":true,"animateshapewithtext":false,"tweens":[{"kind":"tween","time":0,"duration":750,"position":{"relativerotation":false,"relativestartpoint":false,"path":[{"kind":"segment","type":"line","anchora":{"x":"$RawXPos","y":"$RawYPos","dx":"0","dy":"414"},"anchorb":{"x":"$RawXPos","y":"$RawYPos","dx":"0","dy":"0"}}],"duration":750,"easing":"cubic","easingdir":"easeout"}}]}],"width":814,"height":45,"resume":false,"useHandCursor":true,"id":"5yi219D6BqL"},{"kind":"vectorshape","rotation":0,"accType":"text","cliptobounds":false,"defaultAction":"","textLib":[{"kind":"textdata","uniqueId":"6PyDtgBCUcb_-1129002757","id":"01","linkId":"txt__default_6PyDtgBCUcb","type":"vectortext","xPos":0,"yPos":0,"width":0,"height":0,"shadowIndex":-1,"vectortext":{"left":0,"top":0,"right":765,"bottom":73,"pngfb":false,"pr":{"l":"Lib","i":75}}}],"shapemaskId":"","xPos":123,"yPos":292,"tabIndex":6,"tabEnabled":true,"xOffset":0,"yOffset":0,"rotateXPos":407,"rotateYPos":39,"scaleX":100,"scaleY":100,"alpha":100,"depth":9,"scrolling":true,"shuffleLock":false,"data":{"hotlinkId":"","accState":0,"vectorData":{"left":0,"top":0,"right":814,"bottom":78,"altText":"1.  Recognize the role that trauma can play in the health \\tof your patients","pngfb":false,"pr":{"l":"Lib","i":74}},"html5data":{"xPos":0,"yPos":0,"width":814,"height":78,"strokewidth":0}},"animations":[{"kind":"animation","id":"Entrance","duration":750,"hidetextatstart":true,"animateshapewithtext":false,"tweens":[{"kind":"tween","time":0,"duration":750,"position":{"relativerotation":false,"relativestartpoint":false,"path":[{"kind":"segment","type":"line","anchora":{"x":"$RawXPos","y":"$RawYPos","dx":"0","dy":"353"},"anchorb":{"x":"$RawXPos","y":"$RawYPos","dx":"0","dy":"0"}}],"duration":750,"easing":"cubic","easingdir":"easeout"}}]}],"width":814,"height":78,"resume":false,"useHandCursor":true,"id":"6PyDtgBCUcb"},{"kind":"vectorshape","rotation":0,"accType":"text","cliptobounds":false,"defaultAction":"","textLib":[{"kind":"textdata","uniqueId":"6IiWEA5ZN2t_477632353","id":"01","linkId":"txt__default_6IiWEA5ZN2t","type":"vectortext","xPos":0,"yPos":0,"width":0,"height":0,"shadowIndex":-1,"vectortext":{"left":0,"top":0,"right":685,"bottom":73,"pngfb":false,"pr":{"l":"Lib","i":76}}}],"shapemaskId":"","xPos":123,"yPos":377,"tabIndex":8,"tabEnabled":true,"xOffset":0,"yOffset":0,"rotateXPos":407,"rotateYPos":39,"scaleX":100,"scaleY":100,"alpha":100,"depth":10,"scrolling":true,"shuffleLock":false,"data":{"hotlinkId":"","accState":0,"vectorData":{"left":0,"top":0,"right":814,"bottom":78,"altText":"2.  Increase your comfort level in screening for and \\trecognizing trauma","pngfb":false,"pr":{"l":"Lib","i":74}},"html5data":{"xPos":0,"yPos":0,"width":814,"height":78,"strokewidth":0}},"animations":[{"kind":"animation","id":"Entrance","duration":750,"hidetextatstart":true,"animateshapewithtext":false,"tweens":[{"kind":"tween","time":0,"duration":750,"position":{"relativerotation":false,"relativestartpoint":false,"path":[{"kind":"segment","type":"line","anchora":{"x":"$RawXPos","y":"$RawYPos","dx":"0","dy":"268"},"anchorb":{"x":"$RawXPos","y":"$RawYPos","dx":"0","dy":"0"}}],"duration":750,"easing":"cubic","easingdir":"easeout"}}]}],"width":814,"height":78,"resume":false,"useHandCursor":true,"id":"6IiWEA5ZN2t"},{"kind":"vectorshape","rotation":0,"accType":"text","cliptobounds":false,"defaultAction":"","textLib":[{"kind":"textdata","uniqueId":"6hh2MrbRCwJ_-36599876","id":"01","linkId":"txt__default_6hh2MrbRCwJ","type":"vectortext","xPos":0,"yPos":0,"width":0,"height":0,"shadowIndex":-1,"vectortext":{"left":0,"top":0,"right":771,"bottom":73,"pngfb":false,"pr":{"l":"Lib","i":77}}}],"shapemaskId":"","xPos":123,"yPos":462,"tabIndex":10,"tabEnabled":true,"xOffset":0,"yOffset":0,"rotateXPos":407,"rotateYPos":39,"scaleX":100,"scaleY":100,"alpha":100,"depth":11,"scrolling":true,"shuffleLock":false,"data":{"hotlinkId":"","accState":0,"vectorData":{"left":0,"top":0,"right":814,"bottom":78,"altText":"3.  Practice using trauma informed care strategies in your \\tdaily interactions with your patients","pngfb":false,"pr":{"l":"Lib","i":74}},"html5data":{"xPos":0,"yPos":0,"width":814,"height":78,"strokewidth":0}},"animations":[{"kind":"animation","id":"Entrance","duration":750,"hidetextatstart":true,"animateshapewithtext":false,"tweens":[{"kind":"tween","time":0,"duration":750,"position":{"relativerotation":false,"relativestartpoint":false,"path":[{"kind":"segment","type":"line","anchora":{"x":"$RawXPos","y":"$RawYPos","dx":"0","dy":"183"},"anchorb":{"x":"$RawXPos","y":"$RawYPos","dx":"0","dy":"0"}}],"duration":750,"easing":"cubic","easingdir":"easeout"}}]}],"width":814,"height":78,"resume":false,"useHandCursor":true,"id":"6hh2MrbRCwJ"}],"startTime":-1,"elapsedTimeMode":"normal","animations":[{"kind":"animation","id":"6WsArpAvzWn","duration":700,"hidetextatstart":true,"animateshapewithtext":false,"tweens":[{"kind":"tween","time":0,"duration":700,"alpha":{"path":[{"kind":"segment","start":"0","dstart":"0","end":"100","dend":"0"}],"duration":700,"easing":"linear","easingdir":"easein"}}]}],"useHandCursor":false,"resume":false,"kind":"slidelayer","isBaseLayer":true}]}');
