# Supplementary material for: Interactive Case-Based Childhood Adversity and Trauma-Informed Care Electronic Modules for Pediatric Primary Care
Source: MedEdPORTAL. 2020 Oct 12;16:10990. doi: 10.15766/mep_2374-8265.10990 (PMC7549390; doi:10.15766/mep_2374-8265.10990)
Supplement: Supplementary file 1 — CA-TIC Premodule folderCA-TIC Module 1 folderCA-TIC Module 2 folderCA-TIC Module 3 folderImage Citations.docxCA-TIC Evaluation.docx [file mep_2374-8265.10990-s001.zip › B. CA-TIC Module 1/html5/data/js/5looyNMX4nG.js]

window.globalProvideData('slide', '{"title":"Clinical Pearl","trackViews":true,"showMenuResultIcon":false,"viewGroupId":"","historyGroupId":"","videoZoom":"","scrolling":false,"transition":"tween","slideLock":false,"navIndex":-1,"globalAudioId":"","thumbnailid":"","slideNumberInScene":21,"includeInSlideCounts":true,"presenterRef":{"id":"none"},"showAnimationId":"6W06qZEIJBc","lmsId":"Slide21","width":1024,"height":640,"resume":false,"background":{"type":"fill","fill":{"type":"linear","rotation":90,"colors":[{"kind":"color","rgb":"0xFFFFFF","alpha":100,"stop":0}]}},"id":"5looyNMX4nG","actionGroups":{"ActGrpOnPrevButtonClick":{"kind":"actiongroup","actions":[{"kind":"history_prev"}]},"NavigationRestrictionPreviousSlide_5looyNMX4nG":{"kind":"actiongroup","actions":[{"kind":"exe_actiongroup","id":"ActGrpOnPrevButtonClick"}]}},"events":[{"kind":"onbeforeslidein","actions":[{"kind":"if_action","condition":{"statement":{"kind":"compare","operator":"eq","valuea":"$WindowId","typea":"property","valueb":"_frame","typeb":"string"}},"thenActions":[{"kind":"set_frame_layout","name":"pnxanbnsnfns10111000101"}],"elseActions":[{"kind":"set_window_control_layout","name":"pnxanbnsnfns10111000101"}]}]},{"kind":"onprevslide","actions":[{"kind":"exe_actiongroup","id":"NavigationRestrictionPreviousSlide_5looyNMX4nG"}]},{"kind":"ontransitionin","actions":[{"kind":"adjustvar","variable":"_player.LastSlideViewed_6B6Gl1G22HC","operator":"set","value":{"type":"string","value":"_player."}},{"kind":"adjustvar","variable":"_player.LastSlideViewed_6B6Gl1G22HC","operator":"add","value":{"type":"property","value":"$AbsoluteId"}}]}],"slideLayers":[{"audiolib":[{"kind":"audio","assetId":42,"id":"5edzhDThN4P"}],"enableSeek":true,"enableReplay":true,"timeline":{"duration":61521,"events":[{"kind":"ontimelinetick","time":0,"actions":[{"kind":"show","transition":"appear","objRef":{"type":"string","value":"6BwakmpVoii"}},{"kind":"show","transition":"appear","objRef":{"type":"string","value":"5hMwGz4GTkO"}},{"kind":"show","transition":"appear","objRef":{"type":"string","value":"6Xy7biuI8tK"}},{"kind":"media_seek","position":0,"objRef":{"type":"string","value":"5edzhDThN4P"}},{"kind":"media_play","objRef":{"type":"string","value":"5edzhDThN4P"}},{"kind":"set_volume","volume":75,"objRef":{"type":"string","value":"5edzhDThN4P"}},{"kind":"show","transition":"appear","objRef":{"type":"string","value":"6cC3PCB6dUg"}}]},{"kind":"ontimelinetick","time":8500,"actions":[{"kind":"show","transition":"custom","animationId":"Entrance","reverse":false,"objRef":{"type":"string","value":"6Nz3txqEkyM"}}]},{"kind":"ontimelinetick","time":22250,"actions":[{"kind":"hide","transition":"custom","animationId":"Exit","reverse":false,"objRef":{"type":"string","value":"6Nz3txqEkyM"}},{"kind":"show","transition":"custom","animationId":"Entrance","reverse":false,"objRef":{"type":"string","value":"6oJ0jgtvvOJ"}}]}]},"objects":[{"kind":"vectorshape","rotation":0,"accType":"image","cliptobounds":false,"defaultAction":"","imagelib":[{"kind":"imagedata","assetId":0,"id":"01","url":"story_content/6pj5DG5xGK8_DX2048_DY2048.swf","type":"normal","altText":"Trauma Informed Care_Body Template_2.png","width":1024,"height":640,"mobiledx":0,"mobiledy":0}],"shapemaskId":"","xPos":0,"yPos":0,"tabIndex":0,"tabEnabled":true,"xOffset":0,"yOffset":0,"rotateXPos":512,"rotateYPos":320,"scaleX":100,"scaleY":100,"alpha":100,"depth":1,"scrolling":false,"shuffleLock":false,"data":{"hotlinkId":"","accState":0,"vectorData":{"left":0,"top":0,"right":1024,"bottom":640,"altText":"Trauma Informed Care_Body Template_2.png","pngfb":false,"pr":{"l":"Lib","i":0}},"html5data":{"xPos":0,"yPos":0,"width":1024,"height":640,"strokewidth":0}},"width":1024,"height":640,"resume":false,"useHandCursor":true,"id":"6cC3PCB6dUg"},{"kind":"vectorshape","rotation":0,"accType":"text","cliptobounds":false,"defaultAction":"","textLib":[{"kind":"textdata","uniqueId":"6BwakmpVoii_1896605272","id":"01","linkId":"txt__default_6BwakmpVoii","type":"vectortext","xPos":0,"yPos":0,"width":0,"height":0,"shadowIndex":-1,"vectortext":{"left":0,"top":0,"right":306,"bottom":21,"pngfb":false,"pr":{"l":"Lib","i":196}}}],"shapemaskId":"","xPos":46,"yPos":582,"tabIndex":5,"tabEnabled":true,"xOffset":0,"yOffset":0,"rotateXPos":473.5,"rotateYPos":13,"scaleX":100,"scaleY":100,"alpha":100,"depth":2,"scrolling":true,"shuffleLock":false,"data":{"hotlinkId":"","accState":0,"vectorData":{"left":0,"top":0,"right":947,"bottom":26,"altText":"Source: National Child Traumatic Stress Network","pngfb":false,"pr":{"l":"Lib","i":195}},"html5data":{"xPos":0,"yPos":0,"width":947,"height":26,"strokewidth":0}},"width":947,"height":26,"resume":false,"useHandCursor":true,"id":"6BwakmpVoii"},{"kind":"vectorshape","rotation":0,"accType":"text","cliptobounds":false,"defaultAction":"","textLib":[{"kind":"textdata","uniqueId":"5hMwGz4GTkO_720727293","id":"01","linkId":"txt__default_5hMwGz4GTkO","type":"vectortext","xPos":0,"yPos":0,"width":0,"height":0,"shadowIndex":-1,"vectortext":{"left":0,"top":0,"right":204,"bottom":44,"pngfb":false,"pr":{"l":"Lib","i":197}}}],"shapemaskId":"","xPos":12,"yPos":13,"tabIndex":1,"tabEnabled":true,"xOffset":0,"yOffset":0,"rotateXPos":493,"rotateYPos":24.5,"scaleX":100,"scaleY":100,"alpha":100,"depth":3,"scrolling":true,"shuffleLock":false,"data":{"hotlinkId":"","accState":0,"vectorData":{"left":0,"top":0,"right":986,"bottom":49,"altText":"Clinical Pearl","pngfb":false,"pr":{"l":"Lib","i":30}},"html5data":{"xPos":0,"yPos":0,"width":986,"height":49,"strokewidth":0}},"width":986,"height":49,"resume":false,"useHandCursor":true,"id":"5hMwGz4GTkO"},{"kind":"vectorshape","rotation":0,"accType":"image","cliptobounds":false,"defaultAction":"","imagelib":[{"kind":"imagedata","assetId":39,"id":"01","url":"story_content/5peQaeuXK6B_P_75_333_4306_2979_DX1356_DY1356.swf","type":"normal","altText":"Pasted Image (4407x3547).emf","width":2000,"height":1384,"mobiledx":0,"mobiledy":0}],"shapemaskId":"","xPos":239,"yPos":101,"tabIndex":4,"tabEnabled":true,"xOffset":0,"yOffset":0,"rotateXPos":331.5,"rotateYPos":229.5,"scaleX":100,"scaleY":100,"alpha":100,"depth":4,"scrolling":true,"shuffleLock":false,"data":{"hotlinkId":"","accState":0,"vectorData":{"left":-2,"top":-2,"right":665,"bottom":461,"altText":"Pasted Image (4407x3547).emf","pngfb":false,"pr":{"l":"Lib","i":198}},"html5data":{"xPos":0,"yPos":0,"width":663,"height":459,"strokewidth":2}},"width":663,"height":459,"resume":false,"useHandCursor":true,"id":"6Xy7biuI8tK"},{"kind":"vectorshape","rotation":0,"accType":"image","cliptobounds":false,"defaultAction":"","imagelib":[{"kind":"imagedata","assetId":40,"id":"01","url":"story_content/6kCGwPTm12N_DX1636_DY1636.swf","type":"normal","altText":"Pasted Image (4602x2565).emf","width":1636,"height":912,"mobiledx":0,"mobiledy":0}],"shapemaskId":"","xPos":76,"yPos":96,"tabIndex":2,"tabEnabled":true,"xOffset":0,"yOffset":0,"rotateXPos":409,"rotateYPos":228,"scaleX":100,"scaleY":100,"alpha":100,"depth":5,"scrolling":true,"shuffleLock":false,"data":{"hotlinkId":"","accState":0,"vectorData":{"left":0,"top":0,"right":818,"bottom":456,"altText":"Pasted Image (4602x2565).emf","pngfb":false,"pr":{"l":"Lib","i":199}},"html5data":{"xPos":0,"yPos":0,"width":818,"height":456,"strokewidth":0}},"animations":[{"kind":"animation","id":"Entrance","duration":750,"hidetextatstart":true,"animateshapewithtext":false,"tweens":[{"kind":"tween","time":0,"duration":750,"alpha":{"path":[{"kind":"segment","start":"0","dstart":"0","end":"100","dend":"0"}],"duration":750,"easing":"linear","easingdir":"easein"}}]},{"kind":"animation","id":"Exit","duration":750,"hidetextatend":true,"animateshapewithtext":false,"tweens":[{"kind":"tween","time":0,"duration":750,"alpha":{"path":[{"kind":"segment","start":"100","dstart":"0","end":"0","dend":"0"}],"duration":750,"easing":"linear","easingdir":"easeout"}}]}],"width":818,"height":456,"resume":false,"useHandCursor":true,"id":"6Nz3txqEkyM"},{"kind":"vectorshape","rotation":0,"accType":"image","cliptobounds":false,"defaultAction":"","imagelib":[{"kind":"imagedata","assetId":41,"id":"01","url":"story_content/6T73T4GloJw_DX1632_DY1632.swf","type":"normal","altText":"Pasted Image (4602x2565).emf","width":1632,"height":910,"mobiledx":0,"mobiledy":0}],"shapemaskId":"","xPos":77,"yPos":97,"tabIndex":3,"tabEnabled":true,"xOffset":0,"yOffset":0,"rotateXPos":408,"rotateYPos":227.5,"scaleX":100,"scaleY":100,"alpha":100,"depth":6,"scrolling":true,"shuffleLock":false,"data":{"hotlinkId":"","accState":0,"vectorData":{"left":0,"top":0,"right":816,"bottom":455,"altText":"Pasted Image (4602x2565).emf","pngfb":false,"pr":{"l":"Lib","i":200}},"html5data":{"xPos":0,"yPos":0,"width":816,"height":455,"strokewidth":0}},"animations":[{"kind":"animation","id":"Entrance","duration":750,"hidetextatstart":true,"animateshapewithtext":false,"tweens":[{"kind":"tween","time":0,"duration":750,"alpha":{"path":[{"kind":"segment","start":"0","dstart":"0","end":"100","dend":"0"}],"duration":750,"easing":"linear","easingdir":"easein"}}]}],"width":816,"height":455,"resume":false,"useHandCursor":true,"id":"6oJ0jgtvvOJ"}],"startTime":-1,"elapsedTimeMode":"normal","animations":[{"kind":"animation","id":"6W06qZEIJBc","duration":700,"hidetextatstart":true,"animateshapewithtext":false,"tweens":[{"kind":"tween","time":0,"duration":700,"alpha":{"path":[{"kind":"segment","start":"0","dstart":"0","end":"100","dend":"0"}],"duration":700,"easing":"linear","easingdir":"easein"}}]}],"useHandCursor":false,"resume":false,"kind":"slidelayer","isBaseLayer":true}]}');
