# Supplementary material for: Interactive Case-Based Childhood Adversity and Trauma-Informed Care Electronic Modules for Pediatric Primary Care
Source: MedEdPORTAL. 2020 Oct 12;16:10990. doi: 10.15766/mep_2374-8265.10990 (PMC7549390; doi:10.15766/mep_2374-8265.10990)
Supplement: Supplementary file 1 — CA-TIC Premodule folderCA-TIC Module 1 folderCA-TIC Module 2 folderCA-TIC Module 3 folderImage Citations.docxCA-TIC Evaluation.docx [file mep_2374-8265.10990-s001.zip › B. CA-TIC Module 1/html5/data/js/5VLS4DyUoEn.js]

window.globalProvideData('slide', '{"title":"Principles of Trauma Informed Care 2","trackViews":true,"showMenuResultIcon":false,"viewGroupId":"","historyGroupId":"","videoZoom":"","scrolling":false,"transition":"tween","slideLock":false,"navIndex":-1,"globalAudioId":"","thumbnailid":"","slideNumberInScene":6,"includeInSlideCounts":true,"presenterRef":{"id":"none"},"showAnimationId":"6ozub7Yl8jD","lmsId":"Slide6","width":1024,"height":640,"resume":false,"background":{"type":"fill","fill":{"type":"linear","rotation":90,"colors":[{"kind":"color","rgb":"0xFFFFFF","alpha":100,"stop":0}]}},"id":"5VLS4DyUoEn","actionGroups":{"ActGrpOnNextButtonClick":{"kind":"actiongroup","actions":[{"kind":"gotoplay","window":"_current","wndtype":"normal","objRef":{"type":"string","value":"_player.5ghF2mIRRsQ.5ljvCpL6xeV"}}]},"ActGrpOnPrevButtonClick":{"kind":"actiongroup","actions":[{"kind":"history_prev"}]},"NavigationRestrictionNextSlide_5VLS4DyUoEn":{"kind":"actiongroup","actions":[{"kind":"exe_actiongroup","id":"ActGrpOnNextButtonClick"}]},"NavigationRestrictionPreviousSlide_5VLS4DyUoEn":{"kind":"actiongroup","actions":[{"kind":"exe_actiongroup","id":"ActGrpOnPrevButtonClick"}]}},"events":[{"kind":"onbeforeslidein","actions":[{"kind":"if_action","condition":{"statement":{"kind":"compare","operator":"eq","valuea":"$WindowId","typea":"property","valueb":"_frame","typeb":"string"}},"thenActions":[{"kind":"set_frame_layout","name":"pxabnsnfns10111000101"}],"elseActions":[{"kind":"set_window_control_layout","name":"pxabnsnfns10111000101"}]}]},{"kind":"onnextslide","actions":[{"kind":"exe_actiongroup","id":"NavigationRestrictionNextSlide_5VLS4DyUoEn"}]},{"kind":"onprevslide","actions":[{"kind":"exe_actiongroup","id":"NavigationRestrictionPreviousSlide_5VLS4DyUoEn"}]},{"kind":"ontransitionin","actions":[{"kind":"if_action","condition":{"statement":{"kind":"and","statements":[{"kind":"compare","operator":"eq","valuea":"_player.#TimelineCompleted_5VLS4DyUoEn","typea":"var","valueb":false,"typeb":"boolean"}]}},"thenActions":[{"kind":"enable_window_control","name":"next","enable":false},{"kind":"enable_window_control","name":"swiperight","enable":false}]},{"kind":"adjustvar","variable":"_player.LastSlideViewed_6B6Gl1G22HC","operator":"set","value":{"type":"string","value":"_player."}},{"kind":"adjustvar","variable":"_player.LastSlideViewed_6B6Gl1G22HC","operator":"add","value":{"type":"property","value":"$AbsoluteId"}}]},{"kind":"ontimelinecomplete","actions":[{"kind":"adjustvar","variable":"_player.TimelineCompleted_5VLS4DyUoEn","operator":"set","value":{"type":"boolean","value":true}},{"kind":"enable_window_control","name":"next","enable":true},{"kind":"enable_window_control","name":"swiperight","enable":true}]}],"slideLayers":[{"audiolib":[{"kind":"audio","assetId":17,"id":"60snz2N8e0X"}],"enableSeek":true,"enableReplay":true,"timeline":{"duration":104176,"events":[{"kind":"ontimelinetick","time":0,"actions":[{"kind":"show","transition":"appear","objRef":{"type":"string","value":"6LwY6UHRCU0"}},{"kind":"show","transition":"appear","objRef":{"type":"string","value":"5b64TtqMQXw"}},{"kind":"show","transition":"appear","objRef":{"type":"string","value":"6Wj7dswaGEe"}},{"kind":"media_seek","position":0,"objRef":{"type":"string","value":"60snz2N8e0X"}},{"kind":"media_play","objRef":{"type":"string","value":"60snz2N8e0X"}},{"kind":"set_volume","volume":75,"objRef":{"type":"string","value":"60snz2N8e0X"}},{"kind":"show","transition":"appear","objRef":{"type":"string","value":"6cC3PCB6dUg"}}]},{"kind":"ontimelinetick","time":12500,"actions":[{"kind":"hide","transition":"custom","animationId":"Exit","reverse":false,"objRef":{"type":"string","value":"6Wj7dswaGEe"}}]},{"kind":"ontimelinetick","time":13250,"actions":[{"kind":"show","transition":"custom","animationId":"Entrance","reverse":false,"objRef":{"type":"string","value":"6pPWV6nMhtp"}},{"kind":"show","transition":"custom","animationId":"Entrance","reverse":false,"objRef":{"type":"string","value":"6X6cVdgmAcI"}},{"kind":"show","transition":"custom","animationId":"Entrance","reverse":false,"objRef":{"type":"string","value":"6eaAS2OcoUQ"}}]},{"kind":"ontimelinetick","time":21000,"actions":[{"kind":"show","transition":"custom","animationId":"Entrance","reverse":false,"objRef":{"type":"string","value":"5uZ7yzbEzLE"}}]},{"kind":"ontimelinetick","time":24625,"actions":[{"kind":"hide","transition":"custom","animationId":"Exit","reverse":false,"objRef":{"type":"string","value":"6eaAS2OcoUQ"}},{"kind":"hide","transition":"custom","animationId":"Exit","reverse":false,"objRef":{"type":"string","value":"5uZ7yzbEzLE"}}]},{"kind":"ontimelinetick","time":25375,"actions":[{"kind":"show","transition":"custom","animationId":"Entrance","reverse":false,"objRef":{"type":"string","value":"6YZxiqdj99C"}}]},{"kind":"ontimelinetick","time":32000,"actions":[{"kind":"show","transition":"custom","animationId":"Entrance","reverse":false,"objRef":{"type":"string","value":"630F7VQi9C0"}}]},{"kind":"ontimelinetick","time":39375,"actions":[{"kind":"hide","transition":"custom","animationId":"Exit","reverse":false,"objRef":{"type":"string","value":"6YZxiqdj99C"}},{"kind":"hide","transition":"custom","animationId":"Exit","reverse":false,"objRef":{"type":"string","value":"630F7VQi9C0"}}]},{"kind":"ontimelinetick","time":40125,"actions":[{"kind":"show","transition":"custom","animationId":"Entrance","reverse":false,"objRef":{"type":"string","value":"5vEqjDEdXxT"}}]},{"kind":"ontimelinetick","time":50500,"actions":[{"kind":"show","transition":"custom","animationId":"Entrance","reverse":false,"objRef":{"type":"string","value":"62bG0k5IGFx"}}]},{"kind":"ontimelinetick","time":55250,"actions":[{"kind":"hide","transition":"custom","animationId":"Exit","reverse":false,"objRef":{"type":"string","value":"5vEqjDEdXxT"}},{"kind":"hide","transition":"custom","animationId":"Exit","reverse":false,"objRef":{"type":"string","value":"62bG0k5IGFx"}}]},{"kind":"ontimelinetick","time":56000,"actions":[{"kind":"show","transition":"custom","animationId":"Entrance","reverse":false,"objRef":{"type":"string","value":"5vzUsCiSh29"}}]},{"kind":"ontimelinetick","time":71000,"actions":[{"kind":"show","transition":"custom","animationId":"Entrance","reverse":false,"objRef":{"type":"string","value":"62i4WVCzTI3"}}]},{"kind":"ontimelinetick","time":80125,"actions":[{"kind":"hide","transition":"custom","animationId":"Exit","reverse":false,"objRef":{"type":"string","value":"5vzUsCiSh29"}},{"kind":"hide","transition":"custom","animationId":"Exit","reverse":false,"objRef":{"type":"string","value":"62i4WVCzTI3"}}]},{"kind":"ontimelinetick","time":80875,"actions":[{"kind":"show","transition":"custom","animationId":"Entrance","reverse":false,"objRef":{"type":"string","value":"6iZAGdcdiOE"}}]},{"kind":"ontimelinetick","time":99250,"actions":[{"kind":"show","transition":"custom","animationId":"Entrance","reverse":false,"objRef":{"type":"string","value":"634Me0F9Wbf"}}]}]},"objects":[{"kind":"vectorshape","rotation":0,"accType":"image","cliptobounds":false,"defaultAction":"","imagelib":[{"kind":"imagedata","assetId":0,"id":"01","url":"story_content/6pj5DG5xGK8_DX2048_DY2048.swf","type":"normal","altText":"Trauma Informed Care_Body Template_2.png","width":1024,"height":640,"mobiledx":0,"mobiledy":0}],"shapemaskId":"","xPos":0,"yPos":0,"tabIndex":0,"tabEnabled":true,"xOffset":0,"yOffset":0,"rotateXPos":512,"rotateYPos":320,"scaleX":100,"scaleY":100,"alpha":100,"depth":1,"scrolling":false,"shuffleLock":false,"data":{"hotlinkId":"","accState":0,"vectorData":{"left":0,"top":0,"right":1024,"bottom":640,"altText":"Trauma Informed Care_Body Template_2.png","pngfb":false,"pr":{"l":"Lib","i":0}},"html5data":{"xPos":0,"yPos":0,"width":1024,"height":640,"strokewidth":0}},"width":1024,"height":640,"resume":false,"useHandCursor":true,"id":"6cC3PCB6dUg"},{"kind":"vectorshape","rotation":0,"accType":"text","cliptobounds":false,"defaultAction":"","textLib":[{"kind":"textdata","uniqueId":"6LwY6UHRCU0_849913064","id":"01","linkId":"txt__default_6LwY6UHRCU0","type":"vectortext","xPos":0,"yPos":0,"width":0,"height":0,"shadowIndex":-1,"vectortext":{"left":0,"top":0,"right":579,"bottom":44,"pngfb":false,"pr":{"l":"Lib","i":38}}}],"shapemaskId":"","xPos":12,"yPos":13,"tabIndex":1,"tabEnabled":true,"xOffset":0,"yOffset":0,"rotateXPos":493,"rotateYPos":24.5,"scaleX":100,"scaleY":100,"alpha":100,"depth":2,"scrolling":true,"shuffleLock":false,"data":{"hotlinkId":"","accState":0,"vectorData":{"left":0,"top":0,"right":986,"bottom":49,"altText":"Principles of Trauma Informed Care 2","pngfb":false,"pr":{"l":"Lib","i":30}},"html5data":{"xPos":0,"yPos":0,"width":986,"height":49,"strokewidth":0}},"width":986,"height":49,"resume":false,"useHandCursor":true,"id":"6LwY6UHRCU0"},{"kind":"vectorshape","rotation":0,"accType":"image","cliptobounds":false,"defaultAction":"","imagelib":[{"kind":"imagedata","assetId":10,"id":"01","url":"story_content/6nAYD602p6V_DX1762_DY1762.swf","type":"normal","altText":"magnetic-board-2614939_1920.png","width":1569,"height":1057,"mobiledx":0,"mobiledy":0}],"shapemaskId":"","xPos":84,"yPos":66,"tabIndex":2,"tabEnabled":true,"xOffset":0,"yOffset":0,"rotateXPos":440.5,"rotateYPos":280.5,"scaleX":100,"scaleY":100,"alpha":100,"depth":3,"scrolling":true,"shuffleLock":false,"data":{"hotlinkId":"","accState":0,"vectorData":{"left":0,"top":0,"right":881,"bottom":561,"altText":"magnetic-board-2614939_1920.png","pngfb":false,"pr":{"l":"Lib","i":27}},"html5data":{"xPos":0,"yPos":0,"width":881,"height":561,"strokewidth":0}},"width":881,"height":561,"resume":false,"useHandCursor":true,"id":"5b64TtqMQXw"},{"kind":"vectorshape","rotation":0,"accType":"text","cliptobounds":false,"defaultAction":"","textLib":[{"kind":"textdata","uniqueId":"6Wj7dswaGEe_-1417629609","id":"01","linkId":"txt__default_6Wj7dswaGEe","type":"vectortext","xPos":0,"yPos":0,"width":0,"height":0,"shadowIndex":-1,"vectortext":{"left":0,"top":0,"right":709,"bottom":49,"pngfb":false,"pr":{"l":"Lib","i":40}}}],"shapemaskId":"","xPos":145,"yPos":266,"tabIndex":15,"tabEnabled":true,"xOffset":0,"yOffset":0,"rotateXPos":377,"rotateYPos":27,"scaleX":100,"scaleY":100,"alpha":100,"depth":4,"scrolling":true,"shuffleLock":false,"data":{"hotlinkId":"","accState":0,"vectorData":{"left":0,"top":0,"right":754,"bottom":54,"altText":"6 Principles of Trauma Informed Care ","pngfb":false,"pr":{"l":"Lib","i":39}},"html5data":{"xPos":0,"yPos":0,"width":754,"height":54,"strokewidth":0}},"animations":[{"kind":"animation","id":"Exit","duration":750,"hidetextatend":true,"animateshapewithtext":false,"tweens":[{"kind":"tween","time":0,"duration":750,"alpha":{"path":[{"kind":"segment","start":"100","dstart":"0","end":"0","dend":"0"}],"duration":750,"easing":"linear","easingdir":"easeout"}}]}],"width":754,"height":54,"resume":false,"useHandCursor":true,"id":"6Wj7dswaGEe"},{"kind":"vectorshape","rotation":0,"accType":"image","cliptobounds":false,"defaultAction":"","imagelib":[{"kind":"imagedata","assetId":16,"id":"01","url":"story_content/6pDx8oVLMON_DX1472_DY1472.swf","type":"normal","altText":"character anim still.png","width":736,"height":462,"mobiledx":0,"mobiledy":0}],"shapemaskId":"","xPos":151,"yPos":112,"tabIndex":3,"tabEnabled":true,"xOffset":0,"yOffset":0,"rotateXPos":368,"rotateYPos":231,"scaleX":100,"scaleY":100,"alpha":100,"depth":5,"scrolling":true,"shuffleLock":false,"data":{"hotlinkId":"","accState":0,"vectorData":{"left":0,"top":0,"right":736,"bottom":462,"altText":"character anim still.png","pngfb":false,"pr":{"l":"Lib","i":41}},"html5data":{"xPos":0,"yPos":0,"width":736,"height":462,"strokewidth":0}},"animations":[{"kind":"animation","id":"Entrance","duration":750,"hidetextatstart":true,"animateshapewithtext":false,"tweens":[{"kind":"tween","time":0,"duration":750,"position":{"relativerotation":false,"relativestartpoint":false,"path":[{"kind":"segment","type":"line","anchora":{"x":"$RawXPos","y":"$RawYPos","dx":"0","dy":"533"},"anchorb":{"x":"$RawXPos","y":"$RawYPos","dx":"0","dy":"0"}}],"duration":750,"easing":"cubic","easingdir":"easeout"}}]}],"width":736,"height":462,"resume":false,"useHandCursor":true,"id":"6pPWV6nMhtp"},{"kind":"vectorshape","rotation":0,"accType":"text","cliptobounds":false,"defaultAction":"","shapemaskId":"","xPos":432,"yPos":139,"tabIndex":4,"tabEnabled":true,"xOffset":0,"yOffset":0,"rotateXPos":215,"rotateYPos":178.5,"scaleX":100,"scaleY":100,"alpha":100,"depth":6,"scrolling":true,"shuffleLock":false,"data":{"hotlinkId":"","accState":0,"vectorData":{"left":-2,"top":-2,"right":431,"bottom":358,"altText":"Rectangle 1","pngfb":false,"pr":{"l":"Lib","i":42}},"html5data":{"xPos":0,"yPos":0,"width":430,"height":357,"strokewidth":2}},"animations":[{"kind":"animation","id":"Entrance","duration":750,"hidetextatstart":true,"animateshapewithtext":false,"tweens":[{"kind":"tween","time":0,"duration":750,"position":{"relativerotation":false,"relativestartpoint":false,"path":[{"kind":"segment","type":"line","anchora":{"x":"$RawXPos","y":"$RawYPos","dx":"0","dy":"506"},"anchorb":{"x":"$RawXPos","y":"$RawYPos","dx":"0","dy":"0"}}],"duration":750,"easing":"cubic","easingdir":"easeout"}}]}],"width":430,"height":357,"resume":false,"useHandCursor":true,"id":"6X6cVdgmAcI"},{"kind":"vectorshape","rotation":0,"accType":"text","cliptobounds":false,"defaultAction":"","textLib":[{"kind":"textdata","uniqueId":"6eaAS2OcoUQ_-690714140","id":"01","linkId":"txt__default_6eaAS2OcoUQ","type":"vectortext","xPos":0,"yPos":0,"width":0,"height":0,"shadowIndex":-1,"vectortext":{"left":0,"top":0,"right":92,"bottom":50,"pngfb":false,"pr":{"l":"Lib","i":44}}}],"shapemaskId":"","xPos":460,"yPos":159,"tabIndex":6,"tabEnabled":true,"xOffset":0,"yOffset":0,"rotateXPos":83.5,"rotateYPos":29,"scaleX":100,"scaleY":100,"alpha":100,"depth":7,"scrolling":true,"shuffleLock":false,"data":{"hotlinkId":"","accState":0,"vectorData":{"left":0,"top":0,"right":167,"bottom":58,"altText":"Safety","pngfb":false,"pr":{"l":"Lib","i":43}},"html5data":{"xPos":0,"yPos":0,"width":167,"height":58,"strokewidth":0}},"animations":[{"kind":"animation","id":"Entrance","duration":750,"hidetextatstart":true,"animateshapewithtext":false,"tweens":[{"kind":"tween","time":0,"duration":750,"position":{"relativerotation":false,"relativestartpoint":false,"path":[{"kind":"segment","type":"line","anchora":{"x":"$RawXPos","y":"$RawYPos","dx":"0","dy":"486"},"anchorb":{"x":"$RawXPos","y":"$RawYPos","dx":"0","dy":"0"}}],"duration":750,"easing":"cubic","easingdir":"easeout"}}]},{"kind":"animation","id":"Exit","duration":750,"hidetextatend":true,"animateshapewithtext":false,"tweens":[{"kind":"tween","time":0,"duration":750,"alpha":{"path":[{"kind":"segment","start":"100","dstart":"0","end":"0","dend":"0"}],"duration":750,"easing":"linear","easingdir":"easeout"}}]}],"width":167,"height":58,"resume":false,"useHandCursor":true,"id":"6eaAS2OcoUQ"},{"kind":"vectorshape","rotation":0,"accType":"text","cliptobounds":false,"defaultAction":"","textLib":[{"kind":"textdata","uniqueId":"5uZ7yzbEzLE_270741455","id":"01","linkId":"txt__default_5uZ7yzbEzLE","type":"vectortext","xPos":0,"yPos":0,"width":0,"height":0,"shadowIndex":-1,"vectortext":{"left":0,"top":0,"right":324,"bottom":80,"pngfb":false,"pr":{"l":"Lib","i":46}}}],"shapemaskId":"","xPos":460,"yPos":245,"tabIndex":13,"tabEnabled":true,"xOffset":0,"yOffset":0,"rotateXPos":195,"rotateYPos":42.5,"scaleX":100,"scaleY":100,"alpha":100,"depth":8,"scrolling":true,"shuffleLock":false,"data":{"hotlinkId":"","accState":0,"vectorData":{"left":0,"top":0,"right":390,"bottom":85,"altText":"“Hello My Name is Dr. Bloom.\\nI will be your son’s pediatrician today.”  ","pngfb":false,"pr":{"l":"Lib","i":45}},"html5data":{"xPos":0,"yPos":0,"width":390,"height":85,"strokewidth":0}},"animations":[{"kind":"animation","id":"Entrance","duration":750,"hidetextatstart":true,"animateshapewithtext":false,"tweens":[{"kind":"tween","time":0,"duration":750,"alpha":{"path":[{"kind":"segment","start":"0","dstart":"0","end":"100","dend":"0"}],"duration":750,"easing":"linear","easingdir":"easein"}}]},{"kind":"animation","id":"Exit","duration":750,"hidetextatend":true,"animateshapewithtext":false,"tweens":[{"kind":"tween","time":0,"duration":750,"alpha":{"path":[{"kind":"segment","start":"100","dstart":"0","end":"0","dend":"0"}],"duration":750,"easing":"linear","easingdir":"easeout"}}]}],"width":390,"height":85,"resume":false,"useHandCursor":true,"id":"5uZ7yzbEzLE"},{"kind":"vectorshape","rotation":0,"accType":"text","cliptobounds":false,"defaultAction":"","textLib":[{"kind":"textdata","uniqueId":"6YZxiqdj99C_-1479032520","id":"01","linkId":"txt__default_6YZxiqdj99C","type":"vectortext","xPos":0,"yPos":0,"width":0,"height":0,"shadowIndex":-1,"vectortext":{"left":0,"top":0,"right":315,"bottom":50,"pngfb":false,"pr":{"l":"Lib","i":48}}}],"shapemaskId":"","xPos":460,"yPos":160,"tabIndex":9,"tabEnabled":true,"xOffset":0,"yOffset":0,"rotateXPos":195,"rotateYPos":29,"scaleX":100,"scaleY":100,"alpha":100,"depth":9,"scrolling":true,"shuffleLock":false,"data":{"hotlinkId":"","accState":0,"vectorData":{"left":0,"top":0,"right":390,"bottom":58,"altText":"Trust and Transparency ","pngfb":false,"pr":{"l":"Lib","i":47}},"html5data":{"xPos":0,"yPos":0,"width":390,"height":58,"strokewidth":0}},"animations":[{"kind":"animation","id":"Entrance","duration":750,"hidetextatstart":true,"animateshapewithtext":false,"tweens":[{"kind":"tween","time":0,"duration":750,"alpha":{"path":[{"kind":"segment","start":"0","dstart":"0","end":"100","dend":"0"}],"duration":750,"easing":"linear","easingdir":"easein"}}]},{"kind":"animation","id":"Exit","duration":750,"hidetextatend":true,"animateshapewithtext":false,"tweens":[{"kind":"tween","time":0,"duration":750,"alpha":{"path":[{"kind":"segment","start":"100","dstart":"0","end":"0","dend":"0"}],"duration":750,"easing":"linear","easingdir":"easeout"}}]}],"width":390,"height":58,"resume":false,"useHandCursor":true,"id":"6YZxiqdj99C"},{"kind":"vectorshape","rotation":0,"accType":"text","cliptobounds":false,"defaultAction":"","textLib":[{"kind":"textdata","uniqueId":"630F7VQi9C0_-506121607","id":"01","linkId":"txt__default_630F7VQi9C0","type":"vectortext","xPos":0,"yPos":0,"width":0,"height":0,"shadowIndex":-1,"vectortext":{"left":0,"top":0,"right":378,"bottom":130,"pngfb":false,"pr":{"l":"Lib","i":50}}}],"shapemaskId":"","xPos":460,"yPos":245,"tabIndex":14,"tabEnabled":true,"xOffset":0,"yOffset":0,"rotateXPos":195,"rotateYPos":67.5,"scaleX":100,"scaleY":100,"alpha":100,"depth":10,"scrolling":true,"shuffleLock":false,"data":{"hotlinkId":"","accState":0,"vectorData":{"left":0,"top":0,"right":390,"bottom":135,"altText":"“I want you to know that I may be asking some difficult questions during this encounter today in order to best meet your health needs, would that be okay?” ","pngfb":false,"pr":{"l":"Lib","i":49}},"html5data":{"xPos":0,"yPos":0,"width":390,"height":135,"strokewidth":0}},"animations":[{"kind":"animation","id":"Entrance","duration":750,"hidetextatstart":true,"animateshapewithtext":false,"tweens":[{"kind":"tween","time":0,"duration":750,"alpha":{"path":[{"kind":"segment","start":"0","dstart":"0","end":"100","dend":"0"}],"duration":750,"easing":"linear","easingdir":"easein"}}]},{"kind":"animation","id":"Exit","duration":750,"hidetextatend":true,"animateshapewithtext":false,"tweens":[{"kind":"tween","time":0,"duration":750,"alpha":{"path":[{"kind":"segment","start":"100","dstart":"0","end":"0","dend":"0"}],"duration":750,"easing":"linear","easingdir":"easeout"}}]}],"width":390,"height":135,"resume":false,"useHandCursor":true,"id":"630F7VQi9C0"},{"kind":"vectorshape","rotation":0,"accType":"text","cliptobounds":false,"defaultAction":"","textLib":[{"kind":"textdata","uniqueId":"5vEqjDEdXxT_1951401574","id":"01","linkId":"txt__default_5vEqjDEdXxT","type":"vectortext","xPos":0,"yPos":0,"width":0,"height":0,"shadowIndex":-1,"vectortext":{"left":0,"top":0,"right":237,"bottom":69,"pngfb":false,"pr":{"l":"Lib","i":52}}}],"shapemaskId":"","xPos":451,"yPos":160,"tabIndex":8,"tabEnabled":true,"xOffset":0,"yOffset":0,"rotateXPos":176.5,"rotateYPos":37,"scaleX":100,"scaleY":100,"alpha":100,"depth":11,"scrolling":true,"shuffleLock":false,"data":{"hotlinkId":"","accState":0,"vectorData":{"left":0,"top":0,"right":353,"bottom":74,"altText":"Collaboration and\\rEmpowerment","pngfb":false,"pr":{"l":"Lib","i":51}},"html5data":{"xPos":0,"yPos":0,"width":353,"height":74,"strokewidth":0}},"animations":[{"kind":"animation","id":"Entrance","duration":750,"hidetextatstart":true,"animateshapewithtext":false,"tweens":[{"kind":"tween","time":0,"duration":750,"alpha":{"path":[{"kind":"segment","start":"0","dstart":"0","end":"100","dend":"0"}],"duration":750,"easing":"linear","easingdir":"easein"}}]},{"kind":"animation","id":"Exit","duration":750,"hidetextatend":true,"animateshapewithtext":false,"tweens":[{"kind":"tween","time":0,"duration":750,"alpha":{"path":[{"kind":"segment","start":"100","dstart":"0","end":"0","dend":"0"}],"duration":750,"easing":"linear","easingdir":"easeout"}}]}],"width":353,"height":74,"resume":false,"useHandCursor":true,"id":"5vEqjDEdXxT"},{"kind":"vectorshape","rotation":0,"accType":"text","cliptobounds":false,"defaultAction":"","textLib":[{"kind":"textdata","uniqueId":"62bG0k5IGFx_-95725799","id":"01","linkId":"txt__default_62bG0k5IGFx","type":"vectortext","xPos":0,"yPos":0,"width":0,"height":0,"shadowIndex":-1,"vectortext":{"left":0,"top":0,"right":380,"bottom":130,"pngfb":false,"pr":{"l":"Lib","i":54}}}],"shapemaskId":"","xPos":457,"yPos":245,"tabIndex":10,"tabEnabled":true,"xOffset":0,"yOffset":0,"rotateXPos":198.5,"rotateYPos":67.5,"scaleX":100,"scaleY":100,"alpha":100,"depth":12,"scrolling":true,"shuffleLock":false,"data":{"hotlinkId":"","accState":0,"vectorData":{"left":0,"top":0,"right":397,"bottom":135,"altText":"“ What do you think may be playing a role in his symptoms?”\\nor \\n“How would you like to best proceed?”","pngfb":false,"pr":{"l":"Lib","i":53}},"html5data":{"xPos":0,"yPos":0,"width":397,"height":135,"strokewidth":0}},"animations":[{"kind":"animation","id":"Entrance","duration":750,"hidetextatstart":true,"animateshapewithtext":false,"tweens":[{"kind":"tween","time":0,"duration":750,"alpha":{"path":[{"kind":"segment","start":"0","dstart":"0","end":"100","dend":"0"}],"duration":750,"easing":"linear","easingdir":"easein"}}]},{"kind":"animation","id":"Exit","duration":750,"hidetextatend":true,"animateshapewithtext":false,"tweens":[{"kind":"tween","time":0,"duration":750,"alpha":{"path":[{"kind":"segment","start":"100","dstart":"0","end":"0","dend":"0"}],"duration":750,"easing":"linear","easingdir":"easeout"}}]}],"width":397,"height":135,"resume":false,"useHandCursor":true,"id":"62bG0k5IGFx"},{"kind":"vectorshape","rotation":0,"accType":"text","cliptobounds":false,"defaultAction":"","textLib":[{"kind":"textdata","uniqueId":"5vzUsCiSh29_-481066152","id":"01","linkId":"txt__default_5vzUsCiSh29","type":"vectortext","xPos":0,"yPos":0,"width":0,"height":0,"shadowIndex":-1,"vectortext":{"left":0,"top":0,"right":183,"bottom":50,"pngfb":false,"pr":{"l":"Lib","i":56}}}],"shapemaskId":"","xPos":452,"yPos":147,"tabIndex":5,"tabEnabled":true,"xOffset":0,"yOffset":0,"rotateXPos":121.5,"rotateYPos":29,"scaleX":100,"scaleY":100,"alpha":100,"depth":13,"scrolling":true,"shuffleLock":false,"data":{"hotlinkId":"","accState":0,"vectorData":{"left":0,"top":0,"right":243,"bottom":58,"altText":"Peer Support ","pngfb":false,"pr":{"l":"Lib","i":55}},"html5data":{"xPos":0,"yPos":0,"width":243,"height":58,"strokewidth":0}},"animations":[{"kind":"animation","id":"Entrance","duration":750,"hidetextatstart":true,"animateshapewithtext":false,"tweens":[{"kind":"tween","time":0,"duration":750,"alpha":{"path":[{"kind":"segment","start":"0","dstart":"0","end":"100","dend":"0"}],"duration":750,"easing":"linear","easingdir":"easein"}}]},{"kind":"animation","id":"Exit","duration":750,"hidetextatend":true,"animateshapewithtext":false,"tweens":[{"kind":"tween","time":0,"duration":750,"alpha":{"path":[{"kind":"segment","start":"100","dstart":"0","end":"0","dend":"0"}],"duration":750,"easing":"linear","easingdir":"easeout"}}]}],"width":243,"height":58,"resume":false,"useHandCursor":true,"id":"5vzUsCiSh29"},{"kind":"vectorshape","rotation":0,"accType":"text","cliptobounds":false,"defaultAction":"","textLib":[{"kind":"textdata","uniqueId":"62i4WVCzTI3_256154139","id":"01","linkId":"txt__default_62i4WVCzTI3","type":"vectortext","xPos":0,"yPos":0,"width":0,"height":0,"shadowIndex":-1,"vectortext":{"left":0,"top":0,"right":380,"bottom":105,"pngfb":false,"pr":{"l":"Lib","i":58}}}],"shapemaskId":"","xPos":457,"yPos":245,"tabIndex":11,"tabEnabled":true,"xOffset":0,"yOffset":0,"rotateXPos":198.5,"rotateYPos":55,"scaleX":100,"scaleY":100,"alpha":100,"depth":14,"scrolling":true,"shuffleLock":false,"data":{"hotlinkId":"","accState":0,"vectorData":{"left":0,"top":0,"right":397,"bottom":110,"altText":"“Your situation sounds very difficult, other families who have had similar experiences have found it helpful to use these resources.” ","pngfb":false,"pr":{"l":"Lib","i":57}},"html5data":{"xPos":0,"yPos":0,"width":397,"height":110,"strokewidth":0}},"animations":[{"kind":"animation","id":"Entrance","duration":750,"hidetextatstart":true,"animateshapewithtext":false,"tweens":[{"kind":"tween","time":0,"duration":750,"alpha":{"path":[{"kind":"segment","start":"0","dstart":"0","end":"100","dend":"0"}],"duration":750,"easing":"linear","easingdir":"easein"}}]},{"kind":"animation","id":"Exit","duration":750,"hidetextatend":true,"animateshapewithtext":false,"tweens":[{"kind":"tween","time":0,"duration":750,"alpha":{"path":[{"kind":"segment","start":"100","dstart":"0","end":"0","dend":"0"}],"duration":750,"easing":"linear","easingdir":"easeout"}}]}],"width":397,"height":110,"resume":false,"useHandCursor":true,"id":"62i4WVCzTI3"},{"kind":"vectorshape","rotation":0,"accType":"text","cliptobounds":false,"defaultAction":"","textLib":[{"kind":"textdata","uniqueId":"6iZAGdcdiOE_-1082853263","id":"01","linkId":"txt__default_6iZAGdcdiOE","type":"vectortext","xPos":0,"yPos":0,"width":0,"height":0,"shadowIndex":-1,"vectortext":{"left":0,"top":0,"right":256,"bottom":69,"pngfb":false,"pr":{"l":"Lib","i":60}}}],"shapemaskId":"","xPos":450,"yPos":160,"tabIndex":7,"tabEnabled":true,"xOffset":0,"yOffset":0,"rotateXPos":200.5,"rotateYPos":37,"scaleX":100,"scaleY":100,"alpha":100,"depth":15,"scrolling":true,"shuffleLock":false,"data":{"hotlinkId":"","accState":0,"vectorData":{"left":0,"top":0,"right":401,"bottom":74,"altText":"Cultural, Historical,\\nand Gender Issues  ","pngfb":false,"pr":{"l":"Lib","i":59}},"html5data":{"xPos":0,"yPos":0,"width":401,"height":74,"strokewidth":0}},"animations":[{"kind":"animation","id":"Entrance","duration":750,"hidetextatstart":true,"animateshapewithtext":false,"tweens":[{"kind":"tween","time":0,"duration":750,"alpha":{"path":[{"kind":"segment","start":"0","dstart":"0","end":"100","dend":"0"}],"duration":750,"easing":"linear","easingdir":"easein"}}]}],"width":401,"height":74,"resume":false,"useHandCursor":true,"id":"6iZAGdcdiOE"},{"kind":"vectorshape","rotation":0,"accType":"text","cliptobounds":false,"defaultAction":"","textLib":[{"kind":"textdata","uniqueId":"634Me0F9Wbf_-130555973","id":"01","linkId":"txt__default_634Me0F9Wbf","type":"vectortext","xPos":0,"yPos":0,"width":0,"height":0,"shadowIndex":-1,"vectortext":{"left":0,"top":0,"right":373,"bottom":80,"pngfb":false,"pr":{"l":"Lib","i":62}}}],"shapemaskId":"","xPos":457,"yPos":245,"tabIndex":12,"tabEnabled":true,"xOffset":0,"yOffset":0,"rotateXPos":198.5,"rotateYPos":42.5,"scaleX":100,"scaleY":100,"alpha":100,"depth":16,"scrolling":true,"shuffleLock":false,"data":{"hotlinkId":"","accState":0,"vectorData":{"left":0,"top":0,"right":397,"bottom":85,"altText":"“Is there anything else that you perceive to be affecting your health and behaviors?”","pngfb":false,"pr":{"l":"Lib","i":61}},"html5data":{"xPos":0,"yPos":0,"width":397,"height":85,"strokewidth":0}},"animations":[{"kind":"animation","id":"Entrance","duration":750,"hidetextatstart":true,"animateshapewithtext":false,"tweens":[{"kind":"tween","time":0,"duration":750,"alpha":{"path":[{"kind":"segment","start":"0","dstart":"0","end":"100","dend":"0"}],"duration":750,"easing":"linear","easingdir":"easein"}}]}],"width":397,"height":85,"resume":false,"useHandCursor":true,"id":"634Me0F9Wbf"}],"startTime":-1,"elapsedTimeMode":"normal","animations":[{"kind":"animation","id":"6ozub7Yl8jD","duration":700,"hidetextatstart":true,"animateshapewithtext":false,"tweens":[{"kind":"tween","time":0,"duration":700,"alpha":{"path":[{"kind":"segment","start":"0","dstart":"0","end":"100","dend":"0"}],"duration":700,"easing":"linear","easingdir":"easein"}}]}],"useHandCursor":false,"resume":false,"kind":"slidelayer","isBaseLayer":true}]}');
