# Supplementary material for: Interactive Case-Based Childhood Adversity and Trauma-Informed Care Electronic Modules for Pediatric Primary Care
Source: MedEdPORTAL. 2020 Oct 12;16:10990. doi: 10.15766/mep_2374-8265.10990 (PMC7549390; doi:10.15766/mep_2374-8265.10990)
Supplement: Supplementary file 1 — CA-TIC Premodule folderCA-TIC Module 1 folderCA-TIC Module 2 folderCA-TIC Module 3 folderImage Citations.docxCA-TIC Evaluation.docx [file mep_2374-8265.10990-s001.zip › B. CA-TIC Module 1/html5/data/js/5ZaWRv9zoCv.js]

window.globalProvideData('slide', '{"title":"Case Review","trackViews":true,"showMenuResultIcon":false,"viewGroupId":"","historyGroupId":"","videoZoom":"","scrolling":false,"transition":"tween","slideLock":false,"navIndex":-1,"globalAudioId":"","thumbnailid":"","slideNumberInScene":20,"includeInSlideCounts":true,"presenterRef":{"id":"none"},"showAnimationId":"6DHXtbibldD","lmsId":"Slide20","width":1024,"height":640,"resume":false,"background":{"type":"fill","fill":{"type":"linear","rotation":90,"colors":[{"kind":"color","rgb":"0xFFFFFF","alpha":100,"stop":0}]}},"id":"5ZaWRv9zoCv","actionGroups":{"ActGrpOnNextButtonClick":{"kind":"actiongroup","actions":[{"kind":"gotoplay","window":"_current","wndtype":"normal","objRef":{"type":"string","value":"_player.5ghF2mIRRsQ.5looyNMX4nG"}}]},"ActGrpOnPrevButtonClick":{"kind":"actiongroup","actions":[{"kind":"history_prev"}]},"NavigationRestrictionNextSlide_5ZaWRv9zoCv":{"kind":"actiongroup","actions":[{"kind":"exe_actiongroup","id":"ActGrpOnNextButtonClick"}]},"NavigationRestrictionPreviousSlide_5ZaWRv9zoCv":{"kind":"actiongroup","actions":[{"kind":"exe_actiongroup","id":"ActGrpOnPrevButtonClick"}]}},"events":[{"kind":"onslidestart","actions":[{"kind":"set_volume","volume":75,"objRef":{"type":"string","value":"5WYF9PgFs66"}}]},{"kind":"onbeforeslidein","actions":[{"kind":"if_action","condition":{"statement":{"kind":"compare","operator":"eq","valuea":"$WindowId","typea":"property","valueb":"_frame","typeb":"string"}},"thenActions":[{"kind":"set_frame_layout","name":"pxabnsnfns10111000101"}],"elseActions":[{"kind":"set_window_control_layout","name":"pxabnsnfns10111000101"}]}]},{"kind":"onnextslide","actions":[{"kind":"exe_actiongroup","id":"NavigationRestrictionNextSlide_5ZaWRv9zoCv"}]},{"kind":"onprevslide","actions":[{"kind":"exe_actiongroup","id":"NavigationRestrictionPreviousSlide_5ZaWRv9zoCv"}]},{"kind":"ontransitionin","actions":[{"kind":"if_action","condition":{"statement":{"kind":"and","statements":[{"kind":"compare","operator":"eq","valuea":"_player.#TimelineCompleted_5ZaWRv9zoCv","typea":"var","valueb":false,"typeb":"boolean"}]}},"thenActions":[{"kind":"enable_window_control","name":"next","enable":false},{"kind":"enable_window_control","name":"swiperight","enable":false}]},{"kind":"adjustvar","variable":"_player.LastSlideViewed_6B6Gl1G22HC","operator":"set","value":{"type":"string","value":"_player."}},{"kind":"adjustvar","variable":"_player.LastSlideViewed_6B6Gl1G22HC","operator":"add","value":{"type":"property","value":"$AbsoluteId"}}]},{"kind":"ontimelinecomplete","actions":[{"kind":"adjustvar","variable":"_player.TimelineCompleted_5ZaWRv9zoCv","operator":"set","value":{"type":"boolean","value":true}},{"kind":"enable_window_control","name":"next","enable":true},{"kind":"enable_window_control","name":"swiperight","enable":true}]}],"slideLayers":[{"enableSeek":true,"enableReplay":true,"timeline":{"duration":173500,"events":[{"kind":"ontimelinetick","time":0,"actions":[{"kind":"show","transition":"custom","animationId":"Entrance","reverse":false,"objRef":{"type":"string","value":"6l8CS4pwWHD"}},{"kind":"show","transition":"appear","objRef":{"type":"string","value":"6cQgrNoLn1R"}},{"kind":"show","transition":"appear","objRef":{"type":"string","value":"6h3FijQpe6H"}},{"kind":"show","transition":"appear","objRef":{"type":"string","value":"5WYF9PgFs66"}},{"kind":"show","transition":"appear","objRef":{"type":"string","value":"6cC3PCB6dUg"}}]},{"kind":"ontimelinetick","time":5250,"actions":[{"kind":"hide","transition":"custom","animationId":"Exit","reverse":false,"objRef":{"type":"string","value":"6l8CS4pwWHD"}}]},{"kind":"ontimelinetick","time":17500,"actions":[{"kind":"show","transition":"custom","animationId":"Entrance","reverse":false,"objRef":{"type":"string","value":"6W94uG3Nuho"}}]},{"kind":"ontimelinetick","time":23750,"actions":[{"kind":"hide","transition":"custom","animationId":"Exit","reverse":false,"objRef":{"type":"string","value":"6W94uG3Nuho"}}]},{"kind":"ontimelinetick","time":65000,"actions":[{"kind":"show","transition":"custom","animationId":"Entrance","reverse":false,"objRef":{"type":"string","value":"5fDtr7MERqV"}}]},{"kind":"ontimelinetick","time":67250,"actions":[{"kind":"hide","transition":"custom","animationId":"Exit","reverse":false,"objRef":{"type":"string","value":"5fDtr7MERqV"}}]},{"kind":"ontimelinetick","time":85000,"actions":[{"kind":"show","transition":"custom","animationId":"Entrance","reverse":false,"objRef":{"type":"string","value":"5ZY4vkfX1Rh"}}]},{"kind":"ontimelinetick","time":104250,"actions":[{"kind":"hide","transition":"custom","animationId":"Exit","reverse":false,"objRef":{"type":"string","value":"5ZY4vkfX1Rh"}}]},{"kind":"ontimelinetick","time":119000,"actions":[{"kind":"show","transition":"custom","animationId":"Entrance","reverse":false,"objRef":{"type":"string","value":"6NDZxDece3B"}}]},{"kind":"ontimelinetick","time":124250,"actions":[{"kind":"hide","transition":"custom","animationId":"Exit","reverse":false,"objRef":{"type":"string","value":"6NDZxDece3B"}}]},{"kind":"ontimelinetick","time":135000,"actions":[{"kind":"show","transition":"custom","animationId":"Entrance","reverse":false,"objRef":{"type":"string","value":"5igMBnI5woB"}}]},{"kind":"ontimelinetick","time":141250,"actions":[{"kind":"hide","transition":"custom","animationId":"Exit","reverse":false,"objRef":{"type":"string","value":"5igMBnI5woB"}}]},{"kind":"ontimelinetick","time":151000,"actions":[{"kind":"show","transition":"custom","animationId":"Entrance","reverse":false,"objRef":{"type":"string","value":"6cMk7syL3My"}}]},{"kind":"ontimelinetick","time":165250,"actions":[{"kind":"hide","transition":"custom","animationId":"Exit","reverse":false,"objRef":{"type":"string","value":"6cMk7syL3My"}}]}]},"objects":[{"kind":"vectorshape","rotation":0,"accType":"image","cliptobounds":false,"defaultAction":"","imagelib":[{"kind":"imagedata","assetId":0,"id":"01","url":"story_content/6pj5DG5xGK8_DX2048_DY2048.swf","type":"normal","altText":"Trauma Informed Care_Body Template_2.png","width":1024,"height":640,"mobiledx":0,"mobiledy":0}],"shapemaskId":"","xPos":0,"yPos":0,"tabIndex":0,"tabEnabled":true,"xOffset":0,"yOffset":0,"rotateXPos":512,"rotateYPos":320,"scaleX":100,"scaleY":100,"alpha":100,"depth":1,"scrolling":false,"shuffleLock":false,"data":{"hotlinkId":"","accState":0,"vectorData":{"left":0,"top":0,"right":1024,"bottom":640,"altText":"Trauma Informed Care_Body Template_2.png","pngfb":false,"pr":{"l":"Lib","i":0}},"html5data":{"xPos":0,"yPos":0,"width":1024,"height":640,"strokewidth":0}},"width":1024,"height":640,"resume":false,"useHandCursor":true,"id":"6cC3PCB6dUg"},{"kind":"vectorshape","rotation":0,"accType":"text","cliptobounds":false,"defaultAction":"","textLib":[{"kind":"textdata","uniqueId":"6l8CS4pwWHD_906242524","id":"01","linkId":"txt__default_6l8CS4pwWHD","type":"vectortext","xPos":0,"yPos":0,"width":0,"height":0,"shadowIndex":-1,"vectortext":{"left":0,"top":0,"right":524,"bottom":37,"pngfb":false,"pr":{"l":"Lib","i":186}}}],"shapemaskId":"","xPos":111,"yPos":578,"tabIndex":4,"tabEnabled":true,"xOffset":0,"yOffset":0,"rotateXPos":404,"rotateYPos":21,"scaleX":100,"scaleY":100,"alpha":100,"depth":2,"scrolling":true,"shuffleLock":false,"data":{"hotlinkId":"","accState":0,"vectorData":{"left":0,"top":0,"right":808,"bottom":42,"altText":"Introduction (Safety)","pngfb":false,"pr":{"l":"Lib","i":185}},"html5data":{"xPos":0,"yPos":0,"width":808,"height":42,"strokewidth":0}},"animations":[{"kind":"animation","id":"Entrance","duration":750,"hidetextatstart":true,"animateshapewithtext":false,"tweens":[{"kind":"tween","time":0,"duration":750,"alpha":{"path":[{"kind":"segment","start":"0","dstart":"0","end":"100","dend":"0"}],"duration":750,"easing":"linear","easingdir":"easein"}}]},{"kind":"animation","id":"Exit","duration":750,"hidetextatend":true,"animateshapewithtext":false,"tweens":[{"kind":"tween","time":0,"duration":750,"alpha":{"path":[{"kind":"segment","start":"100","dstart":"0","end":"0","dend":"0"}],"duration":750,"easing":"linear","easingdir":"easeout"}}]}],"width":808,"height":42,"resume":false,"useHandCursor":true,"id":"6l8CS4pwWHD"},{"kind":"vectorshape","rotation":0,"accType":"text","cliptobounds":false,"defaultAction":"","textLib":[{"kind":"textdata","uniqueId":"6W94uG3Nuho_1534277054","id":"01","linkId":"txt__default_6W94uG3Nuho","type":"vectortext","xPos":0,"yPos":0,"width":0,"height":0,"shadowIndex":-1,"vectortext":{"left":0,"top":0,"right":566,"bottom":37,"pngfb":false,"pr":{"l":"Lib","i":187}}}],"shapemaskId":"","xPos":112,"yPos":578,"tabIndex":5,"tabEnabled":true,"xOffset":0,"yOffset":0,"rotateXPos":404,"rotateYPos":21,"scaleX":100,"scaleY":100,"alpha":100,"depth":3,"scrolling":true,"shuffleLock":false,"data":{"hotlinkId":"","accState":0,"vectorData":{"left":0,"top":0,"right":808,"bottom":42,"altText":"Trust – Collaboration – Voice","pngfb":false,"pr":{"l":"Lib","i":185}},"html5data":{"xPos":0,"yPos":0,"width":808,"height":42,"strokewidth":0}},"animations":[{"kind":"animation","id":"Entrance","duration":750,"hidetextatstart":true,"animateshapewithtext":false,"tweens":[{"kind":"tween","time":0,"duration":750,"alpha":{"path":[{"kind":"segment","start":"0","dstart":"0","end":"100","dend":"0"}],"duration":750,"easing":"linear","easingdir":"easein"}}]},{"kind":"animation","id":"Exit","duration":750,"hidetextatend":true,"animateshapewithtext":false,"tweens":[{"kind":"tween","time":0,"duration":750,"alpha":{"path":[{"kind":"segment","start":"100","dstart":"0","end":"0","dend":"0"}],"duration":750,"easing":"linear","easingdir":"easeout"}}]}],"width":808,"height":42,"resume":false,"useHandCursor":true,"id":"6W94uG3Nuho"},{"kind":"vectorshape","rotation":0,"accType":"text","cliptobounds":false,"defaultAction":"","textLib":[{"kind":"textdata","uniqueId":"5fDtr7MERqV_-1681277774","id":"01","linkId":"txt__default_5fDtr7MERqV","type":"vectortext","xPos":0,"yPos":0,"width":0,"height":0,"shadowIndex":-1,"vectortext":{"left":0,"top":0,"right":435,"bottom":37,"pngfb":false,"pr":{"l":"Lib","i":188}}}],"shapemaskId":"","xPos":112,"yPos":578,"tabIndex":6,"tabEnabled":true,"xOffset":0,"yOffset":0,"rotateXPos":404,"rotateYPos":21,"scaleX":100,"scaleY":100,"alpha":100,"depth":4,"scrolling":true,"shuffleLock":false,"data":{"hotlinkId":"","accState":0,"vectorData":{"left":0,"top":0,"right":808,"bottom":42,"altText":"Voice","pngfb":false,"pr":{"l":"Lib","i":185}},"html5data":{"xPos":0,"yPos":0,"width":808,"height":42,"strokewidth":0}},"animations":[{"kind":"animation","id":"Entrance","duration":750,"hidetextatstart":true,"animateshapewithtext":false,"tweens":[{"kind":"tween","time":0,"duration":750,"alpha":{"path":[{"kind":"segment","start":"0","dstart":"0","end":"100","dend":"0"}],"duration":750,"easing":"linear","easingdir":"easein"}}]},{"kind":"animation","id":"Exit","duration":750,"hidetextatend":true,"animateshapewithtext":false,"tweens":[{"kind":"tween","time":0,"duration":750,"alpha":{"path":[{"kind":"segment","start":"100","dstart":"0","end":"0","dend":"0"}],"duration":750,"easing":"linear","easingdir":"easeout"}}]}],"width":808,"height":42,"resume":false,"useHandCursor":true,"id":"5fDtr7MERqV"},{"kind":"vectorshape","rotation":0,"accType":"text","cliptobounds":false,"defaultAction":"","textLib":[{"kind":"textdata","uniqueId":"5ZY4vkfX1Rh_850721061","id":"01","linkId":"txt__default_5ZY4vkfX1Rh","type":"vectortext","xPos":0,"yPos":0,"width":0,"height":0,"shadowIndex":-1,"vectortext":{"left":0,"top":0,"right":993,"bottom":33,"pngfb":false,"pr":{"l":"Lib","i":190}}}],"shapemaskId":"","xPos":3,"yPos":580,"tabIndex":10,"tabEnabled":true,"xOffset":0,"yOffset":0,"rotateXPos":507,"rotateYPos":19,"scaleX":100,"scaleY":100,"alpha":100,"depth":5,"scrolling":true,"shuffleLock":false,"data":{"hotlinkId":"","accState":0,"vectorData":{"left":0,"top":0,"right":1014,"bottom":38,"altText":"Central Tenet: ”…what happened to a person that is causing them to react in a certain way ?” ","pngfb":false,"pr":{"l":"Lib","i":189}},"html5data":{"xPos":0,"yPos":0,"width":1014,"height":38,"strokewidth":0}},"animations":[{"kind":"animation","id":"Entrance","duration":750,"hidetextatstart":true,"animateshapewithtext":false,"tweens":[{"kind":"tween","time":0,"duration":750,"alpha":{"path":[{"kind":"segment","start":"0","dstart":"0","end":"100","dend":"0"}],"duration":750,"easing":"linear","easingdir":"easein"}}]},{"kind":"animation","id":"Exit","duration":750,"hidetextatend":true,"animateshapewithtext":false,"tweens":[{"kind":"tween","time":0,"duration":750,"alpha":{"path":[{"kind":"segment","start":"100","dstart":"0","end":"0","dend":"0"}],"duration":750,"easing":"linear","easingdir":"easeout"}}]}],"width":1014,"height":38,"resume":false,"useHandCursor":true,"id":"5ZY4vkfX1Rh"},{"kind":"vectorshape","rotation":0,"accType":"text","cliptobounds":false,"defaultAction":"","textLib":[{"kind":"textdata","uniqueId":"6NDZxDece3B_1035762272","id":"01","linkId":"txt__default_6NDZxDece3B","type":"vectortext","xPos":0,"yPos":0,"width":0,"height":0,"shadowIndex":-1,"vectortext":{"left":0,"top":0,"right":482,"bottom":37,"pngfb":false,"pr":{"l":"Lib","i":191}}}],"shapemaskId":"","xPos":112,"yPos":578,"tabIndex":7,"tabEnabled":true,"xOffset":0,"yOffset":0,"rotateXPos":404,"rotateYPos":21,"scaleX":100,"scaleY":100,"alpha":100,"depth":6,"scrolling":true,"shuffleLock":false,"data":{"hotlinkId":"","accState":0,"vectorData":{"left":0,"top":0,"right":808,"bottom":42,"altText":"Trust – Safety","pngfb":false,"pr":{"l":"Lib","i":185}},"html5data":{"xPos":0,"yPos":0,"width":808,"height":42,"strokewidth":0}},"animations":[{"kind":"animation","id":"Entrance","duration":750,"hidetextatstart":true,"animateshapewithtext":false,"tweens":[{"kind":"tween","time":0,"duration":750,"alpha":{"path":[{"kind":"segment","start":"0","dstart":"0","end":"100","dend":"0"}],"duration":750,"easing":"linear","easingdir":"easein"}}]},{"kind":"animation","id":"Exit","duration":750,"hidetextatend":true,"animateshapewithtext":false,"tweens":[{"kind":"tween","time":0,"duration":750,"alpha":{"path":[{"kind":"segment","start":"100","dstart":"0","end":"0","dend":"0"}],"duration":750,"easing":"linear","easingdir":"easeout"}}]}],"width":808,"height":42,"resume":false,"useHandCursor":true,"id":"6NDZxDece3B"},{"kind":"vectorshape","rotation":0,"accType":"text","cliptobounds":false,"defaultAction":"","textLib":[{"kind":"textdata","uniqueId":"5igMBnI5woB_-1898191045","id":"01","linkId":"txt__default_5igMBnI5woB","type":"vectortext","xPos":0,"yPos":0,"width":0,"height":0,"shadowIndex":-1,"vectortext":{"left":0,"top":0,"right":572,"bottom":37,"pngfb":false,"pr":{"l":"Lib","i":192}}}],"shapemaskId":"","xPos":112,"yPos":578,"tabIndex":8,"tabEnabled":true,"xOffset":0,"yOffset":0,"rotateXPos":404,"rotateYPos":21,"scaleX":100,"scaleY":100,"alpha":100,"depth":7,"scrolling":true,"shuffleLock":false,"data":{"hotlinkId":"","accState":0,"vectorData":{"left":0,"top":0,"right":808,"bottom":42,"altText":"Peer Support – Voice – Choice","pngfb":false,"pr":{"l":"Lib","i":185}},"html5data":{"xPos":0,"yPos":0,"width":808,"height":42,"strokewidth":0}},"animations":[{"kind":"animation","id":"Entrance","duration":750,"hidetextatstart":true,"animateshapewithtext":false,"tweens":[{"kind":"tween","time":0,"duration":750,"alpha":{"path":[{"kind":"segment","start":"0","dstart":"0","end":"100","dend":"0"}],"duration":750,"easing":"linear","easingdir":"easein"}}]},{"kind":"animation","id":"Exit","duration":750,"hidetextatend":true,"animateshapewithtext":false,"tweens":[{"kind":"tween","time":0,"duration":750,"alpha":{"path":[{"kind":"segment","start":"100","dstart":"0","end":"0","dend":"0"}],"duration":750,"easing":"linear","easingdir":"easeout"}}]}],"width":808,"height":42,"resume":false,"useHandCursor":true,"id":"5igMBnI5woB"},{"kind":"vectorshape","rotation":0,"accType":"text","cliptobounds":false,"defaultAction":"","textLib":[{"kind":"textdata","uniqueId":"6cMk7syL3My_-1178244954","id":"01","linkId":"txt__default_6cMk7syL3My","type":"vectortext","xPos":0,"yPos":0,"width":0,"height":0,"shadowIndex":-1,"vectortext":{"left":0,"top":0,"right":613,"bottom":37,"pngfb":false,"pr":{"l":"Lib","i":193}}}],"shapemaskId":"","xPos":112,"yPos":578,"tabIndex":9,"tabEnabled":true,"xOffset":0,"yOffset":0,"rotateXPos":404,"rotateYPos":21,"scaleX":100,"scaleY":100,"alpha":100,"depth":8,"scrolling":true,"shuffleLock":false,"data":{"hotlinkId":"","accState":0,"vectorData":{"left":0,"top":0,"right":808,"bottom":42,"altText":"Transparency – Trust – Collaboration","pngfb":false,"pr":{"l":"Lib","i":185}},"html5data":{"xPos":0,"yPos":0,"width":808,"height":42,"strokewidth":0}},"animations":[{"kind":"animation","id":"Entrance","duration":750,"hidetextatstart":true,"animateshapewithtext":false,"tweens":[{"kind":"tween","time":0,"duration":750,"alpha":{"path":[{"kind":"segment","start":"0","dstart":"0","end":"100","dend":"0"}],"duration":750,"easing":"linear","easingdir":"easein"}}]},{"kind":"animation","id":"Exit","duration":750,"hidetextatend":true,"animateshapewithtext":false,"tweens":[{"kind":"tween","time":0,"duration":750,"alpha":{"path":[{"kind":"segment","start":"100","dstart":"0","end":"0","dend":"0"}],"duration":750,"easing":"linear","easingdir":"easeout"}}]}],"width":808,"height":42,"resume":false,"useHandCursor":true,"id":"6cMk7syL3My"},{"kind":"vectorshape","rotation":0,"accType":"text","cliptobounds":false,"defaultAction":"","textLib":[{"kind":"textdata","uniqueId":"6cQgrNoLn1R_24689268","id":"01","linkId":"txt__default_6cQgrNoLn1R","type":"vectortext","xPos":0,"yPos":0,"width":0,"height":0,"shadowIndex":-1,"vectortext":{"left":0,"top":0,"right":197,"bottom":44,"pngfb":false,"pr":{"l":"Lib","i":194}}}],"shapemaskId":"","xPos":12,"yPos":13,"tabIndex":1,"tabEnabled":true,"xOffset":0,"yOffset":0,"rotateXPos":493,"rotateYPos":24.5,"scaleX":100,"scaleY":100,"alpha":100,"depth":9,"scrolling":true,"shuffleLock":false,"data":{"hotlinkId":"","accState":0,"vectorData":{"left":0,"top":0,"right":986,"bottom":49,"altText":"Case Review","pngfb":false,"pr":{"l":"Lib","i":30}},"html5data":{"xPos":0,"yPos":0,"width":986,"height":49,"strokewidth":0}},"width":986,"height":49,"resume":false,"useHandCursor":true,"id":"6cQgrNoLn1R"},{"kind":"vectorshape","rotation":0,"accType":"text","cliptobounds":false,"defaultAction":"","shapemaskId":"","xPos":107,"yPos":67,"tabIndex":2,"tabEnabled":true,"xOffset":0,"yOffset":0,"rotateXPos":407,"rotateYPos":256,"scaleX":100,"scaleY":100,"alpha":100,"depth":10,"scrolling":true,"shuffleLock":false,"data":{"hotlinkId":"","accState":0,"vectorData":{"left":-2,"top":-2,"right":815,"bottom":513,"altText":"Rectangle 1","pngfb":false,"pr":{"l":"Lib","i":87}},"html5data":{"xPos":0,"yPos":0,"width":814,"height":512,"strokewidth":2}},"width":814,"height":512,"resume":false,"useHandCursor":true,"id":"6h3FijQpe6H"},{"kind":"video","captureanimation":false,"maskwidth":0,"maskheight":0,"playwithanimation":true,"autoplay":true,"showcontrols":false,"autorewind":false,"loop":false,"usedefaultcontrols":false,"accType":"text","defaultAction":"onpress","shapemaskId":"","xPos":112,"yPos":71,"tabIndex":3,"tabEnabled":true,"xOffset":0,"yOffset":0,"rotateXPos":403,"rotateYPos":252,"scaleX":100,"scaleY":100,"alpha":100,"rotation":0,"depth":11,"scrolling":true,"shuffleLock":false,"data":{"hotlinkId":"","accState":0,"videodata":{"assetId":37,"posterAssetId":38,"progindex":"prog_index.m3u8","altText":"Group Shot Sc18_Fin RD.mp4","lmstext":"","playgroupid":""}},"width":806,"height":504,"resume":false,"useHandCursor":true,"id":"5WYF9PgFs66","events":[{"kind":"onpress","actions":[{"kind":"media_toggle","objRef":{"type":"string","value":"_this"}}]}]}],"startTime":-1,"elapsedTimeMode":"normal","animations":[{"kind":"animation","id":"6DHXtbibldD","duration":700,"hidetextatstart":true,"animateshapewithtext":false,"tweens":[{"kind":"tween","time":0,"duration":700,"alpha":{"path":[{"kind":"segment","start":"0","dstart":"0","end":"100","dend":"0"}],"duration":700,"easing":"linear","easingdir":"easein"}}]}],"useHandCursor":false,"resume":false,"kind":"slidelayer","isBaseLayer":true}]}');
