# Supplementary material for: Interactive Case-Based Childhood Adversity and Trauma-Informed Care Electronic Modules for Pediatric Primary Care
Source: MedEdPORTAL. 2020 Oct 12;16:10990. doi: 10.15766/mep_2374-8265.10990 (PMC7549390; doi:10.15766/mep_2374-8265.10990)
Supplement: Supplementary file 1 — CA-TIC Premodule folderCA-TIC Module 1 folderCA-TIC Module 2 folderCA-TIC Module 3 folderImage Citations.docxCA-TIC Evaluation.docx [file mep_2374-8265.10990-s001.zip › B. CA-TIC Module 1/html5/data/js/66e1wtPrztl.js]

window.globalProvideData('slide', '{"title":"Case 1","trackViews":true,"showMenuResultIcon":false,"viewGroupId":"","historyGroupId":"","videoZoom":"","scrolling":false,"transition":"tween","slideLock":false,"navIndex":-1,"globalAudioId":"","thumbnailid":"","slideNumberInScene":8,"includeInSlideCounts":true,"presenterRef":{"id":"none"},"showAnimationId":"6XWhPf8vDUl","lmsId":"Slide8","width":1024,"height":640,"resume":false,"background":{"type":"fill","fill":{"type":"linear","rotation":90,"colors":[{"kind":"color","rgb":"0xFFFFFF","alpha":100,"stop":0}]}},"id":"66e1wtPrztl","actionGroups":{"ActGrpOnNextButtonClick":{"kind":"actiongroup","actions":[{"kind":"gotoplay","window":"_current","wndtype":"normal","objRef":{"type":"string","value":"_player.5ghF2mIRRsQ.6UsXMW3bjN9"}}]},"ActGrpOnPrevButtonClick":{"kind":"actiongroup","actions":[{"kind":"history_prev"}]},"NavigationRestrictionNextSlide_66e1wtPrztl":{"kind":"actiongroup","actions":[{"kind":"exe_actiongroup","id":"ActGrpOnNextButtonClick"}]},"NavigationRestrictionPreviousSlide_66e1wtPrztl":{"kind":"actiongroup","actions":[{"kind":"exe_actiongroup","id":"ActGrpOnPrevButtonClick"}]}},"events":[{"kind":"onslidestart","actions":[{"kind":"set_volume","volume":75,"objRef":{"type":"string","value":"6EVM5lrX9iF"}}]},{"kind":"onbeforeslidein","actions":[{"kind":"if_action","condition":{"statement":{"kind":"compare","operator":"eq","valuea":"$WindowId","typea":"property","valueb":"_frame","typeb":"string"}},"thenActions":[{"kind":"set_frame_layout","name":"pxabnsnfns10111000101"}],"elseActions":[{"kind":"set_window_control_layout","name":"pxabnsnfns10111000101"}]}]},{"kind":"onnextslide","actions":[{"kind":"exe_actiongroup","id":"NavigationRestrictionNextSlide_66e1wtPrztl"}]},{"kind":"onprevslide","actions":[{"kind":"exe_actiongroup","id":"NavigationRestrictionPreviousSlide_66e1wtPrztl"}]},{"kind":"ontransitionin","actions":[{"kind":"if_action","condition":{"statement":{"kind":"and","statements":[{"kind":"compare","operator":"eq","valuea":"_player.#TimelineCompleted_66e1wtPrztl","typea":"var","valueb":false,"typeb":"boolean"}]}},"thenActions":[{"kind":"enable_window_control","name":"next","enable":false},{"kind":"enable_window_control","name":"swiperight","enable":false}]},{"kind":"adjustvar","variable":"_player.LastSlideViewed_6B6Gl1G22HC","operator":"set","value":{"type":"string","value":"_player."}},{"kind":"adjustvar","variable":"_player.LastSlideViewed_6B6Gl1G22HC","operator":"add","value":{"type":"property","value":"$AbsoluteId"}}]},{"kind":"ontimelinecomplete","actions":[{"kind":"adjustvar","variable":"_player.TimelineCompleted_66e1wtPrztl","operator":"set","value":{"type":"boolean","value":true}},{"kind":"enable_window_control","name":"next","enable":true},{"kind":"enable_window_control","name":"swiperight","enable":true}]}],"slideLayers":[{"audiolib":[{"kind":"audio","assetId":22,"id":"6fSgIYevw1f"}],"enableSeek":true,"enableReplay":true,"timeline":{"duration":16169,"events":[{"kind":"ontimelinetick","time":0,"actions":[{"kind":"show","transition":"appear","objRef":{"type":"string","value":"6pawED4dp80"}},{"kind":"show","transition":"appear","objRef":{"type":"string","value":"6CugpayosHx"}},{"kind":"show","transition":"appear","objRef":{"type":"string","value":"6EVM5lrX9iF"}},{"kind":"show","transition":"custom","animationId":"Entrance","reverse":false,"objRef":{"type":"string","value":"68K10rkKW81"}},{"kind":"media_seek","position":0,"objRef":{"type":"string","value":"6fSgIYevw1f"}},{"kind":"media_play","objRef":{"type":"string","value":"6fSgIYevw1f"}},{"kind":"set_volume","volume":75,"objRef":{"type":"string","value":"6fSgIYevw1f"}},{"kind":"show","transition":"appear","objRef":{"type":"string","value":"6cC3PCB6dUg"}}]},{"kind":"ontimelinetick","time":2000,"actions":[{"kind":"show","transition":"custom","animationId":"Entrance","reverse":false,"objRef":{"type":"string","value":"6KelMjTm1eN"}}]},{"kind":"ontimelinetick","time":4500,"actions":[{"kind":"show","transition":"custom","animationId":"Entrance","reverse":false,"objRef":{"type":"string","value":"5urIlqjdsIn"}}]},{"kind":"ontimelinetick","time":13000,"actions":[{"kind":"show","transition":"custom","animationId":"Entrance","reverse":false,"objRef":{"type":"string","value":"6anJUjjghlB"}}]}]},"objects":[{"kind":"vectorshape","rotation":0,"accType":"image","cliptobounds":false,"defaultAction":"","imagelib":[{"kind":"imagedata","assetId":0,"id":"01","url":"story_content/6pj5DG5xGK8_DX2048_DY2048.swf","type":"normal","altText":"Trauma Informed Care_Body Template_2.png","width":1024,"height":640,"mobiledx":0,"mobiledy":0}],"shapemaskId":"","xPos":0,"yPos":0,"tabIndex":0,"tabEnabled":true,"xOffset":0,"yOffset":0,"rotateXPos":512,"rotateYPos":320,"scaleX":100,"scaleY":100,"alpha":100,"depth":1,"scrolling":false,"shuffleLock":false,"data":{"hotlinkId":"","accState":0,"vectorData":{"left":0,"top":0,"right":1024,"bottom":640,"altText":"Trauma Informed Care_Body Template_2.png","pngfb":false,"pr":{"l":"Lib","i":0}},"html5data":{"xPos":0,"yPos":0,"width":1024,"height":640,"strokewidth":0}},"width":1024,"height":640,"resume":false,"useHandCursor":true,"id":"6cC3PCB6dUg"},{"kind":"vectorshape","rotation":0,"accType":"text","cliptobounds":false,"defaultAction":"","textLib":[{"kind":"textdata","uniqueId":"6pawED4dp80_431032327","id":"01","linkId":"txt__default_6pawED4dp80","type":"vectortext","xPos":0,"yPos":0,"width":0,"height":0,"shadowIndex":-1,"vectortext":{"left":0,"top":0,"right":106,"bottom":44,"pngfb":false,"pr":{"l":"Lib","i":78}}}],"shapemaskId":"","xPos":12,"yPos":13,"tabIndex":1,"tabEnabled":true,"xOffset":0,"yOffset":0,"rotateXPos":493,"rotateYPos":24.5,"scaleX":100,"scaleY":100,"alpha":100,"depth":2,"scrolling":true,"shuffleLock":false,"data":{"hotlinkId":"","accState":0,"vectorData":{"left":0,"top":0,"right":986,"bottom":49,"altText":"Case 1","pngfb":false,"pr":{"l":"Lib","i":30}},"html5data":{"xPos":0,"yPos":0,"width":986,"height":49,"strokewidth":0}},"width":986,"height":49,"resume":false,"useHandCursor":true,"id":"6pawED4dp80"},{"kind":"vectorshape","rotation":0,"accType":"text","cliptobounds":false,"defaultAction":"","shapemaskId":"","xPos":79,"yPos":72,"tabIndex":2,"tabEnabled":true,"xOffset":0,"yOffset":0,"rotateXPos":434,"rotateYPos":272,"scaleX":100,"scaleY":100,"alpha":100,"depth":3,"scrolling":true,"shuffleLock":false,"data":{"hotlinkId":"","accState":0,"vectorData":{"left":0,"top":0,"right":868,"bottom":544,"altText":"Rectangle 1","pngfb":false,"pr":{"l":"Lib","i":79}},"html5data":{"xPos":0,"yPos":0,"width":868,"height":544,"strokewidth":0}},"width":868,"height":544,"resume":false,"useHandCursor":true,"id":"6CugpayosHx"},{"kind":"video","captureanimation":false,"maskwidth":0,"maskheight":0,"playwithanimation":true,"autoplay":true,"showcontrols":false,"autorewind":false,"loop":false,"usedefaultcontrols":false,"accType":"text","defaultAction":"onpress","shapemaskId":"","xPos":85,"yPos":77,"tabIndex":3,"tabEnabled":true,"xOffset":0,"yOffset":0,"rotateXPos":429,"rotateYPos":268,"scaleX":100,"scaleY":100,"alpha":100,"rotation":0,"depth":4,"scrolling":true,"shuffleLock":false,"data":{"hotlinkId":"","accState":0,"videodata":{"assetId":20,"posterAssetId":21,"progindex":"prog_index.m3u8","altText":"Kevin Jumping Jack.mp4","lmstext":"","playgroupid":""}},"width":858,"height":536,"resume":false,"useHandCursor":true,"id":"6EVM5lrX9iF","events":[{"kind":"onpress","actions":[{"kind":"media_toggle","objRef":{"type":"string","value":"_this"}}]}]},{"kind":"vectorshape","rotation":0,"accType":"text","cliptobounds":false,"defaultAction":"","textLib":[{"kind":"textdata","uniqueId":"68K10rkKW81_-351032170","id":"01","linkId":"txt__default_68K10rkKW81","type":"vectortext","xPos":0,"yPos":0,"width":0,"height":0,"shadowIndex":-1,"vectortext":{"left":0,"top":0,"right":257,"bottom":39,"pngfb":false,"pr":{"l":"Lib","i":81}}}],"shapemaskId":"","xPos":476,"yPos":175,"tabIndex":4,"tabEnabled":true,"xOffset":0,"yOffset":0,"rotateXPos":159,"rotateYPos":21,"scaleX":100,"scaleY":100,"alpha":100,"depth":5,"scrolling":true,"shuffleLock":false,"data":{"hotlinkId":"","accState":0,"vectorData":{"left":0,"top":0,"right":318,"bottom":42,"altText":"5 Year-Old Male","pngfb":false,"pr":{"l":"Lib","i":80}},"html5data":{"xPos":0,"yPos":0,"width":318,"height":42,"strokewidth":0}},"animations":[{"kind":"animation","id":"Entrance","duration":750,"hidetextatstart":true,"animateshapewithtext":false,"tweens":[{"kind":"tween","time":0,"duration":750,"mask":{"type":"wipe","settings":[{"kind":"setting","name":"direction","value":"fromleft"}],"duration":750,"easing":"linear","easingdir":"easeinout"}}]}],"width":318,"height":42,"resume":false,"useHandCursor":true,"id":"68K10rkKW81"},{"kind":"vectorshape","rotation":0,"accType":"text","cliptobounds":false,"defaultAction":"","textLib":[{"kind":"textdata","uniqueId":"6KelMjTm1eN_-550821126","id":"01","linkId":"txt__default_6KelMjTm1eN","type":"vectortext","xPos":0,"yPos":0,"width":0,"height":0,"shadowIndex":-1,"vectortext":{"left":0,"top":0,"right":425,"bottom":39,"pngfb":false,"pr":{"l":"Lib","i":83}}}],"shapemaskId":"","xPos":476,"yPos":229,"tabIndex":5,"tabEnabled":true,"xOffset":0,"yOffset":0,"rotateXPos":232,"rotateYPos":21,"scaleX":100,"scaleY":100,"alpha":100,"depth":6,"scrolling":true,"shuffleLock":false,"data":{"hotlinkId":"","accState":0,"vectorData":{"left":0,"top":0,"right":464,"bottom":43,"altText":"No significant medical history","pngfb":false,"pr":{"l":"Lib","i":82}},"html5data":{"xPos":0,"yPos":0,"width":464,"height":43,"strokewidth":0}},"animations":[{"kind":"animation","id":"Entrance","duration":750,"hidetextatstart":true,"animateshapewithtext":false,"tweens":[{"kind":"tween","time":0,"duration":750,"mask":{"type":"wipe","settings":[{"kind":"setting","name":"direction","value":"fromleft"}],"duration":750,"easing":"linear","easingdir":"easeinout"}}]}],"width":464,"height":42,"resume":false,"useHandCursor":true,"id":"6KelMjTm1eN"},{"kind":"vectorshape","rotation":0,"accType":"text","cliptobounds":false,"defaultAction":"","textLib":[{"kind":"textdata","uniqueId":"5urIlqjdsIn_-902277655","id":"01","linkId":"txt__default_5urIlqjdsIn","type":"vectortext","xPos":0,"yPos":0,"width":0,"height":0,"shadowIndex":-1,"vectortext":{"left":0,"top":0,"right":441,"bottom":69,"pngfb":false,"pr":{"l":"Lib","i":85}}}],"shapemaskId":"","xPos":476,"yPos":282,"tabIndex":6,"tabEnabled":true,"xOffset":0,"yOffset":0,"rotateXPos":232,"rotateYPos":37,"scaleX":100,"scaleY":100,"alpha":100,"depth":7,"scrolling":true,"shuffleLock":false,"data":{"hotlinkId":"","accState":0,"vectorData":{"left":0,"top":0,"right":464,"bottom":74,"altText":"Mother is concerned about his hyperactivity","pngfb":false,"pr":{"l":"Lib","i":84}},"html5data":{"xPos":0,"yPos":0,"width":464,"height":74,"strokewidth":0}},"animations":[{"kind":"animation","id":"Entrance","duration":750,"hidetextatstart":true,"animateshapewithtext":false,"tweens":[{"kind":"tween","time":0,"duration":750,"mask":{"type":"wipe","settings":[{"kind":"setting","name":"direction","value":"fromleft"}],"duration":750,"easing":"linear","easingdir":"easeinout"}}]}],"width":464,"height":74,"resume":false,"useHandCursor":true,"id":"5urIlqjdsIn"},{"kind":"vectorshape","rotation":0,"accType":"text","cliptobounds":false,"defaultAction":"","textLib":[{"kind":"textdata","uniqueId":"6anJUjjghlB_611091454","id":"01","linkId":"txt__default_6anJUjjghlB","type":"vectortext","xPos":0,"yPos":0,"width":0,"height":0,"shadowIndex":-1,"vectortext":{"left":0,"top":0,"right":436,"bottom":69,"pngfb":false,"pr":{"l":"Lib","i":86}}}],"shapemaskId":"","xPos":476,"yPos":368,"tabIndex":7,"tabEnabled":true,"xOffset":0,"yOffset":0,"rotateXPos":232,"rotateYPos":37,"scaleX":100,"scaleY":100,"alpha":100,"depth":8,"scrolling":true,"shuffleLock":false,"data":{"hotlinkId":"","accState":0,"vectorData":{"left":0,"top":0,"right":464,"bottom":74,"altText":"No concerns for health during well child check","pngfb":false,"pr":{"l":"Lib","i":84}},"html5data":{"xPos":0,"yPos":0,"width":464,"height":74,"strokewidth":0}},"animations":[{"kind":"animation","id":"Entrance","duration":750,"hidetextatstart":true,"animateshapewithtext":false,"tweens":[{"kind":"tween","time":0,"duration":750,"mask":{"type":"wipe","settings":[{"kind":"setting","name":"direction","value":"fromleft"}],"duration":750,"easing":"linear","easingdir":"easeinout"}}]}],"width":464,"height":74,"resume":false,"useHandCursor":true,"id":"6anJUjjghlB"}],"startTime":-1,"elapsedTimeMode":"normal","animations":[{"kind":"animation","id":"6XWhPf8vDUl","duration":700,"hidetextatstart":true,"animateshapewithtext":false,"tweens":[{"kind":"tween","time":0,"duration":700,"alpha":{"path":[{"kind":"segment","start":"0","dstart":"0","end":"100","dend":"0"}],"duration":700,"easing":"linear","easingdir":"easein"}}]}],"useHandCursor":false,"resume":false,"kind":"slidelayer","isBaseLayer":true}]}');
