# Supplementary material for: Interactive Case-Based Childhood Adversity and Trauma-Informed Care Electronic Modules for Pediatric Primary Care
Source: MedEdPORTAL. 2020 Oct 12;16:10990. doi: 10.15766/mep_2374-8265.10990 (PMC7549390; doi:10.15766/mep_2374-8265.10990)
Supplement: Supplementary file 1 — CA-TIC Premodule folderCA-TIC Module 1 folderCA-TIC Module 2 folderCA-TIC Module 3 folderImage Citations.docxCA-TIC Evaluation.docx [file mep_2374-8265.10990-s001.zip › B. CA-TIC Module 1/html5/data/js/6Biqbx4NCIL.js]

window.globalProvideData('slide', '{"title":"Principles of Trauma Informed Care","trackViews":true,"showMenuResultIcon":false,"viewGroupId":"","historyGroupId":"","videoZoom":"","scrolling":false,"transition":"tween","slideLock":false,"navIndex":-1,"globalAudioId":"","thumbnailid":"","slideNumberInScene":5,"includeInSlideCounts":true,"presenterRef":{"id":"none"},"showAnimationId":"5pE3lC4zZw7","lmsId":"Slide5","width":1024,"height":640,"resume":false,"background":{"type":"fill","fill":{"type":"linear","rotation":90,"colors":[{"kind":"color","rgb":"0xFFFFFF","alpha":100,"stop":0}]}},"id":"6Biqbx4NCIL","actionGroups":{"ActGrpOnNextButtonClick":{"kind":"actiongroup","actions":[{"kind":"gotoplay","window":"_current","wndtype":"normal","objRef":{"type":"string","value":"_player.5ghF2mIRRsQ.5VLS4DyUoEn"}}]},"ActGrpOnPrevButtonClick":{"kind":"actiongroup","actions":[{"kind":"history_prev"}]},"NavigationRestrictionNextSlide_6Biqbx4NCIL":{"kind":"actiongroup","actions":[{"kind":"exe_actiongroup","id":"ActGrpOnNextButtonClick"}]},"NavigationRestrictionPreviousSlide_6Biqbx4NCIL":{"kind":"actiongroup","actions":[{"kind":"exe_actiongroup","id":"ActGrpOnPrevButtonClick"}]}},"events":[{"kind":"onbeforeslidein","actions":[{"kind":"if_action","condition":{"statement":{"kind":"compare","operator":"eq","valuea":"$WindowId","typea":"property","valueb":"_frame","typeb":"string"}},"thenActions":[{"kind":"set_frame_layout","name":"pxabnsnfns10111000101"}],"elseActions":[{"kind":"set_window_control_layout","name":"pxabnsnfns10111000101"}]}]},{"kind":"onnextslide","actions":[{"kind":"exe_actiongroup","id":"NavigationRestrictionNextSlide_6Biqbx4NCIL"}]},{"kind":"onprevslide","actions":[{"kind":"exe_actiongroup","id":"NavigationRestrictionPreviousSlide_6Biqbx4NCIL"}]},{"kind":"ontransitionin","actions":[{"kind":"if_action","condition":{"statement":{"kind":"and","statements":[{"kind":"compare","operator":"eq","valuea":"_player.#TimelineCompleted_6Biqbx4NCIL","typea":"var","valueb":false,"typeb":"boolean"}]}},"thenActions":[{"kind":"enable_window_control","name":"next","enable":false},{"kind":"enable_window_control","name":"swiperight","enable":false}]},{"kind":"adjustvar","variable":"_player.LastSlideViewed_6B6Gl1G22HC","operator":"set","value":{"type":"string","value":"_player."}},{"kind":"adjustvar","variable":"_player.LastSlideViewed_6B6Gl1G22HC","operator":"add","value":{"type":"property","value":"$AbsoluteId"}}]},{"kind":"ontimelinecomplete","actions":[{"kind":"adjustvar","variable":"_player.TimelineCompleted_6Biqbx4NCIL","operator":"set","value":{"type":"boolean","value":true}},{"kind":"enable_window_control","name":"next","enable":true},{"kind":"enable_window_control","name":"swiperight","enable":true}]}],"slideLayers":[{"audiolib":[{"kind":"audio","assetId":15,"id":"5o4D9w6UlO5"}],"enableSeek":true,"enableReplay":true,"timeline":{"duration":36000,"events":[{"kind":"ontimelinetick","time":0,"actions":[{"kind":"show","transition":"appear","objRef":{"type":"string","value":"6Z8b0atSr6R"}},{"kind":"show","transition":"appear","objRef":{"type":"string","value":"6Nd2j1vVIcV"}},{"kind":"show","transition":"appear","objRef":{"type":"string","value":"5ecfAo49r1j"}},{"kind":"show","transition":"custom","animationId":"Entrance","reverse":false,"objRef":{"type":"string","value":"5UjRH6eQlOX"}},{"kind":"media_seek","position":0,"objRef":{"type":"string","value":"5o4D9w6UlO5"}},{"kind":"media_play","objRef":{"type":"string","value":"5o4D9w6UlO5"}},{"kind":"set_volume","volume":75,"objRef":{"type":"string","value":"5o4D9w6UlO5"}},{"kind":"show","transition":"appear","objRef":{"type":"string","value":"6cC3PCB6dUg"}}]},{"kind":"ontimelinetick","time":8000,"actions":[{"kind":"hide","transition":"custom","animationId":"Exit","reverse":false,"objRef":{"type":"string","value":"5UjRH6eQlOX"}}]},{"kind":"ontimelinetick","time":8750,"actions":[{"kind":"show","transition":"custom","animationId":"Entrance","reverse":false,"objRef":{"type":"string","value":"5z2DN3EHNpf"}},{"kind":"show","transition":"custom","animationId":"Entrance","reverse":false,"objRef":{"type":"string","value":"6gC6uYnoneT"}}]},{"kind":"ontimelinetick","time":15250,"actions":[{"kind":"hide","transition":"custom","animationId":"Exit","reverse":false,"objRef":{"type":"string","value":"5z2DN3EHNpf"}},{"kind":"hide","transition":"custom","animationId":"Exit","reverse":false,"objRef":{"type":"string","value":"6gC6uYnoneT"}}]},{"kind":"ontimelinetick","time":16000,"actions":[{"kind":"show","transition":"custom","animationId":"Entrance","reverse":false,"objRef":{"type":"string","value":"5hqAwDt6l5j"}},{"kind":"show","transition":"custom","animationId":"Entrance","reverse":false,"objRef":{"type":"string","value":"6kHm91Cb1HQ"}}]},{"kind":"ontimelinetick","time":19750,"actions":[{"kind":"hide","transition":"custom","animationId":"Exit","reverse":false,"objRef":{"type":"string","value":"5hqAwDt6l5j"}},{"kind":"hide","transition":"custom","animationId":"Exit","reverse":false,"objRef":{"type":"string","value":"6kHm91Cb1HQ"}}]},{"kind":"ontimelinetick","time":20500,"actions":[{"kind":"show","transition":"custom","animationId":"Entrance","reverse":false,"objRef":{"type":"string","value":"6JyMu66AaRS"}}]}]},"objects":[{"kind":"vectorshape","rotation":0,"accType":"image","cliptobounds":false,"defaultAction":"","imagelib":[{"kind":"imagedata","assetId":0,"id":"01","url":"story_content/6pj5DG5xGK8_DX2048_DY2048.swf","type":"normal","altText":"Trauma Informed Care_Body Template_2.png","width":1024,"height":640,"mobiledx":0,"mobiledy":0}],"shapemaskId":"","xPos":0,"yPos":0,"tabIndex":0,"tabEnabled":true,"xOffset":0,"yOffset":0,"rotateXPos":512,"rotateYPos":320,"scaleX":100,"scaleY":100,"alpha":100,"depth":1,"scrolling":false,"shuffleLock":false,"data":{"hotlinkId":"","accState":0,"vectorData":{"left":0,"top":0,"right":1024,"bottom":640,"altText":"Trauma Informed Care_Body Template_2.png","pngfb":false,"pr":{"l":"Lib","i":0}},"html5data":{"xPos":0,"yPos":0,"width":1024,"height":640,"strokewidth":0}},"width":1024,"height":640,"resume":false,"useHandCursor":true,"id":"6cC3PCB6dUg"},{"kind":"vectorshape","rotation":0,"accType":"image","cliptobounds":false,"defaultAction":"","imagelib":[{"kind":"imagedata","assetId":10,"id":"01","url":"story_content/6nAYD602p6V_DX1762_DY1762.swf","type":"normal","altText":"magnetic-board-2614939_1920.png","width":1569,"height":1057,"mobiledx":0,"mobiledy":0}],"shapemaskId":"","xPos":81,"yPos":66,"tabIndex":2,"tabEnabled":true,"xOffset":0,"yOffset":0,"rotateXPos":440.5,"rotateYPos":280.5,"scaleX":100,"scaleY":100,"alpha":100,"depth":2,"scrolling":true,"shuffleLock":false,"data":{"hotlinkId":"","accState":0,"vectorData":{"left":0,"top":0,"right":881,"bottom":561,"altText":"magnetic-board-2614939_1920.png","pngfb":false,"pr":{"l":"Lib","i":27}},"html5data":{"xPos":0,"yPos":0,"width":881,"height":561,"strokewidth":0}},"width":881,"height":561,"resume":false,"useHandCursor":true,"id":"6Z8b0atSr6R"},{"kind":"vectorshape","rotation":0,"accType":"text","cliptobounds":false,"defaultAction":"","textLib":[{"kind":"textdata","uniqueId":"6Nd2j1vVIcV_-910873961","id":"01","linkId":"txt__default_6Nd2j1vVIcV","type":"vectortext","xPos":0,"yPos":0,"width":0,"height":0,"shadowIndex":-1,"vectortext":{"left":0,"top":0,"right":652,"bottom":43,"pngfb":false,"pr":{"l":"Lib","i":29}}}],"shapemaskId":"","xPos":147,"yPos":131,"tabIndex":3,"tabEnabled":true,"xOffset":0,"yOffset":0,"rotateXPos":377,"rotateYPos":24,"scaleX":100,"scaleY":100,"alpha":100,"depth":3,"scrolling":true,"shuffleLock":false,"data":{"hotlinkId":"","accState":0,"vectorData":{"left":0,"top":0,"right":754,"bottom":48,"altText":"Principles of Trauma Informed Care ","pngfb":false,"pr":{"l":"Lib","i":28}},"html5data":{"xPos":0,"yPos":0,"width":754,"height":48,"strokewidth":0}},"width":754,"height":48,"resume":false,"useHandCursor":true,"id":"6Nd2j1vVIcV"},{"kind":"vectorshape","rotation":0,"accType":"text","cliptobounds":false,"defaultAction":"","textLib":[{"kind":"textdata","uniqueId":"5ecfAo49r1j_-358564447","id":"01","linkId":"txt__default_5ecfAo49r1j","type":"vectortext","xPos":0,"yPos":0,"width":0,"height":0,"shadowIndex":-1,"vectortext":{"left":0,"top":0,"right":893,"bottom":44,"pngfb":false,"pr":{"l":"Lib","i":31}}}],"shapemaskId":"","xPos":12,"yPos":13,"tabIndex":1,"tabEnabled":true,"xOffset":0,"yOffset":0,"rotateXPos":493,"rotateYPos":24.5,"scaleX":100,"scaleY":100,"alpha":100,"depth":4,"scrolling":true,"shuffleLock":false,"data":{"hotlinkId":"","accState":0,"vectorData":{"left":0,"top":0,"right":986,"bottom":49,"altText":"Will Be Reviewing the Principles of Trauma Informed Care","pngfb":false,"pr":{"l":"Lib","i":30}},"html5data":{"xPos":0,"yPos":0,"width":986,"height":49,"strokewidth":0}},"width":986,"height":49,"resume":false,"useHandCursor":true,"id":"5ecfAo49r1j"},{"kind":"vectorshape","rotation":0,"accType":"image","cliptobounds":false,"defaultAction":"","imagelib":[{"kind":"imagedata","assetId":11,"id":"01","url":"story_content/5nbQy6gxisr_P_8_9_1776_995_DX1186_DY1186.swf","type":"normal","altText":"Stress leading to poor health.png","width":1777,"height":996,"mobiledx":0,"mobiledy":0}],"shapemaskId":"","xPos":229,"yPos":199,"tabIndex":8,"tabEnabled":true,"xOffset":0,"yOffset":0,"rotateXPos":295.5,"rotateYPos":166,"scaleX":100,"scaleY":100,"alpha":100,"depth":5,"scrolling":true,"shuffleLock":false,"data":{"hotlinkId":"","accState":0,"vectorData":{"left":-5,"top":-5,"right":594,"bottom":335,"altText":"Stress leading to poor health.png","pngfb":false,"pr":{"l":"Lib","i":32}},"html5data":{"xPos":-2,"yPos":-2,"width":593,"height":334,"strokewidth":3}},"animations":[{"kind":"animation","id":"Entrance","duration":750,"hidetextatstart":true,"animateshapewithtext":false,"tweens":[{"kind":"tween","time":0,"duration":750,"alpha":{"path":[{"kind":"segment","start":"0","dstart":"0","end":"100","dend":"0"}],"duration":750,"easing":"linear","easingdir":"easein"}}]},{"kind":"animation","id":"Exit","duration":750,"hidetextatend":true,"animateshapewithtext":false,"tweens":[{"kind":"tween","time":0,"duration":750,"position":{"relativerotation":false,"relativestartpoint":false,"path":[{"kind":"segment","type":"line","anchora":{"x":"$RawXPos","y":"$RawYPos","dx":"0","dy":"0"},"anchorb":{"x":"1029","y":"$RawYPos","dx":"0","dy":"0"}}],"duration":750,"easing":"cubic","easingdir":"easein"}}]}],"width":591,"height":332,"resume":false,"useHandCursor":true,"id":"5UjRH6eQlOX"},{"kind":"vectorshape","rotation":0,"accType":"text","cliptobounds":false,"defaultAction":"","shapemaskId":"","xPos":257,"yPos":190,"tabIndex":7,"tabEnabled":true,"xOffset":0,"yOffset":0,"rotateXPos":265,"rotateYPos":172.5,"scaleX":100,"scaleY":100,"alpha":100,"depth":6,"scrolling":true,"shuffleLock":false,"data":{"hotlinkId":"","accState":0,"vectorData":{"left":-2,"top":-2,"right":533,"bottom":348,"altText":"Rectangle 1","pngfb":false,"pr":{"l":"Lib","i":33}},"html5data":{"xPos":0,"yPos":0,"width":531,"height":346,"strokewidth":3}},"animations":[{"kind":"animation","id":"Entrance","duration":750,"hidetextatstart":true,"animateshapewithtext":false,"tweens":[{"kind":"tween","time":0,"duration":750,"position":{"relativerotation":false,"relativestartpoint":false,"path":[{"kind":"segment","type":"line","anchora":{"x":"$RawXPos","y":"$RawYPos","dx":"-793","dy":"0"},"anchorb":{"x":"$RawXPos","y":"$RawYPos","dx":"0","dy":"0"}}],"duration":750,"easing":"cubic","easingdir":"easeout"}}]},{"kind":"animation","id":"Exit","duration":750,"hidetextatend":true,"animateshapewithtext":false,"tweens":[{"kind":"tween","time":0,"duration":750,"position":{"relativerotation":false,"relativestartpoint":false,"path":[{"kind":"segment","type":"line","anchora":{"x":"$RawXPos","y":"$RawYPos","dx":"0","dy":"0"},"anchorb":{"x":"1029","y":"$RawYPos","dx":"0","dy":"0"}}],"duration":750,"easing":"cubic","easingdir":"easein"}}]}],"width":531,"height":346,"resume":false,"useHandCursor":true,"id":"5hqAwDt6l5j"},{"kind":"vectorshape","rotation":0,"accType":"image","cliptobounds":false,"defaultAction":"","imagelib":[{"kind":"imagedata","assetId":12,"id":"01","url":"story_content/6JQ2yIiUn0G_DX1044_DY1044.swf","type":"normal","altText":"Kevin talking to therapist.png","width":1044,"height":696,"mobiledx":0,"mobiledy":0}],"shapemaskId":"","xPos":270,"yPos":186,"tabIndex":5,"tabEnabled":true,"xOffset":0,"yOffset":0,"rotateXPos":261,"rotateYPos":174,"scaleX":100,"scaleY":100,"alpha":100,"depth":7,"scrolling":true,"shuffleLock":false,"data":{"hotlinkId":"","accState":0,"vectorData":{"left":0,"top":0,"right":522,"bottom":348,"altText":"Kevin talking to therapist.png","pngfb":false,"pr":{"l":"Lib","i":34}},"html5data":{"xPos":0,"yPos":0,"width":522,"height":348,"strokewidth":0}},"animations":[{"kind":"animation","id":"Entrance","duration":750,"hidetextatstart":true,"animateshapewithtext":false,"tweens":[{"kind":"tween","time":0,"duration":750,"position":{"relativerotation":false,"relativestartpoint":false,"path":[{"kind":"segment","type":"line","anchora":{"x":"$RawXPos","y":"$RawYPos","dx":"-797","dy":"0"},"anchorb":{"x":"$RawXPos","y":"$RawYPos","dx":"0","dy":"0"}}],"duration":750,"easing":"cubic","easingdir":"easeout"}}]},{"kind":"animation","id":"Exit","duration":750,"hidetextatend":true,"animateshapewithtext":false,"tweens":[{"kind":"tween","time":0,"duration":750,"position":{"relativerotation":false,"relativestartpoint":false,"path":[{"kind":"segment","type":"line","anchora":{"x":"$RawXPos","y":"$RawYPos","dx":"0","dy":"0"},"anchorb":{"x":"1029","y":"$RawYPos","dx":"0","dy":"0"}}],"duration":750,"easing":"cubic","easingdir":"easein"}}]}],"width":522,"height":348,"resume":false,"useHandCursor":true,"id":"6kHm91Cb1HQ"},{"kind":"vectorshape","rotation":0,"accType":"text","cliptobounds":false,"defaultAction":"","shapemaskId":"","xPos":205,"yPos":182,"tabIndex":4,"tabEnabled":true,"xOffset":0,"yOffset":0,"rotateXPos":319.5,"rotateYPos":190.5,"scaleX":100,"scaleY":100,"alpha":100,"depth":8,"scrolling":true,"shuffleLock":false,"data":{"hotlinkId":"","accState":0,"vectorData":{"left":-2,"top":-2,"right":642,"bottom":384,"altText":"Rectangle 2","pngfb":false,"pr":{"l":"Lib","i":35}},"html5data":{"xPos":0,"yPos":0,"width":640,"height":382,"strokewidth":3}},"animations":[{"kind":"animation","id":"Entrance","duration":750,"hidetextatstart":true,"animateshapewithtext":false,"tweens":[{"kind":"tween","time":0,"duration":750,"position":{"relativerotation":false,"relativestartpoint":false,"path":[{"kind":"segment","type":"line","anchora":{"x":"$RawXPos","y":"$RawYPos","dx":"-850","dy":"0"},"anchorb":{"x":"$RawXPos","y":"$RawYPos","dx":"0","dy":"0"}}],"duration":750,"easing":"cubic","easingdir":"easeout"}}]},{"kind":"animation","id":"Exit","duration":750,"hidetextatend":true,"animateshapewithtext":false,"tweens":[{"kind":"tween","time":0,"duration":750,"position":{"relativerotation":false,"relativestartpoint":false,"path":[{"kind":"segment","type":"line","anchora":{"x":"$RawXPos","y":"$RawYPos","dx":"0","dy":"0"},"anchorb":{"x":"1029","y":"$RawYPos","dx":"0","dy":"0"}}],"duration":750,"easing":"cubic","easingdir":"easein"}}]}],"width":640,"height":382,"resume":false,"useHandCursor":true,"id":"5z2DN3EHNpf"},{"kind":"vectorshape","rotation":0,"accType":"image","cliptobounds":false,"defaultAction":"","imagelib":[{"kind":"imagedata","assetId":13,"id":"01","url":"story_content/6nO57pikDNV_P_119_335_1545_1045_DX1238_DY1238.swf","type":"normal","altText":"Stressors on computer screen.png","width":1545,"height":1045,"mobiledx":0,"mobiledy":0}],"shapemaskId":"","xPos":251,"yPos":205,"tabIndex":9,"tabEnabled":true,"xOffset":0,"yOffset":0,"rotateXPos":264,"rotateYPos":178.5,"scaleX":100,"scaleY":100,"alpha":100,"depth":9,"scrolling":true,"shuffleLock":false,"data":{"hotlinkId":"","accState":0,"vectorData":{"left":0,"top":0,"right":528,"bottom":357,"altText":"Stressors on computer screen.png","pngfb":false,"pr":{"l":"Lib","i":36}},"html5data":{"xPos":0,"yPos":0,"width":528,"height":357,"strokewidth":0}},"animations":[{"kind":"animation","id":"Entrance","duration":750,"hidetextatstart":true,"animateshapewithtext":false,"tweens":[{"kind":"tween","time":0,"duration":750,"position":{"relativerotation":false,"relativestartpoint":false,"path":[{"kind":"segment","type":"line","anchora":{"x":"$RawXPos","y":"$RawYPos","dx":"-784","dy":"0"},"anchorb":{"x":"$RawXPos","y":"$RawYPos","dx":"0","dy":"0"}}],"duration":750,"easing":"cubic","easingdir":"easeout"}}]},{"kind":"animation","id":"Exit","duration":750,"hidetextatend":true,"animateshapewithtext":false,"tweens":[{"kind":"tween","time":0,"duration":750,"position":{"relativerotation":false,"relativestartpoint":false,"path":[{"kind":"segment","type":"line","anchora":{"x":"$RawXPos","y":"$RawYPos","dx":"0","dy":"0"},"anchorb":{"x":"1029","y":"$RawYPos","dx":"0","dy":"0"}}],"duration":750,"easing":"cubic","easingdir":"easein"}}]}],"width":528,"height":357,"resume":false,"useHandCursor":true,"id":"6gC6uYnoneT"},{"kind":"vectorshape","rotation":0,"accType":"image","cliptobounds":false,"defaultAction":"","imagelib":[{"kind":"imagedata","assetId":14,"id":"01","url":"story_content/5gjH5muHmn6_DX1144_DY1144.jpg","type":"normal","altText":"heart-1616463_1920.jpg","width":1144,"height":763,"mobiledx":0,"mobiledy":0}],"shapemaskId":"","xPos":235,"yPos":189,"tabIndex":6,"tabEnabled":true,"xOffset":0,"yOffset":0,"rotateXPos":286,"rotateYPos":190.5,"scaleX":100,"scaleY":100,"alpha":100,"depth":10,"scrolling":true,"shuffleLock":false,"data":{"hotlinkId":"","accState":0,"vectorData":{"left":-5,"top":-5,"right":575,"bottom":384,"altText":"heart-1616463_1920.jpg","pngfb":false,"pr":{"l":"Lib","i":37}},"html5data":{"xPos":-2,"yPos":-2,"width":574,"height":383,"strokewidth":3}},"animations":[{"kind":"animation","id":"Entrance","duration":750,"hidetextatstart":true,"animateshapewithtext":false,"tweens":[{"kind":"tween","time":0,"duration":750,"position":{"relativerotation":false,"relativestartpoint":false,"path":[{"kind":"segment","type":"line","anchora":{"x":"$RawXPos","y":"$RawYPos","dx":"-812","dy":"0"},"anchorb":{"x":"$RawXPos","y":"$RawYPos","dx":"0","dy":"0"}}],"duration":750,"easing":"cubic","easingdir":"easeout"}}]}],"width":572,"height":381,"resume":false,"useHandCursor":true,"id":"6JyMu66AaRS"}],"startTime":-1,"elapsedTimeMode":"normal","animations":[{"kind":"animation","id":"5pE3lC4zZw7","duration":700,"hidetextatstart":true,"animateshapewithtext":false,"tweens":[{"kind":"tween","time":0,"duration":700,"alpha":{"path":[{"kind":"segment","start":"0","dstart":"0","end":"100","dend":"0"}],"duration":700,"easing":"linear","easingdir":"easein"}}]}],"useHandCursor":false,"resume":false,"kind":"slidelayer","isBaseLayer":true}]}');
