# Supplementary material for: Interactive Case-Based Childhood Adversity and Trauma-Informed Care Electronic Modules for Pediatric Primary Care
Source: MedEdPORTAL. 2020 Oct 12;16:10990. doi: 10.15766/mep_2374-8265.10990 (PMC7549390; doi:10.15766/mep_2374-8265.10990)
Supplement: Supplementary file 1 — CA-TIC Premodule folderCA-TIC Module 1 folderCA-TIC Module 2 folderCA-TIC Module 3 folderImage Citations.docxCA-TIC Evaluation.docx [file mep_2374-8265.10990-s001.zip › B. CA-TIC Module 1/html5/data/js/6kasBAZsXTU.js]

window.globalProvideData('slide', '{"title":"Results Slide","trackViews":true,"showMenuResultIcon":false,"viewGroupId":"","historyGroupId":"","videoZoom":"","scrolling":false,"transition":"tween","slideLock":false,"navIndex":-1,"globalAudioId":"","thumbnailid":"","slideNumberInScene":1,"includeInSlideCounts":true,"presenterRef":{"id":"none"},"slideLayers":[{"enableSeek":true,"enableReplay":true,"timeline":{"duration":67250,"events":[{"kind":"ontimelinetick","time":0,"actions":[{"kind":"show","transition":"appear","objRef":{"type":"string","value":"5jkuzWeGYcL"}},{"kind":"show","transition":"appear","objRef":{"type":"string","value":"6nzGhmjv7OF"}},{"kind":"show","transition":"appear","objRef":{"type":"string","value":"6W6G4gfHxLf"}},{"kind":"show","transition":"appear","objRef":{"type":"string","value":"5depu1JesdI"}},{"kind":"show","transition":"appear","objRef":{"type":"string","value":"6IIhyGidOpf"}},{"kind":"show","transition":"appear","objRef":{"type":"string","value":"6VHvX6VCKNr"}},{"kind":"show","transition":"appear","objRef":{"type":"string","value":"6HsACCT0g4U"}},{"kind":"show","transition":"appear","objRef":{"type":"string","value":"5j1bPqJksib"}},{"kind":"show","transition":"appear","objRef":{"type":"string","value":"63tSiUJdv0M"}},{"kind":"show","transition":"appear","objRef":{"type":"string","value":"6cC3PCB6dUg"}}]}]},"objects":[{"kind":"vectorshape","rotation":0,"accType":"image","cliptobounds":false,"defaultAction":"","imagelib":[{"kind":"imagedata","assetId":0,"id":"01","url":"story_content/6pj5DG5xGK8_DX2048_DY2048.swf","type":"normal","altText":"Trauma Informed Care_Body Template_2.png","width":1024,"height":640,"mobiledx":0,"mobiledy":0}],"shapemaskId":"","xPos":0,"yPos":0,"tabIndex":4,"tabEnabled":true,"xOffset":0,"yOffset":0,"rotateXPos":512,"rotateYPos":320,"scaleX":100,"scaleY":100,"alpha":100,"depth":1,"scrolling":false,"shuffleLock":false,"data":{"hotlinkId":"","accState":0,"vectorData":{"left":0,"top":0,"right":1024,"bottom":640,"altText":"Trauma Informed Care_Body Template_2.png","pngfb":false,"pr":{"l":"Lib","i":0}},"html5data":{"xPos":0,"yPos":0,"width":1024,"height":640,"strokewidth":0}},"width":1024,"height":640,"resume":true,"useHandCursor":true,"id":"6cC3PCB6dUg"},{"kind":"vectorshape","rotation":0,"accType":"image","cliptobounds":false,"defaultAction":"","imagelib":[{"kind":"imagedata","assetId":10,"id":"01","url":"story_content/6nAYD602p6V_DX1762_DY1762.swf","type":"normal","altText":"magnetic-board-2614939_1920.png","width":1569,"height":1057,"mobiledx":0,"mobiledy":0}],"shapemaskId":"","xPos":81,"yPos":66,"tabIndex":7,"tabEnabled":true,"xOffset":0,"yOffset":0,"rotateXPos":440.5,"rotateYPos":280.5,"scaleX":100,"scaleY":100,"alpha":100,"depth":2,"scrolling":true,"shuffleLock":false,"data":{"hotlinkId":"","accState":0,"vectorData":{"left":0,"top":0,"right":881,"bottom":561,"altText":"magnetic-board-2614939_1920.png","pngfb":false,"pr":{"l":"Lib","i":27}},"html5data":{"xPos":0,"yPos":0,"width":881,"height":561,"strokewidth":0}},"width":881,"height":561,"resume":true,"useHandCursor":true,"id":"5jkuzWeGYcL"},{"kind":"vectorshape","rotation":0,"accType":"text","cliptobounds":false,"defaultAction":"","textLib":[{"kind":"textdata","uniqueId":"6nzGhmjv7OF_1879479661","id":"01","linkId":"txt__default_6nzGhmjv7OF","type":"vectortext","xPos":0,"yPos":0,"width":0,"height":0,"shadowIndex":-1,"vectortext":{"left":0,"top":0,"right":154,"bottom":37,"pngfb":false,"pr":{"l":"Lib","i":202}}}],"shapemaskId":"","xPos":209,"yPos":219,"tabIndex":9,"tabEnabled":true,"xOffset":0,"yOffset":0,"rotateXPos":82,"rotateYPos":21,"scaleX":100,"scaleY":100,"alpha":100,"depth":3,"scrolling":true,"shuffleLock":false,"data":{"hotlinkId":"","accState":0,"vectorData":{"left":0,"top":0,"right":164,"bottom":42,"altText":"Your Score:","pngfb":false,"pr":{"l":"Lib","i":201}},"html5data":{"xPos":0,"yPos":0,"width":164,"height":42,"strokewidth":0}},"width":164,"height":42,"resume":true,"useHandCursor":true,"id":"6nzGhmjv7OF"},{"kind":"vectorshape","rotation":0,"accType":"text","cliptobounds":false,"defaultAction":"","textLib":[{"kind":"textdata","uniqueId":"6W6G4gfHxLf_291645173","id":"01","linkId":"txt__default_6W6G4gfHxLf","type":"vectortext","xPos":0,"yPos":0,"width":0,"height":0,"shadowIndex":-1,"vectortext":{"left":0,"top":0,"right":288,"bottom":51,"pngfb":false,"pr":{"l":"Lib","i":204}}}],"shapemaskId":"","xPos":445,"yPos":225,"tabIndex":10,"tabEnabled":true,"xOffset":0,"yOffset":0,"rotateXPos":216,"rotateYPos":28,"scaleX":100,"scaleY":100,"alpha":100,"depth":4,"scrolling":true,"shuffleLock":false,"data":{"hotlinkId":"","accState":0,"vectorData":{"left":0,"top":0,"right":432,"bottom":56,"altText":"^%^Results.ScorePercent^%^^%^ (^%^Results.ScorePoints^%^ points)","pngfb":false,"pr":{"l":"Lib","i":203}},"html5data":{"xPos":0,"yPos":0,"width":432,"height":56,"strokewidth":0}},"width":432,"height":56,"resume":true,"useHandCursor":true,"id":"6W6G4gfHxLf"},{"kind":"vectorshape","rotation":0,"accType":"text","cliptobounds":false,"defaultAction":"","textLib":[{"kind":"textdata","uniqueId":"5depu1JesdI_-1795700579","id":"01","linkId":"txt__default_5depu1JesdI","type":"vectortext","xPos":0,"yPos":0,"width":0,"height":0,"shadowIndex":-1,"vectortext":{"left":0,"top":0,"right":185,"bottom":37,"pngfb":false,"pr":{"l":"Lib","i":206}}}],"shapemaskId":"","xPos":209,"yPos":295,"tabIndex":11,"tabEnabled":true,"xOffset":0,"yOffset":0,"rotateXPos":97.5,"rotateYPos":21,"scaleX":100,"scaleY":100,"alpha":100,"depth":5,"scrolling":true,"shuffleLock":false,"data":{"hotlinkId":"","accState":0,"vectorData":{"left":0,"top":0,"right":195,"bottom":42,"altText":"Passing Score:","pngfb":false,"pr":{"l":"Lib","i":205}},"html5data":{"xPos":0,"yPos":0,"width":195,"height":42,"strokewidth":0}},"width":195,"height":42,"resume":true,"useHandCursor":true,"id":"5depu1JesdI"},{"kind":"vectorshape","rotation":0,"accType":"text","cliptobounds":false,"defaultAction":"","textLib":[{"kind":"textdata","uniqueId":"6IIhyGidOpf_178269701","id":"01","linkId":"txt__default_6IIhyGidOpf","type":"vectortext","xPos":0,"yPos":0,"width":0,"height":0,"shadowIndex":-1,"vectortext":{"left":0,"top":0,"right":276,"bottom":51,"pngfb":false,"pr":{"l":"Lib","i":207}}}],"shapemaskId":"","xPos":445,"yPos":301,"tabIndex":12,"tabEnabled":true,"xOffset":0,"yOffset":0,"rotateXPos":216,"rotateYPos":28,"scaleX":100,"scaleY":100,"alpha":100,"depth":6,"scrolling":true,"shuffleLock":false,"data":{"hotlinkId":"","accState":0,"vectorData":{"left":0,"top":0,"right":432,"bottom":56,"altText":"^%^Results.PassPercent^%^^%^ (^%^Results.PassPoints^%^ points)","pngfb":false,"pr":{"l":"Lib","i":203}},"html5data":{"xPos":0,"yPos":0,"width":432,"height":56,"strokewidth":0}},"width":432,"height":56,"resume":true,"useHandCursor":true,"id":"6IIhyGidOpf"},{"kind":"vectorshape","rotation":0,"accType":"text","cliptobounds":false,"defaultAction":"","textLib":[{"kind":"textdata","uniqueId":"6VHvX6VCKNr_1295298720","id":"01","linkId":"txt__default_6VHvX6VCKNr","type":"vectortext","xPos":0,"yPos":0,"width":0,"height":0,"shadowIndex":-1,"vectortext":{"left":0,"top":0,"right":115,"bottom":45,"pngfb":false,"pr":{"l":"Lib","i":209}}}],"shapemaskId":"","xPos":1035,"yPos":344,"tabIndex":13,"tabEnabled":true,"xOffset":0,"yOffset":0,"rotateXPos":62.5,"rotateYPos":25,"scaleX":100,"scaleY":100,"alpha":100,"depth":7,"scrolling":true,"shuffleLock":false,"data":{"hotlinkId":"","accState":0,"vectorData":{"left":0,"top":0,"right":125,"bottom":50,"altText":"Result:","pngfb":false,"pr":{"l":"Lib","i":208}},"html5data":{"xPos":0,"yPos":0,"width":125,"height":50,"strokewidth":0}},"width":125,"height":50,"resume":true,"useHandCursor":true,"id":"6VHvX6VCKNr"},{"kind":"vectorshape","rotation":0,"accType":"button","cliptobounds":false,"defaultAction":"onrelease","textLib":[{"kind":"textdata","uniqueId":"6k9h1p2MoTQ_-624044547","id":"01","linkId":"txt__default_6HsACCT0g4U","type":"vectortext","xPos":0,"yPos":0,"width":0,"height":0,"shadowIndex":-1,"vectortext":{"left":0,"top":0,"right":138,"bottom":34,"pngfb":false,"pr":{"l":"Lib","i":214}}}],"shapemaskId":"","xPos":438,"yPos":543,"tabIndex":14,"tabEnabled":true,"xOffset":0,"yOffset":0,"rotateXPos":75,"rotateYPos":20,"scaleX":100,"scaleY":100,"alpha":100,"depth":8,"scrolling":true,"shuffleLock":false,"data":{"hotlinkId":"","accState":0,"vectorData":{"left":-2,"top":-2,"right":151,"bottom":41,"altText":"Review Quiz","pngfb":false,"pr":{"l":"Lib","i":210}},"html5data":{"xPos":0,"yPos":0,"width":150,"height":40,"strokewidth":1}},"states":[{"kind":"state","name":"_default_Disabled","data":{"hotlinkId":"","accState":1,"vectorData":{"left":-2,"top":-2,"right":151,"bottom":41,"altText":"Review Quiz","pngfb":false,"pr":{"l":"Lib","i":210}},"html5data":{"xPos":-2,"yPos":-2,"width":153,"height":43,"strokewidth":1}}},{"kind":"state","name":"_default_Down","data":{"hotlinkId":"","accState":8,"vectorData":{"left":-2,"top":-2,"right":151,"bottom":41,"altText":"Review Quiz","pngfb":false,"pr":{"l":"Lib","i":211}},"html5data":{"xPos":-2,"yPos":-2,"width":153,"height":43,"strokewidth":3}}},{"kind":"state","name":"_default_Hover","data":{"hotlinkId":"","accState":0,"vectorData":{"left":-2,"top":-2,"right":151,"bottom":41,"altText":"Review Quiz","pngfb":false,"pr":{"l":"Lib","i":212}},"html5data":{"xPos":-2,"yPos":-2,"width":153,"height":43,"strokewidth":1}}},{"kind":"state","name":"_default_Hover_Disabled","data":{"hotlinkId":"","accState":1,"vectorData":{"left":-2,"top":-2,"right":151,"bottom":41,"altText":"Review Quiz","pngfb":false,"pr":{"l":"Lib","i":212}},"html5data":{"xPos":-2,"yPos":-2,"width":153,"height":43,"strokewidth":1}}},{"kind":"state","name":"_default_Hover_Down","data":{"hotlinkId":"","accState":8,"vectorData":{"left":-2,"top":-2,"right":151,"bottom":41,"altText":"Review Quiz","pngfb":false,"pr":{"l":"Lib","i":213}},"html5data":{"xPos":-2,"yPos":-2,"width":153,"height":43,"strokewidth":3}}}],"width":150,"height":40,"resume":true,"useHandCursor":true,"id":"6HsACCT0g4U","variables":[{"kind":"variable","name":"_hover","type":"boolean","value":false,"resume":true},{"kind":"variable","name":"_down","type":"boolean","value":false,"resume":true},{"kind":"variable","name":"_disabled","type":"boolean","value":false,"resume":true},{"kind":"variable","name":"_state","type":"string","value":"_default","resume":true},{"kind":"variable","name":"_stateName","type":"string","value":"","resume":true},{"kind":"variable","name":"_tempStateName","type":"string","value":"","resume":false}],"actionGroups":{"ActGrpSetHoverState":{"kind":"actiongroup","actions":[{"kind":"adjustvar","variable":"_hover","operator":"set","value":{"type":"boolean","value":true}},{"kind":"exe_actiongroup","id":"_player._setstates","scopeRef":{"type":"string","value":"_this"}}]},"ActGrpClearHoverState":{"kind":"actiongroup","actions":[{"kind":"adjustvar","variable":"_hover","operator":"set","value":{"type":"boolean","value":false}},{"kind":"exe_actiongroup","id":"_player._setstates","scopeRef":{"type":"string","value":"_this"}}]},"ActGrpSetDisabledState":{"kind":"actiongroup","actions":[{"kind":"adjustvar","variable":"_disabled","operator":"set","value":{"type":"boolean","value":true}},{"kind":"exe_actiongroup","id":"_player._setstates","scopeRef":{"type":"string","value":"_this"}}]},"ActGrpSetDownState":{"kind":"actiongroup","actions":[{"kind":"adjustvar","variable":"_down","operator":"set","value":{"type":"boolean","value":true}},{"kind":"exe_actiongroup","id":"_player._setstates","scopeRef":{"type":"string","value":"_this"}}]},"ActGrpClearStateVars":{"kind":"actiongroup","actions":[{"kind":"adjustvar","variable":"_hover","operator":"set","value":{"type":"boolean","value":false}},{"kind":"adjustvar","variable":"_down","operator":"set","value":{"type":"boolean","value":false}},{"kind":"adjustvar","variable":"_disabled","operator":"set","value":{"type":"boolean","value":false}}]}},"events":[{"kind":"onrelease","actions":[{"kind":"adjustvar","variable":"_down","operator":"set","value":{"type":"boolean","value":false}},{"kind":"exe_actiongroup","id":"_player._setstates","scopeRef":{"type":"string","value":"_this"}},{"kind":"adjustvar","variable":"_player.ReviewMode_6nt6ns91nd0","operator":"set","value":{"type":"boolean","value":true}},{"kind":"adjustvar","variable":"_player.CurrentQuiz_6nt6ns91nd0","operator":"set","value":{"type":"string","value":"5fdifdYsyk8"}},{"kind":"adjustvar","variable":"_player.ReviewMode_6ogZkw7bRr2","operator":"set","value":{"type":"boolean","value":true}},{"kind":"adjustvar","variable":"_player.CurrentQuiz_6ogZkw7bRr2","operator":"set","value":{"type":"string","value":"5fdifdYsyk8"}},{"kind":"adjustvar","variable":"_player.ReviewMode_6HycHCLL2Mw","operator":"set","value":{"type":"boolean","value":true}},{"kind":"adjustvar","variable":"_player.CurrentQuiz_6HycHCLL2Mw","operator":"set","value":{"type":"string","value":"5fdifdYsyk8"}},{"kind":"adjustvar","variable":"_player.ReviewMode_65vbaUaYOT6","operator":"set","value":{"type":"boolean","value":true}},{"kind":"adjustvar","variable":"_player.CurrentQuiz_65vbaUaYOT6","operator":"set","value":{"type":"string","value":"5fdifdYsyk8"}},{"kind":"nextviewedslide","quizRef":{"type":"string","value":"_player.5fdifdYsyk8"},"completed_slide_ref":{"type":"string","value":"_player.6UAa0aFpw1T.6kasBAZsXTU"},"status_filter":""}]},{"kind":"ontransitionin","actions":[{"kind":"exe_actiongroup","id":"_player._setstates","scopeRef":{"type":"string","value":"_this"}}]},{"kind":"onrollover","actions":[{"kind":"exe_actiongroup","id":"ActGrpSetHoverState","scopeRef":{"type":"string","value":"_this"}}]},{"kind":"onrollout","actions":[{"kind":"exe_actiongroup","id":"ActGrpClearHoverState","scopeRef":{"type":"string","value":"_this"}}]},{"kind":"onpress","actions":[{"kind":"exe_actiongroup","id":"ActGrpSetDownState","scopeRef":{"type":"string","value":"_this"}}]},{"kind":"onreleaseoutside","actions":[{"kind":"adjustvar","variable":"_down","operator":"set","value":{"type":"boolean","value":false}},{"kind":"exe_actiongroup","id":"_player._setstates","scopeRef":{"type":"string","value":"_this"}}]}]},{"kind":"vectorshape","rotation":0,"accType":"text","cliptobounds":false,"defaultAction":"","textLib":[{"kind":"textdata","uniqueId":"5j1bPqJksib_667506120","id":"01","linkId":"txt__default_5j1bPqJksib","type":"vectortext","xPos":0,"yPos":0,"width":0,"height":0,"shadowIndex":-1,"vectortext":{"left":0,"top":0,"right":184,"bottom":44,"pngfb":false,"pr":{"l":"Lib","i":215}}}],"shapemaskId":"","xPos":12,"yPos":13,"tabIndex":5,"tabEnabled":true,"xOffset":0,"yOffset":0,"rotateXPos":493,"rotateYPos":24.5,"scaleX":100,"scaleY":100,"alpha":100,"depth":9,"scrolling":true,"shuffleLock":false,"data":{"hotlinkId":"","accState":0,"vectorData":{"left":0,"top":0,"right":986,"bottom":49,"altText":"Thank You ","pngfb":false,"pr":{"l":"Lib","i":30}},"html5data":{"xPos":0,"yPos":0,"width":986,"height":49,"strokewidth":0}},"width":986,"height":49,"resume":true,"useHandCursor":true,"id":"5j1bPqJksib"},{"kind":"vectorshape","rotation":0,"accType":"text","cliptobounds":false,"defaultAction":"","textLib":[{"kind":"textdata","uniqueId":"63tSiUJdv0M_-810044946","id":"01","linkId":"txt__default_63tSiUJdv0M","type":"vectortext","xPos":0,"yPos":0,"width":0,"height":0,"shadowIndex":-1,"vectortext":{"left":0,"top":0,"right":510,"bottom":43,"pngfb":false,"pr":{"l":"Lib","i":217}}}],"shapemaskId":"","xPos":150,"yPos":115,"tabIndex":8,"tabEnabled":true,"xOffset":0,"yOffset":0,"rotateXPos":370,"rotateYPos":24,"scaleX":100,"scaleY":100,"alpha":100,"depth":10,"scrolling":true,"shuffleLock":false,"data":{"hotlinkId":"","accState":0,"vectorData":{"left":0,"top":0,"right":740,"bottom":48,"altText":"Thank you for taking this course.","pngfb":false,"pr":{"l":"Lib","i":216}},"html5data":{"xPos":0,"yPos":0,"width":740,"height":48,"strokewidth":0}},"width":740,"height":48,"resume":true,"useHandCursor":true,"id":"63tSiUJdv0M"}],"startTime":-1,"elapsedTimeMode":"normal","animations":[{"kind":"animation","id":"5u3cFSJr4SM","duration":700,"hidetextatstart":true,"animateshapewithtext":false,"tweens":[{"kind":"tween","time":0,"duration":700,"alpha":{"path":[{"kind":"segment","start":"0","dstart":"0","end":"100","dend":"0"}],"duration":700,"easing":"linear","easingdir":"easein"}}]}],"useHandCursor":false,"resume":true,"kind":"slidelayer","isBaseLayer":true},{"kind":"slidelayer","depth":0,"modal":false,"pauseParent":false,"rotateXPos":512,"rotateYPos":320,"tabIndex":-1,"enableSeek":true,"enableReplay":true,"lmsId":"","timeline":{"duration":5000,"events":[{"kind":"ontimelinetick","time":0,"actions":[{"kind":"show","transition":"appear","objRef":{"type":"string","value":"5mkIMD1xniK"}},{"kind":"show","transition":"appear","objRef":{"type":"string","value":"5vNJhCTKLk9"}}]}]},"objects":[{"kind":"vectorshape","rotation":0,"accType":"text","cliptobounds":false,"defaultAction":"","textLib":[{"kind":"textdata","uniqueId":"5mkIMD1xniK_-1526202147","id":"01","linkId":"txt__default_5mkIMD1xniK","type":"vectortext","xPos":0,"yPos":0,"width":0,"height":0,"shadowIndex":-1,"vectortext":{"left":0,"top":0,"right":322,"bottom":37,"pngfb":false,"pr":{"l":"Lib","i":219}}}],"shapemaskId":"","xPos":346,"yPos":416,"tabIndex":2,"tabEnabled":true,"xOffset":0,"yOffset":0,"rotateXPos":166,"rotateYPos":21,"scaleX":100,"scaleY":100,"alpha":100,"depth":1,"scrolling":true,"shuffleLock":false,"data":{"hotlinkId":"","accState":0,"vectorData":{"left":0,"top":0,"right":332,"bottom":42,"altText":"Congratulations, you passed.","pngfb":false,"pr":{"l":"Lib","i":218}},"html5data":{"xPos":0,"yPos":0,"width":332,"height":42,"strokewidth":0}},"width":332,"height":42,"resume":false,"useHandCursor":true,"id":"5mkIMD1xniK"},{"kind":"vectorshape","rotation":0,"accType":"text","cliptobounds":false,"defaultAction":"","shapemaskId":"","xPos":305,"yPos":424,"tabIndex":3,"tabEnabled":true,"xOffset":0,"yOffset":0,"rotateXPos":15,"rotateYPos":12.5,"scaleX":100,"scaleY":100,"alpha":100,"depth":2,"scrolling":true,"shuffleLock":false,"data":{"hotlinkId":"","accState":0,"vectorData":{"left":-1,"top":-1,"right":32,"bottom":27,"altText":"Checkmark 1","pngfb":false,"pr":{"l":"Lib","i":220}},"html5data":{"xPos":0,"yPos":0,"width":31,"height":26,"strokewidth":1}},"width":31,"height":26,"resume":false,"useHandCursor":true,"id":"5vNJhCTKLk9"}],"startTime":-1,"elapsedTimeMode":"normal","width":1024,"height":640,"resume":false,"useHandCursor":false,"id":"6iMKzy8AQBk"},{"kind":"slidelayer","depth":0,"modal":false,"pauseParent":false,"rotateXPos":512,"rotateYPos":320,"tabIndex":-1,"enableSeek":true,"enableReplay":true,"lmsId":"","timeline":{"duration":5000,"events":[{"kind":"ontimelinetick","time":0,"actions":[{"kind":"show","transition":"appear","objRef":{"type":"string","value":"6IFftd9QXWl"}},{"kind":"show","transition":"appear","objRef":{"type":"string","value":"5xR66rHppdw"}}]}]},"objects":[{"kind":"vectorshape","rotation":0,"accType":"text","cliptobounds":false,"defaultAction":"","textLib":[{"kind":"textdata","uniqueId":"6IFftd9QXWl_-1210192639","id":"01","linkId":"txt__default_6IFftd9QXWl","type":"vectortext","xPos":0,"yPos":0,"width":0,"height":0,"shadowIndex":-1,"vectortext":{"left":0,"top":0,"right":194,"bottom":37,"pngfb":false,"pr":{"l":"Lib","i":222}}}],"shapemaskId":"","xPos":410,"yPos":416,"tabIndex":0,"tabEnabled":true,"xOffset":0,"yOffset":0,"rotateXPos":102,"rotateYPos":21,"scaleX":100,"scaleY":100,"alpha":100,"depth":1,"scrolling":true,"shuffleLock":false,"data":{"hotlinkId":"","accState":0,"vectorData":{"left":0,"top":0,"right":204,"bottom":42,"altText":"You did not pass.","pngfb":false,"pr":{"l":"Lib","i":221}},"html5data":{"xPos":0,"yPos":0,"width":204,"height":42,"strokewidth":0}},"width":204,"height":42,"resume":false,"useHandCursor":true,"id":"6IFftd9QXWl"},{"kind":"vectorshape","rotation":0,"accType":"text","cliptobounds":false,"defaultAction":"","shapemaskId":"","xPos":374,"yPos":424,"tabIndex":1,"tabEnabled":true,"xOffset":0,"yOffset":0,"rotateXPos":12.5,"rotateYPos":12.5,"scaleX":100,"scaleY":100,"alpha":100,"depth":2,"scrolling":true,"shuffleLock":false,"data":{"hotlinkId":"","accState":0,"vectorData":{"left":-1,"top":-1,"right":27,"bottom":27,"altText":"Multiply 1","pngfb":false,"pr":{"l":"Lib","i":223}},"html5data":{"xPos":0,"yPos":0,"width":26,"height":26,"strokewidth":1}},"width":26,"height":26,"resume":false,"useHandCursor":true,"id":"5xR66rHppdw"}],"startTime":-1,"elapsedTimeMode":"normal","width":1024,"height":640,"resume":false,"useHandCursor":false,"id":"6qstov3Raji"}],"showAnimationId":"5u3cFSJr4SM","lmsId":"Slide1","width":1024,"height":640,"resume":true,"background":{"type":"fill","fill":{"type":"linear","rotation":90,"colors":[{"kind":"color","rgb":"0xFFFFFF","alpha":100,"stop":0}]}},"id":"6kasBAZsXTU","actionGroups":{"ActGrpOnNextButtonClick":{"kind":"actiongroup","actions":[]},"ActGrpOnPrevButtonClick":{"kind":"actiongroup","actions":[{"kind":"history_prev"}]},"NavigationRestrictionNextSlide_6kasBAZsXTU":{"kind":"actiongroup","actions":[{"kind":"exe_actiongroup","id":"ActGrpOnNextButtonClick"}]},"NavigationRestrictionPreviousSlide_6kasBAZsXTU":{"kind":"actiongroup","actions":[{"kind":"exe_actiongroup","id":"ActGrpOnPrevButtonClick"}]}},"events":[{"kind":"onslidestart","actions":[{"kind":"if_action","condition":{"statement":{"kind":"and","statements":[{"kind":"and","statements":[{"kind":"compare","operator":"gte","valuea":"_player.#","typea":"var","valueb":"_player.#","typeb":"var"}]}]}},"thenActions":[{"kind":"show_slidelayer","hideOthers":"oncomplete","transition":"appear","objRef":{"type":"string","value":"6iMKzy8AQBk"}}]},{"kind":"if_action","condition":{"statement":{"kind":"and","statements":[{"kind":"and","statements":[{"kind":"compare","operator":"lt","valuea":"_player.#","typea":"var","valueb":"_player.#","typeb":"var"}]}]}},"thenActions":[{"kind":"show_slidelayer","hideOthers":"oncomplete","transition":"appear","objRef":{"type":"string","value":"6qstov3Raji"}}]},{"kind":"setquizcomplete","objRef":{"type":"string","value":"_player.5fdifdYsyk8"}}]},{"kind":"onbeforeslidein","actions":[{"kind":"if_action","condition":{"statement":{"kind":"compare","operator":"eq","valuea":"$WindowId","typea":"property","valueb":"_frame","typeb":"string"}},"thenActions":[{"kind":"set_frame_layout","name":"pxabnsnfns10111000101"}],"elseActions":[{"kind":"set_window_control_layout","name":"pxabnsnfns10111000101"}]}]},{"kind":"onnextslide","actions":[{"kind":"exe_actiongroup","id":"NavigationRestrictionNextSlide_6kasBAZsXTU"}]},{"kind":"onprevslide","actions":[{"kind":"exe_actiongroup","id":"NavigationRestrictionPreviousSlide_6kasBAZsXTU"}]},{"kind":"ontransitionin","actions":[{"kind":"if_action","condition":{"statement":{"kind":"and","statements":[{"kind":"compare","operator":"eq","valuea":"_player.#TimelineCompleted_6kasBAZsXTU","typea":"var","valueb":false,"typeb":"boolean"},{"kind":"compare","operator":"eq","valuea":"_player.#ReviewMode_6SaXnOK1lX2","typea":"var","valueb":false,"typeb":"boolean"}]}},"thenActions":[{"kind":"enable_window_control","name":"next","enable":false},{"kind":"enable_window_control","name":"swiperight","enable":false}]},{"kind":"exe_actiongroup","id":"_player.5fdifdYsyk8.EvaluateQuiz"},{"kind":"adjustvar","variable":"_player.LastSlideViewed_6B6Gl1G22HC","operator":"set","value":{"type":"string","value":"_player."}},{"kind":"adjustvar","variable":"_player.LastSlideViewed_6B6Gl1G22HC","operator":"add","value":{"type":"property","value":"$AbsoluteId"}}]},{"kind":"ontimelinecomplete","actions":[{"kind":"adjustvar","variable":"_player.TimelineCompleted_6kasBAZsXTU","operator":"set","value":{"type":"boolean","value":true}},{"kind":"enable_window_control","name":"next","enable":true},{"kind":"enable_window_control","name":"swiperight","enable":true}]}]}');
