# Supplementary material for: Interactive Case-Based Childhood Adversity and Trauma-Informed Care Electronic Modules for Pediatric Primary Care
Source: MedEdPORTAL. 2020 Oct 12;16:10990. doi: 10.15766/mep_2374-8265.10990 (PMC7549390; doi:10.15766/mep_2374-8265.10990)
Supplement: Supplementary file 1 — CA-TIC Premodule folderCA-TIC Module 1 folderCA-TIC Module 2 folderCA-TIC Module 3 folderImage Citations.docxCA-TIC Evaluation.docx [file mep_2374-8265.10990-s001.zip › B. CA-TIC Module 1/html5/data/js/6mWG3aO8x2D.js]

window.globalProvideData('slide', '{"title":"Quiz 2","trackViews":true,"showMenuResultIcon":false,"viewGroupId":"","historyGroupId":"","videoZoom":"","scrolling":false,"transition":"tween","slideLock":false,"navIndex":-1,"globalAudioId":"","thumbnailid":"","slideNumberInScene":12,"includeInSlideCounts":true,"presenterRef":{"id":"none"},"slideLayers":[{"audiolib":[{"kind":"audio","assetId":27,"id":"6OAEGUNqneh"}],"enableSeek":true,"enableReplay":true,"timeline":{"duration":3167,"events":[{"kind":"ontimelinetick","time":0,"actions":[{"kind":"show","transition":"appear","objRef":{"type":"string","value":"6IIFBgmh1OB"}},{"kind":"show","transition":"appear","objRef":{"type":"string","value":"6ogZkw7bRr2"}},{"kind":"show","transition":"appear","objRef":{"type":"string","value":"6ogZkw7bRr2.5fbpztO9r1c"}},{"kind":"show","transition":"appear","objRef":{"type":"string","value":"6ogZkw7bRr2.5d4PB9puN9Z"}},{"kind":"show","transition":"appear","objRef":{"type":"string","value":"6ogZkw7bRr2.6gbEO7F9Ufm"}},{"kind":"show","transition":"appear","objRef":{"type":"string","value":"6DFPxxZM3mR"}},{"kind":"show","transition":"appear","objRef":{"type":"string","value":"6auBCTpVqh4"}},{"kind":"media_seek","position":0,"objRef":{"type":"string","value":"6OAEGUNqneh"}},{"kind":"media_play","objRef":{"type":"string","value":"6OAEGUNqneh"}},{"kind":"set_volume","volume":75,"objRef":{"type":"string","value":"6OAEGUNqneh"}},{"kind":"show","transition":"appear","objRef":{"type":"string","value":"6cC3PCB6dUg"}}]}]},"objects":[{"kind":"vectorshape","rotation":0,"accType":"image","cliptobounds":false,"defaultAction":"","imagelib":[{"kind":"imagedata","assetId":0,"id":"01","url":"story_content/6pj5DG5xGK8_DX2048_DY2048.swf","type":"normal","altText":"Trauma Informed Care_Body Template_2.png","width":1024,"height":640,"mobiledx":0,"mobiledy":0}],"shapemaskId":"","xPos":0,"yPos":0,"tabIndex":10,"tabEnabled":true,"xOffset":0,"yOffset":0,"rotateXPos":512,"rotateYPos":320,"scaleX":100,"scaleY":100,"alpha":100,"depth":1,"scrolling":false,"shuffleLock":false,"data":{"hotlinkId":"","accState":0,"vectorData":{"left":0,"top":0,"right":1024,"bottom":640,"altText":"Trauma Informed Care_Body Template_2.png","pngfb":false,"pr":{"l":"Lib","i":0}},"html5data":{"xPos":0,"yPos":0,"width":1024,"height":640,"strokewidth":0}},"width":1024,"height":640,"resume":true,"useHandCursor":true,"id":"6cC3PCB6dUg"},{"kind":"vectorshape","rotation":0,"accType":"text","cliptobounds":false,"defaultAction":"","shapemaskId":"","xPos":51,"yPos":175,"tabIndex":13,"tabEnabled":true,"xOffset":0,"yOffset":0,"rotateXPos":462,"rotateYPos":213.5,"scaleX":100,"scaleY":100,"alpha":100,"depth":2,"scrolling":true,"shuffleLock":false,"data":{"hotlinkId":"","accState":0,"vectorData":{"left":-2,"top":-2,"right":925,"bottom":428,"altText":"Rectangle 1","pngfb":false,"pr":{"l":"Lib","i":130}},"html5data":{"xPos":0,"yPos":0,"width":924,"height":427,"strokewidth":1}},"width":924,"height":427,"resume":true,"useHandCursor":true,"id":"6IIFBgmh1OB"},{"kind":"scrollarea","contentwidth":936,"contentheight":362,"objects":[{"kind":"shufflegroup","objects":[{"kind":"vectorshape","rotation":0,"accType":"radio","cliptobounds":false,"defaultAction":"onrelease","textLib":[{"kind":"textdata","uniqueId":"6n9i1ymKO6I_-1029462503","id":"01","linkId":"txt__default_5fbpztO9r1c","type":"vectortext","xPos":0,"yPos":0,"width":0,"height":0,"shadowIndex":-1,"vectortext":{"left":0,"top":0,"right":791,"bottom":109,"pngfb":false,"pr":{"l":"Lib","i":136}}}],"shapemaskId":"","xPos":24,"yPos":0,"tabIndex":15,"tabEnabled":true,"radioGroup":"Multiple Choice","xOffset":0,"yOffset":0,"rotateXPos":456.5,"rotateYPos":60.5,"scaleX":100,"scaleY":100,"alpha":100,"depth":1,"scrolling":true,"shuffleLock":false,"data":{"hotlinkId":"","accState":0,"vectorData":{"left":-1,"top":-1,"right":913,"bottom":121,"altText":" Kevin is far too young to be started on Concerta.  \\r Let’s talk about other options. What is going on with his   \\r behavior? ","pngfb":false,"pr":{"l":"Lib","i":132}},"html5data":{"xPos":0,"yPos":0,"width":913,"height":121,"strokewidth":0}},"states":[{"kind":"state","name":"_default_Disabled","data":{"hotlinkId":"","accState":1,"vectorData":{"left":-1,"top":-1,"right":913,"bottom":121,"altText":" Kevin is far too young to be started on Concerta.  \\r Let’s talk about other options. What is going on with his   \\r behavior? ","pngfb":false,"pr":{"l":"Lib","i":132}},"html5data":{"xPos":-1,"yPos":-1,"width":914,"height":122,"strokewidth":3}}},{"kind":"state","name":"_default_Down","data":{"hotlinkId":"","accState":8,"vectorData":{"left":-1,"top":-1,"right":913,"bottom":121,"altText":" Kevin is far too young to be started on Concerta.  \\r Let’s talk about other options. What is going on with his   \\r behavior? ","pngfb":false,"pr":{"l":"Lib","i":132}},"html5data":{"xPos":-1,"yPos":-1,"width":914,"height":122,"strokewidth":3}}},{"kind":"state","name":"_default_Selected","data":{"hotlinkId":"","accState":16,"vectorData":{"left":-1,"top":-1,"right":913,"bottom":121,"altText":" Kevin is far too young to be started on Concerta.  \\r Let’s talk about other options. What is going on with his   \\r behavior? ","pngfb":false,"pr":{"l":"Lib","i":133}},"html5data":{"xPos":-1,"yPos":-1,"width":914,"height":122,"strokewidth":3}}},{"kind":"state","name":"_default_Selected_Disabled","data":{"hotlinkId":"","accState":17,"vectorData":{"left":-1,"top":-1,"right":913,"bottom":121,"altText":" Kevin is far too young to be started on Concerta.  \\r Let’s talk about other options. What is going on with his   \\r behavior? ","pngfb":false,"pr":{"l":"Lib","i":133}},"html5data":{"xPos":-1,"yPos":-1,"width":914,"height":122,"strokewidth":3}}},{"kind":"state","name":"_default_Down_Selected","data":{"hotlinkId":"","accState":24,"vectorData":{"left":-1,"top":-1,"right":913,"bottom":121,"altText":" Kevin is far too young to be started on Concerta.  \\r Let’s talk about other options. What is going on with his   \\r behavior? ","pngfb":false,"pr":{"l":"Lib","i":133}},"html5data":{"xPos":-1,"yPos":-1,"width":914,"height":122,"strokewidth":3}}},{"kind":"state","name":"_default_Hover","data":{"hotlinkId":"","accState":0,"vectorData":{"left":-1,"top":-1,"right":913,"bottom":121,"altText":" Kevin is far too young to be started on Concerta.  \\r Let’s talk about other options. What is going on with his   \\r behavior? ","pngfb":false,"pr":{"l":"Lib","i":134}},"html5data":{"xPos":-1,"yPos":-1,"width":914,"height":122,"strokewidth":3}}},{"kind":"state","name":"_default_Hover_Disabled","data":{"hotlinkId":"","accState":1,"vectorData":{"left":-1,"top":-1,"right":913,"bottom":121,"altText":" Kevin is far too young to be started on Concerta.  \\r Let’s talk about other options. What is going on with his   \\r behavior? ","pngfb":false,"pr":{"l":"Lib","i":134}},"html5data":{"xPos":-1,"yPos":-1,"width":914,"height":122,"strokewidth":3}}},{"kind":"state","name":"_default_Hover_Down","data":{"hotlinkId":"","accState":8,"vectorData":{"left":-1,"top":-1,"right":913,"bottom":121,"altText":" Kevin is far too young to be started on Concerta.  \\r Let’s talk about other options. What is going on with his   \\r behavior? ","pngfb":false,"pr":{"l":"Lib","i":134}},"html5data":{"xPos":-1,"yPos":-1,"width":914,"height":122,"strokewidth":3}}},{"kind":"state","name":"_default_Hover_Selected","data":{"hotlinkId":"","accState":16,"vectorData":{"left":-1,"top":-1,"right":913,"bottom":121,"altText":" Kevin is far too young to be started on Concerta.  \\r Let’s talk about other options. What is going on with his   \\r behavior? ","pngfb":false,"pr":{"l":"Lib","i":135}},"html5data":{"xPos":-1,"yPos":-1,"width":914,"height":122,"strokewidth":3}}},{"kind":"state","name":"_default_Hover_Selected_Disabled","data":{"hotlinkId":"","accState":17,"vectorData":{"left":-1,"top":-1,"right":913,"bottom":121,"altText":" Kevin is far too young to be started on Concerta.  \\r Let’s talk about other options. What is going on with his   \\r behavior? ","pngfb":false,"pr":{"l":"Lib","i":135}},"html5data":{"xPos":-1,"yPos":-1,"width":914,"height":122,"strokewidth":3}}},{"kind":"state","name":"_default_Hover_Down_Selected","data":{"hotlinkId":"","accState":24,"vectorData":{"left":-1,"top":-1,"right":913,"bottom":121,"altText":" Kevin is far too young to be started on Concerta.  \\r Let’s talk about other options. What is going on with his   \\r behavior? ","pngfb":false,"pr":{"l":"Lib","i":135}},"html5data":{"xPos":-1,"yPos":-1,"width":914,"height":122,"strokewidth":3}}}],"width":913,"height":121,"resume":true,"useHandCursor":true,"id":"5fbpztO9r1c","variables":[{"kind":"variable","name":"_hover","type":"boolean","value":false,"resume":true},{"kind":"variable","name":"_down","type":"boolean","value":false,"resume":true},{"kind":"variable","name":"_disabled","type":"boolean","value":false,"resume":true},{"kind":"variable","name":"_checked","type":"boolean","value":false,"resume":true},{"kind":"variable","name":"_state","type":"string","value":"_default","resume":true},{"kind":"variable","name":"_stateName","type":"string","value":"","resume":true},{"kind":"variable","name":"_tempStateName","type":"string","value":"","resume":false}],"actionGroups":{"ActGrpSetCheckedState":{"kind":"actiongroup","actions":[{"kind":"adjustvar","variable":"_checked","operator":"set","value":{"type":"boolean","value":true}},{"kind":"exe_actiongroup","id":"_player._setstates","scopeRef":{"type":"string","value":"_this"}},{"kind":"exe_actiongroup","id":"ActGrpUnchecked"}]},"ActGrpUnchecked":{"kind":"actiongroup","actions":[{"kind":"if_action","condition":{"statement":{"kind":"compare","operator":"eq","valuea":"_parent.5d4PB9puN9Z.#_checked","typea":"var","valueb":true,"typeb":"boolean"}},"thenActions":[{"kind":"adjustvar","variable":"_parent.5d4PB9puN9Z._checked","operator":"set","value":{"type":"boolean","value":false}},{"kind":"exe_actiongroup","id":"_player._setstates","scopeRef":{"type":"string","value":"_parent.5d4PB9puN9Z"}}]},{"kind":"if_action","condition":{"statement":{"kind":"compare","operator":"eq","valuea":"_parent.6gbEO7F9Ufm.#_checked","typea":"var","valueb":true,"typeb":"boolean"}},"thenActions":[{"kind":"adjustvar","variable":"_parent.6gbEO7F9Ufm._checked","operator":"set","value":{"type":"boolean","value":false}},{"kind":"exe_actiongroup","id":"_player._setstates","scopeRef":{"type":"string","value":"_parent.6gbEO7F9Ufm"}}]}]},"ActGrpSetHoverState":{"kind":"actiongroup","actions":[{"kind":"adjustvar","variable":"_hover","operator":"set","value":{"type":"boolean","value":true}},{"kind":"exe_actiongroup","id":"_player._setstates","scopeRef":{"type":"string","value":"_this"}}]},"ActGrpClearHoverState":{"kind":"actiongroup","actions":[{"kind":"adjustvar","variable":"_hover","operator":"set","value":{"type":"boolean","value":false}},{"kind":"exe_actiongroup","id":"_player._setstates","scopeRef":{"type":"string","value":"_this"}}]},"ActGrpSetDisabledState":{"kind":"actiongroup","actions":[{"kind":"adjustvar","variable":"_disabled","operator":"set","value":{"type":"boolean","value":true}},{"kind":"exe_actiongroup","id":"_player._setstates","scopeRef":{"type":"string","value":"_this"}}]},"ActGrpSetDownState":{"kind":"actiongroup","actions":[{"kind":"adjustvar","variable":"_down","operator":"set","value":{"type":"boolean","value":true}},{"kind":"exe_actiongroup","id":"_player._setstates","scopeRef":{"type":"string","value":"_this"}}]},"ActGrpClearStateVars":{"kind":"actiongroup","actions":[{"kind":"adjustvar","variable":"_hover","operator":"set","value":{"type":"boolean","value":false}},{"kind":"adjustvar","variable":"_down","operator":"set","value":{"type":"boolean","value":false}},{"kind":"adjustvar","variable":"_disabled","operator":"set","value":{"type":"boolean","value":false}},{"kind":"adjustvar","variable":"_checked","operator":"set","value":{"type":"boolean","value":false}}]}},"events":[{"kind":"ontransitionin","actions":[{"kind":"exe_actiongroup","id":"_player._setstates","scopeRef":{"type":"string","value":"_this"}}]},{"kind":"onrollover","actions":[{"kind":"exe_actiongroup","id":"ActGrpSetHoverState","scopeRef":{"type":"string","value":"_this"}}]},{"kind":"onrollout","actions":[{"kind":"exe_actiongroup","id":"ActGrpClearHoverState","scopeRef":{"type":"string","value":"_this"}}]},{"kind":"onpress","actions":[{"kind":"exe_actiongroup","id":"ActGrpSetDownState","scopeRef":{"type":"string","value":"_this"}}]},{"kind":"onrelease","actions":[{"kind":"exe_actiongroup","id":"ActGrpUnchecked"},{"kind":"adjustvar","variable":"_checked","operator":"set","value":{"type":"boolean","value":true}},{"kind":"adjustvar","variable":"_down","operator":"set","value":{"type":"boolean","value":false}},{"kind":"exe_actiongroup","id":"_player._setstates","scopeRef":{"type":"string","value":"_this"}}]},{"kind":"onreleaseoutside","actions":[{"kind":"adjustvar","variable":"_down","operator":"set","value":{"type":"boolean","value":false}},{"kind":"exe_actiongroup","id":"_player._setstates","scopeRef":{"type":"string","value":"_this"}}]}]},{"kind":"vectorshape","rotation":0,"accType":"radio","cliptobounds":false,"defaultAction":"onrelease","textLib":[{"kind":"textdata","uniqueId":"5tUK9UTh1Aa_1451855890","id":"01","linkId":"txt__default_5d4PB9puN9Z","type":"vectortext","xPos":0,"yPos":0,"width":0,"height":0,"shadowIndex":-1,"vectortext":{"left":0,"top":0,"right":868,"bottom":108,"pngfb":false,"pr":{"l":"Lib","i":143}}}],"shapemaskId":"","xPos":24,"yPos":121,"tabIndex":16,"tabEnabled":true,"radioGroup":"Multiple Choice","xOffset":0,"yOffset":0,"rotateXPos":456.5,"rotateYPos":60,"scaleX":100,"scaleY":100,"alpha":100,"depth":2,"scrolling":true,"shuffleLock":false,"data":{"hotlinkId":"","accState":0,"vectorData":{"left":-1,"top":-1,"right":913,"bottom":120,"altText":" I want to help Kevin as best as I can.  In order to help me better understand, please tell me a little more about what has been going on with Kevin? ","pngfb":false,"pr":{"l":"Lib","i":137}},"html5data":{"xPos":0,"yPos":0,"width":913,"height":120,"strokewidth":0}},"states":[{"kind":"state","name":"_default_Disabled","data":{"hotlinkId":"","accState":1,"vectorData":{"left":-1,"top":-1,"right":913,"bottom":120,"altText":" I want to help Kevin as best as I can.  In order to help me better understand, please tell me a little more about what has been going on with Kevin? ","pngfb":false,"pr":{"l":"Lib","i":137}},"html5data":{"xPos":-1,"yPos":-1,"width":914,"height":121,"strokewidth":3}}},{"kind":"state","name":"_default_Review","data":{"hotlinkId":"","accState":0,"vectorData":{"left":-9,"top":-1,"right":913,"bottom":120,"altText":" I want to help Kevin as best as I can.  In order to help me better understand, please tell me a little more about what has been going on with Kevin? ","pngfb":false,"pr":{"l":"Lib","i":138}},"html5data":{"xPos":-9,"yPos":-1,"width":922,"height":121,"strokewidth":3}}},{"kind":"state","name":"_default_Disabled_Review","data":{"hotlinkId":"","accState":1,"vectorData":{"left":-9,"top":-1,"right":913,"bottom":120,"altText":" I want to help Kevin as best as I can.  In order to help me better understand, please tell me a little more about what has been going on with Kevin? ","pngfb":false,"pr":{"l":"Lib","i":138}},"html5data":{"xPos":-9,"yPos":-1,"width":922,"height":121,"strokewidth":3}}},{"kind":"state","name":"_default_Down","data":{"hotlinkId":"","accState":8,"vectorData":{"left":-1,"top":-1,"right":913,"bottom":120,"altText":" I want to help Kevin as best as I can.  In order to help me better understand, please tell me a little more about what has been going on with Kevin? ","pngfb":false,"pr":{"l":"Lib","i":137}},"html5data":{"xPos":-1,"yPos":-1,"width":914,"height":121,"strokewidth":3}}},{"kind":"state","name":"_default_Selected","data":{"hotlinkId":"","accState":16,"vectorData":{"left":-1,"top":-1,"right":913,"bottom":120,"altText":" I want to help Kevin as best as I can.  In order to help me better understand, please tell me a little more about what has been going on with Kevin? ","pngfb":false,"pr":{"l":"Lib","i":139}},"html5data":{"xPos":-1,"yPos":-1,"width":914,"height":121,"strokewidth":3}}},{"kind":"state","name":"_default_Selected_Disabled","data":{"hotlinkId":"","accState":17,"vectorData":{"left":-1,"top":-1,"right":913,"bottom":120,"altText":" I want to help Kevin as best as I can.  In order to help me better understand, please tell me a little more about what has been going on with Kevin? ","pngfb":false,"pr":{"l":"Lib","i":139}},"html5data":{"xPos":-1,"yPos":-1,"width":914,"height":121,"strokewidth":3}}},{"kind":"state","name":"_default_Selected_Review","data":{"hotlinkId":"","accState":16,"vectorData":{"left":-9,"top":-1,"right":913,"bottom":120,"altText":" I want to help Kevin as best as I can.  In order to help me better understand, please tell me a little more about what has been going on with Kevin? ","pngfb":false,"pr":{"l":"Lib","i":140}},"html5data":{"xPos":-9,"yPos":-1,"width":922,"height":121,"strokewidth":3}}},{"kind":"state","name":"_default_Selected_Disabled_Review","data":{"hotlinkId":"","accState":17,"vectorData":{"left":-9,"top":-1,"right":913,"bottom":120,"altText":" I want to help Kevin as best as I can.  In order to help me better understand, please tell me a little more about what has been going on with Kevin? ","pngfb":false,"pr":{"l":"Lib","i":140}},"html5data":{"xPos":-9,"yPos":-1,"width":922,"height":121,"strokewidth":3}}},{"kind":"state","name":"_default_Down_Selected","data":{"hotlinkId":"","accState":24,"vectorData":{"left":-1,"top":-1,"right":913,"bottom":120,"altText":" I want to help Kevin as best as I can.  In order to help me better understand, please tell me a little more about what has been going on with Kevin? ","pngfb":false,"pr":{"l":"Lib","i":139}},"html5data":{"xPos":-1,"yPos":-1,"width":914,"height":121,"strokewidth":3}}},{"kind":"state","name":"_default_Hover","data":{"hotlinkId":"","accState":0,"vectorData":{"left":-1,"top":-1,"right":913,"bottom":120,"altText":" I want to help Kevin as best as I can.  In order to help me better understand, please tell me a little more about what has been going on with Kevin? ","pngfb":false,"pr":{"l":"Lib","i":141}},"html5data":{"xPos":-1,"yPos":-1,"width":914,"height":121,"strokewidth":3}}},{"kind":"state","name":"_default_Hover_Disabled","data":{"hotlinkId":"","accState":1,"vectorData":{"left":-1,"top":-1,"right":913,"bottom":120,"altText":" I want to help Kevin as best as I can.  In order to help me better understand, please tell me a little more about what has been going on with Kevin? ","pngfb":false,"pr":{"l":"Lib","i":141}},"html5data":{"xPos":-1,"yPos":-1,"width":914,"height":121,"strokewidth":3}}},{"kind":"state","name":"_default_Hover_Down","data":{"hotlinkId":"","accState":8,"vectorData":{"left":-1,"top":-1,"right":913,"bottom":120,"altText":" I want to help Kevin as best as I can.  In order to help me better understand, please tell me a little more about what has been going on with Kevin? ","pngfb":false,"pr":{"l":"Lib","i":141}},"html5data":{"xPos":-1,"yPos":-1,"width":914,"height":121,"strokewidth":3}}},{"kind":"state","name":"_default_Hover_Selected","data":{"hotlinkId":"","accState":16,"vectorData":{"left":-1,"top":-1,"right":913,"bottom":120,"altText":" I want to help Kevin as best as I can.  In order to help me better understand, please tell me a little more about what has been going on with Kevin? ","pngfb":false,"pr":{"l":"Lib","i":142}},"html5data":{"xPos":-1,"yPos":-1,"width":914,"height":121,"strokewidth":3}}},{"kind":"state","name":"_default_Hover_Selected_Disabled","data":{"hotlinkId":"","accState":17,"vectorData":{"left":-1,"top":-1,"right":913,"bottom":120,"altText":" I want to help Kevin as best as I can.  In order to help me better understand, please tell me a little more about what has been going on with Kevin? ","pngfb":false,"pr":{"l":"Lib","i":142}},"html5data":{"xPos":-1,"yPos":-1,"width":914,"height":121,"strokewidth":3}}},{"kind":"state","name":"_default_Hover_Down_Selected","data":{"hotlinkId":"","accState":24,"vectorData":{"left":-1,"top":-1,"right":913,"bottom":120,"altText":" I want to help Kevin as best as I can.  In order to help me better understand, please tell me a little more about what has been going on with Kevin? ","pngfb":false,"pr":{"l":"Lib","i":142}},"html5data":{"xPos":-1,"yPos":-1,"width":914,"height":121,"strokewidth":3}}}],"width":913,"height":120,"resume":true,"useHandCursor":true,"id":"5d4PB9puN9Z","variables":[{"kind":"variable","name":"_hover","type":"boolean","value":false,"resume":true},{"kind":"variable","name":"_down","type":"boolean","value":false,"resume":true},{"kind":"variable","name":"_disabled","type":"boolean","value":false,"resume":true},{"kind":"variable","name":"_checked","type":"boolean","value":false,"resume":true},{"kind":"variable","name":"_review","type":"boolean","value":false,"resume":true},{"kind":"variable","name":"_state","type":"string","value":"_default","resume":true},{"kind":"variable","name":"_stateName","type":"string","value":"","resume":true},{"kind":"variable","name":"_tempStateName","type":"string","value":"","resume":false}],"actionGroups":{"ActGrpSetCheckedState":{"kind":"actiongroup","actions":[{"kind":"adjustvar","variable":"_checked","operator":"set","value":{"type":"boolean","value":true}},{"kind":"exe_actiongroup","id":"_player._setstates","scopeRef":{"type":"string","value":"_this"}},{"kind":"exe_actiongroup","id":"ActGrpUnchecked"}]},"ActGrpUnchecked":{"kind":"actiongroup","actions":[{"kind":"if_action","condition":{"statement":{"kind":"compare","operator":"eq","valuea":"_parent.5fbpztO9r1c.#_checked","typea":"var","valueb":true,"typeb":"boolean"}},"thenActions":[{"kind":"adjustvar","variable":"_parent.5fbpztO9r1c._checked","operator":"set","value":{"type":"boolean","value":false}},{"kind":"exe_actiongroup","id":"_player._setstates","scopeRef":{"type":"string","value":"_parent.5fbpztO9r1c"}}]},{"kind":"if_action","condition":{"statement":{"kind":"compare","operator":"eq","valuea":"_parent.6gbEO7F9Ufm.#_checked","typea":"var","valueb":true,"typeb":"boolean"}},"thenActions":[{"kind":"adjustvar","variable":"_parent.6gbEO7F9Ufm._checked","operator":"set","value":{"type":"boolean","value":false}},{"kind":"exe_actiongroup","id":"_player._setstates","scopeRef":{"type":"string","value":"_parent.6gbEO7F9Ufm"}}]}]},"ActGrpSetHoverState":{"kind":"actiongroup","actions":[{"kind":"adjustvar","variable":"_hover","operator":"set","value":{"type":"boolean","value":true}},{"kind":"exe_actiongroup","id":"_player._setstates","scopeRef":{"type":"string","value":"_this"}}]},"ActGrpClearHoverState":{"kind":"actiongroup","actions":[{"kind":"adjustvar","variable":"_hover","operator":"set","value":{"type":"boolean","value":false}},{"kind":"exe_actiongroup","id":"_player._setstates","scopeRef":{"type":"string","value":"_this"}}]},"ActGrpSetDisabledState":{"kind":"actiongroup","actions":[{"kind":"adjustvar","variable":"_disabled","operator":"set","value":{"type":"boolean","value":true}},{"kind":"exe_actiongroup","id":"_player._setstates","scopeRef":{"type":"string","value":"_this"}}]},"ActGrpSetDownState":{"kind":"actiongroup","actions":[{"kind":"adjustvar","variable":"_down","operator":"set","value":{"type":"boolean","value":true}},{"kind":"exe_actiongroup","id":"_player._setstates","scopeRef":{"type":"string","value":"_this"}}]},"ActGrpSetReviewState":{"kind":"actiongroup","actions":[{"kind":"adjustvar","variable":"_review","operator":"set","value":{"type":"boolean","value":true}},{"kind":"adjustvar","variable":"_disabled","operator":"set","value":{"type":"boolean","value":true}},{"kind":"exe_actiongroup","id":"_player._setstates","scopeRef":{"type":"string","value":"_this"}}]},"ActGrpClearStateVars":{"kind":"actiongroup","actions":[{"kind":"adjustvar","variable":"_hover","operator":"set","value":{"type":"boolean","value":false}},{"kind":"adjustvar","variable":"_down","operator":"set","value":{"type":"boolean","value":false}},{"kind":"adjustvar","variable":"_disabled","operator":"set","value":{"type":"boolean","value":false}},{"kind":"adjustvar","variable":"_checked","operator":"set","value":{"type":"boolean","value":false}},{"kind":"adjustvar","variable":"_review","operator":"set","value":{"type":"boolean","value":false}}]}},"events":[{"kind":"ontransitionin","actions":[{"kind":"exe_actiongroup","id":"_player._setstates","scopeRef":{"type":"string","value":"_this"}}]},{"kind":"onrollover","actions":[{"kind":"exe_actiongroup","id":"ActGrpSetHoverState","scopeRef":{"type":"string","value":"_this"}}]},{"kind":"onrollout","actions":[{"kind":"exe_actiongroup","id":"ActGrpClearHoverState","scopeRef":{"type":"string","value":"_this"}}]},{"kind":"onpress","actions":[{"kind":"exe_actiongroup","id":"ActGrpSetDownState","scopeRef":{"type":"string","value":"_this"}}]},{"kind":"onrelease","actions":[{"kind":"exe_actiongroup","id":"ActGrpUnchecked"},{"kind":"adjustvar","variable":"_checked","operator":"set","value":{"type":"boolean","value":true}},{"kind":"adjustvar","variable":"_down","operator":"set","value":{"type":"boolean","value":false}},{"kind":"exe_actiongroup","id":"_player._setstates","scopeRef":{"type":"string","value":"_this"}}]},{"kind":"onreleaseoutside","actions":[{"kind":"adjustvar","variable":"_down","operator":"set","value":{"type":"boolean","value":false}},{"kind":"exe_actiongroup","id":"_player._setstates","scopeRef":{"type":"string","value":"_this"}}]}]},{"kind":"vectorshape","rotation":0,"accType":"radio","cliptobounds":false,"defaultAction":"onrelease","textLib":[{"kind":"textdata","uniqueId":"5up6INzlk6Y_1476931922","id":"01","linkId":"txt__default_6gbEO7F9Ufm","type":"vectortext","xPos":0,"yPos":0,"width":0,"height":0,"shadowIndex":-1,"vectortext":{"left":0,"top":0,"right":780,"bottom":109,"pngfb":false,"pr":{"l":"Lib","i":144}}}],"shapemaskId":"","xPos":24,"yPos":241,"tabIndex":17,"tabEnabled":true,"radioGroup":"Multiple Choice","xOffset":0,"yOffset":0,"rotateXPos":456.5,"rotateYPos":60.5,"scaleX":100,"scaleY":100,"alpha":100,"depth":3,"scrolling":true,"shuffleLock":false,"data":{"hotlinkId":"","accState":0,"vectorData":{"left":-1,"top":-1,"right":913,"bottom":121,"altText":" Often kids who are acting out in school, have something  \\r troublesome relationships or situations at home.\\r Has that been happening with Kevin? ","pngfb":false,"pr":{"l":"Lib","i":132}},"html5data":{"xPos":0,"yPos":0,"width":913,"height":121,"strokewidth":0}},"states":[{"kind":"state","name":"_default_Disabled","data":{"hotlinkId":"","accState":1,"vectorData":{"left":-1,"top":-1,"right":913,"bottom":121,"altText":" Often kids who are acting out in school, have something  \\r troublesome relationships or situations at home.\\r Has that been happening with Kevin? ","pngfb":false,"pr":{"l":"Lib","i":132}},"html5data":{"xPos":-1,"yPos":-1,"width":914,"height":122,"strokewidth":3}}},{"kind":"state","name":"_default_Down","data":{"hotlinkId":"","accState":8,"vectorData":{"left":-1,"top":-1,"right":913,"bottom":121,"altText":" Often kids who are acting out in school, have something  \\r troublesome relationships or situations at home.\\r Has that been happening with Kevin? ","pngfb":false,"pr":{"l":"Lib","i":132}},"html5data":{"xPos":-1,"yPos":-1,"width":914,"height":122,"strokewidth":3}}},{"kind":"state","name":"_default_Selected","data":{"hotlinkId":"","accState":16,"vectorData":{"left":-1,"top":-1,"right":913,"bottom":121,"altText":" Often kids who are acting out in school, have something  \\r troublesome relationships or situations at home.\\r Has that been happening with Kevin? ","pngfb":false,"pr":{"l":"Lib","i":133}},"html5data":{"xPos":-1,"yPos":-1,"width":914,"height":122,"strokewidth":3}}},{"kind":"state","name":"_default_Selected_Disabled","data":{"hotlinkId":"","accState":17,"vectorData":{"left":-1,"top":-1,"right":913,"bottom":121,"altText":" Often kids who are acting out in school, have something  \\r troublesome relationships or situations at home.\\r Has that been happening with Kevin? ","pngfb":false,"pr":{"l":"Lib","i":133}},"html5data":{"xPos":-1,"yPos":-1,"width":914,"height":122,"strokewidth":3}}},{"kind":"state","name":"_default_Down_Selected","data":{"hotlinkId":"","accState":24,"vectorData":{"left":-1,"top":-1,"right":913,"bottom":121,"altText":" Often kids who are acting out in school, have something  \\r troublesome relationships or situations at home.\\r Has that been happening with Kevin? ","pngfb":false,"pr":{"l":"Lib","i":133}},"html5data":{"xPos":-1,"yPos":-1,"width":914,"height":122,"strokewidth":3}}},{"kind":"state","name":"_default_Hover","data":{"hotlinkId":"","accState":0,"vectorData":{"left":-1,"top":-1,"right":913,"bottom":121,"altText":" Often kids who are acting out in school, have something  \\r troublesome relationships or situations at home.\\r Has that been happening with Kevin? ","pngfb":false,"pr":{"l":"Lib","i":134}},"html5data":{"xPos":-1,"yPos":-1,"width":914,"height":122,"strokewidth":3}}},{"kind":"state","name":"_default_Hover_Disabled","data":{"hotlinkId":"","accState":1,"vectorData":{"left":-1,"top":-1,"right":913,"bottom":121,"altText":" Often kids who are acting out in school, have something  \\r troublesome relationships or situations at home.\\r Has that been happening with Kevin? ","pngfb":false,"pr":{"l":"Lib","i":134}},"html5data":{"xPos":-1,"yPos":-1,"width":914,"height":122,"strokewidth":3}}},{"kind":"state","name":"_default_Hover_Down","data":{"hotlinkId":"","accState":8,"vectorData":{"left":-1,"top":-1,"right":913,"bottom":121,"altText":" Often kids who are acting out in school, have something  \\r troublesome relationships or situations at home.\\r Has that been happening with Kevin? ","pngfb":false,"pr":{"l":"Lib","i":134}},"html5data":{"xPos":-1,"yPos":-1,"width":914,"height":122,"strokewidth":3}}},{"kind":"state","name":"_default_Hover_Selected","data":{"hotlinkId":"","accState":16,"vectorData":{"left":-1,"top":-1,"right":913,"bottom":121,"altText":" Often kids who are acting out in school, have something  \\r troublesome relationships or situations at home.\\r Has that been happening with Kevin? ","pngfb":false,"pr":{"l":"Lib","i":135}},"html5data":{"xPos":-1,"yPos":-1,"width":914,"height":122,"strokewidth":3}}},{"kind":"state","name":"_default_Hover_Selected_Disabled","data":{"hotlinkId":"","accState":17,"vectorData":{"left":-1,"top":-1,"right":913,"bottom":121,"altText":" Often kids who are acting out in school, have something  \\r troublesome relationships or situations at home.\\r Has that been happening with Kevin? ","pngfb":false,"pr":{"l":"Lib","i":135}},"html5data":{"xPos":-1,"yPos":-1,"width":914,"height":122,"strokewidth":3}}},{"kind":"state","name":"_default_Hover_Down_Selected","data":{"hotlinkId":"","accState":24,"vectorData":{"left":-1,"top":-1,"right":913,"bottom":121,"altText":" Often kids who are acting out in school, have something  \\r troublesome relationships or situations at home.\\r Has that been happening with Kevin? ","pngfb":false,"pr":{"l":"Lib","i":135}},"html5data":{"xPos":-1,"yPos":-1,"width":914,"height":122,"strokewidth":3}}}],"width":913,"height":121,"resume":true,"useHandCursor":true,"id":"6gbEO7F9Ufm","variables":[{"kind":"variable","name":"_hover","type":"boolean","value":false,"resume":true},{"kind":"variable","name":"_down","type":"boolean","value":false,"resume":true},{"kind":"variable","name":"_disabled","type":"boolean","value":false,"resume":true},{"kind":"variable","name":"_checked","type":"boolean","value":false,"resume":true},{"kind":"variable","name":"_state","type":"string","value":"_default","resume":true},{"kind":"variable","name":"_stateName","type":"string","value":"","resume":true},{"kind":"variable","name":"_tempStateName","type":"string","value":"","resume":false}],"actionGroups":{"ActGrpSetCheckedState":{"kind":"actiongroup","actions":[{"kind":"adjustvar","variable":"_checked","operator":"set","value":{"type":"boolean","value":true}},{"kind":"exe_actiongroup","id":"_player._setstates","scopeRef":{"type":"string","value":"_this"}},{"kind":"exe_actiongroup","id":"ActGrpUnchecked"}]},"ActGrpUnchecked":{"kind":"actiongroup","actions":[{"kind":"if_action","condition":{"statement":{"kind":"compare","operator":"eq","valuea":"_parent.5fbpztO9r1c.#_checked","typea":"var","valueb":true,"typeb":"boolean"}},"thenActions":[{"kind":"adjustvar","variable":"_parent.5fbpztO9r1c._checked","operator":"set","value":{"type":"boolean","value":false}},{"kind":"exe_actiongroup","id":"_player._setstates","scopeRef":{"type":"string","value":"_parent.5fbpztO9r1c"}}]},{"kind":"if_action","condition":{"statement":{"kind":"compare","operator":"eq","valuea":"_parent.5d4PB9puN9Z.#_checked","typea":"var","valueb":true,"typeb":"boolean"}},"thenActions":[{"kind":"adjustvar","variable":"_parent.5d4PB9puN9Z._checked","operator":"set","value":{"type":"boolean","value":false}},{"kind":"exe_actiongroup","id":"_player._setstates","scopeRef":{"type":"string","value":"_parent.5d4PB9puN9Z"}}]}]},"ActGrpSetHoverState":{"kind":"actiongroup","actions":[{"kind":"adjustvar","variable":"_hover","operator":"set","value":{"type":"boolean","value":true}},{"kind":"exe_actiongroup","id":"_player._setstates","scopeRef":{"type":"string","value":"_this"}}]},"ActGrpClearHoverState":{"kind":"actiongroup","actions":[{"kind":"adjustvar","variable":"_hover","operator":"set","value":{"type":"boolean","value":false}},{"kind":"exe_actiongroup","id":"_player._setstates","scopeRef":{"type":"string","value":"_this"}}]},"ActGrpSetDisabledState":{"kind":"actiongroup","actions":[{"kind":"adjustvar","variable":"_disabled","operator":"set","value":{"type":"boolean","value":true}},{"kind":"exe_actiongroup","id":"_player._setstates","scopeRef":{"type":"string","value":"_this"}}]},"ActGrpSetDownState":{"kind":"actiongroup","actions":[{"kind":"adjustvar","variable":"_down","operator":"set","value":{"type":"boolean","value":true}},{"kind":"exe_actiongroup","id":"_player._setstates","scopeRef":{"type":"string","value":"_this"}}]},"ActGrpClearStateVars":{"kind":"actiongroup","actions":[{"kind":"adjustvar","variable":"_hover","operator":"set","value":{"type":"boolean","value":false}},{"kind":"adjustvar","variable":"_down","operator":"set","value":{"type":"boolean","value":false}},{"kind":"adjustvar","variable":"_disabled","operator":"set","value":{"type":"boolean","value":false}},{"kind":"adjustvar","variable":"_checked","operator":"set","value":{"type":"boolean","value":false}}]}},"events":[{"kind":"ontransitionin","actions":[{"kind":"exe_actiongroup","id":"_player._setstates","scopeRef":{"type":"string","value":"_this"}}]},{"kind":"onrollover","actions":[{"kind":"exe_actiongroup","id":"ActGrpSetHoverState","scopeRef":{"type":"string","value":"_this"}}]},{"kind":"onrollout","actions":[{"kind":"exe_actiongroup","id":"ActGrpClearHoverState","scopeRef":{"type":"string","value":"_this"}}]},{"kind":"onpress","actions":[{"kind":"exe_actiongroup","id":"ActGrpSetDownState","scopeRef":{"type":"string","value":"_this"}}]},{"kind":"onrelease","actions":[{"kind":"exe_actiongroup","id":"ActGrpUnchecked"},{"kind":"adjustvar","variable":"_checked","operator":"set","value":{"type":"boolean","value":true}},{"kind":"adjustvar","variable":"_down","operator":"set","value":{"type":"boolean","value":false}},{"kind":"exe_actiongroup","id":"_player._setstates","scopeRef":{"type":"string","value":"_this"}}]},{"kind":"onreleaseoutside","actions":[{"kind":"adjustvar","variable":"_down","operator":"set","value":{"type":"boolean","value":false}},{"kind":"exe_actiongroup","id":"_player._setstates","scopeRef":{"type":"string","value":"_this"}}]}]}],"shuffle":false,"depth":1,"shapemaskId":"","xPos":0,"yPos":0,"tabIndex":-1,"tabEnabled":true,"xOffset":0,"yOffset":0,"rotateXPos":0,"rotateYPos":0,"scaleX":100,"scaleY":100,"alpha":100,"rotation":0,"scrolling":true,"shuffleLock":false,"width":0,"height":0,"resume":false,"useHandCursor":true,"id":""}],"shapemaskId":"","xPos":37,"yPos":206,"tabIndex":14,"tabEnabled":false,"xOffset":0,"yOffset":0,"rotateXPos":456.5,"rotateYPos":193,"scaleX":100,"scaleY":100,"alpha":100,"rotation":0,"depth":3,"scrolling":true,"shuffleLock":false,"data":{"hotlinkId":"","accState":0,"html5data":{"url":"","xPos":61,"yPos":206,"width":912,"height":386,"strokewidth":0}},"width":936,"height":386,"resume":true,"useHandCursor":true,"background":{"type":"vector","vectorData":{"left":0,"top":0,"right":937,"bottom":386,"altText":"Multiple Choice","pngfb":false,"pr":{"l":"Lib","i":131}}},"id":"6ogZkw7bRr2"},{"kind":"vectorshape","rotation":0,"accType":"text","cliptobounds":false,"defaultAction":"","textLib":[{"kind":"textdata","uniqueId":"6DFPxxZM3mR_-1401694349","id":"01","linkId":"txt__default_6DFPxxZM3mR","type":"vectortext","xPos":0,"yPos":0,"width":0,"height":0,"shadowIndex":-1,"vectortext":{"left":0,"top":0,"right":109,"bottom":44,"pngfb":false,"pr":{"l":"Lib","i":145}}}],"shapemaskId":"","xPos":12,"yPos":13,"tabIndex":11,"tabEnabled":true,"xOffset":0,"yOffset":0,"rotateXPos":493,"rotateYPos":24.5,"scaleX":100,"scaleY":100,"alpha":100,"depth":4,"scrolling":true,"shuffleLock":false,"data":{"hotlinkId":"","accState":0,"vectorData":{"left":0,"top":0,"right":986,"bottom":49,"altText":"Quiz 2","pngfb":false,"pr":{"l":"Lib","i":30}},"html5data":{"xPos":0,"yPos":0,"width":986,"height":49,"strokewidth":0}},"width":986,"height":49,"resume":true,"useHandCursor":true,"id":"6DFPxxZM3mR"},{"kind":"vectorshape","rotation":0,"accType":"text","cliptobounds":false,"defaultAction":"","textLib":[{"kind":"textdata","uniqueId":"6auBCTpVqh4_-1234236343","id":"01","linkId":"txt__default_6auBCTpVqh4","type":"vectortext","xPos":0,"yPos":0,"width":0,"height":0,"shadowIndex":-1,"vectortext":{"left":0,"top":0,"right":913,"bottom":43,"pngfb":false,"pr":{"l":"Lib","i":147}}}],"shapemaskId":"","xPos":58,"yPos":110,"tabIndex":12,"tabEnabled":true,"xOffset":0,"yOffset":0,"rotateXPos":480.5,"rotateYPos":24,"scaleX":100,"scaleY":100,"alpha":100,"depth":5,"scrolling":true,"shuffleLock":false,"data":{"hotlinkId":"","accState":0,"vectorData":{"left":0,"top":0,"right":961,"bottom":48,"altText":"How would you ask the mother for additional information?","pngfb":false,"pr":{"l":"Lib","i":146}},"html5data":{"xPos":0,"yPos":0,"width":961,"height":48,"strokewidth":0}},"width":961,"height":48,"resume":true,"useHandCursor":true,"id":"6auBCTpVqh4"},{"kind":"vectorshape","rotation":0,"accType":"text","cliptobounds":false,"defaultAction":"","textLib":[{"kind":"textdata","uniqueId":"6ogZkw7bRr2_CorrectReview","id":"01","linkId":"6ogZkw7bRr2_CorrectReview","type":"vectortext","xPos":0,"yPos":0,"width":0,"height":0,"shadowIndex":-1,"vectortext":{"left":0,"top":0,"right":552,"bottom":37,"pngfb":false,"pr":{"l":"Lib","i":110}}}],"shapemaskId":"","xPos":0,"yPos":600,"tabIndex":18,"tabEnabled":true,"xOffset":0,"yOffset":0,"rotateXPos":512,"rotateYPos":20,"scaleX":100,"scaleY":100,"alpha":100,"depth":6,"scrolling":true,"shuffleLock":false,"data":{"hotlinkId":"","accState":0,"vectorData":{"left":-1,"top":-1,"right":1024,"bottom":40,"altText":"Correct","pngfb":false,"pr":{"l":"Lib","i":109}},"html5data":{"xPos":1,"yPos":1,"width":1021,"height":37,"strokewidth":2}},"width":1024,"height":40,"resume":false,"useHandCursor":true,"id":"6ogZkw7bRr2_CorrectReview","events":[{"kind":"onrelease","actions":[{"kind":"hide","transition":"appear","objRef":{"type":"string","value":"_this"}}]}]},{"kind":"vectorshape","rotation":0,"accType":"text","cliptobounds":false,"defaultAction":"","textLib":[{"kind":"textdata","uniqueId":"6ogZkw7bRr2_IncorrectReview","id":"01","linkId":"6ogZkw7bRr2_IncorrectReview","type":"vectortext","xPos":0,"yPos":0,"width":0,"height":0,"shadowIndex":-1,"vectortext":{"left":0,"top":0,"right":561,"bottom":37,"pngfb":false,"pr":{"l":"Lib","i":112}}}],"shapemaskId":"","xPos":0,"yPos":600,"tabIndex":19,"tabEnabled":true,"xOffset":0,"yOffset":0,"rotateXPos":512,"rotateYPos":20,"scaleX":100,"scaleY":100,"alpha":100,"depth":7,"scrolling":true,"shuffleLock":false,"data":{"hotlinkId":"","accState":0,"vectorData":{"left":-1,"top":-1,"right":1024,"bottom":40,"altText":"Incorrect","pngfb":false,"pr":{"l":"Lib","i":111}},"html5data":{"xPos":1,"yPos":1,"width":1021,"height":37,"strokewidth":2}},"width":1024,"height":40,"resume":false,"useHandCursor":true,"id":"6ogZkw7bRr2_IncorrectReview","events":[{"kind":"onrelease","actions":[{"kind":"hide","transition":"appear","objRef":{"type":"string","value":"_this"}}]}]}],"startTime":-1,"elapsedTimeMode":"normal","animations":[{"kind":"animation","id":"5Vjnsvl11On","duration":700,"hidetextatstart":true,"animateshapewithtext":false,"tweens":[{"kind":"tween","time":0,"duration":700,"alpha":{"path":[{"kind":"segment","start":"0","dstart":"0","end":"100","dend":"0"}],"duration":700,"easing":"linear","easingdir":"easein"}}]}],"useHandCursor":false,"resume":true,"kind":"slidelayer","isBaseLayer":true},{"kind":"slidelayer","depth":0,"modal":true,"pauseParent":true,"rotateXPos":512,"rotateYPos":320,"tabIndex":-1,"enableSeek":true,"enableReplay":true,"lmsId":"","timeline":{"duration":5000,"events":[{"kind":"ontimelinetick","time":0,"actions":[{"kind":"show","transition":"appear","objRef":{"type":"string","value":"5vmlAuLtVpO"}},{"kind":"show","transition":"appear","objRef":{"type":"string","value":"68tqVL8MJtp"}},{"kind":"show","transition":"appear","objRef":{"type":"string","value":"6msnwW2r5QG"}},{"kind":"show","transition":"appear","objRef":{"type":"string","value":"67F1PIeokp7"}},{"kind":"show","transition":"appear","objRef":{"type":"string","value":"5zn4ncnxwIt"}}]}]},"objects":[{"kind":"vectorshape","rotation":0,"accType":"text","cliptobounds":false,"defaultAction":"","shapemaskId":"","xPos":202,"yPos":207,"tabIndex":5,"tabEnabled":false,"xOffset":0,"yOffset":0,"rotateXPos":310,"rotateYPos":112.5,"scaleX":100,"scaleY":100,"alpha":100,"depth":1,"scrolling":false,"shuffleLock":false,"data":{"hotlinkId":"","accState":0,"vectorData":{"left":-2,"top":-2,"right":622,"bottom":227,"altText":"","pngfb":false,"pr":{"l":"Lib","i":113}},"html5data":{"xPos":0,"yPos":0,"width":621,"height":226,"strokewidth":1}},"width":620,"height":225,"resume":true,"useHandCursor":false,"id":"67F1PIeokp7"},{"kind":"vectorshape","rotation":0,"accType":"text","cliptobounds":false,"defaultAction":"","shapemaskId":"","xPos":228,"yPos":270,"tabIndex":7,"tabEnabled":false,"xOffset":0,"yOffset":0,"rotateXPos":284,"rotateYPos":-0.5,"scaleX":100,"scaleY":100,"alpha":100,"depth":2,"scrolling":false,"shuffleLock":false,"data":{"hotlinkId":"","accState":0,"vectorData":{"left":-2,"top":-2,"right":571,"bottom":2,"altText":"","pngfb":false,"pr":{"l":"Lib","i":114}},"html5data":{"xPos":0,"yPos":0,"width":569,"height":0,"strokewidth":1}},"width":569,"height":0,"resume":true,"useHandCursor":false,"id":"5zn4ncnxwIt"},{"kind":"vectorshape","rotation":0,"accType":"text","cliptobounds":false,"defaultAction":"","textLib":[{"kind":"textdata","uniqueId":"5vmlAuLtVpO_-1576276570","id":"01","linkId":"txt__default_5vmlAuLtVpO","type":"vectortext","xPos":0,"yPos":0,"width":0,"height":0,"shadowIndex":-1,"vectortext":{"left":0,"top":0,"right":98,"bottom":39,"pngfb":false,"pr":{"l":"Lib","i":116}}}],"shapemaskId":"","xPos":228,"yPos":222,"tabIndex":6,"tabEnabled":true,"xOffset":0,"yOffset":0,"rotateXPos":284.5,"rotateYPos":22.5,"scaleX":100,"scaleY":100,"alpha":100,"depth":3,"scrolling":true,"shuffleLock":false,"data":{"hotlinkId":"","accState":0,"vectorData":{"left":0,"top":0,"right":569,"bottom":46,"altText":"Correct","pngfb":false,"pr":{"l":"Lib","i":115}},"html5data":{"xPos":0,"yPos":0,"width":569,"height":46,"strokewidth":0}},"width":569,"height":45,"resume":true,"useHandCursor":true,"id":"5vmlAuLtVpO"},{"kind":"vectorshape","rotation":0,"accType":"text","cliptobounds":false,"defaultAction":"","textLib":[{"kind":"textdata","uniqueId":"68tqVL8MJtp_960601573","id":"01","linkId":"txt__default_68tqVL8MJtp","type":"vectortext","xPos":0,"yPos":0,"width":0,"height":0,"shadowIndex":-1,"vectortext":{"left":0,"top":0,"right":517,"bottom":37,"pngfb":false,"pr":{"l":"Lib","i":118}}}],"shapemaskId":"","xPos":228,"yPos":277,"tabIndex":8,"tabEnabled":true,"xOffset":0,"yOffset":0,"rotateXPos":284.5,"rotateYPos":45.5,"scaleX":100,"scaleY":100,"alpha":100,"depth":4,"scrolling":true,"shuffleLock":false,"data":{"hotlinkId":"","accState":0,"vectorData":{"left":0,"top":0,"right":569,"bottom":92,"altText":"That\'s right!  You selected the correct response.","pngfb":false,"pr":{"l":"Lib","i":117}},"html5data":{"xPos":0,"yPos":0,"width":569,"height":92,"strokewidth":0}},"width":569,"height":91,"resume":true,"useHandCursor":true,"id":"68tqVL8MJtp"},{"kind":"vectorshape","rotation":0,"accType":"button","cliptobounds":false,"defaultAction":"onrelease","textLib":[{"kind":"textdata","uniqueId":"623KIIUyOlp_752707242","id":"01","linkId":"txt__default_6msnwW2r5QG","type":"vectortext","xPos":0,"yPos":0,"width":0,"height":0,"shadowIndex":-1,"vectortext":{"left":0,"top":0,"right":138,"bottom":34,"pngfb":false,"pr":{"l":"Lib","i":124}}}],"shapemaskId":"","xPos":424,"yPos":383,"tabIndex":9,"tabEnabled":true,"xOffset":0,"yOffset":0,"rotateXPos":89,"rotateYPos":18,"scaleX":100,"scaleY":100,"alpha":100,"depth":5,"scrolling":true,"shuffleLock":false,"data":{"hotlinkId":"","accState":0,"vectorData":{"left":-2,"top":-2,"right":179,"bottom":37,"altText":"Continue","pngfb":false,"pr":{"l":"Lib","i":119}},"html5data":{"xPos":0,"yPos":0,"width":178,"height":36,"strokewidth":1}},"states":[{"kind":"state","name":"_default_Disabled","data":{"hotlinkId":"","accState":1,"vectorData":{"left":-2,"top":-2,"right":179,"bottom":37,"altText":"Continue","pngfb":false,"pr":{"l":"Lib","i":119}},"html5data":{"xPos":-2,"yPos":-2,"width":181,"height":39,"strokewidth":1}}},{"kind":"state","name":"_default_Down","data":{"hotlinkId":"","accState":8,"vectorData":{"left":-2,"top":-2,"right":179,"bottom":37,"altText":"Continue","pngfb":false,"pr":{"l":"Lib","i":120}},"html5data":{"xPos":-2,"yPos":-2,"width":181,"height":39,"strokewidth":1}}},{"kind":"state","name":"_default_Visited","data":{"hotlinkId":"","accState":0,"vectorData":{"left":-2,"top":-2,"right":179,"bottom":37,"altText":"Continue","pngfb":false,"pr":{"l":"Lib","i":119}},"html5data":{"xPos":-2,"yPos":-2,"width":181,"height":39,"strokewidth":1}}},{"kind":"state","name":"_default_Visited_Disabled","data":{"hotlinkId":"","accState":1,"vectorData":{"left":-2,"top":-2,"right":179,"bottom":37,"altText":"Continue","pngfb":false,"pr":{"l":"Lib","i":119}},"html5data":{"xPos":-2,"yPos":-2,"width":181,"height":39,"strokewidth":1}}},{"kind":"state","name":"_default_Down_Visited","data":{"hotlinkId":"","accState":8,"vectorData":{"left":-2,"top":-2,"right":179,"bottom":37,"altText":"Continue","pngfb":false,"pr":{"l":"Lib","i":120}},"html5data":{"xPos":-2,"yPos":-2,"width":181,"height":39,"strokewidth":1}}},{"kind":"state","name":"_default_Hover","data":{"hotlinkId":"","accState":0,"vectorData":{"left":-2,"top":-2,"right":179,"bottom":37,"altText":"Continue","pngfb":false,"pr":{"l":"Lib","i":121}},"html5data":{"xPos":-2,"yPos":-2,"width":181,"height":39,"strokewidth":1}}},{"kind":"state","name":"_default_Hover_Disabled","data":{"hotlinkId":"","accState":1,"vectorData":{"left":-2,"top":-2,"right":179,"bottom":37,"altText":"Continue","pngfb":false,"pr":{"l":"Lib","i":122}},"html5data":{"xPos":-2,"yPos":-2,"width":181,"height":39,"strokewidth":1}}},{"kind":"state","name":"_default_Hover_Down","data":{"hotlinkId":"","accState":8,"vectorData":{"left":-2,"top":-2,"right":179,"bottom":37,"altText":"Continue","pngfb":false,"pr":{"l":"Lib","i":123}},"html5data":{"xPos":-2,"yPos":-2,"width":181,"height":39,"strokewidth":1}}},{"kind":"state","name":"_default_Hover_Visited","data":{"hotlinkId":"","accState":0,"vectorData":{"left":-2,"top":-2,"right":179,"bottom":37,"altText":"Continue","pngfb":false,"pr":{"l":"Lib","i":121}},"html5data":{"xPos":-2,"yPos":-2,"width":181,"height":39,"strokewidth":1}}},{"kind":"state","name":"_default_Hover_Visited_Disabled","data":{"hotlinkId":"","accState":1,"vectorData":{"left":-2,"top":-2,"right":179,"bottom":37,"altText":"Continue","pngfb":false,"pr":{"l":"Lib","i":121}},"html5data":{"xPos":-2,"yPos":-2,"width":181,"height":39,"strokewidth":1}}},{"kind":"state","name":"_default_Hover_Down_Visited","data":{"hotlinkId":"","accState":8,"vectorData":{"left":-2,"top":-2,"right":179,"bottom":37,"altText":"Continue","pngfb":false,"pr":{"l":"Lib","i":123}},"html5data":{"xPos":-2,"yPos":-2,"width":181,"height":39,"strokewidth":1}}}],"width":178,"height":36,"resume":true,"useHandCursor":true,"id":"6msnwW2r5QG","variables":[{"kind":"variable","name":"_hover","type":"boolean","value":false,"resume":true},{"kind":"variable","name":"_down","type":"boolean","value":false,"resume":true},{"kind":"variable","name":"_disabled","type":"boolean","value":false,"resume":true},{"kind":"variable","name":"_visited","type":"boolean","value":false,"resume":true},{"kind":"variable","name":"_savevisited","type":"boolean","value":false,"resume":true},{"kind":"variable","name":"_state","type":"string","value":"_default","resume":true},{"kind":"variable","name":"_stateName","type":"string","value":"","resume":true},{"kind":"variable","name":"_tempStateName","type":"string","value":"","resume":false}],"actionGroups":{"ActGrpSetVisitedState":{"kind":"actiongroup","actions":[{"kind":"adjustvar","variable":"_savevisited","operator":"set","value":{"type":"var","value":"#_visited"}},{"kind":"adjustvar","variable":"_visited","operator":"set","value":{"type":"boolean","value":true}},{"kind":"exe_actiongroup","id":"_player._setstates","scopeRef":{"type":"string","value":"_this"}}]},"ActGrpSetHoverState":{"kind":"actiongroup","actions":[{"kind":"adjustvar","variable":"_hover","operator":"set","value":{"type":"boolean","value":true}},{"kind":"exe_actiongroup","id":"_player._setstates","scopeRef":{"type":"string","value":"_this"}}]},"ActGrpClearHoverState":{"kind":"actiongroup","actions":[{"kind":"adjustvar","variable":"_hover","operator":"set","value":{"type":"boolean","value":false}},{"kind":"exe_actiongroup","id":"_player._setstates","scopeRef":{"type":"string","value":"_this"}}]},"ActGrpSetDisabledState":{"kind":"actiongroup","actions":[{"kind":"adjustvar","variable":"_disabled","operator":"set","value":{"type":"boolean","value":true}},{"kind":"exe_actiongroup","id":"_player._setstates","scopeRef":{"type":"string","value":"_this"}}]},"ActGrpSetDownState":{"kind":"actiongroup","actions":[{"kind":"adjustvar","variable":"_down","operator":"set","value":{"type":"boolean","value":true}},{"kind":"exe_actiongroup","id":"_player._setstates","scopeRef":{"type":"string","value":"_this"}}]},"ActGrpClearStateVars":{"kind":"actiongroup","actions":[{"kind":"adjustvar","variable":"_hover","operator":"set","value":{"type":"boolean","value":false}},{"kind":"adjustvar","variable":"_down","operator":"set","value":{"type":"boolean","value":false}},{"kind":"adjustvar","variable":"_disabled","operator":"set","value":{"type":"boolean","value":false}},{"kind":"adjustvar","variable":"_visited","operator":"set","value":{"type":"boolean","value":false}},{"kind":"adjustvar","variable":"_savevisited","operator":"set","value":{"type":"boolean","value":false}}]}},"events":[{"kind":"onrelease","actions":[{"kind":"exe_actiongroup","id":"ActGrpSetVisitedState","scopeRef":{"type":"string","value":"_this"}},{"kind":"adjustvar","variable":"_hover","operator":"set","value":{"type":"boolean","value":false}},{"kind":"adjustvar","variable":"_down","operator":"set","value":{"type":"boolean","value":false}},{"kind":"exe_actiongroup","id":"_player._setstates","scopeRef":{"type":"string","value":"_this"}},{"kind":"hide_slidelayer","transition":"appear","objRef":{"type":"string","value":"_parent"}},{"kind":"gotoplay","window":"_current","wndtype":"normal","objRef":{"type":"string","value":"_player.5ghF2mIRRsQ.6kmd5IdIC2q"}}]},{"kind":"ontransitionin","actions":[{"kind":"exe_actiongroup","id":"_player._setstates","scopeRef":{"type":"string","value":"_this"}}]},{"kind":"onrollover","actions":[{"kind":"exe_actiongroup","id":"ActGrpSetHoverState","scopeRef":{"type":"string","value":"_this"}}]},{"kind":"onrollout","actions":[{"kind":"exe_actiongroup","id":"ActGrpClearHoverState","scopeRef":{"type":"string","value":"_this"}}]},{"kind":"onpress","actions":[{"kind":"exe_actiongroup","id":"ActGrpSetDownState","scopeRef":{"type":"string","value":"_this"}}]},{"kind":"onreleaseoutside","actions":[{"kind":"adjustvar","variable":"_down","operator":"set","value":{"type":"boolean","value":false}},{"kind":"exe_actiongroup","id":"_player._setstates","scopeRef":{"type":"string","value":"_this"}}]}]}],"startTime":-1,"elapsedTimeMode":"normal","width":1024,"height":640,"resume":true,"useHandCursor":false,"id":"67oZHL4DsAo","events":[{"kind":"ontopmostlayer","actions":[{"kind":"setactivetimeline","objRef":{"type":"string","value":"_this"}}]},{"kind":"ontransitionin","actions":[{"kind":"enable_frame_control","name":"submit","enable":false}]},{"kind":"ontransitionout","actions":[{"kind":"enable_frame_control","name":"submit","enable":true}]},{"kind":"ontransitionincomplete","actions":[{"kind":"setfocus","showrect":false,"value":{"type":"string","value":"5vmlAuLtVpO"}}]}]},{"kind":"slidelayer","depth":0,"modal":true,"pauseParent":true,"rotateXPos":512,"rotateYPos":320,"tabIndex":-1,"enableSeek":true,"enableReplay":true,"lmsId":"","timeline":{"duration":5000,"events":[{"kind":"ontimelinetick","time":0,"actions":[{"kind":"show","transition":"appear","objRef":{"type":"string","value":"6OJO47Fm5wn"}},{"kind":"show","transition":"appear","objRef":{"type":"string","value":"5YnOeyYzobr"}},{"kind":"show","transition":"appear","objRef":{"type":"string","value":"6agjZzUFuS1"}},{"kind":"show","transition":"appear","objRef":{"type":"string","value":"67F1PIeokp7"}},{"kind":"show","transition":"appear","objRef":{"type":"string","value":"5zn4ncnxwIt"}}]}]},"objects":[{"kind":"vectorshape","rotation":0,"accType":"text","cliptobounds":false,"defaultAction":"","shapemaskId":"","xPos":202,"yPos":207,"tabIndex":0,"tabEnabled":false,"xOffset":0,"yOffset":0,"rotateXPos":310,"rotateYPos":112.5,"scaleX":100,"scaleY":100,"alpha":100,"depth":1,"scrolling":false,"shuffleLock":false,"data":{"hotlinkId":"","accState":0,"vectorData":{"left":-2,"top":-2,"right":622,"bottom":227,"altText":"","pngfb":false,"pr":{"l":"Lib","i":113}},"html5data":{"xPos":0,"yPos":0,"width":621,"height":226,"strokewidth":1}},"width":620,"height":225,"resume":true,"useHandCursor":false,"id":"67F1PIeokp7"},{"kind":"vectorshape","rotation":0,"accType":"text","cliptobounds":false,"defaultAction":"","shapemaskId":"","xPos":228,"yPos":270,"tabIndex":2,"tabEnabled":false,"xOffset":0,"yOffset":0,"rotateXPos":284,"rotateYPos":-0.5,"scaleX":100,"scaleY":100,"alpha":100,"depth":2,"scrolling":false,"shuffleLock":false,"data":{"hotlinkId":"","accState":0,"vectorData":{"left":-2,"top":-2,"right":571,"bottom":2,"altText":"","pngfb":false,"pr":{"l":"Lib","i":114}},"html5data":{"xPos":0,"yPos":0,"width":569,"height":0,"strokewidth":1}},"width":569,"height":0,"resume":true,"useHandCursor":false,"id":"5zn4ncnxwIt"},{"kind":"vectorshape","rotation":0,"accType":"text","cliptobounds":false,"defaultAction":"","textLib":[{"kind":"textdata","uniqueId":"6OJO47Fm5wn_1001465369","id":"01","linkId":"txt__default_6OJO47Fm5wn","type":"vectortext","xPos":0,"yPos":0,"width":0,"height":0,"shadowIndex":-1,"vectortext":{"left":0,"top":0,"right":119,"bottom":39,"pngfb":false,"pr":{"l":"Lib","i":125}}}],"shapemaskId":"","xPos":228,"yPos":222,"tabIndex":1,"tabEnabled":true,"xOffset":0,"yOffset":0,"rotateXPos":284.5,"rotateYPos":22.5,"scaleX":100,"scaleY":100,"alpha":100,"depth":3,"scrolling":true,"shuffleLock":false,"data":{"hotlinkId":"","accState":0,"vectorData":{"left":0,"top":0,"right":569,"bottom":46,"altText":"Incorrect","pngfb":false,"pr":{"l":"Lib","i":115}},"html5data":{"xPos":0,"yPos":0,"width":569,"height":46,"strokewidth":0}},"width":569,"height":45,"resume":true,"useHandCursor":true,"id":"6OJO47Fm5wn"},{"kind":"vectorshape","rotation":0,"accType":"text","cliptobounds":false,"defaultAction":"","textLib":[{"kind":"textdata","uniqueId":"5YnOeyYzobr_-1559593924","id":"01","linkId":"txt__default_5YnOeyYzobr","type":"vectortext","xPos":0,"yPos":0,"width":0,"height":0,"shadowIndex":-1,"vectortext":{"left":0,"top":0,"right":434,"bottom":37,"pngfb":false,"pr":{"l":"Lib","i":126}}}],"shapemaskId":"","xPos":228,"yPos":277,"tabIndex":3,"tabEnabled":true,"xOffset":0,"yOffset":0,"rotateXPos":284.5,"rotateYPos":45.5,"scaleX":100,"scaleY":100,"alpha":100,"depth":4,"scrolling":true,"shuffleLock":false,"data":{"hotlinkId":"","accState":0,"vectorData":{"left":0,"top":0,"right":569,"bottom":92,"altText":"You did not select the correct response.","pngfb":false,"pr":{"l":"Lib","i":117}},"html5data":{"xPos":0,"yPos":0,"width":569,"height":92,"strokewidth":0}},"width":569,"height":91,"resume":true,"useHandCursor":true,"id":"5YnOeyYzobr"},{"kind":"vectorshape","rotation":0,"accType":"button","cliptobounds":false,"defaultAction":"onrelease","textLib":[{"kind":"textdata","uniqueId":"6rBlMT2maEL_606516450","id":"01","linkId":"txt__default_6agjZzUFuS1","type":"vectortext","xPos":0,"yPos":0,"width":0,"height":0,"shadowIndex":-1,"vectortext":{"left":0,"top":0,"right":138,"bottom":34,"pngfb":false,"pr":{"l":"Lib","i":124}}}],"shapemaskId":"","xPos":424,"yPos":383,"tabIndex":4,"tabEnabled":true,"xOffset":0,"yOffset":0,"rotateXPos":89,"rotateYPos":18,"scaleX":100,"scaleY":100,"alpha":100,"depth":5,"scrolling":true,"shuffleLock":false,"data":{"hotlinkId":"","accState":0,"vectorData":{"left":-2,"top":-2,"right":179,"bottom":37,"altText":"Continue","pngfb":false,"pr":{"l":"Lib","i":119}},"html5data":{"xPos":0,"yPos":0,"width":178,"height":36,"strokewidth":1}},"states":[{"kind":"state","name":"_default_Disabled","data":{"hotlinkId":"","accState":1,"vectorData":{"left":-2,"top":-2,"right":179,"bottom":37,"altText":"Continue","pngfb":false,"pr":{"l":"Lib","i":119}},"html5data":{"xPos":-2,"yPos":-2,"width":181,"height":39,"strokewidth":1}}},{"kind":"state","name":"_default_Down","data":{"hotlinkId":"","accState":8,"vectorData":{"left":-2,"top":-2,"right":179,"bottom":37,"altText":"Continue","pngfb":false,"pr":{"l":"Lib","i":120}},"html5data":{"xPos":-2,"yPos":-2,"width":181,"height":39,"strokewidth":1}}},{"kind":"state","name":"_default_Visited","data":{"hotlinkId":"","accState":0,"vectorData":{"left":-2,"top":-2,"right":179,"bottom":37,"altText":"Continue","pngfb":false,"pr":{"l":"Lib","i":119}},"html5data":{"xPos":-2,"yPos":-2,"width":181,"height":39,"strokewidth":1}}},{"kind":"state","name":"_default_Visited_Disabled","data":{"hotlinkId":"","accState":1,"vectorData":{"left":-2,"top":-2,"right":179,"bottom":37,"altText":"Continue","pngfb":false,"pr":{"l":"Lib","i":119}},"html5data":{"xPos":-2,"yPos":-2,"width":181,"height":39,"strokewidth":1}}},{"kind":"state","name":"_default_Down_Visited","data":{"hotlinkId":"","accState":8,"vectorData":{"left":-2,"top":-2,"right":179,"bottom":37,"altText":"Continue","pngfb":false,"pr":{"l":"Lib","i":120}},"html5data":{"xPos":-2,"yPos":-2,"width":181,"height":39,"strokewidth":1}}},{"kind":"state","name":"_default_Hover","data":{"hotlinkId":"","accState":0,"vectorData":{"left":-2,"top":-2,"right":179,"bottom":37,"altText":"Continue","pngfb":false,"pr":{"l":"Lib","i":121}},"html5data":{"xPos":-2,"yPos":-2,"width":181,"height":39,"strokewidth":1}}},{"kind":"state","name":"_default_Hover_Disabled","data":{"hotlinkId":"","accState":1,"vectorData":{"left":-2,"top":-2,"right":179,"bottom":37,"altText":"Continue","pngfb":false,"pr":{"l":"Lib","i":122}},"html5data":{"xPos":-2,"yPos":-2,"width":181,"height":39,"strokewidth":1}}},{"kind":"state","name":"_default_Hover_Down","data":{"hotlinkId":"","accState":8,"vectorData":{"left":-2,"top":-2,"right":179,"bottom":37,"altText":"Continue","pngfb":false,"pr":{"l":"Lib","i":123}},"html5data":{"xPos":-2,"yPos":-2,"width":181,"height":39,"strokewidth":1}}},{"kind":"state","name":"_default_Hover_Visited","data":{"hotlinkId":"","accState":0,"vectorData":{"left":-2,"top":-2,"right":179,"bottom":37,"altText":"Continue","pngfb":false,"pr":{"l":"Lib","i":121}},"html5data":{"xPos":-2,"yPos":-2,"width":181,"height":39,"strokewidth":1}}},{"kind":"state","name":"_default_Hover_Visited_Disabled","data":{"hotlinkId":"","accState":1,"vectorData":{"left":-2,"top":-2,"right":179,"bottom":37,"altText":"Continue","pngfb":false,"pr":{"l":"Lib","i":121}},"html5data":{"xPos":-2,"yPos":-2,"width":181,"height":39,"strokewidth":1}}},{"kind":"state","name":"_default_Hover_Down_Visited","data":{"hotlinkId":"","accState":8,"vectorData":{"left":-2,"top":-2,"right":179,"bottom":37,"altText":"Continue","pngfb":false,"pr":{"l":"Lib","i":123}},"html5data":{"xPos":-2,"yPos":-2,"width":181,"height":39,"strokewidth":1}}}],"width":178,"height":36,"resume":true,"useHandCursor":true,"id":"6agjZzUFuS1","variables":[{"kind":"variable","name":"_hover","type":"boolean","value":false,"resume":true},{"kind":"variable","name":"_down","type":"boolean","value":false,"resume":true},{"kind":"variable","name":"_disabled","type":"boolean","value":false,"resume":true},{"kind":"variable","name":"_visited","type":"boolean","value":false,"resume":true},{"kind":"variable","name":"_savevisited","type":"boolean","value":false,"resume":true},{"kind":"variable","name":"_state","type":"string","value":"_default","resume":true},{"kind":"variable","name":"_stateName","type":"string","value":"","resume":true},{"kind":"variable","name":"_tempStateName","type":"string","value":"","resume":false}],"actionGroups":{"ActGrpSetVisitedState":{"kind":"actiongroup","actions":[{"kind":"adjustvar","variable":"_savevisited","operator":"set","value":{"type":"var","value":"#_visited"}},{"kind":"adjustvar","variable":"_visited","operator":"set","value":{"type":"boolean","value":true}},{"kind":"exe_actiongroup","id":"_player._setstates","scopeRef":{"type":"string","value":"_this"}}]},"ActGrpSetHoverState":{"kind":"actiongroup","actions":[{"kind":"adjustvar","variable":"_hover","operator":"set","value":{"type":"boolean","value":true}},{"kind":"exe_actiongroup","id":"_player._setstates","scopeRef":{"type":"string","value":"_this"}}]},"ActGrpClearHoverState":{"kind":"actiongroup","actions":[{"kind":"adjustvar","variable":"_hover","operator":"set","value":{"type":"boolean","value":false}},{"kind":"exe_actiongroup","id":"_player._setstates","scopeRef":{"type":"string","value":"_this"}}]},"ActGrpSetDisabledState":{"kind":"actiongroup","actions":[{"kind":"adjustvar","variable":"_disabled","operator":"set","value":{"type":"boolean","value":true}},{"kind":"exe_actiongroup","id":"_player._setstates","scopeRef":{"type":"string","value":"_this"}}]},"ActGrpSetDownState":{"kind":"actiongroup","actions":[{"kind":"adjustvar","variable":"_down","operator":"set","value":{"type":"boolean","value":true}},{"kind":"exe_actiongroup","id":"_player._setstates","scopeRef":{"type":"string","value":"_this"}}]},"ActGrpClearStateVars":{"kind":"actiongroup","actions":[{"kind":"adjustvar","variable":"_hover","operator":"set","value":{"type":"boolean","value":false}},{"kind":"adjustvar","variable":"_down","operator":"set","value":{"type":"boolean","value":false}},{"kind":"adjustvar","variable":"_disabled","operator":"set","value":{"type":"boolean","value":false}},{"kind":"adjustvar","variable":"_visited","operator":"set","value":{"type":"boolean","value":false}},{"kind":"adjustvar","variable":"_savevisited","operator":"set","value":{"type":"boolean","value":false}}]}},"events":[{"kind":"onrelease","actions":[{"kind":"exe_actiongroup","id":"ActGrpSetVisitedState","scopeRef":{"type":"string","value":"_this"}},{"kind":"adjustvar","variable":"_hover","operator":"set","value":{"type":"boolean","value":false}},{"kind":"adjustvar","variable":"_down","operator":"set","value":{"type":"boolean","value":false}},{"kind":"exe_actiongroup","id":"_player._setstates","scopeRef":{"type":"string","value":"_this"}},{"kind":"hide_slidelayer","transition":"appear","objRef":{"type":"string","value":"_parent"}},{"kind":"gotoplay","window":"_current","wndtype":"normal","objRef":{"type":"string","value":"_player.5ghF2mIRRsQ.6kmd5IdIC2q"}}]},{"kind":"ontransitionin","actions":[{"kind":"exe_actiongroup","id":"_player._setstates","scopeRef":{"type":"string","value":"_this"}}]},{"kind":"onrollover","actions":[{"kind":"exe_actiongroup","id":"ActGrpSetHoverState","scopeRef":{"type":"string","value":"_this"}}]},{"kind":"onrollout","actions":[{"kind":"exe_actiongroup","id":"ActGrpClearHoverState","scopeRef":{"type":"string","value":"_this"}}]},{"kind":"onpress","actions":[{"kind":"exe_actiongroup","id":"ActGrpSetDownState","scopeRef":{"type":"string","value":"_this"}}]},{"kind":"onreleaseoutside","actions":[{"kind":"adjustvar","variable":"_down","operator":"set","value":{"type":"boolean","value":false}},{"kind":"exe_actiongroup","id":"_player._setstates","scopeRef":{"type":"string","value":"_this"}}]}]}],"startTime":-1,"elapsedTimeMode":"normal","width":1024,"height":640,"resume":true,"useHandCursor":false,"id":"5VCNWpcx1RT","events":[{"kind":"ontopmostlayer","actions":[{"kind":"setactivetimeline","objRef":{"type":"string","value":"_this"}}]},{"kind":"ontransitionin","actions":[{"kind":"enable_frame_control","name":"submit","enable":false}]},{"kind":"ontransitionout","actions":[{"kind":"enable_frame_control","name":"submit","enable":true}]},{"kind":"ontransitionincomplete","actions":[{"kind":"setfocus","showrect":false,"value":{"type":"string","value":"6OJO47Fm5wn"}}]}]}],"showAnimationId":"5Vjnsvl11On","lmsId":"Slide12","width":1024,"height":640,"resume":true,"background":{"type":"fill","fill":{"type":"linear","rotation":90,"colors":[{"kind":"color","rgb":"0xFFFFFF","alpha":100,"stop":0}]}},"id":"6mWG3aO8x2D","actionGroups":{"ActGrpOnSubmitButtonClick":{"kind":"actiongroup","actions":[{"kind":"if_action","condition":{"statement":{"kind":"or","statements":[{"kind":"compare","operator":"eq","valuea":"6ogZkw7bRr2.5fbpztO9r1c.#_checked","typea":"var","valueb":true,"typeb":"boolean"},{"kind":"compare","operator":"eq","valuea":"6ogZkw7bRr2.5d4PB9puN9Z.#_checked","typea":"var","valueb":true,"typeb":"boolean"},{"kind":"compare","operator":"eq","valuea":"6ogZkw7bRr2.6gbEO7F9Ufm.#_checked","typea":"var","valueb":true,"typeb":"boolean"}]}},"thenActions":[{"kind":"eval_interaction","id":"_this.6TCCQEAasu6"}],"elseActions":[{"kind":"gotoplay","window":"MessageWnd","wndtype":"normal","objRef":{"type":"string","value":"_player.MsgScene_6B6Gl1G22HC.InvalidPromptSlide"}}]}]},"ReviewInt_6ogZkw7bRr2":{"kind":"actiongroup","actions":[{"kind":"set_enabled","objRef":{"type":"string","value":"6ogZkw7bRr2.5fbpztO9r1c"},"enabled":{"type":"boolean","value":false}},{"kind":"set_enabled","objRef":{"type":"string","value":"6ogZkw7bRr2.5d4PB9puN9Z"},"enabled":{"type":"boolean","value":false}},{"kind":"set_enabled","objRef":{"type":"string","value":"6ogZkw7bRr2.6gbEO7F9Ufm"},"enabled":{"type":"boolean","value":false}},{"kind":"if_action","condition":{"statement":{"kind":"compare","operator":"eq","valuea":"6TCCQEAasu6.$Status","typea":"property","valueb":"correct","typeb":"string"}},"thenActions":[{"kind":"show","transition":"appear","objRef":{"type":"string","value":"6ogZkw7bRr2_CorrectReview"}}],"elseActions":[{"kind":"show","transition":"appear","objRef":{"type":"string","value":"6ogZkw7bRr2_IncorrectReview"}}]},{"kind":"if_action","condition":{"statement":{"kind":"compare","operator":"eq","valuea":"_player.#CurrentQuiz_6ogZkw7bRr2","typea":"var","valueb":"5fdifdYsyk8","typeb":"string"}},"thenActions":[{"kind":"exe_actiongroup","id":"SetLayout_pxabnsnfns10111000101"},{"kind":"if_action","condition":{"statement":{"kind":"compare","operator":"eq","valuea":"_player.5fdifdYsyk8.$Passed","typea":"property","valueb":true,"typeb":"boolean"}},"thenActions":[{"kind":"exe_actiongroup","id":"ReviewIntCorrectIncorrect_6ogZkw7bRr2"}]},{"kind":"if_action","condition":{"statement":{"kind":"compare","operator":"eq","valuea":"_player.5fdifdYsyk8.$Passed","typea":"property","valueb":false,"typeb":"boolean"}},"thenActions":[{"kind":"exe_actiongroup","id":"ReviewIntCorrectIncorrect_6ogZkw7bRr2"}]}]}]},"ReviewIntCorrectIncorrect_6ogZkw7bRr2":{"kind":"actiongroup","actions":[{"kind":"set_enabled","objRef":{"type":"string","value":"6ogZkw7bRr2.5fbpztO9r1c"},"enabled":{"type":"boolean","value":false}},{"kind":"if_action","condition":{"statement":{"kind":"compare","operator":"eq","valuea":"6ogZkw7bRr2.5d4PB9puN9Z.$OnStage","typea":"property","valueb":false,"typeb":"boolean"}},"thenActions":[{"kind":"show","transition":"appear","objRef":{"type":"string","value":"6ogZkw7bRr2.5d4PB9puN9Z"}}]},{"kind":"adjustvar","variable":"6ogZkw7bRr2.5d4PB9puN9Z._hover","operator":"set","value":{"type":"boolean","value":false}},{"kind":"adjustvar","variable":"6ogZkw7bRr2.5d4PB9puN9Z._down","operator":"set","value":{"type":"boolean","value":false}},{"kind":"adjustvar","variable":"6ogZkw7bRr2.5d4PB9puN9Z._disabled","operator":"set","value":{"type":"boolean","value":false}},{"kind":"exe_actiongroup","id":"6ogZkw7bRr2.5d4PB9puN9Z.ActGrpSetReviewState"},{"kind":"set_enabled","objRef":{"type":"string","value":"6ogZkw7bRr2.5d4PB9puN9Z"},"enabled":{"type":"boolean","value":false}},{"kind":"set_enabled","objRef":{"type":"string","value":"6ogZkw7bRr2.6gbEO7F9Ufm"},"enabled":{"type":"boolean","value":false}}]},"AnsweredInt_6ogZkw7bRr2":{"kind":"actiongroup","actions":[{"kind":"exe_actiongroup","id":"DisableChoices_6ogZkw7bRr2"},{"kind":"if_action","condition":{"statement":{"kind":"compare","operator":"eq","valuea":"$WindowId","typea":"property","valueb":"_frame","typeb":"string"}},"thenActions":[{"kind":"set_frame_layout","name":"pxabnsnfns10111000101"}],"elseActions":[{"kind":"set_window_control_layout","name":"pxabnsnfns10111000101"}]}]},"DisableChoices_6ogZkw7bRr2":{"kind":"actiongroup","actions":[{"kind":"exe_actiongroup","id":"6ogZkw7bRr2.5fbpztO9r1c.ActGrpSetDisabledState"},{"kind":"exe_actiongroup","id":"6ogZkw7bRr2.5d4PB9puN9Z.ActGrpSetDisabledState"},{"kind":"exe_actiongroup","id":"6ogZkw7bRr2.6gbEO7F9Ufm.ActGrpSetDisabledState"}]},"6ogZkw7bRr2_CheckAnswered":{"kind":"actiongroup","actions":[{"kind":"if_action","condition":{"statement":{"kind":"or","statements":[{"kind":"compare","operator":"eq","valuea":"6TCCQEAasu6.$Status","typea":"property","valueb":"correct","typeb":"string"},{"kind":"compare","operator":"eq","valuea":"_player.5fdifdYsyk8.$QuizComplete","typea":"property","valueb":true,"typeb":"boolean"}]}},"thenActions":[{"kind":"exe_actiongroup","id":"AnsweredInt_6ogZkw7bRr2"}],"elseActions":[{"kind":"if_action","condition":{"statement":{"kind":"compare","operator":"eq","valuea":"6TCCQEAasu6.$Status","typea":"property","valueb":"incorrect","typeb":"string"}},"thenActions":[{"kind":"if_action","condition":{"statement":{"kind":"compare","operator":"gte","valuea":"6TCCQEAasu6.$AttemptCount","typea":"property","valueb":1,"typeb":"number"}},"thenActions":[{"kind":"exe_actiongroup","id":"AnsweredInt_6ogZkw7bRr2"}]}]}]}]},"SetLayout_pxabnsnfns10111000101":{"kind":"actiongroup","actions":[{"kind":"if_action","condition":{"statement":{"kind":"compare","operator":"eq","valuea":"$WindowId","typea":"property","valueb":"_frame","typeb":"string"}},"thenActions":[{"kind":"set_frame_layout","name":"pxabnsnfns10111000101"}],"elseActions":[{"kind":"set_window_control_layout","name":"pxabnsnfns10111000101"}]}]},"CloseFeedback":{"kind":"actiongroup","actions":[{"kind":"if_action","condition":{"statement":{"kind":"compare","operator":"eq","valuea":"_player.5fdifdYsyk8.$QuizComplete","typea":"property","valueb":true,"typeb":"boolean"}},"thenActions":[{"kind":"hide_slidelayer","transition":"appear","objRef":{"type":"string","value":"67oZHL4DsAo"}},{"kind":"hide_slidelayer","transition":"appear","objRef":{"type":"string","value":"5VCNWpcx1RT"}}]}]},"NavigationRestrictionNextSlide_6mWG3aO8x2D":{"kind":"actiongroup","actions":[{"kind":"gotoplay","window":"_current","wndtype":"normal","objRef":{"type":"string","value":"_parent.6kmd5IdIC2q"}}]},"NavigationRestrictionPreviousSlide_6mWG3aO8x2D":{"kind":"actiongroup","actions":[{"kind":"history_prev"}]}},"events":[{"kind":"onbeforeslidein","actions":[{"kind":"if_action","condition":{"statement":{"kind":"compare","operator":"eq","valuea":"$WindowId","typea":"property","valueb":"_frame","typeb":"string"}},"thenActions":[{"kind":"set_frame_layout","name":"npnxnanbsnfns10111000101"}],"elseActions":[{"kind":"set_window_control_layout","name":"npnxnanbsnfns10111000101"}]}]},{"kind":"onsubmitslide","actions":[{"kind":"exe_actiongroup","id":"ActGrpOnSubmitButtonClick"}]},{"kind":"ontransitionin","actions":[{"kind":"if_action","condition":{"statement":{"kind":"and","statements":[{"kind":"compare","operator":"eq","valuea":"_player.#TimelineCompleted_6mWG3aO8x2D","typea":"var","valueb":false,"typeb":"boolean"},{"kind":"compare","operator":"eq","valuea":"_player.#ReviewMode_6ogZkw7bRr2","typea":"var","valueb":false,"typeb":"boolean"}]}},"thenActions":[{"kind":"enable_window_control","name":"next","enable":false},{"kind":"enable_window_control","name":"swiperight","enable":false}]},{"kind":"adjustvar","variable":"_player.LastSlideViewed_6B6Gl1G22HC","operator":"set","value":{"type":"string","value":"_player."}},{"kind":"adjustvar","variable":"_player.LastSlideViewed_6B6Gl1G22HC","operator":"add","value":{"type":"property","value":"$AbsoluteId"}},{"kind":"if_action","condition":{"statement":{"kind":"compare","operator":"eq","valuea":"_player.#ReviewMode_6ogZkw7bRr2","typea":"var","valueb":true,"typeb":"boolean"}},"thenActions":[{"kind":"exe_actiongroup","id":"ReviewInt_6ogZkw7bRr2"}],"elseActions":[{"kind":"exe_actiongroup","id":"6ogZkw7bRr2_CheckAnswered"}]},{"kind":"exe_actiongroup","id":"CloseFeedback"}]},{"kind":"onnextslide","actions":[{"kind":"if_action","condition":{"statement":{"kind":"compare","operator":"eq","valuea":"_player.#ReviewMode_6ogZkw7bRr2","typea":"var","valueb":true,"typeb":"boolean"}},"thenActions":[{"kind":"if_action","condition":{"statement":{"kind":"compare","operator":"eq","valuea":"_player.#CurrentQuiz_6ogZkw7bRr2","typea":"var","valueb":"5fdifdYsyk8","typeb":"string"}},"thenActions":[{"kind":"nextviewedslide","quizRef":{"type":"string","value":"_player.5fdifdYsyk8"},"completed_slide_ref":{"type":"string","value":"_player.6UAa0aFpw1T.6kasBAZsXTU"},"status_filter":""}],"elseActions":[]}],"elseActions":[{"kind":"if_action","condition":{"statement":{"kind":"compare","operator":"eq","valuea":"_player.#RetryMode_6ogZkw7bRr2","typea":"var","valueb":true,"typeb":"boolean"}},"thenActions":[{"kind":"if_action","condition":{"statement":{"kind":"compare","operator":"eq","valuea":"_player.#CurrentQuiz_6ogZkw7bRr2","typea":"var","valueb":"5fdifdYsyk8","typeb":"string"}},"thenActions":[{"kind":"nextviewedslide","quizRef":{"type":"string","value":"_player.5fdifdYsyk8"},"completed_slide_ref":{"type":"string","value":"_player.6UAa0aFpw1T.6kasBAZsXTU"},"status_filter":""}],"elseActions":[]}],"elseActions":[{"kind":"exe_actiongroup","id":"NavigationRestrictionNextSlide_6mWG3aO8x2D"}]}]}]},{"kind":"onprevslide","actions":[{"kind":"exe_actiongroup","id":"NavigationRestrictionPreviousSlide_6mWG3aO8x2D"}]},{"kind":"ontimelinecomplete","actions":[{"kind":"adjustvar","variable":"_player.TimelineCompleted_6mWG3aO8x2D","operator":"set","value":{"type":"boolean","value":true}},{"kind":"enable_window_control","name":"next","enable":true},{"kind":"enable_window_control","name":"swiperight","enable":true}]}]}');
