# Supplementary material for: Interactive Case-Based Childhood Adversity and Trauma-Informed Care Electronic Modules for Pediatric Primary Care
Source: MedEdPORTAL. 2020 Oct 12;16:10990. doi: 10.15766/mep_2374-8265.10990 (PMC7549390; doi:10.15766/mep_2374-8265.10990)
Supplement: Supplementary file 1 — CA-TIC Premodule folderCA-TIC Module 1 folderCA-TIC Module 2 folderCA-TIC Module 3 folderImage Citations.docxCA-TIC Evaluation.docx [file mep_2374-8265.10990-s001.zip › B. CA-TIC Module 1/html5/data/js/6prEoeqxfxY.js]

window.globalProvideData('slide', '{"title":"Trauma Screening Examples","trackViews":true,"showMenuResultIcon":false,"viewGroupId":"","historyGroupId":"","videoZoom":"","scrolling":false,"transition":"tween","slideLock":false,"navIndex":-1,"globalAudioId":"","thumbnailid":"","slideNumberInScene":15,"includeInSlideCounts":true,"presenterRef":{"id":"none"},"showAnimationId":"6R1nAP574Xd","lmsId":"Slide15","width":1024,"height":640,"resume":false,"background":{"type":"fill","fill":{"type":"linear","rotation":90,"colors":[{"kind":"color","rgb":"0xFFFFFF","alpha":100,"stop":0}]}},"id":"6prEoeqxfxY","actionGroups":{"ActGrpOnNextButtonClick":{"kind":"actiongroup","actions":[{"kind":"gotoplay","window":"_current","wndtype":"normal","objRef":{"type":"string","value":"_player.5ghF2mIRRsQ.6brgs78cErL"}}]},"ActGrpOnPrevButtonClick":{"kind":"actiongroup","actions":[{"kind":"history_prev"}]},"NavigationRestrictionNextSlide_6prEoeqxfxY":{"kind":"actiongroup","actions":[{"kind":"exe_actiongroup","id":"ActGrpOnNextButtonClick"}]},"NavigationRestrictionPreviousSlide_6prEoeqxfxY":{"kind":"actiongroup","actions":[{"kind":"exe_actiongroup","id":"ActGrpOnPrevButtonClick"}]}},"events":[{"kind":"onbeforeslidein","actions":[{"kind":"if_action","condition":{"statement":{"kind":"compare","operator":"eq","valuea":"$WindowId","typea":"property","valueb":"_frame","typeb":"string"}},"thenActions":[{"kind":"set_frame_layout","name":"pxabnsnfns10111000101"}],"elseActions":[{"kind":"set_window_control_layout","name":"pxabnsnfns10111000101"}]}]},{"kind":"onnextslide","actions":[{"kind":"exe_actiongroup","id":"NavigationRestrictionNextSlide_6prEoeqxfxY"}]},{"kind":"onprevslide","actions":[{"kind":"exe_actiongroup","id":"NavigationRestrictionPreviousSlide_6prEoeqxfxY"}]},{"kind":"ontransitionin","actions":[{"kind":"if_action","condition":{"statement":{"kind":"and","statements":[{"kind":"compare","operator":"eq","valuea":"_player.#TimelineCompleted_6prEoeqxfxY","typea":"var","valueb":false,"typeb":"boolean"}]}},"thenActions":[{"kind":"enable_window_control","name":"next","enable":false},{"kind":"enable_window_control","name":"swiperight","enable":false}]},{"kind":"adjustvar","variable":"_player.LastSlideViewed_6B6Gl1G22HC","operator":"set","value":{"type":"string","value":"_player."}},{"kind":"adjustvar","variable":"_player.LastSlideViewed_6B6Gl1G22HC","operator":"add","value":{"type":"property","value":"$AbsoluteId"}}]},{"kind":"ontimelinecomplete","actions":[{"kind":"adjustvar","variable":"_player.TimelineCompleted_6prEoeqxfxY","operator":"set","value":{"type":"boolean","value":true}},{"kind":"enable_window_control","name":"next","enable":true},{"kind":"enable_window_control","name":"swiperight","enable":true}]}],"slideLayers":[{"audiolib":[{"kind":"audio","assetId":30,"id":"6hPOg9m9Lj5"}],"enableSeek":true,"enableReplay":true,"timeline":{"duration":49397,"events":[{"kind":"ontimelinetick","time":0,"actions":[{"kind":"show","transition":"appear","objRef":{"type":"string","value":"6LsOKqI6zLo"}},{"kind":"show","transition":"appear","objRef":{"type":"string","value":"6KVLmz72v1V"}},{"kind":"show","transition":"custom","animationId":"Entrance","reverse":false,"objRef":{"type":"string","value":"5ppBMMEcIwz"}},{"kind":"media_seek","position":0,"objRef":{"type":"string","value":"6hPOg9m9Lj5"}},{"kind":"media_play","objRef":{"type":"string","value":"6hPOg9m9Lj5"}},{"kind":"set_volume","volume":75,"objRef":{"type":"string","value":"6hPOg9m9Lj5"}},{"kind":"show","transition":"appear","objRef":{"type":"string","value":"6cC3PCB6dUg"}}]},{"kind":"ontimelinetick","time":5000,"actions":[{"kind":"show","transition":"custom","animationId":"Entrance","reverse":false,"objRef":{"type":"string","value":"6P04UCwgM56"}}]},{"kind":"ontimelinetick","time":11750,"actions":[{"kind":"hide","transition":"custom","animationId":"Exit","reverse":false,"objRef":{"type":"string","value":"6P04UCwgM56"}}]},{"kind":"ontimelinetick","time":12500,"actions":[{"kind":"show","transition":"custom","animationId":"Entrance","reverse":false,"objRef":{"type":"string","value":"5Z0waTkaFYW"}}]},{"kind":"ontimelinetick","time":29000,"actions":[{"kind":"hide","transition":"custom","animationId":"Exit","reverse":false,"objRef":{"type":"string","value":"5Z0waTkaFYW"}}]},{"kind":"ontimelinetick","time":29750,"actions":[{"kind":"show","transition":"custom","animationId":"Entrance","reverse":false,"objRef":{"type":"string","value":"6MnQoMByB0c"}}]}]},"objects":[{"kind":"vectorshape","rotation":0,"accType":"image","cliptobounds":false,"defaultAction":"","imagelib":[{"kind":"imagedata","assetId":0,"id":"01","url":"story_content/6pj5DG5xGK8_DX2048_DY2048.swf","type":"normal","altText":"Trauma Informed Care_Body Template_2.png","width":1024,"height":640,"mobiledx":0,"mobiledy":0}],"shapemaskId":"","xPos":0,"yPos":0,"tabIndex":0,"tabEnabled":true,"xOffset":0,"yOffset":0,"rotateXPos":512,"rotateYPos":320,"scaleX":100,"scaleY":100,"alpha":100,"depth":1,"scrolling":false,"shuffleLock":false,"data":{"hotlinkId":"","accState":0,"vectorData":{"left":0,"top":0,"right":1024,"bottom":640,"altText":"Trauma Informed Care_Body Template_2.png","pngfb":false,"pr":{"l":"Lib","i":0}},"html5data":{"xPos":0,"yPos":0,"width":1024,"height":640,"strokewidth":0}},"width":1024,"height":640,"resume":false,"useHandCursor":true,"id":"6cC3PCB6dUg"},{"kind":"vectorshape","rotation":0,"accType":"image","cliptobounds":false,"defaultAction":"","imagelib":[{"kind":"imagedata","assetId":10,"id":"01","url":"story_content/6nAYD602p6V_DX1762_DY1762.swf","type":"normal","altText":"magnetic-board-2614939_1920.png","width":1569,"height":1057,"mobiledx":0,"mobiledy":0}],"shapemaskId":"","xPos":81,"yPos":65,"tabIndex":2,"tabEnabled":true,"xOffset":0,"yOffset":0,"rotateXPos":440.5,"rotateYPos":280.5,"scaleX":100,"scaleY":100,"alpha":100,"depth":2,"scrolling":true,"shuffleLock":false,"data":{"hotlinkId":"","accState":0,"vectorData":{"left":0,"top":0,"right":881,"bottom":561,"altText":"magnetic-board-2614939_1920.png","pngfb":false,"pr":{"l":"Lib","i":27}},"html5data":{"xPos":0,"yPos":0,"width":881,"height":561,"strokewidth":0}},"width":881,"height":561,"resume":false,"useHandCursor":true,"id":"6LsOKqI6zLo"},{"kind":"vectorshape","rotation":0,"accType":"text","cliptobounds":false,"defaultAction":"","textLib":[{"kind":"textdata","uniqueId":"6KVLmz72v1V_578519204","id":"01","linkId":"txt__default_6KVLmz72v1V","type":"vectortext","xPos":0,"yPos":0,"width":0,"height":0,"shadowIndex":-1,"vectortext":{"left":0,"top":0,"right":436,"bottom":44,"pngfb":false,"pr":{"l":"Lib","i":156}}}],"shapemaskId":"","xPos":12,"yPos":13,"tabIndex":1,"tabEnabled":true,"xOffset":0,"yOffset":0,"rotateXPos":493,"rotateYPos":24.5,"scaleX":100,"scaleY":100,"alpha":100,"depth":3,"scrolling":true,"shuffleLock":false,"data":{"hotlinkId":"","accState":0,"vectorData":{"left":0,"top":0,"right":986,"bottom":49,"altText":"Trauma Screening Examples","pngfb":false,"pr":{"l":"Lib","i":30}},"html5data":{"xPos":0,"yPos":0,"width":986,"height":49,"strokewidth":0}},"width":986,"height":49,"resume":false,"useHandCursor":true,"id":"6KVLmz72v1V"},{"kind":"vectorshape","rotation":0,"accType":"text","cliptobounds":false,"defaultAction":"","textLib":[{"kind":"textdata","uniqueId":"5ppBMMEcIwz_710841969","id":"01","linkId":"txt__default_5ppBMMEcIwz","type":"vectortext","xPos":0,"yPos":0,"width":0,"height":0,"shadowIndex":-1,"vectortext":{"left":0,"top":0,"right":758,"bottom":75,"pngfb":false,"pr":{"l":"Lib","i":158}}}],"shapemaskId":"","xPos":125,"yPos":124,"tabIndex":3,"tabEnabled":true,"xOffset":0,"yOffset":0,"rotateXPos":407,"rotateYPos":40,"scaleX":100,"scaleY":100,"alpha":100,"depth":4,"scrolling":true,"shuffleLock":false,"data":{"hotlinkId":"","accState":0,"vectorData":{"left":0,"top":0,"right":814,"bottom":80,"altText":"Here are some examples of language that can be used when screening for trauma: ","pngfb":false,"pr":{"l":"Lib","i":157}},"html5data":{"xPos":0,"yPos":0,"width":814,"height":80,"strokewidth":0}},"animations":[{"kind":"animation","id":"Entrance","duration":750,"hidetextatstart":true,"animateshapewithtext":false,"tweens":[{"kind":"tween","time":0,"duration":750,"position":{"relativerotation":false,"relativestartpoint":false,"path":[{"kind":"segment","type":"line","anchora":{"x":"$RawXPos","y":"$RawYPos","dx":"-944","dy":"0"},"anchorb":{"x":"$RawXPos","y":"$RawYPos","dx":"0","dy":"0"}}],"duration":750,"easing":"cubic","easingdir":"easeout"}}]}],"width":814,"height":80,"resume":false,"useHandCursor":true,"id":"5ppBMMEcIwz"},{"kind":"vectorshape","rotation":0,"accType":"text","cliptobounds":false,"defaultAction":"","textLib":[{"kind":"textdata","uniqueId":"6P04UCwgM56_-332957879","id":"01","linkId":"txt__default_6P04UCwgM56","type":"vectortext","xPos":0,"yPos":0,"width":0,"height":0,"shadowIndex":-1,"vectortext":{"left":0,"top":0,"right":727,"bottom":92,"pngfb":false,"pr":{"l":"Lib","i":160}}}],"shapemaskId":"","xPos":136,"yPos":250,"tabIndex":6,"tabEnabled":true,"xOffset":0,"yOffset":0,"rotateXPos":386.5,"rotateYPos":48.5,"scaleX":100,"scaleY":100,"alpha":100,"depth":5,"scrolling":true,"shuffleLock":false,"data":{"hotlinkId":"","accState":0,"vectorData":{"left":0,"top":0,"right":773,"bottom":97,"altText":"1.\\tSince the last time I saw you and Kevin for his well child \\r\\tcheck, has anything scary or stressful happened to you or \\r\\tyour child? ","pngfb":false,"pr":{"l":"Lib","i":159}},"html5data":{"xPos":0,"yPos":0,"width":773,"height":97,"strokewidth":0}},"animations":[{"kind":"animation","id":"Entrance","duration":750,"hidetextatstart":true,"animateshapewithtext":false,"tweens":[{"kind":"tween","time":0,"duration":750,"mask":{"type":"wipe","settings":[{"kind":"setting","name":"direction","value":"fromleft"}],"duration":750,"easing":"linear","easingdir":"easeinout"}}]},{"kind":"animation","id":"Exit","duration":750,"hidetextatend":true,"animateshapewithtext":false,"tweens":[{"kind":"tween","time":0,"duration":750,"alpha":{"path":[{"kind":"segment","start":"100","dstart":"0","end":"0","dend":"0"}],"duration":750,"easing":"linear","easingdir":"easeout"}}]}],"width":773,"height":97,"resume":false,"useHandCursor":true,"id":"6P04UCwgM56"},{"kind":"vectorshape","rotation":0,"accType":"text","cliptobounds":false,"defaultAction":"","textLib":[{"kind":"textdata","uniqueId":"5Z0waTkaFYW_669887173","id":"01","linkId":"txt__default_5Z0waTkaFYW","type":"vectortext","xPos":0,"yPos":0,"width":0,"height":0,"shadowIndex":-1,"vectortext":{"left":0,"top":0,"right":737,"bottom":150,"pngfb":false,"pr":{"l":"Lib","i":162}}}],"shapemaskId":"","xPos":132,"yPos":249,"tabIndex":4,"tabEnabled":true,"xOffset":0,"yOffset":0,"rotateXPos":377,"rotateYPos":77.5,"scaleX":100,"scaleY":100,"alpha":100,"depth":6,"scrolling":true,"shuffleLock":false,"data":{"hotlinkId":"","accState":0,"vectorData":{"left":0,"top":0,"right":754,"bottom":155,"altText":"2.\\tScary or traumatic events that may have happened in our \\tpast can make it hard to manage our health, take care of \\tourselves and our family.  Therefore, is it okay if i ask you, \\thas anything stressful or scary happened to you or Kevin\\tsince the last time we saw each other?  ","pngfb":false,"pr":{"l":"Lib","i":161}},"html5data":{"xPos":0,"yPos":0,"width":754,"height":155,"strokewidth":0}},"animations":[{"kind":"animation","id":"Entrance","duration":750,"hidetextatstart":true,"animateshapewithtext":false,"tweens":[{"kind":"tween","time":0,"duration":750,"mask":{"type":"wipe","settings":[{"kind":"setting","name":"direction","value":"fromleft"}],"duration":750,"easing":"linear","easingdir":"easeinout"}}]},{"kind":"animation","id":"Exit","duration":750,"hidetextatend":true,"animateshapewithtext":false,"tweens":[{"kind":"tween","time":0,"duration":750,"alpha":{"path":[{"kind":"segment","start":"100","dstart":"0","end":"0","dend":"0"}],"duration":750,"easing":"linear","easingdir":"easeout"}}]}],"width":754,"height":155,"resume":false,"useHandCursor":true,"id":"5Z0waTkaFYW"},{"kind":"vectorshape","rotation":0,"accType":"text","cliptobounds":false,"defaultAction":"","textLib":[{"kind":"textdata","uniqueId":"6MnQoMByB0c_1495034708","id":"01","linkId":"txt__default_6MnQoMByB0c","type":"vectortext","xPos":0,"yPos":0,"width":0,"height":0,"shadowIndex":-1,"vectortext":{"left":0,"top":0,"right":748,"bottom":179,"pngfb":false,"pr":{"l":"Lib","i":164}}}],"shapemaskId":"","xPos":133,"yPos":249,"tabIndex":5,"tabEnabled":true,"xOffset":0,"yOffset":0,"rotateXPos":390.5,"rotateYPos":92,"scaleX":100,"scaleY":100,"alpha":100,"depth":7,"scrolling":true,"shuffleLock":false,"data":{"hotlinkId":"","accState":0,"vectorData":{"left":0,"top":0,"right":781,"bottom":184,"altText":"3.\\tThe literature has shown that stress in one’s life can affect \\ttheir health. Therefore, in this clinic, we routinely screen \\tour patients for any stressful or scary events that have \\thappened so that we can take the best care of our patients \\tas possible.  Has anything like this happened to Kevin \\trecently?    ","pngfb":false,"pr":{"l":"Lib","i":163}},"html5data":{"xPos":0,"yPos":0,"width":781,"height":184,"strokewidth":0}},"animations":[{"kind":"animation","id":"Entrance","duration":750,"hidetextatstart":true,"animateshapewithtext":false,"tweens":[{"kind":"tween","time":0,"duration":750,"mask":{"type":"wipe","settings":[{"kind":"setting","name":"direction","value":"fromleft"}],"duration":750,"easing":"linear","easingdir":"easeinout"}}]}],"width":781,"height":184,"resume":false,"useHandCursor":true,"id":"6MnQoMByB0c"}],"startTime":-1,"elapsedTimeMode":"normal","animations":[{"kind":"animation","id":"6R1nAP574Xd","duration":700,"hidetextatstart":true,"animateshapewithtext":false,"tweens":[{"kind":"tween","time":0,"duration":700,"alpha":{"path":[{"kind":"segment","start":"0","dstart":"0","end":"100","dend":"0"}],"duration":700,"easing":"linear","easingdir":"easein"}}]}],"useHandCursor":false,"resume":false,"kind":"slidelayer","isBaseLayer":true}]}');
