# Supplementary material for: Interactive Case-Based Childhood Adversity and Trauma-Informed Care Electronic Modules for Pediatric Primary Care
Source: MedEdPORTAL. 2020 Oct 12;16:10990. doi: 10.15766/mep_2374-8265.10990 (PMC7549390; doi:10.15766/mep_2374-8265.10990)
Supplement: Supplementary file 1 — CA-TIC Premodule folderCA-TIC Module 1 folderCA-TIC Module 2 folderCA-TIC Module 3 folderImage Citations.docxCA-TIC Evaluation.docx [file mep_2374-8265.10990-s001.zip › B. CA-TIC Module 1/html5/data/js/6ZAYOab58gJ.js]

window.globalProvideData('slide', '{"title":"Case  Revisited","trackViews":true,"showMenuResultIcon":false,"viewGroupId":"","historyGroupId":"","videoZoom":"","scrolling":false,"transition":"tween","slideLock":false,"navIndex":-1,"globalAudioId":"","thumbnailid":"","slideNumberInScene":19,"includeInSlideCounts":true,"presenterRef":{"id":"none"},"showAnimationId":"5YXSvTRtO4j","lmsId":"Slide19","width":1024,"height":640,"resume":false,"background":{"type":"fill","fill":{"type":"linear","rotation":90,"colors":[{"kind":"color","rgb":"0xFFFFFF","alpha":100,"stop":0}]}},"id":"6ZAYOab58gJ","actionGroups":{"ActGrpOnNextButtonClick":{"kind":"actiongroup","actions":[{"kind":"gotoplay","window":"_current","wndtype":"normal","objRef":{"type":"string","value":"_player.5ghF2mIRRsQ.5ZaWRv9zoCv"}}]},"ActGrpOnPrevButtonClick":{"kind":"actiongroup","actions":[{"kind":"history_prev"}]},"NavigationRestrictionNextSlide_6ZAYOab58gJ":{"kind":"actiongroup","actions":[{"kind":"exe_actiongroup","id":"ActGrpOnNextButtonClick"}]},"NavigationRestrictionPreviousSlide_6ZAYOab58gJ":{"kind":"actiongroup","actions":[{"kind":"exe_actiongroup","id":"ActGrpOnPrevButtonClick"}]}},"events":[{"kind":"onbeforeslidein","actions":[{"kind":"if_action","condition":{"statement":{"kind":"compare","operator":"eq","valuea":"$WindowId","typea":"property","valueb":"_frame","typeb":"string"}},"thenActions":[{"kind":"set_frame_layout","name":"pxabnsnfns10111000101"}],"elseActions":[{"kind":"set_window_control_layout","name":"pxabnsnfns10111000101"}]}]},{"kind":"onnextslide","actions":[{"kind":"exe_actiongroup","id":"NavigationRestrictionNextSlide_6ZAYOab58gJ"}]},{"kind":"onprevslide","actions":[{"kind":"exe_actiongroup","id":"NavigationRestrictionPreviousSlide_6ZAYOab58gJ"}]},{"kind":"ontransitionin","actions":[{"kind":"if_action","condition":{"statement":{"kind":"and","statements":[{"kind":"compare","operator":"eq","valuea":"_player.#TimelineCompleted_6ZAYOab58gJ","typea":"var","valueb":false,"typeb":"boolean"}]}},"thenActions":[{"kind":"enable_window_control","name":"next","enable":false},{"kind":"enable_window_control","name":"swiperight","enable":false}]},{"kind":"adjustvar","variable":"_player.LastSlideViewed_6B6Gl1G22HC","operator":"set","value":{"type":"string","value":"_player."}},{"kind":"adjustvar","variable":"_player.LastSlideViewed_6B6Gl1G22HC","operator":"add","value":{"type":"property","value":"$AbsoluteId"}}]},{"kind":"ontimelinecomplete","actions":[{"kind":"adjustvar","variable":"_player.TimelineCompleted_6ZAYOab58gJ","operator":"set","value":{"type":"boolean","value":true}},{"kind":"enable_window_control","name":"next","enable":true},{"kind":"enable_window_control","name":"swiperight","enable":true}]}],"slideLayers":[{"audiolib":[{"kind":"audio","assetId":36,"id":"6cfDVHruRyK"}],"enableSeek":true,"enableReplay":true,"timeline":{"duration":11042,"events":[{"kind":"ontimelinetick","time":0,"actions":[{"kind":"show","transition":"appear","objRef":{"type":"string","value":"5aGQ9D2Rdkw"}},{"kind":"show","transition":"appear","objRef":{"type":"string","value":"6ENHJs3G7jN"}},{"kind":"show","transition":"appear","objRef":{"type":"string","value":"6qimvb774pM"}},{"kind":"media_seek","position":0,"objRef":{"type":"string","value":"6cfDVHruRyK"}},{"kind":"media_play","objRef":{"type":"string","value":"6cfDVHruRyK"}},{"kind":"set_volume","volume":75,"objRef":{"type":"string","value":"6cfDVHruRyK"}},{"kind":"show","transition":"appear","objRef":{"type":"string","value":"6cC3PCB6dUg"}}]},{"kind":"ontimelinetick","time":1250,"actions":[{"kind":"show","transition":"custom","animationId":"Entrance","reverse":false,"objRef":{"type":"string","value":"6mjyGMzk20T"}}]},{"kind":"ontimelinetick","time":5250,"actions":[{"kind":"show","transition":"custom","animationId":"Entrance","reverse":false,"objRef":{"type":"string","value":"5xNoEmbFkd4"}}]}]},"objects":[{"kind":"vectorshape","rotation":0,"accType":"image","cliptobounds":false,"defaultAction":"","imagelib":[{"kind":"imagedata","assetId":0,"id":"01","url":"story_content/6pj5DG5xGK8_DX2048_DY2048.swf","type":"normal","altText":"Trauma Informed Care_Body Template_2.png","width":1024,"height":640,"mobiledx":0,"mobiledy":0}],"shapemaskId":"","xPos":0,"yPos":0,"tabIndex":0,"tabEnabled":true,"xOffset":0,"yOffset":0,"rotateXPos":512,"rotateYPos":320,"scaleX":100,"scaleY":100,"alpha":100,"depth":1,"scrolling":false,"shuffleLock":false,"data":{"hotlinkId":"","accState":0,"vectorData":{"left":0,"top":0,"right":1024,"bottom":640,"altText":"Trauma Informed Care_Body Template_2.png","pngfb":false,"pr":{"l":"Lib","i":0}},"html5data":{"xPos":0,"yPos":0,"width":1024,"height":640,"strokewidth":0}},"width":1024,"height":640,"resume":false,"useHandCursor":true,"id":"6cC3PCB6dUg"},{"kind":"vectorshape","rotation":0,"accType":"text","cliptobounds":false,"defaultAction":"","textLib":[{"kind":"textdata","uniqueId":"5aGQ9D2Rdkw_109435682","id":"01","linkId":"txt__default_5aGQ9D2Rdkw","type":"vectortext","xPos":0,"yPos":0,"width":0,"height":0,"shadowIndex":-1,"vectortext":{"left":0,"top":0,"right":225,"bottom":44,"pngfb":false,"pr":{"l":"Lib","i":181}}}],"shapemaskId":"","xPos":12,"yPos":13,"tabIndex":1,"tabEnabled":true,"xOffset":0,"yOffset":0,"rotateXPos":493,"rotateYPos":24.5,"scaleX":100,"scaleY":100,"alpha":100,"depth":2,"scrolling":true,"shuffleLock":false,"data":{"hotlinkId":"","accState":0,"vectorData":{"left":0,"top":0,"right":986,"bottom":49,"altText":"Case Revisited","pngfb":false,"pr":{"l":"Lib","i":30}},"html5data":{"xPos":0,"yPos":0,"width":986,"height":49,"strokewidth":0}},"width":986,"height":49,"resume":false,"useHandCursor":true,"id":"5aGQ9D2Rdkw"},{"kind":"vectorshape","rotation":0,"accType":"image","cliptobounds":false,"defaultAction":"","imagelib":[{"kind":"imagedata","assetId":10,"id":"01","url":"story_content/6nAYD602p6V_DX1762_DY1762.swf","type":"normal","altText":"magnetic-board-2614939_1920.png","width":1569,"height":1057,"mobiledx":0,"mobiledy":0}],"shapemaskId":"","xPos":81,"yPos":66,"tabIndex":2,"tabEnabled":true,"xOffset":0,"yOffset":0,"rotateXPos":440.5,"rotateYPos":280.5,"scaleX":100,"scaleY":100,"alpha":100,"depth":3,"scrolling":true,"shuffleLock":false,"data":{"hotlinkId":"","accState":0,"vectorData":{"left":0,"top":0,"right":881,"bottom":561,"altText":"magnetic-board-2614939_1920.png","pngfb":false,"pr":{"l":"Lib","i":27}},"html5data":{"xPos":0,"yPos":0,"width":881,"height":561,"strokewidth":0}},"width":881,"height":561,"resume":false,"useHandCursor":true,"id":"6ENHJs3G7jN"},{"kind":"vectorshape","rotation":0,"accType":"text","cliptobounds":false,"defaultAction":"","textLib":[{"kind":"textdata","uniqueId":"6mjyGMzk20T_-1344285193","id":"01","linkId":"txt__default_6mjyGMzk20T","type":"vectortext","xPos":0,"yPos":0,"width":0,"height":0,"shadowIndex":-1,"vectortext":{"left":0,"top":0,"right":320,"bottom":40,"pngfb":false,"pr":{"l":"Lib","i":182}}}],"shapemaskId":"","xPos":145,"yPos":182,"tabIndex":3,"tabEnabled":true,"xOffset":0,"yOffset":0,"rotateXPos":386.5,"rotateYPos":22,"scaleX":100,"scaleY":100,"alpha":100,"depth":4,"scrolling":true,"shuffleLock":false,"data":{"hotlinkId":"","accState":0,"vectorData":{"left":0,"top":0,"right":773,"bottom":44,"altText":"Review Kevin’s case ","pngfb":false,"pr":{"l":"Lib","i":168}},"html5data":{"xPos":0,"yPos":0,"width":773,"height":44,"strokewidth":0}},"animations":[{"kind":"animation","id":"Entrance","duration":750,"hidetextatstart":true,"animateshapewithtext":false,"tweens":[{"kind":"tween","time":0,"duration":750,"mask":{"type":"wipe","settings":[{"kind":"setting","name":"direction","value":"fromleft"}],"duration":750,"easing":"linear","easingdir":"easeinout"}}]}],"width":773,"height":44,"resume":false,"useHandCursor":true,"id":"6mjyGMzk20T"},{"kind":"vectorshape","rotation":0,"accType":"text","cliptobounds":false,"defaultAction":"","textLib":[{"kind":"textdata","uniqueId":"5xNoEmbFkd4_-159307056","id":"01","linkId":"txt__default_5xNoEmbFkd4","type":"vectortext","xPos":0,"yPos":0,"width":0,"height":0,"shadowIndex":-1,"vectortext":{"left":0,"top":0,"right":698,"bottom":40,"pngfb":false,"pr":{"l":"Lib","i":183}}}],"shapemaskId":"","xPos":142,"yPos":243,"tabIndex":4,"tabEnabled":true,"xOffset":0,"yOffset":0,"rotateXPos":386.5,"rotateYPos":22,"scaleX":100,"scaleY":100,"alpha":100,"depth":5,"scrolling":true,"shuffleLock":false,"data":{"hotlinkId":"","accState":0,"vectorData":{"left":0,"top":0,"right":773,"bottom":44,"altText":"Take note of the trauma informed care principles","pngfb":false,"pr":{"l":"Lib","i":168}},"html5data":{"xPos":0,"yPos":0,"width":773,"height":44,"strokewidth":0}},"animations":[{"kind":"animation","id":"Entrance","duration":750,"hidetextatstart":true,"animateshapewithtext":false,"tweens":[{"kind":"tween","time":0,"duration":750,"mask":{"type":"wipe","settings":[{"kind":"setting","name":"direction","value":"fromleft"}],"duration":750,"easing":"linear","easingdir":"easeinout"}}]}],"width":773,"height":44,"resume":false,"useHandCursor":true,"id":"5xNoEmbFkd4"},{"kind":"vectorshape","rotation":0,"accType":"image","cliptobounds":false,"defaultAction":"","imagelib":[{"kind":"imagedata","assetId":35,"id":"01","url":"story_content/69DQgaq9Lk2_DX574_DY574.swf","type":"normal","altText":"Kevin.png","width":391,"height":573,"mobiledx":0,"mobiledy":0}],"shapemaskId":"","xPos":605,"yPos":300,"tabIndex":5,"tabEnabled":true,"xOffset":0,"yOffset":0,"rotateXPos":98,"rotateYPos":143.5,"scaleX":100,"scaleY":100,"alpha":100,"depth":6,"scrolling":true,"shuffleLock":false,"data":{"hotlinkId":"","accState":0,"vectorData":{"left":0,"top":0,"right":196,"bottom":287,"altText":"Kevin.png","pngfb":false,"pr":{"l":"Lib","i":184}},"html5data":{"xPos":0,"yPos":0,"width":196,"height":287,"strokewidth":0}},"width":196,"height":287,"resume":false,"useHandCursor":true,"id":"6qimvb774pM"}],"startTime":-1,"elapsedTimeMode":"normal","animations":[{"kind":"animation","id":"5YXSvTRtO4j","duration":700,"hidetextatstart":true,"animateshapewithtext":false,"tweens":[{"kind":"tween","time":0,"duration":700,"alpha":{"path":[{"kind":"segment","start":"0","dstart":"0","end":"100","dend":"0"}],"duration":700,"easing":"linear","easingdir":"easein"}}]}],"useHandCursor":false,"resume":false,"kind":"slidelayer","isBaseLayer":true}]}');
