# Supplementary material for: Interactive Case-Based Childhood Adversity and Trauma-Informed Care Electronic Modules for Pediatric Primary Care
Source: MedEdPORTAL. 2020 Oct 12;16:10990. doi: 10.15766/mep_2374-8265.10990 (PMC7549390; doi:10.15766/mep_2374-8265.10990)
Supplement: Supplementary file 1 — CA-TIC Premodule folderCA-TIC Module 1 folderCA-TIC Module 2 folderCA-TIC Module 3 folderImage Citations.docxCA-TIC Evaluation.docx [file mep_2374-8265.10990-s001.zip › B. CA-TIC Module 1/html5/data/js/data.js]

window.globalProvideData('data', '{"version":"3.38.21861.0","bwVersion":"4.0","tincanVersion":"1.0","projectId":"5d03f1FB9ej","courseId":"6B6Gl1G22HC_course_id","entryPoint":"_player.5ghF2mIRRsQ","iosFonts":"mobile/fonts.json","debugMode":false,"lessonDuration":0,"textDirection":"ltr","playervars":[{"kind":"playervar","name":"displayCaptions","value":false},{"kind":"playervar","name":"menuSlideNumber","value":0},{"kind":"playervar","name":"menuSlideTitle","value":""},{"kind":"playervar","name":"menuSlideReference","value":0},{"kind":"playervar","name":"menuSlidesViewed","value":0},{"kind":"playervar","name":"menuTotalSlides","value":0},{"kind":"playervar","name":"menuProgress","value":0},{"kind":"playervar","name":"menuSectionSlideNumber","value":0},{"kind":"playervar","name":"menuSectionSlidesViewed","value":0},{"kind":"playervar","name":"menuSectionTotalSlides","value":0},{"kind":"playervar","name":"menuSectionProgress","value":0},{"kind":"playervar","name":"menuSectionNumber","value":0},{"kind":"playervar","name":"menuSectionsViewed","value":0},{"kind":"playervar","name":"menuTotalSections","value":0},{"kind":"playervar","name":"projectSlideNumber","value":0},{"kind":"playervar","name":"projectSceneNumber","value":0},{"kind":"playervar","name":"projectSlideTitle","value":""},{"kind":"playervar","name":"projectSlideReference","value":0},{"kind":"playervar","name":"projectSlidesViewed","value":0},{"kind":"playervar","name":"projectScenesViewed","value":0},{"kind":"playervar","name":"projectTotalSlides","value":0},{"kind":"playervar","name":"projectTotalScenes","value":0},{"kind":"playervar","name":"projectProgress","value":0},{"kind":"playervar","name":"sceneSlideNumber","value":0},{"kind":"playervar","name":"sceneSlidesViewed","value":0},{"kind":"playervar","name":"sceneTotalSlides","value":0},{"kind":"playervar","name":"sceneProgress","value":0}],"slideMap":{"queueSize":3,"slideRefs":[{"kind":"slideref","id":"MsgScene_6B6Gl1G22HC.InvalidPromptSlide","type":"slide","assetIds":[]},{"kind":"slideref","id":"MsgScene_6B6Gl1G22HC.PrintPromptSlide","type":"slide","assetIds":[]},{"kind":"slideref","id":"MsgScene_6B6Gl1G22HC.ScrollPromptSlide","type":"slide","assetIds":[]},{"kind":"slideref","id":"PromptScene.ResumePromptSlide","type":"slide","assetIds":[]},{"kind":"slideref","id":"PromptScene.ExternalInterfaceErrorSlide","type":"slide","assetIds":[]},{"kind":"slideref","id":"5ghF2mIRRsQ.5lkdzB3QWim","type":"slide","assetIds":[0,1,2],"linksTo":[{"kind":"link","id":"5ghF2mIRRsQ.6GxTDzokXLI","type":"slide"}]},{"kind":"slideref","id":"5ghF2mIRRsQ.6GxTDzokXLI","type":"slide","assetIds":[0,3,4],"linksTo":[{"kind":"link","id":"5ghF2mIRRsQ.5yJOvnoLe6h","type":"slide"}]},{"kind":"slideref","id":"5ghF2mIRRsQ.5yJOvnoLe6h","type":"slide","assetIds":[0,5,6],"linksTo":[{"kind":"link","id":"5ghF2mIRRsQ.5kkq8dett2o","type":"slide"}]},{"kind":"slideref","id":"5ghF2mIRRsQ.5kkq8dett2o","type":"slide","assetIds":[0,7,8,9],"linksTo":[{"kind":"link","id":"5ghF2mIRRsQ.6Biqbx4NCIL","type":"slide"}]},{"kind":"slideref","id":"5ghF2mIRRsQ.6Biqbx4NCIL","type":"slide","assetIds":[0,10,11,12,13,14,15],"linksTo":[{"kind":"link","id":"5ghF2mIRRsQ.5VLS4DyUoEn","type":"slide"}]},{"kind":"slideref","id":"5ghF2mIRRsQ.5VLS4DyUoEn","type":"slide","assetIds":[0,10,16,17],"linksTo":[{"kind":"link","id":"5ghF2mIRRsQ.5ljvCpL6xeV","type":"slide"}]},{"kind":"slideref","id":"5ghF2mIRRsQ.5ljvCpL6xeV","type":"slide","assetIds":[0,10,18,19],"linksTo":[{"kind":"link","id":"5ghF2mIRRsQ.66e1wtPrztl","type":"slide"}]},{"kind":"slideref","id":"5ghF2mIRRsQ.66e1wtPrztl","type":"slide","assetIds":[0,20,21,22],"linksTo":[{"kind":"link","id":"5ghF2mIRRsQ.6UsXMW3bjN9","type":"slide"}]},{"kind":"slideref","id":"5ghF2mIRRsQ.6UsXMW3bjN9","type":"slide","assetIds":[0,23,24],"linksTo":[{"kind":"link","id":"5ghF2mIRRsQ.6WQ2KJQW3tD","type":"slide"}]},{"kind":"slideref","id":"5ghF2mIRRsQ.6WQ2KJQW3tD","type":"slide","assetIds":[0,25],"linksTo":[{"kind":"link","id":"MsgScene_6B6Gl1G22HC.InvalidPromptSlide","type":"slide"},{"kind":"link","id":"5ghF2mIRRsQ.63JmnqZhHw6","type":"slide"},{"kind":"link","id":"nextviewedslide","type":"action","data":"_player.5fdifdYsyk8"}]},{"kind":"slideref","id":"5ghF2mIRRsQ.63JmnqZhHw6","type":"slide","assetIds":[0,10,26],"linksTo":[{"kind":"link","id":"5ghF2mIRRsQ.6mWG3aO8x2D","type":"slide"}]},{"kind":"slideref","id":"5ghF2mIRRsQ.6mWG3aO8x2D","type":"slide","assetIds":[0,27],"linksTo":[{"kind":"link","id":"MsgScene_6B6Gl1G22HC.InvalidPromptSlide","type":"slide"},{"kind":"link","id":"5ghF2mIRRsQ.6kmd5IdIC2q","type":"slide"},{"kind":"link","id":"nextviewedslide","type":"action","data":"_player.5fdifdYsyk8"}]},{"kind":"slideref","id":"5ghF2mIRRsQ.6kmd5IdIC2q","type":"slide","assetIds":[0,10,28],"linksTo":[{"kind":"link","id":"5ghF2mIRRsQ.6rRt4lOCBPa","type":"slide"}]},{"kind":"slideref","id":"5ghF2mIRRsQ.6rRt4lOCBPa","type":"slide","assetIds":[0,29],"linksTo":[{"kind":"link","id":"MsgScene_6B6Gl1G22HC.InvalidPromptSlide","type":"slide"},{"kind":"link","id":"5ghF2mIRRsQ.6prEoeqxfxY","type":"slide"},{"kind":"link","id":"nextviewedslide","type":"action","data":"_player.5fdifdYsyk8"}]},{"kind":"slideref","id":"5ghF2mIRRsQ.6prEoeqxfxY","type":"slide","assetIds":[0,10,30],"linksTo":[{"kind":"link","id":"5ghF2mIRRsQ.6brgs78cErL","type":"slide"}]},{"kind":"slideref","id":"5ghF2mIRRsQ.6brgs78cErL","type":"slide","assetIds":[0,10,31],"linksTo":[{"kind":"link","id":"5ghF2mIRRsQ.6mOFzPUyeV4","type":"slide"}]},{"kind":"slideref","id":"5ghF2mIRRsQ.6mOFzPUyeV4","type":"slide","assetIds":[0,32,33],"linksTo":[{"kind":"link","id":"5ghF2mIRRsQ.5jb4cnVcOzy","type":"slide"}]},{"kind":"slideref","id":"5ghF2mIRRsQ.5jb4cnVcOzy","type":"slide","assetIds":[0,34],"linksTo":[{"kind":"link","id":"MsgScene_6B6Gl1G22HC.InvalidPromptSlide","type":"slide"},{"kind":"link","id":"5ghF2mIRRsQ.6ZAYOab58gJ","type":"slide"},{"kind":"link","id":"nextviewedslide","type":"action","data":"_player.5fdifdYsyk8"}]},{"kind":"slideref","id":"5ghF2mIRRsQ.6ZAYOab58gJ","type":"slide","assetIds":[0,10,35,36],"linksTo":[{"kind":"link","id":"5ghF2mIRRsQ.5ZaWRv9zoCv","type":"slide"}]},{"kind":"slideref","id":"5ghF2mIRRsQ.5ZaWRv9zoCv","type":"slide","assetIds":[0,37,38],"linksTo":[{"kind":"link","id":"5ghF2mIRRsQ.5looyNMX4nG","type":"slide"}]},{"kind":"slideref","id":"5ghF2mIRRsQ.5looyNMX4nG","type":"slide","assetIds":[0,39,40,41,42]},{"kind":"slideref","id":"6UAa0aFpw1T.6kasBAZsXTU","type":"slide","assetIds":[0,10],"linksTo":[{"kind":"link","id":"nextviewedslide","type":"action","data":"_player.5fdifdYsyk8"}]}]},"display":{"frameData":"story_content/frame.xml","width":1284,"height":734,"windows":[{"kind":"window","id":"MessageWnd","linkId":"StoryWindow","width":420,"height":210,"alignTo":"content","align":"center","valign":"center"},{"kind":"window","id":"LightboxWnd","linkId":"StoryPopup","width":878,"height":552,"alignTo":"player","align":"center","valign":"center"},{"kind":"window","id":"LightboxControlsWnd","linkId":"StoryPopupControls","width":882,"height":594,"alignTo":"player","align":"center","valign":"center"}]},"resume":{"id":"6nWSHPhhbBg","window":"MessageWnd","slideId":"_player.PromptScene.ResumePromptSlide","lmsresume":true,"flashresume":true,"prompt":true,"everySlide":false},"string_table":[{"kind":"group","id":"chrome23","strings":[{"kind":"string","id":"title","Text":"Can\'t Play Course"},{"kind":"string","id":"description","Text":"For security reasons, Flash cannot access files on your computer\'s hard disk from your web browser."},{"kind":"string","id":"linkText","Text":"Learn More"},{"kind":"string","id":"linkUrl","Text":"https://ipc.articulate.com/slw/360/en/localplayback/"}]}],"errorMsgs":{"external_interface":{"kind":"error","window":"MessageWnd","slideId":"_player.PromptScene.ExternalInterfaceErrorSlide"}},"scenes":[{"kind":"scene","lmsId":"","isMessageScene":true,"startingSlide":"_player.MsgScene_6B6Gl1G22HC.InvalidPromptSlide","sceneNumber":0,"slides":[{"kind":"slide","title":"<p dir=\'ltr\' align=\'left\' style=\\"font-family: \'Open SansD6FFC9F9\';\\">Invalid Answer</p>","trackViews":false,"showMenuResultIcon":false,"viewGroupId":"","historyGroupId":"prompt","videoZoom":"","scrolling":false,"transition":"appear","transDuration":0,"transDir":1,"wipeTrans":false,"slideLock":false,"navIndex":-1,"globalAudioId":"","thumbnailid":"","slideNumberInScene":0,"includeInSlideCounts":false,"showAnimationId":"","lmsId":"","width":420,"height":210,"resume":false,"id":"InvalidPromptSlide","slideLayers":[{"enableSeek":true,"enableReplay":true,"timeline":{"duration":1000,"events":[{"kind":"ontimelinetick","time":0,"actions":[{"kind":"show","transition":"appear","objRef":{"type":"string","value":"6B6Gl1G22HC_InvalidPromptSlide_btn0"}},{"kind":"show","transition":"appear","objRef":{"type":"string","value":"InvalidPromptSlide_Scroll.6B6Gl1G22HC_InvalidPromptSlide_text"}},{"kind":"show","transition":"appear","objRef":{"type":"string","value":"InvalidPromptSlide_Scroll"}}]}]},"objects":[{"kind":"scrollarea","contentwidth":383,"contentheight":52,"objects":[{"kind":"vectorshape","rotation":0,"accType":"text","cliptobounds":false,"defaultAction":"","textLib":[{"kind":"textdata","uniqueId":"6B6Gl1G22HC_InvalidPromptSlide_text","id":"01","linkId":"6B6Gl1G22HC_InvalidPromptSlide_text","type":"vectortext","xPos":0,"yPos":0,"width":0,"height":0,"shadowIndex":-1,"vectortext":{"left":0,"top":0,"right":378,"bottom":52,"pngfb":false,"pr":{"l":"common","i":1}}}],"shapemaskId":"","xPos":0,"yPos":0,"tabIndex":1,"tabEnabled":true,"xOffset":0,"yOffset":0,"rotateXPos":194,"rotateYPos":26,"scaleX":100,"scaleY":100,"alpha":100,"depth":1,"scrolling":true,"shuffleLock":false,"data":{"hotlinkId":"","accState":0,"vectorData":{"left":0,"top":0,"right":378,"bottom":52,"altText":"You must complete the question before submitting.","pngfb":false,"pr":{"l":"common","i":0}},"html5data":{"xPos":0,"yPos":0,"width":378,"height":52,"strokewidth":0}},"width":388,"height":52,"resume":false,"useHandCursor":true,"id":"6B6Gl1G22HC_InvalidPromptSlide_text"}],"shapemaskId":"","xPos":13,"yPos":16,"tabIndex":0,"tabEnabled":true,"xOffset":0,"yOffset":0,"rotateXPos":205.5,"rotateYPos":39,"scaleX":100,"scaleY":100,"alpha":100,"rotation":0,"depth":1,"scrolling":true,"shuffleLock":false,"width":411,"height":78,"resume":false,"useHandCursor":true,"id":"InvalidPromptSlide_Scroll"},{"kind":"button","shapemaskId":"","xPos":160,"yPos":110,"tabIndex":2,"tabEnabled":true,"xOffset":0,"yOffset":0,"rotateXPos":50,"rotateYPos":15,"scaleX":100,"scaleY":100,"alpha":100,"rotation":0,"depth":2,"scrolling":true,"shuffleLock":false,"data":{"hotlinkId":"","accState":0,"textdata":{"uniqueId":"6B6Gl1G22HC_InvalidPromptSlide_btn0","type":"vectortext","altText":"OK","xPos":0,"yPos":0,"width":0,"height":0,"shadowIndex":-1,"vectortext":{"left":0,"top":0,"right":61,"bottom":26,"pngfb":false,"pr":{"l":"common","i":2}}}},"width":100,"height":30,"resume":false,"useHandCursor":true,"id":"6B6Gl1G22HC_InvalidPromptSlide_btn0","events":[{"kind":"onrelease","actions":[{"kind":"close_window","id":"MessageWnd"}]}]}],"startTime":-1,"elapsedTimeMode":"normal","useHandCursor":false,"resume":false,"kind":"slidelayer","isBaseLayer":true}]},{"kind":"slide","title":"<p dir=\'ltr\' align=\'left\' style=\\"font-family: \'Open SansD6FFC9F9\';\\">Enter name</p>","trackViews":false,"showMenuResultIcon":false,"viewGroupId":"","historyGroupId":"prompt","videoZoom":"","scrolling":false,"transition":"appear","transDuration":0,"transDir":1,"wipeTrans":false,"slideLock":false,"navIndex":-1,"globalAudioId":"","thumbnailid":"","slideNumberInScene":0,"includeInSlideCounts":false,"showAnimationId":"","lmsId":"","width":420,"height":210,"resume":false,"id":"PrintPromptSlide","actionGroups":{"PrintOkButtonClick":{"kind":"actiongroup","actions":[{"kind":"printresults","showuserscore":true,"showpassingscore":true,"showpassfail":true,"showquizreview":true,"displayusername":true,"usernamevar":"_player.PrintPromptUsername_5mOTF8vcH0P","quizid":"_player.PrintPromptWindowQuizVar_5mOTF8vcH0P","quizidtype":"var"},{"kind":"close_window","id":"MessageWnd"}]}},"slideLayers":[{"enableSeek":true,"enableReplay":true,"timeline":{"duration":1000,"events":[{"kind":"ontimelinetick","time":0,"actions":[{"kind":"show","transition":"appear","objRef":{"type":"string","value":"6B6Gl1G22HC_PrintPromptSlide_btn0"}},{"kind":"show","transition":"appear","objRef":{"type":"string","value":"PrintPromptSlide_Scroll.6B6Gl1G22HC_PrintPromptSlide_text"}},{"kind":"show","transition":"appear","objRef":{"type":"string","value":"PrintPromptSlide_Scroll"}},{"kind":"show","transition":"appear","objRef":{"type":"string","value":"PrintPromptSlide_Input"}},{"kind":"setfocus","showrect":true,"value":{"type":"string","value":"PrintPromptSlide_Input"}}]}]},"objects":[{"kind":"scrollarea","contentwidth":337,"contentheight":26,"objects":[{"kind":"vectorshape","rotation":0,"accType":"text","cliptobounds":false,"defaultAction":"","textLib":[{"kind":"textdata","uniqueId":"6B6Gl1G22HC_PrintPromptSlide_text","id":"01","linkId":"6B6Gl1G22HC_PrintPromptSlide_text","type":"vectortext","xPos":0,"yPos":0,"width":0,"height":0,"shadowIndex":-1,"vectortext":{"left":0,"top":0,"right":331,"bottom":26,"pngfb":false,"pr":{"l":"common","i":3}}}],"shapemaskId":"","xPos":0,"yPos":0,"tabIndex":1,"tabEnabled":true,"xOffset":0,"yOffset":0,"rotateXPos":194,"rotateYPos":13,"scaleX":100,"scaleY":100,"alpha":100,"depth":1,"scrolling":true,"shuffleLock":false,"data":{"hotlinkId":"","accState":0,"vectorData":{"left":0,"top":0,"right":331,"bottom":26,"altText":"Enter your name in the field below:","pngfb":false,"pr":{"l":"common","i":0}},"html5data":{"xPos":0,"yPos":0,"width":331,"height":26,"strokewidth":0}},"width":388,"height":26,"resume":false,"useHandCursor":true,"id":"6B6Gl1G22HC_PrintPromptSlide_text"}],"shapemaskId":"","xPos":13,"yPos":16,"tabIndex":0,"tabEnabled":true,"xOffset":0,"yOffset":0,"rotateXPos":205.5,"rotateYPos":39,"scaleX":100,"scaleY":100,"alpha":100,"rotation":0,"depth":1,"scrolling":true,"shuffleLock":false,"width":411,"height":78,"resume":false,"useHandCursor":true,"id":"PrintPromptSlide_Scroll"},{"kind":"button","shapemaskId":"","xPos":160,"yPos":110,"tabIndex":3,"tabEnabled":true,"xOffset":0,"yOffset":0,"rotateXPos":50,"rotateYPos":15,"scaleX":100,"scaleY":100,"alpha":100,"rotation":0,"depth":2,"scrolling":true,"shuffleLock":false,"data":{"hotlinkId":"","accState":0,"textdata":{"uniqueId":"6B6Gl1G22HC_PrintPromptSlide_btn0","type":"vectortext","altText":"OK","xPos":0,"yPos":0,"width":0,"height":0,"shadowIndex":-1,"vectortext":{"left":0,"top":0,"right":61,"bottom":26,"pngfb":false,"pr":{"l":"common","i":2}}}},"width":100,"height":30,"resume":false,"useHandCursor":true,"id":"6B6Gl1G22HC_PrintPromptSlide_btn0","events":[{"kind":"onrelease","actions":[{"kind":"exe_actiongroup","id":"_parent.PrintOkButtonClick"}]}]},{"kind":"textinput","bindto":"","align":"left","verticalAlign":"top","rtl":false,"numeric":false,"multiline":false,"maxchars":0,"fontsize":14,"textcolor":"0x000000","bold":false,"italic":false,"marginleft":2,"marginright":2,"margintop":2,"marginbottom":2,"shapemaskId":"","xPos":13,"yPos":66,"tabIndex":2,"tabEnabled":true,"xOffset":0,"yOffset":0,"rotateXPos":192.5,"rotateYPos":13.5,"scaleX":100,"scaleY":100,"alpha":100,"rotation":0,"depth":3,"scrolling":true,"shuffleLock":false,"width":385,"height":27,"resume":false,"useHandCursor":true,"id":"PrintPromptSlide_Input","events":[{"kind":"onlosefocus","actions":[{"kind":"adjustvar","variable":"_player.PrintPromptUsername_5mOTF8vcH0P","operator":"set","value":{"type":"property","value":"$Text"}}]},{"kind":"onkeypress","keycode":13,"shift":false,"ctrl":false,"alt":false,"actions":[{"kind":"adjustvar","variable":"_player.PrintPromptUsername_5mOTF8vcH0P","operator":"set","value":{"type":"property","value":"$Text"}},{"kind":"exe_actiongroup","id":"_parent.PrintOkButtonClick"}]}]}],"startTime":-1,"elapsedTimeMode":"normal","useHandCursor":false,"resume":false,"kind":"slidelayer","isBaseLayer":true}]},{"kind":"slide","title":"<p dir=\'ltr\' align=\'left\' style=\\"font-family: \'Open SansD6FFC9F9\';\\">Scroll to Bottom</p>","trackViews":false,"showMenuResultIcon":false,"viewGroupId":"","historyGroupId":"prompt","videoZoom":"","scrolling":false,"transition":"appear","transDuration":0,"transDir":1,"wipeTrans":false,"slideLock":false,"navIndex":-1,"globalAudioId":"","thumbnailid":"","slideNumberInScene":0,"includeInSlideCounts":false,"showAnimationId":"","lmsId":"","width":420,"height":210,"resume":false,"id":"ScrollPromptSlide","slideLayers":[{"enableSeek":true,"enableReplay":true,"timeline":{"duration":1000,"events":[{"kind":"ontimelinetick","time":0,"actions":[{"kind":"show","transition":"appear","objRef":{"type":"string","value":"6B6Gl1G22HC_ScrollPromptSlide_btn0"}},{"kind":"show","transition":"appear","objRef":{"type":"string","value":"ScrollPromptSlide_Scroll.6B6Gl1G22HC_ScrollPromptSlide_text"}},{"kind":"show","transition":"appear","objRef":{"type":"string","value":"ScrollPromptSlide_Scroll"}}]}]},"objects":[{"kind":"scrollarea","contentwidth":358,"contentheight":52,"objects":[{"kind":"vectorshape","rotation":0,"accType":"text","cliptobounds":false,"defaultAction":"","textLib":[{"kind":"textdata","uniqueId":"6B6Gl1G22HC_ScrollPromptSlide_text","id":"01","linkId":"6B6Gl1G22HC_ScrollPromptSlide_text","type":"vectortext","xPos":0,"yPos":0,"width":0,"height":0,"shadowIndex":-1,"vectortext":{"left":0,"top":0,"right":355,"bottom":52,"pngfb":false,"pr":{"l":"common","i":4}}}],"shapemaskId":"","xPos":0,"yPos":0,"tabIndex":1,"tabEnabled":true,"xOffset":0,"yOffset":0,"rotateXPos":194,"rotateYPos":26,"scaleX":100,"scaleY":100,"alpha":100,"depth":1,"scrolling":true,"shuffleLock":false,"data":{"hotlinkId":"","accState":0,"vectorData":{"left":0,"top":0,"right":355,"bottom":52,"altText":"You must scroll to the bottom before submitting.","pngfb":false,"pr":{"l":"common","i":0}},"html5data":{"xPos":0,"yPos":0,"width":355,"height":52,"strokewidth":0}},"width":388,"height":52,"resume":false,"useHandCursor":true,"id":"6B6Gl1G22HC_ScrollPromptSlide_text"}],"shapemaskId":"","xPos":13,"yPos":16,"tabIndex":0,"tabEnabled":true,"xOffset":0,"yOffset":0,"rotateXPos":205.5,"rotateYPos":39,"scaleX":100,"scaleY":100,"alpha":100,"rotation":0,"depth":1,"scrolling":true,"shuffleLock":false,"width":411,"height":78,"resume":false,"useHandCursor":true,"id":"ScrollPromptSlide_Scroll"},{"kind":"button","shapemaskId":"","xPos":160,"yPos":110,"tabIndex":2,"tabEnabled":true,"xOffset":0,"yOffset":0,"rotateXPos":50,"rotateYPos":15,"scaleX":100,"scaleY":100,"alpha":100,"rotation":0,"depth":2,"scrolling":true,"shuffleLock":false,"data":{"hotlinkId":"","accState":0,"textdata":{"uniqueId":"6B6Gl1G22HC_ScrollPromptSlide_btn0","type":"vectortext","altText":"OK","xPos":0,"yPos":0,"width":0,"height":0,"shadowIndex":-1,"vectortext":{"left":0,"top":0,"right":61,"bottom":26,"pngfb":false,"pr":{"l":"common","i":2}}}},"width":100,"height":30,"resume":false,"useHandCursor":true,"id":"6B6Gl1G22HC_ScrollPromptSlide_btn0","events":[{"kind":"onrelease","actions":[{"kind":"close_window","id":"MessageWnd"}]}]}],"startTime":-1,"elapsedTimeMode":"normal","useHandCursor":false,"resume":false,"kind":"slidelayer","isBaseLayer":true}]}],"id":"MsgScene_6B6Gl1G22HC"},{"kind":"scene","lmsId":"","isMessageScene":true,"startingSlide":"_player.PromptScene.ResumePromptSlide","sceneNumber":0,"slides":[{"kind":"slide","title":"<p dir=\'ltr\' align=\'left\' style=\\"font-family: \'Open SansD6FFC9F9\';\\">Resume</p>","trackViews":false,"showMenuResultIcon":false,"viewGroupId":"","historyGroupId":"prompt","videoZoom":"","scrolling":false,"transition":"appear","transDuration":0,"transDir":1,"wipeTrans":false,"slideLock":false,"navIndex":-1,"globalAudioId":"","thumbnailid":"","slideNumberInScene":0,"includeInSlideCounts":false,"showAnimationId":"","lmsId":"","width":420,"height":210,"resume":false,"id":"ResumePromptSlide","slideLayers":[{"enableSeek":true,"enableReplay":true,"timeline":{"duration":1000,"events":[{"kind":"ontimelinetick","time":0,"actions":[{"kind":"show","transition":"appear","objRef":{"type":"string","value":"6B6Gl1G22HC_ResumePromptSlide_btn0"}},{"kind":"show","transition":"appear","objRef":{"type":"string","value":"6B6Gl1G22HC_ResumePromptSlide_btn1"}},{"kind":"show","transition":"appear","objRef":{"type":"string","value":"ResumePromptSlide_Scroll.6B6Gl1G22HC_ResumePromptSlide_text"}},{"kind":"show","transition":"appear","objRef":{"type":"string","value":"ResumePromptSlide_Scroll"}}]}]},"objects":[{"kind":"scrollarea","contentwidth":387,"contentheight":52,"objects":[{"kind":"vectorshape","rotation":0,"accType":"text","cliptobounds":false,"defaultAction":"","textLib":[{"kind":"textdata","uniqueId":"6B6Gl1G22HC_ResumePromptSlide_text","id":"01","linkId":"6B6Gl1G22HC_ResumePromptSlide_text","type":"vectortext","xPos":0,"yPos":0,"width":0,"height":0,"shadowIndex":-1,"vectortext":{"left":0,"top":0,"right":387,"bottom":52,"pngfb":false,"pr":{"l":"common","i":5}}}],"shapemaskId":"","xPos":0,"yPos":0,"tabIndex":1,"tabEnabled":true,"xOffset":0,"yOffset":0,"rotateXPos":194,"rotateYPos":26,"scaleX":100,"scaleY":100,"alpha":100,"depth":1,"scrolling":true,"shuffleLock":false,"data":{"hotlinkId":"","accState":0,"vectorData":{"left":0,"top":0,"right":387,"bottom":52,"altText":"Would you like to resume where you left off?","pngfb":false,"pr":{"l":"common","i":0}},"html5data":{"xPos":0,"yPos":0,"width":387,"height":52,"strokewidth":0}},"width":388,"height":52,"resume":false,"useHandCursor":true,"id":"6B6Gl1G22HC_ResumePromptSlide_text"}],"shapemaskId":"","xPos":13,"yPos":16,"tabIndex":0,"tabEnabled":true,"xOffset":0,"yOffset":0,"rotateXPos":205.5,"rotateYPos":39,"scaleX":100,"scaleY":100,"alpha":100,"rotation":0,"depth":1,"scrolling":true,"shuffleLock":false,"width":411,"height":78,"resume":false,"useHandCursor":true,"id":"ResumePromptSlide_Scroll"},{"kind":"button","shapemaskId":"","xPos":107,"yPos":110,"tabIndex":2,"tabEnabled":true,"xOffset":0,"yOffset":0,"rotateXPos":50,"rotateYPos":15,"scaleX":100,"scaleY":100,"alpha":100,"rotation":0,"depth":2,"scrolling":true,"shuffleLock":false,"data":{"hotlinkId":"","accState":0,"textdata":{"uniqueId":"6B6Gl1G22HC_ResumePromptSlide_btn0","type":"vectortext","altText":"Yes","xPos":0,"yPos":0,"width":0,"height":0,"shadowIndex":-1,"vectortext":{"left":0,"top":0,"right":63,"bottom":26,"pngfb":false,"pr":{"l":"common","i":6}}}},"width":100,"height":30,"resume":false,"useHandCursor":true,"id":"6B6Gl1G22HC_ResumePromptSlide_btn0","events":[{"kind":"onrelease","actions":[{"kind":"resume_player","resume":true}]}]},{"kind":"button","shapemaskId":"","xPos":212,"yPos":110,"tabIndex":3,"tabEnabled":true,"xOffset":0,"yOffset":0,"rotateXPos":50,"rotateYPos":15,"scaleX":100,"scaleY":100,"alpha":100,"rotation":0,"depth":3,"scrolling":true,"shuffleLock":false,"data":{"hotlinkId":"","accState":0,"textdata":{"uniqueId":"6B6Gl1G22HC_ResumePromptSlide_btn1","type":"vectortext","altText":"No","xPos":0,"yPos":0,"width":0,"height":0,"shadowIndex":-1,"vectortext":{"left":0,"top":0,"right":61,"bottom":26,"pngfb":false,"pr":{"l":"common","i":7}}}},"width":100,"height":30,"resume":false,"useHandCursor":true,"id":"6B6Gl1G22HC_ResumePromptSlide_btn1","events":[{"kind":"onrelease","actions":[{"kind":"resume_player","resume":false}]}]}],"startTime":-1,"elapsedTimeMode":"normal","useHandCursor":false,"resume":false,"kind":"slidelayer","isBaseLayer":true}]},{"kind":"slide","title":"<p dir=\'ltr\' align=\'left\' style=\\"font-family: \'Open SansD6FFC9F9\';\\">Warning</p>","trackViews":false,"showMenuResultIcon":false,"viewGroupId":"","historyGroupId":"prompt","videoZoom":"","scrolling":false,"transition":"appear","transDuration":0,"transDir":1,"wipeTrans":false,"slideLock":false,"navIndex":-1,"globalAudioId":"","thumbnailid":"","slideNumberInScene":0,"includeInSlideCounts":false,"showAnimationId":"","lmsId":"","width":415,"height":151,"resume":false,"id":"ExternalInterfaceErrorSlide","slideLayers":[{"enableSeek":true,"enableReplay":true,"timeline":{"duration":1000,"events":[{"kind":"ontimelinetick","time":0,"actions":[{"kind":"show","transition":"appear","objRef":{"type":"string","value":"Text"}},{"kind":"show","transition":"appear","objRef":{"type":"string","value":"buttonOK"}}]}]},"objects":[{"kind":"vectorshape","rotation":0,"accType":"text","cliptobounds":false,"defaultAction":"","textLib":[{"kind":"textdata","id":"01","linkId":"01","type":"vartext","xPos":0,"yPos":0,"width":383,"height":105,"device":true,"valign":"center","shadowIndex":-1,"vartext":"<html><p dir=\'ltr\' align=\'left\'><font face=\'Open Sans\' size=\'18pt\'color=\'#FFFFFF\'>The %_player.$LastErrorFeature% feature on this slide has been disabled while viewing locally because your browser does not support it.</font></p></html>"}],"shapemaskId":"","xPos":16,"yPos":0,"tabIndex":0,"tabEnabled":true,"xOffset":0,"yOffset":0,"rotateXPos":191.5,"rotateYPos":52.5,"scaleX":100,"scaleY":100,"alpha":100,"depth":1,"scrolling":true,"shuffleLock":false,"data":{"hotlinkId":"","accState":0,"vectorData":{"left":0,"top":0,"right":383,"bottom":105,"altText":"Warning Message","pngfb":false,"pr":{"l":"common","i":8}},"html5data":{"xPos":0,"yPos":0,"width":383,"height":105,"strokewidth":0}},"width":383,"height":105,"resume":false,"useHandCursor":true,"id":"Text"},{"kind":"button","shapemaskId":"","xPos":299,"yPos":105,"tabIndex":1,"tabEnabled":true,"xOffset":0,"yOffset":0,"rotateXPos":50,"rotateYPos":15,"scaleX":100,"scaleY":100,"alpha":100,"rotation":0,"depth":2,"scrolling":true,"shuffleLock":false,"data":{"hotlinkId":"","accState":0,"textdata":{"uniqueId":"buttonOK","type":"vectortext","altText":"OK","xPos":0,"yPos":0,"width":0,"height":0,"shadowIndex":-1,"vectortext":{"left":0,"top":0,"right":61,"bottom":26,"pngfb":false,"pr":{"l":"common","i":2}}}},"width":100,"height":30,"resume":false,"useHandCursor":true,"id":"buttonOK","events":[{"kind":"onrelease","actions":[{"kind":"close_window","id":"MessageWnd"}]}]}],"startTime":-1,"elapsedTimeMode":"normal","useHandCursor":false,"resume":false,"kind":"slidelayer","isBaseLayer":true}]}],"id":"PromptScene"},{"kind":"scene","lmsId":"Scene1","isMessageScene":false,"startingSlide":"_player.5ghF2mIRRsQ.5lkdzB3QWim","sceneNumber":1,"slides":[{"kind":"slide","html5url":"html5/data/js/5lkdzB3QWim.js","title":"Title - Trauma Informed Care - Module 1","trackViews":true,"showMenuResultIcon":false,"viewGroupId":"","historyGroupId":"","videoZoom":"","scrolling":false,"transition":"tween","slideLock":false,"navIndex":-1,"globalAudioId":"","thumbnailid":"","slideNumberInScene":1,"includeInSlideCounts":true,"showAnimationId":"5kt0XtxRTgw","lmsId":"Slide1","width":1024,"height":640,"resume":false,"id":"5lkdzB3QWim","slideLayers":[{"enableSeek":true,"enableReplay":true,"startTime":-1,"elapsedTimeMode":"normal","useHandCursor":false,"resume":false,"kind":"slidelayer","isBaseLayer":true}]},{"kind":"slide","html5url":"html5/data/js/6GxTDzokXLI.js","title":"Introduction","trackViews":true,"showMenuResultIcon":false,"viewGroupId":"","historyGroupId":"","videoZoom":"","scrolling":false,"transition":"tween","slideLock":false,"navIndex":-1,"globalAudioId":"","thumbnailid":"","slideNumberInScene":2,"includeInSlideCounts":true,"showAnimationId":"6BD3elsS1s2","lmsId":"Slide2","width":1024,"height":640,"resume":false,"id":"6GxTDzokXLI","slideLayers":[{"enableSeek":true,"enableReplay":true,"startTime":-1,"elapsedTimeMode":"normal","useHandCursor":false,"resume":false,"kind":"slidelayer","isBaseLayer":true}]},{"kind":"slide","html5url":"html5/data/js/5yJOvnoLe6h.js","title":"Adverse Experiences","trackViews":true,"showMenuResultIcon":false,"viewGroupId":"","historyGroupId":"","videoZoom":"","scrolling":false,"transition":"tween","slideLock":false,"navIndex":-1,"globalAudioId":"","thumbnailid":"","slideNumberInScene":3,"includeInSlideCounts":true,"showAnimationId":"6X8M1on3PNJ","lmsId":"Slide3","width":1024,"height":640,"resume":false,"id":"5yJOvnoLe6h","slideLayers":[{"enableSeek":true,"enableReplay":true,"startTime":-1,"elapsedTimeMode":"normal","useHandCursor":false,"resume":false,"kind":"slidelayer","isBaseLayer":true}]},{"kind":"slide","html5url":"html5/data/js/5kkq8dett2o.js","title":"Social Determinants","trackViews":true,"showMenuResultIcon":false,"viewGroupId":"","historyGroupId":"","videoZoom":"","scrolling":false,"transition":"tween","slideLock":false,"navIndex":-1,"globalAudioId":"","thumbnailid":"","slideNumberInScene":4,"includeInSlideCounts":true,"showAnimationId":"5ph1OhaAUeO","lmsId":"Slide4","width":1024,"height":640,"resume":false,"id":"5kkq8dett2o","slideLayers":[{"enableSeek":true,"enableReplay":true,"startTime":-1,"elapsedTimeMode":"normal","useHandCursor":false,"resume":false,"kind":"slidelayer","isBaseLayer":true}]},{"kind":"slide","html5url":"html5/data/js/6Biqbx4NCIL.js","title":"Principles of Trauma Informed Care","trackViews":true,"showMenuResultIcon":false,"viewGroupId":"","historyGroupId":"","videoZoom":"","scrolling":false,"transition":"tween","slideLock":false,"navIndex":-1,"globalAudioId":"","thumbnailid":"","slideNumberInScene":5,"includeInSlideCounts":true,"showAnimationId":"5pE3lC4zZw7","lmsId":"Slide5","width":1024,"height":640,"resume":false,"id":"6Biqbx4NCIL","slideLayers":[{"enableSeek":true,"enableReplay":true,"startTime":-1,"elapsedTimeMode":"normal","useHandCursor":false,"resume":false,"kind":"slidelayer","isBaseLayer":true}]},{"kind":"slide","html5url":"html5/data/js/5VLS4DyUoEn.js","title":"Principles of Trauma Informed Care 2","trackViews":true,"showMenuResultIcon":false,"viewGroupId":"","historyGroupId":"","videoZoom":"","scrolling":false,"transition":"tween","slideLock":false,"navIndex":-1,"globalAudioId":"","thumbnailid":"","slideNumberInScene":6,"includeInSlideCounts":true,"showAnimationId":"6ozub7Yl8jD","lmsId":"Slide6","width":1024,"height":640,"resume":false,"id":"5VLS4DyUoEn","slideLayers":[{"enableSeek":true,"enableReplay":true,"startTime":-1,"elapsedTimeMode":"normal","useHandCursor":false,"resume":false,"kind":"slidelayer","isBaseLayer":true}]},{"kind":"slide","html5url":"html5/data/js/5ljvCpL6xeV.js","title":"Tenet of Trauma Informed Care","trackViews":true,"showMenuResultIcon":false,"viewGroupId":"","historyGroupId":"","videoZoom":"","scrolling":false,"transition":"tween","slideLock":false,"navIndex":-1,"globalAudioId":"","thumbnailid":"","slideNumberInScene":7,"includeInSlideCounts":true,"showAnimationId":"6WsArpAvzWn","lmsId":"Slide7","width":1024,"height":640,"resume":false,"id":"5ljvCpL6xeV","slideLayers":[{"enableSeek":true,"enableReplay":true,"startTime":-1,"elapsedTimeMode":"normal","useHandCursor":false,"resume":false,"kind":"slidelayer","isBaseLayer":true}]},{"kind":"slide","html5url":"html5/data/js/66e1wtPrztl.js","title":"Case 1","trackViews":true,"showMenuResultIcon":false,"viewGroupId":"","historyGroupId":"","videoZoom":"","scrolling":false,"transition":"tween","slideLock":false,"navIndex":-1,"globalAudioId":"","thumbnailid":"","slideNumberInScene":8,"includeInSlideCounts":true,"showAnimationId":"6XWhPf8vDUl","lmsId":"Slide8","width":1024,"height":640,"resume":false,"id":"66e1wtPrztl","slideLayers":[{"enableSeek":true,"enableReplay":true,"startTime":-1,"elapsedTimeMode":"normal","useHandCursor":false,"resume":false,"kind":"slidelayer","isBaseLayer":true}]},{"kind":"slide","html5url":"html5/data/js/6UsXMW3bjN9.js","title":"Case 1 - Cont.","trackViews":true,"showMenuResultIcon":false,"viewGroupId":"","historyGroupId":"","videoZoom":"","scrolling":false,"transition":"tween","slideLock":false,"navIndex":-1,"globalAudioId":"","thumbnailid":"","slideNumberInScene":9,"includeInSlideCounts":true,"showAnimationId":"6kFB24nR9V7","lmsId":"Slide9","width":1024,"height":640,"resume":false,"id":"6UsXMW3bjN9","slideLayers":[{"enableSeek":true,"enableReplay":true,"startTime":-1,"elapsedTimeMode":"normal","useHandCursor":false,"resume":false,"kind":"slidelayer","isBaseLayer":true}]},{"kind":"slide","html5url":"html5/data/js/6WQ2KJQW3tD.js","title":"Quiz 1","trackViews":true,"showMenuResultIcon":false,"viewGroupId":"","historyGroupId":"","videoZoom":"","scrolling":false,"transition":"tween","slideLock":false,"navIndex":-1,"globalAudioId":"","thumbnailid":"","slideNumberInScene":10,"includeInSlideCounts":true,"interactions":[{"kind":"interaction","id":"61Ei502PrKp","lmsId":"MultiChoice","lmstext":"Multiple Choice","type":"multiplechoice","maxpoints":10,"aoinclude":true,"istracked":true,"issurvey":false,"skipenabled":false,"choices":[{"kind":"choice","id":"choice_61pA2TWz1SE","lmstext":" Obtain Additional Information"},{"kind":"choice","id":"choice_6JpS3VL15F6","lmstext":" Prescribe Concerta 10mg qam daily, follow-up 1 month"},{"kind":"choice","id":"choice_6G8KFgvs9tg","lmstext":" Explain to the mother that Kevin is too young for stimulant medication, therefore refer her back to school personnel"},{"kind":"choice","id":"choice_5qOLNw2fQzL","lmstext":" Refer to psychology for further evaluation "}],"responseDefinition":{"actions":[{"kind":"if_action","condition":{"statement":{"kind":"compare","operator":"eq","valuea":"6nt6ns91nd0.61pA2TWz1SE.#_checked","typea":"var","valueb":true,"typeb":"boolean"}},"thenActions":[{"kind":"addchoiceresponse","interactionId":"61Ei502PrKp","value":"choices.choice_61pA2TWz1SE","type":"string"}]},{"kind":"if_action","condition":{"statement":{"kind":"compare","operator":"eq","valuea":"6nt6ns91nd0.6JpS3VL15F6.#_checked","typea":"var","valueb":true,"typeb":"boolean"}},"thenActions":[{"kind":"addchoiceresponse","interactionId":"61Ei502PrKp","value":"choices.choice_6JpS3VL15F6","type":"string"}]},{"kind":"if_action","condition":{"statement":{"kind":"compare","operator":"eq","valuea":"6nt6ns91nd0.6G8KFgvs9tg.#_checked","typea":"var","valueb":true,"typeb":"boolean"}},"thenActions":[{"kind":"addchoiceresponse","interactionId":"61Ei502PrKp","value":"choices.choice_6G8KFgvs9tg","type":"string"}]},{"kind":"if_action","condition":{"statement":{"kind":"compare","operator":"eq","valuea":"6nt6ns91nd0.5qOLNw2fQzL.#_checked","typea":"var","valueb":true,"typeb":"boolean"}},"thenActions":[{"kind":"addchoiceresponse","interactionId":"61Ei502PrKp","value":"choices.choice_5qOLNw2fQzL","type":"string"}]}]},"answers":[{"kind":"answer","id":"61pA2TWz1SE","points":10,"status":"correct","evaluate":{"statements":[{"kind":"equals","choiceid":"choices.choice_61pA2TWz1SE","ignorecase":false}]},"actions":[{"kind":"if_action","condition":{"statement":{"kind":"compare","operator":"lte","valuea":"61Ei502PrKp.$AttemptCount","typea":"property","valueb":1,"typeb":"number"}},"thenActions":[{"kind":"show_slidelayer","hideOthers":"oncomplete","transition":"appear","objRef":{"type":"string","value":"69utLXcrdIR"}},{"kind":"exe_actiongroup","id":"DisableChoices_6nt6ns91nd0"}]}]},{"kind":"answer","id":"6JpS3VL15F6","points":0,"status":"incorrect","evaluate":{"statements":[{"kind":"equals","choiceid":"choices.choice_6JpS3VL15F6","ignorecase":false}]},"actions":[{"kind":"if_action","condition":{"statement":{"kind":"compare","operator":"gte","valuea":"61Ei502PrKp.$AttemptCount","typea":"property","valueb":1,"typeb":"number"}},"thenActions":[{"kind":"show_slidelayer","hideOthers":"oncomplete","transition":"appear","objRef":{"type":"string","value":"5uvXvLsQbmI"}},{"kind":"exe_actiongroup","id":"DisableChoices_6nt6ns91nd0"}]}]},{"kind":"answer","id":"6G8KFgvs9tg","points":0,"status":"incorrect","evaluate":{"statements":[{"kind":"equals","choiceid":"choices.choice_6G8KFgvs9tg","ignorecase":false}]},"actions":[{"kind":"if_action","condition":{"statement":{"kind":"compare","operator":"gte","valuea":"61Ei502PrKp.$AttemptCount","typea":"property","valueb":1,"typeb":"number"}},"thenActions":[{"kind":"show_slidelayer","hideOthers":"oncomplete","transition":"appear","objRef":{"type":"string","value":"5uvXvLsQbmI"}},{"kind":"exe_actiongroup","id":"DisableChoices_6nt6ns91nd0"}]}]},{"kind":"answer","id":"5qOLNw2fQzL","points":0,"status":"incorrect","evaluate":{"statements":[{"kind":"equals","choiceid":"choices.choice_5qOLNw2fQzL","ignorecase":false}]},"actions":[{"kind":"if_action","condition":{"statement":{"kind":"compare","operator":"gte","valuea":"61Ei502PrKp.$AttemptCount","typea":"property","valueb":1,"typeb":"number"}},"thenActions":[{"kind":"show_slidelayer","hideOthers":"oncomplete","transition":"appear","objRef":{"type":"string","value":"5uvXvLsQbmI"}},{"kind":"exe_actiongroup","id":"DisableChoices_6nt6ns91nd0"}]}]},{"kind":"answer","id":"5nhQeHctrsl","points":0,"status":"incorrect","evaluate":{"statements":[{"kind":"other"}]},"actions":[{"kind":"if_action","condition":{"statement":{"kind":"compare","operator":"gte","valuea":"61Ei502PrKp.$AttemptCount","typea":"property","valueb":1,"typeb":"number"}},"thenActions":[{"kind":"show_slidelayer","hideOthers":"oncomplete","transition":"appear","objRef":{"type":"string","value":"5uvXvLsQbmI"}},{"kind":"exe_actiongroup","id":"DisableChoices_6nt6ns91nd0"}]}]}]}],"showAnimationId":"6pxTnWU3o3m","lmsId":"Slide10","width":1024,"height":640,"resume":true,"id":"6WQ2KJQW3tD","slideLayers":[{"enableSeek":true,"enableReplay":true,"startTime":-1,"elapsedTimeMode":"normal","useHandCursor":false,"resume":true,"kind":"slidelayer","isBaseLayer":true}]},{"kind":"slide","html5url":"html5/data/js/63JmnqZhHw6.js","title":"Quiz 1 Answers Explained","trackViews":true,"showMenuResultIcon":false,"viewGroupId":"","historyGroupId":"","videoZoom":"","scrolling":false,"transition":"tween","slideLock":false,"navIndex":-1,"globalAudioId":"","thumbnailid":"","slideNumberInScene":11,"includeInSlideCounts":true,"showAnimationId":"6NxeakpoVEN","lmsId":"Slide11","width":1024,"height":640,"resume":false,"id":"63JmnqZhHw6","slideLayers":[{"enableSeek":true,"enableReplay":true,"startTime":-1,"elapsedTimeMode":"normal","useHandCursor":false,"resume":false,"kind":"slidelayer","isBaseLayer":true}]},{"kind":"slide","html5url":"html5/data/js/6mWG3aO8x2D.js","title":"Quiz 2","trackViews":true,"showMenuResultIcon":false,"viewGroupId":"","historyGroupId":"","videoZoom":"","scrolling":false,"transition":"tween","slideLock":false,"navIndex":-1,"globalAudioId":"","thumbnailid":"","slideNumberInScene":12,"includeInSlideCounts":true,"interactions":[{"kind":"interaction","id":"6TCCQEAasu6","lmsId":"MultiChoice","lmstext":"Multiple Choice","type":"multiplechoice","maxpoints":10,"aoinclude":true,"istracked":true,"issurvey":false,"skipenabled":false,"choices":[{"kind":"choice","id":"choice_5fbpztO9r1c","lmstext":" Kevin is far too young to be started on Concerta.  \\r Let’s talk about other options. What is going on with his   \\r behavior? "},{"kind":"choice","id":"choice_5d4PB9puN9Z","lmstext":" I want to help Kevin as best as I can.  In order to help me better understand, please tell me a little more about what has been going on with Kevin? "},{"kind":"choice","id":"choice_6gbEO7F9Ufm","lmstext":" Often kids who are acting out in school, have something  \\r troublesome relationships or situations at home.\\r Has that been happening with Kevin? "}],"responseDefinition":{"actions":[{"kind":"if_action","condition":{"statement":{"kind":"compare","operator":"eq","valuea":"6ogZkw7bRr2.5fbpztO9r1c.#_checked","typea":"var","valueb":true,"typeb":"boolean"}},"thenActions":[{"kind":"addchoiceresponse","interactionId":"6TCCQEAasu6","value":"choices.choice_5fbpztO9r1c","type":"string"}]},{"kind":"if_action","condition":{"statement":{"kind":"compare","operator":"eq","valuea":"6ogZkw7bRr2.5d4PB9puN9Z.#_checked","typea":"var","valueb":true,"typeb":"boolean"}},"thenActions":[{"kind":"addchoiceresponse","interactionId":"6TCCQEAasu6","value":"choices.choice_5d4PB9puN9Z","type":"string"}]},{"kind":"if_action","condition":{"statement":{"kind":"compare","operator":"eq","valuea":"6ogZkw7bRr2.6gbEO7F9Ufm.#_checked","typea":"var","valueb":true,"typeb":"boolean"}},"thenActions":[{"kind":"addchoiceresponse","interactionId":"6TCCQEAasu6","value":"choices.choice_6gbEO7F9Ufm","type":"string"}]}]},"answers":[{"kind":"answer","id":"5fbpztO9r1c","points":0,"status":"incorrect","evaluate":{"statements":[{"kind":"equals","choiceid":"choices.choice_5fbpztO9r1c","ignorecase":false}]},"actions":[{"kind":"if_action","condition":{"statement":{"kind":"compare","operator":"gte","valuea":"6TCCQEAasu6.$AttemptCount","typea":"property","valueb":1,"typeb":"number"}},"thenActions":[{"kind":"show_slidelayer","hideOthers":"oncomplete","transition":"appear","objRef":{"type":"string","value":"5VCNWpcx1RT"}},{"kind":"exe_actiongroup","id":"DisableChoices_6ogZkw7bRr2"}]}]},{"kind":"answer","id":"5d4PB9puN9Z","points":10,"status":"correct","evaluate":{"statements":[{"kind":"equals","choiceid":"choices.choice_5d4PB9puN9Z","ignorecase":false}]},"actions":[{"kind":"if_action","condition":{"statement":{"kind":"compare","operator":"lte","valuea":"6TCCQEAasu6.$AttemptCount","typea":"property","valueb":1,"typeb":"number"}},"thenActions":[{"kind":"show_slidelayer","hideOthers":"oncomplete","transition":"appear","objRef":{"type":"string","value":"67oZHL4DsAo"}},{"kind":"exe_actiongroup","id":"DisableChoices_6ogZkw7bRr2"}]}]},{"kind":"answer","id":"6gbEO7F9Ufm","points":0,"status":"incorrect","evaluate":{"statements":[{"kind":"equals","choiceid":"choices.choice_6gbEO7F9Ufm","ignorecase":false}]},"actions":[{"kind":"if_action","condition":{"statement":{"kind":"compare","operator":"gte","valuea":"6TCCQEAasu6.$AttemptCount","typea":"property","valueb":1,"typeb":"number"}},"thenActions":[{"kind":"show_slidelayer","hideOthers":"oncomplete","transition":"appear","objRef":{"type":"string","value":"5VCNWpcx1RT"}},{"kind":"exe_actiongroup","id":"DisableChoices_6ogZkw7bRr2"}]}]},{"kind":"answer","id":"69p0ztadcqf","points":0,"status":"incorrect","evaluate":{"statements":[{"kind":"other"}]},"actions":[{"kind":"if_action","condition":{"statement":{"kind":"compare","operator":"gte","valuea":"6TCCQEAasu6.$AttemptCount","typea":"property","valueb":1,"typeb":"number"}},"thenActions":[{"kind":"show_slidelayer","hideOthers":"oncomplete","transition":"appear","objRef":{"type":"string","value":"5VCNWpcx1RT"}},{"kind":"exe_actiongroup","id":"DisableChoices_6ogZkw7bRr2"}]}]}]}],"showAnimationId":"5Vjnsvl11On","lmsId":"Slide12","width":1024,"height":640,"resume":true,"id":"6mWG3aO8x2D","slideLayers":[{"enableSeek":true,"enableReplay":true,"startTime":-1,"elapsedTimeMode":"normal","useHandCursor":false,"resume":true,"kind":"slidelayer","isBaseLayer":true}]},{"kind":"slide","html5url":"html5/data/js/6kmd5IdIC2q.js","title":"Quiz 2 Answers Explained","trackViews":true,"showMenuResultIcon":false,"viewGroupId":"","historyGroupId":"","videoZoom":"","scrolling":false,"transition":"tween","slideLock":false,"navIndex":-1,"globalAudioId":"","thumbnailid":"","slideNumberInScene":13,"includeInSlideCounts":true,"showAnimationId":"6FGT6tQNozb","lmsId":"Slide13","width":1024,"height":640,"resume":false,"id":"6kmd5IdIC2q","slideLayers":[{"enableSeek":true,"enableReplay":true,"startTime":-1,"elapsedTimeMode":"normal","useHandCursor":false,"resume":false,"kind":"slidelayer","isBaseLayer":true}]},{"kind":"slide","html5url":"html5/data/js/6rRt4lOCBPa.js","title":"Essay 1","trackViews":true,"showMenuResultIcon":false,"viewGroupId":"","historyGroupId":"","videoZoom":"","scrolling":false,"transition":"tween","slideLock":false,"navIndex":-1,"globalAudioId":"","thumbnailid":"","slideNumberInScene":14,"includeInSlideCounts":true,"interactions":[{"kind":"interaction","id":"6RhP4lEwVAn","lmsId":"Essay","lmstext":"Essay","type":"essay","maxpoints":0,"aoinclude":true,"istracked":true,"issurvey":true,"skipenabled":false,"responseDefinition":{"actions":[{"kind":"addchoiceresponse","interactionId":"6RhP4lEwVAn","value":"6T8aZ632QwP.$Text","type":"property"}]},"answers":[{"kind":"answer","id":"5pTg2KhzGwu","points":0,"status":"neutral","evaluate":{"statements":[{"kind":"other"}]},"actions":[{"kind":"trigger_next_slide"}]},{"kind":"answer","id":"5auVw4iLWQ0","points":0,"status":"neutral","evaluate":{"statements":[{"kind":"other"}]},"actions":[{"kind":"trigger_next_slide"}]}]}],"showAnimationId":"6jcGOWeO1RU","lmsId":"Slide14","width":1024,"height":640,"resume":true,"id":"6rRt4lOCBPa","slideLayers":[{"enableSeek":true,"enableReplay":true,"startTime":-1,"elapsedTimeMode":"normal","useHandCursor":false,"resume":true,"kind":"slidelayer","isBaseLayer":true}]},{"kind":"slide","html5url":"html5/data/js/6prEoeqxfxY.js","title":"Trauma Screening Examples","trackViews":true,"showMenuResultIcon":false,"viewGroupId":"","historyGroupId":"","videoZoom":"","scrolling":false,"transition":"tween","slideLock":false,"navIndex":-1,"globalAudioId":"","thumbnailid":"","slideNumberInScene":15,"includeInSlideCounts":true,"showAnimationId":"6R1nAP574Xd","lmsId":"Slide15","width":1024,"height":640,"resume":false,"id":"6prEoeqxfxY","slideLayers":[{"enableSeek":true,"enableReplay":true,"startTime":-1,"elapsedTimeMode":"normal","useHandCursor":false,"resume":false,"kind":"slidelayer","isBaseLayer":true}]},{"kind":"slide","html5url":"html5/data/js/6brgs78cErL.js","title":"Trauma Screening Examples 2","trackViews":true,"showMenuResultIcon":false,"viewGroupId":"","historyGroupId":"","videoZoom":"","scrolling":false,"transition":"tween","slideLock":false,"navIndex":-1,"globalAudioId":"","thumbnailid":"","slideNumberInScene":16,"includeInSlideCounts":true,"showAnimationId":"6g8Pdojs9HG","lmsId":"Slide16","width":1024,"height":640,"resume":false,"id":"6brgs78cErL","slideLayers":[{"enableSeek":true,"enableReplay":true,"startTime":-1,"elapsedTimeMode":"normal","useHandCursor":false,"resume":false,"kind":"slidelayer","isBaseLayer":true}]},{"kind":"slide","html5url":"html5/data/js/6mOFzPUyeV4.js","title":"Kevin Experiences Trauma","trackViews":true,"showMenuResultIcon":false,"viewGroupId":"","historyGroupId":"","videoZoom":"","scrolling":false,"transition":"tween","slideLock":false,"navIndex":-1,"globalAudioId":"","thumbnailid":"","slideNumberInScene":17,"includeInSlideCounts":true,"showAnimationId":"6e3khrCxliz","lmsId":"Slide17","width":1024,"height":640,"resume":false,"id":"6mOFzPUyeV4","slideLayers":[{"enableSeek":true,"enableReplay":true,"startTime":-1,"elapsedTimeMode":"normal","useHandCursor":false,"resume":false,"kind":"slidelayer","isBaseLayer":true}]},{"kind":"slide","html5url":"html5/data/js/5jb4cnVcOzy.js","title":"Essay 2","trackViews":true,"showMenuResultIcon":false,"viewGroupId":"","historyGroupId":"","videoZoom":"","scrolling":false,"transition":"tween","slideLock":false,"navIndex":-1,"globalAudioId":"","thumbnailid":"","slideNumberInScene":18,"includeInSlideCounts":true,"interactions":[{"kind":"interaction","id":"5hhb8bDTJbX","lmsId":"Essay","lmstext":"Essay","type":"essay","maxpoints":0,"aoinclude":true,"istracked":true,"issurvey":true,"skipenabled":false,"responseDefinition":{"actions":[{"kind":"addchoiceresponse","interactionId":"5hhb8bDTJbX","value":"5jX9oHW2iXU.$Text","type":"property"}]},"answers":[{"kind":"answer","id":"5ngtmeX5PlQ","points":0,"status":"neutral","evaluate":{"statements":[{"kind":"other"}]},"actions":[{"kind":"trigger_next_slide"}]},{"kind":"answer","id":"6ELrPNsQVaF","points":0,"status":"neutral","evaluate":{"statements":[{"kind":"other"}]},"actions":[{"kind":"trigger_next_slide"}]}]}],"showAnimationId":"6KMAUi10Pid","lmsId":"Slide18","width":1024,"height":640,"resume":true,"id":"5jb4cnVcOzy","slideLayers":[{"enableSeek":true,"enableReplay":true,"startTime":-1,"elapsedTimeMode":"normal","useHandCursor":false,"resume":true,"kind":"slidelayer","isBaseLayer":true}]},{"kind":"slide","html5url":"html5/data/js/6ZAYOab58gJ.js","title":"Case  Revisited","trackViews":true,"showMenuResultIcon":false,"viewGroupId":"","historyGroupId":"","videoZoom":"","scrolling":false,"transition":"tween","slideLock":false,"navIndex":-1,"globalAudioId":"","thumbnailid":"","slideNumberInScene":19,"includeInSlideCounts":true,"showAnimationId":"5YXSvTRtO4j","lmsId":"Slide19","width":1024,"height":640,"resume":false,"id":"6ZAYOab58gJ","slideLayers":[{"enableSeek":true,"enableReplay":true,"startTime":-1,"elapsedTimeMode":"normal","useHandCursor":false,"resume":false,"kind":"slidelayer","isBaseLayer":true}]},{"kind":"slide","html5url":"html5/data/js/5ZaWRv9zoCv.js","title":"Case Review","trackViews":true,"showMenuResultIcon":false,"viewGroupId":"","historyGroupId":"","videoZoom":"","scrolling":false,"transition":"tween","slideLock":false,"navIndex":-1,"globalAudioId":"","thumbnailid":"","slideNumberInScene":20,"includeInSlideCounts":true,"showAnimationId":"6DHXtbibldD","lmsId":"Slide20","width":1024,"height":640,"resume":false,"id":"5ZaWRv9zoCv","slideLayers":[{"enableSeek":true,"enableReplay":true,"startTime":-1,"elapsedTimeMode":"normal","useHandCursor":false,"resume":false,"kind":"slidelayer","isBaseLayer":true}]},{"kind":"slide","html5url":"html5/data/js/5looyNMX4nG.js","title":"Clinical Pearl","trackViews":true,"showMenuResultIcon":false,"viewGroupId":"","historyGroupId":"","videoZoom":"","scrolling":false,"transition":"tween","slideLock":false,"navIndex":-1,"globalAudioId":"","thumbnailid":"","slideNumberInScene":21,"includeInSlideCounts":true,"showAnimationId":"6W06qZEIJBc","lmsId":"Slide21","width":1024,"height":640,"resume":false,"id":"5looyNMX4nG","slideLayers":[{"enableSeek":true,"enableReplay":true,"startTime":-1,"elapsedTimeMode":"normal","useHandCursor":false,"resume":false,"kind":"slidelayer","isBaseLayer":true}]}],"id":"5ghF2mIRRsQ"},{"kind":"scene","lmsId":"Scene2","isMessageScene":false,"startingSlide":"_player.6UAa0aFpw1T.6kasBAZsXTU","sceneNumber":2,"slides":[{"kind":"slide","html5url":"html5/data/js/6kasBAZsXTU.js","title":"Results Slide","trackViews":true,"showMenuResultIcon":false,"viewGroupId":"","historyGroupId":"","videoZoom":"","scrolling":false,"transition":"tween","slideLock":false,"navIndex":-1,"globalAudioId":"","thumbnailid":"","slideNumberInScene":1,"includeInSlideCounts":true,"showAnimationId":"5u3cFSJr4SM","lmsId":"Slide1","width":1024,"height":640,"resume":true,"id":"6kasBAZsXTU","slideLayers":[{"enableSeek":true,"enableReplay":true,"startTime":-1,"elapsedTimeMode":"normal","useHandCursor":false,"resume":true,"kind":"slidelayer","isBaseLayer":true}]}],"id":"6UAa0aFpw1T"}],"slideBank":{},"quizzes":[{"kind":"quiz","lmstext":"Trauma Informed Care - Module 1","issurvey":false,"passPercent":0,"submitunanswered":"all","scoretype":"all","reviewtype":"all","resettype":"all","sliderefs":[{"kind":"slideref","id":"_player.5ghF2mIRRsQ.6WQ2KJQW3tD"},{"kind":"slideref","id":"_player.5ghF2mIRRsQ.6mWG3aO8x2D"},{"kind":"slideref","id":"_player.5ghF2mIRRsQ.6rRt4lOCBPa"},{"kind":"slideref","id":"_player.5ghF2mIRRsQ.5jb4cnVcOzy"}],"id":"5fdifdYsyk8","actionGroups":{"EvaluateQuiz":{"kind":"actiongroup","actions":[{"kind":"eval_all_unanswered","objRef":{"type":"string","value":"_this"}}]}}}],"assetLib":[{"kind":"asset","id":0,"imageType":"normal","width":1024,"height":640,"mobiledx":0,"mobiledy":0,"fileSize":1047108,"maskref":"0","url":"mobile/6pj5DG5xGK8_DX2048_DY2048_CX1024_CY640.png"},{"kind":"asset","id":1,"imageType":"normal","width":1024,"height":640,"mobiledx":0,"mobiledy":0,"fileSize":1271738,"maskref":"1","url":"mobile/5YTAIFUfvVv_DX2048_DY2048_CX1024_CY640.png"},{"kind":"asset","id":2,"width":0,"height":0,"duration":28422,"fileSize":170498,"url":"story_content/67cUTk10qzs_44100_48_0.mp3"},{"kind":"asset","id":3,"videoType":"mp4","width":1024,"height":640,"duration":25003,"framerate":30,"fileSize":1420497,"asversion":"3","url":"story_content/video_6EDNnqtTVsv_18_48_1024x640.mp4"},{"kind":"asset","id":4,"imageType":"normal","width":0,"height":0,"mobiledx":0,"mobiledy":0,"fileSize":88312,"url":"mobile/poster_5sPSiVgotJW_video_6EDNnqtTVsv_18_48_1024x640.jpg"},{"kind":"asset","id":5,"imageType":"normal","width":1153,"height":1035,"mobiledx":0,"mobiledy":0,"fileSize":129915,"maskref":"2","url":"mobile/61G2vQmEyOn_DX1154_DY1154_CX865_CY776.png"},{"kind":"asset","id":6,"width":0,"height":0,"duration":5171,"fileSize":31004,"url":"story_content/6ANmvNoD7ZM_44100_48_0.mp3"},{"kind":"asset","id":7,"imageType":"normal","width":704,"height":654,"mobiledx":0,"mobiledy":0,"fileSize":53466,"maskref":"3","url":"mobile/5xQF17EOjtq_DX1134_DY1134_CX704_CY654.png"},{"kind":"asset","id":8,"imageType":"normal","width":656,"height":389,"mobiledx":0,"mobiledy":0,"fileSize":58310,"maskref":"4","url":"mobile/6n2DXN6e2yF_DX1312_DY1312_CX656_CY389.png"},{"kind":"asset","id":9,"width":0,"height":0,"duration":31502,"fileSize":188993,"url":"story_content/5sOpqivkO2I_44100_48_0.mp3"},{"kind":"asset","id":10,"imageType":"normal","width":1569,"height":1057,"mobiledx":0,"mobiledy":0,"fileSize":207277,"maskref":"5","url":"mobile/6nAYD602p6V_DX1762_DY1762_CX1248_CY841.png"},{"kind":"asset","id":11,"imageType":"normal","width":1777,"height":996,"mobiledx":0,"mobiledy":0,"fileSize":348001,"maskref":"6","url":"mobile/5nbQy6gxisr_P_8_9_1776_995_DX1186_DY1186_CX886_CY497.png"},{"kind":"asset","id":12,"imageType":"normal","width":1044,"height":696,"mobiledx":0,"mobiledy":0,"fileSize":120994,"maskref":"7","url":"mobile/6JQ2yIiUn0G_DX1044_DY1044_CX783_CY522.png"},{"kind":"asset","id":13,"imageType":"normal","width":1545,"height":1045,"mobiledx":0,"mobiledy":0,"fileSize":83669,"maskref":"8","url":"mobile/6nO57pikDNV_P_119_335_1545_1045_DX1238_DY1238_CX791_CY535.png"},{"kind":"asset","id":14,"imageType":"normal","width":1144,"height":763,"mobiledx":0,"mobiledy":0,"fileSize":220110,"url":"mobile/5gjH5muHmn6_DX1144_DY1144_CX856_CY571.jpg"},{"kind":"asset","id":15,"width":0,"height":0,"duration":35942,"fileSize":215638,"url":"story_content/6QAtJLHBKjU_44100_48_0.mp3"},{"kind":"asset","id":16,"imageType":"normal","width":736,"height":462,"mobiledx":0,"mobiledy":0,"fileSize":213515,"maskref":"9","url":"mobile/6pDx8oVLMON_DX1472_DY1472_CX736_CY462.png"},{"kind":"asset","id":17,"width":0,"height":0,"duration":104311,"fileSize":625841,"url":"story_content/6DAGnefqhb7_44100_48_0.mp3"},{"kind":"asset","id":18,"imageType":"normal","width":620,"height":349,"mobiledx":0,"mobiledy":0,"fileSize":105787,"url":"mobile/5XeSohPHO9G_DX620_DY620_CX464_CY261.jpg"},{"kind":"asset","id":19,"width":0,"height":0,"duration":88501,"fileSize":530988,"url":"story_content/60jGoV6ZIR5_44100_48_0.mp3"},{"kind":"asset","id":20,"videoType":"mp4","width":1024,"height":640,"duration":16000,"framerate":30,"fileSize":611716,"asversion":"3","url":"story_content/video_6pkse7762nI_18_48_858x536.mp4"},{"kind":"asset","id":21,"imageType":"normal","width":0,"height":0,"mobiledx":0,"mobiledy":0,"fileSize":45979,"url":"mobile/poster_6EVM5lrX9iF_video_6pkse7762nI_18_48_858x536.jpg"},{"kind":"asset","id":22,"width":0,"height":0,"duration":16322,"fileSize":97930,"url":"story_content/5VpHoC2vinD_44100_48_0.mp3"},{"kind":"asset","id":23,"videoType":"mp4","width":1024,"height":640,"duration":20779,"framerate":30,"fileSize":567432,"asversion":"3","url":"story_content/video_6ijBptOvhuw_18_48_806x504.mp4"},{"kind":"asset","id":24,"imageType":"normal","width":0,"height":0,"mobiledx":0,"mobiledy":0,"fileSize":71181,"url":"mobile/poster_6LeVLfVPiyM_video_6ijBptOvhuw_18_48_806x504.jpg"},{"kind":"asset","id":25,"width":0,"height":0,"duration":1851,"fileSize":11099,"url":"story_content/5ZQrjsbgz2j_44100_48_0.mp3"},{"kind":"asset","id":26,"width":0,"height":0,"duration":16742,"fileSize":100438,"url":"story_content/65QkgRpXwy5_44100_48_0.mp3"},{"kind":"asset","id":27,"width":0,"height":0,"duration":3312,"fileSize":19876,"url":"story_content/64Cc9BdQLJi_44100_48_0.mp3"},{"kind":"asset","id":28,"width":0,"height":0,"duration":19822,"fileSize":118933,"url":"story_content/63V7GFiTzyq_44100_48_0.mp3"},{"kind":"asset","id":29,"width":0,"height":0,"duration":22252,"fileSize":133509,"url":"story_content/5odkRAgzGNj_44100_48_0.mp3"},{"kind":"asset","id":30,"width":0,"height":0,"duration":49551,"fileSize":297297,"url":"story_content/5erPkltheN5_44100_48_0.mp3"},{"kind":"asset","id":31,"width":0,"height":0,"duration":29332,"fileSize":175984,"url":"story_content/6mSjf3OiEBQ_44100_48_0.mp3"},{"kind":"asset","id":32,"imageType":"normal","width":1392,"height":984,"mobiledx":0,"mobiledy":0,"fileSize":286911,"url":"mobile/6Kom4YCcSDj_DX1392_DY1392_CX1044_CY738.jpg"},{"kind":"asset","id":33,"width":0,"height":0,"duration":13791,"fileSize":82727,"url":"story_content/69DooXzkAnR_44100_48_0.mp3"},{"kind":"asset","id":34,"width":0,"height":0,"duration":8671,"fileSize":52007,"url":"story_content/60Pq8R136ls_44100_48_0.mp3"},{"kind":"asset","id":35,"imageType":"normal","width":391,"height":573,"mobiledx":0,"mobiledy":0,"fileSize":54262,"maskref":"10","url":"mobile/69DQgaq9Lk2_DX574_DY574_CX293_CY430.png"},{"kind":"asset","id":36,"width":0,"height":0,"duration":11201,"fileSize":67210,"url":"story_content/5fCIHzvT5fw_44100_48_0.mp3"},{"kind":"asset","id":37,"videoType":"mp4","width":1024,"height":640,"duration":172608,"framerate":30,"fileSize":8766439,"asversion":"3","url":"story_content/video_5hH5Xqj7Kv0_18_48_806x504.mp4"},{"kind":"asset","id":38,"imageType":"normal","width":0,"height":0,"mobiledx":0,"mobiledy":0,"fileSize":95520,"url":"mobile/poster_5WYF9PgFs66_video_5hH5Xqj7Kv0_18_48_806x504.jpg"},{"kind":"asset","id":39,"imageType":"normal","width":2000,"height":1384,"mobiledx":0,"mobiledy":0,"fileSize":777286,"maskref":"11","url":"mobile/5peQaeuXK6B_P_75_333_4306_2979_DX1356_DY1356_CX994_CY688.png"},{"kind":"asset","id":40,"imageType":"normal","width":1636,"height":912,"mobiledx":0,"mobiledy":0,"fileSize":860364,"maskref":"12","url":"mobile/6kCGwPTm12N_DX1636_DY1636_CX1227_CY684.png"},{"kind":"asset","id":41,"imageType":"normal","width":1632,"height":910,"mobiledx":0,"mobiledy":0,"fileSize":851943,"maskref":"13","url":"mobile/6T73T4GloJw_DX1632_DY1632_CX1224_CY682.png"},{"kind":"asset","id":42,"width":0,"height":0,"duration":61652,"fileSize":369894,"url":"story_content/5yt1H7b1QD7_44100_48_0.mp3"}],"fontLib":[{"name":"Open Sans Charset0_v9TY33EDE6F2"}],"scoring":{"description":"","lmstext":"Trauma Informed Care - Module 1","type":"quiz","passPercent":0,"viewThreshold":0,"passStatus":"pass","failStatus":"fail","scoreRefs":[{"kind":"scoreref","type":"quiz","ref":"5fdifdYsyk8","weight":1,"maxvalue":100,"mustpass":false}],"id":"scoremgr"},"slideCount":22,"flags":[],"id":"_player","variables":[{"kind":"variable","name":"QuizAdvanceModeWarningShown","type":"boolean","value":false,"resume":true},{"kind":"variable","name":"CurrentQuiz_6nt6ns91nd0","type":"string","value":"","resume":true},{"kind":"variable","name":"CurrentQuiz_6ogZkw7bRr2","type":"string","value":"","resume":true},{"kind":"variable","name":"CurrentQuiz_6HycHCLL2Mw","type":"string","value":"","resume":true},{"kind":"variable","name":"CurrentQuiz_65vbaUaYOT6","type":"string","value":"","resume":true},{"kind":"variable","name":"TextEntry","type":"string","value":"","resume":true},{"kind":"variable","name":"TextEntry1","type":"string","value":"","resume":true},{"kind":"variable","name":"TextEntry2","type":"string","value":"","resume":true},{"kind":"variable","name":"LastSlideViewed_6B6Gl1G22HC","type":"string","value":"_player.5ghF2mIRRsQ.5lkdzB3QWim","resume":true},{"kind":"variable","name":"TimelineCompleted_5lkdzB3QWim","type":"boolean","value":false,"resume":true},{"kind":"variable","name":"5lkdzB3QWim_RetryModeInteractionIncompleteOnLoad","type":"boolean","value":false,"resume":true},{"kind":"variable","name":"TimelineCompleted_6GxTDzokXLI","type":"boolean","value":false,"resume":true},{"kind":"variable","name":"6GxTDzokXLI_RetryModeInteractionIncompleteOnLoad","type":"boolean","value":false,"resume":true},{"kind":"variable","name":"TimelineCompleted_5yJOvnoLe6h","type":"boolean","value":false,"resume":true},{"kind":"variable","name":"5yJOvnoLe6h_RetryModeInteractionIncompleteOnLoad","type":"boolean","value":false,"resume":true},{"kind":"variable","name":"TimelineCompleted_5kkq8dett2o","type":"boolean","value":false,"resume":true},{"kind":"variable","name":"5kkq8dett2o_RetryModeInteractionIncompleteOnLoad","type":"boolean","value":false,"resume":true},{"kind":"variable","name":"TimelineCompleted_6Biqbx4NCIL","type":"boolean","value":false,"resume":true},{"kind":"variable","name":"6Biqbx4NCIL_RetryModeInteractionIncompleteOnLoad","type":"boolean","value":false,"resume":true},{"kind":"variable","name":"TimelineCompleted_5VLS4DyUoEn","type":"boolean","value":false,"resume":true},{"kind":"variable","name":"5VLS4DyUoEn_RetryModeInteractionIncompleteOnLoad","type":"boolean","value":false,"resume":true},{"kind":"variable","name":"TimelineCompleted_5ljvCpL6xeV","type":"boolean","value":false,"resume":true},{"kind":"variable","name":"5ljvCpL6xeV_RetryModeInteractionIncompleteOnLoad","type":"boolean","value":false,"resume":true},{"kind":"variable","name":"TimelineCompleted_66e1wtPrztl","type":"boolean","value":false,"resume":true},{"kind":"variable","name":"66e1wtPrztl_RetryModeInteractionIncompleteOnLoad","type":"boolean","value":false,"resume":true},{"kind":"variable","name":"TimelineCompleted_6UsXMW3bjN9","type":"boolean","value":false,"resume":true},{"kind":"variable","name":"6UsXMW3bjN9_RetryModeInteractionIncompleteOnLoad","type":"boolean","value":false,"resume":true},{"kind":"variable","name":"ReviewMode_6nt6ns91nd0","type":"boolean","value":false,"resume":true},{"kind":"variable","name":"TimelineCompleted_6WQ2KJQW3tD","type":"boolean","value":false,"resume":true},{"kind":"variable","name":"6WQ2KJQW3tD_RetryModeInteractionIncompleteOnLoad","type":"boolean","value":false,"resume":true},{"kind":"variable","name":"TimelineCompleted_63JmnqZhHw6","type":"boolean","value":false,"resume":true},{"kind":"variable","name":"63JmnqZhHw6_RetryModeInteractionIncompleteOnLoad","type":"boolean","value":false,"resume":true},{"kind":"variable","name":"ReviewMode_6ogZkw7bRr2","type":"boolean","value":false,"resume":true},{"kind":"variable","name":"TimelineCompleted_6mWG3aO8x2D","type":"boolean","value":false,"resume":true},{"kind":"variable","name":"6mWG3aO8x2D_RetryModeInteractionIncompleteOnLoad","type":"boolean","value":false,"resume":true},{"kind":"variable","name":"TimelineCompleted_6kmd5IdIC2q","type":"boolean","value":false,"resume":true},{"kind":"variable","name":"6kmd5IdIC2q_RetryModeInteractionIncompleteOnLoad","type":"boolean","value":false,"resume":true},{"kind":"variable","name":"ReviewMode_6HycHCLL2Mw","type":"boolean","value":false,"resume":true},{"kind":"variable","name":"TimelineCompleted_6rRt4lOCBPa","type":"boolean","value":false,"resume":true},{"kind":"variable","name":"6rRt4lOCBPa_RetryModeInteractionIncompleteOnLoad","type":"boolean","value":false,"resume":true},{"kind":"variable","name":"TimelineCompleted_6prEoeqxfxY","type":"boolean","value":false,"resume":true},{"kind":"variable","name":"6prEoeqxfxY_RetryModeInteractionIncompleteOnLoad","type":"boolean","value":false,"resume":true},{"kind":"variable","name":"TimelineCompleted_6brgs78cErL","type":"boolean","value":false,"resume":true},{"kind":"variable","name":"6brgs78cErL_RetryModeInteractionIncompleteOnLoad","type":"boolean","value":false,"resume":true},{"kind":"variable","name":"TimelineCompleted_6mOFzPUyeV4","type":"boolean","value":false,"resume":true},{"kind":"variable","name":"6mOFzPUyeV4_RetryModeInteractionIncompleteOnLoad","type":"boolean","value":false,"resume":true},{"kind":"variable","name":"ReviewMode_65vbaUaYOT6","type":"boolean","value":false,"resume":true},{"kind":"variable","name":"TimelineCompleted_5jb4cnVcOzy","type":"boolean","value":false,"resume":true},{"kind":"variable","name":"5jb4cnVcOzy_RetryModeInteractionIncompleteOnLoad","type":"boolean","value":false,"resume":true},{"kind":"variable","name":"TimelineCompleted_6ZAYOab58gJ","type":"boolean","value":false,"resume":true},{"kind":"variable","name":"6ZAYOab58gJ_RetryModeInteractionIncompleteOnLoad","type":"boolean","value":false,"resume":true},{"kind":"variable","name":"TimelineCompleted_5ZaWRv9zoCv","type":"boolean","value":false,"resume":true},{"kind":"variable","name":"5ZaWRv9zoCv_RetryModeInteractionIncompleteOnLoad","type":"boolean","value":false,"resume":true},{"kind":"variable","name":"5looyNMX4nG_RetryModeInteractionIncompleteOnLoad","type":"boolean","value":false,"resume":true},{"kind":"variable","name":"ReviewMode_6SaXnOK1lX2","type":"boolean","value":false,"resume":true},{"kind":"variable","name":"TimelineCompleted_6kasBAZsXTU","type":"boolean","value":false,"resume":true},{"kind":"variable","name":"6kasBAZsXTU_RetryModeInteractionIncompleteOnLoad","type":"boolean","value":false,"resume":true},{"kind":"variable","name":"PrintPromptWindowQuizVar_5mOTF8vcH0P","type":"string","value":"","resume":true},{"kind":"variable","name":"PrintPromptUsername_5mOTF8vcH0P","type":"string","value":"","resume":true}],"actionGroups":{"ActGrpOnPrevButtonClick":{"kind":"actiongroup","actions":[{"kind":"trigger_prev_slide"}]},"ActGrpOnNextButtonClick":{"kind":"actiongroup","actions":[{"kind":"trigger_next_slide"}]},"ActGrpOnFinishButtonClick":{"kind":"actiongroup","actions":[{"kind":"trigger_slide_finish"}]},"ActGrpOnSubmitButtonClick":{"kind":"actiongroup","actions":[{"kind":"trigger_submit_slide"}]},"ActGrpOnSubmitAllButtonClick":{"kind":"actiongroup","actions":[{"kind":"trigger_submitall_slide"}]},"_setstates":{"kind":"actiongroup","actions":[{"kind":"if_action","condition":{"statement":{"kind":"varexists","value":"_state","type":"string"}},"thenActions":[{"kind":"if_action","condition":{"statement":{"kind":"and","statements":[{"kind":"varexists","value":"_disabled","type":"string"},{"kind":"compare","operator":"eq","valuea":"#_disabled","typea":"var","valueb":true,"typeb":"boolean"}]}},"thenActions":[{"kind":"set_enabled","objRef":{"type":"string","value":"_this"},"enabled":{"type":"boolean","value":false}}],"elseActions":[{"kind":"set_enabled","objRef":{"type":"string","value":"_this"},"enabled":{"type":"boolean","value":true}}]},{"kind":"adjustvar","variable":"_stateName","operator":"set","value":{"type":"var","value":"#_state"}},{"kind":"foreach","iterables":[{"kind":"iterable","valueref":[{"kind":"valueref","name":"valueref1","type":"string","value":"_hover"},{"kind":"valueref","name":"valueref2","type":"var","value":"#_hover"},{"kind":"valueref","name":"valueref3","type":"string","value":"_Hover"}]},{"kind":"iterable","valueref":[{"kind":"valueref","name":"valueref1","type":"string","value":"_down"},{"kind":"valueref","name":"valueref2","type":"var","value":"#_down"},{"kind":"valueref","name":"valueref3","type":"string","value":"_Down"}]},{"kind":"iterable","valueref":[{"kind":"valueref","name":"valueref1","type":"string","value":"_visited"},{"kind":"valueref","name":"valueref2","type":"var","value":"#_visited"},{"kind":"valueref","name":"valueref3","type":"string","value":"_Visited"}]},{"kind":"iterable","valueref":[{"kind":"valueref","name":"valueref1","type":"string","value":"_checked"},{"kind":"valueref","name":"valueref2","type":"var","value":"#_checked"},{"kind":"valueref","name":"valueref3","type":"string","value":"_Selected"}]},{"kind":"iterable","valueref":[{"kind":"valueref","name":"valueref1","type":"string","value":"_disabled"},{"kind":"valueref","name":"valueref2","type":"var","value":"#_disabled"},{"kind":"valueref","name":"valueref3","type":"string","value":"_Disabled"}]},{"kind":"iterable","valueref":[{"kind":"valueref","name":"valueref1","type":"string","value":"_review"},{"kind":"valueref","name":"valueref2","type":"var","value":"#_review"},{"kind":"valueref","name":"valueref3","type":"string","value":"_Review"}]}],"actions":[{"kind":"if_action","condition":{"statement":{"kind":"and","statements":[{"kind":"varexists","value":"valueref1","type":"valueref"},{"kind":"compare","operator":"eq","valuea":"valueref2","typea":"valueref","valueb":true,"typeb":"boolean"}]}},"thenActions":[{"kind":"adjustvar","variable":"_tempStateName","operator":"set","value":{"type":"var","value":"#_stateName"}},{"kind":"adjustvar","variable":"_tempStateName","operator":"add","value":{"type":"valueref","value":"valueref3"}},{"kind":"if_action","condition":{"statement":{"kind":"stateexists","objRef":{"type":"string","value":"_this"},"stateRef":{"type":"var","value":"#_tempStateName"}}},"thenActions":[{"kind":"adjustvar","variable":"_stateName","operator":"set","value":{"type":"var","value":"#_tempStateName"}}],"elseActions":[]}]}]},{"kind":"setobjstate","stateRef":{"type":"var","value":"#_stateName"},"objRef":{"type":"string","value":"_this"}}]},{"kind":"if_action","condition":{"statement":{"kind":"and","statements":[{"kind":"actiongroupexists","value":"ActGrpSetStatesFinal","type":"string"}]}},"thenActions":[{"kind":"exe_actiongroup","id":"ActGrpSetStatesFinal"}]}]}},"events":[{"kind":"onobjectevent","eventName":"prev_pressed","actions":[{"kind":"exe_actiongroup","id":"ActGrpOnPrevButtonClick"}]},{"kind":"onobjectevent","eventName":"next_pressed","actions":[{"kind":"exe_actiongroup","id":"ActGrpOnNextButtonClick"}]},{"kind":"onobjectevent","eventName":"finish_pressed","actions":[{"kind":"exe_actiongroup","id":"ActGrpOnFinishButtonClick"}]},{"kind":"onobjectevent","eventName":"submit_pressed","actions":[{"kind":"exe_actiongroup","id":"ActGrpOnSubmitButtonClick"}]},{"kind":"onobjectevent","eventName":"submitall_pressed","actions":[{"kind":"exe_actiongroup","id":"ActGrpOnSubmitAllButtonClick"}]}]}');
