# Supplementary material for: Interactive Case-Based Childhood Adversity and Trauma-Informed Care Electronic Modules for Pediatric Primary Care
Source: MedEdPORTAL. 2020 Oct 12;16:10990. doi: 10.15766/mep_2374-8265.10990 (PMC7549390; doi:10.15766/mep_2374-8265.10990)
Supplement: Supplementary file 1 — CA-TIC Premodule folderCA-TIC Module 1 folderCA-TIC Module 2 folderCA-TIC Module 3 folderImage Citations.docxCA-TIC Evaluation.docx [file mep_2374-8265.10990-s001.zip › B. CA-TIC Module 1/html5/data/js/frame.js]

window.globalProvideData('frame', '{"default_layout":"npxnabnsnfns10111000101","textdirection":"ltr","device":false,"fontscale":100,"kbshortcuts":false,"skip_nav_enabled":true,"chromeless":false,"outputtype":"undefined","theme":"classic","layouts":{"npnxnanbsnfns10111000101":{"kind":"layout","font":"Open SansD6FFC9F9","controllayout":"npnxnanbsnfns10111000101","colorscheme":"npxnabnsnfns10111000101","string_table":"npxnabnsnfns10111000101"},"pxabnsnfns10111000101":{"kind":"layout","font":"Open SansD6FFC9F9","controllayout":"pxabnsnfns10111000101","colorscheme":"npxnabnsnfns10111000101","string_table":"npxnabnsnfns10111000101"},"npxnabnsnfns10111000101":{"kind":"layout","font":"Open SansD6FFC9F9","controllayout":"npxnabnsnfns10111000101","colorscheme":"npxnabnsnfns10111000101","string_table":"npxnabnsnfns10111000101"},"npnxnanbnsnfns10111000101":{"kind":"layout","font":"Open SansD6FFC9F9","controllayout":"npnxnanbnsnfns10111000101","colorscheme":"npxnabnsnfns10111000101","string_table":"npxnabnsnfns10111000101"},"pxabnsnfns10111000100":{"kind":"layout","font":"Open SansD6FFC9F9","controllayout":"pxabnsnfns10111000100","colorscheme":"npxnabnsnfns10111000101","string_table":"npxnabnsnfns10111000101"},"pnxanbnsnfns10111000101":{"kind":"layout","font":"Open SansD6FFC9F9","controllayout":"pnxanbnsnfns10111000101","colorscheme":"npxnabnsnfns10111000101","string_table":"npxnabnsnfns10111000101"}},"orientations":{"phone":["portrait","landscape"],"tablet":["portrait","landscape"]},"controlOptions":{"sidebarOptions":{"titleEnabled":true,"titleText":"Trauma Informed Care - Module 1","logoEnabled":false,"sidebarEnabled":true,"sidebarPos":"left","tabs":{"sidebar":[{"name":"outline","properties":{}}]},"timeEnabled":false,"timeFormat":"elapsed","videoEnabled":false,"height":135},"menuOptions":{"flow":"restricted","wrapListItems":false,"tooltips":true,"autocollapse":true,"autonumber":true,"enableResultsIcons":true},"controls":{"volume":true,"seekbar":true,"readonly":true,"readonlyOnce":false,"pauseplay":true,"replay":true,"search":false,"closed_captions":false,"font":"Open SansD6FFC9F9"},"bottomBarOptions":{"bottomBarEnabled":true},"buttonoptions":{"next":"icon","previous":"icon","submit":"icon"}},"controlLayouts":{"npnxnanbsnfns10111000101":{"volume":true,"seekbar":true,"replay":true,"pauseplay":true,"logo":false,"previous":false,"next":false,"swipeleft":false,"swiperight":false,"submit":true,"finish":false,"submitall":false,"resources":false,"glossary":false,"transcript":false,"outline":{"enabled":true,"search":false},"close_btn":true},"pxabnsnfns10111000101":{"volume":true,"seekbar":true,"replay":true,"pauseplay":true,"logo":false,"previous":true,"next":true,"swipeleft":true,"swiperight":true,"submit":false,"finish":false,"submitall":false,"resources":false,"glossary":false,"transcript":false,"outline":{"enabled":true,"search":false},"close_btn":true},"npxnabnsnfns10111000101":{"volume":true,"seekbar":true,"replay":true,"pauseplay":true,"logo":false,"previous":false,"next":true,"swipeleft":false,"swiperight":true,"submit":false,"finish":false,"submitall":false,"resources":false,"glossary":false,"transcript":false,"outline":{"enabled":true,"search":false},"close_btn":true},"npnxnanbnsnfns10111000101":{"volume":true,"seekbar":true,"replay":true,"pauseplay":true,"logo":false,"previous":false,"next":false,"swipeleft":false,"swiperight":false,"submit":false,"finish":false,"submitall":false,"resources":false,"glossary":false,"transcript":false,"outline":{"enabled":true,"search":false},"close_btn":true},"pxabnsnfns10111000100":{"volume":true,"seekbar":true,"replay":true,"pauseplay":true,"logo":false,"previous":true,"next":true,"swipeleft":true,"swiperight":true,"submit":false,"finish":false,"submitall":false,"resources":false,"glossary":false,"transcript":false,"outline":{"enabled":true,"search":false},"close_btn":false},"pnxanbnsnfns10111000101":{"volume":true,"seekbar":true,"replay":true,"pauseplay":true,"logo":false,"previous":true,"next":false,"swipeleft":true,"swiperight":false,"submit":false,"finish":false,"submitall":false,"resources":false,"glossary":false,"transcript":false,"outline":{"enabled":true,"search":false},"close_btn":true}},"stringTables":{"npxnabnsnfns10111000101":{"kind":"string_table","string":{"acc_active":"active","check_include":"Check to include","clear":"Clear and return to menu","close":"Close","acc_closed_captions":"Closed captions. Press the spacebar to toggle captions on and off.","continue":"Continue","continueresponsive":"Continue","exit":"Exit","filter":"Filter","finish":"FINISH","acc_finish":"finish","definition":"Definition","acc_definition":"definition","glossary":"Glossary","terms":"Terms","outline":"Menu","disabled_orientation":"Please rotate your device","next":"NEXT","acc_next":"next","transcript_chk":"Notes","transcript":"Notes","bio":"Bio","more_info":"More info","closed_captions":"Captions","acc_pause":"pause","acc_play":"play","send_an_email":"Send an email","prev":"PREV","acc_previous":"previous","question_list":"Question List","acc_replay":"replay","resources":"Resources","acc_resources":"resources","restart":"Restart","resume":"Resume","acc_search_input":"search","search_toggle":"Search","sidebar_toggle":"Sidebar Toggle","desktop_start":"Start Course","mobile_start":"Start Course","search":"Search...","search_in":"Search in:","search_results":"Search Results","acc_skipnavigation":"Skip navigation. Press enter to return to the slide.","slide_text_chk":"Slide Text","submitall":"SUBMIT ALL","acc_submitall":"submit all","submit":"SUBMIT","acc_submit":"submit","acc_volume":"volume"}}},"fonts":[{"name":"Open SansD6FFC9F9","files":[{"bold":true,"italic":false,"fileData":"data:application/font-woff;base64,d09GRgABAAAAADjEABMAAAAAaxAAAAAAAAAAAAAAAAAAAAAAAAAAAAAAAABEU0lHAAArHAAADacAABV0khh0OkdERUYAACjAAAAAHgAAAB4AJgOvR1BPUwAAKOAAAAA0AAAAOAs3DzdHU1VCAAApFAAAAgYAAAPGDis9t09TLzIAAAIkAAAAYAAAAGCidZwfY21hcAAAA7QAAAB+AAAAoAFaDINjdnQgAAAJ1AAAAF0AAACqEy0alGZwZ20AAAQ0AAAEtAAAB+C7c6R1Z2FzcAAAKLQAAAAMAAAADAAIABtnbHlmAAAKNAAAGRgAACWq/hT/q2hlYWQAAAGoAAAANgAAADb34ccOaGhlYQAAAeAAAAAhAAAAJA4pCkdobXR4AAAChAAAAS0AAA6Eexocp2tlcm4AACQMAAAB1wAABCYeChbSbG9jYQAAI0wAAADAAAAHVj4fNVdtYXhwAAACBAAAACAAAAAgBSEIjG5hbWUAACXkAAACuQAABWE3KJSHcG9zdAAAKKAAAAATAAAAIP9pAGZwcmVwAAAI6AAAAOsAAAD4yAn8awABAAAAARmag72u9V8PPPUACQgAAAAAAMlCF6AAAAAAyehKofsM/agKjQiNAAEACQACAAAAAAAAeNpjYGRg4Oj9u4KBgav3N8+/Sq5eBqAIMmCeAQCWHAaEAAAAAAEAAAOqAEEAAwA5AAQAAgAQAC8AXAAAAQAH4AADAAEAAwUPArwABQAIBZoFMwAAAR8FmgUzAAAD0QBmAfwIAgILCAYDBQQCAgTgAALvQAAgWwAAACgAAAAAMUFTQwAgACD7BAYf/hQAhAiNAlggAAGfAAAAAAReBbYAAAAgAAN42u2XL0gEQRSHP3b+nIjBsCAXDoNpg4gYLl3ZtBjEZFoOwyHWC3IcJsMFEYNcMw0XjOZFLCaDGA2HwWgxGEwm346rIB54wXBhPvgxb997s7OzAwM/fc8Ngo4hivGoWwZMSTSkFWUc+HecsSnqi7YqrYg6okzUrMb0q38SRlY2uxSmTs+8UOhDUUee7+jZZQrVIPV925IfUNROKOwRhc9ZidsyL5PaPm09IrELXJoNqF1Lfefv/egHfJdukJtFcn1FruokspY1KS7qMvzeexdXe8SVef3m+53/fyOcepd5fdakdq5PwY6JtWO+jNUzTQKBQCAQCPwb5pik1Cx/45wjKRVOKxAIzAJqzKp+Yk+90io9WuXflib5N7v+8+4qfdIvX3jx6cmm4QNKAkUWAAAAeNpjYGBgZGAGYgYGHgYWhilAWopBACjCxaDAoMSgx2DF4MngxxDBkMiQyVDAUPWb5f9/oBqQnC6DAYMjgzdDAFAumSGHoeg3w////x9DIAMDjAXhgW2AACEGZCAGxCoMqgxqDOoMGgyaDFoM2szTmHuZTJhMmWKZ4gCzJiPPAAB42o1Vz08bRxSeWQwYMGSdphHqHjLbiV0QdkmVtAVKYWp7HbtuWoxBmiU97IJBpqeccohayT0VDfR/eZtcTE659tD/IYf2Vo7JNX1v1iYkUqWu1rvzvvdz3vt2rO4/3Av17k5nu731w/cPvmt922zcrwe1auUbtbnx9fpXa6srX37x+Wd3lj8tlxY+KRZuy4/9W/M38u61udmZ6ans5MR4ZszhrCSARwGMFUS+HstAxo1ySQTzvVq5FMh6BCIWgK9MUTYaFpIxiEhAEV/xFTgChZZH71mq1FJdWnJXrLN1SiEF/FmTYsD32hrXv9dkKODCrh/YdaZohVkUfB89bFVUrQig/rhngghr5MnMdFVWD6fLJZZMz+ByBlewIB8lfGGD24WzEKwlDsvOUlrcaRB3Yautg5rn+2G51IQ5WbMqVrUhYaIKkzakOKbS2alISi/M2cBl+9FSriu78Y8axmL0NWOBMb9BfgkWZQ0Wn/w1jzs/hJKsBbBEUVvbl3lab1NyGC+4UphXDLcjL/55F4mHyETBfcVoCU4V+Lb26fLq2Gtj6lLUTWTiwZv+vhSuNEkuZx4F2G62pTHE4M3zUw/qZyG4UY+vhcOt17db8EH7oQanUBe9GBG8N6W/4vn5S5ut/1IzbAs2Bzvs+9SG04Fi+yhAv61TWbB97ylTy0shOBFpXow0H+6Spj/SXLpHEmfb6mgDmUKzKwPs+GkM/X1k1080GOnC3GvPl+Z6Xqwuh9ZWYFXN7rGA8SI2Cb2uOiBvyMW4Vph7nb4uPExQzF8XqxLDUJxABtHwftybxwACG91YSomwo0HVcKHi4cSC5M4yesQRDuy4ZocJy/IR3JCVy+lSWcFxR1uXoRvcqAKLDoZesBzY70oEhpj2f0fZx1H+ehb21jCNbOtzdvfNy+Se8J7dZfdYWKPAN6vIyGJgdPcIbkVeF7/RI6E9H1SIIUKpD0OiKHZz8aVniRRaXu3oVke22nt6ZVh0qqBwmULwXhipvTQMkhWyhazQjjcWoqGLgKjjQlbW8QmThSz+XByORYnklXWhucdG1lgGLIrgsDa0I/mdoONEvWpjFG2CRIxTbXh+6KdXueSgWgwTo0eWBtAYqfBIQ0UWuVxtWIj6Pk9dFVoeylD2BKgtTXuj9tiJDJth5zOc68470pVmYZuYj+qRQM2E+pJ3tblw38qXYuM9dXOkFiYrWx1DweUwIMPKm8CI7mol79lzgxgj8ZwWLnLGMsYkShFbiBzCyGbXyI5et9Z49vziPaFc11mLt3Yq5RIeg5VE8pN2ovhJZ0+fu4yJkx391OFONaqEyW3U6XPBmLKoQyiBJAgSKNI2Cllr750rxvpWm7GAlQ8GnFksO8I4Oxg4KeamiYo2kWIOajKpRo2sM4hlU6xvMXsljFqmpsdVVk2pnDPreAkn6CkizzljU5w9y/FZ7iXotW3hAe8nU8pLLfpoodIKT3bfpt7d089yDN3sExNV6EK6zPdw2PgXFIguEeXnsGeikD42dhNHgzcHLjdwTHIDC5nIwbQ8rMCMrBC+Sfhmik8QPokU5Tc5uvdx9lvAiQEPtY+fpPjoD8+4FzSpEA8g4/5d/hcjIzK/eNpz6OZU9FAIVWBkDpX3YA6VY/4vH+AjJu/vmyLv55Mir2YiEKpqrBIqKfxfnp3lvzwbUN7XR04+xYfRx41XXthYKJQVqJXFGKidmZGf2Z55PTMzm7fbabfbbszKxkqhMsbSoWLGoqGCjPyhAsb8oev5z/MzGfAzMhozhOYz1DOsZ3jPwCLAwNggxsjKuINxwsaQYG1t7x3s/4O8N3AGRG9g7NigGgwiHQKjNrB1bGAIjYqO2MjI2BfZ2tvL4CTrvcEoOGKDgmyk94YUIENAdqMYg1NkcbE2EIFAcVxxCYgGE3AgEQcA7ExACQB42mMTYRBnYGDdBiRLWbexnmVAASxxQPFqBob/b0A8BPlPBEQCdYn+mfL/9b/+/w/+7QGKCP0LYyALcECopwzfGBkYtRkuM2xiZAKygZjhLcN9hk0MDIwhAArIIdMAAAB42rVaeXxTZdZ+l7tkbe5NbrbuadqUylLakOZXERqrQ7GULiyFAHYQyyKrUBGhMLIMMIqIijDoqIMgtYOIiB1EZXQAQVGUQcYf4zC4L8MyoLgM0ublO+9N0hZ1nD++7zOmSW7ae/bnPOc9IIL2IiSYxF2IIhllRiwCFQklBqNAZYQKiwuDqh2XlqpBNVjU1+FTfWF47qU3dDw/hcyPrRR3XaqcInyOEEHLaQstT9wnLWIWZESpQSIypags+FaxiuEWh4uL+mLqpz544kcKDhSQP8EPcVfsS6LwJ0IYDcCtpJ5sgvuof6QiEuASKIHjCoR8zgHEi1svXYLLcy9/ho/hUmRGrohJQshipCOiRgcq65n49XC/kmCxy6lJ/pzA3DH1w8eOGzZi3JoR9aOH1YyNcp0rL58VBotvwR3cqEdEs0h2JCGP1+isiRplaquJUi/cDXngjl1ewArx5SBVsfuKEVZcweISVQn4cyRhcDtrj7HLl7AQwzQWunHm9PE3TZvRQE6wJew+vBA34WV4FlvM7mVfnzqLTdh65gxYMR8hWg1+M6GrIg6jgJABY7PFIMtYEIwS9qCyMogBlw0qqMGgvbS0qK/Pp4bDkizn4yCtZm9ScWhm6zp8nNHqVRuGela+iOfBnashsrXimygDDYhkpqdgGbmwKzPLJcvEZDdVR+0ywek4vTrKhYCFqNQTf1GTQQd7g1xYCA8koX7cSDl/IAGfcqeCeKdPqO0geNbmxl431Y3cOKp1+r2tU+5657aKdXv2kEXHcdOTS2b2H11fPfi1cVUFjW23TXz2xW3PpvAoV4Pny0G3ABobKcxxWx0OmaanIyRb5fwevszcTPC9x+1x10YtHmylHo8pV7YqJqUmauIhUVHQU2YvLfxlw426xvxCZ4j0h+4mrEmykysr+HLyVRePFTfDH9Lf6OaU+IoFwd2y/tld7G326bndIw83PvRA6+5Zs7c++pfB68aueR07P8GyMOuuP+dKrqfuP3amBss9S6Y0Ta7/V3R6S9/+7963m2eSH3w9W4+iAw2K5NhkaiTETCGBkdMhiprkwKJDrIX0dFCbLFE9rGBAkGsO0cVJrXWnx5X3q1BrIexTg75Qv5KwX4KUmL2DvRO7jyzBGTtYjoka8vqxb3AhO4oLj9MdHbdcHHjWMayaTQMPN4KHQ6BRGqqP9PQ4nW7q1bQUQwo10PQMzWF0WBQE7vQiJDmdnuqoU5IsNVGpK+EhHbh68NqVELqCdv4O9OOlhRKOzQ7183F3coig4RIy6a/t7B32xTfra95pwGnsRGhxj+Yw9ca+S/MPoC3njnzLLtZg81Whf550WsrJKXaJfSSngB8Hg9a14mvIg3LRtRGfZLdYcnJQuh3Z8wK2rNqozeakTm9N1OmlBkgR+Qptu6oU1LSDCx0K8hW7nTxxJTkYBwMEYEDEeCLkSE7NNRjPwjMXVURH/f5Qo9F6899ffZ9dPL3pq2VEuXnqzY0NyxeRGXgnbrX9Wxu/5+mt3713mp1fj7NfWd48rXlB3bwneDaH9UprA/DoE3EBEhGMRSLKBpECllZHKYAKxDteW90cWdQ3CNH1OfEnJC9WKHhjx4UdWNjXDhVCdU9UiocAmXJQHzQ8UmCXnL0o9Rg9AafTlplptBkL+0p2u89XUGBBlrS6qMWL/HVR1N0nuieuCF5xMoQ8gAKUsazXhz8nl+dYIBDql0u1RKHkSw7dQ+4S/olUvoPxwrufWMM+//xLdm752kUzseC4Y0rTnNl3vvtxzU1DJ06obhQPvbLp1md+MfqVOW0nDr+0aF9lTdu0R/e176kff3PddXPLJ5DDdddf88viPuPLflHL66Zct/I15EV5qCySnSE6LBa/H4ookK9k10YVhbpcqTVRl0wNtd3RuHu49WDzzqLwbAxx5Xm1cNQP9UMQdHuebkbcKKGSPcjWLL1uxLjfvT7VYLl6w5xX/oHNn2/6emns/PjpExobViyig1gtq0+56By7/6mGqm//fgarG9gHe3+9cOrC5loecRLvPUKT3jkCEYcdigchj805ImpTOtuQriqv7B91I/WnOhN/vbGuq0PRVfxNXXQ0yIP/xOXiHgiuFV0X8RErNWAkiWYzBcyUbVQQUqykKmq1UrNIEbVDz9XxpWcSWRLYAoGPNxDowT7sw5hAlKkQnho7M5XtJAJuJlKMrc0z+B7B49gT4p5L15Px+L2FuYuZzLMSwE74BlDFBhmdDcjSS9Y0QUjNNJtzlNRUm81nULyKd2jUogBqK4oN2VKrojY78lRF4a+7Ry8J3V0KBuOZyXlGtp6Zcej2+3ASt1VVf+fbjV/DYextnrSqmX1wMXYSl7T9anbz8s1vLF7AOsRdz+5d1qqasraufv1D2lQ9ZsQNsQNs2YSJu6BS50G+HYW+40JFEY/scHio1erWkIqqoqogiyaxKmpyJBuM3lWS6kF+5RCn4isOq5I/G6n97LnBYrccCNC8Z/6MZz18ou19tpdtb8Hho+8ebxzWIhxi359h7qGsYwj0/amf4lHPT+7IvxpiCT4U54IPDeBFYB1GhFSrICiipSoqUsFaFRXs3ZMnyToQNH1fNlAOn18NZotz2US2kE3Ab+JJ+B72Mhu/ZTn+MyDpb9licRdbwbbg4x2DwWIeMQLSzOgXkVwD8AurZDJhbJGMVVGLBFGSJEwI2E0oNlVFsf3HUeqKkM4GALEST4F07KKVsbP4PFOJBmLZK4ytRHGplIFUI+oXSTVQagZUxNjEhXaTZ0+ioqd7ol4hBJ9iR+ig2Bn8JVO4gJWxeBTFfIhiKqqK5Kd6PCTFaiXEke4wGNJSFLMCyQZpB242Cx6X6AJZIgQ12EkbenZF1p6kDBwQfaqkx1ZvGzL0B6LDRlj1kU/I9au/X8r+yDbjdXjyR0cnb3z60IX9L97UyM7QUMzUJw8vx9PxBHzPmIu17MKn59o1XBT3gzhJ9344km7EGNxvEARRtBhoVbTKgA0G0SRRLHYW7BXuTroi+RAnsTdjf2Jv4BJyHQ6RebG7gDvvJwO4x8sBlk7okoojbgNCJhMVMabUYjUKgkRNVHc33LIsmOSS3YWEwmo+sGtZdZMTsck7d5KHdu7cMYzuHLZjx7CO6mGJmIq1IMGCyiNZFkJMZjPYk2KgomiFj9RslijY02lOwrX6C7epWI1DYWlcIpZ1o8KAQmIt28iWLOOGLcD34NGMkCkNse/AuJu34a9i8xPShTKQLqKsSIogA+5JGJAOwpzI2ITfoKnq990NTqoTd7VXXk78tXQM/lpDV0fSNWQ0G0HtFEgblyg57cRIJLNMU5DEFdcDEVe6OG6BuzSe+thvd/KbY71vA4g7/DDOsI1GBzuDW/AYCahEC/uAWoxspdDMNs2NjQYNNgkNlypJW9FirLWvTPjxkI6hJRGvCRmxZLUCBlARSIpipjJ4FMvJhCiNa5F0ZaldZ/9dipAQpMUhdnvs17oSK0mzbMNuYRg7sSgGwWp/AWfcTtriqCNs1VHHwWtSMBqdKCXFZtOsiPcNm6IYqqIKtf3HmuxEYRHotM5NswV8btKae+fduZrsYe+xL5dDAI/BYOOk0uzpM6a8cfZS7KK46zPeL+dBL/kCJi0bdPrySI5ERUEg1CCYnAilKSZTKpUBiEERQXYADMpQrge7WExSDT0QiRlMhrxJ1CqAIpRptqoABRW/eP5ZPJ41sW/cbAfbgG/BdfCY2P7uiy/gJrbmhT3kJGNscx2bhwfjFXgGPJYAjj747UX8L3zue5TA58G6p9yoOhJwuN2CSVAUk8vphaoymz0OowUZhwK+mC0WcJqFusx6uLp4SafOiufVYrWL73XrZLr/eJdDbmjD5xrX3rNmfQM4cCu+CmfeuxRXNrJWtpn2nnDLlNGx+bEj4q73Ti45VMoc95EintEN0MncgIH5gOs5aampPuQTNQskeI8CzYcsPkum0Z1ZFXULFDCXOrqheiKXElS5UzVOAruGpEB+Hxj5oMW5eI+LM2WX2+US3OwTdrrtwbdGTprR98Y1K1bUYvmfc47Mbpz7UOXohsDw3721Aa8/+OlonF1eUj2053UDry+77eHJ+94vKfqqb2BYecGA0soJB7j+BZCP88HLMvAnO3QHirEBhm4BKlpIdgaUHHq7AyE5y95gTUItPNswYQzutR36QQPcy47yIqqKsWY2GBx2I1Q45FLC9Cs6uapJAiQP1I4a54Wq2HA/O/cS+5y9jkO/eXQDAGtH9aZvlmJfO93eseQPj/1+K10EkjgPC+ooC9M6JUajCG3NCslsQeDoBO/qKps4bmCf/gD/lYTpJVzKbGw7U3ApdriLJHOEH6KAuIeHvtVj3OdxGfIekJHBJ0mT0aY5RIw8HtFGLenpGRlZFrM5M90hmqnHZsMmHbE4qge7yY0jVtcATwMkH9CFUz4Hp/NhB7wm3kiD2e8PmkOC1Nd6AGB4FS56qcgl9XS8i/PeTbnKbOplfxEXUVSAca+S88EYcImOj09uKj1fToMdb4U/rqs+NZhmooRv6nXfXB/JNovEYJCNsmQ0SSbe9qhgMRuIKApGaBBCEt7UuNo6zpZ29Yu41hgn/xfr2WNsGzza8GfsalyP++MQrmYhUhA7Ti6QV2MXSEqsJ9RuPVRFf2EusNMcVBkJ2C0GC8nJ8XhyMwwGv8U7JGqxiJpmGxTVFJIlZg2Kii7kTOSa58e4B3OFPkj68pPzREk4zE8O5HydwKtYlqAyeAbRSf0NQzcve/yF79v3bV/xx4l7z3z0JTt6+/KlD069c8NNQ3Zv3fkHo1S0te7tia++HnMTSRBGj1myYCL4bdzls/QkzBJOyCmnwyrLbiAzLtFcERUVZKuIAlm9kg5yjcTsJEuB4lQV0AB4qUQmxb7D6di47+ExgxcOPHdu9Pohlb/VyACcgXtXnc3Ig7zbXVjM2gtzwVcgV5gtaVA1WSgS8RldCrTwlBRfBqXZNqcFqUYkSakVUUlBju5acAjxlJV1R2XQJ4eoih0YcTDAq8oPDssHnTqnbEIOfPTZoWOzTG5cfLq/dcrUuTPEWYsmzZ6j4WJsww4cfGLRBDzp+7P3b/n6N5t9bY88vWXLFpTQcgJ4R0JpUA9+ahcEr6pm2E2mdI/TTu2VUcp7B6qMWhXZOSgqu344JHZrIHHf4RxJ9gFx17tHsBg5nT4d9sJO8OCsm2Ya8DYyp4RdYH/B3ov/woZYoXjf0oltE2p30YebZ89u7hgGGK1iLw6yC+ceXPrAVX3O9shPYBqdK2VBJK+JZGqEyCKlLjc0d7eINQy6aTazUhE1I6rnHEelK5loHOl0cuEPgfNKgnEeKoGK1MQusiOtrXuOPNZcPa762quxgc7vWEnnrx027JUdhR9mDL1mEMxYEtOEGeCvAlSCImhx5HpzRsaAAUJfVSUFcrbgx4JQnnrVVW532O+/NtWKrNgqWfvJVw+JGrMFKsuBfgWkMlpQEAiUDYkGFK13ZVRLS7oUiqQQ3hUCUXXrh24wHyROr7qmOHdpJ/iBLU5Zn3Pz83md6EOv4IsXUqDrJ28zWOs8n8uRHIkP/hxhxjN92z8I9y5sfXn3XvYCe/v0v3+1oHBQ5aDRk8+dLFxiZ/nzZzzx4symx0bMnjV8ZH1tS6vQ8LveQ25sO0TF3F7ljz306t82r534mwxtbDAysiDQOuf511WhXSgbPKa6rG8NHTp26tSxb0DsNkI/aoVqcKJQJBUAy20zWgwGo9FlE+x2oSJqV0wIA2cC3LqCldhLO3k6P1HUaZmqyYnjJqGVHWlbPIcdwUWyrEx6/8BhsvrC9v2xC5LG9ufdNeaJvx6EHF8LyfMByDYAt86NqMDNgGhYzTaTk8g3RGH6191f1nWW4OgXLNZPD3iqrG1pGT68BQ/kQsQ7162rqGl3Cw0obhM+CvelyPE89CmBIMwTL3E8zhsqPsr/Cn4l/ttyOWSOHw2NBDSHQ5/Y0tPT0vKsRqPJlOuwWtVsURUrom5VMdvSscmps+Wy5CFmPJG70X57adIzgYRrgu5gCU9q/aeLX4l/JdzFjtSNmjuVHTlVoPbeOrM9mtb7mZkv72dv1426dRZZPX/+tgOxC0LDmqGjnqiu3388ls+vbdyOkpEDvTU+00PkXLq6Tquocl25qnFNu8ete9R+oFs8aPUNPGqgTPC5Ofvf4MKeOqgrUDf82GtJXNqgnwB5+RQvWSxpyOFIdRkroi7FRiuiNtdPTPGdOQ5MlR9XBUiIw7jLjtfOaF4wbXrzgulUZB+yy49/92uciSm8kKKWrX94sqVly5PsPDu8Ght2YDvuew+7xLXYCNXeBlo4AMOvi+R4oMnDpCdnKLKSDYiBrFatAoDRYJPTUFoXiJclmeAVZ+ZBDuP5flfSGcFiu6oRiQJc6nMwuIpKB25VFHbkYs+Uae8c/PCWfSdnTyHTbntrorbmHhfrL1Xe38LeZl8+xy7eTdeu2gg4jodxHNejROeBpgrnaMSux0jlKW4VRbhYBjQ5kZkJPlrspldEhioDC9x5oQc2syNf9Lb1e1ZoMrKPTetXxl4TGvY0NKFEJ90GMvhZYpbkBTqM8rM0LYAsWpYly5ThzhgUdSvUNChKXT8ixF09P745gHafH+J9oZMNx9EYlOJnopmEbjt/bsG2ISPfrWvpNX3MkvnhL/76xivjRjxQtXLU2mULrsZV29p82R09Ssbn9i4NlIybN2rd5tH/yO1zQ8E1/UPj7uD6FoK+YbEKMGdAJNNisNkcDpOBqAbV5TbZbfZBUavFZhNRBWcp8Xax94pNR5IM5BVD6+L0hHeNcNDJz06g5c6rvXVOy/NPPtA6ej+Qztdu+MD/SfCFF0jakklnz30W++zagVyHhyGPYUKF6imOeIiqapoL2LPTbrQRMUVMqehiSPqCqLufuvGiLiLtU+nuAqWorenA67iIVxEuWlM98thB8l6siRcRSWnflGCLwmqQa0a9IpoZiSLhGWElGFuMGIwGmcXdqbQ9OYNzBhvkxBXjrawel/0t1yiJPY7jMlYvNMSWzZ8+fjlZFJcBsCYdABkZwAVzRcEEdZmB3G5qonJaWnp6FpC3TDc/KLHZ0iQbEnWU0ElCqfqf2TTlG8ykGpxJZ1Ken1wjIVx/m3yY7Wb7cN8lWdmSkKXcjWuXCapixZKxj2kF7slexivxuY5VQgNTl5+u2jKSeGL/dNXfdGP64PZe+DwojpEJfLNe901VJFeCEcNIKREIFkQsmg2ybIUp1AI8Gmw0mJ0Ctl3JpjvzuBsQ67wHlOZuAwt8eDkMx2PeO4HHsAfxIrblzFnWQvoTP3sEN8ZOxg7gO9kSHiXAFx4lF2iSZ9Y0BSZAAfO+6FF4k4RLdsHlVOxWO+BMGj/ShLDF2XRXS+iKYGLYVLuCyPMnfmgfDuPqY2kmyZx9BFew/Gu/erymKnxt3fwcO8R11bBbJ48lc9sdz2xXL1hvbgwn9i50K2hn5PVDZUEGlcwG6FqyAIMGkHsbgU+GQVHe9q7YcHYy6USHCmFfyOcEz2ztWE0k5qXlzEBMbWTvqYOxusuX9Wn1IjC7ALqBj2eoinoRSlw/3e16Tdd1Q0rn9Xx0A7/O/04q7Pwe/cT3Nfx7sKw3WEaSc6YA+WCEurAaDQagb6af3QqnEH0rTPhWWOqd+9L6xFrY0NO3ge+FCZoEFT9fWJncekPn8iK73eM01kSdARutidq8/7Vz+XMS3BlvmHjbnImTmuZMJB+xLzsusa+x49K/sY30f+qZZ57atvWpp2CmfhM4fgZ24RJ2mG/4wbaw3jl/wjblZzfe+srbR8PsCBWtwz371+MLGOK0aoPtejWx9S7n54RgXSq6NpItayka5ES6F+M0je+9VVN1VA0Q+Oz9yb33j/Oia/NdktjZ6Hvvsg6Kb310TK/aESM2jn78rjMrj19Y8NweAqlLZoyo7RuMDB18cN6YHRvveK75zvjGm7UK5aBXANVHerv1ZXeOQ5Z7WHJy8jtX3Qs9JL7s5gvw3IC+7877+bVJnMn8Xy67ac+fW3YT5AZL5kP8TICvP9h1uzRRdEoaFjW+69Y0apMVmvffd915P9p1SzIV5u9gr8buJuv4sttvEAze+oxTaWw1bjpM7+n47YniEzl9V+Sxo9y7jaBTSJgDM2JtpAffdmsplGY4vF6DpqUDl9V33Z2rbkVfdef9YFBESRaQ8On/ds9NJvyHPTfUf2LPTSTk1es9zPYItcKtMOX2ijj1DbIoGvj8GF8gKygX/XjsgDngB/tjuEtig5yQUSkeInxy1netbKtQKSzXd60wSXfftVqylSvWrQF93Zr3E5P0/9PKlQg/u3KNI6Z0bzekjSMm8HDoULN1NIFvIgG/4HJZjJmZdgvtkZ9n83t8aT65IupT0oBGpbls2qCo3ZbGl0Hcsm7nGWCZu7Rzy5WXPLsAWiPqFcWNDIXASH/nSUfYR2bdMVma1Xx8GmliX7DT3z795qkzojjtnUMnPzv09u0GLyYnVm3Me+5Rtr215eRX35d/U8/sq7fgEmzWTzzWxLcB+Jz+76bUXQgaPOX7DK5NaXyTsRuX8APC/wGSkYCieNpjYGBQgUMPrDCWoQ4IDzC8ZbRmXMz4hsmdaRHTGWZ75tnMl5EhizhLOctOlg+s2qxRrOtZn7CJAmEIWzHbTrYvbF/Yjdk72e9w2HAkcUznOMmpypmOAQ8C4V+uAK5lXC+4W7gPcb8DQR5WnkSeOTz3eU2AMI13Hx8Dnw1fHt8pfn7+OP7Jo3AUjsIhAufzr6Yy3M1/ehSOQirAnwKWAhkCWwQlBZMFdwseFnwr+FUoRCgBCg/A4VXiIABzkJCReNotkzFu20AQRcdwjLQmkBMENAmpkAsTWHHUCtJGaSQSVCSROYRr1y59AR9Cl/AhdAnVLsP8fUnzMBj+mT8zK5nZjdmX7+L51uzrzTe7s3x8FoNNxBo6XI5ncTW+imsY4Wb8ELdwBxvyLXEH9/Ag3ltQn8yK8V2cwgoG+WY2Hy9irQ6ZuZjbnfK59BdxCisYyNfqlkt5tgfLYK6vD/r6IdbjVXS4UL6gT0Gfgj4lVSVVJVUlVSVVJVUTaV7FpJnRYUaHGR0eNeEgFsRT+C8f4Fx9HtUzxS4+WfbnU8y19RP9K2ao6F8xQ8UMFTNUaILdSxOYJPBGAceAY8Ax8GpBLzWIKzRrGOEGbuUb9FKJDZmWuIN7+h+Ij/Q8wR4O8LcmmWuSi5hrwlrxu5grX2uqlJnCCi6lrDVP4hpGuOHrFu5gQ74l7uAeHkTHxXFxXBwXx8VxcVwcF8fFcXFcHBfHxXFxXBwXx2XBVRdcdcFVl3rfq630+51YJI5cJnKZyGUil4m6zNV+SPliP1Fu4Q42/5lqG2obahtqG2pbNC2aFk2LpkXTounSP0xM+3bs27Fvx74d+3bs+IuZj+iP/MZOxCfintqe2p7anqoBzZA0t29pl79ki24BAHjadZI/bxMxGMbfu6S0Vf8MCAlUdbDEglBzuWQBOiAlbagqRa1EUScW9869uE3uTrajKP0KiJUZJJYufAAkZkYGxMSH4Cvw2OekLS052ffz6+d9/PrNEdFG8JICqn4vMCoOaBmrikOq00fPNXpM7zzXaZ0+eF6gVfri+R6t0VfPi/R67rNED+i75xXapN+eVyma8xpFwbLndXoaPMOJQX0ZKxVwzwHdD356Dmkp/OS5Rq/Ciec6bYbvPS/Qo/Cb53u0Ef7yvEif5z5L9CT843mFntceel6lt3NeA2vP6/Sm9mNXZtLIC5GylBvOkqKcKpkNDLtk7bgVNzC1ttheUWRDwXYKVRaKG1nk0WEpcnbEc82kZpwZxVMx4uqcFaczOc9TNuJTdiKYEpnURiicI3OWCGU43mdjJXUqE2uoo45ORJ4KxRrsyrxbDFPWHUvMrTg+FkpDy1pRK7YaK2lYyTz3WokDY8rtZnMymUTcbyfYjZJi1DTTUqRCyyyHYzQwo2FfQqJR39j5mIFgnZInePmdLTY7vR3F172dKipU1hxWSt3s7+/0Do56DShplyRlGAbjggSlxDA41hyUUEElTUk51QBRRpcYbYqphdHw1KItRPegLqAbwofRDlgh287c+ReU40M8REyAGB0hnpMGSTfbE41Tp1CM8FZ0jlhBp7fcbaat1aqmeJ+4qMKcOTcDUv4+0p2WuIi9V7U+o7G7l4ZGYndWoUaNHcyJqzJ1WQw3ZXdW3kXO0J3ShZ/0bHsT07HL1d7XRiO3M/OZuTTmLrfPvbuL9p8wiG5TE8/EPRH2b2YnPjdyNILSoFel64pwdWXQVjVGznOEKvquG8JVVvVvfK0eA53tdAc+HLpqdTPHfgv/3r2NE+L/1n3lFbmaM+wOb3hqRPq0j3706ACd67lvD55/AVMsDtsAAAB42mNgZgCD/2kMaQxYAAAp7QHPAAABAAIACAAK//8ADwABAAAADAAAABYAAAACAAEAAAOpAAEABAAAAAEAAAAAeNpjYGRgYOBiMGEwY2DMSSzJY+BgEGBg8vX3UWAQC/L3VWCQYWD4/x+oBoVkYAAA9YAKgnjajZNLaFNREIb/OZO09ap9xlhjlFi0FJGiUbtwISJYTUmNdFGKYCAIFuE2LSSl4LKt70dbX3vd6cqVK1cuRDeuXIgbFRVERIp04cr2v5ODaCoiw/3+c++ZOY+ZuRAAAcryERKWqmU0oRVusJDPoGeoMJjBYWB5GWugnFlL32a0IYGNSNn3ADE0cHYdBC1oxwZ0YrOfiaORXA/HFTuQxCaksSU8O1rCI+Nj45OwPDmGp8bnxpfh+OkQr4xvxqMv74yfjYsTEX8Yf0aUWKUUViUwthtTlcruPdJl3GnMklk5YDxk7Cf3St44ZBypRqsVjWeMZd5XeLt6Nq5i0y86mv5FhZn6k85G/6/RU0+po2PWG1ZpwOxvRTd60YeD6MdxDKPoo054Pef1oddnXr95XaqptHpNes3WbiTHrM5xXdCbektv6x3be4AGvKUJ3tMcPtAUn2gxvvWyl3bhBuYwjwV8wVfut4jvWJKTMipTck/uuxfutR7Ro/QWvasP7FYpBDqjs3peL+hFvaSX9Ype1WuRD3st/ZtPnYfOWj06aGC3prnmtE6zro7V49jymKhF0ydBnyS7vZPdm2Jnp+0UM9wJtQh6iMX5CI7+FdGMmM7pvGRkW9QZsl12MHk5GbCT91kPxfk3JRjXhR5X5FlzKLhTpnm9Tr+c208W3D4yb+fNrQBqQoS5AAB42tWYeVQTyfbH00kI+6IhIKsNg6BAoJoQCQoigg+QzWEfFCTEEMIWXhJWQUkYg4COIOAoKgZBBnEfgZ8wAoooiKPouKAyoigOPnBUUMDd10kAcZn5ed4574+XnKapW+mqW3Xv99O3G4PBQNKv5IwhhaNnTYz0QwoCQpIfQdFc5C4aV4XksWIhyQU1OWEhCFEGigQ5CzUcVlcOA+gEJQsChIeEdlgIL/YH3wLLaRb9PYZZ+hgH6dcXE4nhYTiYOAwTw0ePRZIvMJo2GF5zNjuoqOzM+aOCM+6/D1oOr6h6ehgWC2eEASEuHQixkWIcFsJiNWhzul+9oB8ue14wYFp3PfQaUJ1yFZJDnfKX+ogLxBOI2EB/RBuQJA0loloQk8v2Z7MSLGGPBIYVYgHmSTpwROPJDjiAHc+E/fn0+ER2Agv2Z3KT2QwmD3ZxBobaqsAOzEeoQPoJ1VZFbNCmrQ2Fak+1DwUrv3JSW2Ajm9Ti/5tU0sfkwmTYzQYIdk9fJCSHwQk2YYAgFysQYNrqRvxIJzaIIuZpLVth7VkYm1P4jBoQQh28PD880tvvW9t/tq6JMsjtuG3eFqM0ZndzG79wbMuhI3XJW4f3LWMsdbOKVd7i42mx8XHIsvyr8v26li+ENSE3Lyx5Rj6Z1Ltpf/sPBqVxXgolhr09T1h93FaP1rIIh757zVoVjFS25pqDZCwOTaIKQRsQnAK2BAU0+nJy8hCEnwtMgclkG0CiWdF8fuICa2sOg5dolYwunocu0IrBiQcq6I4YECHoPR4LMIAiac3GWwJzMFdsKjYRGU9cyODGfXSdNZ/HIzPoVqgdaEkumiMZQgUoTU6KUwBqEru6xI7HYQkngaGkPQOPhqeSCGYg6ui2SqNBCPB3Rsg2n6QSTghBmOVnPDtMsu70q5q09uoeLceWVwnJKtkkgZ2SUM3ySKg2ve6G3LsNPcOFhceCdBdXDW1pptkfSZrPX7DNt9+ucXtuZ8kSgyMN7eJNwXdfXVuNX0L1gS5T9mh3eNeYtY/0ibywNO/s1LNv/O8O3SXk3K7cWhausu3e3uYW4frTEX13Ds690b7Xc/Wtdr0VTQfsFa7RjMsp+dZ5pUMn5I2cXJ0V5euY+iYn3K+4Zg2Vd53D1mp2BbRrVWStfJm2KIybuUG7zNJlT6f/xUzHMfMFx32LMXvjlbLDXob7P591LFg98fTr0YMlYjXt3jatrIhz6hYJIvzw0PNUs8tyZx7brghv8LAZoaDqa0MP8oT63Fp0Su5s8vuHy3hPvLsqUvmp+gT505QQ6oyQAFHSUCCqBDN5fCY3AXahJzIRTTBTYpYnKrsmcSPpCcnsuDjmZDyU0HhE01P4TMQA6EkMykRNmQF2YXL57Cg2g85ncxKQ2cBAFj+tiW6JlniTUpqQLQVVqu0H2UqalEnZ/ldYIYSMP5WrEFLHoHYlrCSj9nX+XPnrBfiwUmbugZykp7U+w3dOqbew6E0Vq/Vv/fKyk7L/e5AbsnZjT+zt+WXqLZcfpY6kVK3lOLQUHVZtjH4eV9zZ5Efe7+44Wn8tbJUedvcr61jDyvGK0irdDmzfOi+/+2oRjxbrr21Q7XVqr72T07QqPQaxwm0XEKvd4IsITzWYfCHVllIyc/vMht5o65o/7rfmbTQ/nW+UE9WUHRLMSWpxqDHNCevUIDns/n4w4JRSQtu7M8tuN8jP+NE4o2eR2WXD1Ee7kXPDfxjr9LQdc3Mp1V0lNizoDx99nDGcuT8S2jzqrdx7yTiouuTCoQ3Jhx43qj7r974pfh0tPqS58FjOqV8miNEDBDf+Q2LMnCKGAiCgJyyEAc4ybiwANDBfbCu2EYG/4oYsV6aniouzlCJEKUX+DiEQAfVQihA0Myt1gPZkfuOIKihC0ESjkREylfIpSFBOL4t9ORjS6qqP5KZtt9jaIjwAXdf3unAkLyThjsK8ivCOziLiAN5P9YmbmTWGdqT/XJFP6VXjSNK4k52RbyKSNZxPyzn28OGPmHddgVt9TH7bZ+aTfuj/6M7PzC8OnLsZfvsXi/WL6nbV3ewLft9ce2btaJdK2dMf31lcWeinp0czG3daBoT4N+jBnNAx08+072erWX3fqc9bf8B4YOWnOl71lcqwA1SZQq1c4ug8HkyBlydFxrEZ8HIuO57OTftYsbBzEj+aw2Xz06TStAdUG+SDNCVNMClNQf1XejABAWWi1gdtcpN4fNiHyU/hcGORhcBe9gObACY3ngdzouAkHhOm82FJhvDQFElJSfk4RbiJdHguYx6wR72zksXXbGr0yYW6cFYzpbdpCQBsALAn23yN/JtZBrURNRoenCDtjKhz4SLVa8MHfvpn9g/5uS824HNJhEby90Yl/Zd3Lvd6/Ztx062Rn6kLDTefVnz9hmgV2pKb4bhwjuHYs5A1O59DdWeVjmddbDbj01lm3jEPHgnoIWkVd7U1ZpLMjvR5266zcINdG3qjTKLyLvg2zj5D6wgo6OOO6UQlxTR4RHfR0lRrQHWPZYR7WXeNJrQvu5tWCOyJW3ELMhYH1B+8a62X/Xv1DL9F2GPdFm+N6n9aWaGuvK9KY7marZX3TxfPhc+5uvHEs4SMeSegsDdITui1jetZIRt0xC3Up4MWFUYDBWPZD6r/jEgNXxOR/TZYOcxZlREQcd3F6IlM/kKoB92R7i9KOVFig/FswAJMgnKEyB0SvVgKyWvjQBCYOylNLKSl/5fxYyTygPnUL7HAUFf/72L9mcjjp7CkgqeDVeVh4hXgOxAMArUU0axmMa1Z7Ci0ep0N5CfqV7zm5gdXdEUHNv0Qe7orK+aq+yzLNTpWYI7WNxMUiuOwOB/Pm8yT2iQjGcjAowU0p8CDnfoP9x9CEpEBES2jAFpGiY1F8F8BMZFBp0gBOE/GNmMAVxoCfUQXzJLl/gxpylNcpgBHlbmshtfCa/54KbbaNLGj3Kl4tgK5jbqjstxw5Av8y8edvF18w3kPnX2EVJ3aDs4WOKxdMm5S35/N08avw2vsLL/3SmA9dLLTdYB7d3l9oAacnbB1S3/ptzG1dsjve8lDGzHtBr4D3jaN61/4NL9iBTKfxjSnd66m6WpopC5NRp6J0nHqEa3HwnaN5UclC/W+68t+0OSxlxb0oNc5RS1EHQjliGgd83qCf1H3n7LSOkla8cv9ORt0dLM/q2P+V/GDchW9ys7GfvqTCg3Qprh66eOFSZJOWqCpeqPj0hnRqHN8Pm+yFpMnEoI5kUncBATNCOkOaJK8OQkcfloiE/ZAtSCZXboRi4CDbJ1UVzaLzafHwR6uU86SYW82g8vhcaL4sD/6J4XOZcJB9Dj2atl9IdkGmSWt4vHKmuoBkrF9E5lcaR9vcmbcX8z8t49Hxa7iEnZGoOqlHq1NNtQ8L8r+cLjcq9s8h9a9be/ipzoeysaG/r6tLlWd+fuCniS4E6rlSPaGjIUmMwsatnV1KlAzuffdgt+mnc9bNrA4kUxlrDuU1dV2+Mbr8XNvcm90V4p7FEf2jKx5ciHp1Dhz+WrjXU2ZJw4e9/w1ZKma9+XvvLwnaZeN0m6ddN8NiNLnnI+QI58FXGVydQRovojtxFQRZVKuPAaFLIsv+TPpuvi7THZKFewqQ6d0lI/Raf6V6JTg8AuFEA4kTaOQBM1fRyGnqV9hv7giOpv+NyticsFsiS/f4NHsyPoyamYQFGXrXII6hu4lXgNNpA9vIfRkNxYMutNferzz+cM45w7LmaR977fHa9Uutm6/zmh6Wlf0IIYb2Tf6mwPtcbWjwqpGN4Fw1QpPj+cG8Cv1IsVLBjpBrtp7Njx7vWnXoXFVaq+DygHX4oil5jve7eB4LTxqy0rUEL0PtV8Zej9OuJ+awfR8uy2+jlTssXNDokaz49HIktqe2qu3Hu5yLlj7LrOhcstQwohx3tmU+d55ocr+csgVi7mH/fo2pcfWpbg2qRx8HjbH8v6FPLDIE7czrbPK55By668m8sqnioVjGsONBfU7Sm+sdCAOD2IJs8y8HXI5lLwrot5/hVCSHIeK2PdcOT6YuK5r628FVZVWOZ33MoouGIlo7HtICLM3Itr8iQhxLBSLDCwEAcH5/1nsfQHoH14tiROBxrSMUEEk+tOZygVFHKIy/UUWSpsPLWVEDUzvJYFvPlyIR9D730s7+6MLiP7plHb1WHd7lWIgf9HrEx7hBVmZtsMJK5w3p4KV2Egb6orLyYpKVZ4X3RV6qOmxRUP/Mp1zJJJCKitprQ3MtC77tRDnI+jIT36fG2P4x96G/F27K16wc/YoiAbtuo4GqWycu3YwZ0zk2h+Q1FVqzarxfQurjD4yOjS873f9Wt8FN06MLQq0bF4AvTeNc/Wt37w9ZS5MKpfgRwit+eA8ARFCcagpWhJ61n/lUfgLL+umRSUMLS+mxUD5wxtHCA3BVI8coo7ewxBABVRkPlp50EI/C8Fw5e6ivgLlK7ec18Sdr/6z8E7Bs4jPQ1BQSMzXjXR8iHXdXHJg+0XtGvaOs06OjTOvVV4PVans3WWoYBZcIOzGL+lc/31Tfml8Ecd8lBfOSx/sJjs/KBno7jD9Bz5Vr+7aFeHx2NGg526vqzLHrmfUj8wsUYg47lyziiz3tOZlxFLbcehbtSCNjrZTd9edhG3kTz2QY/mzkn7ajcH8Gxe7/30A"},{"bold":false,"italic":false,"fileData":"data:application/font-woff;base64,d09GRgABAAAAADfUABMAAAAAaVQAAAAAAAAAAAAAAAAAAAAAAAAAAAAAAABEU0lHAAAqKAAADaoAABV0nhJEHUdERUYAACfMAAAAHgAAAB4AJgOvR1BPUwAAJ+wAAAA0AAAAOAs3DzdHU1VCAAAoIAAAAgYAAAPGDis9t09TLzIAAAIkAAAAXwAAAGChPpnQY21hcAAAA8AAAAB+AAAAoAFWDHljdnQgAAAJ5AAAAFkAAACiD00YpGZwZ20AAARAAAAEqQAAB7R+YbYRZ2FzcAAAJ7wAAAAQAAAAEAAVACNnbHlmAAAKQAAAGAcAACP+9Wfof2hlYWQAAAGoAAAANgAAADb3duKmaGhlYQAAAeAAAAAhAAAAJA3MCWhobXR4AAAChAAAAToAAA6EcOwic2tlcm4AACMQAAAB4QAABD4fBxfGbG9jYQAAIkgAAADFAAAHVl4tVbxtYXhwAAACBAAAACAAAAAgBS8IYm5hbWUAACT0AAACsgAABVhyuzWucG9zdAAAJ6gAAAATAAAAIP9pAGZwcmVwAAAI7AAAAPgAAAEJQ7eWpAABAAAAARmaZp06hV8PPPUACQgAAAAAAMk1MYsAAAAAyehMTPua/dUJoghiAAAACQACAAAAAAAAeNpjYGRg4Oj9u4KBgXPN71n/qjkXMQBFkAHzDACncAdGAAAAAAEAAAOqAEIAAwA6AAQAAgAQAC8AXAAAAQ4HtAADAAF42mNgZtnGOIGBlYGDdRarMQMDozyEZr7IkMb4kYOJiZuNjZmVhYmJ5QED03sHBoVoBgYGDSBmMHQMdmYACvxmYZP/J8LQwtHLFKHAwDgfJMfiwboNSCkwMAMA3CMPPAB42u2XP0vDQBjGHy5v/gwOIgEHKdKpiBQRdSjFzU9QOmeQIqXQoYSOGTs4OXRxchAnp0wOUgRxukGklH6G0k3ED+CT06VY0cGhw/uDH9y9d5e7JJDwyDMeQSQGTAyHd4QBlmASNOjxQm2Ipinj0rwiliHO6Ii2aEJ36YD2v/pt2inm4wf8dboH668h86ewktIy+xP2Z7DmFk133jnrFdiwBhtEsK42ZruOTN441kJHutjgunt5AsI2tuQKEX6B+yXuGbwglRnNkJo7lOQUFe6ZmwDXbt6Ba+dhD3lRl6mbn7u1J8i9Me9zgm2O3YgBgho2ZZ/XiGC8BzSgKIqiKMq/ISP+q+kqnzHso1Sob0tRlFXAq+JQzpl13lFlFtxxee2CmWVJfvO7i98u5p7et6xY/8xkf+EDeh1NpwAAeNpjYGBgZGAGYgYGHgYWhilAWopBACjCxaDAoMSgyWDF4MngxxDBkMiQyVDAUPWb5f9/oBqQnAaDLoMjgzdDAFAumSGboeg3w////x9DIAMDjAXhgW2AACEGZCAGxCoMqgxqDOpAEzUZtBi0macx9zKZMJkyxTLFAQCtKCPBAAB42nVVz1PbRhTeFQYMGCJTyjDVIatu7MJgl3SStkApbG3J2HXTYgwzK+hBIiZjeuKUQ6ad8a2MSP+XJ3IxOeXaQ/+HHNpbOSbX9L2VTSAz1Qhr3/d+7vfeLmr78CDQ+3vt3dbOTz8++qH5faO+XfO9auU7tbX57cY362urX3/15Rf3Vz4vlxY/KxbuyU/duwtzefvOzPTU5ER2fGw0M2JxVhLAQx9GCiJfi6Qvo3q5JPyFrlcu+bIWgogE4CdTlPW6gWQEIhRQxE90Aw5BoeWTDyxVaqmuLbktNtgGpZAC/vKk6PODlsb1H54MBFyZ9SOzzhSNMI2C66KHqYqqFT7UnnZjP8QaeTI1WZXV48lyiSWTU7icwhUsytOEL25ys7AW/fXEYtlpSos79aMO7LS07zmuG5RLDZiRnlGxqgkJY1UYNyHFCZXOzkVSehU/79vsKFzOdWQn+lnDSIS+8Ygfx79DfhmWpAdLz/5ewJ0fQ0l6PixT1ObudZ7m+5QcRgu2FPEbhtuRV//eRqIBMlaw3zBaglUFvqtdepwach3HNSlqcRhH/Xe9IylsGSe5XHzqI91sR2OI/ruX5w7Ungdgh12+Hgy2XtttwketQw1WoSa6ESL4bkl31XHz1zY7/6dmSAuSgwy7LtFw3lfsCAXotXQqC3bkXDC1shyAFZLm1VDz8T5pekPNtXsosbfNto4hU2h0pI+Mn0fQO8Lp+oUaI22Yeeu4Mp7Ni7WVwNgKrKrROREwWkSS0OumA84NucS2EWbepp8rBxMU87NiTWIYiuNLPxy8T7sLGEAg0fXldBD2NCgPFyoadMxP7q+gRxRiw04800xYkacwJyvX3aWy/JO2Ni4DN5irAgsfD7xgxTfnSvhx6KUlUCzZ0pfswbvXyUPhvHjAHrLAI+P5Kk5Z0Y915wncDZ0OnrsnQjsuqAA7HEh9HNDYIUNLrx0zHIGZlT3dbMtm60CvDgpJFRQuU/A/CCO1k4bBAYRsISu05YwEaGgjIGq4kJUN/IXxQhb/bCTcoDS4lQ2hucOG1lgGLAn/2BvYkXwr6CiNU7U+jDZGIsap1h03cNOnXLJQLQaJ0SNLpNaHKrymUJHF+azWDURcLtDQCy2PZSC7AtSOpr0RPYblARmG80Gv9m5JN8hCmpiL6qFAZEJt2blJLmwb+Vqsf6BuDNUizspmO6bgchCQYeUNYDTCajXvmLuADrTEu1fYeKTNgY4Tpegwd9cpiGx0YtnWG8Ya75PfnGeUa5Y1eXOvUi7h1VZJJD9rJYqftQ/0pc2YONvTFxa3qmElSO6hTl8KxpRBLUIJJEGQQJF2Ucgae+dSMdYz2owBjPy4z5nBskOMs8d9K8XsNFHRJFLMQk0m1aihdQaxbIr1DGaehBFlanJUZdWEylnTlpNwgi4QeckZm+DsRY5PcydBr10D93kvmVBOatFDC5VWeLb/PvX+gX6RY+hmfjFRhR4cl4UuNhv/rfiiQ4Pya9CNw4AOG5vH1uDLgctNbJPcxELGcjApjyswJSuEbxG+leJjhI/jiPJ5ju497P0OcJqAQ+3ikRSf/OnE9hV1KsBLJbb/Kf8HKfchKQAAAHjaTYu7TsNAEEV3vE6iVGOIsIjAHvNwmu1Y+kQpTMKCeJiR4kRKRU9hU0ODlCaIlq/wustf8CEUfIJxqDjF1T26uqPP7tEk4ghCpolkCgHDYViG8toM6MpoMklMg3OPY33K/V5NHbemtqzpcqpp2mw9vcstkOzq5i0B5VCWUl4kffpO4EQf86E+YF/v8Q4gexoZ8QYdwi90EGt02g4IBi34SbyIUvwI1xPw6kMLNvBRPaRKmU2nvje2e7uwsLJxus3R3dy2V1bwfDGrAN6zt/VajANjz9KZjYLM2MemeEHli3GW50ot8+JZbSlUXqj//On+8hdxO0EGeNpjE2EQZ/Bj3QYkS1m3sZ5lQAEsHgwiDBMZGP6/AfEQ5D8REAnUJfxnyv+3/1r/v/q3Eigi8W8PA1mAA0J1MzQy3GWYwdDP0Mcwk6GDoZGRn6ELAE09H/8AAAB42r1aeVxUdbv/LWebfebMCogyjAMCGsKAI5oxJqGgppmSx7xmZWaapeHSm9dKTc00UUzczS1CojJfxCU1t1wyNVtdKm9pmuU1Wy1lft3nnJlh0Xrff97PhQ/DzGHm9+zf5/ucB0TQboQ4PV+HKBKRczNHecJREaHM7MwAzgxkBrLa2702bxB+dtOi+s0jyD/CM/m6a8UjuPOIoOm0kmyIfrpVyISoyFFO0glEpBTlB45k22Scl2cL2OAcTH3UCz84v80jaSQjbUQaXxe+QqzqD0IY9WPbiRfOMqEWIaOI9BzizBZDqnpQfpNj7FY5GBCI0yG7fSmk37LyNfPmvzR71YKlJAvr8NE3drPsX66wDjuq8X711C5wqjF2KqeHc5HZoqdcavNTsZWIvg5ybg5JDbhkYlxWvmr2S/PnrVGPZX+wTlXb8eErv+Cju99kWXBqf3yS5JOxYLdtE0E8B5cyA9pxoGCu19kff49PLl4Mlxf/eRbPQj8hA/KEDAJCRpOO9lF0LpSfob5flR3M6RDIdjkdgi85ZXGXvE5db88LdBvZ7Y47unUtzFdtcCBETmtetm8miOMpJXJMfVAd+zA5HT5TqXrvWjG8j6Dhf17i2vFHQKobtQk5ZGQUkBDn0Tl7KjqRWnoqNA4UQJ6IEo0+8CUTm1UOZMtYe7RpV7h2P/x26bfLv1y+Wv9VxbrKhQsr11WQL9h09gJ+Bj+Bn8ZPsKdZOdvNvsCpuDN8+9kZ0Ho7aH0YtNGj1iGrDmEJG4ycThSxTsAeUF/Oy5TzouJButdnywkKgpiKA+TwGsmZ8/FAPG0OJ08d57yl5gmcAScOg1z184dRHMoIuT1YtCO7GXPxCVZ9T8UqYk8vRT04ZpY7apbXm4tvI7k5Kb5kOD3iaiJip5fz1+fjKRvGdJz79L1rhw187/LR75Z/ynaRK2V42sbF8+4eP+vWPmOrPto4m135gB2Q1EgMAb8mgAapqFuodQKyiyKirmST0CaNul1uV0/F7db7/S17Kn5Rb+up6Bu9jPI8mdqvJpphhyA6XaAO501OSc11uQJJNqvXlxvI7tCgrqovvbxi3oZq9iX7ddzue+/7bCiexIbMK3/t4IKnh1aP7j/o+6mfXOKGzNnYUnLVlh//ytd2ZWYWTsP6skUzRj2VUzim+117IRQoA7w3kt8J8ZDRraGWMq8jxCBSRHlqd2Be5nspOosoy1QUaEN8Ahk2FIiqHAhE1fbZfDZwKrzwQsx8goi5kSdfDueRug0n2fN6qX06C+K+bAPuO59+UZ+Gz5fVDs0PTwD/TQf/JUJOxKNOoVYWGueQHG7KtUhA4CyEBKcTYugUBGNPRbjJdY1uy+acDuRL1jwGrrJ6k8VUu9fppR1IuwtYx86wq1MLP3how142676XS4Lks/Bmfymd/M2Bs4z1WdUuULkCZycGSc0SVuRWPTMetMqEqLpQa1QQ8sXbDF4vaGOjKX6jwZzYWzGYzQ7qcPdUHHFU6q0AQDbVLa+Jj2IYhbzZbieEkNBANON8yYiPxVVwOlyu8bgP7jG2a+8Hv//daHzs8rtn//j4LPsNfz93Rfn8QRVK3wVkLH4Tv2Yvi2On2f6ay++fY9fxgIP/XD+/snhq4cMbR6j5CDHNAH8KgL5WzPOIUFGipJdCBaTGMOY2qALsBVzCOJEMqT9Lj4Sr+cQl068dA0wZAdanadYno1tQ71Ca25LiaEsTdToq2BwWIbO9YEtLSkvqqaSlGZExvrdijEO+3goSb07uvCZuiIRKxTXRFUW33Bx/Cjx0oA5XJMdTBQEnq95wd1Bfkh4Hv5uxYGMF++K7epz9wpPfT3x10cLK5XsWzsCdJs+d8HLZxPn84W3rHt1YNODtSXUnj2y/PufOTWNe3nG98skZc566f1H30DL68JPDBj93+60vDH5oohrbkWCdihlu5EddQ8kJtmS9HpwGsU01t4TIOsxm4nB4ILQiEXsrpHnayXkZzQKLIdcg7QAa7T4hYhHgpEuOGAE2qVakcP7wiHEFfYdf+dVgDNY9sefcnx8sPPMkc5Qtn7fg3iUD+y2ghfWVjrJ4KNLA3fd8+8E5LC1hp3H7LevmvVL8bOEjG4ermmudgxsGGO5UMdwKZYGQy22291HM1oYmEsNwWyBwYy+x5QSyb+gqEyY17S307Zkz1RZDEHzxVn47hNSM8kItidkgYV7t6pQTOavFTIoUA282Q+tBHLSeQAQcGpuHTXZDJ/Kq/R0HMAbnCvDRoXXhutoacnsZyWcPVXt9rrQafJxl8tuvFZCR+N2SyUNLWWeQcggCshOy2AxRSkJFoRQ7l6i3xMWZ9ZxoBmyULB6Lp1ixWMzIHFesmGXkLlbgc3+PrdEy9CZxavo5OZuD83nt3kj9+Wy26LNDeAU0T27+bNybXb3MSDX21K7csOsaznrrn5vf5uve2D51fZw+j53e9zktGDtj0ujw/PAXs8qff1btBZMhs45pdZMSclCzQ2embo+MihSZMwjgL3vzVgTJk4xsVhTIDjoFXxKy5citA9luMYV2/pFdxKY/luxbfIbtYKvX4/wT52t6VPIB9g67yL5iB4IL8/Dz+JGvcf8t/cvvVHMDPMYPBI9JyKbmhpnTIQ7Jdt5UrPCUMxcrapRu7u/ICzwuCVF44rMFkuAMNpGVsVF4Fx6An6oFWd9cPYahaslFVsGm8HVsBnsVt8TJ18dAAwabQS79HeQaVPwW9HrMIQlzRpOgK1KglAnhixRCsb5IwfLf4reqhDP6Q3+vP04zw5PIkPAaMp2vW8TSKsLnm0jSoexQPPAmTCVM9YYbBMkRjLtJgi8mAZdWx46Hw8MXF0Ujx3eByCWoVjikOELMCRLXIhElFEEX4o1GW5Fi5Hh3kcLb/74LeW1Csziqz1XcD4JVvfCP466sZLVs7mY88MJ3792+fzP7lX2MvdizeD7bSlg4z5+CZ+Nh5/A9m0oq+rM97Dw7wY768J6I7XwrzcuBUJwOYyRxHI94k1GiRYok8XqBQr9WyzAAddikChuMhwYdgMcA36q6nlVXU1JNNoT7At8uJ4+pHugPSVSiSQiGWvBYT4HdUEyBnHICV6wIVA+viiNBhObmyb+pxQGrCtpSoaWINjcpCbOaGkJqah7wcdX+Bx7wXy/xRezgLmpS0kNO1QaeGPSqHUTidU1tyGsWOyxq6gOQcBcPhr9fUl1NFh0K15J3nw/vBRMyyCfh6U0yhIfeZ6YgCngIsBkIYTT1on7Jaq+q7HUeqlYT7Nq5pZHPCmPhs3bILo/E8wJ0eJNgcjix3kYFYEVmJKjKqdq58250MPa5nCoFAg0DNpW2+jDty6ySeQVG+JiEP2LVZokZeevSj+uH8HXXizng5fSNNTuv/RSNbj7ItqJbQk4dMF5ssQDw2mQDFS0SxWJTrzQPbFQwiE0hQYhu/p76ryTril00USJm8jJ3+ERt/W4Q2CkB+/Np9yhScCO0OpJRTiheD7aCbcju0EOc9XpBFOViRaTCDZWU19jygJ1qhC8JR3mpjxvBjrPzNdV4EmkdNiz5+r2dh3Zyxi9/CIPscEL56vlzVcmT2Tp+J8wgFqiznBCQdBeoQvVQZ9QkmuKKFBMn2qHEgMbn728osqYVBjMZwLMYqask1HQm4Xd+fRQPvsrOBlXIxENxAcwdD1wvDf/48+9Xf/o5DPPJBTbndlaBiwnU2Qj8EJ7FxrBV7DN2BGfjdJhUstiRqH+OgX+M0GV7hPwmjIlRZxMNer2oI5zLrTPB6FismEyEUmeRQqmBaPH527ajaa75i3NaedDfH3MbYBGej0ECO4VfPMRWsmMXa6te2/EFGRpexdcdPca+HB5+nAwtLyub/yzkicpcCKBUa9V7Le3Q/D12nvOnGFtSlwuQysVRAEPaFKGaDxecLylGkYGUpGrMK4JUGluBecXFEfbtFVY/Z9DHI6prupSVv/8mO35qc+6m12Yu7jh91vnX8fTdJ7qtS2k7pbTX/f1yig6uXn+w70u9xj3c6/67svptV5FEBv8NAv+JMOXJCPOYUglGTA7qkIvhcwN0RMAJQMNLZlezLK4Hy+JbLdIweRtgchycY0P+kM2K9SKMd7JNopwJDoraGGjazGwONSdy4VWETNr4OPYh+x2+z1Qf3LP1IF9Xf+c19jVOqqdv1Bdu3vfuFroF5MAXt1ebSuNDBmhdBgkoDaWqooHoOAqHB7DKY4CVBjnj5vCPVeFfanHfTsmtO0Um7Po71y5dsxpOS0BI7AWnxakzbpw+Id5pNvM6jw3gUxcpY62OY7cGoIJTVGqknm5XT48KsQf4d6vYSWcOdrVnX1exSbUX2rsScrFQi+3tvfbc87X0o677Hc+tqA+A8H/sXLr5TfqP+meW7Z37Pp2ueg/gm6vQkNYXkjmBB5gVVJjlVJjlmsOspgZooBI1gNiK3cABxtTi86zzdjwKP7aJdSbTwpNJPdkW3kG6hXuptQxzLz3CDVLtRN1D/mTJ0LJlXJwsUehixNCyu0IMQFOdlkIFcj6+UOFdUE75/3pI8qZGKbTVH9TGoui067T5IZy5ojYl0X5eqd/ap9ZuJfZtjz816/XAXbvv37eDmZe9Vbn/zdHLHy6qWoZ7WYWCKZP6P9M2+41dYcf46iUPiuLo0kFDwC+loPdsbnCEo1mggnXU4xZMhYpgRXKhglw3cjQ+ytFcUCbQ0bXcAr5Ghl+G4Uv3a5+V7QLBqdls49pVs+Y95sB+bMR23DbZ/aIrkZW8d6LzgjzwFkjlgoIDaqMVuj3kTRTcyGy2CbYkr+y0QLiwkep04CWdldoLFepqVsHQbBtvTGmO8vuE2H0ZdyA1Fa77NA/lRAuZLtWVfvPZD1c+PTPRJHKVM9nK6iXLqsuXLV3wKk7BFvhuu6ZPb7zzj0sTtx71XTxw9tiHn0a1lME3dpjGO4daefRuA6WQuS0S3IZCxe1GguDQHGVu5qimPCjQ1GWy0+l1Rdwl0GRB9MI898zP7ALmPz96JWzit1a99frAFcufW2EmXeY4cBssYh3uyH788pHdB4tfSvHSb2oWr3hVzeZE6OxmoRVywCyS6DAa7YSIlKdOlx4STA8gI/KFil20UDXHAjGCEr2TZFNLTqNn0LVyg7lWbwzyAHVWsouV+/bh++8ZnzG0YMgg7KYH6vPogZ63dsEv+aa3mvwC9EyKUpmDywLPpKMg6ooeC92WEdfRb2zVhc+yYztP0pNbtPLH6W/v1sKSa8ktVKTO3RV9spRukSySKz2ddFfSLW3yuyttrK5buiuuhKjrGkLsycy0QTFm/E3vcMbG5VRtptTGOfUGEaB3MKXxEZIBx8ZoH5hnV1/k5sAzLutwi7af78rKGFk8aM/Gd9jn7NvPLj47Lj0vdMeAUSf2l9zBbBVzjh96bPGBsU8Pmjru59/GP831eMTjG9t99S6p44B2GRVlde+sKh9WHm/vm3vroHRf1aO1ex3XkTJ48ijljkfpraUTLl19GuK0AVCnAPLcpfJUs1GSdMilc7k9Zp0sc4WKbIVJW+dUwaeht8d4hVr/tkgCa2TPIQaixU9XPjX19ZcrKyV91qZxhw6Rd2c8t/3T8F7BwdIGdOxz7zsfhHNVRFoDiTKcPwPRsgDm2dSZHmOrzST2UEzEgtXMONp0MFYHHtpkOMYllZW1HdPbdOrUJr0j1wOn5eV26NgxGERRuxLBLivqALzFrNcbDJLA8RJnk6ELW62SREWDk1oiPSMTRORHwpgXNQ1ryI5jTNYh4v4ZA/ED77ICfPoQmzx53TqJZHV5EE9k7cKzifAoGy446g8ESyOycQnIpsgV0gFUcDxBmjWxu8WqIary8B7t3cJhyFQfKgz5nDabDCHw6WQfbe1v4XI65TjOFAdo1yrOarcAA3RqlDY/elMPEjEQuGFkbhKUxui41dgkuWMREvxjJix7qXLMxOXzK2cmSJmvjcS4j5S1beK2reTQtGkbt4aXq7/f/iS8m+tR0XfQtpJh73yoRi2aMaCvA2WFPMihpoxD53IadVYrJIzVqrf8XcI0zxd302ypWaWqEdgydv9BNVu2farJvUvRhEZw7gGQaUQedVa2I5OIxPg4vQuwxEqtzQC46awMSUJyVWBDjXUGxfUA++nygnP/jY2Xz2NL/Y6qtWvXr39lbSXxs1/YRy9g8jq0hAx2lF3/8PPTHx0/qSLtBsCT8ZrVXpQfSoozcKIotZIlOdnHGZDF4ixULFadRUpALRqhNr+R0jUUjYa2KanRKSDiBJUQq3DrjClJ3hj11q1GY+VMtxSqfuzU//54uaqCLK2eu3q1o0+/oSWsi5BTMagv+5T9zH5in9Cz2w77Lxw4/96R05H40FTQ1AoTm8Ok0+n1BOYSiwnpnQgwF65rusl5zXYnMYCNKUXWFXVyF+RM31E5yy51qeEGG5daTqwO13I9Do8aF2G2tBSktIb6ahFhtry9gdkWKi6rQHUNccn8K24rNN7+zUlJvYXcTG1p6bmjp57qs6n/1DmPr14yJf/UzrfWd35lxoQn2w2bu3cWzlhSecfSNrfcPSB07215Ax7tOWNZj5kFxV3b3tYxt/s80LHVn5dIFV8I0VBnF4dDZ9DJlPO49XarvbtiDlktIipUxGiw4o80ozfQs7M7qH0QGITahIIBp3o/wuEictt+noRH0tmeFSsKh+Lb2J4h403iMyYb7kPm9L3jOzYlPOnBkWqlrIOszeN6QM7khOKwXTQa9Xa902U0maySw6JVi8sQ41gqcw00n9pirBjIQoxn2XAvKJaXK2d5dIFN4w4e4HqE8wBcPyGh61sW3FWy8zg5gqIMmYBkdWOlx3qjiddhi0bnAjF+7NXoa6CDbAeUW8WGbrzU1ywZxr+/kQ2FQyecK8jFvUn76yrfdgNC+eC0FqhtyKFLSGzpdplNwOo5KV7WWZDkbMqSA4EGpkwhzQVRvZ0oy2pOAUfWRHYAkVzmIXuO1KblsV3skzdGPi5Jhiz5UO2+jg6J871Tw46TaZ2Pv3lf+BmYLx5kfXvmbcol48Oza8a3riCfg1KgVSrYKGk2JodsIi8Ap1AXc1gyODkwtjldjjJlrLHmLWzaDuzFSW+zaXj+dnaEvbedZBE3G4zXhS+Gj+HtrADOJ1DxApzvVKciMJO63BwMkkA5TQkSdKz87CbTblb7JrYJkcwGGhUkG6/0sUumu89vZGmFbz/fqzhY8FpRF3Bw2af3Ba6S/76etHWZbbpx13JtewqVOxok6tTdmIQpYByHOb2B57orvAVL3RW1i/zVbkzbC3jp6PpvSEn4GLkQ3kj+aywtmTKlftuff6pcjGsBXCwFFUFiiKgXqUMoet3Y5HqfxuvCR3A9FRURQJPGz/GjG/6+9y/+3if69xxo7t20edLx55MIRfHbzZXGdplGQUYC8sRpu8wUaun973eZTeHbffXLk7/9cerEH2Fu2dwXV64se3EpyWS/soM4F5uBKueyw+zHD7797uj7ly6qfm0HKgS5ITAvpoRs2r04ZDCKHDhXZ42uMfNUPtcgObLHFLU9ZnC11O22ikH4mdkk64c53dqPeQKr98XSIFafgUVxUBMedYvpNmM+usZM8bixO7rIbCC20dn5LxaZgsi7vfSz+n54/oqxbWdPHLh88KBdP+0/NXUb20rIzuk4c+KIu7ve83CX4tFVVRWlbz97QdD2mGwhl8CNgyh0D6VQLrLJ5CKbTO6GTWaKtsn0/8u77f/RXSYV/+0u082quOFaVGR1wrp5l9lb0clmS2SdaaWtG9bNoOtfbDT9f7HRHH6yKpxNdm45yWYY9WkFLC+BvYhLJ9P99QV48KkvSwaHV6qenA6eTOTu+9cbTau20fT/RzaaQ1bFNpok5a83mlBF0Y0mESDHIvFez2WAljfvCa2odbM9Ib5xT8jWRzaFcGp0UwinJmiVORJs90MW/c1uTd+4W0vRdmv+/4/dGv7h3+3WIijE74uiEOAW+KVIs2gs4HZQ44rpamXonfE0Pb1ly9ZOmtHWm1qotPYmtLDEWzyyRyxUPFYZKIDcbHz3aOw6ZlYDFWiY1Xk1uxqn+SAMB02oDOlVvYhb+dq8JYvwaZ1hzPmTP/z80ZlJBs+0S3/8tLDnhxPmvjJx83sZX7//Px8cPzmq9YOv4nZYjyWcVVl+fd2lS4Ur029ZXx65w4xLtf8XsdUhjscUxf5dJHIv/FC1ehsL/R9p8JK2AHjaY2BgkIdDVyRYwDAbCjcwXGJ4zajLGMY4nfErkzlTE9N9ZkbmAuazLMwo0IllLsttVnFWH9Yq1lOsv9n0gDCWrZptJ9sHtg/suuwN7Gc5FDhcOCo45nM85hTGgPlAuIrzL5cXVxe3HHcMdxcQnuC+z2POU8iziZcdCK14e3jP8HHyGfBV863me8IvMApH4SgcIlCGX4PK0ILfYxSOQirAQP4J/Lv4fwtECywQeC3wWVBMUE6wWrAdCl/B4X/iIAC8vO/IAAAAeNotkzFu20AQRcdwjLTmHWgSEgK5MIEVR60gMQogSCRWkUTmEK5du8wFfAgXuYIPoUuoThnm70uah8Hun/+Hs5KZ3Zh9cvHXrdnnmy92Z/n4LAabiDV0uBzfxdX4Kq5hAzfjh7iDe9hy3lFHeIBH8d6CfDIrxjdxCisYlJvZfLyItRwyczG3O53n0l/EKaxg4LyWWy7luz1YBnPdPuj2Q6zHq+hwofMCnwKfAp+SrpKukq6SrpKukq6JNK9i0sxwmOEww+FREw5iQT2F/84DnMvnUZ6pdvHJsj+/xVxf/YR/xQwV/hUzVMxQMUOFJti9NIFJAm8USAwkBhIDrxb0UoO4QrOGDdzAnXKDXiqx5aSjjvCA/5H6hOcZ9nCAPzTJXJNcxFwT1qrfxFzntaZKJ1NYwaWUteZJXMMGbrjdwT1sOe+oIzzAo+ikOClOipPipDgpToqT4qQ4KU6Kk+KkOClOipPipCzY6oKtLtjqUu97tZV+vxNrqBs207CZhs00bKbRZq72VcoX+4Zyyzxb5tkyz5b0Hbd72P5n8mzxbPFs8Wzx7NB0aDo0HZoOTYcmpn+emPYQyY3kRnIje4ikf+dbTuhP/PbO1Gfqnt6e3p7enq4BzZA0tz/TN/4F9y537AAAAHjadVLPaxNBFH6b9Cdtg4gHEZE5ijSTTfGgRYS0DaUQWmilJxGmu+Nm2mR3mZkQ0qNXb/4NXnrzDxBP4tmT+Bf4d/jN7CRNbc0ys9+8973vffOyRPQoek0RVb+XWBWOaBWnCtdomT4GXKcn9CnghTnOIq3Tl4CXaIW+BrxMxzPOCj2g7wGv0WP6HfA68RneIB4tBdygZ9FzdIwWVnHS0buAI7of/Qy4Ro2aDbhOr2ofAl6Y4yzSw9q3gJfoXu1XwMv0ecZZoae1PwGv0Yt6I+B1ejvDG8DnATfoTf3HnsqUVZcyZamwgiVFOdEq61t2xbbidtzE1t5k+0WRDSTbLXRZaGFVkfOjUubsROSGKcMEs1qkcij0BSveT+kiT9lQTNiZZFpmylip0UflLJHaCrzPR1qZVCVO0PBjmY0GQndMIvNUatZk1z12RmqQsnYcn0ptwGZt3o5d2mVnFXP++taW263WeDzmIqQTZHlSDFt2UspUGpXlEON9Oxz0FCgG5kZex/Yl65QiwStkNtm08RaP57U9ixc6aw0qpmn1Dna7hyfdJpi0R4oyLIt1SZJSYlgCZwGUUEElTUh7Vh9RRldYWxRTG6sZUJs2Ed0HuwBvAB1Gu8Aa1W4XXr+gHF/hEWISiNEJ4jkZIOV319F6dgrGEG9NF4gV9P6Wuqt0Xh1rgveZj2rsmVezQDrcR/luiY+4e1Xncxr5exlwFLJThwYej73OCL2chw5iifeceg2Ge7M777GDGoUq19XNJ6ZTX2GCtotyn5lWT2tv97h7fu4/sIhuUwvP2D8c+ZvVSajlHg3BtJhS6echvZsM3MoZ95pDuO75OUjvp5rcaM6PBc/NuAMdAV51ulnjvoJ/b7yFDvF/fV9rce85Q3ZwQ9Mg0qMDzKNLh5hX13910PwLDCkNMwAAeNpjYGYAg/9pDGkMWAAAKe0BzwAAAQADAAgACgANAAf//wAPAAEAAAAMAAAAFgAAAAIAAQAAA6kAAQAEAAAAAQAAAAB42mNgZGBg4GIwYTBjYMxJLMlj4GAQYGDy9fdRYBAL8vdVYJBhYPj/H6gGhWRgAAD1gAqCeNqNk0toU1EQhv85k7T1qn3GWGOUWLQUkaJRu3AhIlhNSY10UYpgIAgW4TYtJKXgsq3vR1tfe93pypUrVy5EN65ciBsVFUREinThyva/k4NoKiLD/f5z75k5j5m5EAAByvIREpaqZTShFW6wkM+gZ6gwmMFhYHkZa6CcWUvfZrQhgY1I2fcAMTRwdh0ELWjHBnRis5+Jo5FcD8cVO5DEJqSxJTw7WsIj42Pjk7A8OYanxufGl+H46RCvjG/Goy/vjJ+NixMRfxh/RpRYpRRWJTC2G1OVyu490mXcacySWTlgPGTsJ/dK3jhkHKlGqxWNZ4xl3ld4u3o2rmLTLzqa/kWFmfqTzkb/r9FTT6mjY9YbVmnA7G9FN3rRh4Pox3EMo+ijTng95/Wh12dev3ldqqm0ek16zdZuJMesznFd0Jt6S2/rHdt7gAa8pQne0xw+0BSfaDG+9bKXduEG5jCPBXzBV+63iO9YkpMyKlNyT+67F+61HtGj9Ba9qw/sVikEOqOzel4v6EW9pJf1il7Va5EPey39m0+dh85aPTpoYLemuea0TrOujtXj2PKYqEXTJ0GfJLu9k92bYmen7RQz3Am1CHqIxfkIjv4V0YyYzum8ZGRb1BmyXXYweTkZsJP3WQ/F+TclGNeFHlfkWXMouFOmeb1Ov5zbTxbcPjJv582tAGpChLkAAHja1Zh5XBPXFsezEZawaQjIHiiKLIE7hEgQXCL4WASkBAFRkBBDCFtoEjZFhVBZpYKCCm5BkKIiYlleoSyKKEuLSJWiUlEUq0+syiJYUfsmCZtL+/y8z+f98TKfYbjnztx77j3n9713BoFAICWH+IogBMJXNYTkR/ABQoIXVt401Tl1UgkpixIJCQ6waRUKiYRwQB4rY6aMRmnJIAADq2CGRWKQQhsUEiOigy+B+TyLzgm9JB2EveRYjwhG8BFcRASChRDA50rxAQzmNYZRE35fl7T31svVpZFRVQRv2rKCges7RMIFAUCI3gaEqGARGoVEoVSpi/tev2KcOzae82hJzS/+vUBp1lWkDOwUXeIjegMGi0dtoEMagCAuKOCVfVg8Dp3DjjInukQxLSAzYCKuQOMNZyqI3pxIFpEuYERGc6LYRDqLF8thsvhEBxrQ01ACNmAZRAGSn7+GEmQFF62tyBRbiq0/2PyZnVoDK2mnZv+pU3Edi0ckEZ2sQPLx+YNEyiDQydkIkJyBSk5GtNaMehEa0lODTNRdN1muyw1Pyx2jePtRnvQsCwx29/rS+quW7SG6Ge13TFvDFCZsbh0S5E7sq6isiT0wcsqVudbJIhy3z2Od2Z5nfq5ZN2SHtMxfCU/73epaM0a6EDOQfabtG93CCDe5fL2B/ufsQV6LS8uxIPvB+03qxcx4jtr2syQUGk6i4uRWkHwRWGPl4OjLyMgikZilYAkwmikDZOqiUIEgermlJZfJj7aIhQfPhwdoweRGAkV4RnTxSOSfGBRAALK4pI8xB6ZgqWiJyCjVcPpBJi/ivecsBXw+icmwgO1AXfzQYnETikBhplO0HFAW21XEdgwahb0A9MTlBRg4PCV4sABSgadVEg2sN50Gkaw+SCW0EIlEeF5e126UdHdIyahlQOt8EaqoVEhSTCEk2ygIlc0r/TUYNTdl3qX3j+TmVvlorS4d3tdEta2MWSZYfmj9kE19QUZn/hrdyro2Ubbvvde9WzFrKB7IHvIJjXb308Zto4Opbiiqe0r8lTf0e8P3sGl3Sg4cC1Q8dP9kU7Nw96Wgwbtnl95sO7lu6+027U2N5bZyvVTDInKWZWbhcIOswSpHmrxsDUvHqMH5umPScFF3B6pardu7Tb04afMfCSsDeDvSNY6ZO5zopF/dsWLCdPn36/MQJyMVUgL+CKSPL6ryVYm+NPXybL5IWWOgVT0pqEPFLCoVMzI8Hm/cI3P5mfWmwDoXq1EyrL5W+CRNq8+pWTP/brbXPxwm+yOdlaCSD9WXnDVPCf40iADw4oIcXtGXxReweFFEB0Y0C1IDC8VmWTzOMYYXzIiK5UREsGbioQDHI5QRJ2BBukBbbMDh1aQGogOLJ+CEcJgMAYcbBekDXWn81KerxVriz0hpWrZkWKnWc7IVF8kzsv2fsEKINPxQrkKkCgK2K6DEGXWq87uSn7qI5xR2ZJSnxbyo9hi5e1Glmc1oLN6qc/uHPzrJZ74GGX479/SH31l2TKW552n8aFzpTq598/5zSvWh4xF5nY1epDPOK17W9gZs0UYdf20ZrlcyWVxYqtWOGtzl5vVAOejpap2ddUoDq9qq76Y1btkWBlmgC5LxZU7EqxBfyZfUFW9Nzl9YsLBuINTy9G8PWjL3mF7KMkgLaUzx8+XGNNufXpIW0KlKsD/+9RPviwpRre8uu96pk11w0DCxf6Vxj1780+NQx8hvhpr9rVVODoVaW0R6OUOBL58ljuw4E4zc+9IdN3DN0Kcsv6siPbbiWb3S2JD7LdFUqKhCza4q7eIP08ToB8k3/0tiLJwlhhzAwhcUEgFoUm4sB1SwTGQtskoFf8UNaa7MTxUHmoQieAlF/g4hSCzsoQQhcGaWaAKNmfxG4xVhhMCJRiVBJAr5Q5DAnHYN/+OJX4ujDpSRUGB2oFlYjvxFx62rMtMv6q6cSXFge+d+/COMl9JzJ2NLBLVyqGO/R+ENw2DC5Cobg/XRUNJIFjWt6vHjg4h33RsOeBj9fMrYY1vFPxm0MdOrjzpuBd75wWz3ypqjNbcGff9sqr6882W34rEXB9+ZXbfz0tamGk+ucgVCzBv4ZE3rmOW1ZPA7i0WDG1VMdpcbPtr8oY63fKYybABFqlALhwgGn08kEz1jgiM4TKInjxPJ4CW8r1giLUYQyuVxBAkSadoCihU0J01xEcxIM7n2Mz2YhgAOrz6nTV4MX0D0YAniuLxwyA7YSm+w8mbxIvlEbggxhs8iMgREcYbw4RSJi4t7P0V40QziUqYJsIW9s5DG13i29ZmBOnC3siTLtBgAVgDYkqw+R/5NbN3qoNOqLlwfjcSQjsBUpd6R8m+/SvkmK+NVOiaDgK0nfW2QP9RzxNNt6mfDxtuj31Hs9PZekp96g7fwb85IXGG3WG9izG/7kXFkzRWF75OuNhkLGGxj97CHT5MZfgnF9zRUFxKMKwfdrXeZOREd6wZCjEIyu9bX61+mtnvnDPImNENiwupcQrupCUqnQVm/eZDzsb7TashTKX3UXGCLP4Benrjau/bsPUvtlF/LFnitRFX1mb01qP12c7EK7lSpqqeytYX7t1c7Ahff2NMwFpVo0oAMeAOl+ffu2c32S9cUNVNePDErNniUM5HysOz3oPjA7UEpb31xATQlpnfQLw4Gz6XyFyL74Rnp+6SUo8U2IoYD2ICFxQWlOiNTX61FymqggQ9YOiNNFFJd5y/jx4zmA9PZO1FAT0vn72L9kcgjZ7GkiGGALUUBok1gI/AFG9Tl4axmsyzZnBB496oPZKf3rxi1vQ+va6WWZ38Tfqk7KeyG8yLz7ZoWYLH6F9MUiuCyue/3G8uX2MQt6UrBow7UZsGDmv0P/V9CEpICEd5GAXgbJTJMJf4VEKOZDLIEgCZSthkCYoke0IG0wCJp7i+QpDzZYRZwFKnLyhh1jNrBa+FlS6Lbi1bl6cuRWimHS4r0Rj/Bvyz0hTt5N2knGJxKQll8G7iSY79zzaRR7VAKXwOzC6N6pOj+62TL4Qudjo949zxrN6gSU6IO7Bsq/DKs2gb69SRpeA+iTXf9I3er+t2vPJpeszewXoQ1bevcStVSVY1fGwuNpW5DqwS1VAUcncgKiRVqbxxMedjocpLq83CAFqfspwKEMnh4HzM1zb+QBy/YCZ0E9UhPOjddUyvlo33M/yt+YK7CT9lY2c5/U6EC6ixXr70/MHHSSTZoSu5wuwxmKOycQMCf2YvJ4rG+3OAYXhQEZ4RkBtQI7tworiAhmkV0gbUg7l0yESuBvXScFEcOmyNgRBBdHGedJRHdOUwel88NERDp8J84Bo9F9GFEcLZK14VYK2iRZBePwampeIvbXh/N4knq+DM9o/+i5799PcpzFOVzEjcoXetXz7aiZLqRzwQSi9z6TNOofYdOrn6h6YIz1KOvb3Eo7cw65fM8yhlbJkOw1WPaGS3MqTvU3SlH2cF74OT7NuHHTNdHq6NJFOauiqTu1nM3pyY73mTc7CsR9cuPnhjd/rwr5uIky3Or4dHGHQ1nv1/3k99aZfeejW7uM7RLgWm3SzLvunjJe857yJFNAo5Sua4AcL6IbESUVPKMXPlMMkkaX9JH0nWgO8xUShTsKEWnpJX30Wn6megU4/ATGyE0iJlHITGaP49Cq2bvQn1yRAwO429GxOIBfbEvX2Dg7Ej6NGoWYOWl41wDOwbPJUYVTqS5rxDa0oUFAc/0p17vPH4zTLvLphE07v/8bKfy1ZaCX5iNL2r2PwzjBQ++/Nme+qxshdyWeqdk4ZZN61zGdYmvVfbLX9PV9HHUOJE+NpV9tGJSiTJgr1jumBe01vTwu8NcN7vz1uxo1dQ//W03+z+IEJ6hJLLWvT0UWUPIczmSHq3atOJ8cH51f/WN24+P0nJ2vttRV7JvOGrUMPNK3DL3TH8cXQa6brb0nNdg9rbwmjjHRsWz4wGLzR90ZYKV69BHEjpLPSpwLT8ZyeIu5gknVEfqc2oPF97cbI8feYLCLjJ2t8/gkjOvpw78y48cs2J4P+e+I9cDEdHdu/u2T2lh6aof3QxCc0aD6gcfYwNsDfBWv0NCNBvGIhOFRILkH/9vsfcJoM99WhJFA9V5GaEIifWnOZsL8mhIcf6HLJg2cyUcpAzm1xLAF3MPYiB4/XN+8KRfg7n3ynmCrzHxn6xxTXr+og94hElOWmvXcKP++W3t5mC7gYVPXbFfr/2K1oF6Z6GcP5Zx3mucNhxpZe7cbJLb8J1lwFYja4v6A9W1rvyD9yaO0yYnQ2tfJmHjaU30nAs747026ZxWNljza5P8EfL1f3jm2MkUqJpt5DzdfZPZQ7qEPWD9u1rxkdER79W9ThoiHEJ/T8jzgZXaRWL8CJHb55zHQkJkBGwKFYee/T95Ff7Ex7p5UQmAtxfzYoCb++KIhEMwWyMDqcBrGAQogAIto1Ag4P9RCLw15Mxwjc+0jJX1s9/Q949TfVRVPg6B7sW4jIrDXMMH4Q/X3vbIXf3i+HM7fWNXn/Llb8vywhInj1zctX1/kId2q5lvft6P6oOFbHKPmQm+/WlTw8bz6BKTgqe66QVGaXEqhzvVpm7ccHETKLevsOASO9Bdjx+qXDOwrfLR7J0qbyw/RW2s7FUsvsU8W5lfHep36X6fyZ+5JW0IxL8BnMn9MwAA"}]}],"sounds":{"enabled":true,"sound":[]},"navData":{"outline":{"links":[{"kind":"slidelink","slideid":"_player.5ghF2mIRRsQ","slidetitle":"","displaytext":"Trauma Informed Care - Module 1","expand":true,"type":"slide","links":[{"kind":"slidelink","slideid":"_player.5ghF2mIRRsQ.5lkdzB3QWim","slidetitle":"Title - Trauma Informed Care - Module 1","displaytext":"Title - Trauma Informed Care - Module 1","expand":false,"type":"slide"},{"kind":"slidelink","slideid":"_player.5ghF2mIRRsQ.6GxTDzokXLI","slidetitle":"Introduction","displaytext":"Introduction","expand":false,"type":"slide"},{"kind":"slidelink","slideid":"_player.5ghF2mIRRsQ.5yJOvnoLe6h","slidetitle":"Adverse Experiences","displaytext":"Adverse Experiences","expand":false,"type":"slide"},{"kind":"slidelink","slideid":"_player.5ghF2mIRRsQ.5kkq8dett2o","slidetitle":"Social Determinants","displaytext":"Social Determinants","expand":false,"type":"slide"},{"kind":"slidelink","slideid":"_player.5ghF2mIRRsQ.6Biqbx4NCIL","slidetitle":"Principles of Trauma Informed Care","displaytext":"Principles of Trauma Informed Care","expand":false,"type":"slide"},{"kind":"slidelink","slideid":"_player.5ghF2mIRRsQ.5VLS4DyUoEn","slidetitle":"Principles of Trauma Informed Care 2","displaytext":"Principles of Trauma Informed Care 2","expand":false,"type":"slide"},{"kind":"slidelink","slideid":"_player.5ghF2mIRRsQ.5ljvCpL6xeV","slidetitle":"Tenet of Trauma Informed Care","displaytext":"Tenet of Trauma Informed Care","expand":false,"type":"slide"},{"kind":"slidelink","slideid":"_player.5ghF2mIRRsQ.66e1wtPrztl","slidetitle":"Case 1","displaytext":"Case 1","expand":false,"type":"slide"},{"kind":"slidelink","slideid":"_player.5ghF2mIRRsQ.6UsXMW3bjN9","slidetitle":"Case 1 - Cont.","displaytext":"Case 1 - Cont.","expand":false,"type":"slide"},{"kind":"slidelink","slideid":"_player.5ghF2mIRRsQ.6WQ2KJQW3tD","slidetitle":"Quiz 1","displaytext":"Quiz 1","expand":false,"type":"slide"},{"kind":"slidelink","slideid":"_player.5ghF2mIRRsQ.63JmnqZhHw6","slidetitle":"Quiz 1 Answers Explained","displaytext":"Quiz 1 Answers Explained","expand":false,"type":"slide"},{"kind":"slidelink","slideid":"_player.5ghF2mIRRsQ.6mWG3aO8x2D","slidetitle":"Quiz 2","displaytext":"Quiz 2","expand":false,"type":"slide"},{"kind":"slidelink","slideid":"_player.5ghF2mIRRsQ.6kmd5IdIC2q","slidetitle":"Quiz 2 Answers Explained","displaytext":"Quiz 2 Answers Explained","expand":false,"type":"slide"},{"kind":"slidelink","slideid":"_player.5ghF2mIRRsQ.6rRt4lOCBPa","slidetitle":"Essay 1","displaytext":"Essay 1","expand":false,"type":"slide"},{"kind":"slidelink","slideid":"_player.5ghF2mIRRsQ.6prEoeqxfxY","slidetitle":"Trauma Screening Examples","displaytext":"Trauma Screening Examples","expand":false,"type":"slide"},{"kind":"slidelink","slideid":"_player.5ghF2mIRRsQ.6brgs78cErL","slidetitle":"Trauma Screening Examples 2","displaytext":"Trauma Screening Examples 2","expand":false,"type":"slide"},{"kind":"slidelink","slideid":"_player.5ghF2mIRRsQ.6mOFzPUyeV4","slidetitle":"Kevin Experiences Trauma","displaytext":"Kevin Experiences Trauma","expand":false,"type":"slide"},{"kind":"slidelink","slideid":"_player.5ghF2mIRRsQ.5jb4cnVcOzy","slidetitle":"Essay 2","displaytext":"Essay 2","expand":false,"type":"slide"},{"kind":"slidelink","slideid":"_player.5ghF2mIRRsQ.6ZAYOab58gJ","slidetitle":"Case  Revisited","displaytext":"Case  Revisited","expand":false,"type":"slide"},{"kind":"slidelink","slideid":"_player.5ghF2mIRRsQ.5ZaWRv9zoCv","slidetitle":"Case Review","displaytext":"Case Review","expand":false,"type":"slide"},{"kind":"slidelink","slideid":"_player.5ghF2mIRRsQ.5looyNMX4nG","slidetitle":"Clinical Pearl","displaytext":"Clinical Pearl","expand":false,"type":"slide"}]},{"kind":"slidelink","slideid":"","slidetitle":"","displaytext":"Results","expand":true,"type":"slide"}]}},"resourceData":{"description":""}}');
