# Supplementary material for: Interactive Case-Based Childhood Adversity and Trauma-Informed Care Electronic Modules for Pediatric Primary Care
Source: MedEdPORTAL. 2020 Oct 12;16:10990. doi: 10.15766/mep_2374-8265.10990 (PMC7549390; doi:10.15766/mep_2374-8265.10990)
Supplement: Supplementary file 1 — CA-TIC Premodule folderCA-TIC Module 1 folderCA-TIC Module 2 folderCA-TIC Module 3 folderImage Citations.docxCA-TIC Evaluation.docx [file mep_2374-8265.10990-s001.zip › B. CA-TIC Module 1/html5/data/js/paths.js]

window.globalProvideData('paths', '{"Lib":{"commandset-0":{"nodeType":"g","children":[{"nodeType":"path","d":"M0,0L1024,0 1024,640 0,640z","id":"path-2","fill":"none"},{"nodeType":"image","transform":[{"type":"scale","args":[1,1]}],"id":"image-1","data-original-image":"01","x":0,"y":0,"opacity":1}],"className":"eventable"},"commandset-1":{"nodeType":"g","children":[{"nodeType":"g","id":"shape-3","children":[{"nodeType":"path","d":"M0,0L270,0 270,61 0,61z","id":"path-3","fill":"none"}]},{"nodeType":"g","id":"shape-4","children":[{"nodeType":"use","transform":[{"type":"rotate","args":[0]}],"id":"text-4","data-reference-type":"text","data-reference-id":"01","data-shadow":false,"data-rotation":0,"x":0,"y":0}],"className":"uneventable"}],"className":"eventable"},"commandset-2":{"nodeType":"g","children":[{"nodeType":"text","font-family":"Articulate Charset1_ 5d5E199FF0","font-size":"43px","fill":"#FFFFFF","fill-opacity":1,"children":[{"nodeType":"tspan","x":"10 22 48 65 82 108 134 160 179 196 208 234 260","y":46,"children":["Introduction"]}]}]},"commandset-3":{"nodeType":"g","children":[{"nodeType":"g","id":"shape-5","children":[{"nodeType":"path","d":"M0,0L541,0 541,97 0,97z","id":"path-5","fill":"none"}]},{"nodeType":"g","id":"shape-6","children":[{"nodeType":"use","transform":[{"type":"rotate","args":[0]}],"id":"text-6","data-reference-type":"text","data-reference-id":"01","data-shadow":false,"data-rotation":0,"x":0,"y":0}],"className":"uneventable"}],"className":"eventable"},"commandset-4":{"nodeType":"g","children":[{"nodeType":"text","font-family":"Articulate Charset1_ 5d5E199FF0","font-size":"24px","fill":"#1F497D","fill-opacity":1,"children":[{"nodeType":"tspan","x":"10 23 30 37 44 51 74 87 102 114 121 134 143 158 171 182 191 200 207 222 231 238 251 258 273 286 295 302 315 330 339 346 355 362 377 390 403 410 419 434 441 452 465 474 487","y":28,"children":["1.   Many aspects of a patient’s health care"]}]},{"nodeType":"text","font-family":"Articulate Charset1_ 5d5E199FF0","font-size":"24px","fill":"#1F497D","fill-opacity":1,"children":[{"nodeType":"tspan","x":"10 17 24 31 38 45 52 63 76 91 98 113 126 133 146 158 173 180 193 200 215 228 243 250 265 277 284 297 312 321 328 337 344 357 366 373 382 397 410 419 426 441 456 463 470 477","y":57,"children":["      can be explained by entities that go   "]}]},{"nodeType":"text","font-family":"Articulate Charset1_ 5d5E199FF0","font-size":"24px","fill":"#1F497D","fill-opacity":1,"children":[{"nodeType":"tspan","x":"10 17 24 31 38 45 52 67 80 92 107 122 137 144 153 168 181 188 197 206 219 234 241 250 257 272 287 300 307 314 323 336 347 356 371 380 389 396 407 422 437 446 453 468 481 490 503 518 525 532 539","y":86,"children":["      beyond the traditional factors considered.  "]}]}]},"commandset-5":{"nodeType":"g","children":[{"nodeType":"g","id":"shape-7","children":[{"nodeType":"path","d":"M0,0L541,0 541,126 0,126z","id":"path-7","fill":"none"}]},{"nodeType":"g","id":"shape-8","children":[{"nodeType":"use","transform":[{"type":"rotate","args":[0]}],"id":"text-8","data-reference-type":"text","data-reference-id":"01","data-shadow":false,"data-rotation":0,"x":0,"y":0}],"className":"uneventable"}],"className":"eventable"},"commandset-6":{"nodeType":"g","children":[{"nodeType":"text","font-family":"Articulate Charset1_ 5d5E199FF0","font-size":"24px","fill":"#1F497D","fill-opacity":1,"children":[{"nodeType":"tspan","x":"10 23 30 37 44 51 68 75 90 103 112 119 132 147 156 163 172 179 194 207 220 227 236 251 258 269 282 297 304 319 332 339 348 355 370 385 392 401 408 419 432 447 456 463 475 482 489","y":28,"children":["2.   A patient’s health can be significantly  "]}]},{"nodeType":"text","font-family":"Articulate Charset1_ 5d5E199FF0","font-size":"24px","fill":"#1F497D","fill-opacity":1,"children":[{"nodeType":"tspan","x":"10 17 24 31 38 45 52 65 74 83 96 107 116 129 144 151 166 178 185 194 203 216 231 252 265 272 279 299 314 321 332 347 354 374 387 394 407 422 437 457 464 477 486 493 502 517 530 537","y":57,"children":["      affected by trauma, which we know as the "]}]},{"nodeType":"text","font-family":"Articulate Charset1_ 5d5E199FF0","font-size":"24px","fill":"#1F497D","fill-opacity":1,"children":[{"nodeType":"tspan","x":"10 17 24 31 38 45 52 67 88 103 112 125 132 139 152 159 168 181 190 211 218 227 242 251 258 271 283 298 311 320 327 340 355 366 379 388 395 404 419 432 441 448 459 472 487 496 509 516","y":86,"children":["      umbrella term for experiences that cause "]}]},{"nodeType":"text","font-family":"Articulate Charset1_ 5d5E199FF0","font-size":"24px","fill":"#1F497D","fill-opacity":1,"children":[{"nodeType":"tspan","x":"10 17 24 31 38 45 52 59 74 83 96 111 120 133 140 155 170 182 191 198 209 222 229 236 249 264 279 286 301 310 322 333 348 363 370 385 400 407 418 431 438 445 454 463 472 485 494 503 510 517 524","y":115,"children":["      intense physical and psychological stress.  "]}]}]},"commandset-7":{"nodeType":"g","children":[{"nodeType":"g","id":"shape-9","children":[{"nodeType":"path","d":"M0,0L578,0 578,40 0,40z","id":"path-9","fill":"none"}]},{"nodeType":"g","id":"shape-10","children":[{"nodeType":"use","transform":[{"type":"rotate","args":[0]}],"id":"text-10","data-reference-type":"text","data-reference-id":"01","data-shadow":false,"data-rotation":0,"x":0,"y":0}],"className":"uneventable"}],"className":"eventable"},"commandset-8":{"nodeType":"g","children":[{"nodeType":"text","font-family":"ArticulateBold CharBoldB2601ED5","font-size":"25px","fill":"#1F497D","fill-opacity":1,"children":[{"nodeType":"tspan","x":"13 28 42 53 67 75 90 104 115 129 144 151 175 190 205 220 227 241 252 259 269 284 294 301 315 325 339 354 376 390 397 404 419 429 444 454 476 490 505 512 527 541 551 565","y":29,"children":["Case-Based Modules for Trauma Informed Care"]}]},{"nodeType":"path","d":"M13,31L67,31 67,32 13,32z","id":"path-11","fill":"#1F497D","fill-opacity":1},{"nodeType":"path","d":"M67,31L75,31 75,32 67,32z","id":"path-12","fill":"#1F497D","fill-opacity":1},{"nodeType":"path","d":"M75,31L565,31 565,32 75,32z","id":"path-13","fill":"#1F497D","fill-opacity":1}]},"commandset-9":{"nodeType":"g","children":[{"nodeType":"g","id":"shape-14","children":[{"nodeType":"path","d":"M0,0L644,0 644,61 0,61z","id":"path-14","fill":"none"}]},{"nodeType":"g","id":"shape-15","children":[{"nodeType":"use","transform":[{"type":"rotate","args":[0]}],"id":"text-15","data-reference-type":"text","data-reference-id":"01","data-shadow":false,"data-rotation":0,"x":0,"y":0}],"className":"uneventable"}],"className":"eventable"},"commandset-10":{"nodeType":"g","children":[{"nodeType":"text","font-family":"Articulate Charset1_ 5d5E199FF0","font-size":"43px","fill":"#FFFFFF","fill-opacity":1,"children":[{"nodeType":"tspan","x":"10 41 67 88 112 129 146 170 182 208 234 246 258 284 310 336 362 388 400 424 445 471 495 512 524 548 574 593 617 634","y":46,"children":["Adverse Childhood Experiences"]}]}]},"commandset-11":{"nodeType":"g","children":[{"nodeType":"path","d":"M0,0L577,0 577,518 0,518z","id":"path-17","fill":"none"},{"nodeType":"image","transform":[{"type":"scale","args":[0.500433623790741,0.50048309564590454]}],"id":"image-16","data-original-image":"01","x":0,"y":0,"opacity":1}],"className":"eventable"},"commandset-12":{"nodeType":"g","children":[{"nodeType":"g","id":"shape-18","children":[{"nodeType":"path","d":"M0,0L620,0 620,61 0,61z","id":"path-18","fill":"none"}]},{"nodeType":"g","id":"shape-19","children":[{"nodeType":"use","transform":[{"type":"rotate","args":[0]}],"id":"text-19","data-reference-type":"text","data-reference-id":"01","data-shadow":false,"data-rotation":0,"x":0,"y":0}],"className":"uneventable"}],"className":"eventable"},"commandset-13":{"nodeType":"g","children":[{"nodeType":"text","font-family":"Articulate Charset1_ 5d5E199FF0","font-size":"43px","fill":"#FFFFFF","fill-opacity":1,"children":[{"nodeType":"tspan","x":"10 31 57 76 88 112 124 136 167 191 208 232 249 287 299 325 349 375 392 409 421 447 464 476 507 531 555 567 584 610","y":46,"children":["Social Determinants of Health"]}]}]},"commandset-14":{"nodeType":"g","children":[{"nodeType":"path","d":"M0,0L714,0 714,543 0,543z","id":"path-20","fill":"#FFFFFF","fill-opacity":1,"stroke-width":2,"stroke":"#000000","stroke-opacity":1,"stroke-linecap":"flat","stroke-linejoin":"round"}],"className":"eventable"},"commandset-15":{"nodeType":"g","children":[{"nodeType":"path","d":"M0,0L567,0 567,527 0,527z","id":"path-22","fill":"none"},{"nodeType":"image","transform":[{"type":"scale","args":[0.80539774894714355,0.80581039190292358]}],"id":"image-21","data-original-image":"01","x":0,"y":0,"opacity":1}],"className":"eventable"},"commandset-16":{"nodeType":"g","children":[{"nodeType":"line","id":"line-23","x1":0,"y1":41,"x2":40,"y2":0,"stroke-width":5,"stroke":"#595959","stroke-opacity":1,"stroke-linecap":"flat","stroke-linejoin":"round"}],"className":"eventable"},"commandset-17":{"nodeType":"g","children":[{"nodeType":"g","id":"shape-24","children":[{"nodeType":"path","d":"M143.999969,1E-06C149.522827,-9E-06 153.999985,4.477136 153.999985,9.999996 153.999985,9.999998 153.999985,10.000001 153.999985,10.000003L153.999985,10.000003L153.999985,49.999996C153.999985,55.522842 149.522842,59.999996 144,59.999996L144,59.999996L10.000003,59.999996C4.477157,60 3E-06,55.52285 1E-06,50.000004L1E-06,50.000004L0,10.000006C-4E-06,4.47716 4.477144,5E-06 9.99999,-1E-06z","id":"path-24","fill":"#9BBB59","fill-opacity":1,"stroke-width":3,"stroke":"#385D8A","stroke-opacity":1,"stroke-linecap":"flat","stroke-linejoin":"round"}]},{"nodeType":"g","id":"shape-25","children":[{"nodeType":"use","transform":[{"type":"rotate","args":[0]}],"id":"text-25","data-reference-type":"text","data-reference-id":"01","data-shadow":false,"data-rotation":0,"x":0,"y":0}],"className":"uneventable"}],"className":"eventable"},"commandset-18":{"nodeType":"g","children":[{"nodeType":"text","font-family":"ArticulateBold CharBoldB2601ED5","font-size":"21px","fill":"#000000","fill-opacity":1,"children":[{"nodeType":"tspan","x":"36 49 62 68 74 86 92 105 118","y":37.5,"children":["Bullying"]}]}]},"commandset-19":{"nodeType":"g","children":[{"nodeType":"line","id":"line-26","x1":40,"y1":31,"x2":0,"y2":0,"stroke-width":5,"stroke":"#595959","stroke-opacity":1,"stroke-linecap":"flat","stroke-linejoin":"round"}],"className":"eventable"},"commandset-20":{"nodeType":"g","children":[{"nodeType":"text","font-family":"ArticulateBold CharBoldB2601ED5","font-size":"21px","fill":"#000000","fill-opacity":1,"children":[{"nodeType":"tspan","x":"43 56 68 77 83 92 111","y":37.5,"children":["Racism"]}]}]},"commandset-21":{"nodeType":"g","children":[{"nodeType":"line","id":"line-27","x1":42,"y1":0,"x2":0,"y2":40,"stroke-width":5,"stroke":"#595959","stroke-opacity":1,"stroke-linecap":"flat","stroke-linejoin":"round"}],"className":"eventable"},"commandset-22":{"nodeType":"g","children":[{"nodeType":"text","font-family":"ArticulateBold CharBoldB2601ED5","font-size":"21px","fill":"#000000","fill-opacity":1,"children":[{"nodeType":"tspan","x":"35 48 60 68 81 94 106 118","y":37.5,"children":["Refugee"]}]}]},"commandset-23":{"nodeType":"g","children":[{"nodeType":"line","id":"line-28","x1":53,"y1":48,"x2":0,"y2":0,"stroke-width":5,"stroke":"#595959","stroke-opacity":1,"stroke-linecap":"flat","stroke-linejoin":"round"}],"className":"eventable"},"commandset-24":{"nodeType":"g","children":[{"nodeType":"text","font-family":"ArticulateBold CharBoldB2601ED5","font-size":"21px","fill":"#000000","fill-opacity":1,"children":[{"nodeType":"tspan","x":"25 31 50 69 75 88 96 108 121 129","y":37.5,"children":["Immigrant"]}]}]},"commandset-25":{"nodeType":"g","children":[{"nodeType":"path","d":"M0,0L794,0 794,471 0,471z","id":"path-30","fill":"none"},{"nodeType":"image","transform":[{"type":"scale","args":[1.210365891456604,1.2107969522476196]}],"id":"image-29","data-original-image":"01","x":0,"y":0,"opacity":1}],"className":"eventable"},"commandset-26":{"nodeType":"g","children":[{"nodeType":"path","d":"M693.999939,1E-06C699.522827,-9E-06 703.999939,4.477136 703.999939,9.999996 703.999939,9.999998 703.999939,10.000001 703.999939,10.000003L703.999939,10.000003L703.999939,49.999996C703.999939,55.522842 699.522827,59.999996 694,59.999996L694,59.999996L10.000003,59.999996C4.477157,60 3E-06,55.52285 1E-06,50.000004L1E-06,50.000004L0,10.000006C-4E-06,4.47716 4.477144,5E-06 9.99999,-1E-06z","id":"path-31","fill":"none","stroke-width":5,"stroke":"#FF0000","stroke-opacity":1,"stroke-linecap":"flat","stroke-linejoin":"round"}],"className":"eventable"},"commandset-27":{"nodeType":"g","children":[{"nodeType":"defs","children":[{"nodeType":"filter","id":"filter-35","children":[{"nodeType":"feFlood","result":"floodOut","flood-color":"#000000","flood-opacity":0.29},{"nodeType":"feGaussianBlur","result":"gaussOut","in":"SourceAlpha","stdDeviation":[1.75,1.75]},{"nodeType":"feComposite","in":"floodOut","in2":"gaussOut","operator":"in"}],"filterUnits":"userSpaceOnUse","x":-11.25,"y":-11.25,"width":903.5,"height":583.5}]},{"nodeType":"use","transform":[{"type":"translate","args":[0,0]},{"type":"scale","args":[1,1]}],"xlink:href":"#pathwrap-34","filter":"url(#filter-35)","data-angle":45,"data-distance":4,"data-height":561,"data-scale":1,"data-adornment-type":"drop-shadow","data-width":881},{"nodeType":"g","id":"pathwrap-34","children":[{"nodeType":"path","d":"M0,0L881,0 881,561 0,561z","id":"path-36","fill":"none"},{"nodeType":"image","transform":[{"type":"scale","args":[0.56150412559509277,0.53074741363525391]}],"id":"image-33","data-original-image":"01","x":0,"y":0,"opacity":1}]}],"className":"eventable"},"commandset-28":{"nodeType":"g","children":[{"nodeType":"g","id":"shape-37","children":[{"nodeType":"path","d":"M0,0L754,0 754,48 0,48z","id":"path-37","fill":"none"}]},{"nodeType":"g","id":"shape-38","children":[{"nodeType":"use","transform":[{"type":"rotate","args":[0]}],"id":"text-38","data-reference-type":"text","data-reference-id":"01","data-shadow":false,"data-rotation":0,"x":0,"y":0}],"className":"uneventable"}],"className":"eventable"},"commandset-29":{"nodeType":"g","children":[{"nodeType":"text","font-family":"ArticulateBold CharBoldB2601ED5","font-size":"32px","fill":"#1F497D","fill-opacity":1,"children":[{"nodeType":"tspan","x":"111 129 141 150 170 184 193 213 222 240 254 263 283 295 304 322 334 352 372 400 418 427 436 456 468 488 500 528 546 566 575 595 613 625 643 652","y":35,"children":["Principles of Trauma Informed Care "]}]},{"nodeType":"path","d":"M111,38L643,38 643,40 111,40z","id":"path-39","fill":"#1F497D","fill-opacity":1},{"nodeType":"path","d":"M643,38L652,38 652,40 643,40z","id":"path-40","fill":"#1F497D","fill-opacity":1}]},"commandset-30":{"nodeType":"g","children":[{"nodeType":"g","id":"shape-41","children":[{"nodeType":"path","d":"M0,0L986,0 986,49 0,49z","id":"path-41","fill":"none"}]},{"nodeType":"g","id":"shape-42","children":[{"nodeType":"use","transform":[{"type":"rotate","args":[0]}],"id":"text-42","data-reference-type":"text","data-reference-id":"01","data-shadow":false,"data-rotation":0,"x":0,"y":0}],"className":"uneventable"}],"className":"eventable"},"commandset-31":{"nodeType":"g","children":[{"nodeType":"text","font-family":"Articulate Charset1_ 5d5E199FF0","font-size":"33px","fill":"#FFFFFF","fill-opacity":1,"children":[{"nodeType":"tspan","x":"10 43 52 61 70 79 99 117 126 146 164 181 190 208 235 244 264 284 293 306 326 344 353 371 384 393 413 428 437 457 466 484 497 506 526 539 548 566 579 597 617 646 664 673 682 702 715 735 748 777 795 815 824 844 862 875 893","y":36,"children":["Will Be Reviewing the Principles of Trauma Informed Care"]}]}]},"commandset-32":{"nodeType":"g","children":[{"nodeType":"path","d":"M-2.5,-2.5L591.5,-2.5 591.5,332.5 -2.5,332.5z","id":"path-44","fill":"none","stroke-width":3,"stroke":"#1F497D","stroke-opacity":1,"stroke-linecap":"flat","stroke-linejoin":"round"},{"nodeType":"image","transform":[{"type":"scale","args":[0.33258301019668579,0.3333333432674408]}],"id":"image-43","data-original-image":"01","x":0,"y":0,"opacity":1}],"className":"eventable"},"commandset-33":{"nodeType":"g","children":[{"nodeType":"path","d":"M0,0L531,0 531,346 0,346z","id":"path-45","fill":"#4F81BD","fill-opacity":1,"stroke-width":3,"stroke":"#1F497D","stroke-opacity":1,"stroke-linecap":"flat","stroke-linejoin":"round"}],"className":"eventable"},"commandset-34":{"nodeType":"g","children":[{"nodeType":"path","d":"M0,0L522,0 522,348 0,348z","id":"path-47","fill":"none"},{"nodeType":"image","transform":[{"type":"scale","args":[0.5,0.5]}],"id":"image-46","data-original-image":"01","x":0,"y":0,"opacity":1}],"className":"eventable"},"commandset-35":{"nodeType":"g","children":[{"nodeType":"path","d":"M0,0L639.948425292969,0 639.948425292969,382 0,382z","id":"path-48","fill":"#4F81BD","fill-opacity":1,"stroke-width":3,"stroke":"#1F497D","stroke-opacity":1,"stroke-linecap":"flat","stroke-linejoin":"round"}],"className":"eventable"},"commandset-36":{"nodeType":"g","children":[{"nodeType":"defs","children":[{"nodeType":"filter","id":"filter-52","children":[{"nodeType":"feFlood","result":"floodOut","flood-color":"#000000","flood-opacity":0.29},{"nodeType":"feGaussianBlur","result":"gaussOut","in":"SourceAlpha","stdDeviation":[1.75,1.75]},{"nodeType":"feComposite","in":"floodOut","in2":"gaussOut","operator":"in"}],"filterUnits":"userSpaceOnUse","x":-11.25,"y":-11.25,"width":550.5,"height":379.5}]},{"nodeType":"use","transform":[{"type":"translate","args":[0,0]},{"type":"scale","args":[1,1]}],"xlink:href":"#pathwrap-51","filter":"url(#filter-52)","data-angle":45,"data-distance":4,"data-height":357,"data-scale":1,"data-adornment-type":"drop-shadow","data-width":528},{"nodeType":"g","id":"pathwrap-51","children":[{"nodeType":"path","d":"M0,0L528,0 528,357 0,357z","id":"path-53","fill":"none"},{"nodeType":"image","transform":[{"type":"scale","args":[0.34174758195877075,0.34162679314613342]}],"id":"image-50","data-original-image":"01","x":0,"y":0,"opacity":1}]}],"className":"eventable"},"commandset-37":{"nodeType":"g","children":[{"nodeType":"path","d":"M-2.5,-2.5L572.5,-2.5 572.5,381.5 -2.5,381.5z","id":"path-55","fill":"none","stroke-width":3,"stroke":"#1F497D","stroke-opacity":1,"stroke-linecap":"flat","stroke-linejoin":"round"},{"nodeType":"image","transform":[{"type":"scale","args":[0.5,0.49934470653533936]}],"id":"image-54","data-original-image":"01","x":0,"y":0,"opacity":1}],"className":"eventable"},"commandset-38":{"nodeType":"g","children":[{"nodeType":"text","font-family":"ArticulateBold CharBoldB2601ED5","font-size":"33px","fill":"#FFFFFF","fill-opacity":1,"children":[{"nodeType":"tspan","x":"10 28 41 50 70 85 94 114 123 141 156 165 185 198 207 225 238 256 276 305 323 332 341 361 374 394 407 436 454 474 483 503 521 534 552 561 579","y":36,"children":["Principles of Trauma Informed Care 2"]}]}]},"commandset-39":{"nodeType":"g","children":[{"nodeType":"g","id":"shape-56","children":[{"nodeType":"path","d":"M0,0L754,0 754,54 0,54z","id":"path-56","fill":"none"}]},{"nodeType":"g","id":"shape-57","children":[{"nodeType":"use","transform":[{"type":"rotate","args":[0]}],"id":"text-57","data-reference-type":"text","data-reference-id":"01","data-shadow":false,"data-rotation":0,"x":0,"y":0}],"className":"uneventable"}],"className":"eventable"},"commandset-40":{"nodeType":"g","children":[{"nodeType":"text","font-family":"ArticulateBold CharBoldB2601ED5","font-size":"37px","fill":"#1F497D","fill-opacity":1,"children":[{"nodeType":"tspan","x":"54 75 85 106 120 130 153 169 179 202 212 233 249 259 282 296 306 327 341 362 385 418 439 449 459 482 496 519 533 566 587 610 620 643 664 678 699 709","y":40,"children":["6 Principles of Trauma Informed Care "]}]},{"nodeType":"path","d":"M54,44L85,44 85,46 54,46z","id":"path-58","fill":"#1F497D","fill-opacity":1},{"nodeType":"path","d":"M85,44L699,44 699,46 85,46z","id":"path-59","fill":"#1F497D","fill-opacity":1},{"nodeType":"path","d":"M699,44L709,44 709,46 699,46z","id":"path-60","fill":"#1F497D","fill-opacity":1}]},"commandset-41":{"nodeType":"g","children":[{"nodeType":"path","d":"M0,0L736,0 736,462 0,462z","id":"path-62","fill":"none"},{"nodeType":"image","transform":[{"type":"scale","args":[1,1]}],"id":"image-61","data-original-image":"01","x":0,"y":0,"opacity":1}],"className":"eventable"},"commandset-42":{"nodeType":"g","children":[{"nodeType":"defs","children":[{"nodeType":"filter","id":"filter-64","children":[{"nodeType":"feFlood","result":"floodOut","flood-color":"#000000","flood-opacity":0.29},{"nodeType":"feGaussianBlur","result":"gaussOut","in":"SourceAlpha","stdDeviation":[1.75,1.75]},{"nodeType":"feComposite","in":"floodOut","in2":"gaussOut","operator":"in"}],"filterUnits":"userSpaceOnUse","x":-11.25,"y":-11.25,"width":455.5,"height":382.5}]},{"nodeType":"use","transform":[{"type":"translate","args":[0,0]},{"type":"scale","args":[1,1]}],"xlink:href":"#pathwrap-63","filter":"url(#filter-64)","data-angle":45,"data-distance":4,"data-height":360,"data-scale":1,"data-adornment-type":"drop-shadow","data-width":433},{"nodeType":"g","id":"pathwrap-63","children":[{"nodeType":"path","d":"M423.469482,0C427.076172,-6E-06 429.999969,2.923788 429.999969,6.530485 430,6.530487 430,6.530488 429.999969,6.530489L429.999969,6.530489L429.999969,350.469482C429.999969,354.076172 427.076172,356.999969 423.469513,356.999969L423.469513,356.999969L6.53049,356.999969C2.923802,357 2E-06,354.076202 0,350.469513L0,350.469513L0,6.530491C-2E-06,2.923804 2.923793,3E-06 6.530481,0z","id":"path-65","fill":"#EEECE1","fill-opacity":1,"stroke-width":2,"stroke":"#385D8A","stroke-opacity":1,"stroke-linecap":"flat","stroke-linejoin":"round"}]}],"className":"eventable"},"commandset-43":{"nodeType":"g","children":[{"nodeType":"g","id":"shape-66","children":[{"nodeType":"path","d":"M0,0L167,0 167,58 0,58z","id":"path-66","fill":"none"}]},{"nodeType":"g","id":"shape-67","children":[{"nodeType":"use","transform":[{"type":"rotate","args":[0]}],"id":"text-67","data-reference-type":"text","data-reference-id":"01","data-shadow":false,"data-rotation":0,"x":0,"y":0}],"className":"uneventable"}],"className":"eventable"},"commandset-44":{"nodeType":"g","children":[{"nodeType":"text","font-family":"ArticulateBold CharBoldB2601ED5","font-size":"27px","fill":"#1F497D","fill-opacity":1,"children":[{"nodeType":"tspan","x":"10 25 40 51 66 77 92","y":44,"children":["Safety"]}]}]},"commandset-45":{"nodeType":"g","children":[{"nodeType":"g","id":"shape-68","children":[{"nodeType":"path","d":"M0,0L390,0 390,85 0,85z","id":"path-68","fill":"none"}]},{"nodeType":"g","id":"shape-69","children":[{"nodeType":"use","transform":[{"type":"rotate","args":[0]}],"id":"text-69","data-reference-type":"text","data-reference-id":"01","data-shadow":false,"data-rotation":0,"x":0,"y":0}],"className":"uneventable"}],"className":"eventable"},"commandset-46":{"nodeType":"g","children":[{"nodeType":"text","font-family":"ArticulateItalic Italic09C31E78","font-size":"21px","fill":"#1F497D","fill-opacity":1,"children":[{"nodeType":"tspan","x":"10 22 37 49 55 61 74 80 100 111 117 132 144 163 175 181 187 195 201 216 224 230 236 249 255 268 281 300 306","y":25,"children":["“Hello My Name is Dr. Bloom."]}]},{"nodeType":"text","font-family":"ArticulateItalic Italic09C31E78","font-size":"21px","fill":"#1F497D","fill-opacity":1,"children":[{"nodeType":"tspan","x":"10 16 22 40 46 52 58 64 77 89 95 106 119 132 140 146 154 167 180 186 194 200 213 225 238 244 256 264 272 278 287 293 305 318 324","y":50,"children":["I will be your son’s pediatrician "]}]},{"nodeType":"text","font-family":"ArticulateItalic Italic09C31E78","font-size":"21px","fill":"#1F497D","fill-opacity":1,"children":[{"nodeType":"tspan","x":"10 18 31 44 56 67 73 85 91 97","y":75,"children":["today.”  "]}]}]},"commandset-47":{"nodeType":"g","children":[{"nodeType":"g","id":"shape-70","children":[{"nodeType":"path","d":"M0,0L390,0 390,58 0,58z","id":"path-70","fill":"none"}]},{"nodeType":"g","id":"shape-71","children":[{"nodeType":"use","transform":[{"type":"rotate","args":[0]}],"id":"text-71","data-reference-type":"text","data-reference-id":"01","data-shadow":false,"data-rotation":0,"x":0,"y":0}],"className":"uneventable"}],"className":"eventable"},"commandset-48":{"nodeType":"g","children":[{"nodeType":"text","font-family":"ArticulateBold CharBoldB2601ED5","font-size":"27px","fill":"#1F497D","fill-opacity":1,"children":[{"nodeType":"tspan","x":"10 25 36 52 64 75 83 98 114 130 138 153 164 179 195 207 223 238 249 264 280 292 307","y":44,"children":["Trust and Transparency"]}]},{"nodeType":"text","font-family":"Articulate Charset1_ 5d5E199FF0","font-size":"27px","fill":"#1F497D","fill-opacity":1,"children":[{"nodeType":"tspan","x":"307 315","y":44,"children":[" "]}]}]},"commandset-49":{"nodeType":"g","children":[{"nodeType":"g","id":"shape-72","children":[{"nodeType":"path","d":"M0,0L390,0 390,135 0,135z","id":"path-72","fill":"none"}]},{"nodeType":"g","id":"shape-73","children":[{"nodeType":"use","transform":[{"type":"rotate","args":[0]}],"id":"text-73","data-reference-type":"text","data-reference-id":"01","data-shadow":false,"data-rotation":0,"x":0,"y":0}],"className":"uneventable"}],"className":"eventable"},"commandset-50":{"nodeType":"g","children":[{"nodeType":"text","font-family":"ArticulateItalic Italic09C31E78","font-size":"21px","fill":"#1F497D","fill-opacity":1,"children":[{"nodeType":"tspan","x":"10 22 28 34 52 64 77 85 91 102 115 128 134 142 155 161 173 186 199 217 223 231 244 256 264 270 276 282 301 313 324 330 343 355 361","y":25,"children":["“I want you to know that I may be "]}]},{"nodeType":"text","font-family":"ArticulateItalic Italic09C31E78","font-size":"21px","fill":"#1F497D","fill-opacity":1,"children":[{"nodeType":"tspan","x":"10 22 30 42 48 61 74 80 88 101 120 132 138 151 157 165 173 179 188 201 207 215 221 234 247 259 267 275 281 294 307 315 321","y":50,"children":["asking some difficult questions "]}]},{"nodeType":"text","font-family":"ArticulateItalic Italic09C31E78","font-size":"21px","fill":"#1F497D","fill-opacity":1,"children":[{"nodeType":"tspan","x":"10 23 36 44 50 63 76 82 90 103 109 117 123 135 148 157 170 183 196 204 216 224 230 238 251 264 276 287 293 299 312 318 331 339 352 364 372 378","y":75,"children":["during this encounter today in order "]}]},{"nodeType":"text","font-family":"ArticulateItalic Italic09C31E78","font-size":"21px","fill":"#1F497D","fill-opacity":1,"children":[{"nodeType":"tspan","x":"10 18 31 37 50 62 70 78 84 103 115 127 135 141 152 165 178 186 192 205 217 229 235 243 256 262 275 287 299 312 320 326 332","y":100,"children":["to best meet your health needs, "]}]},{"nodeType":"text","font-family":"ArticulateItalic Italic09C31E78","font-size":"21px","fill":"#1F497D","fill-opacity":1,"children":[{"nodeType":"tspan","x":"10 28 41 54 60 73 79 87 100 112 120 126 139 151 157 170 182 194 205 216 228 234","y":125,"children":["would that be okay?” "]}]}]},"commandset-51":{"nodeType":"g","children":[{"nodeType":"g","id":"shape-74","children":[{"nodeType":"path","d":"M0,0L353,0 353,74 0,74z","id":"path-74","fill":"none"}]},{"nodeType":"g","id":"shape-75","children":[{"nodeType":"use","transform":[{"type":"rotate","args":[0]}],"id":"text-75","data-reference-type":"text","data-reference-id":"01","data-shadow":false,"data-rotation":0,"x":0,"y":0}],"className":"uneventable"}],"className":"eventable"},"commandset-52":{"nodeType":"g","children":[{"nodeType":"text","font-family":"ArticulateBold CharBoldB2601ED5","font-size":"27px","fill":"#1F497D","fill-opacity":1,"children":[{"nodeType":"tspan","x":"10 26 42 50 58 73 89 105 116 131 142 150 166 182 190 205 221 237","y":31,"children":["Collaboration and"]}]},{"nodeType":"text","font-family":"ArticulateBold CharBoldB2601ED5","font-size":"27px","fill":"#1F497D","fill-opacity":1,"children":[{"nodeType":"tspan","x":"10 25 49 65 81 105 120 131 155 170 186 197","y":63,"children":["Empowerment"]}]}]},"commandset-53":{"nodeType":"g","children":[{"nodeType":"g","id":"shape-76","children":[{"nodeType":"path","d":"M0,0L397,0 397,135 0,135z","id":"path-76","fill":"none"}]},{"nodeType":"g","id":"shape-77","children":[{"nodeType":"use","transform":[{"type":"rotate","args":[0]}],"id":"text-77","data-reference-type":"text","data-reference-id":"01","data-shadow":false,"data-rotation":0,"x":0,"y":0}],"className":"uneventable"}],"className":"eventable"},"commandset-54":{"nodeType":"g","children":[{"nodeType":"text","font-family":"ArticulateItalic Italic09C31E78","font-size":"21px","fill":"#1F497D","fill-opacity":1,"children":[{"nodeType":"tspan","x":"10 22 28 49 62 74 82 88 101 114 120 131 144 157 163 171 184 190 203 215 221 240 252 263 269 282 294 300 313 319 331 342 348 361 374 380","y":25,"children":["“ What do you think may be playing "]}]},{"nodeType":"text","font-family":"ArticulateItalic Italic09C31E78","font-size":"21px","fill":"#1F497D","fill-opacity":1,"children":[{"nodeType":"tspan","x":"10 22 28 36 49 55 67 73 79 92 98 111 117 125 131 139 150 169 182 190 203 222 230 241 253","y":50,"children":["a role in his symptoms?”"]}]},{"nodeType":"text","font-family":"ArticulateItalic Italic09C31E78","font-size":"21px","fill":"#1F497D","fill-opacity":1,"children":[{"nodeType":"tspan","x":"10 23 31 37","y":75,"children":["or "]}]},{"nodeType":"text","font-family":"ArticulateItalic Italic09C31E78","font-size":"21px","fill":"#1F497D","fill-opacity":1,"children":[{"nodeType":"tspan","x":"10 22 37 50 68 74 92 105 118 124 137 143 154 167 180 186 192 198 210 222 228 236 249 255 268 280 288 296 302","y":100,"children":["“How would you like to best "]}]},{"nodeType":"text","font-family":"ArticulateItalic Italic09C31E78","font-size":"21px","fill":"#1F497D","fill-opacity":1,"children":[{"nodeType":"tspan","x":"10 23 31 44 53 65 77 90 101 113","y":125,"children":["proceed?”"]}]}]},"commandset-55":{"nodeType":"g","children":[{"nodeType":"g","id":"shape-78","children":[{"nodeType":"path","d":"M0,0L243,0 243,58 0,58z","id":"path-78","fill":"none"}]},{"nodeType":"g","id":"shape-79","children":[{"nodeType":"use","transform":[{"type":"rotate","args":[0]}],"id":"text-79","data-reference-type":"text","data-reference-id":"01","data-shadow":false,"data-rotation":0,"x":0,"y":0}],"className":"uneventable"}],"className":"eventable"},"commandset-56":{"nodeType":"g","children":[{"nodeType":"text","font-family":"ArticulateBold CharBoldB2601ED5","font-size":"27px","fill":"#1F497D","fill-opacity":1,"children":[{"nodeType":"tspan","x":"10 25 40 55 66 74 89 105 121 137 153 164 175 183","y":44,"children":["Peer Support "]}]}]},"commandset-57":{"nodeType":"g","children":[{"nodeType":"g","id":"shape-80","children":[{"nodeType":"path","d":"M0,0L397,0 397,110 0,110z","id":"path-80","fill":"none"}]},{"nodeType":"g","id":"shape-81","children":[{"nodeType":"use","transform":[{"type":"rotate","args":[0]}],"id":"text-81","data-reference-type":"text","data-reference-id":"01","data-shadow":false,"data-rotation":0,"x":0,"y":0}],"className":"uneventable"}],"className":"eventable"},"commandset-58":{"nodeType":"g","children":[{"nodeType":"text","font-family":"Articulate Charset1_ 5d5E199FF0","font-size":"21px","fill":"#1F497D","fill-opacity":1,"children":[{"nodeType":"tspan","x":"10 22","y":25,"children":["“"]}]},{"nodeType":"text","font-family":"ArticulateItalic Italic09C31E78","font-size":"21px","fill":"#1F497D","fill-opacity":1,"children":[{"nodeType":"tspan","x":"22 36 49 62 70 76 84 90 98 111 123 131 137 150 163 169 177 190 203 216 229 237 243 254 266 274 285 291 304 310 318 326 332 341 354 360 368 374 380","y":25,"children":["Your situation sounds very difficult, "]}]},{"nodeType":"text","font-family":"ArticulateItalic Italic09C31E78","font-size":"21px","fill":"#1F497D","fill-opacity":1,"children":[{"nodeType":"tspan","x":"10 23 31 44 56 64 70 78 90 109 115 121 127 139 147 153 171 184 197 203 216 228 239 251 257 270 282 295 301 309 315 334 340 346 358 366 372","y":50,"children":["other families who have had similar "]}]},{"nodeType":"text","font-family":"ArticulateItalic Italic09C31E78","font-size":"21px","fill":"#1F497D","fill-opacity":1,"children":[{"nodeType":"tspan","x":"10 22 33 46 58 66 72 84 97 106 118 126 132 145 157 168 180 186 194 207 220 233 246 252 258 266 272 285 297 303 316 324 337 343 349 357 370 376","y":75,"children":["experiences have found it helpful to "]}]},{"nodeType":"text","font-family":"ArticulateItalic Italic09C31E78","font-size":"21px","fill":"#1F497D","fill-opacity":1,"children":[{"nodeType":"tspan","x":"10 23 31 43 49 57 70 82 90 102 108 116 128 136 149 162 170 179 191 199 205 217 223","y":100,"children":["use these resources.” "]}]}]},"commandset-59":{"nodeType":"g","children":[{"nodeType":"g","id":"shape-82","children":[{"nodeType":"path","d":"M0,0L401,0 401,74 0,74z","id":"path-82","fill":"none"}]},{"nodeType":"g","id":"shape-83","children":[{"nodeType":"use","transform":[{"type":"rotate","args":[0]}],"id":"text-83","data-reference-type":"text","data-reference-id":"01","data-shadow":false,"data-rotation":0,"x":0,"y":0}],"className":"uneventable"}],"className":"eventable"},"commandset-60":{"nodeType":"g","children":[{"nodeType":"text","font-family":"ArticulateBold CharBoldB2601ED5","font-size":"27px","fill":"#1F497D","fill-opacity":1,"children":[{"nodeType":"tspan","x":"10 26 42 50 61 77 88 103 111 119 127 146 154 166 177 193 204 212 224 239 247 255","y":31,"children":["Cultural, Historical,"]}]},{"nodeType":"text","font-family":"ArticulateBold CharBoldB2601ED5","font-size":"27px","fill":"#1F497D","fill-opacity":1,"children":[{"nodeType":"tspan","x":"10 25 41 57 65 84 99 115 131 146 157 165 173 185 197 213 228 240","y":63,"children":["and Gender Issues"]}]},{"nodeType":"text","font-family":"Articulate Charset1_ 5d5E199FF0","font-size":"27px","fill":"#1F497D","fill-opacity":1,"children":[{"nodeType":"tspan","x":"240 248 256","y":63,"children":["  "]}]}]},"commandset-61":{"nodeType":"g","children":[{"nodeType":"g","id":"shape-84","children":[{"nodeType":"path","d":"M0,0L397,0 397,85 0,85z","id":"path-84","fill":"none"}]},{"nodeType":"g","id":"shape-85","children":[{"nodeType":"use","transform":[{"type":"rotate","args":[0]}],"id":"text-85","data-reference-type":"text","data-reference-id":"01","data-shadow":false,"data-rotation":0,"x":0,"y":0}],"className":"uneventable"}],"className":"eventable"},"commandset-62":{"nodeType":"g","children":[{"nodeType":"text","font-family":"ArticulateItalic Italic09C31E78","font-size":"21px","fill":"#1F497D","fill-opacity":1,"children":[{"nodeType":"tspan","x":"10 22 28 36 42 50 63 75 83 95 101 113 126 137 145 158 164 177 190 196 208 214 222 234 240 248 261 273 281 287 298 311 324 330","y":25,"children":["“Is there anything else that you "]}]},{"nodeType":"text","font-family":"ArticulateItalic Italic09C31E78","font-size":"21px","fill":"#1F497D","fill-opacity":1,"children":[{"nodeType":"tspan","x":"10 23 35 43 52 64 70 81 93 99 107 120 126 139 151 157 169 177 185 197 206 214 220 233 246 252 263 276 289 297 303 316 328 340 346 354 367 373","y":50,"children":["perceive to be affecting your health "]}]},{"nodeType":"text","font-family":"ArticulateItalic Italic09C31E78","font-size":"21px","fill":"#1F497D","fill-opacity":1,"children":[{"nodeType":"tspan","x":"10 22 35 48 54 67 79 92 104 115 121 134 142 150 161 173","y":75,"children":["and behaviors?”"]}]}]},"commandset-63":{"nodeType":"g","children":[{"nodeType":"g","id":"shape-86","children":[{"nodeType":"path","d":"M0,0L754,0 754,86 0,86z","id":"path-86","fill":"none"}]},{"nodeType":"g","id":"shape-87","children":[{"nodeType":"use","transform":[{"type":"rotate","args":[0]}],"id":"text-87","data-reference-type":"text","data-reference-id":"01","data-shadow":false,"data-rotation":0,"x":0,"y":0}],"className":"uneventable"}],"className":"eventable"},"commandset-64":{"nodeType":"g","children":[{"nodeType":"text","font-family":"ArticulateBold CharBoldB2601ED5","font-size":"32px","fill":"#1F497D","fill-opacity":1,"children":[{"nodeType":"tspan","x":"19 51 71 83 101 110 128 148 176 194 206 226 240 249 267 295 315 335 355 373 382 402 422 431 443 463 481 490 510 528 548 560 572 590 599 608 626 644 664 682 694 703 723 735 744","y":35,"children":["Work Towards Embodying the Central Tenet of "]}]},{"nodeType":"text","font-family":"ArticulateBold CharBoldB2601ED5","font-size":"32px","fill":"#1F497D","fill-opacity":1,"children":[{"nodeType":"tspan","x":"207 225 237 255 275 303 321 330 339 359 371 391 403 431 449 469 478 498 516 528 546 555","y":73,"children":["Trauma Informed Care "]}]},{"nodeType":"path","d":"M207,76L546,76 546,78 207,78z","id":"path-88","fill":"#1F497D","fill-opacity":1},{"nodeType":"path","d":"M546,76L555,76 555,78 546,78z","id":"path-89","fill":"#1F497D","fill-opacity":1}]},"commandset-65":{"nodeType":"g","children":[{"nodeType":"g","id":"shape-90","children":[{"nodeType":"path","d":"M0,0L668,0 668,61 0,61z","id":"path-90","fill":"none"}]},{"nodeType":"g","id":"shape-91","children":[{"nodeType":"use","transform":[{"type":"rotate","args":[0]}],"id":"text-91","data-reference-type":"text","data-reference-id":"01","data-shadow":false,"data-rotation":0,"x":0,"y":0}],"className":"uneventable"}],"className":"eventable"},"commandset-66":{"nodeType":"g","children":[{"nodeType":"text","font-family":"Articulate Charset1_ 5d5E199FF0","font-size":"43px","fill":"#FFFFFF","fill-opacity":1,"children":[{"nodeType":"tspan","x":"10 34 58 84 108 125 137 163 180 192 216 233 257 283 321 345 357 369 395 412 438 455 493 517 543 555 581 605 622 646 658","y":46,"children":["Tenet of Trauma Informed Care "]}]}]},"commandset-67":{"nodeType":"g","children":[{"nodeType":"g","id":"shape-92","children":[{"nodeType":"path","d":"M0,0L741,0 741,156 0,156z","id":"path-92","fill":"none"}]},{"nodeType":"g","id":"shape-93","children":[{"nodeType":"use","transform":[{"type":"rotate","args":[0]}],"id":"text-93","data-reference-type":"text","data-reference-id":"01","data-shadow":false,"data-rotation":0,"x":0,"y":0}],"className":"uneventable"}],"className":"eventable"},"commandset-68":{"nodeType":"g","children":[{"nodeType":"text","font-family":"Articulate Charset1_ 5d5E199FF0","font-size":"27px","fill":"#1F497D","fill-opacity":1,"children":[{"nodeType":"tspan","x":"10 18 34 45 56 71 86 102 110 126 137 145 160 171 186 194 210 226 234 256 272 287 298 306 317 325 347 358 374 390 406 414 436 444 455 471 479 494 502 518 533 544 552 567 583 594 602","y":31,"children":["Instead of asking what\'s wrong with a patient,"]}]},{"nodeType":"text","font-family":"Articulate Charset1_ 5d5E199FF0","font-size":"27px","fill":"#1F497D","fill-opacity":1,"children":[{"nodeType":"tspan","x":"10 29 40 55 63","y":72,"children":["Ask:"]}]},{"nodeType":"text","font-family":"Articulate Charset1_ 5d5E199FF0","font-size":"27px","fill":"#1F497D","fill-opacity":1,"children":[{"nodeType":"tspan","x":"10 25 52 68 83 94 102 118 133 149 165 180 196 211 227 235 246 262 270 281 297 312 320 336 351 362 370 385 401 412 420 431 447 455 463 479 490 498 514 529 545 557 572 580 591 607 622 630 641 649","y":113,"children":["“What happened to the patient to influence their "]}]},{"nodeType":"text","font-family":"Articulate Charset1_ 5d5E199FF0","font-size":"27px","fill":"#1F497D","fill-opacity":1,"children":[{"nodeType":"tspan","x":"10 26 41 57 72 85 93 109 120 133 148","y":145,"children":["behavior?”"]}]}]},"commandset-69":{"nodeType":"g","children":[{"nodeType":"g","id":"shape-94","children":[{"nodeType":"path","d":"M0,0L741,0 741,60 0,60z","id":"path-94","fill":"none"}]},{"nodeType":"g","id":"shape-95","children":[{"nodeType":"use","transform":[{"type":"rotate","args":[0]}],"id":"text-95","data-reference-type":"text","data-reference-id":"01","data-shadow":false,"data-rotation":0,"x":0,"y":0}],"className":"uneventable"}],"className":"eventable"},"commandset-70":{"nodeType":"g","children":[{"nodeType":"text","font-family":"ArticulateItalic Italic09C31E78","font-size":"43px","fill":"#1F497D","fill-opacity":1,"children":[{"nodeType":"tspan","x":"10 34 58 75 99 125 137 163 201 213 234 260 272 289 306","y":45,"children":["Paradigm Shift"]}]}]},"commandset-71":{"nodeType":"g","children":[{"nodeType":"path","d":"M0,0L310,0 310,174 0,174z","id":"path-97","fill":"none"},{"nodeType":"image","transform":[{"type":"scale","args":[0.5,0.49856734275817871]}],"id":"image-96","data-original-image":"01","x":0,"y":0,"opacity":1}],"className":"eventable"},"commandset-72":{"nodeType":"g","children":[{"nodeType":"g","id":"shape-98","children":[{"nodeType":"path","d":"M0,0L814,0 814,45 0,45z","id":"path-98","fill":"none"}]},{"nodeType":"g","id":"shape-99","children":[{"nodeType":"use","transform":[{"type":"rotate","args":[0]}],"id":"text-99","data-reference-type":"text","data-reference-id":"01","data-shadow":false,"data-rotation":0,"x":0,"y":0}],"className":"uneventable"}],"className":"eventable"},"commandset-73":{"nodeType":"g","children":[{"nodeType":"text","font-family":"Articulate Charset1_ 5d5E199FF0","font-size":"29px","fill":"#1F497D","fill-opacity":1,"children":[{"nodeType":"tspan","x":"10 39 55 63 81 99 117 133 141 152 170 186 197 205 216 234 250 258 269 287 295 303 321 345 353 371 389 397 408 416 442 460 468 484 495 511 529 537 550 566 577 593 604 612 628 636 644 662 686 694 709 727 745 753 764 782 790 798","y":33,"children":["We hope that the following simulated cases allow you to: "]}]}]},"commandset-74":{"nodeType":"g","children":[{"nodeType":"g","id":"shape-100","children":[{"nodeType":"path","d":"M0,0L814,0 814,78 0,78z","id":"path-100","fill":"none"}]},{"nodeType":"g","id":"shape-101","children":[{"nodeType":"use","transform":[{"type":"rotate","args":[0]}],"id":"text-101","data-reference-type":"text","data-reference-id":"01","data-shadow":false,"data-rotation":0,"x":0,"y":0}],"className":"uneventable"}],"className":"eventable"},"commandset-75":{"nodeType":"g","children":[{"nodeType":"text","font-family":"Articulate Charset1_ 5d5E199FF0","font-size":"28px","fill":"#1F497D","fill-opacity":1,"children":[{"nodeType":"tspan","x":"10 26 34 42 50 67 83 95 112 129 146 154 168 184 192 203 220 236 244 255 272 280 296 304 315 332 348 359 367 378 389 405 422 447 463 471 483 499 516 524 541 549 565 579 587 595 612 620 631 648 664 672 689 705 721 729 740 757 765","y":32,"children":["1.  Recognize the role that trauma can play in the health "]}]},{"nodeType":"text","font-family":"Articulate Charset1_ 5d5E199FF0","font-size":"28px","fill":"#1F497D","fill-opacity":1,"children":[{"nodeType":"tspan","x":"10 78 95 106 114 128 145 162 173 181 198 214 225 233 249 266 277 288","y":66,"children":[" of your patients"]}]}]},"commandset-76":{"nodeType":"g","children":[{"nodeType":"text","font-family":"Articulate Charset1_ 5d5E199FF0","font-size":"28px","fill":"#1F497D","fill-opacity":1,"children":[{"nodeType":"tspan","x":"10 26 34 42 50 58 75 87 98 114 130 141 157 165 179 196 213 224 232 244 261 286 297 314 325 336 344 352 368 382 398 406 414 422 439 447 458 470 481 497 513 530 538 555 572 580 591 608 619 627 643 660 677 685","y":32,"children":["2.  Increase your comfort level in screening for and "]}]},{"nodeType":"text","font-family":"Articulate Charset1_ 5d5E199FF0","font-size":"28px","fill":"#1F497D","fill-opacity":1,"children":[{"nodeType":"tspan","x":"10 78 89 105 117 134 151 168 176 190 198 215 232 240 251 262 278 295 320 336","y":66,"children":[" recognizing trauma"]}]}]},"commandset-77":{"nodeType":"g","children":[{"nodeType":"text","font-family":"Articulate Charset1_ 5d5E199FF0","font-size":"28px","fill":"#1F497D","fill-opacity":1,"children":[{"nodeType":"tspan","x":"10 26 34 42 50 66 77 93 105 116 124 136 152 160 177 188 196 213 230 238 249 260 276 293 318 334 342 350 367 378 395 406 431 447 464 472 484 500 511 527 535 546 557 568 584 595 611 628 636 652 663 671 679 696 704 718 735 752 763 771","y":32,"children":["3.  Practice using trauma informed care strategies in your "]}]},{"nodeType":"text","font-family":"Articulate Charset1_ 5d5E199FF0","font-size":"28px","fill":"#1F497D","fill-opacity":1,"children":[{"nodeType":"tspan","x":"10 78 95 111 119 127 141 149 157 174 185 201 212 228 240 251 259 276 293 304 312 335 343 354 371 379 393 410 427 438 446 463 479 490 498 514 531 542 553","y":66,"children":[" daily interactions with your patients"]}]}]},"commandset-78":{"nodeType":"g","children":[{"nodeType":"text","font-family":"Articulate Charset1_ 5d5E199FF0","font-size":"33px","fill":"#FFFFFF","fill-opacity":1,"children":[{"nodeType":"tspan","x":"10 30 48 61 79 88 106","y":36,"children":["Case 1"]}]}]},"commandset-79":{"nodeType":"g","children":[{"nodeType":"path","d":"M0,0L868,0 868,544 0,544z","id":"path-102","fill":"#953735","fill-opacity":1}],"className":"eventable"},"commandset-80":{"nodeType":"g","children":[{"nodeType":"g","id":"shape-103","children":[{"nodeType":"path","d":"M0,0L318,0 318,42 0,42z","id":"path-103","fill":"none"}]},{"nodeType":"g","id":"shape-104","children":[{"nodeType":"use","transform":[{"type":"rotate","args":[0]}],"id":"text-104","data-reference-type":"text","data-reference-id":"01","data-shadow":false,"data-rotation":0,"x":0,"y":0}],"className":"uneventable"}],"className":"eventable"},"commandset-81":{"nodeType":"g","children":[{"nodeType":"text","font-family":"Segoe UI Charset1_ 6LGyDB4C0BFE","font-size":"27px","fill":"#632523","fill-opacity":1,"children":[{"nodeType":"tspan","x":"10 21","y":31,"children":["•"]}]},{"nodeType":"text","font-family":"Open Sans Charset1_ 5XGF2151C40","font-size":"27px","fill":"#632523","fill-opacity":1,"children":[{"nodeType":"tspan","x":"21 50","y":31,"children":["\\t"]}]},{"nodeType":"text","font-family":"Articulate Charset1_ 5d5E199FF0","font-size":"27px","fill":"#632523","fill-opacity":1,"children":[{"nodeType":"tspan","x":"50 65 73 91 106 121 132 141 162 170 186 194 219 234 242 257","y":31,"children":["5 Year-Old Male"]}]}]},"commandset-82":{"nodeType":"g","children":[{"nodeType":"g","id":"shape-105","children":[{"nodeType":"path","d":"M0,0L464,0 464,42.0000152587891 0,42.0000152587891z","id":"path-105","fill":"none"}]},{"nodeType":"g","id":"shape-106","children":[{"nodeType":"use","transform":[{"type":"rotate","args":[0]}],"id":"text-106","data-reference-type":"text","data-reference-id":"01","data-shadow":false,"data-rotation":0,"x":0,"y":0}],"className":"uneventable"}],"className":"eventable"},"commandset-83":{"nodeType":"g","children":[{"nodeType":"text","font-family":"Segoe UI Charset1_ 6LGyDB4C0BFE","font-size":"27px","fill":"#632523","fill-opacity":1,"children":[{"nodeType":"tspan","x":"10 21","y":31,"children":["•"]}]},{"nodeType":"text","font-family":"Open Sans Charset1_ 5XGF2151C40","font-size":"27px","fill":"#632523","fill-opacity":1,"children":[{"nodeType":"tspan","x":"21 50","y":31,"children":["\\t"]}]},{"nodeType":"text","font-family":"Articulate Charset1_ 5d5E199FF0","font-size":"27px","fill":"#632523","fill-opacity":1,"children":[{"nodeType":"tspan","x":"50 69 85 93 104 112 128 144 152 163 171 183 198 214 225 233 257 272 288 296 308 323 331 339 355 363 374 385 401 412 425","y":31,"children":["No significant medical history"]}]}]},"commandset-84":{"nodeType":"g","children":[{"nodeType":"g","id":"shape-107","children":[{"nodeType":"path","d":"M0,0L464,0 464,74 0,74z","id":"path-107","fill":"none"}]},{"nodeType":"g","id":"shape-108","children":[{"nodeType":"use","transform":[{"type":"rotate","args":[0]}],"id":"text-108","data-reference-type":"text","data-reference-id":"01","data-shadow":false,"data-rotation":0,"x":0,"y":0}],"className":"uneventable"}],"className":"eventable"},"commandset-85":{"nodeType":"g","children":[{"nodeType":"text","font-family":"Segoe UI Charset1_ 6LGyDB4C0BFE","font-size":"27px","fill":"#632523","fill-opacity":1,"children":[{"nodeType":"tspan","x":"10 21","y":31,"children":["•"]}]},{"nodeType":"text","font-family":"Open Sans Charset1_ 5XGF2151C40","font-size":"27px","fill":"#632523","fill-opacity":1,"children":[{"nodeType":"tspan","x":"21 50","y":31,"children":["\\t"]}]},{"nodeType":"text","font-family":"Articulate Charset1_ 5d5E199FF0","font-size":"27px","fill":"#632523","fill-opacity":1,"children":[{"nodeType":"tspan","x":"50 75 91 102 118 133 144 152 160 171 179 191 207 223 235 250 261 277 292 308 316 331 347 363 379 390 398 414 422 433 441","y":31,"children":["Mother is concerned about his "]}]},{"nodeType":"text","font-family":"Articulate Charset1_ 5d5E199FF0","font-size":"27px","fill":"#632523","fill-opacity":1,"children":[{"nodeType":"tspan","x":"50 66 79 95 110 121 136 148 159 167 180 188 199 212","y":63,"children":["hyperactivity"]}]}]},"commandset-86":{"nodeType":"g","children":[{"nodeType":"text","font-family":"Segoe UI Charset1_ 6LGyDB4C0BFE","font-size":"27px","fill":"#632523","fill-opacity":1,"children":[{"nodeType":"tspan","x":"10 21","y":31,"children":["•"]}]},{"nodeType":"text","font-family":"Open Sans Charset1_ 5XGF2151C40","font-size":"27px","fill":"#632523","fill-opacity":1,"children":[{"nodeType":"tspan","x":"21 50","y":31,"children":["\\t"]}]},{"nodeType":"text","font-family":"Articulate Charset1_ 5d5E199FF0","font-size":"27px","fill":"#632523","fill-opacity":1,"children":[{"nodeType":"tspan","x":"50 69 85 93 105 121 137 149 164 175 191 202 210 221 237 248 256 272 287 302 310 321 337 345 361 377 388 396 412 428 436","y":31,"children":["No concerns for health during "]}]},{"nodeType":"text","font-family":"Articulate Charset1_ 5d5E199FF0","font-size":"27px","fill":"#632523","fill-opacity":1,"children":[{"nodeType":"tspan","x":"50 72 87 95 103 111 123 139 147 155 171 179 191 207 222 234 249","y":63,"children":["well child check"]}]}]},"commandset-87":{"nodeType":"g","children":[{"nodeType":"path","d":"M812.093018,0C813.146179,-2E-06 813.999939,0.853741 813.999939,1.90689 813.999939,1.90689 813.999939,1.90689 813.999939,1.906891L813.999939,1.906891L813.999939,510.093048C813.999939,511.14621 813.146179,511.999939 812.093079,511.999939L812.093079,511.999939L1.906891,511.999939C0.853745,511.999939 1E-06,511.14621 0,510.093079L0,510.093079L0,1.906891C-1E-06,0.853745 0.853742,1E-06 1.906888,0z","id":"path-109","fill":"#1F497D","fill-opacity":1,"stroke-width":2,"stroke":"#376092","stroke-opacity":1,"stroke-linecap":"flat","stroke-linejoin":"round"}],"className":"eventable"},"commandset-88":{"nodeType":"g","children":[{"nodeType":"defs","children":[{"nodeType":"filter","id":"filter-111","children":[{"nodeType":"feFlood","result":"floodOut","flood-color":"#000000","flood-opacity":0.29},{"nodeType":"feGaussianBlur","result":"gaussOut","in":"SourceAlpha","stdDeviation":[1.75,1.75]},{"nodeType":"feComposite","in":"floodOut","in2":"gaussOut","operator":"in"}],"filterUnits":"userSpaceOnUse","x":-11.25,"y":-11.25,"width":455,"height":353}]},{"nodeType":"use","transform":[{"type":"translate","args":[0,0]},{"type":"scale","args":[1,1]}],"xlink:href":"#pathwrap-110","filter":"url(#filter-111)","data-angle":45,"data-distance":4,"data-height":330.5,"data-scale":1,"data-adornment-type":"drop-shadow","data-width":432.5},{"nodeType":"g","id":"pathwrap-110","children":[{"nodeType":"path","d":"M423.999969,0C427.31369,-6E-06 429.999969,2.686281 429.999969,5.999998 429.999969,5.999999 429.999969,6 429.999969,6.000001L429.999969,6.000001L429.999969,321.999969C429.999969,325.31369 427.31369,327.999969 424,327.999969L424,327.999969L6.000002,327.999969C2.686294,328 2E-06,325.31369 0,322L0,322L0,6.000003C-2E-06,2.686296 2.686286,3E-06 5.999994,0z","id":"path-112","fill":"#EEECE1","fill-opacity":1,"stroke-width":1,"stroke":"#385D8A","stroke-opacity":1,"stroke-linecap":"flat","stroke-linejoin":"round"}]}],"className":"eventable"},"commandset-89":{"nodeType":"g","children":[{"nodeType":"g","id":"shape-113","children":[{"nodeType":"path","d":"M0,0L390,0 390,160 0,160z","id":"path-113","fill":"none"}]},{"nodeType":"g","id":"shape-114","children":[{"nodeType":"use","transform":[{"type":"rotate","args":[0]}],"id":"text-114","data-reference-type":"text","data-reference-id":"01","data-shadow":false,"data-rotation":0,"x":0,"y":0}],"className":"uneventable"}],"className":"eventable"},"commandset-90":{"nodeType":"g","children":[{"nodeType":"text","font-family":"ArticulateItalic Italic09C31E78","font-size":"21px","fill":"#1F497D","fill-opacity":1,"children":[{"nodeType":"tspan","x":"10 25 31 39 45 64 77 83 95 101 110 116 128 136 142 150 161 167 180 193 199 205 218 226 234 247 260 273 282 290 296 309 322 328 334 342 348 360 366","y":25,"children":["A simple clarifying introduction is a "]}]},{"nodeType":"text","font-family":"ArticulateItalic Italic09C31E78","font-size":"21px","fill":"#1F497D","fill-opacity":1,"children":[{"nodeType":"tspan","x":"10 23 31 43 55 63 69 87 99 110 116 124 137 143 151 159 171 179 187 193 205 211 222 228 236 242 250 256 262 277 290 296","y":50,"children":["great way to start a visit. An "]}]},{"nodeType":"text","font-family":"ArticulateItalic Italic09C31E78","font-size":"21px","fill":"#1F497D","fill-opacity":1,"children":[{"nodeType":"tspan","x":"10 16 29 37 45 58 71 84 93 101 107 120 133 139 147 160 172 180 186 192 205 214 220 233 246 258 266 272 285 297 316 328 334 346 359 372 378","y":75,"children":["introduction that includes name and "]}]},{"nodeType":"text","font-family":"ArticulateItalic Italic09C31E78","font-size":"21px","fill":"#1F497D","fill-opacity":1,"children":[{"nodeType":"tspan","x":"10 18 31 37 49 55 68 80 86 99 107 113 121 134 140 152 160 168 180 193 199 205 213 226 232 240 252 260 272 280 291 297 303 321 334 340 349 362 368","y":100,"children":["role helps to establish safety, which "]}]},{"nodeType":"text","font-family":"ArticulateItalic Italic09C31E78","font-size":"21px","fill":"#1F497D","fill-opacity":1,"children":[{"nodeType":"tspan","x":"10 16 24 30 38 51 63 69 77 83 91 99 107 113 126 134 140 153 162 168 181 187 199 205 211 224 230 241 256 271 291 302 317 323 331 337","y":125,"children":["is the first principle in SAHMSA’s "]}]},{"nodeType":"text","font-family":"ArticulateItalic Italic09C31E78","font-size":"21px","fill":"#1F497D","fill-opacity":1,"children":[{"nodeType":"tspan","x":"10 18 26 38 51 70 82 88 94 107 115 128 136 155 167 180 186 198 211 224 232 245 257 266 279 285 291","y":150,"children":["trauma informed approach. "]}]}]},"commandset-91":{"nodeType":"g","children":[{"nodeType":"defs","children":[{"nodeType":"filter","id":"filter-116","children":[{"nodeType":"feFlood","result":"floodOut","flood-color":"#000000","flood-opacity":0.29},{"nodeType":"feGaussianBlur","result":"gaussOut","in":"SourceAlpha","stdDeviation":[1.75,1.75]},{"nodeType":"feComposite","in":"floodOut","in2":"gaussOut","operator":"in"}],"filterUnits":"userSpaceOnUse","x":-11.25,"y":-11.25,"width":936,"height":417}]},{"nodeType":"use","transform":[{"type":"translate","args":[0,0]},{"type":"scale","args":[1,1]}],"xlink:href":"#pathwrap-115","filter":"url(#filter-116)","data-angle":45,"data-distance":4,"data-height":394.5,"data-scale":1,"data-adornment-type":"drop-shadow","data-width":913.5},{"nodeType":"g","id":"pathwrap-115","children":[{"nodeType":"path","d":"M888.415588,2E-06C900.888611,-2.1E-05 910.999939,10.111325 911,22.584354 911,22.584358 911,22.584364 911,22.584368L911,22.584368L911,369.415588C911,381.888611 900.888611,391.999969 888.415649,391.999969L888.415649,391.999969L22.58437,391.999969C10.111373,391.999969 7E-06,381.888611 1E-06,369.415619L1E-06,369.415619L0,22.584375C-8E-06,10.111381 10.111343,1.2E-05 22.584339,-1E-06z","id":"path-117","fill":"#FFFFFF","fill-opacity":0.89,"stroke-width":1,"stroke":"#385D8A","stroke-opacity":1,"stroke-linecap":"flat","stroke-linejoin":"round"}]}],"className":"eventable"},"commandset-92":{"nodeType":"g","children":[{"nodeType":"path","d":"M24,0L945.600036621094,0 945.600036621094,327 24,327z","id":"path-118","fill":"none"}],"className":"eventable"},"commandset-93":{"nodeType":"g","children":[{"nodeType":"defs","children":[{"nodeType":"linearGradient","gradientTransform":[{"type":"translate","args":[0.77777777777777779,1.0555555555555556]},{"type":"translate","args":[-0.80555555555555558,-1.0555555555555556]},{"type":"scale","args":[1,1]},{"type":"rotate","args":[90,0.5,0.5]}],"id":"gradient-fill-119","children":[{"nodeType":"stop","offset":"0%","stop-color":"#EDEDED","stop-opacity":1},{"nodeType":"stop","offset":"0%","stop-color":"#EDEDED","stop-opacity":1},{"nodeType":"stop","offset":"100%","stop-color":"#F2F2F2","stop-opacity":1},{"nodeType":"stop","offset":"100%","stop-color":"#F2F2F2","stop-opacity":1}]}]},{"nodeType":"g","id":"shape-120","children":[{"nodeType":"path","d":"M911.599976,1E-06C917.122864,-9E-06 921.599976,4.477136 921.599976,9.999996 921.599976,9.999998 921.599976,10.000001 921.599976,10.000003L921.599976,10.000003L921.599976,45.999996C921.599976,51.522842 917.122864,55.999996 911.600037,55.999996L911.600037,55.999996L10.000003,55.999996C4.477157,56 3E-06,51.52285 1E-06,46.000004L1E-06,46.000004L0,10.000006C-4E-06,4.47716 4.477144,5E-06 9.99999,-1E-06z","id":"path-120","fill":"#FFFFFF","fill-opacity":0}]},{"nodeType":"g","id":"shape-121","children":[{"nodeType":"use","transform":[{"type":"rotate","args":[0]}],"id":"text-121","data-reference-type":"text","data-reference-id":"01","data-shadow":false,"data-rotation":0,"x":0,"y":0}],"className":"uneventable"},{"nodeType":"g","id":"shape-122","children":[{"nodeType":"path","d":"M35,28C35,34.3512746230541 29.8512746230541,39.5 23.5,39.5 17.1487253769459,39.5 12,34.3512746230541 12,28 12,21.6487253769459 17.1487253769459,16.5 23.5,16.5 29.8512746230541,16.5 35,21.6487253769459 35,28z","id":"path-122","fill":"#F0F0F0","fill-opacity":1,"stroke-width":3,"stroke":"#000000","stroke-opacity":0.24,"stroke-linecap":"flat","stroke-linejoin":"round"},{"nodeType":"path","d":"M32.5,28C32.5,32.9705627484771 28.4705627484771,37 23.5,37 18.5294372515229,37 14.5,32.9705627484771 14.5,28 14.5,23.0294372515229 18.5294372515229,19 23.5,19 28.4705627484771,19 32.5,23.0294372515229 32.5,28z","id":"path-123","fill":"url(#gradient-fill-119)"},{"nodeType":"path","d":"M32.5,28C32.5,32.9705627484771 28.4705627484771,37 23.5,37 18.5294372515229,37 14.5,32.9705627484771 14.5,28 14.5,23.0294372515229 18.5294372515229,19 23.5,19 28.4705627484771,19 32.5,23.0294372515229 32.5,28z","id":"path-124","fill":"none","stroke-width":1,"stroke":"#FFFFFF","stroke-opacity":0.74,"stroke-linecap":"round","stroke-linejoin":"round"}],"className":"uneventable"}],"className":"eventable"},"commandset-94":{"nodeType":"g","children":[{"nodeType":"defs","children":[{"nodeType":"linearGradient","gradientTransform":[{"type":"translate","args":[0.77777777777777779,1.0555555555555556]},{"type":"translate","args":[-0.80555555555555558,-1.0555555555555556]},{"type":"scale","args":[1,1]},{"type":"rotate","args":[90,0.5,0.5]}],"id":"gradient-fill-125","children":[{"nodeType":"stop","offset":"0%","stop-color":"#EDEDED","stop-opacity":1},{"nodeType":"stop","offset":"0%","stop-color":"#EDEDED","stop-opacity":1},{"nodeType":"stop","offset":"100%","stop-color":"#F2F2F2","stop-opacity":1},{"nodeType":"stop","offset":"100%","stop-color":"#F2F2F2","stop-opacity":1}]},{"nodeType":"linearGradient","gradientTransform":[{"type":"translate","args":[1.3076923076923077,1.6923076923076923]},{"type":"translate","args":[-1.3076923076923077,-1.6538461538461537]},{"type":"scale","args":[1,1]},{"type":"rotate","args":[90,0.5,0.5]}],"id":"gradient-fill-126","children":[{"nodeType":"stop","offset":"0%","stop-color":"#629FCC","stop-opacity":1},{"nodeType":"stop","offset":"0%","stop-color":"#629FCC","stop-opacity":1},{"nodeType":"stop","offset":"100%","stop-color":"#3B60AB","stop-opacity":1},{"nodeType":"stop","offset":"100%","stop-color":"#3B60AB","stop-opacity":1}]}]},{"nodeType":"g","id":"shape-127","children":[{"nodeType":"path","d":"M911.599976,1E-06C917.122864,-9E-06 921.599976,4.477136 921.599976,9.999996 921.599976,9.999998 921.599976,10.000001 921.599976,10.000003L921.599976,10.000003L921.599976,45.999996C921.599976,51.522842 917.122864,55.999996 911.600037,55.999996L911.600037,55.999996L10.000003,55.999996C4.477157,56 3E-06,51.52285 1E-06,46.000004L1E-06,46.000004L0,10.000006C-4E-06,4.47716 4.477144,5E-06 9.99999,-1E-06z","id":"path-127","fill":"#FFFFFF","fill-opacity":0}]},{"nodeType":"g","id":"shape-128","children":[{"nodeType":"use","transform":[{"type":"rotate","args":[0]}],"id":"text-128","data-reference-type":"text","data-reference-id":"01","data-shadow":false,"data-rotation":0,"x":0,"y":0}],"className":"uneventable"},{"nodeType":"g","id":"shape-129","children":[{"nodeType":"path","d":"M35,28C35,34.3512746230541 29.8512746230541,39.5 23.5,39.5 17.1487253769459,39.5 12,34.3512746230541 12,28 12,21.6487253769459 17.1487253769459,16.5 23.5,16.5 29.8512746230541,16.5 35,21.6487253769459 35,28z","id":"path-129","fill":"#F0F0F0","fill-opacity":1,"stroke-width":3,"stroke":"#000000","stroke-opacity":0.24,"stroke-linecap":"flat","stroke-linejoin":"round"},{"nodeType":"path","d":"M32.5,28C32.5,32.9705627484771 28.4705627484771,37 23.5,37 18.5294372515229,37 14.5,32.9705627484771 14.5,28 14.5,23.0294372515229 18.5294372515229,19 23.5,19 28.4705627484771,19 32.5,23.0294372515229 32.5,28z","id":"path-130","fill":"url(#gradient-fill-125)"},{"nodeType":"path","d":"M32.5,28C32.5,32.9705627484771 28.4705627484771,37 23.5,37 18.5294372515229,37 14.5,32.9705627484771 14.5,28 14.5,23.0294372515229 18.5294372515229,19 23.5,19 28.4705627484771,19 32.5,23.0294372515229 32.5,28z","id":"path-131","fill":"none","stroke-width":1,"stroke":"#FFFFFF","stroke-opacity":0.74,"stroke-linecap":"round","stroke-linejoin":"round"},{"nodeType":"path","d":"M30,28C30,31.5898508739002 27.0898508739002,34.5 23.5,34.5 19.9101491260998,34.5 17,31.5898508739002 17,28 17,24.4101491260998 19.9101491260998,21.5 23.5,21.5 27.0898508739002,21.5 30,24.4101491260998 30,28z","id":"path-132","fill":"url(#gradient-fill-126)","stroke-width":1,"stroke":"#000000","stroke-opacity":0.24,"stroke-linecap":"round","stroke-linejoin":"round"}],"className":"uneventable"}],"className":"eventable"},"commandset-95":{"nodeType":"g","children":[{"nodeType":"defs","children":[{"nodeType":"filter","id":"filter-134","children":[{"nodeType":"feFlood","result":"floodOut","flood-color":"#1DC7F4","flood-opacity":0.8},{"nodeType":"feGaussianBlur","result":"gaussOut","in":"SourceAlpha","stdDeviation":[3.5,3.5]},{"nodeType":"feComposite","in":"floodOut","in2":"gaussOut","operator":"in"}],"filterUnits":"userSpaceOnUse","x":-22.5,"y":-22.5,"width":966.6,"height":101},{"nodeType":"linearGradient","gradientTransform":[{"type":"translate","args":[0.77777777777777779,1.0555555555555556]},{"type":"translate","args":[-0.80555555555555558,-1.0555555555555556]},{"type":"scale","args":[1,1]},{"type":"rotate","args":[90,0.5,0.5]}],"id":"gradient-fill-135","children":[{"nodeType":"stop","offset":"0%","stop-color":"#EDEDED","stop-opacity":1},{"nodeType":"stop","offset":"0%","stop-color":"#EDEDED","stop-opacity":1},{"nodeType":"stop","offset":"100%","stop-color":"#F2F2F2","stop-opacity":1},{"nodeType":"stop","offset":"100%","stop-color":"#F2F2F2","stop-opacity":1}]}]},{"nodeType":"g","id":"shape-136","children":[{"nodeType":"path","d":"M911.599976,1E-06C917.122864,-9E-06 921.599976,4.477136 921.599976,9.999996 921.599976,9.999998 921.599976,10.000001 921.599976,10.000003L921.599976,10.000003L921.599976,45.999996C921.599976,51.522842 917.122864,55.999996 911.600037,55.999996L911.600037,55.999996L10.000003,55.999996C4.477157,56 3E-06,51.52285 1E-06,46.000004L1E-06,46.000004L0,10.000006C-4E-06,4.47716 4.477144,5E-06 9.99999,-1E-06z","id":"path-136","fill":"#FFFFFF","fill-opacity":0}],"className":"uneventable"},{"nodeType":"g","id":"shape-137","children":[{"nodeType":"path","d":"M911.599976,1E-06C917.122864,-9E-06 921.599976,4.477136 921.599976,9.999996 921.599976,9.999998 921.599976,10.000001 921.599976,10.000003L921.599976,10.000003L921.599976,45.999996C921.599976,51.522842 917.122864,55.999996 911.600037,55.999996L911.600037,55.999996L10.000003,55.999996C4.477157,56 3E-06,51.52285 1E-06,46.000004L1E-06,46.000004L0,10.000006C-4E-06,4.47716 4.477144,5E-06 9.99999,-1E-06z","id":"path-137","fill":"#0DDAEF","fill-opacity":0.24}]},{"nodeType":"g","id":"shape-138","children":[{"nodeType":"use","transform":[{"type":"rotate","args":[0]}],"id":"text-138","data-reference-type":"text","data-reference-id":"01","data-shadow":false,"data-rotation":0,"x":0,"y":0}],"className":"uneventable"},{"nodeType":"use","transform":[{"type":"translate","args":[0,0]},{"type":"scale","args":[1,1]}],"xlink:href":"#pathwrap-133","filter":"url(#filter-134)","data-angle":0,"data-distance":0,"data-height":56,"data-scale":1,"data-adornment-type":"drop-shadow","data-width":921.6},{"nodeType":"g","id":"pathwrap-133","children":[{"nodeType":"path","d":"M35,28C35,34.3512746230541 29.8512746230541,39.5 23.5,39.5 17.1487253769459,39.5 12,34.3512746230541 12,28 12,21.6487253769459 17.1487253769459,16.5 23.5,16.5 29.8512746230541,16.5 35,21.6487253769459 35,28z","id":"path-139","fill":"#F0F0F0","fill-opacity":1,"stroke-width":3,"stroke":"#000000","stroke-opacity":0.24,"stroke-linecap":"flat","stroke-linejoin":"round"},{"nodeType":"path","d":"M32.5,28C32.5,32.9705627484771 28.4705627484771,37 23.5,37 18.5294372515229,37 14.5,32.9705627484771 14.5,28 14.5,23.0294372515229 18.5294372515229,19 23.5,19 28.4705627484771,19 32.5,23.0294372515229 32.5,28z","id":"path-140","fill":"url(#gradient-fill-135)"},{"nodeType":"path","d":"M32.5,28C32.5,32.9705627484771 28.4705627484771,37 23.5,37 18.5294372515229,37 14.5,32.9705627484771 14.5,28 14.5,23.0294372515229 18.5294372515229,19 23.5,19 28.4705627484771,19 32.5,23.0294372515229 32.5,28z","id":"path-141","fill":"none","stroke-width":1,"stroke":"#FFFFFF","stroke-opacity":0.74,"stroke-linecap":"round","stroke-linejoin":"round"}],"className":"uneventable"}],"className":"eventable"},"commandset-96":{"nodeType":"g","children":[{"nodeType":"defs","children":[{"nodeType":"filter","id":"filter-143","children":[{"nodeType":"feFlood","result":"floodOut","flood-color":"#1DC7F4","flood-opacity":0.8},{"nodeType":"feGaussianBlur","result":"gaussOut","in":"SourceAlpha","stdDeviation":[3.5,3.5]},{"nodeType":"feComposite","in":"floodOut","in2":"gaussOut","operator":"in"}],"filterUnits":"userSpaceOnUse","x":-22.5,"y":-22.5,"width":966.6,"height":101},{"nodeType":"linearGradient","gradientTransform":[{"type":"translate","args":[0.77777777777777779,1.0555555555555556]},{"type":"translate","args":[-0.80555555555555558,-1.0555555555555556]},{"type":"scale","args":[1,1]},{"type":"rotate","args":[90,0.5,0.5]}],"id":"gradient-fill-144","children":[{"nodeType":"stop","offset":"0%","stop-color":"#EDEDED","stop-opacity":1},{"nodeType":"stop","offset":"0%","stop-color":"#EDEDED","stop-opacity":1},{"nodeType":"stop","offset":"100%","stop-color":"#F2F2F2","stop-opacity":1},{"nodeType":"stop","offset":"100%","stop-color":"#F2F2F2","stop-opacity":1}]},{"nodeType":"linearGradient","gradientTransform":[{"type":"translate","args":[1.3076923076923077,1.6923076923076923]},{"type":"translate","args":[-1.3076923076923077,-1.6538461538461537]},{"type":"scale","args":[1,1]},{"type":"rotate","args":[90,0.5,0.5]}],"id":"gradient-fill-145","children":[{"nodeType":"stop","offset":"0%","stop-color":"#629FCC","stop-opacity":1},{"nodeType":"stop","offset":"0%","stop-color":"#629FCC","stop-opacity":1},{"nodeType":"stop","offset":"100%","stop-color":"#3B60AB","stop-opacity":1},{"nodeType":"stop","offset":"100%","stop-color":"#3B60AB","stop-opacity":1}]}]},{"nodeType":"g","id":"shape-146","children":[{"nodeType":"path","d":"M911.599976,1E-06C917.122864,-9E-06 921.599976,4.477136 921.599976,9.999996 921.599976,9.999998 921.599976,10.000001 921.599976,10.000003L921.599976,10.000003L921.599976,45.999996C921.599976,51.522842 917.122864,55.999996 911.600037,55.999996L911.600037,55.999996L10.000003,55.999996C4.477157,56 3E-06,51.52285 1E-06,46.000004L1E-06,46.000004L0,10.000006C-4E-06,4.47716 4.477144,5E-06 9.99999,-1E-06z","id":"path-146","fill":"#FFFFFF","fill-opacity":0}],"className":"uneventable"},{"nodeType":"g","id":"shape-147","children":[{"nodeType":"path","d":"M911.599976,1E-06C917.122864,-9E-06 921.599976,4.477136 921.599976,9.999996 921.599976,9.999998 921.599976,10.000001 921.599976,10.000003L921.599976,10.000003L921.599976,45.999996C921.599976,51.522842 917.122864,55.999996 911.600037,55.999996L911.600037,55.999996L10.000003,55.999996C4.477157,56 3E-06,51.52285 1E-06,46.000004L1E-06,46.000004L0,10.000006C-4E-06,4.47716 4.477144,5E-06 9.99999,-1E-06z","id":"path-147","fill":"#0DDAEF","fill-opacity":0.24}]},{"nodeType":"g","id":"shape-148","children":[{"nodeType":"use","transform":[{"type":"rotate","args":[0]}],"id":"text-148","data-reference-type":"text","data-reference-id":"01","data-shadow":false,"data-rotation":0,"x":0,"y":0}],"className":"uneventable"},{"nodeType":"use","transform":[{"type":"translate","args":[0,0]},{"type":"scale","args":[1,1]}],"xlink:href":"#pathwrap-142","filter":"url(#filter-143)","data-angle":0,"data-distance":0,"data-height":56,"data-scale":1,"data-adornment-type":"drop-shadow","data-width":921.6},{"nodeType":"g","id":"pathwrap-142","children":[{"nodeType":"path","d":"M35,28C35,34.3512746230541 29.8512746230541,39.5 23.5,39.5 17.1487253769459,39.5 12,34.3512746230541 12,28 12,21.6487253769459 17.1487253769459,16.5 23.5,16.5 29.8512746230541,16.5 35,21.6487253769459 35,28z","id":"path-149","fill":"#F0F0F0","fill-opacity":1,"stroke-width":3,"stroke":"#000000","stroke-opacity":0.24,"stroke-linecap":"flat","stroke-linejoin":"round"},{"nodeType":"path","d":"M32.5,28C32.5,32.9705627484771 28.4705627484771,37 23.5,37 18.5294372515229,37 14.5,32.9705627484771 14.5,28 14.5,23.0294372515229 18.5294372515229,19 23.5,19 28.4705627484771,19 32.5,23.0294372515229 32.5,28z","id":"path-150","fill":"url(#gradient-fill-144)"},{"nodeType":"path","d":"M32.5,28C32.5,32.9705627484771 28.4705627484771,37 23.5,37 18.5294372515229,37 14.5,32.9705627484771 14.5,28 14.5,23.0294372515229 18.5294372515229,19 23.5,19 28.4705627484771,19 32.5,23.0294372515229 32.5,28z","id":"path-151","fill":"none","stroke-width":1,"stroke":"#FFFFFF","stroke-opacity":0.74,"stroke-linecap":"round","stroke-linejoin":"round"},{"nodeType":"path","d":"M30,28C30,31.5898508739002 27.0898508739002,34.5 23.5,34.5 19.9101491260998,34.5 17,31.5898508739002 17,28 17,24.4101491260998 19.9101491260998,21.5 23.5,21.5 27.0898508739002,21.5 30,24.4101491260998 30,28z","id":"path-152","fill":"url(#gradient-fill-145)","stroke-width":1,"stroke":"#000000","stroke-opacity":0.24,"stroke-linecap":"round","stroke-linejoin":"round"}],"className":"uneventable"}],"className":"eventable"},"commandset-97":{"nodeType":"g","children":[{"nodeType":"text","font-family":"Articulate Charset1_ 5d5E199FF0","font-size":"27px","fill":"#1F497D","fill-opacity":1,"children":[{"nodeType":"tspan","x":"43 51 67 82 93 108 119 127 138 154 162 178 189 202 214 230 246 254 270 286 299 307 318 334 345 353 364 380 391 402 418 433 444 452 467 480 495 503 519 534 545 553 569 585 593","y":38,"children":[" Refer to psychology for further evaluation "]}]}]},"commandset-98":{"nodeType":"g","children":[{"nodeType":"defs","children":[{"nodeType":"linearGradient","gradientTransform":[{"type":"translate","args":[0.77777777777777779,1.9444444444444444]},{"type":"translate","args":[-0.80555555555555558,-1.9444444444444444]},{"type":"scale","args":[1,1]},{"type":"rotate","args":[90,0.5,0.5]}],"id":"gradient-fill-153","children":[{"nodeType":"stop","offset":"0%","stop-color":"#EDEDED","stop-opacity":1},{"nodeType":"stop","offset":"0%","stop-color":"#EDEDED","stop-opacity":1},{"nodeType":"stop","offset":"100%","stop-color":"#F2F2F2","stop-opacity":1},{"nodeType":"stop","offset":"100%","stop-color":"#F2F2F2","stop-opacity":1}]}]},{"nodeType":"g","id":"shape-154","children":[{"nodeType":"path","d":"M911.599976,1E-06C917.122864,-9E-06 921.599976,4.477136 921.599976,9.999996 921.599976,9.999998 921.599976,10.000001 921.599976,10.000003L921.599976,10.000003L921.599976,77.999992C921.599976,83.522842 917.122864,87.999992 911.600037,87.999992L911.600037,87.999992L10.000003,87.999992C4.477157,88 3E-06,83.52285 1E-06,78L1E-06,78L0,10.000006C-4E-06,4.47716 4.477144,5E-06 9.99999,-1E-06z","id":"path-154","fill":"#FFFFFF","fill-opacity":0}]},{"nodeType":"g","id":"shape-155","children":[{"nodeType":"use","transform":[{"type":"rotate","args":[0]}],"id":"text-155","data-reference-type":"text","data-reference-id":"01","data-shadow":false,"data-rotation":0,"x":0,"y":0}],"className":"uneventable"},{"nodeType":"g","id":"shape-156","children":[{"nodeType":"path","d":"M35,44C35,50.3512746230541 29.8512746230541,55.5 23.5,55.5 17.1487253769459,55.5 12,50.3512746230541 12,44 12,37.6487253769459 17.1487253769459,32.5 23.5,32.5 29.8512746230541,32.5 35,37.6487253769459 35,44z","id":"path-156","fill":"#F0F0F0","fill-opacity":1,"stroke-width":3,"stroke":"#000000","stroke-opacity":0.24,"stroke-linecap":"flat","stroke-linejoin":"round"},{"nodeType":"path","d":"M32.5,44C32.5,48.9705627484771 28.4705627484771,53 23.5,53 18.5294372515229,53 14.5,48.9705627484771 14.5,44 14.5,39.0294372515229 18.5294372515229,35 23.5,35 28.4705627484771,35 32.5,39.0294372515229 32.5,44z","id":"path-157","fill":"url(#gradient-fill-153)"},{"nodeType":"path","d":"M32.5,44C32.5,48.9705627484771 28.4705627484771,53 23.5,53 18.5294372515229,53 14.5,48.9705627484771 14.5,44 14.5,39.0294372515229 18.5294372515229,35 23.5,35 28.4705627484771,35 32.5,39.0294372515229 32.5,44z","id":"path-158","fill":"none","stroke-width":1,"stroke":"#FFFFFF","stroke-opacity":0.74,"stroke-linecap":"round","stroke-linejoin":"round"}],"className":"uneventable"}],"className":"eventable"},"commandset-99":{"nodeType":"g","children":[{"nodeType":"defs","children":[{"nodeType":"linearGradient","gradientTransform":[{"type":"translate","args":[0.77777777777777779,1.9444444444444444]},{"type":"translate","args":[-0.80555555555555558,-1.9444444444444444]},{"type":"scale","args":[1,1]},{"type":"rotate","args":[90,0.5,0.5]}],"id":"gradient-fill-159","children":[{"nodeType":"stop","offset":"0%","stop-color":"#EDEDED","stop-opacity":1},{"nodeType":"stop","offset":"0%","stop-color":"#EDEDED","stop-opacity":1},{"nodeType":"stop","offset":"100%","stop-color":"#F2F2F2","stop-opacity":1},{"nodeType":"stop","offset":"100%","stop-color":"#F2F2F2","stop-opacity":1}]},{"nodeType":"linearGradient","gradientTransform":[{"type":"translate","args":[1.3076923076923077,2.9230769230769229]},{"type":"translate","args":[-1.3076923076923077,-2.8846153846153846]},{"type":"scale","args":[1,1]},{"type":"rotate","args":[90,0.5,0.5]}],"id":"gradient-fill-160","children":[{"nodeType":"stop","offset":"0%","stop-color":"#629FCC","stop-opacity":1},{"nodeType":"stop","offset":"0%","stop-color":"#629FCC","stop-opacity":1},{"nodeType":"stop","offset":"100%","stop-color":"#3B60AB","stop-opacity":1},{"nodeType":"stop","offset":"100%","stop-color":"#3B60AB","stop-opacity":1}]}]},{"nodeType":"g","id":"shape-161","children":[{"nodeType":"path","d":"M911.599976,1E-06C917.122864,-9E-06 921.599976,4.477136 921.599976,9.999996 921.599976,9.999998 921.599976,10.000001 921.599976,10.000003L921.599976,10.000003L921.599976,77.999992C921.599976,83.522842 917.122864,87.999992 911.600037,87.999992L911.600037,87.999992L10.000003,87.999992C4.477157,88 3E-06,83.52285 1E-06,78L1E-06,78L0,10.000006C-4E-06,4.47716 4.477144,5E-06 9.99999,-1E-06z","id":"path-161","fill":"#FFFFFF","fill-opacity":0}]},{"nodeType":"g","id":"shape-162","children":[{"nodeType":"use","transform":[{"type":"rotate","args":[0]}],"id":"text-162","data-reference-type":"text","data-reference-id":"01","data-shadow":false,"data-rotation":0,"x":0,"y":0}],"className":"uneventable"},{"nodeType":"g","id":"shape-163","children":[{"nodeType":"path","d":"M35,44C35,50.3512746230541 29.8512746230541,55.5 23.5,55.5 17.1487253769459,55.5 12,50.3512746230541 12,44 12,37.6487253769459 17.1487253769459,32.5 23.5,32.5 29.8512746230541,32.5 35,37.6487253769459 35,44z","id":"path-163","fill":"#F0F0F0","fill-opacity":1,"stroke-width":3,"stroke":"#000000","stroke-opacity":0.24,"stroke-linecap":"flat","stroke-linejoin":"round"},{"nodeType":"path","d":"M32.5,44C32.5,48.9705627484771 28.4705627484771,53 23.5,53 18.5294372515229,53 14.5,48.9705627484771 14.5,44 14.5,39.0294372515229 18.5294372515229,35 23.5,35 28.4705627484771,35 32.5,39.0294372515229 32.5,44z","id":"path-164","fill":"url(#gradient-fill-159)"},{"nodeType":"path","d":"M32.5,44C32.5,48.9705627484771 28.4705627484771,53 23.5,53 18.5294372515229,53 14.5,48.9705627484771 14.5,44 14.5,39.0294372515229 18.5294372515229,35 23.5,35 28.4705627484771,35 32.5,39.0294372515229 32.5,44z","id":"path-165","fill":"none","stroke-width":1,"stroke":"#FFFFFF","stroke-opacity":0.74,"stroke-linecap":"round","stroke-linejoin":"round"},{"nodeType":"path","d":"M30,44C30,47.5898508739002 27.0898508739002,50.5 23.5,50.5 19.9101491260998,50.5 17,47.5898508739002 17,44 17,40.4101491260998 19.9101491260998,37.5 23.5,37.5 27.0898508739002,37.5 30,40.4101491260998 30,44z","id":"path-166","fill":"url(#gradient-fill-160)","stroke-width":1,"stroke":"#000000","stroke-opacity":0.24,"stroke-linecap":"round","stroke-linejoin":"round"}],"className":"uneventable"}],"className":"eventable"},"commandset-100":{"nodeType":"g","children":[{"nodeType":"defs","children":[{"nodeType":"filter","id":"filter-168","children":[{"nodeType":"feFlood","result":"floodOut","flood-color":"#1DC7F4","flood-opacity":0.8},{"nodeType":"feGaussianBlur","result":"gaussOut","in":"SourceAlpha","stdDeviation":[3.5,3.5]},{"nodeType":"feComposite","in":"floodOut","in2":"gaussOut","operator":"in"}],"filterUnits":"userSpaceOnUse","x":-22.5,"y":-22.5,"width":966.6,"height":133},{"nodeType":"linearGradient","gradientTransform":[{"type":"translate","args":[0.77777777777777779,1.9444444444444444]},{"type":"translate","args":[-0.80555555555555558,-1.9444444444444444]},{"type":"scale","args":[1,1]},{"type":"rotate","args":[90,0.5,0.5]}],"id":"gradient-fill-169","children":[{"nodeType":"stop","offset":"0%","stop-color":"#EDEDED","stop-opacity":1},{"nodeType":"stop","offset":"0%","stop-color":"#EDEDED","stop-opacity":1},{"nodeType":"stop","offset":"100%","stop-color":"#F2F2F2","stop-opacity":1},{"nodeType":"stop","offset":"100%","stop-color":"#F2F2F2","stop-opacity":1}]}]},{"nodeType":"g","id":"shape-170","children":[{"nodeType":"path","d":"M911.599976,1E-06C917.122864,-9E-06 921.599976,4.477136 921.599976,9.999996 921.599976,9.999998 921.599976,10.000001 921.599976,10.000003L921.599976,10.000003L921.599976,77.999992C921.599976,83.522842 917.122864,87.999992 911.600037,87.999992L911.600037,87.999992L10.000003,87.999992C4.477157,88 3E-06,83.52285 1E-06,78L1E-06,78L0,10.000006C-4E-06,4.47716 4.477144,5E-06 9.99999,-1E-06z","id":"path-170","fill":"#FFFFFF","fill-opacity":0}],"className":"uneventable"},{"nodeType":"g","id":"shape-171","children":[{"nodeType":"path","d":"M911.599976,1E-06C917.122864,-9E-06 921.599976,4.477136 921.599976,9.999996 921.599976,9.999998 921.599976,10.000001 921.599976,10.000003L921.599976,10.000003L921.599976,77.999992C921.599976,83.522842 917.122864,87.999992 911.600037,87.999992L911.600037,87.999992L10.000003,87.999992C4.477157,88 3E-06,83.52285 1E-06,78L1E-06,78L0,10.000006C-4E-06,4.47716 4.477144,5E-06 9.99999,-1E-06z","id":"path-171","fill":"#0DDAEF","fill-opacity":0.24}]},{"nodeType":"g","id":"shape-172","children":[{"nodeType":"use","transform":[{"type":"rotate","args":[0]}],"id":"text-172","data-reference-type":"text","data-reference-id":"01","data-shadow":false,"data-rotation":0,"x":0,"y":0}],"className":"uneventable"},{"nodeType":"use","transform":[{"type":"translate","args":[0,0]},{"type":"scale","args":[1,1]}],"xlink:href":"#pathwrap-167","filter":"url(#filter-168)","data-angle":0,"data-distance":0,"data-height":88,"data-scale":1,"data-adornment-type":"drop-shadow","data-width":921.6},{"nodeType":"g","id":"pathwrap-167","children":[{"nodeType":"path","d":"M35,44C35,50.3512746230541 29.8512746230541,55.5 23.5,55.5 17.1487253769459,55.5 12,50.3512746230541 12,44 12,37.6487253769459 17.1487253769459,32.5 23.5,32.5 29.8512746230541,32.5 35,37.6487253769459 35,44z","id":"path-173","fill":"#F0F0F0","fill-opacity":1,"stroke-width":3,"stroke":"#000000","stroke-opacity":0.24,"stroke-linecap":"flat","stroke-linejoin":"round"},{"nodeType":"path","d":"M32.5,44C32.5,48.9705627484771 28.4705627484771,53 23.5,53 18.5294372515229,53 14.5,48.9705627484771 14.5,44 14.5,39.0294372515229 18.5294372515229,35 23.5,35 28.4705627484771,35 32.5,39.0294372515229 32.5,44z","id":"path-174","fill":"url(#gradient-fill-169)"},{"nodeType":"path","d":"M32.5,44C32.5,48.9705627484771 28.4705627484771,53 23.5,53 18.5294372515229,53 14.5,48.9705627484771 14.5,44 14.5,39.0294372515229 18.5294372515229,35 23.5,35 28.4705627484771,35 32.5,39.0294372515229 32.5,44z","id":"path-175","fill":"none","stroke-width":1,"stroke":"#FFFFFF","stroke-opacity":0.74,"stroke-linecap":"round","stroke-linejoin":"round"}],"className":"uneventable"}],"className":"eventable"},"commandset-101":{"nodeType":"g","children":[{"nodeType":"defs","children":[{"nodeType":"filter","id":"filter-177","children":[{"nodeType":"feFlood","result":"floodOut","flood-color":"#1DC7F4","flood-opacity":0.8},{"nodeType":"feGaussianBlur","result":"gaussOut","in":"SourceAlpha","stdDeviation":[3.5,3.5]},{"nodeType":"feComposite","in":"floodOut","in2":"gaussOut","operator":"in"}],"filterUnits":"userSpaceOnUse","x":-22.5,"y":-22.5,"width":966.6,"height":133},{"nodeType":"linearGradient","gradientTransform":[{"type":"translate","args":[0.77777777777777779,1.9444444444444444]},{"type":"translate","args":[-0.80555555555555558,-1.9444444444444444]},{"type":"scale","args":[1,1]},{"type":"rotate","args":[90,0.5,0.5]}],"id":"gradient-fill-178","children":[{"nodeType":"stop","offset":"0%","stop-color":"#EDEDED","stop-opacity":1},{"nodeType":"stop","offset":"0%","stop-color":"#EDEDED","stop-opacity":1},{"nodeType":"stop","offset":"100%","stop-color":"#F2F2F2","stop-opacity":1},{"nodeType":"stop","offset":"100%","stop-color":"#F2F2F2","stop-opacity":1}]},{"nodeType":"linearGradient","gradientTransform":[{"type":"translate","args":[1.3076923076923077,2.9230769230769229]},{"type":"translate","args":[-1.3076923076923077,-2.8846153846153846]},{"type":"scale","args":[1,1]},{"type":"rotate","args":[90,0.5,0.5]}],"id":"gradient-fill-179","children":[{"nodeType":"stop","offset":"0%","stop-color":"#629FCC","stop-opacity":1},{"nodeType":"stop","offset":"0%","stop-color":"#629FCC","stop-opacity":1},{"nodeType":"stop","offset":"100%","stop-color":"#3B60AB","stop-opacity":1},{"nodeType":"stop","offset":"100%","stop-color":"#3B60AB","stop-opacity":1}]}]},{"nodeType":"g","id":"shape-180","children":[{"nodeType":"path","d":"M911.599976,1E-06C917.122864,-9E-06 921.599976,4.477136 921.599976,9.999996 921.599976,9.999998 921.599976,10.000001 921.599976,10.000003L921.599976,10.000003L921.599976,77.999992C921.599976,83.522842 917.122864,87.999992 911.600037,87.999992L911.600037,87.999992L10.000003,87.999992C4.477157,88 3E-06,83.52285 1E-06,78L1E-06,78L0,10.000006C-4E-06,4.47716 4.477144,5E-06 9.99999,-1E-06z","id":"path-180","fill":"#FFFFFF","fill-opacity":0}],"className":"uneventable"},{"nodeType":"g","id":"shape-181","children":[{"nodeType":"path","d":"M911.599976,1E-06C917.122864,-9E-06 921.599976,4.477136 921.599976,9.999996 921.599976,9.999998 921.599976,10.000001 921.599976,10.000003L921.599976,10.000003L921.599976,77.999992C921.599976,83.522842 917.122864,87.999992 911.600037,87.999992L911.600037,87.999992L10.000003,87.999992C4.477157,88 3E-06,83.52285 1E-06,78L1E-06,78L0,10.000006C-4E-06,4.47716 4.477144,5E-06 9.99999,-1E-06z","id":"path-181","fill":"#0DDAEF","fill-opacity":0.24}]},{"nodeType":"g","id":"shape-182","children":[{"nodeType":"use","transform":[{"type":"rotate","args":[0]}],"id":"text-182","data-reference-type":"text","data-reference-id":"01","data-shadow":false,"data-rotation":0,"x":0,"y":0}],"className":"uneventable"},{"nodeType":"use","transform":[{"type":"translate","args":[0,0]},{"type":"scale","args":[1,1]}],"xlink:href":"#pathwrap-176","filter":"url(#filter-177)","data-angle":0,"data-distance":0,"data-height":88,"data-scale":1,"data-adornment-type":"drop-shadow","data-width":921.6},{"nodeType":"g","id":"pathwrap-176","children":[{"nodeType":"path","d":"M35,44C35,50.3512746230541 29.8512746230541,55.5 23.5,55.5 17.1487253769459,55.5 12,50.3512746230541 12,44 12,37.6487253769459 17.1487253769459,32.5 23.5,32.5 29.8512746230541,32.5 35,37.6487253769459 35,44z","id":"path-183","fill":"#F0F0F0","fill-opacity":1,"stroke-width":3,"stroke":"#000000","stroke-opacity":0.24,"stroke-linecap":"flat","stroke-linejoin":"round"},{"nodeType":"path","d":"M32.5,44C32.5,48.9705627484771 28.4705627484771,53 23.5,53 18.5294372515229,53 14.5,48.9705627484771 14.5,44 14.5,39.0294372515229 18.5294372515229,35 23.5,35 28.4705627484771,35 32.5,39.0294372515229 32.5,44z","id":"path-184","fill":"url(#gradient-fill-178)"},{"nodeType":"path","d":"M32.5,44C32.5,48.9705627484771 28.4705627484771,53 23.5,53 18.5294372515229,53 14.5,48.9705627484771 14.5,44 14.5,39.0294372515229 18.5294372515229,35 23.5,35 28.4705627484771,35 32.5,39.0294372515229 32.5,44z","id":"path-185","fill":"none","stroke-width":1,"stroke":"#FFFFFF","stroke-opacity":0.74,"stroke-linecap":"round","stroke-linejoin":"round"},{"nodeType":"path","d":"M30,44C30,47.5898508739002 27.0898508739002,50.5 23.5,50.5 19.9101491260998,50.5 17,47.5898508739002 17,44 17,40.4101491260998 19.9101491260998,37.5 23.5,37.5 27.0898508739002,37.5 30,40.4101491260998 30,44z","id":"path-186","fill":"url(#gradient-fill-179)","stroke-width":1,"stroke":"#000000","stroke-opacity":0.24,"stroke-linecap":"round","stroke-linejoin":"round"}],"className":"uneventable"}],"className":"eventable"},"commandset-102":{"nodeType":"g","children":[{"nodeType":"text","font-family":"Articulate Charset1_ 5d5E199FF0","font-size":"27px","fill":"#1F497D","fill-opacity":1,"children":[{"nodeType":"tspan","x":"43 51 66 79 95 103 118 126 142 150 161 177 185 196 212 227 235 259 275 286 302 317 328 336 347 363 378 389 397 415 430 443 451 467 475 483 494 502 513 529 545 553 566 582 598 614 630 638 649 665 676 684 695 706 714 738 754 762 777 793 804 812","y":38,"children":[" Explain to the mother that Kevin is too young for stimulant "]}]},{"nodeType":"text","font-family":"Articulate Charset1_ 5d5E199FF0","font-size":"27px","fill":"#1F497D","fill-opacity":1,"children":[{"nodeType":"tspan","x":"43 67 82 98 106 118 133 144 152 168 184 192 200 211 227 242 253 268 279 295 306 321 329 340 355 366 381 392 400 416 431 442 450 466 481 493 508 516 527 543 551 562 574 590 606 622 630 638 654 669 680 691 707 723 739 754 762","y":70,"children":["medication, therefore refer her back to school personnel"]}]}]},"commandset-103":{"nodeType":"g","children":[{"nodeType":"text","font-family":"Articulate Charset1_ 5d5E199FF0","font-size":"27px","fill":"#1F497D","fill-opacity":1,"children":[{"nodeType":"tspan","x":"43 51 66 77 92 103 115 126 134 150 165 173 189 205 221 233 248 259 270 285 293 308 323 347 363 371 387 402 426 434 450 465 473 481 494 502 510 521 537 545 553 569 591 600 616 632 640 655 663 687 703 719 730 746","y":38,"children":[" Prescribe Concerta 10mg qam daily, follow-up 1 month"]}]}]},"commandset-104":{"nodeType":"g","children":[{"nodeType":"defs","children":[{"nodeType":"linearGradient","gradientTransform":[{"type":"translate","args":[0.77777777777777779,1.0555555555555556]},{"type":"translate","args":[-0.80555555555555558,-1.0555555555555556]},{"type":"scale","args":[1,1]},{"type":"rotate","args":[90,0.5,0.5]}],"id":"gradient-fill-187","children":[{"nodeType":"stop","offset":"0%","stop-color":"#EDEDED","stop-opacity":1},{"nodeType":"stop","offset":"0%","stop-color":"#EDEDED","stop-opacity":1},{"nodeType":"stop","offset":"100%","stop-color":"#F2F2F2","stop-opacity":1},{"nodeType":"stop","offset":"100%","stop-color":"#F2F2F2","stop-opacity":1}]},{"nodeType":"linearGradient","gradientTransform":[{"type":"translate","args":[-0.75,1.2500000745058104]},{"type":"translate","args":[0.5,-1.562500093132263]},{"type":"scale","args":[1.5,1.8750001117587156]},{"type":"rotate","args":[0,0.5,0.5]}],"id":"gradient-fill-188","children":[{"nodeType":"stop","offset":"0%","stop-color":"#FAFFE6","stop-opacity":1},{"nodeType":"stop","offset":"0%","stop-color":"#FAFFE6","stop-opacity":1},{"nodeType":"stop","offset":"100%","stop-color":"#009100","stop-opacity":1},{"nodeType":"stop","offset":"100%","stop-color":"#009100","stop-opacity":1}]}]},{"nodeType":"g","id":"shape-189","children":[{"nodeType":"path","d":"M911.599976,1E-06C917.122864,-9E-06 921.599976,4.477136 921.599976,9.999996 921.599976,9.999998 921.599976,10.000001 921.599976,10.000003L921.599976,10.000003L921.599976,45.999996C921.599976,51.522842 917.122864,55.999996 911.600037,55.999996L911.600037,55.999996L10.000003,55.999996C4.477157,56 3E-06,51.52285 1E-06,46.000004L1E-06,46.000004L0,10.000006C-4E-06,4.47716 4.477144,5E-06 9.99999,-1E-06z","id":"path-189","fill":"#FFFFFF","fill-opacity":0}]},{"nodeType":"g","id":"shape-190","children":[{"nodeType":"use","transform":[{"type":"rotate","args":[0]}],"id":"text-190","data-reference-type":"text","data-reference-id":"01","data-shadow":false,"data-rotation":0,"x":0,"y":0}],"className":"uneventable"},{"nodeType":"g","id":"shape-191","children":[{"nodeType":"path","d":"M35,28C35,34.3512746230541 29.8512746230541,39.5 23.5,39.5 17.1487253769459,39.5 12,34.3512746230541 12,28 12,21.6487253769459 17.1487253769459,16.5 23.5,16.5 29.8512746230541,16.5 35,21.6487253769459 35,28z","id":"path-191","fill":"#F0F0F0","fill-opacity":1,"stroke-width":3,"stroke":"#000000","stroke-opacity":0.24,"stroke-linecap":"flat","stroke-linejoin":"round"},{"nodeType":"path","d":"M32.5,28C32.5,32.9705627484771 28.4705627484771,37 23.5,37 18.5294372515229,37 14.5,32.9705627484771 14.5,28 14.5,23.0294372515229 18.5294372515229,19 23.5,19 28.4705627484771,19 32.5,23.0294372515229 32.5,28z","id":"path-192","fill":"url(#gradient-fill-187)"},{"nodeType":"path","d":"M32.5,28C32.5,32.9705627484771 28.4705627484771,37 23.5,37 18.5294372515229,37 14.5,32.9705627484771 14.5,28 14.5,23.0294372515229 18.5294372515229,19 23.5,19 28.4705627484771,19 32.5,23.0294372515229 32.5,28z","id":"path-193","fill":"none","stroke-width":1,"stroke":"#FFFFFF","stroke-opacity":0.74,"stroke-linecap":"round","stroke-linejoin":"round"}],"className":"uneventable"},{"nodeType":"g","id":"shape-194","children":[{"nodeType":"path","d":"M-8,27.6L-8,26.799999 -6,24.799999 -5.2,24.799999 -2.4,27.6 5.2,20 6,20 8,22 8,22.799999 -2,32.799999 -2.8,32.799999z","id":"path-194","fill":"url(#gradient-fill-188)","stroke-width":1,"stroke":"#6FBC67","stroke-opacity":1,"stroke-linecap":"round","stroke-linejoin":"round"}]}],"className":"eventable"},"commandset-105":{"nodeType":"g","children":[{"nodeType":"defs","children":[{"nodeType":"linearGradient","gradientTransform":[{"type":"translate","args":[0.77777777777777779,1.0555555555555556]},{"type":"translate","args":[-0.80555555555555558,-1.0555555555555556]},{"type":"scale","args":[1,1]},{"type":"rotate","args":[90,0.5,0.5]}],"id":"gradient-fill-195","children":[{"nodeType":"stop","offset":"0%","stop-color":"#EDEDED","stop-opacity":1},{"nodeType":"stop","offset":"0%","stop-color":"#EDEDED","stop-opacity":1},{"nodeType":"stop","offset":"100%","stop-color":"#F2F2F2","stop-opacity":1},{"nodeType":"stop","offset":"100%","stop-color":"#F2F2F2","stop-opacity":1}]},{"nodeType":"linearGradient","gradientTransform":[{"type":"translate","args":[1.3076923076923077,1.6923076923076923]},{"type":"translate","args":[-1.3076923076923077,-1.6538461538461537]},{"type":"scale","args":[1,1]},{"type":"rotate","args":[90,0.5,0.5]}],"id":"gradient-fill-196","children":[{"nodeType":"stop","offset":"0%","stop-color":"#629FCC","stop-opacity":1},{"nodeType":"stop","offset":"0%","stop-color":"#629FCC","stop-opacity":1},{"nodeType":"stop","offset":"100%","stop-color":"#3B60AB","stop-opacity":1},{"nodeType":"stop","offset":"100%","stop-color":"#3B60AB","stop-opacity":1}]},{"nodeType":"linearGradient","gradientTransform":[{"type":"translate","args":[-0.75,1.2500000745058104]},{"type":"translate","args":[0.5,-1.562500093132263]},{"type":"scale","args":[1.5,1.8750001117587156]},{"type":"rotate","args":[0,0.5,0.5]}],"id":"gradient-fill-197","children":[{"nodeType":"stop","offset":"0%","stop-color":"#FAFFE6","stop-opacity":1},{"nodeType":"stop","offset":"0%","stop-color":"#FAFFE6","stop-opacity":1},{"nodeType":"stop","offset":"100%","stop-color":"#009100","stop-opacity":1},{"nodeType":"stop","offset":"100%","stop-color":"#009100","stop-opacity":1}]}]},{"nodeType":"g","id":"shape-198","children":[{"nodeType":"path","d":"M911.599976,1E-06C917.122864,-9E-06 921.599976,4.477136 921.599976,9.999996 921.599976,9.999998 921.599976,10.000001 921.599976,10.000003L921.599976,10.000003L921.599976,45.999996C921.599976,51.522842 917.122864,55.999996 911.600037,55.999996L911.600037,55.999996L10.000003,55.999996C4.477157,56 3E-06,51.52285 1E-06,46.000004L1E-06,46.000004L0,10.000006C-4E-06,4.47716 4.477144,5E-06 9.99999,-1E-06z","id":"path-198","fill":"#FFFFFF","fill-opacity":0}]},{"nodeType":"g","id":"shape-199","children":[{"nodeType":"use","transform":[{"type":"rotate","args":[0]}],"id":"text-199","data-reference-type":"text","data-reference-id":"01","data-shadow":false,"data-rotation":0,"x":0,"y":0}],"className":"uneventable"},{"nodeType":"g","id":"shape-200","children":[{"nodeType":"path","d":"M35,28C35,34.3512746230541 29.8512746230541,39.5 23.5,39.5 17.1487253769459,39.5 12,34.3512746230541 12,28 12,21.6487253769459 17.1487253769459,16.5 23.5,16.5 29.8512746230541,16.5 35,21.6487253769459 35,28z","id":"path-200","fill":"#F0F0F0","fill-opacity":1,"stroke-width":3,"stroke":"#000000","stroke-opacity":0.24,"stroke-linecap":"flat","stroke-linejoin":"round"},{"nodeType":"path","d":"M32.5,28C32.5,32.9705627484771 28.4705627484771,37 23.5,37 18.5294372515229,37 14.5,32.9705627484771 14.5,28 14.5,23.0294372515229 18.5294372515229,19 23.5,19 28.4705627484771,19 32.5,23.0294372515229 32.5,28z","id":"path-201","fill":"url(#gradient-fill-195)"},{"nodeType":"path","d":"M32.5,28C32.5,32.9705627484771 28.4705627484771,37 23.5,37 18.5294372515229,37 14.5,32.9705627484771 14.5,28 14.5,23.0294372515229 18.5294372515229,19 23.5,19 28.4705627484771,19 32.5,23.0294372515229 32.5,28z","id":"path-202","fill":"none","stroke-width":1,"stroke":"#FFFFFF","stroke-opacity":0.74,"stroke-linecap":"round","stroke-linejoin":"round"},{"nodeType":"path","d":"M30,28C30,31.5898508739002 27.0898508739002,34.5 23.5,34.5 19.9101491260998,34.5 17,31.5898508739002 17,28 17,24.4101491260998 19.9101491260998,21.5 23.5,21.5 27.0898508739002,21.5 30,24.4101491260998 30,28z","id":"path-203","fill":"url(#gradient-fill-196)","stroke-width":1,"stroke":"#000000","stroke-opacity":0.24,"stroke-linecap":"round","stroke-linejoin":"round"}],"className":"uneventable"},{"nodeType":"g","id":"shape-204","children":[{"nodeType":"path","d":"M-8,27.6L-8,26.799999 -6,24.799999 -5.2,24.799999 -2.4,27.6 5.2,20 6,20 8,22 8,22.799999 -2,32.799999 -2.8,32.799999z","id":"path-204","fill":"url(#gradient-fill-197)","stroke-width":1,"stroke":"#6FBC67","stroke-opacity":1,"stroke-linecap":"round","stroke-linejoin":"round"}]}],"className":"eventable"},"commandset-106":{"nodeType":"g","children":[{"nodeType":"text","font-family":"Articulate Charset1_ 5d5E199FF0","font-size":"27px","fill":"#1F497D","fill-opacity":1,"children":[{"nodeType":"tspan","x":"43 51 72 88 99 114 122 138 146 165 181 197 205 216 224 240 256 271 279 287 295 311 322 338 349 373 388 399 407 423 439","y":38,"children":[" Obtain Additional Information"]}]}]},"commandset-107":{"nodeType":"g","children":[{"nodeType":"text","font-family":"Articulate Charset1_ 5d5E199FF0","font-size":"33px","fill":"#FFFFFF","fill-opacity":1,"children":[{"nodeType":"tspan","x":"10 36 56 65 82 91 109","y":36,"children":["Quiz 1"]}]}]},"commandset-108":{"nodeType":"g","children":[{"nodeType":"text","font-family":"ArticulateBold CharBoldB2601ED5","font-size":"32px","fill":"#1F497D","fill-opacity":1,"children":[{"nodeType":"tspan","x":"10 42 62 80 92 101 121 141 150 168 188 208 217 237 257 266 286 304 322 334 343 359","y":35,"children":["What do you do next ?"]}]}]},"commandset-109":{"nodeType":"g","children":[{"nodeType":"g","id":"shape-207","children":[{"nodeType":"path","d":"M0,0L1024,0 1024,40 0,40z","id":"path-207","fill":"#77933C","fill-opacity":1}],"className":"uneventable"},{"nodeType":"path","d":"M994,10L1013,10 1013,29 994,29z","id":"path-208","fill":"#77933C","fill-opacity":1},{"nodeType":"g","id":"shape-205","children":[{"nodeType":"line","id":"line-205","x1":1000,"y1":14,"x2":1011,"y2":25,"fill":"#77933C","fill-opacity":1,"stroke-width":2,"stroke":"#FFFFFF","stroke-opacity":1,"stroke-linecap":"square","stroke-linejoin":"round"}]},{"nodeType":"g","id":"shape-206","children":[{"nodeType":"line","id":"line-206","x1":1000,"y1":25,"x2":1011,"y2":14,"fill":"#77933C","fill-opacity":1,"stroke-width":2,"stroke":"#FFFFFF","stroke-opacity":1,"stroke-linecap":"square","stroke-linejoin":"round"}]},{"nodeType":"g","id":"shape-209","children":[{"nodeType":"use","transform":[{"type":"rotate","args":[0]}],"id":"text-209","data-reference-type":"text","data-reference-id":"01","data-shadow":false,"data-rotation":0,"x":0,"y":0}]}],"className":"eventable"},"commandset-110":{"nodeType":"g","children":[{"nodeType":"text","font-family":"Open Sans Charset1_ 5XGF2151C40","font-size":"24px","fill":"#FFFFFF","fill-opacity":1,"children":[{"nodeType":"tspan","x":"471 486 500 510 520 533 544 552","y":29.5,"children":["Correct"]}]}]},"commandset-111":{"nodeType":"g","children":[{"nodeType":"g","id":"shape-212","children":[{"nodeType":"path","d":"M0,0L1024,0 1024,40 0,40z","id":"path-212","fill":"#953735","fill-opacity":1}],"className":"uneventable"},{"nodeType":"path","d":"M994,10L1013,10 1013,29 994,29z","id":"path-213","fill":"#953735","fill-opacity":1},{"nodeType":"g","id":"shape-210","children":[{"nodeType":"line","id":"line-210","x1":1000,"y1":14,"x2":1011,"y2":25,"fill":"#953735","fill-opacity":1,"stroke-width":2,"stroke":"#FFFFFF","stroke-opacity":1,"stroke-linecap":"square","stroke-linejoin":"round"}]},{"nodeType":"g","id":"shape-211","children":[{"nodeType":"line","id":"line-211","x1":1000,"y1":25,"x2":1011,"y2":14,"fill":"#953735","fill-opacity":1,"stroke-width":2,"stroke":"#FFFFFF","stroke-opacity":1,"stroke-linecap":"square","stroke-linejoin":"round"}]},{"nodeType":"g","id":"shape-214","children":[{"nodeType":"use","transform":[{"type":"rotate","args":[0]}],"id":"text-214","data-reference-type":"text","data-reference-id":"01","data-shadow":false,"data-rotation":0,"x":0,"y":0}]}],"className":"eventable"},"commandset-112":{"nodeType":"g","children":[{"nodeType":"text","font-family":"Open Sans Charset1_ 5XGF2151C40","font-size":"24px","fill":"#FFFFFF","fill-opacity":1,"children":[{"nodeType":"tspan","x":"462 469 484 495 509 519 529 542 553 561","y":29.5,"children":["Incorrect"]}]}]},"commandset-113":{"nodeType":"g","children":[{"nodeType":"defs","children":[{"nodeType":"linearGradient","gradientTransform":[{"type":"translate","args":[0,0]},{"type":"translate","args":[1.6126757375078313E-09,4.4407901534569945E-09]},{"type":"scale","args":[0.99985668636835379,0.9991777870505052]},{"type":"rotate","args":[90,0.5,0.5]}],"id":"gradient-fill-216","children":[{"nodeType":"stop","offset":"0%","stop-color":"#EFEFEF","stop-opacity":1},{"nodeType":"stop","offset":"100%","stop-color":"#D3D3D3","stop-opacity":1}]},{"nodeType":"filter","id":"filter-218","children":[{"nodeType":"feFlood","result":"floodOut","flood-color":"#000000","flood-opacity":0.4},{"nodeType":"feGaussianBlur","result":"gaussOut","in":"SourceAlpha","stdDeviation":[1.75,1.75]},{"nodeType":"feComposite","in":"floodOut","in2":"gaussOut","operator":"in"}],"filterUnits":"userSpaceOnUse","x":-11.25,"y":-11.25,"width":645.5,"height":250.5}]},{"nodeType":"use","transform":[{"type":"translate","args":[0,0]},{"type":"scale","args":[1,1]}],"xlink:href":"#pathwrap-217","filter":"url(#filter-218)","data-angle":90,"data-distance":4,"data-height":228,"data-scale":1,"data-adornment-type":"drop-shadow","data-width":623},{"nodeType":"g","id":"pathwrap-217","children":[{"nodeType":"path","d":"M608.237,1E-06C614.782593,-1.1E-05 620.088867,5.306235 620.088867,11.851848 620.088867,11.85185 620.088867,11.851852 620.088867,11.851854L620.088867,11.851854L620.088867,213.333298C620.088867,219.878906 614.782654,225.18515 608.237061,225.18515L608.237061,225.18515L11.851855,225.18515C5.306259,225.185165 3E-06,219.878906 0,213.333313L0,213.333313L-1E-06,11.851858C-5E-06,5.306263 5.306244,5E-06 11.851839,-1E-06z","id":"path-219","fill":"url(#gradient-fill-216)","stroke-width":1,"stroke":"#B3B2B2","stroke-opacity":1,"stroke-linecap":"flat","stroke-linejoin":"round"},{"nodeType":"path","d":"M607.342285,1C613.829773,0.999989 619.088867,6.259107 619.088928,12.746585 619.088928,12.746587 619.088928,12.74659 619.088928,12.746592L619.088928,12.746592L619.088928,212.438568C619.088928,218.926041 613.829773,224.185165 607.342346,224.185165L607.342346,224.185165L12.746593,224.185165C6.259131,224.185165 1.000003,218.926041 1,212.438583L1,212.438583L1,12.746595C0.999996,6.259135 6.259116,1.000006 12.746576,0.999999z","id":"path-220","fill":"none","stroke-width":1,"stroke":"#FFFFFF","stroke-opacity":0.4,"stroke-linecap":"flat","stroke-linejoin":"round"}]}],"className":"eventable"},"commandset-114":{"nodeType":"g","children":[{"nodeType":"defs","children":[{"nodeType":"filter","id":"filter-224","children":[{"nodeType":"feFlood","result":"floodOut","flood-color":"#C2C2C2","flood-opacity":1},{"nodeType":"feGaussianBlur","result":"gaussOut","in":"SourceAlpha","stdDeviation":[0.34999999403953552,0.34999999403953552]},{"nodeType":"feComposite","in":"floodOut","in2":"gaussOut","operator":"in"}],"filterUnits":"userSpaceOnUse","x":-2.25,"y":-2.25,"width":576.5,"height":7.5}]},{"nodeType":"use","transform":[{"type":"translate","args":[0,0]},{"type":"scale","args":[1,1]}],"xlink:href":"#pathwrap-223","filter":"url(#filter-224)","data-angle":90,"data-distance":1,"data-height":3,"data-scale":1,"data-adornment-type":"drop-shadow","data-width":572},{"nodeType":"g","id":"pathwrap-223","children":[{"nodeType":"line","id":"line-222","x1":0,"y1":0,"x2":568.889,"y2":0,"stroke-width":1,"stroke":"#FAFAFA","stroke-opacity":1,"stroke-linecap":"flat","stroke-linejoin":"round"},{"nodeType":"line","id":"line-225","x1":0.5,"y1":0.5,"x2":568.389,"y2":-0.5,"stroke-width":1,"stroke":"#FFFFFF","stroke-opacity":0.4,"stroke-linecap":"flat","stroke-linejoin":"round"}]}],"className":"eventable"},"commandset-115":{"nodeType":"g","children":[{"nodeType":"g","id":"shape-226","children":[{"nodeType":"path","d":"M0,0L568.888916015625,0 568.888916015625,45.037036895752 0,45.037036895752z","id":"path-226","fill":"none"}]},{"nodeType":"g","id":"shape-227","children":[{"nodeType":"use","transform":[{"type":"rotate","args":[0]}],"id":"text-227","data-reference-type":"text","data-reference-id":"01","data-shadow":false,"data-rotation":0,"x":0,"y":0}],"className":"uneventable"}],"className":"eventable"},"commandset-116":{"nodeType":"g","children":[{"nodeType":"text","font-family":"Open SansBold CharsBold62AA9597","font-size":"24px","fill":"#454545","fill-opacity":1,"children":[{"nodeType":"tspan","x":"10 25 40 51 62 76 88 98","y":32,"children":["Correct"]}]}]},"commandset-117":{"nodeType":"g","children":[{"nodeType":"g","id":"shape-228","children":[{"nodeType":"path","d":"M0,0L568.888916015625,0 568.888916015625,91.2592620849609 0,91.2592620849609z","id":"path-228","fill":"none"}]},{"nodeType":"g","id":"shape-229","children":[{"nodeType":"use","transform":[{"type":"rotate","args":[0]}],"id":"text-229","data-reference-type":"text","data-reference-id":"01","data-shadow":false,"data-rotation":0,"x":0,"y":0}],"className":"uneventable"}],"className":"eventable"},"commandset-118":{"nodeType":"g","children":[{"nodeType":"text","font-family":"Open Sans Charset1_ 5XGF2151C40","font-size":"23px","fill":"#454545","fill-opacity":1,"children":[{"nodeType":"tspan","x":"10 23 37 50 58 63 74 80 89 95 108 122 130 136 142 148 161 175 189 195 206 219 225 238 249 257 270 284 290 298 312 325 331 342 356 365 374 387 398 406 412 421 434 445 459 473 487 498 511 517","y":30,"children":["That\'s\\tright!\\t\\tYou\\tselected\\tthe\\tcorrect\\tresponse."]}]}]},"commandset-119":{"nodeType":"g","children":[{"nodeType":"defs","children":[{"nodeType":"linearGradient","gradientTransform":[{"type":"translate","args":[0,0]},{"type":"translate","args":[7.5809183788717029E-15,2.4238809292297893E-13]},{"type":"scale","args":[1.0069139292628215,1.0418007069799729]},{"type":"rotate","args":[90,0.5,0.5]}],"id":"gradient-fill-231","children":[{"nodeType":"stop","offset":"0%","stop-color":"#EBEBEB","stop-opacity":1},{"nodeType":"stop","offset":"0%","stop-color":"#EBEBEB","stop-opacity":1},{"nodeType":"stop","offset":"100%","stop-color":"#D1D1D1","stop-opacity":1},{"nodeType":"stop","offset":"100%","stop-color":"#D1D1D1","stop-opacity":1}]},{"nodeType":"filter","id":"filter-233","children":[{"nodeType":"feFlood","result":"floodOut","flood-color":"#000000","flood-opacity":0.29},{"nodeType":"feGaussianBlur","result":"gaussOut","in":"SourceAlpha","stdDeviation":[1.75,1.75]},{"nodeType":"feComposite","in":"floodOut","in2":"gaussOut","operator":"in"}],"filterUnits":"userSpaceOnUse","x":-11.25,"y":-11.25,"width":203,"height":61}]},{"nodeType":"use","transform":[{"type":"translate","args":[0,0]},{"type":"scale","args":[1,1]}],"xlink:href":"#pathwrap-232","filter":"url(#filter-233)","data-angle":90,"data-distance":4,"data-height":38.5,"data-scale":1,"data-adornment-type":"drop-shadow","data-width":180.5},{"nodeType":"g","id":"pathwrap-232","children":[{"nodeType":"g","id":"shape-234","children":[{"nodeType":"path","d":"M171.777771,0C174.5392,-5E-06 176.777771,2.238568 176.777771,4.999998 176.777771,4.999999 176.777771,5 176.777771,5.000001L176.777771,5.000001L176.777771,29.555555C176.777771,32.316978 174.5392,34.555553 171.777786,34.555553L171.777786,34.555553L5.000001,34.555553C2.238578,34.555557 2E-06,32.316982 0,29.555559L0,29.555559L0,5.000003C-2E-06,2.23858 2.238572,3E-06 4.999995,0z","id":"path-234","fill":"url(#gradient-fill-231)","stroke-width":1,"stroke":"#000000","stroke-opacity":0.4,"stroke-linecap":"flat","stroke-linejoin":"round"}]},{"nodeType":"g","id":"shape-235","children":[{"nodeType":"use","transform":[{"type":"rotate","args":[0]}],"id":"text-235","data-reference-type":"text","data-reference-id":"01","data-shadow":false,"data-rotation":0,"x":0,"y":0}],"className":"uneventable"}]}],"className":"eventable"},"commandset-120":{"nodeType":"g","children":[{"nodeType":"defs","children":[{"nodeType":"linearGradient","gradientTransform":[{"type":"translate","args":[0,0]},{"type":"translate","args":[7.5809183788717029E-15,2.4238809292297893E-13]},{"type":"scale","args":[1.0069139292628215,1.0418007069799729]},{"type":"rotate","args":[90,0.5,0.5]}],"id":"gradient-fill-237","children":[{"nodeType":"stop","offset":"0%","stop-color":"#DBDBDB","stop-opacity":1},{"nodeType":"stop","offset":"0%","stop-color":"#DBDBDB","stop-opacity":1},{"nodeType":"stop","offset":"100%","stop-color":"#ABABAB","stop-opacity":1},{"nodeType":"stop","offset":"100%","stop-color":"#ABABAB","stop-opacity":1}]},{"nodeType":"filter","id":"filter-239","children":[{"nodeType":"feFlood","result":"floodOut","flood-color":"#000000","flood-opacity":0.29},{"nodeType":"feGaussianBlur","result":"gaussOut","in":"SourceAlpha","stdDeviation":[1.75,1.75]},{"nodeType":"feComposite","in":"floodOut","in2":"gaussOut","operator":"in"}],"filterUnits":"userSpaceOnUse","x":-11.25,"y":-11.25,"width":203,"height":61}]},{"nodeType":"use","transform":[{"type":"translate","args":[0,0]},{"type":"scale","args":[1,1]}],"xlink:href":"#pathwrap-238","filter":"url(#filter-239)","data-angle":90,"data-distance":4,"data-height":38.5,"data-scale":1,"data-adornment-type":"drop-shadow","data-width":180.5},{"nodeType":"g","id":"pathwrap-238","children":[{"nodeType":"g","id":"shape-240","children":[{"nodeType":"path","d":"M171.777771,0C174.5392,-5E-06 176.777771,2.238568 176.777771,4.999998 176.777771,4.999999 176.777771,5 176.777771,5.000001L176.777771,5.000001L176.777771,29.555555C176.777771,32.316978 174.5392,34.555553 171.777786,34.555553L171.777786,34.555553L5.000001,34.555553C2.238578,34.555557 2E-06,32.316982 0,29.555559L0,29.555559L0,5.000003C-2E-06,2.23858 2.238572,3E-06 4.999995,0z","id":"path-240","fill":"url(#gradient-fill-237)","stroke-width":1,"stroke":"#000000","stroke-opacity":0.4,"stroke-linecap":"flat","stroke-linejoin":"round"}]},{"nodeType":"g","id":"shape-241","children":[{"nodeType":"use","transform":[{"type":"rotate","args":[0]}],"id":"text-241","data-reference-type":"text","data-reference-id":"01","data-shadow":false,"data-rotation":0,"x":0,"y":0}],"className":"uneventable"}]}],"className":"eventable"},"commandset-121":{"nodeType":"g","children":[{"nodeType":"defs","children":[{"nodeType":"linearGradient","gradientTransform":[{"type":"translate","args":[0,0]},{"type":"translate","args":[7.5809183788717029E-15,2.4238809292297893E-13]},{"type":"scale","args":[1.0069139292628215,1.0418007069799729]},{"type":"rotate","args":[90,0.5,0.5]}],"id":"gradient-fill-243","children":[{"nodeType":"stop","offset":"0%","stop-color":"#EEEEEE","stop-opacity":1},{"nodeType":"stop","offset":"0%","stop-color":"#EEEEEE","stop-opacity":1},{"nodeType":"stop","offset":"100%","stop-color":"#D8D8D8","stop-opacity":1},{"nodeType":"stop","offset":"100%","stop-color":"#D8D8D8","stop-opacity":1}]},{"nodeType":"filter","id":"filter-245","children":[{"nodeType":"feFlood","result":"floodOut","flood-color":"#000000","flood-opacity":0.29},{"nodeType":"feGaussianBlur","result":"gaussOut","in":"SourceAlpha","stdDeviation":[1.75,1.75]},{"nodeType":"feComposite","in":"floodOut","in2":"gaussOut","operator":"in"}],"filterUnits":"userSpaceOnUse","x":-11.25,"y":-11.25,"width":203,"height":61}]},{"nodeType":"use","transform":[{"type":"translate","args":[0,0]},{"type":"scale","args":[1,1]}],"xlink:href":"#pathwrap-244","filter":"url(#filter-245)","data-angle":90,"data-distance":4,"data-height":38.5,"data-scale":1,"data-adornment-type":"drop-shadow","data-width":180.5},{"nodeType":"g","id":"pathwrap-244","children":[{"nodeType":"g","id":"shape-246","children":[{"nodeType":"path","d":"M171.777771,0C174.5392,-5E-06 176.777771,2.238568 176.777771,4.999998 176.777771,4.999999 176.777771,5 176.777771,5.000001L176.777771,5.000001L176.777771,29.555555C176.777771,32.316978 174.5392,34.555553 171.777786,34.555553L171.777786,34.555553L5.000001,34.555553C2.238578,34.555557 2E-06,32.316982 0,29.555559L0,29.555559L0,5.000003C-2E-06,2.23858 2.238572,3E-06 4.999995,0z","id":"path-246","fill":"url(#gradient-fill-243)","stroke-width":1,"stroke":"#000000","stroke-opacity":0.4,"stroke-linecap":"flat","stroke-linejoin":"round"}]},{"nodeType":"g","id":"shape-247","children":[{"nodeType":"use","transform":[{"type":"rotate","args":[0]}],"id":"text-247","data-reference-type":"text","data-reference-id":"01","data-shadow":false,"data-rotation":0,"x":0,"y":0}],"className":"uneventable"}]}],"className":"eventable"},"commandset-122":{"nodeType":"g","children":[{"nodeType":"defs","children":[{"nodeType":"linearGradient","gradientTransform":[{"type":"translate","args":[0,0]},{"type":"translate","args":[7.5809183788717029E-15,2.4238809292297893E-13]},{"type":"scale","args":[1.0069139292628215,1.0418007069799729]},{"type":"rotate","args":[90,0.5,0.5]}],"id":"gradient-fill-249","children":[{"nodeType":"stop","offset":"0%","stop-color":"#F1F1F1","stop-opacity":1},{"nodeType":"stop","offset":"0%","stop-color":"#F1F1F1","stop-opacity":1},{"nodeType":"stop","offset":"100%","stop-color":"#DEDEDE","stop-opacity":1},{"nodeType":"stop","offset":"100%","stop-color":"#DEDEDE","stop-opacity":1}]},{"nodeType":"filter","id":"filter-251","children":[{"nodeType":"feFlood","result":"floodOut","flood-color":"#000000","flood-opacity":0.29},{"nodeType":"feGaussianBlur","result":"gaussOut","in":"SourceAlpha","stdDeviation":[1.75,1.75]},{"nodeType":"feComposite","in":"floodOut","in2":"gaussOut","operator":"in"}],"filterUnits":"userSpaceOnUse","x":-11.25,"y":-11.25,"width":203,"height":61}]},{"nodeType":"use","transform":[{"type":"translate","args":[0,0]},{"type":"scale","args":[1,1]}],"xlink:href":"#pathwrap-250","filter":"url(#filter-251)","data-angle":90,"data-distance":4,"data-height":38.5,"data-scale":1,"data-adornment-type":"drop-shadow","data-width":180.5},{"nodeType":"g","id":"pathwrap-250","children":[{"nodeType":"g","id":"shape-252","children":[{"nodeType":"path","d":"M171.777771,0C174.5392,-5E-06 176.777771,2.238568 176.777771,4.999998 176.777771,4.999999 176.777771,5 176.777771,5.000001L176.777771,5.000001L176.777771,29.555555C176.777771,32.316978 174.5392,34.555553 171.777786,34.555553L171.777786,34.555553L5.000001,34.555553C2.238578,34.555557 2E-06,32.316982 0,29.555559L0,29.555559L0,5.000003C-2E-06,2.23858 2.238572,3E-06 4.999995,0z","id":"path-252","fill":"url(#gradient-fill-249)","stroke-width":1,"stroke":"#000000","stroke-opacity":0.4,"stroke-linecap":"flat","stroke-linejoin":"round"}]},{"nodeType":"g","id":"shape-253","children":[{"nodeType":"use","transform":[{"type":"rotate","args":[0]}],"id":"text-253","data-reference-type":"text","data-reference-id":"01","data-shadow":false,"data-rotation":0,"x":0,"y":0}],"className":"uneventable"}]}],"className":"eventable"},"commandset-123":{"nodeType":"g","children":[{"nodeType":"defs","children":[{"nodeType":"linearGradient","gradientTransform":[{"type":"translate","args":[0,0]},{"type":"translate","args":[7.5809183788717029E-15,2.4238809292297893E-13]},{"type":"scale","args":[1.0069139292628215,1.0418007069799729]},{"type":"rotate","args":[90,0.5,0.5]}],"id":"gradient-fill-255","children":[{"nodeType":"stop","offset":"0%","stop-color":"#DEDEDE","stop-opacity":1},{"nodeType":"stop","offset":"0%","stop-color":"#DEDEDE","stop-opacity":1},{"nodeType":"stop","offset":"100%","stop-color":"#B2B2B2","stop-opacity":1},{"nodeType":"stop","offset":"100%","stop-color":"#B2B2B2","stop-opacity":1}]},{"nodeType":"filter","id":"filter-257","children":[{"nodeType":"feFlood","result":"floodOut","flood-color":"#000000","flood-opacity":0.29},{"nodeType":"feGaussianBlur","result":"gaussOut","in":"SourceAlpha","stdDeviation":[1.75,1.75]},{"nodeType":"feComposite","in":"floodOut","in2":"gaussOut","operator":"in"}],"filterUnits":"userSpaceOnUse","x":-11.25,"y":-11.25,"width":203,"height":61}]},{"nodeType":"use","transform":[{"type":"translate","args":[0,0]},{"type":"scale","args":[1,1]}],"xlink:href":"#pathwrap-256","filter":"url(#filter-257)","data-angle":90,"data-distance":4,"data-height":38.5,"data-scale":1,"data-adornment-type":"drop-shadow","data-width":180.5},{"nodeType":"g","id":"pathwrap-256","children":[{"nodeType":"g","id":"shape-258","children":[{"nodeType":"path","d":"M171.777771,0C174.5392,-5E-06 176.777771,2.238568 176.777771,4.999998 176.777771,4.999999 176.777771,5 176.777771,5.000001L176.777771,5.000001L176.777771,29.555555C176.777771,32.316978 174.5392,34.555553 171.777786,34.555553L171.777786,34.555553L5.000001,34.555553C2.238578,34.555557 2E-06,32.316982 0,29.555559L0,29.555559L0,5.000003C-2E-06,2.23858 2.238572,3E-06 4.999995,0z","id":"path-258","fill":"url(#gradient-fill-255)","stroke-width":1,"stroke":"#000000","stroke-opacity":0.4,"stroke-linecap":"flat","stroke-linejoin":"round"}]},{"nodeType":"g","id":"shape-259","children":[{"nodeType":"use","transform":[{"type":"rotate","args":[0]}],"id":"text-259","data-reference-type":"text","data-reference-id":"01","data-shadow":false,"data-rotation":0,"x":0,"y":0}],"className":"uneventable"}]}],"className":"eventable"},"commandset-124":{"nodeType":"g","children":[{"nodeType":"text","font-family":"Open Sans Charset1_ 5XGF2151C40","font-size":"23px","fill":"#4F4F4F","fill-opacity":1,"children":[{"nodeType":"tspan","x":"40 55 69 83 91 97 111 125 138","y":27,"children":["Continue"]}]}]},"commandset-125":{"nodeType":"g","children":[{"nodeType":"text","font-family":"Open SansBold CharsBold62AA9597","font-size":"24px","fill":"#454545","fill-opacity":1,"children":[{"nodeType":"tspan","x":"10 18 34 46 61 72 83 97 109 119","y":32,"children":["Incorrect"]}]}]},"commandset-126":{"nodeType":"g","children":[{"nodeType":"text","font-family":"Open Sans Charset1_ 5XGF2151C40","font-size":"23px","fill":"#454545","fill-opacity":1,"children":[{"nodeType":"tspan","x":"10 23 37 51 57 71 77 91 97 111 125 133 139 150 163 169 182 193 201 207 215 229 242 248 259 273 282 291 304 315 323 329 338 351 362 376 390 404 415 428 434","y":30,"children":["You\\tdid\\tnot\\tselect\\tthe\\tcorrect\\tresponse."]}]}]},"commandset-127":{"nodeType":"g","children":[{"nodeType":"text","font-family":"Articulate Charset1_ 5d5E199FF0","font-size":"33px","fill":"#FFFFFF","fill-opacity":1,"children":[{"nodeType":"tspan","x":"10 36 56 65 82 91 109 118 135 144 168 188 201 228 246 259 272 281 299 316 336 345 363 372 392 410 430","y":36,"children":["Quiz 1 – Answers Explained"]}]}]},"commandset-128":{"nodeType":"g","children":[{"nodeType":"g","id":"shape-260","children":[{"nodeType":"path","d":"M0,0L748,0 748,202 0,202z","id":"path-260","fill":"none"}]},{"nodeType":"g","id":"shape-261","children":[{"nodeType":"use","transform":[{"type":"rotate","args":[0]}],"id":"text-261","data-reference-type":"text","data-reference-id":"01","data-shadow":false,"data-rotation":0,"x":0,"y":0}],"className":"uneventable"}],"className":"eventable"},"commandset-129":{"nodeType":"g","children":[{"nodeType":"text","font-family":"ArticulateBold CharBoldB2601ED5","font-size":"27px","fill":"#1F497D","fill-opacity":1,"children":[{"nodeType":"tspan","x":"10 29 37 46 54 75 91 102 117 125 141 149 168 184 200 208 219 227 243 259 274 282 290 298 314 325 341 352 376 391 402 410 426 442","y":31,"children":["A.) Obtain Additional Information"]}]},{"nodeType":"text","font-family":"Articulate Charset1_ 5d5E199FF0","font-size":"27px","fill":"#1F497D","fill-opacity":1,"children":[{"nodeType":"tspan","x":"10 37 53 61 69 84 92 107 115 126 137 145 169 185 193 208 224 235 243 254 270 282 298 306 321 332 340 356 372 388 400 415 426 437 452 460 476 487 495 510 518 534 545 558 570 586 602 610 626 642 655 663","y":95,"children":["While a stimulant such as Concerta or a psychology "]}]},{"nodeType":"text","font-family":"Articulate Charset1_ 5d5E199FF0","font-size":"27px","fill":"#1F497D","fill-opacity":1,"children":[{"nodeType":"tspan","x":"10 21 36 47 62 73 84 99 107 115 139 154 167 175 190 203 218 234 245 261 276 284 292 305 313 329 344 352 368 383 395 410 421 432 447 458 471 479 487 500 516 532 540 562 577 593 604 612 623 639 647 663 671 684 699 707","y":127,"children":["referral may eventually be necessary, you want to give "]}]},{"nodeType":"text","font-family":"Articulate Charset1_ 5d5E199FF0","font-size":"27px","fill":"#1F497D","fill-opacity":1,"children":[{"nodeType":"tspan","x":"10 21 37 52 60 84 100 111 127 142 153 161 176 184 196 212 227 243 255 270 278 289 305 313 328 341 357 365 380 388 404 412 427 443 459 467 480 496 504 516 531 539 555 570 581 589 601 617 633 645 660 671 687 698 706","y":159,"children":["the mother a chance to explain and voice her concerns "]}]},{"nodeType":"text","font-family":"Articulate Charset1_ 5d5E199FF0","font-size":"27px","fill":"#1F497D","fill-opacity":1,"children":[{"nodeType":"tspan","x":"10 26 37 45 61 72 80 91 107 115 131 142 158 170 185 200 216 224 240 256 264 286 294 305 321 329 353 368 384 399 415 430 454 469 485 496 504 520 536 547 555 571 587 598 606","y":191,"children":["prior to proceeding with management options."]}]}]},"commandset-130":{"nodeType":"g","children":[{"nodeType":"defs","children":[{"nodeType":"filter","id":"filter-263","children":[{"nodeType":"feFlood","result":"floodOut","flood-color":"#000000","flood-opacity":0.29},{"nodeType":"feGaussianBlur","result":"gaussOut","in":"SourceAlpha","stdDeviation":[1.75,1.75]},{"nodeType":"feComposite","in":"floodOut","in2":"gaussOut","operator":"in"}],"filterUnits":"userSpaceOnUse","x":-11.25,"y":-11.25,"width":949,"height":452}]},{"nodeType":"use","transform":[{"type":"translate","args":[0,0]},{"type":"scale","args":[1,1]}],"xlink:href":"#pathwrap-262","filter":"url(#filter-263)","data-angle":45,"data-distance":4,"data-height":429.5,"data-scale":1,"data-adornment-type":"drop-shadow","data-width":926.5},{"nodeType":"g","id":"pathwrap-262","children":[{"nodeType":"path","d":"M899.399048,1E-06C912.985718,-2.3E-05 923.999878,11.014122 923.999878,24.600815 923.999878,24.600819 923.999878,24.600824 923.999878,24.600828L923.999878,24.600828L923.999878,402.399109C923.999878,415.985779 912.985718,426.999939 899.399109,426.999939L899.399109,426.999939L24.600832,426.999939C11.014174,426.999939 8E-06,415.985779 1E-06,402.399139L1E-06,402.399139L0,24.600838C-9E-06,11.014182 11.014141,1.3E-05 24.600796,-1E-06z","id":"path-264","fill":"#FFFFFF","fill-opacity":0.89,"stroke-width":1,"stroke":"#385D8A","stroke-opacity":1,"stroke-linecap":"flat","stroke-linejoin":"round"}]}],"className":"eventable"},"commandset-131":{"nodeType":"g","children":[{"nodeType":"path","d":"M24,0L936.799987792969,0 936.799987792969,386 24,386z","id":"path-265","fill":"none"}],"className":"eventable"},"commandset-132":{"nodeType":"g","children":[{"nodeType":"defs","children":[{"nodeType":"linearGradient","gradientTransform":[{"type":"translate","args":[0.77777777777777779,2.8888888888888888]},{"type":"translate","args":[-0.80555555555555558,-2.8611111111111112]},{"type":"scale","args":[1,1]},{"type":"rotate","args":[90,0.5,0.5]}],"id":"gradient-fill-266","children":[{"nodeType":"stop","offset":"0%","stop-color":"#EDEDED","stop-opacity":1},{"nodeType":"stop","offset":"0%","stop-color":"#EDEDED","stop-opacity":1},{"nodeType":"stop","offset":"100%","stop-color":"#F2F2F2","stop-opacity":1},{"nodeType":"stop","offset":"100%","stop-color":"#F2F2F2","stop-opacity":1}]}]},{"nodeType":"g","id":"shape-267","children":[{"nodeType":"path","d":"M902.799927,1E-06C908.322815,-9E-06 912.799927,4.477136 912.799927,9.999996 912.799927,9.999998 912.799927,10.000001 912.799927,10.000003L912.799927,10.000003L912.799927,110.999992C912.799927,116.522842 908.322815,120.999992 902.799988,120.999992L902.799988,120.999992L10.000003,120.999992C4.477157,121 3E-06,116.52285 1E-06,111L1E-06,111L0,10.000006C-4E-06,4.47716 4.477144,5E-06 9.99999,-1E-06z","id":"path-267","fill":"#FFFFFF","fill-opacity":0}]},{"nodeType":"g","id":"shape-268","children":[{"nodeType":"use","transform":[{"type":"rotate","args":[0]}],"id":"text-268","data-reference-type":"text","data-reference-id":"01","data-shadow":false,"data-rotation":0,"x":0,"y":0}],"className":"uneventable"},{"nodeType":"g","id":"shape-269","children":[{"nodeType":"path","d":"M35,60.5C35,66.8512746230541 29.8512746230541,72 23.5,72 17.1487253769459,72 12,66.8512746230541 12,60.5 12,54.1487253769459 17.1487253769459,49 23.5,49 29.8512746230541,49 35,54.1487253769459 35,60.5z","id":"path-269","fill":"#F0F0F0","fill-opacity":1,"stroke-width":3,"stroke":"#000000","stroke-opacity":0.24,"stroke-linecap":"flat","stroke-linejoin":"round"},{"nodeType":"path","d":"M32.5,60.5C32.5,65.4705627484771 28.4705627484771,69.5 23.5,69.5 18.5294372515229,69.5 14.5,65.4705627484771 14.5,60.5 14.5,55.5294372515229 18.5294372515229,51.5 23.5,51.5 28.4705627484771,51.5 32.5,55.5294372515229 32.5,60.5z","id":"path-270","fill":"url(#gradient-fill-266)"},{"nodeType":"path","d":"M32.5,60.5C32.5,65.4705627484771 28.4705627484771,69.5 23.5,69.5 18.5294372515229,69.5 14.5,65.4705627484771 14.5,60.5 14.5,55.5294372515229 18.5294372515229,51.5 23.5,51.5 28.4705627484771,51.5 32.5,55.5294372515229 32.5,60.5z","id":"path-271","fill":"none","stroke-width":1,"stroke":"#FFFFFF","stroke-opacity":0.74,"stroke-linecap":"round","stroke-linejoin":"round"}],"className":"uneventable"}],"className":"eventable"},"commandset-133":{"nodeType":"g","children":[{"nodeType":"defs","children":[{"nodeType":"linearGradient","gradientTransform":[{"type":"translate","args":[0.77777777777777779,2.8888888888888888]},{"type":"translate","args":[-0.80555555555555558,-2.8611111111111112]},{"type":"scale","args":[1,1]},{"type":"rotate","args":[90,0.5,0.5]}],"id":"gradient-fill-272","children":[{"nodeType":"stop","offset":"0%","stop-color":"#EDEDED","stop-opacity":1},{"nodeType":"stop","offset":"0%","stop-color":"#EDEDED","stop-opacity":1},{"nodeType":"stop","offset":"100%","stop-color":"#F2F2F2","stop-opacity":1},{"nodeType":"stop","offset":"100%","stop-color":"#F2F2F2","stop-opacity":1}]},{"nodeType":"linearGradient","gradientTransform":[{"type":"translate","args":[1.3076923076923077,4.1538461538461542]},{"type":"translate","args":[-1.3076923076923077,-4.1538461538461542]},{"type":"scale","args":[1,1]},{"type":"rotate","args":[90,0.5,0.5]}],"id":"gradient-fill-273","children":[{"nodeType":"stop","offset":"0%","stop-color":"#629FCC","stop-opacity":1},{"nodeType":"stop","offset":"0%","stop-color":"#629FCC","stop-opacity":1},{"nodeType":"stop","offset":"100%","stop-color":"#3B60AB","stop-opacity":1},{"nodeType":"stop","offset":"100%","stop-color":"#3B60AB","stop-opacity":1}]}]},{"nodeType":"g","id":"shape-274","children":[{"nodeType":"path","d":"M902.799927,1E-06C908.322815,-9E-06 912.799927,4.477136 912.799927,9.999996 912.799927,9.999998 912.799927,10.000001 912.799927,10.000003L912.799927,10.000003L912.799927,110.999992C912.799927,116.522842 908.322815,120.999992 902.799988,120.999992L902.799988,120.999992L10.000003,120.999992C4.477157,121 3E-06,116.52285 1E-06,111L1E-06,111L0,10.000006C-4E-06,4.47716 4.477144,5E-06 9.99999,-1E-06z","id":"path-274","fill":"#FFFFFF","fill-opacity":0}]},{"nodeType":"g","id":"shape-275","children":[{"nodeType":"use","transform":[{"type":"rotate","args":[0]}],"id":"text-275","data-reference-type":"text","data-reference-id":"01","data-shadow":false,"data-rotation":0,"x":0,"y":0}],"className":"uneventable"},{"nodeType":"g","id":"shape-276","children":[{"nodeType":"path","d":"M35,60.5C35,66.8512746230541 29.8512746230541,72 23.5,72 17.1487253769459,72 12,66.8512746230541 12,60.5 12,54.1487253769459 17.1487253769459,49 23.5,49 29.8512746230541,49 35,54.1487253769459 35,60.5z","id":"path-276","fill":"#F0F0F0","fill-opacity":1,"stroke-width":3,"stroke":"#000000","stroke-opacity":0.24,"stroke-linecap":"flat","stroke-linejoin":"round"},{"nodeType":"path","d":"M32.5,60.5C32.5,65.4705627484771 28.4705627484771,69.5 23.5,69.5 18.5294372515229,69.5 14.5,65.4705627484771 14.5,60.5 14.5,55.5294372515229 18.5294372515229,51.5 23.5,51.5 28.4705627484771,51.5 32.5,55.5294372515229 32.5,60.5z","id":"path-277","fill":"url(#gradient-fill-272)"},{"nodeType":"path","d":"M32.5,60.5C32.5,65.4705627484771 28.4705627484771,69.5 23.5,69.5 18.5294372515229,69.5 14.5,65.4705627484771 14.5,60.5 14.5,55.5294372515229 18.5294372515229,51.5 23.5,51.5 28.4705627484771,51.5 32.5,55.5294372515229 32.5,60.5z","id":"path-278","fill":"none","stroke-width":1,"stroke":"#FFFFFF","stroke-opacity":0.74,"stroke-linecap":"round","stroke-linejoin":"round"},{"nodeType":"path","d":"M30,60.5C30,64.0898508739002 27.0898508739002,67 23.5,67 19.9101491260998,67 17,64.0898508739002 17,60.5 17,56.9101491260998 19.9101491260998,54 23.5,54 27.0898508739002,54 30,56.9101491260998 30,60.5z","id":"path-279","fill":"url(#gradient-fill-273)","stroke-width":1,"stroke":"#000000","stroke-opacity":0.24,"stroke-linecap":"round","stroke-linejoin":"round"}],"className":"uneventable"}],"className":"eventable"},"commandset-134":{"nodeType":"g","children":[{"nodeType":"defs","children":[{"nodeType":"filter","id":"filter-281","children":[{"nodeType":"feFlood","result":"floodOut","flood-color":"#1DC7F4","flood-opacity":0.8},{"nodeType":"feGaussianBlur","result":"gaussOut","in":"SourceAlpha","stdDeviation":[3.5,3.5]},{"nodeType":"feComposite","in":"floodOut","in2":"gaussOut","operator":"in"}],"filterUnits":"userSpaceOnUse","x":-22.5,"y":-22.5,"width":957.8,"height":166},{"nodeType":"linearGradient","gradientTransform":[{"type":"translate","args":[0.77777777777777779,2.8888888888888888]},{"type":"translate","args":[-0.80555555555555558,-2.8611111111111112]},{"type":"scale","args":[1,1]},{"type":"rotate","args":[90,0.5,0.5]}],"id":"gradient-fill-282","children":[{"nodeType":"stop","offset":"0%","stop-color":"#EDEDED","stop-opacity":1},{"nodeType":"stop","offset":"0%","stop-color":"#EDEDED","stop-opacity":1},{"nodeType":"stop","offset":"100%","stop-color":"#F2F2F2","stop-opacity":1},{"nodeType":"stop","offset":"100%","stop-color":"#F2F2F2","stop-opacity":1}]}]},{"nodeType":"g","id":"shape-283","children":[{"nodeType":"path","d":"M902.799927,1E-06C908.322815,-9E-06 912.799927,4.477136 912.799927,9.999996 912.799927,9.999998 912.799927,10.000001 912.799927,10.000003L912.799927,10.000003L912.799927,110.999992C912.799927,116.522842 908.322815,120.999992 902.799988,120.999992L902.799988,120.999992L10.000003,120.999992C4.477157,121 3E-06,116.52285 1E-06,111L1E-06,111L0,10.000006C-4E-06,4.47716 4.477144,5E-06 9.99999,-1E-06z","id":"path-283","fill":"#FFFFFF","fill-opacity":0}],"className":"uneventable"},{"nodeType":"g","id":"shape-284","children":[{"nodeType":"path","d":"M902.799927,1E-06C908.322815,-9E-06 912.799927,4.477136 912.799927,9.999996 912.799927,9.999998 912.799927,10.000001 912.799927,10.000003L912.799927,10.000003L912.799927,110.999992C912.799927,116.522842 908.322815,120.999992 902.799988,120.999992L902.799988,120.999992L10.000003,120.999992C4.477157,121 3E-06,116.52285 1E-06,111L1E-06,111L0,10.000006C-4E-06,4.47716 4.477144,5E-06 9.99999,-1E-06z","id":"path-284","fill":"#0DDAEF","fill-opacity":0.24}]},{"nodeType":"g","id":"shape-285","children":[{"nodeType":"use","transform":[{"type":"rotate","args":[0]}],"id":"text-285","data-reference-type":"text","data-reference-id":"01","data-shadow":false,"data-rotation":0,"x":0,"y":0}],"className":"uneventable"},{"nodeType":"use","transform":[{"type":"translate","args":[0,0]},{"type":"scale","args":[1,1]}],"xlink:href":"#pathwrap-280","filter":"url(#filter-281)","data-angle":0,"data-distance":0,"data-height":121,"data-scale":1,"data-adornment-type":"drop-shadow","data-width":912.8},{"nodeType":"g","id":"pathwrap-280","children":[{"nodeType":"path","d":"M35,60.5C35,66.8512746230541 29.8512746230541,72 23.5,72 17.1487253769459,72 12,66.8512746230541 12,60.5 12,54.1487253769459 17.1487253769459,49 23.5,49 29.8512746230541,49 35,54.1487253769459 35,60.5z","id":"path-286","fill":"#F0F0F0","fill-opacity":1,"stroke-width":3,"stroke":"#000000","stroke-opacity":0.24,"stroke-linecap":"flat","stroke-linejoin":"round"},{"nodeType":"path","d":"M32.5,60.5C32.5,65.4705627484771 28.4705627484771,69.5 23.5,69.5 18.5294372515229,69.5 14.5,65.4705627484771 14.5,60.5 14.5,55.5294372515229 18.5294372515229,51.5 23.5,51.5 28.4705627484771,51.5 32.5,55.5294372515229 32.5,60.5z","id":"path-287","fill":"url(#gradient-fill-282)"},{"nodeType":"path","d":"M32.5,60.5C32.5,65.4705627484771 28.4705627484771,69.5 23.5,69.5 18.5294372515229,69.5 14.5,65.4705627484771 14.5,60.5 14.5,55.5294372515229 18.5294372515229,51.5 23.5,51.5 28.4705627484771,51.5 32.5,55.5294372515229 32.5,60.5z","id":"path-288","fill":"none","stroke-width":1,"stroke":"#FFFFFF","stroke-opacity":0.74,"stroke-linecap":"round","stroke-linejoin":"round"}],"className":"uneventable"}],"className":"eventable"},"commandset-135":{"nodeType":"g","children":[{"nodeType":"defs","children":[{"nodeType":"filter","id":"filter-290","children":[{"nodeType":"feFlood","result":"floodOut","flood-color":"#1DC7F4","flood-opacity":0.8},{"nodeType":"feGaussianBlur","result":"gaussOut","in":"SourceAlpha","stdDeviation":[3.5,3.5]},{"nodeType":"feComposite","in":"floodOut","in2":"gaussOut","operator":"in"}],"filterUnits":"userSpaceOnUse","x":-22.5,"y":-22.5,"width":957.8,"height":166},{"nodeType":"linearGradient","gradientTransform":[{"type":"translate","args":[0.77777777777777779,2.8888888888888888]},{"type":"translate","args":[-0.80555555555555558,-2.8611111111111112]},{"type":"scale","args":[1,1]},{"type":"rotate","args":[90,0.5,0.5]}],"id":"gradient-fill-291","children":[{"nodeType":"stop","offset":"0%","stop-color":"#EDEDED","stop-opacity":1},{"nodeType":"stop","offset":"0%","stop-color":"#EDEDED","stop-opacity":1},{"nodeType":"stop","offset":"100%","stop-color":"#F2F2F2","stop-opacity":1},{"nodeType":"stop","offset":"100%","stop-color":"#F2F2F2","stop-opacity":1}]},{"nodeType":"linearGradient","gradientTransform":[{"type":"translate","args":[1.3076923076923077,4.1538461538461542]},{"type":"translate","args":[-1.3076923076923077,-4.1538461538461542]},{"type":"scale","args":[1,1]},{"type":"rotate","args":[90,0.5,0.5]}],"id":"gradient-fill-292","children":[{"nodeType":"stop","offset":"0%","stop-color":"#629FCC","stop-opacity":1},{"nodeType":"stop","offset":"0%","stop-color":"#629FCC","stop-opacity":1},{"nodeType":"stop","offset":"100%","stop-color":"#3B60AB","stop-opacity":1},{"nodeType":"stop","offset":"100%","stop-color":"#3B60AB","stop-opacity":1}]}]},{"nodeType":"g","id":"shape-293","children":[{"nodeType":"path","d":"M902.799927,1E-06C908.322815,-9E-06 912.799927,4.477136 912.799927,9.999996 912.799927,9.999998 912.799927,10.000001 912.799927,10.000003L912.799927,10.000003L912.799927,110.999992C912.799927,116.522842 908.322815,120.999992 902.799988,120.999992L902.799988,120.999992L10.000003,120.999992C4.477157,121 3E-06,116.52285 1E-06,111L1E-06,111L0,10.000006C-4E-06,4.47716 4.477144,5E-06 9.99999,-1E-06z","id":"path-293","fill":"#FFFFFF","fill-opacity":0}],"className":"uneventable"},{"nodeType":"g","id":"shape-294","children":[{"nodeType":"path","d":"M902.799927,1E-06C908.322815,-9E-06 912.799927,4.477136 912.799927,9.999996 912.799927,9.999998 912.799927,10.000001 912.799927,10.000003L912.799927,10.000003L912.799927,110.999992C912.799927,116.522842 908.322815,120.999992 902.799988,120.999992L902.799988,120.999992L10.000003,120.999992C4.477157,121 3E-06,116.52285 1E-06,111L1E-06,111L0,10.000006C-4E-06,4.47716 4.477144,5E-06 9.99999,-1E-06z","id":"path-294","fill":"#0DDAEF","fill-opacity":0.24}]},{"nodeType":"g","id":"shape-295","children":[{"nodeType":"use","transform":[{"type":"rotate","args":[0]}],"id":"text-295","data-reference-type":"text","data-reference-id":"01","data-shadow":false,"data-rotation":0,"x":0,"y":0}],"className":"uneventable"},{"nodeType":"use","transform":[{"type":"translate","args":[0,0]},{"type":"scale","args":[1,1]}],"xlink:href":"#pathwrap-289","filter":"url(#filter-290)","data-angle":0,"data-distance":0,"data-height":121,"data-scale":1,"data-adornment-type":"drop-shadow","data-width":912.8},{"nodeType":"g","id":"pathwrap-289","children":[{"nodeType":"path","d":"M35,60.5C35,66.8512746230541 29.8512746230541,72 23.5,72 17.1487253769459,72 12,66.8512746230541 12,60.5 12,54.1487253769459 17.1487253769459,49 23.5,49 29.8512746230541,49 35,54.1487253769459 35,60.5z","id":"path-296","fill":"#F0F0F0","fill-opacity":1,"stroke-width":3,"stroke":"#000000","stroke-opacity":0.24,"stroke-linecap":"flat","stroke-linejoin":"round"},{"nodeType":"path","d":"M32.5,60.5C32.5,65.4705627484771 28.4705627484771,69.5 23.5,69.5 18.5294372515229,69.5 14.5,65.4705627484771 14.5,60.5 14.5,55.5294372515229 18.5294372515229,51.5 23.5,51.5 28.4705627484771,51.5 32.5,55.5294372515229 32.5,60.5z","id":"path-297","fill":"url(#gradient-fill-291)"},{"nodeType":"path","d":"M32.5,60.5C32.5,65.4705627484771 28.4705627484771,69.5 23.5,69.5 18.5294372515229,69.5 14.5,65.4705627484771 14.5,60.5 14.5,55.5294372515229 18.5294372515229,51.5 23.5,51.5 28.4705627484771,51.5 32.5,55.5294372515229 32.5,60.5z","id":"path-298","fill":"none","stroke-width":1,"stroke":"#FFFFFF","stroke-opacity":0.74,"stroke-linecap":"round","stroke-linejoin":"round"},{"nodeType":"path","d":"M30,60.5C30,64.0898508739002 27.0898508739002,67 23.5,67 19.9101491260998,67 17,64.0898508739002 17,60.5 17,56.9101491260998 19.9101491260998,54 23.5,54 27.0898508739002,54 30,56.9101491260998 30,60.5z","id":"path-299","fill":"url(#gradient-fill-292)","stroke-width":1,"stroke":"#000000","stroke-opacity":0.24,"stroke-linecap":"round","stroke-linejoin":"round"}],"className":"uneventable"}],"className":"eventable"},"commandset-136":{"nodeType":"g","children":[{"nodeType":"text","font-family":"Open Sans Charset1_ 5XGF2151C40","font-size":"23px","fill":"#000000","fill-opacity":1,"children":[{"nodeType":"tspan","x":"43 49","y":38,"children":["\\t"]}]},{"nodeType":"text","font-family":"Articulate Charset1_ 5d5E199FF0","font-size":"27px","fill":"#1F497D","fill-opacity":1,"children":[{"nodeType":"tspan","x":"49 67 82 95 103 119 127 135 146 154 165 180 191 199 210 226 242 250 263 279 295 311 327 335 346 362 370 386 401 409 420 431 446 457 468 483 499 507 523 539 547 563 579 595 607 622 633 644 659 667 675 683","y":38,"children":["Kevin is far too young to be started on Concerta.  "]}]},{"nodeType":"text","font-family":"Articulate Charset1_ 5d5E199FF0","font-size":"27px","fill":"#1F497D","fill-opacity":1,"children":[{"nodeType":"tspan","x":"43 51 64 79 90 98 109 117 128 143 151 166 174 189 205 221 237 248 256 272 283 299 314 325 333 349 365 376 384 400 416 427 435 443 470 486 501 512 520 528 539 547 563 579 587 603 619 627 643 659 667 689 697 708 724 732 748 756 767 775 783 791","y":71,"children":[" Let’s talk about other options. What is going on with his   "]}]},{"nodeType":"text","font-family":"Articulate Charset1_ 5d5E199FF0","font-size":"27px","fill":"#1F497D","fill-opacity":1,"children":[{"nodeType":"tspan","x":"43 51 67 82 98 113 126 134 150 161 174 182","y":103,"children":[" behavior? "]}]}]},"commandset-137":{"nodeType":"g","children":[{"nodeType":"defs","children":[{"nodeType":"linearGradient","gradientTransform":[{"type":"translate","args":[0.77777777777777779,2.8333333333333335]},{"type":"translate","args":[-0.80555555555555558,-2.8333333333333335]},{"type":"scale","args":[1,1]},{"type":"rotate","args":[90,0.5,0.5]}],"id":"gradient-fill-300","children":[{"nodeType":"stop","offset":"0%","stop-color":"#EDEDED","stop-opacity":1},{"nodeType":"stop","offset":"0%","stop-color":"#EDEDED","stop-opacity":1},{"nodeType":"stop","offset":"100%","stop-color":"#F2F2F2","stop-opacity":1},{"nodeType":"stop","offset":"100%","stop-color":"#F2F2F2","stop-opacity":1}]}]},{"nodeType":"g","id":"shape-301","children":[{"nodeType":"path","d":"M902.799927,1E-06C908.322815,-9E-06 912.799927,4.477136 912.799927,9.999996 912.799927,9.999998 912.799927,10.000001 912.799927,10.000003L912.799927,10.000003L912.799927,109.999992C912.799927,115.522842 908.322815,119.999992 902.799988,119.999992L902.799988,119.999992L10.000003,119.999992C4.477157,120 3E-06,115.52285 1E-06,110L1E-06,110L0,10.000006C-4E-06,4.47716 4.477144,5E-06 9.99999,-1E-06z","id":"path-301","fill":"#FFFFFF","fill-opacity":0}]},{"nodeType":"g","id":"shape-302","children":[{"nodeType":"use","transform":[{"type":"rotate","args":[0]}],"id":"text-302","data-reference-type":"text","data-reference-id":"01","data-shadow":false,"data-rotation":0,"x":0,"y":0}],"className":"uneventable"},{"nodeType":"g","id":"shape-303","children":[{"nodeType":"path","d":"M35,60C35,66.3512746230541 29.8512746230541,71.5 23.5,71.5 17.1487253769459,71.5 12,66.3512746230541 12,60 12,53.6487253769459 17.1487253769459,48.5 23.5,48.5 29.8512746230541,48.5 35,53.6487253769459 35,60z","id":"path-303","fill":"#F0F0F0","fill-opacity":1,"stroke-width":3,"stroke":"#000000","stroke-opacity":0.24,"stroke-linecap":"flat","stroke-linejoin":"round"},{"nodeType":"path","d":"M32.5,60C32.5,64.9705627484771 28.4705627484771,69 23.5,69 18.5294372515229,69 14.5,64.9705627484771 14.5,60 14.5,55.0294372515229 18.5294372515229,51 23.5,51 28.4705627484771,51 32.5,55.0294372515229 32.5,60z","id":"path-304","fill":"url(#gradient-fill-300)"},{"nodeType":"path","d":"M32.5,60C32.5,64.9705627484771 28.4705627484771,69 23.5,69 18.5294372515229,69 14.5,64.9705627484771 14.5,60 14.5,55.0294372515229 18.5294372515229,51 23.5,51 28.4705627484771,51 32.5,55.0294372515229 32.5,60z","id":"path-305","fill":"none","stroke-width":1,"stroke":"#FFFFFF","stroke-opacity":0.74,"stroke-linecap":"round","stroke-linejoin":"round"}],"className":"uneventable"}],"className":"eventable"},"commandset-138":{"nodeType":"g","children":[{"nodeType":"defs","children":[{"nodeType":"linearGradient","gradientTransform":[{"type":"translate","args":[0.77777777777777779,2.8333333333333335]},{"type":"translate","args":[-0.80555555555555558,-2.8333333333333335]},{"type":"scale","args":[1,1]},{"type":"rotate","args":[90,0.5,0.5]}],"id":"gradient-fill-306","children":[{"nodeType":"stop","offset":"0%","stop-color":"#EDEDED","stop-opacity":1},{"nodeType":"stop","offset":"0%","stop-color":"#EDEDED","stop-opacity":1},{"nodeType":"stop","offset":"100%","stop-color":"#F2F2F2","stop-opacity":1},{"nodeType":"stop","offset":"100%","stop-color":"#F2F2F2","stop-opacity":1}]},{"nodeType":"linearGradient","gradientTransform":[{"type":"translate","args":[-0.75,3.7499991059305415]},{"type":"translate","args":[0.5,-4.0624990314247533]},{"type":"scale","args":[1.5,1.8749995529652708]},{"type":"rotate","args":[0,0.5,0.5]}],"id":"gradient-fill-307","children":[{"nodeType":"stop","offset":"0%","stop-color":"#FAFFE6","stop-opacity":1},{"nodeType":"stop","offset":"0%","stop-color":"#FAFFE6","stop-opacity":1},{"nodeType":"stop","offset":"100%","stop-color":"#009100","stop-opacity":1},{"nodeType":"stop","offset":"100%","stop-color":"#009100","stop-opacity":1}]}]},{"nodeType":"g","id":"shape-308","children":[{"nodeType":"path","d":"M902.799927,1E-06C908.322815,-9E-06 912.799927,4.477136 912.799927,9.999996 912.799927,9.999998 912.799927,10.000001 912.799927,10.000003L912.799927,10.000003L912.799927,109.999992C912.799927,115.522842 908.322815,119.999992 902.799988,119.999992L902.799988,119.999992L10.000003,119.999992C4.477157,120 3E-06,115.52285 1E-06,110L1E-06,110L0,10.000006C-4E-06,4.47716 4.477144,5E-06 9.99999,-1E-06z","id":"path-308","fill":"#FFFFFF","fill-opacity":0}]},{"nodeType":"g","id":"shape-309","children":[{"nodeType":"use","transform":[{"type":"rotate","args":[0]}],"id":"text-309","data-reference-type":"text","data-reference-id":"01","data-shadow":false,"data-rotation":0,"x":0,"y":0}],"className":"uneventable"},{"nodeType":"g","id":"shape-310","children":[{"nodeType":"path","d":"M35,60C35,66.3512746230541 29.8512746230541,71.5 23.5,71.5 17.1487253769459,71.5 12,66.3512746230541 12,60 12,53.6487253769459 17.1487253769459,48.5 23.5,48.5 29.8512746230541,48.5 35,53.6487253769459 35,60z","id":"path-310","fill":"#F0F0F0","fill-opacity":1,"stroke-width":3,"stroke":"#000000","stroke-opacity":0.24,"stroke-linecap":"flat","stroke-linejoin":"round"},{"nodeType":"path","d":"M32.5,60C32.5,64.9705627484771 28.4705627484771,69 23.5,69 18.5294372515229,69 14.5,64.9705627484771 14.5,60 14.5,55.0294372515229 18.5294372515229,51 23.5,51 28.4705627484771,51 32.5,55.0294372515229 32.5,60z","id":"path-311","fill":"url(#gradient-fill-306)"},{"nodeType":"path","d":"M32.5,60C32.5,64.9705627484771 28.4705627484771,69 23.5,69 18.5294372515229,69 14.5,64.9705627484771 14.5,60 14.5,55.0294372515229 18.5294372515229,51 23.5,51 28.4705627484771,51 32.5,55.0294372515229 32.5,60z","id":"path-312","fill":"none","stroke-width":1,"stroke":"#FFFFFF","stroke-opacity":0.74,"stroke-linecap":"round","stroke-linejoin":"round"}],"className":"uneventable"},{"nodeType":"g","id":"shape-313","children":[{"nodeType":"path","d":"M-8,59.599998L-8,58.799999 -6,56.799999 -5.2,56.799999 -2.4,59.599998 5.2,52 6,52 8,54 8,54.799999 -2,64.800003 -2.8,64.800003z","id":"path-313","fill":"url(#gradient-fill-307)","stroke-width":1,"stroke":"#6FBC67","stroke-opacity":1,"stroke-linecap":"round","stroke-linejoin":"round"}]}],"className":"eventable"},"commandset-139":{"nodeType":"g","children":[{"nodeType":"defs","children":[{"nodeType":"linearGradient","gradientTransform":[{"type":"translate","args":[0.77777777777777779,2.8333333333333335]},{"type":"translate","args":[-0.80555555555555558,-2.8333333333333335]},{"type":"scale","args":[1,1]},{"type":"rotate","args":[90,0.5,0.5]}],"id":"gradient-fill-314","children":[{"nodeType":"stop","offset":"0%","stop-color":"#EDEDED","stop-opacity":1},{"nodeType":"stop","offset":"0%","stop-color":"#EDEDED","stop-opacity":1},{"nodeType":"stop","offset":"100%","stop-color":"#F2F2F2","stop-opacity":1},{"nodeType":"stop","offset":"100%","stop-color":"#F2F2F2","stop-opacity":1}]},{"nodeType":"linearGradient","gradientTransform":[{"type":"translate","args":[1.3076923076923077,4.1538461538461542]},{"type":"translate","args":[-1.3076923076923077,-4.115384615384615]},{"type":"scale","args":[1,1]},{"type":"rotate","args":[90,0.5,0.5]}],"id":"gradient-fill-315","children":[{"nodeType":"stop","offset":"0%","stop-color":"#629FCC","stop-opacity":1},{"nodeType":"stop","offset":"0%","stop-color":"#629FCC","stop-opacity":1},{"nodeType":"stop","offset":"100%","stop-color":"#3B60AB","stop-opacity":1},{"nodeType":"stop","offset":"100%","stop-color":"#3B60AB","stop-opacity":1}]}]},{"nodeType":"g","id":"shape-316","children":[{"nodeType":"path","d":"M902.799927,1E-06C908.322815,-9E-06 912.799927,4.477136 912.799927,9.999996 912.799927,9.999998 912.799927,10.000001 912.799927,10.000003L912.799927,10.000003L912.799927,109.999992C912.799927,115.522842 908.322815,119.999992 902.799988,119.999992L902.799988,119.999992L10.000003,119.999992C4.477157,120 3E-06,115.52285 1E-06,110L1E-06,110L0,10.000006C-4E-06,4.47716 4.477144,5E-06 9.99999,-1E-06z","id":"path-316","fill":"#FFFFFF","fill-opacity":0}]},{"nodeType":"g","id":"shape-317","children":[{"nodeType":"use","transform":[{"type":"rotate","args":[0]}],"id":"text-317","data-reference-type":"text","data-reference-id":"01","data-shadow":false,"data-rotation":0,"x":0,"y":0}],"className":"uneventable"},{"nodeType":"g","id":"shape-318","children":[{"nodeType":"path","d":"M35,60C35,66.3512746230541 29.8512746230541,71.5 23.5,71.5 17.1487253769459,71.5 12,66.3512746230541 12,60 12,53.6487253769459 17.1487253769459,48.5 23.5,48.5 29.8512746230541,48.5 35,53.6487253769459 35,60z","id":"path-318","fill":"#F0F0F0","fill-opacity":1,"stroke-width":3,"stroke":"#000000","stroke-opacity":0.24,"stroke-linecap":"flat","stroke-linejoin":"round"},{"nodeType":"path","d":"M32.5,60C32.5,64.9705627484771 28.4705627484771,69 23.5,69 18.5294372515229,69 14.5,64.9705627484771 14.5,60 14.5,55.0294372515229 18.5294372515229,51 23.5,51 28.4705627484771,51 32.5,55.0294372515229 32.5,60z","id":"path-319","fill":"url(#gradient-fill-314)"},{"nodeType":"path","d":"M32.5,60C32.5,64.9705627484771 28.4705627484771,69 23.5,69 18.5294372515229,69 14.5,64.9705627484771 14.5,60 14.5,55.0294372515229 18.5294372515229,51 23.5,51 28.4705627484771,51 32.5,55.0294372515229 32.5,60z","id":"path-320","fill":"none","stroke-width":1,"stroke":"#FFFFFF","stroke-opacity":0.74,"stroke-linecap":"round","stroke-linejoin":"round"},{"nodeType":"path","d":"M30,60C30,63.5898508739002 27.0898508739002,66.5 23.5,66.5 19.9101491260998,66.5 17,63.5898508739002 17,60 17,56.4101491260998 19.9101491260998,53.5 23.5,53.5 27.0898508739002,53.5 30,56.4101491260998 30,60z","id":"path-321","fill":"url(#gradient-fill-315)","stroke-width":1,"stroke":"#000000","stroke-opacity":0.24,"stroke-linecap":"round","stroke-linejoin":"round"}],"className":"uneventable"}],"className":"eventable"},"commandset-140":{"nodeType":"g","children":[{"nodeType":"defs","children":[{"nodeType":"linearGradient","gradientTransform":[{"type":"translate","args":[0.77777777777777779,2.8333333333333335]},{"type":"translate","args":[-0.80555555555555558,-2.8333333333333335]},{"type":"scale","args":[1,1]},{"type":"rotate","args":[90,0.5,0.5]}],"id":"gradient-fill-322","children":[{"nodeType":"stop","offset":"0%","stop-color":"#EDEDED","stop-opacity":1},{"nodeType":"stop","offset":"0%","stop-color":"#EDEDED","stop-opacity":1},{"nodeType":"stop","offset":"100%","stop-color":"#F2F2F2","stop-opacity":1},{"nodeType":"stop","offset":"100%","stop-color":"#F2F2F2","stop-opacity":1}]},{"nodeType":"linearGradient","gradientTransform":[{"type":"translate","args":[1.3076923076923077,4.1538461538461542]},{"type":"translate","args":[-1.3076923076923077,-4.115384615384615]},{"type":"scale","args":[1,1]},{"type":"rotate","args":[90,0.5,0.5]}],"id":"gradient-fill-323","children":[{"nodeType":"stop","offset":"0%","stop-color":"#629FCC","stop-opacity":1},{"nodeType":"stop","offset":"0%","stop-color":"#629FCC","stop-opacity":1},{"nodeType":"stop","offset":"100%","stop-color":"#3B60AB","stop-opacity":1},{"nodeType":"stop","offset":"100%","stop-color":"#3B60AB","stop-opacity":1}]},{"nodeType":"linearGradient","gradientTransform":[{"type":"translate","args":[-0.75,3.7499991059305415]},{"type":"translate","args":[0.5,-4.0624990314247533]},{"type":"scale","args":[1.5,1.8749995529652708]},{"type":"rotate","args":[0,0.5,0.5]}],"id":"gradient-fill-324","children":[{"nodeType":"stop","offset":"0%","stop-color":"#FAFFE6","stop-opacity":1},{"nodeType":"stop","offset":"0%","stop-color":"#FAFFE6","stop-opacity":1},{"nodeType":"stop","offset":"100%","stop-color":"#009100","stop-opacity":1},{"nodeType":"stop","offset":"100%","stop-color":"#009100","stop-opacity":1}]}]},{"nodeType":"g","id":"shape-325","children":[{"nodeType":"path","d":"M902.799927,1E-06C908.322815,-9E-06 912.799927,4.477136 912.799927,9.999996 912.799927,9.999998 912.799927,10.000001 912.799927,10.000003L912.799927,10.000003L912.799927,109.999992C912.799927,115.522842 908.322815,119.999992 902.799988,119.999992L902.799988,119.999992L10.000003,119.999992C4.477157,120 3E-06,115.52285 1E-06,110L1E-06,110L0,10.000006C-4E-06,4.47716 4.477144,5E-06 9.99999,-1E-06z","id":"path-325","fill":"#FFFFFF","fill-opacity":0}]},{"nodeType":"g","id":"shape-326","children":[{"nodeType":"use","transform":[{"type":"rotate","args":[0]}],"id":"text-326","data-reference-type":"text","data-reference-id":"01","data-shadow":false,"data-rotation":0,"x":0,"y":0}],"className":"uneventable"},{"nodeType":"g","id":"shape-327","children":[{"nodeType":"path","d":"M35,60C35,66.3512746230541 29.8512746230541,71.5 23.5,71.5 17.1487253769459,71.5 12,66.3512746230541 12,60 12,53.6487253769459 17.1487253769459,48.5 23.5,48.5 29.8512746230541,48.5 35,53.6487253769459 35,60z","id":"path-327","fill":"#F0F0F0","fill-opacity":1,"stroke-width":3,"stroke":"#000000","stroke-opacity":0.24,"stroke-linecap":"flat","stroke-linejoin":"round"},{"nodeType":"path","d":"M32.5,60C32.5,64.9705627484771 28.4705627484771,69 23.5,69 18.5294372515229,69 14.5,64.9705627484771 14.5,60 14.5,55.0294372515229 18.5294372515229,51 23.5,51 28.4705627484771,51 32.5,55.0294372515229 32.5,60z","id":"path-328","fill":"url(#gradient-fill-322)"},{"nodeType":"path","d":"M32.5,60C32.5,64.9705627484771 28.4705627484771,69 23.5,69 18.5294372515229,69 14.5,64.9705627484771 14.5,60 14.5,55.0294372515229 18.5294372515229,51 23.5,51 28.4705627484771,51 32.5,55.0294372515229 32.5,60z","id":"path-329","fill":"none","stroke-width":1,"stroke":"#FFFFFF","stroke-opacity":0.74,"stroke-linecap":"round","stroke-linejoin":"round"},{"nodeType":"path","d":"M30,60C30,63.5898508739002 27.0898508739002,66.5 23.5,66.5 19.9101491260998,66.5 17,63.5898508739002 17,60 17,56.4101491260998 19.9101491260998,53.5 23.5,53.5 27.0898508739002,53.5 30,56.4101491260998 30,60z","id":"path-330","fill":"url(#gradient-fill-323)","stroke-width":1,"stroke":"#000000","stroke-opacity":0.24,"stroke-linecap":"round","stroke-linejoin":"round"}],"className":"uneventable"},{"nodeType":"g","id":"shape-331","children":[{"nodeType":"path","d":"M-8,59.599998L-8,58.799999 -6,56.799999 -5.2,56.799999 -2.4,59.599998 5.2,52 6,52 8,54 8,54.799999 -2,64.800003 -2.8,64.800003z","id":"path-331","fill":"url(#gradient-fill-324)","stroke-width":1,"stroke":"#6FBC67","stroke-opacity":1,"stroke-linecap":"round","stroke-linejoin":"round"}]}],"className":"eventable"},"commandset-141":{"nodeType":"g","children":[{"nodeType":"defs","children":[{"nodeType":"filter","id":"filter-333","children":[{"nodeType":"feFlood","result":"floodOut","flood-color":"#1DC7F4","flood-opacity":0.8},{"nodeType":"feGaussianBlur","result":"gaussOut","in":"SourceAlpha","stdDeviation":[3.5,3.5]},{"nodeType":"feComposite","in":"floodOut","in2":"gaussOut","operator":"in"}],"filterUnits":"userSpaceOnUse","x":-22.5,"y":-22.5,"width":957.8,"height":165},{"nodeType":"linearGradient","gradientTransform":[{"type":"translate","args":[0.77777777777777779,2.8333333333333335]},{"type":"translate","args":[-0.80555555555555558,-2.8333333333333335]},{"type":"scale","args":[1,1]},{"type":"rotate","args":[90,0.5,0.5]}],"id":"gradient-fill-334","children":[{"nodeType":"stop","offset":"0%","stop-color":"#EDEDED","stop-opacity":1},{"nodeType":"stop","offset":"0%","stop-color":"#EDEDED","stop-opacity":1},{"nodeType":"stop","offset":"100%","stop-color":"#F2F2F2","stop-opacity":1},{"nodeType":"stop","offset":"100%","stop-color":"#F2F2F2","stop-opacity":1}]}]},{"nodeType":"g","id":"shape-335","children":[{"nodeType":"path","d":"M902.799927,1E-06C908.322815,-9E-06 912.799927,4.477136 912.799927,9.999996 912.799927,9.999998 912.799927,10.000001 912.799927,10.000003L912.799927,10.000003L912.799927,109.999992C912.799927,115.522842 908.322815,119.999992 902.799988,119.999992L902.799988,119.999992L10.000003,119.999992C4.477157,120 3E-06,115.52285 1E-06,110L1E-06,110L0,10.000006C-4E-06,4.47716 4.477144,5E-06 9.99999,-1E-06z","id":"path-335","fill":"#FFFFFF","fill-opacity":0}],"className":"uneventable"},{"nodeType":"g","id":"shape-336","children":[{"nodeType":"path","d":"M902.799927,1E-06C908.322815,-9E-06 912.799927,4.477136 912.799927,9.999996 912.799927,9.999998 912.799927,10.000001 912.799927,10.000003L912.799927,10.000003L912.799927,109.999992C912.799927,115.522842 908.322815,119.999992 902.799988,119.999992L902.799988,119.999992L10.000003,119.999992C4.477157,120 3E-06,115.52285 1E-06,110L1E-06,110L0,10.000006C-4E-06,4.47716 4.477144,5E-06 9.99999,-1E-06z","id":"path-336","fill":"#0DDAEF","fill-opacity":0.24}]},{"nodeType":"g","id":"shape-337","children":[{"nodeType":"use","transform":[{"type":"rotate","args":[0]}],"id":"text-337","data-reference-type":"text","data-reference-id":"01","data-shadow":false,"data-rotation":0,"x":0,"y":0}],"className":"uneventable"},{"nodeType":"use","transform":[{"type":"translate","args":[0,0]},{"type":"scale","args":[1,1]}],"xlink:href":"#pathwrap-332","filter":"url(#filter-333)","data-angle":0,"data-distance":0,"data-height":120,"data-scale":1,"data-adornment-type":"drop-shadow","data-width":912.8},{"nodeType":"g","id":"pathwrap-332","children":[{"nodeType":"path","d":"M35,60C35,66.3512746230541 29.8512746230541,71.5 23.5,71.5 17.1487253769459,71.5 12,66.3512746230541 12,60 12,53.6487253769459 17.1487253769459,48.5 23.5,48.5 29.8512746230541,48.5 35,53.6487253769459 35,60z","id":"path-338","fill":"#F0F0F0","fill-opacity":1,"stroke-width":3,"stroke":"#000000","stroke-opacity":0.24,"stroke-linecap":"flat","stroke-linejoin":"round"},{"nodeType":"path","d":"M32.5,60C32.5,64.9705627484771 28.4705627484771,69 23.5,69 18.5294372515229,69 14.5,64.9705627484771 14.5,60 14.5,55.0294372515229 18.5294372515229,51 23.5,51 28.4705627484771,51 32.5,55.0294372515229 32.5,60z","id":"path-339","fill":"url(#gradient-fill-334)"},{"nodeType":"path","d":"M32.5,60C32.5,64.9705627484771 28.4705627484771,69 23.5,69 18.5294372515229,69 14.5,64.9705627484771 14.5,60 14.5,55.0294372515229 18.5294372515229,51 23.5,51 28.4705627484771,51 32.5,55.0294372515229 32.5,60z","id":"path-340","fill":"none","stroke-width":1,"stroke":"#FFFFFF","stroke-opacity":0.74,"stroke-linecap":"round","stroke-linejoin":"round"}],"className":"uneventable"}],"className":"eventable"},"commandset-142":{"nodeType":"g","children":[{"nodeType":"defs","children":[{"nodeType":"filter","id":"filter-342","children":[{"nodeType":"feFlood","result":"floodOut","flood-color":"#1DC7F4","flood-opacity":0.8},{"nodeType":"feGaussianBlur","result":"gaussOut","in":"SourceAlpha","stdDeviation":[3.5,3.5]},{"nodeType":"feComposite","in":"floodOut","in2":"gaussOut","operator":"in"}],"filterUnits":"userSpaceOnUse","x":-22.5,"y":-22.5,"width":957.8,"height":165},{"nodeType":"linearGradient","gradientTransform":[{"type":"translate","args":[0.77777777777777779,2.8333333333333335]},{"type":"translate","args":[-0.80555555555555558,-2.8333333333333335]},{"type":"scale","args":[1,1]},{"type":"rotate","args":[90,0.5,0.5]}],"id":"gradient-fill-343","children":[{"nodeType":"stop","offset":"0%","stop-color":"#EDEDED","stop-opacity":1},{"nodeType":"stop","offset":"0%","stop-color":"#EDEDED","stop-opacity":1},{"nodeType":"stop","offset":"100%","stop-color":"#F2F2F2","stop-opacity":1},{"nodeType":"stop","offset":"100%","stop-color":"#F2F2F2","stop-opacity":1}]},{"nodeType":"linearGradient","gradientTransform":[{"type":"translate","args":[1.3076923076923077,4.1538461538461542]},{"type":"translate","args":[-1.3076923076923077,-4.115384615384615]},{"type":"scale","args":[1,1]},{"type":"rotate","args":[90,0.5,0.5]}],"id":"gradient-fill-344","children":[{"nodeType":"stop","offset":"0%","stop-color":"#629FCC","stop-opacity":1},{"nodeType":"stop","offset":"0%","stop-color":"#629FCC","stop-opacity":1},{"nodeType":"stop","offset":"100%","stop-color":"#3B60AB","stop-opacity":1},{"nodeType":"stop","offset":"100%","stop-color":"#3B60AB","stop-opacity":1}]}]},{"nodeType":"g","id":"shape-345","children":[{"nodeType":"path","d":"M902.799927,1E-06C908.322815,-9E-06 912.799927,4.477136 912.799927,9.999996 912.799927,9.999998 912.799927,10.000001 912.799927,10.000003L912.799927,10.000003L912.799927,109.999992C912.799927,115.522842 908.322815,119.999992 902.799988,119.999992L902.799988,119.999992L10.000003,119.999992C4.477157,120 3E-06,115.52285 1E-06,110L1E-06,110L0,10.000006C-4E-06,4.47716 4.477144,5E-06 9.99999,-1E-06z","id":"path-345","fill":"#FFFFFF","fill-opacity":0}],"className":"uneventable"},{"nodeType":"g","id":"shape-346","children":[{"nodeType":"path","d":"M902.799927,1E-06C908.322815,-9E-06 912.799927,4.477136 912.799927,9.999996 912.799927,9.999998 912.799927,10.000001 912.799927,10.000003L912.799927,10.000003L912.799927,109.999992C912.799927,115.522842 908.322815,119.999992 902.799988,119.999992L902.799988,119.999992L10.000003,119.999992C4.477157,120 3E-06,115.52285 1E-06,110L1E-06,110L0,10.000006C-4E-06,4.47716 4.477144,5E-06 9.99999,-1E-06z","id":"path-346","fill":"#0DDAEF","fill-opacity":0.24}]},{"nodeType":"g","id":"shape-347","children":[{"nodeType":"use","transform":[{"type":"rotate","args":[0]}],"id":"text-347","data-reference-type":"text","data-reference-id":"01","data-shadow":false,"data-rotation":0,"x":0,"y":0}],"className":"uneventable"},{"nodeType":"use","transform":[{"type":"translate","args":[0,0]},{"type":"scale","args":[1,1]}],"xlink:href":"#pathwrap-341","filter":"url(#filter-342)","data-angle":0,"data-distance":0,"data-height":120,"data-scale":1,"data-adornment-type":"drop-shadow","data-width":912.8},{"nodeType":"g","id":"pathwrap-341","children":[{"nodeType":"path","d":"M35,60C35,66.3512746230541 29.8512746230541,71.5 23.5,71.5 17.1487253769459,71.5 12,66.3512746230541 12,60 12,53.6487253769459 17.1487253769459,48.5 23.5,48.5 29.8512746230541,48.5 35,53.6487253769459 35,60z","id":"path-348","fill":"#F0F0F0","fill-opacity":1,"stroke-width":3,"stroke":"#000000","stroke-opacity":0.24,"stroke-linecap":"flat","stroke-linejoin":"round"},{"nodeType":"path","d":"M32.5,60C32.5,64.9705627484771 28.4705627484771,69 23.5,69 18.5294372515229,69 14.5,64.9705627484771 14.5,60 14.5,55.0294372515229 18.5294372515229,51 23.5,51 28.4705627484771,51 32.5,55.0294372515229 32.5,60z","id":"path-349","fill":"url(#gradient-fill-343)"},{"nodeType":"path","d":"M32.5,60C32.5,64.9705627484771 28.4705627484771,69 23.5,69 18.5294372515229,69 14.5,64.9705627484771 14.5,60 14.5,55.0294372515229 18.5294372515229,51 23.5,51 28.4705627484771,51 32.5,55.0294372515229 32.5,60z","id":"path-350","fill":"none","stroke-width":1,"stroke":"#FFFFFF","stroke-opacity":0.74,"stroke-linecap":"round","stroke-linejoin":"round"},{"nodeType":"path","d":"M30,60C30,63.5898508739002 27.0898508739002,66.5 23.5,66.5 19.9101491260998,66.5 17,63.5898508739002 17,60 17,56.4101491260998 19.9101491260998,53.5 23.5,53.5 27.0898508739002,53.5 30,56.4101491260998 30,60z","id":"path-351","fill":"url(#gradient-fill-344)","stroke-width":1,"stroke":"#000000","stroke-opacity":0.24,"stroke-linecap":"round","stroke-linejoin":"round"}],"className":"uneventable"}],"className":"eventable"},"commandset-143":{"nodeType":"g","children":[{"nodeType":"text","font-family":"Articulate Charset1_ 5d5E199FF0","font-size":"27px","fill":"#1F497D","fill-opacity":1,"children":[{"nodeType":"tspan","x":"43 51 59 67 89 104 120 131 139 150 166 174 190 205 213 229 237 255 270 283 291 307 315 330 341 349 365 380 391 402 410 425 436 444 452 460 472 487 503 511 519 527 535 551 559 575 586 602 617 628 636 647 663 671 687 702 710 726 734 758 773 781 797 812 823 834 849 860 868","y":38,"children":[" I want to help Kevin as best as I can.  In order to help me better "]}]},{"nodeType":"text","font-family":"Articulate Charset1_ 5d5E199FF0","font-size":"27px","fill":"#1F497D","fill-opacity":1,"children":[{"nodeType":"tspan","x":"43 59 75 91 106 117 128 139 154 170 186 194 202 218 226 241 256 267 282 290 301 316 324 332 340 364 379 387 402 410 418 426 437 448 456 471 479 503 519 530 545 553 568 584 600 616 627 635 657 673 688 699 707 723 738 749 757 773 788 803 819 827","y":70,"children":["understand, please tell me a little more about what has been "]}]},{"nodeType":"text","font-family":"Articulate Charset1_ 5d5E199FF0","font-size":"27px","fill":"#1F497D","fill-opacity":1,"children":[{"nodeType":"tspan","x":"43 59 75 83 99 115 123 139 155 163 185 193 204 220 228 246 261 274 282 298 311 319","y":102,"children":["going on with Kevin? "]}]}]},"commandset-144":{"nodeType":"g","children":[{"nodeType":"text","font-family":"Open Sans Charset1_ 5XGF2151C40","font-size":"23px","fill":"#000000","fill-opacity":1,"children":[{"nodeType":"tspan","x":"43 49","y":38,"children":["\\t"]}]},{"nodeType":"text","font-family":"Articulate Charset1_ 5d5E199FF0","font-size":"27px","fill":"#1F497D","fill-opacity":1,"children":[{"nodeType":"tspan","x":"49 70 81 92 107 123 131 146 154 170 181 189 211 227 243 251 266 277 292 300 315 327 338 346 362 378 386 402 418 429 437 445 461 469 480 492 508 524 540 548 556 564 580 595 608 623 631 642 658 682 697 708 724 732 748 764 772 780","y":38,"children":["Often kids who are acting out in school, have something  "]}]},{"nodeType":"text","font-family":"Articulate Charset1_ 5d5E199FF0","font-size":"27px","fill":"#1F497D","fill-opacity":1,"children":[{"nodeType":"tspan","x":"43 51 62 73 89 105 121 129 144 155 171 195 210 218 229 244 252 267 278 286 302 318 329 345 353 369 380 388 404 415 423 434 442 453 469 484 495 503 519 535 546 554 569 580 588 604 620 644 659 667","y":71,"children":[" troublesome relationships or situations at home."]}]},{"nodeType":"text","font-family":"Articulate Charset1_ 5d5E199FF0","font-size":"27px","fill":"#1F497D","fill-opacity":1,"children":[{"nodeType":"tspan","x":"43 51 70 85 96 104 115 131 146 157 165 181 196 211 227 235 251 266 282 298 313 329 337 353 369 377 399 407 418 434 442 460 475 488 496 512 525 533","y":103,"children":[" Has that been happening with Kevin? "]}]}]},"commandset-145":{"nodeType":"g","children":[{"nodeType":"text","font-family":"Articulate Charset1_ 5d5E199FF0","font-size":"33px","fill":"#FFFFFF","fill-opacity":1,"children":[{"nodeType":"tspan","x":"10 36 56 65 82 91 109","y":36,"children":["Quiz 2"]}]}]},"commandset-146":{"nodeType":"g","children":[{"nodeType":"g","id":"shape-352","children":[{"nodeType":"path","d":"M0,0L961,0 961,48 0,48z","id":"path-352","fill":"none"}]},{"nodeType":"g","id":"shape-353","children":[{"nodeType":"use","transform":[{"type":"rotate","args":[0]}],"id":"text-353","data-reference-type":"text","data-reference-id":"01","data-shadow":false,"data-rotation":0,"x":0,"y":0}],"className":"uneventable"}],"className":"eventable"},"commandset-147":{"nodeType":"g","children":[{"nodeType":"text","font-family":"ArticulateBold CharBoldB2601ED5","font-size":"32px","fill":"#1F497D","fill-opacity":1,"children":[{"nodeType":"tspan","x":"10 33 53 81 90 118 138 158 167 187 196 214 234 254 263 281 295 313 322 334 354 372 381 409 429 441 461 479 491 500 512 532 544 553 571 591 611 620 632 641 661 681 699 708 717 726 746 758 778 790 818 836 848 857 877 897 913","y":35,"children":["How would you ask the mother for additional information?"]}]}]},"commandset-148":{"nodeType":"g","children":[{"nodeType":"text","font-family":"Articulate Charset1_ 5d5E199FF0","font-size":"33px","fill":"#FFFFFF","fill-opacity":1,"children":[{"nodeType":"tspan","x":"10 36 56 65 82 91 109 118 135 144 168 188 201 228 246 259 272 281 299 316 336 345 363 372 392 410 430","y":36,"children":["Quiz 2 – Answers Explained"]}]}]},"commandset-149":{"nodeType":"g","children":[{"nodeType":"g","id":"shape-354","children":[{"nodeType":"path","d":"M0,0L748,0 748,266 0,266z","id":"path-354","fill":"none"}]},{"nodeType":"g","id":"shape-355","children":[{"nodeType":"use","transform":[{"type":"rotate","args":[0]}],"id":"text-355","data-reference-type":"text","data-reference-id":"01","data-shadow":false,"data-rotation":0,"x":0,"y":0}],"className":"uneventable"}],"className":"eventable"},"commandset-150":{"nodeType":"g","children":[{"nodeType":"text","font-family":"ArticulateBold CharBoldB2601ED5","font-size":"27px","fill":"#1F497D","fill-opacity":1,"children":[{"nodeType":"tspan","x":"10 26 34 43 51 59 67 91 106 122 133 141 152 168 176 192 207 215 231 239 257 272 287 295 311 319 334 346 354 370 385 397 408 416 431 443 451 459 467 479 494 510 518","y":31,"children":["B.) I want to help Kevin as best as I can."]}]},{"nodeType":"text","font-family":"ArticulateBold CharBoldB2601ED5","font-size":"27px","fill":"#1F497D","fill-opacity":1,"children":[{"nodeType":"tspan","x":"10 18 34 42 58 69 85 100 111 119 130 146 154 170 185 193 209 217 241 256 264 280 295 306 317 332 343 351 367 383 399 414 425 437 448 463 479 495 503 511 527 535 550 565 577 592 600 611 626 634 642 650 674 689 697 712 720","y":63,"children":["In order to help me better understand, please tell me a "]}]},{"nodeType":"text","font-family":"ArticulateBold CharBoldB2601ED5","font-size":"27px","fill":"#1F497D","fill-opacity":1,"children":[{"nodeType":"tspan","x":"10 18 26 37 48 56 71 79 103 119 130 145 153 168 184 200 216 227 235 259 275 290 301 309 325 340 352 360 376 391 406 422 430 446 462 470 486 502 510 526 542 550 574 582 593 609 617 635 650 665 673 689 702 710","y":95,"children":["little more about what has been going on with Kevin? "]}]},{"nodeType":"text","font-family":"Articulate Charset1_ 5d5E199FF0","font-size":"27px","fill":"#1F497D","fill-opacity":1,"children":[{"nodeType":"tspan","x":"10 29 45 53 69 85 100 116 124 139 155 171 186 202 210 226 242 257 268 279 287 303 319 327 338 354 369 380 388 396 407 415 427 443 451 459 474 490 506 517 532 543 551 564 579 587 602 618 634 642 658 673 681 697 708 716","y":159,"children":["An open ended question that is collaborative and helps "]}]},{"nodeType":"text","font-family":"Articulate Charset1_ 5d5E199FF0","font-size":"27px","fill":"#1F497D","fill-opacity":1,"children":[{"nodeType":"tspan","x":"10 21 37 45 61 77 85 93 109 117 128 139 155 166 177 185 200 216 232 240 251 266 277 292 303 316 324 332 340 348 364 372 383 399 407 418 426 448 463 476 484 492 500 511 519 530 546 562 584 595 603 614 630 646 662 678 689 700 708","y":191,"children":["to build trust and safety.  In this way, it shows support "]}]},{"nodeType":"text","font-family":"Articulate Charset1_ 5d5E199FF0","font-size":"27px","fill":"#1F497D","fill-opacity":1,"children":[{"nodeType":"tspan","x":"10 25 41 57 65 73 89 102 110 121 136 147 155 166 182 197 205 229 245 256 272 287 298 306 317 333 341 352 368 383 394 409 417 433 448 459 467 478 489 505 516 529 537 552 568 584 592 604 620 636 648 663 674 690 701 709","y":223,"children":["and invites the mother to share her story and concerns "]}]},{"nodeType":"text","font-family":"Articulate Charset1_ 5d5E199FF0","font-size":"27px","fill":"#1F497D","fill-opacity":1,"children":[{"nodeType":"tspan","x":"10 26 42 57 73 81 94 102 110 118","y":255,"children":["openly.  "]}]}]},"commandset-151":{"nodeType":"g","children":[{"nodeType":"defs","children":[{"nodeType":"filter","id":"filter-357","children":[{"nodeType":"feFlood","result":"floodOut","flood-color":"#000000","flood-opacity":0.29},{"nodeType":"feGaussianBlur","result":"gaussOut","in":"SourceAlpha","stdDeviation":[1.75,1.75]},{"nodeType":"feComposite","in":"floodOut","in2":"gaussOut","operator":"in"}],"filterUnits":"userSpaceOnUse","x":-11.25,"y":-11.25,"width":946.5,"height":467.5}]},{"nodeType":"use","transform":[{"type":"translate","args":[0,0]},{"type":"scale","args":[1,1]}],"xlink:href":"#pathwrap-356","filter":"url(#filter-357)","data-angle":45,"data-distance":4,"data-height":445,"data-scale":1,"data-adornment-type":"drop-shadow","data-width":924},{"nodeType":"g","id":"pathwrap-356","children":[{"nodeType":"path","d":"M0,0L921.600036621094,0 921.600036621094,443 0,443z","id":"path-358","fill":"#FFFFFF","fill-opacity":0.89,"stroke-width":1,"stroke":"#385D8A","stroke-opacity":1,"stroke-linecap":"flat","stroke-linejoin":"round"}]}],"className":"eventable"},"commandset-152":{"nodeType":"g","children":[{"nodeType":"text","font-family":"Open Sans Charset1_ 5XGF2151C40","font-size":"23px","fill":"#376092","fill-opacity":1,"children":[{"nodeType":"tspan","x":"0 13 25 39 52 58 70 84 98 107 113 121 134 146 154 160 174 187 196 209","y":25,"children":["Type\\tyour\\ttext\\there"]}]}]},"commandset-153":{"nodeType":"g","children":[{"nodeType":"g","id":"shape-359","children":[{"nodeType":"path","d":"M0,0L1036,0 1036,48 0,48z","id":"path-359","fill":"none"}]},{"nodeType":"g","id":"shape-360","children":[{"nodeType":"use","transform":[{"type":"rotate","args":[0]}],"id":"text-360","data-reference-type":"text","data-reference-id":"01","data-shadow":false,"data-rotation":0,"x":0,"y":0}],"className":"uneventable"}],"className":"eventable"},"commandset-154":{"nodeType":"g","children":[{"nodeType":"text","font-family":"ArticulateBold CharBoldB2601ED5","font-size":"32px","fill":"#1F497D","fill-opacity":1,"children":[{"nodeType":"tspan","x":"10 42 62 80 92 101 110 128 148 168 188 206 226 244 253 281 301 321 330 350 359 377 397 417 426 446 460 478 487 499 519 528 542 556 568 586 604 624 633 645 665 674 688 697 709 727 755 764 773 791 800 812 832 844 853 865 877 895 915 943 961 977 986","y":35,"children":["What language would you use to screen this family for trauma? "]}]}]},"commandset-155":{"nodeType":"g","children":[{"nodeType":"text","font-family":"Articulate Charset1_ 5d5E199FF0","font-size":"33px","fill":"#FFFFFF","fill-opacity":1,"children":[{"nodeType":"tspan","x":"10 28 41 54 72 89 98 124 144 162 175 188 197 217 237 246 264","y":36,"children":["Essay Question 1"]}]}]},"commandset-156":{"nodeType":"g","children":[{"nodeType":"text","font-family":"Articulate Charset1_ 5d5E199FF0","font-size":"33px","fill":"#FFFFFF","fill-opacity":1,"children":[{"nodeType":"tspan","x":"10 28 41 59 79 108 126 135 152 167 180 198 216 236 245 265 285 294 312 329 347 376 396 405 423 436","y":36,"children":["Trauma Screening Examples"]}]}]},"commandset-157":{"nodeType":"g","children":[{"nodeType":"g","id":"shape-361","children":[{"nodeType":"path","d":"M0,0L814,0 814,80 0,80z","id":"path-361","fill":"none"}]},{"nodeType":"g","id":"shape-362","children":[{"nodeType":"use","transform":[{"type":"rotate","args":[0]}],"id":"text-362","data-reference-type":"text","data-reference-id":"01","data-shadow":false,"data-rotation":0,"x":0,"y":0}],"className":"uneventable"}],"className":"eventable"},"commandset-158":{"nodeType":"g","children":[{"nodeType":"text","font-family":"ArticulateBold CharBoldB2601ED5","font-size":"29px","fill":"#1F497D","fill-opacity":1,"children":[{"nodeType":"tspan","x":"10 31 47 58 74 82 98 109 125 133 146 164 190 206 214 230 246 262 288 306 314 330 343 351 369 380 388 396 412 430 448 466 482 500 516 524 535 553 569 580 588 601 617 635 643 661 677 685 703 716 732 750 758","y":33,"children":["Here are some examples of language that can be used "]}]},{"nodeType":"text","font-family":"ArticulateBold CharBoldB2601ED5","font-size":"29px","fill":"#1F497D","fill-opacity":1,"children":[{"nodeType":"tspan","x":"10 36 54 70 88 96 109 122 133 149 165 183 191 209 227 235 246 264 275 283 294 305 321 339 365 381 389 397","y":68,"children":["when screening for trauma: "]}]}]},"commandset-159":{"nodeType":"g","children":[{"nodeType":"g","id":"shape-363","children":[{"nodeType":"path","d":"M0,0L773,0 773,97 0,97z","id":"path-363","fill":"none"}]},{"nodeType":"g","id":"shape-364","children":[{"nodeType":"use","transform":[{"type":"rotate","args":[0]}],"id":"text-364","data-reference-type":"text","data-reference-id":"01","data-shadow":false,"data-rotation":0,"x":0,"y":0}],"className":"uneventable"}],"className":"eventable"},"commandset-160":{"nodeType":"g","children":[{"nodeType":"text","font-family":"ArticulateItalic Italic09C31E78","font-size":"24px","fill":"#1F497D","fill-opacity":1,"children":[{"nodeType":"tspan","x":"10 23 30 78 90 97 112 123 136 143 152 167 180 187 194 207 216 225 232 241 248 269 282 289 296 303 312 325 345 352 364 379 394 401 414 429 444 451 467 480 492 499 514 521 530 545 554 561 576 583 592 599 619 632 639 646 653 664 679 686 693 708 715","y":28,"children":["1. Since the last time I saw you and Kevin for his well child "]}]},{"nodeType":"text","font-family":"ArticulateItalic Italic09C31E78","font-size":"24px","fill":"#1F497D","fill-opacity":1,"children":[{"nodeType":"tspan","x":"10 78 89 104 117 128 141 148 155 170 183 192 199 212 227 239 248 263 270 285 300 307 316 327 340 349 361 368 383 392 399 408 417 426 439 448 457 466 481 488 495 510 523 538 553 566 581 594 609 616 625 640 647 659 674 689 696 711 720 727","y":57,"children":[" check, has anything scary or stressful happened to you or "]}]},{"nodeType":"text","font-family":"ArticulateItalic Italic09C31E78","font-size":"24px","fill":"#1F497D","fill-opacity":1,"children":[{"nodeType":"tspan","x":"10 78 90 105 120 129 136 147 162 169 176 191 203","y":86,"children":[" your child?"]}]},{"nodeType":"text","font-family":"Articulate Charset1_ 5d5E199FF0","font-size":"24px","fill":"#1F497D","fill-opacity":1,"children":[{"nodeType":"tspan","x":"203 210","y":86,"children":[" "]}]}]},"commandset-161":{"nodeType":"g","children":[{"nodeType":"g","id":"shape-365","children":[{"nodeType":"path","d":"M0,0L754,0 754,155 0,155z","id":"path-365","fill":"none"}]},{"nodeType":"g","id":"shape-366","children":[{"nodeType":"use","transform":[{"type":"rotate","args":[0]}],"id":"text-366","data-reference-type":"text","data-reference-id":"01","data-shadow":false,"data-rotation":0,"x":0,"y":0}],"className":"uneventable"}],"className":"eventable"},"commandset-162":{"nodeType":"g","children":[{"nodeType":"text","font-family":"ArticulateItalic Italic09C31E78","font-size":"24px","fill":"#1F497D","fill-opacity":1,"children":[{"nodeType":"tspan","x":"10 23 30 78 90 101 114 123 135 142 157 166 173 182 191 204 219 240 253 262 269 280 287 300 312 325 340 349 358 365 374 389 402 411 418 439 452 464 471 486 499 511 524 531 546 559 574 589 602 617 630 645 652 659 674 681 696 711 720 727","y":28,"children":["2. Scary or traumatic events that may have happened in our "]}]},{"nodeType":"text","font-family":"ArticulateItalic Italic09C31E78","font-size":"24px","fill":"#1F497D","fill-opacity":1,"children":[{"nodeType":"tspan","x":"10 78 93 106 115 124 131 142 155 170 177 198 211 224 237 244 251 260 267 282 295 304 319 326 335 350 357 378 391 406 419 434 447 454 469 484 493 500 515 528 541 548 557 572 579 586 595 608 621 634 641 652 665 674 687 694 709 718 725","y":57,"children":[" past can make it hard to manage our health, take care of "]}]},{"nodeType":"text","font-family":"ArticulateItalic Italic09C31E78","font-size":"24px","fill":"#1F497D","fill-opacity":1,"children":[{"nodeType":"tspan","x":"10 78 93 108 117 126 139 146 158 171 180 187 200 215 230 237 252 267 276 283 292 305 326 333 340 352 359 366","y":86,"children":[" ourselves and our family. "]}]},{"nodeType":"text","font-family":"Articulate Charset1_ 5d5E199FF0","font-size":"24px","fill":"#1F497D","fill-opacity":1,"children":[{"nodeType":"tspan","x":"366 373","y":86,"children":[" "]}]},{"nodeType":"text","font-family":"ArticulateItalic Italic09C31E78","font-size":"24px","fill":"#1F497D","fill-opacity":1,"children":[{"nodeType":"tspan","x":"373 386 401 414 423 436 445 460 469 482 489 496 503 512 519 526 535 542 557 570 583 595 602 609 618 625 632 639 652 661 674 681 693 708 723 730 737","y":86,"children":["Therefore, is it okay if i ask you, "]}]},{"nodeType":"text","font-family":"ArticulateItalic Italic09C31E78","font-size":"24px","fill":"#1F497D","fill-opacity":1,"children":[{"nodeType":"tspan","x":"10 78 93 106 115 122 135 150 162 171 186 193 208 223 230 239 248 257 270 279 288 297 312 319 326 341 350 357 366 377 390 399 411 418 433 446 461 476 489 504 517 532 539 548 563 570 582 597 612 619 634 643 650 666 679 691 698 713","y":115,"children":[" has anything stressful or scary happened to you or Kevin"]}]},{"nodeType":"text","font-family":"ArticulateItalic Italic09C31E78","font-size":"24px","fill":"#1F497D","fill-opacity":1,"children":[{"nodeType":"tspan","x":"10 78 87 94 109 120 133 140 149 164 177 184 191 204 213 222 229 238 245 266 279 286 306 319 326 335 348 368 375 388 401 412 427 434 449 458 473 486 495 507 514 521","y":144,"children":[" since the last time we saw each other?  "]}]}]},"commandset-163":{"nodeType":"g","children":[{"nodeType":"g","id":"shape-367","children":[{"nodeType":"path","d":"M0,0L781,0 781,184 0,184z","id":"path-367","fill":"none"}]},{"nodeType":"g","id":"shape-368","children":[{"nodeType":"use","transform":[{"type":"rotate","args":[0]}],"id":"text-368","data-reference-type":"text","data-reference-id":"01","data-shadow":false,"data-rotation":0,"x":0,"y":0}],"className":"uneventable"}],"className":"eventable"},"commandset-164":{"nodeType":"g","children":[{"nodeType":"text","font-family":"ArticulateItalic Italic09C31E78","font-size":"24px","fill":"#1F497D","fill-opacity":1,"children":[{"nodeType":"tspan","x":"10 23 30 78 91 106 119 126 133 140 149 162 171 184 193 208 217 230 237 252 265 274 281 290 305 320 340 355 362 371 386 399 408 415 424 433 442 455 464 473 480 487 502 509 524 539 552 559 568 575 582 589 598 611 618 629 642 657 664 677 686 695 708 719 728 735","y":28,"children":["3. The literature has shown that stress in one’s life can affect "]}]},{"nodeType":"text","font-family":"ArticulateItalic Italic09C31E78","font-size":"24px","fill":"#1F497D","fill-opacity":1,"children":[{"nodeType":"tspan","x":"10 78 87 102 115 122 131 138 153 166 179 186 195 210 217 224 237 252 265 274 287 296 311 320 333 340 347 354 369 376 385 400 407 416 423 434 441 448 463 470 481 488 495 515 528 535 544 559 574 583 590 605 618 625 637 644 653 664 673 686 699 714 721","y":57,"children":[" their health. Therefore, in this clinic, we routinely screen "]}]},{"nodeType":"text","font-family":"ArticulateItalic Italic09C31E78","font-size":"24px","fill":"#1F497D","fill-opacity":1,"children":[{"nodeType":"tspan","x":"10 78 93 108 117 124 139 152 161 168 181 196 205 214 221 230 245 254 261 274 289 301 308 317 326 335 348 357 366 375 390 397 404 419 428 435 444 455 468 477 489 496 509 521 534 549 558 567 574 583 598 611 620 627 642 655 667 680 687","y":86,"children":[" our patients for any stressful or scary events that have "]}]},{"nodeType":"text","font-family":"ArticulateItalic Italic09C31E78","font-size":"24px","fill":"#1F497D","fill-opacity":1,"children":[{"nodeType":"tspan","x":"10 78 93 106 121 136 149 164 177 192 199 208 223 230 239 254 267 276 283 303 316 323 334 347 362 369 378 391 404 417 424 433 448 461 468 483 496 505 514 521 532 545 554 567 574 589 598 605 620 635 644 651 666 679 688 695 708 723 732 741 748","y":115,"children":[" happened so that we can take the best care of our patients "]}]},{"nodeType":"text","font-family":"ArticulateItalic Italic09C31E78","font-size":"24px","fill":"#1F497D","fill-opacity":1,"children":[{"nodeType":"tspan","x":"10 78 91 100 107 122 137 146 155 162 177 184 197 204 211 218 235 248 257 264 277 292 304 313 328 335 350 365 372 379 386 399 412 419 428 443 450 459 466 481 494 509 524 537 552 565 580 587 596 611 618 634 647 659 666 681 688","y":144,"children":[" as possible.  Has anything like this happened to Kevin "]}]},{"nodeType":"text","font-family":"ArticulateItalic Italic09C31E78","font-size":"24px","fill":"#1F497D","fill-opacity":1,"children":[{"nodeType":"tspan","x":"10 78 87 100 111 124 139 148 155 167 179 186 193 200 207","y":173,"children":[" recently?    "]}]}]},"commandset-165":{"nodeType":"g","children":[{"nodeType":"text","font-family":"Articulate Charset1_ 5d5E199FF0","font-size":"33px","fill":"#FFFFFF","fill-opacity":1,"children":[{"nodeType":"tspan","x":"10 28 41 59 79 108 126 135 152 167 180 198 216 236 245 265 285 294 312 329 347 376 396 405 423 436 445 463","y":36,"children":["Trauma Screening Examples 2"]}]}]},"commandset-166":{"nodeType":"g","children":[{"nodeType":"g","id":"shape-369","children":[{"nodeType":"path","d":"M0,0L812,0 812,54 0,54z","id":"path-369","fill":"none"}]},{"nodeType":"g","id":"shape-370","children":[{"nodeType":"use","transform":[{"type":"rotate","args":[0]}],"id":"text-370","data-reference-type":"text","data-reference-id":"01","data-shadow":false,"data-rotation":0,"x":0,"y":0}],"className":"uneventable"}],"className":"eventable"},"commandset-167":{"nodeType":"g","children":[{"nodeType":"text","font-family":"ArticulateBold CharBoldB2601ED5","font-size":"37px","fill":"#1F497D","fill-opacity":1,"children":[{"nodeType":"tspan","x":"259 288 311 321 337 358 368 391 412 445 455 478 501 522 536 552","y":40,"children":["Quick Reminders"]}]},{"nodeType":"path","d":"M259,44L552,44 552,46 259,46z","id":"path-371","fill":"#1F497D","fill-opacity":1}]},"commandset-168":{"nodeType":"g","children":[{"nodeType":"g","id":"shape-372","children":[{"nodeType":"path","d":"M0,0L773,0 773,44 0,44z","id":"path-372","fill":"none"}]},{"nodeType":"g","id":"shape-373","children":[{"nodeType":"use","transform":[{"type":"rotate","args":[0]}],"id":"text-373","data-reference-type":"text","data-reference-id":"01","data-shadow":false,"data-rotation":0,"x":0,"y":0}],"className":"uneventable"}],"className":"eventable"},"commandset-169":{"nodeType":"g","children":[{"nodeType":"text","font-family":"Segoe UI Charset1_ 6LGyDB4C0BFE","font-size":"28px","fill":"#1F497D","fill-opacity":1,"children":[{"nodeType":"tspan","x":"10 21","y":32,"children":["•"]}]},{"nodeType":"text","font-family":"Open Sans Charset1_ 5XGF2151C40","font-size":"28px","fill":"#1F497D","fill-opacity":1,"children":[{"nodeType":"tspan","x":"21 46","y":32,"children":["\\t"]}]},{"nodeType":"text","font-family":"ArticulateBold CharBoldB2601ED5","font-size":"28px","fill":"#1F497D","fill-opacity":1,"children":[{"nodeType":"tspan","x":"46 62 73 89 100 116 124 140 157 174 185 193 204 221 229 245 253 269 286 303 311 327 344 361 372 380 391 407 415 431 442 450 467 484 496 513 521 538 546 557 574 582 593 610 626 634 645 661 686 694 702 718","y":32,"children":["State your role and your relationship to the family"]}]}]},"commandset-170":{"nodeType":"g","children":[{"nodeType":"g","id":"shape-374","children":[{"nodeType":"path","d":"M0,0L724,0 724,44 0,44z","id":"path-374","fill":"none"}]},{"nodeType":"g","id":"shape-375","children":[{"nodeType":"use","transform":[{"type":"rotate","args":[0]}],"id":"text-375","data-reference-type":"text","data-reference-id":"01","data-shadow":false,"data-rotation":0,"x":0,"y":0}],"className":"uneventable"}],"className":"eventable"},"commandset-171":{"nodeType":"g","children":[{"nodeType":"text","font-family":"Segoe UI Charset1_ 6LGyDB4C0BFE","font-size":"28px","fill":"#1F497D","fill-opacity":1,"children":[{"nodeType":"tspan","x":"10 21","y":32,"children":["•"]}]},{"nodeType":"text","font-family":"Open Sans Charset1_ 5XGF2151C40","font-size":"28px","fill":"#1F497D","fill-opacity":1,"children":[{"nodeType":"tspan","x":"21 46","y":32,"children":["\\t"]}]},{"nodeType":"text","font-family":"ArticulateBold CharBoldB2601ED5","font-size":"28px","fill":"#1F497D","fill-opacity":1,"children":[{"nodeType":"tspan","x":"46 63 79 87 98 109 125 142 154 171 187 198 214 231 242 250 261 277 294 310 321 338 346 363 380 388 399 415 431 443 460 477 489 497 508 525 536 544 561 578 594 606 617 625 642 659 667 684 701","y":32,"children":["Be transparent regarding reasons for questioning"]}]}]},"commandset-172":{"nodeType":"g","children":[{"nodeType":"g","id":"shape-376","children":[{"nodeType":"path","d":"M0,0L724,0 724,78 0,78z","id":"path-376","fill":"none"}]},{"nodeType":"g","id":"shape-377","children":[{"nodeType":"use","transform":[{"type":"rotate","args":[0]}],"id":"text-377","data-reference-type":"text","data-reference-id":"01","data-shadow":false,"data-rotation":0,"x":0,"y":0}],"className":"uneventable"}],"className":"eventable"},"commandset-173":{"nodeType":"g","children":[{"nodeType":"text","font-family":"Segoe UI Charset1_ 6LGyDB4C0BFE","font-size":"28px","fill":"#1F497D","fill-opacity":1,"children":[{"nodeType":"tspan","x":"10 21","y":32,"children":["•"]}]},{"nodeType":"text","font-family":"Open Sans Charset1_ 5XGF2151C40","font-size":"28px","fill":"#1F497D","fill-opacity":1,"children":[{"nodeType":"tspan","x":"21 46","y":32,"children":["\\t"]}]},{"nodeType":"text","font-family":"ArticulateBold CharBoldB2601ED5","font-size":"28px","fill":"#1F497D","fill-opacity":1,"children":[{"nodeType":"tspan","x":"46 68 85 101 113 124 132 149 166 178 186 197 213 230 246 257 274 282 299 316 324 335 346 362 379 404 420 431 439 451 459 476 484 496 507 524 535 543 559 571 579 591 607 624 632 649 665 673","y":32,"children":["Questions regarding traumatic histories can be "]}]},{"nodeType":"text","font-family":"ArticulateBold CharBoldB2601ED5","font-size":"28px","fill":"#1F497D","fill-opacity":1,"children":[{"nodeType":"tspan","x":"46 63 80 92 109 134 145 162 173 184 200 217 225 241 249 266 277 285 302 310 322 333 344 360 372 384 392 409 426","y":66,"children":["uncomfortable or distressing"]}]}]},"commandset-174":{"nodeType":"g","children":[{"nodeType":"text","font-family":"Segoe UI Charset1_ 6LGyDB4C0BFE","font-size":"28px","fill":"#1F497D","fill-opacity":1,"children":[{"nodeType":"tspan","x":"10 21","y":32,"children":["•"]}]},{"nodeType":"text","font-family":"Open Sans Charset1_ 5XGF2151C40","font-size":"28px","fill":"#1F497D","fill-opacity":1,"children":[{"nodeType":"tspan","x":"21 46","y":32,"children":["\\t"]}]},{"nodeType":"text","font-family":"ArticulateBold CharBoldB2601ED5","font-size":"28px","fill":"#1F497D","fill-opacity":1,"children":[{"nodeType":"tspan","x":"46 63 79 91 108 124 136 147 155 172 183 191 207 223 235 251 259 275 292 309 317 329 346 371 382 399 410 421 429 437 453 469 485 493 501 518 529 537 554 570 581 589 605 622 633 645","y":32,"children":["Respect privacy and comfort level of patients"]}]}]},"commandset-175":{"nodeType":"g","children":[{"nodeType":"text","font-family":"Articulate Charset1_ 5d5E199FF0","font-size":"33px","fill":"#FFFFFF","fill-opacity":1,"children":[{"nodeType":"tspan","x":"10 32 50 67 76 96 105 123 140 160 178 191 200 218 238 253 271 284 293 311 324 342 362 391 409","y":36,"children":["Kevin Experiences Trauma"]}]}]},"commandset-176":{"nodeType":"g","children":[{"nodeType":"path","d":"M0,0L696,0 696,492 0,492z","id":"path-379","fill":"none"},{"nodeType":"image","transform":[{"type":"scale","args":[0.5,0.5]}],"id":"image-378","data-original-image":"01","x":0,"y":0,"opacity":1}],"className":"eventable"},"commandset-177":{"nodeType":"g","children":[{"nodeType":"defs","children":[{"nodeType":"filter","id":"filter-381","children":[{"nodeType":"feFlood","result":"floodOut","flood-color":"#000000","flood-opacity":0.29},{"nodeType":"feGaussianBlur","result":"gaussOut","in":"SourceAlpha","stdDeviation":[1.75,1.75]},{"nodeType":"feComposite","in":"floodOut","in2":"gaussOut","operator":"in"}],"filterUnits":"userSpaceOnUse","x":-11.25,"y":-11.25,"width":946.5,"height":440.5}]},{"nodeType":"use","transform":[{"type":"translate","args":[0,0]},{"type":"scale","args":[1,1]}],"xlink:href":"#pathwrap-380","filter":"url(#filter-381)","data-angle":45,"data-distance":4,"data-height":418,"data-scale":1,"data-adornment-type":"drop-shadow","data-width":924},{"nodeType":"g","id":"pathwrap-380","children":[{"nodeType":"path","d":"M0,0L921.600036621094,0 921.600036621094,416 0,416z","id":"path-382","fill":"#FFFFFF","fill-opacity":0.89,"stroke-width":1,"stroke":"#385D8A","stroke-opacity":1,"stroke-linecap":"flat","stroke-linejoin":"round"}]}],"className":"eventable"},"commandset-178":{"nodeType":"g","children":[{"nodeType":"text","font-family":"Articulate Charset1_ 5d5E199FF0","font-size":"33px","fill":"#FFFFFF","fill-opacity":1,"children":[{"nodeType":"tspan","x":"10 28 41 54 72 89 98 124 144 162 175 188 197 217 237 246 264","y":36,"children":["Essay Question 2"]}]}]},"commandset-179":{"nodeType":"g","children":[{"nodeType":"g","id":"shape-383","children":[{"nodeType":"path","d":"M0,0L989,0 989,74 0,74z","id":"path-383","fill":"none"}]},{"nodeType":"g","id":"shape-384","children":[{"nodeType":"use","transform":[{"type":"rotate","args":[0]}],"id":"text-384","data-reference-type":"text","data-reference-id":"01","data-shadow":false,"data-rotation":0,"x":0,"y":0}],"className":"uneventable"}],"className":"eventable"},"commandset-180":{"nodeType":"g","children":[{"nodeType":"text","font-family":"ArticulateBold CharBoldB2601ED5","font-size":"27px","fill":"#1F497D","fill-opacity":1,"children":[{"nodeType":"tspan","x":"10 29 45 69 77 101 117 133 141 157 165 180 196 212 220 236 244 256 268 284 296 308 316 340 348 359 375 383 394 410 425 433 457 473 484 500 515 526 534 545 561 576 584 600 616 628 640 648 664 672 687 695 706 721 729 744 755 763 779 795 803 819 830 838 849 865 873 885 893","y":31,"children":["How would you discuss with the mother the possible relation of this "]}]},{"nodeType":"text","font-family":"ArticulateBold CharBoldB2601ED5","font-size":"27px","fill":"#1F497D","fill-opacity":1,"children":[{"nodeType":"tspan","x":"10 21 32 47 63 87 102 113 121 133 141 156 171 186 202 213 221 232 248 256 274 289 304 312 328 336 348 356 372 387 403 418 433 441 457 468 481","y":63,"children":["traumatic event to Kevin’s behavior?"]}]}]},"commandset-181":{"nodeType":"g","children":[{"nodeType":"text","font-family":"Articulate Charset1_ 5d5E199FF0","font-size":"33px","fill":"#FFFFFF","fill-opacity":1,"children":[{"nodeType":"tspan","x":"10 30 48 61 79 88 108 126 143 152 165 174 187 205 225","y":36,"children":["Case Revisited"]}]}]},"commandset-182":{"nodeType":"g","children":[{"nodeType":"text","font-family":"Segoe UI Charset1_ 6LGyDB4C0BFE","font-size":"28px","fill":"#1F497D","fill-opacity":1,"children":[{"nodeType":"tspan","x":"10 21","y":32,"children":["•"]}]},{"nodeType":"text","font-family":"Open Sans Charset1_ 5XGF2151C40","font-size":"28px","fill":"#1F497D","fill-opacity":1,"children":[{"nodeType":"tspan","x":"21 46","y":32,"children":["\\t"]}]},{"nodeType":"text","font-family":"ArticulateBold CharBoldB2601ED5","font-size":"28px","fill":"#1F497D","fill-opacity":1,"children":[{"nodeType":"tspan","x":"46 63 79 95 103 119 144 152 171 187 203 211 228 236 248 256 268 284 296 312 320","y":32,"children":["Review Kevin’s case "]}]}]},"commandset-183":{"nodeType":"g","children":[{"nodeType":"text","font-family":"Segoe UI Charset1_ 6LGyDB4C0BFE","font-size":"28px","fill":"#1F497D","fill-opacity":1,"children":[{"nodeType":"tspan","x":"10 21","y":32,"children":["•"]}]},{"nodeType":"text","font-family":"Open Sans Charset1_ 5XGF2151C40","font-size":"28px","fill":"#1F497D","fill-opacity":1,"children":[{"nodeType":"tspan","x":"21 46","y":32,"children":["\\t"]}]},{"nodeType":"text","font-family":"ArticulateBold CharBoldB2601ED5","font-size":"28px","fill":"#1F497D","fill-opacity":1,"children":[{"nodeType":"tspan","x":"46 62 78 94 110 118 135 152 163 179 187 204 215 223 234 251 267 275 286 297 313 330 355 371 379 387 404 415 432 443 468 484 501 509 521 537 548 564 572 589 600 608 625 637 645 662 670 686 698","y":32,"children":["Take note of the trauma informed care principles"]}]}]},"commandset-184":{"nodeType":"g","children":[{"nodeType":"path","d":"M0,0L196,0 196,287 0,287z","id":"path-386","fill":"none"},{"nodeType":"image","transform":[{"type":"scale","args":[0.50127875804901123,0.50087261199951172]}],"id":"image-385","data-original-image":"01","x":0,"y":0,"opacity":1}],"className":"eventable"},"commandset-185":{"nodeType":"g","children":[{"nodeType":"g","id":"shape-387","children":[{"nodeType":"path","d":"M0,0L808,0 808,42 0,42z","id":"path-387","fill":"none"}]},{"nodeType":"g","id":"shape-388","children":[{"nodeType":"use","transform":[{"type":"rotate","args":[0]}],"id":"text-388","data-reference-type":"text","data-reference-id":"01","data-shadow":false,"data-rotation":0,"x":0,"y":0}],"className":"uneventable"}],"className":"eventable"},"commandset-186":{"nodeType":"g","children":[{"nodeType":"text","font-family":"Open SansBold CharsBold62AA9597","font-size":"23px","fill":"#000000","fill-opacity":1,"children":[{"nodeType":"tspan","x":"284 292 307 317 327 341 356 371 383 393 400 414 429 435 443 456 470 479 493 503 516 524","y":30,"children":["Introduction (Saety)"]}]}]},"commandset-187":{"nodeType":"g","children":[{"nodeType":"text","font-family":"Open SansBold CharsBold62AA9597","font-size":"23px","fill":"#000000","fill-opacity":1,"children":[{"nodeType":"tspan","x":"241 254 264 279 290 300 306 318 324 339 353 360 367 381 396 410 420 434 444 451 465 480 486 498 504 519 533 540 552 566","y":30,"children":["Trust – Collaboration – Voice"]}]}]},"commandset-188":{"nodeType":"g","children":[{"nodeType":"text","font-family":"Open SansBold CharsBold62AA9597","font-size":"23px","fill":"#000000","fill-opacity":1,"children":[{"nodeType":"tspan","x":"373 388 402 409 421 435","y":30,"children":["Voice"]}]}]},"commandset-189":{"nodeType":"g","children":[{"nodeType":"g","id":"shape-389","children":[{"nodeType":"path","d":"M0,0L1014,0 1014,38 0,38z","id":"path-389","fill":"none"}]},{"nodeType":"g","id":"shape-390","children":[{"nodeType":"use","transform":[{"type":"rotate","args":[0]}],"id":"text-390","data-reference-type":"text","data-reference-id":"01","data-shadow":false,"data-rotation":0,"x":0,"y":0}],"className":"uneventable"}],"className":"eventable"},"commandset-190":{"nodeType":"g","children":[{"nodeType":"text","font-family":"Open SansBold CharsBold62AA9597","font-size":"21px","fill":"#000000","fill-opacity":1,"children":[{"nodeType":"tspan","x":"25 38 50 64 73 83 96 102 107 119 131 145 157 166 172 177 186 204 222 236 249 258 263","y":27,"children":["Central Tenet: ”…what "]}]},{"nodeType":"text","font-family":"Open SansBold CharsBold62AA9597","font-size":"21px","fill":"#C00000","fill-opacity":1,"children":[{"nodeType":"tspan","x":"263 277 290 303 316 328 342 354 367","y":27,"children":["happened"]}]},{"nodeType":"text","font-family":"Open SansBold CharsBold62AA9597","font-size":"21px","fill":"#000000","fill-opacity":1,"children":[{"nodeType":"tspan","x":"367 372 381 394 399 412 417 430 442 452 462 475 489 494 503 517 530 539 544 550 560 565 576 589 603 613 619 633 645 650 659 673 685 706 711 720 733 738 748 760 773 784 793 798 804 818 823 836 841 852 864 874 883 896 902 916 921 939 952 964 969 979 988 993","y":27,"children":[" to a person that is causing them to react in a certain way ?” "]}]}]},"commandset-191":{"nodeType":"g","children":[{"nodeType":"text","font-family":"Open SansBold CharsBold62AA9597","font-size":"23px","fill":"#000000","fill-opacity":1,"children":[{"nodeType":"tspan","x":"326 339 349 364 375 385 391 403 409 422 436 445 459 469 482","y":30,"children":["Trust – Saety"]}]}]},"commandset-192":{"nodeType":"g","children":[{"nodeType":"text","font-family":"Open SansBold CharsBold62AA9597","font-size":"23px","fill":"#000000","fill-opacity":1,"children":[{"nodeType":"tspan","x":"235 249 263 277 287 293 306 321 336 351 365 375 385 391 403 409 424 438 445 457 471 477 489 495 510 525 539 546 558 572","y":30,"children":["Peer Support – Voice – Choice"]}]}]},"commandset-193":{"nodeType":"g","children":[{"nodeType":"text","font-family":"Open SansBold CharsBold62AA9597","font-size":"23px","fill":"#000000","fill-opacity":1,"children":[{"nodeType":"tspan","x":"194 207 217 231 246 257 272 286 296 310 325 337 350 356 368 374 387 397 412 423 433 439 451 457 472 486 493 500 514 529 543 553 567 577 584 598 613","y":30,"children":["Transparency – Trust – Collaboration"]}]}]},"commandset-194":{"nodeType":"g","children":[{"nodeType":"text","font-family":"Articulate Charset1_ 5d5E199FF0","font-size":"33px","fill":"#FFFFFF","fill-opacity":1,"children":[{"nodeType":"tspan","x":"10 30 48 61 79 88 108 126 143 152 170 197","y":36,"children":["Case Review"]}]}]},"commandset-195":{"nodeType":"g","children":[{"nodeType":"g","id":"shape-391","children":[{"nodeType":"path","d":"M0,0L947,0 947,26 0,26z","id":"path-391","fill":"none"}]},{"nodeType":"g","id":"shape-392","children":[{"nodeType":"use","transform":[{"type":"rotate","args":[0]}],"id":"text-392","data-reference-type":"text","data-reference-id":"01","data-shadow":false,"data-rotation":0,"x":0,"y":0}],"className":"uneventable"}],"className":"eventable"},"commandset-196":{"nodeType":"g","children":[{"nodeType":"text","font-family":"Articulate Charset1_ 5d5E199FF0","font-size":"13px","fill":"#595959","fill-opacity":1,"children":[{"nodeType":"tspan","x":"10 17 25 33 38 44 51 55 59 68 75 80 84 92 100 107 111 115 123 131 135 139 147 151 158 163 170 178 190 197 202 206 212 216 223 228 233 240 245 250 254 263 270 275 286 294 299 306","y":18,"children":["Source: National Child Traumatic Stress Network"]}]}]},"commandset-197":{"nodeType":"g","children":[{"nodeType":"text","font-family":"Articulate Charset1_ 5d5E199FF0","font-size":"33px","fill":"#FFFFFF","fill-opacity":1,"children":[{"nodeType":"tspan","x":"10 30 39 48 68 77 92 110 119 128 146 164 182 195 204","y":36,"children":["Clinical Pearl"]}]}]},"commandset-198":{"nodeType":"g","children":[{"nodeType":"defs","children":[{"nodeType":"filter","id":"filter-396","children":[{"nodeType":"feFlood","result":"floodOut","flood-color":"#000000","flood-opacity":0.29},{"nodeType":"feGaussianBlur","result":"gaussOut","in":"SourceAlpha","stdDeviation":[1.75,1.75]},{"nodeType":"feComposite","in":"floodOut","in2":"gaussOut","operator":"in"}],"filterUnits":"userSpaceOnUse","x":-11.25,"y":-11.25,"width":689.5,"height":485.5}]},{"nodeType":"use","transform":[{"type":"translate","args":[0,0]},{"type":"scale","args":[1,1]}],"xlink:href":"#pathwrap-395","filter":"url(#filter-396)","data-angle":45,"data-distance":4,"data-height":463,"data-scale":1,"data-adornment-type":"drop-shadow","data-width":667},{"nodeType":"g","id":"pathwrap-395","children":[{"nodeType":"path","d":"M-1,-1L664,-1 664,460 -1,460z","id":"path-397","fill":"none","stroke-width":2,"stroke":"#1F497D","stroke-opacity":1,"stroke-linecap":"flat","stroke-linejoin":"round"},{"nodeType":"image","transform":[{"type":"scale","args":[0.33149999380111694,0.33164739608764648]}],"id":"image-394","data-original-image":"01","x":0,"y":0,"opacity":1}]}],"className":"eventable"},"commandset-199":{"nodeType":"g","children":[{"nodeType":"path","d":"M0,0L818,0 818,456 0,456z","id":"path-399","fill":"none"},{"nodeType":"image","transform":[{"type":"scale","args":[0.5,0.5]}],"id":"image-398","data-original-image":"01","x":0,"y":0,"opacity":1}],"className":"eventable"},"commandset-200":{"nodeType":"g","children":[{"nodeType":"path","d":"M0,0L816,0 816,455 0,455z","id":"path-401","fill":"none"},{"nodeType":"image","transform":[{"type":"scale","args":[0.5,0.5]}],"id":"image-400","data-original-image":"01","x":0,"y":0,"opacity":1}],"className":"eventable"},"commandset-201":{"nodeType":"g","children":[{"nodeType":"g","id":"shape-402","children":[{"nodeType":"path","d":"M0,0L164,0 164,42 0,42z","id":"path-402","fill":"none"}]},{"nodeType":"g","id":"shape-403","children":[{"nodeType":"use","transform":[{"type":"rotate","args":[0]}],"id":"text-403","data-reference-type":"text","data-reference-id":"01","data-shadow":false,"data-rotation":0,"x":0,"y":0}],"className":"uneventable"}],"className":"eventable"},"commandset-202":{"nodeType":"g","children":[{"nodeType":"text","font-family":"Articulate Charset1_ 5d5E199FF0","font-size":"27px","fill":"#1F497D","fill-opacity":1,"children":[{"nodeType":"tspan","x":"10 28 44 60 71 79 92 104 120 131 146 154","y":31,"children":["Your Score:"]}]}]},"commandset-203":{"nodeType":"g","children":[{"nodeType":"g","id":"shape-404","children":[{"nodeType":"path","d":"M0,0L432,0 432,56 0,56z","id":"path-404","fill":"none"}]},{"nodeType":"g","id":"shape-405","children":[{"nodeType":"use","transform":[{"type":"rotate","args":[0]}],"id":"text-405","data-reference-type":"text","data-reference-id":"01","data-shadow":false,"data-rotation":0,"x":0,"y":0}],"className":"uneventable"}],"className":"eventable"},"commandset-204":{"nodeType":"g","children":[{"nodeType":"text","font-family":"Articulate Charset1_ 5d5E199FF0","font-size":"19px","fill":"#1F497D","fill-opacity":1,"children":[{"nodeType":"tspan","x":"10 29 41 52 59 71 76 83 90 95 105 113 125 132 143 154 165 172 180 191 203 210 229 248 253","y":23,"children":["%Results.ScorePercent%% "]}]},{"nodeType":"text","font-family":"Articulate Charset1_ 5d5E199FF0","font-size":"19px","fill":"#1F497D","fill-opacity":1,"children":[{"nodeType":"tspan","x":"10 16 35 47 58 65 77 82 89 96 101 111 119 131 138 149 160 172 177 189 196 203 222 227 239 251 256 268 275 282 288","y":46,"children":["(%Results.ScorePoints% points)"]}]}]},"commandset-205":{"nodeType":"g","children":[{"nodeType":"g","id":"shape-406","children":[{"nodeType":"path","d":"M0,0L195,0 195,42 0,42z","id":"path-406","fill":"none"}]},{"nodeType":"g","id":"shape-407","children":[{"nodeType":"use","transform":[{"type":"rotate","args":[0]}],"id":"text-407","data-reference-type":"text","data-reference-id":"01","data-shadow":false,"data-rotation":0,"x":0,"y":0}],"className":"uneventable"}],"className":"eventable"},"commandset-206":{"nodeType":"g","children":[{"nodeType":"text","font-family":"Articulate Charset1_ 5d5E199FF0","font-size":"27px","fill":"#1F497D","fill-opacity":1,"children":[{"nodeType":"tspan","x":"10 25 40 51 62 70 86 102 110 123 135 151 162 177 185","y":31,"children":["Passing Score:"]}]}]},"commandset-207":{"nodeType":"g","children":[{"nodeType":"text","font-family":"Articulate Charset1_ 5d5E199FF0","font-size":"19px","fill":"#1F497D","fill-opacity":1,"children":[{"nodeType":"tspan","x":"10 29 41 52 59 71 76 83 90 95 106 117 124 131 142 153 160 168 179 191 198 217 236 241","y":23,"children":["%Results.PassPercent%% "]}]},{"nodeType":"text","font-family":"Articulate Charset1_ 5d5E199FF0","font-size":"19px","fill":"#1F497D","fill-opacity":1,"children":[{"nodeType":"tspan","x":"10 16 35 47 58 65 77 82 89 96 101 112 123 130 137 148 160 165 177 184 191 210 215 227 239 244 256 263 270 276","y":46,"children":["(%Results.PassPoints% points)"]}]}]},"commandset-208":{"nodeType":"g","children":[{"nodeType":"g","id":"shape-408","children":[{"nodeType":"path","d":"M0,0L125,0 125,50 0,50z","id":"path-408","fill":"none"}]},{"nodeType":"g","id":"shape-409","children":[{"nodeType":"use","transform":[{"type":"rotate","args":[0]}],"id":"text-409","data-reference-type":"text","data-reference-id":"01","data-shadow":false,"data-rotation":0,"x":0,"y":0}],"className":"uneventable"}],"className":"eventable"},"commandset-209":{"nodeType":"g","children":[{"nodeType":"text","font-family":"Articulate Charset1_ 5d5E199FF0","font-size":"34px","fill":"#000000","fill-opacity":1,"children":[{"nodeType":"tspan","x":"10 31 50 63 84 93 106 115","y":37,"children":["Result:"]}]}]},"commandset-210":{"nodeType":"g","children":[{"nodeType":"defs","children":[{"nodeType":"linearGradient","gradientTransform":[{"type":"translate","args":[0,0]},{"type":"translate","args":[8.9942147004099661E-15,2.1476552606623835E-13]},{"type":"scale","args":[1.0067115124912658,1.025641125961805]},{"type":"rotate","args":[90,0.5,0.5]}],"id":"gradient-fill-411","children":[{"nodeType":"stop","offset":"0%","stop-color":"#6EB3D7","stop-opacity":1},{"nodeType":"stop","offset":"0%","stop-color":"#6EB3D7","stop-opacity":1},{"nodeType":"stop","offset":"100%","stop-color":"#2F4EA2","stop-opacity":1},{"nodeType":"stop","offset":"100%","stop-color":"#2F4EA2","stop-opacity":1}]},{"nodeType":"filter","id":"filter-413","children":[{"nodeType":"feFlood","result":"floodOut","flood-color":"#000000","flood-opacity":0.29},{"nodeType":"feGaussianBlur","result":"gaussOut","in":"SourceAlpha","stdDeviation":[1.75,1.75]},{"nodeType":"feComposite","in":"floodOut","in2":"gaussOut","operator":"in"}],"filterUnits":"userSpaceOnUse","x":-11.25,"y":-11.25,"width":175,"height":65}]},{"nodeType":"use","transform":[{"type":"translate","args":[0,0]},{"type":"scale","args":[1,1]}],"xlink:href":"#pathwrap-412","filter":"url(#filter-413)","data-angle":90,"data-distance":4,"data-height":42.5,"data-scale":1,"data-adornment-type":"drop-shadow","data-width":152.5},{"nodeType":"g","id":"pathwrap-412","children":[{"nodeType":"g","id":"shape-414","children":[{"nodeType":"path","d":"M143.999985,0C146.761414,-5E-06 148.999985,2.238568 148.999985,4.999998 148.999985,4.999999 148.999985,5 148.999985,5.000001L148.999985,5.000001L148.999985,33.999996C148.999985,36.761421 146.761414,38.999996 144,38.999996L144,38.999996L5.000001,38.999996C2.238578,39 2E-06,36.761425 0,34L0,34L0,5.000003C-2E-06,2.23858 2.238572,3E-06 4.999995,0z","id":"path-414","fill":"url(#gradient-fill-411)","stroke-width":1,"stroke":"#000000","stroke-opacity":0.4,"stroke-linecap":"flat","stroke-linejoin":"round"}]},{"nodeType":"g","id":"shape-415","children":[{"nodeType":"use","transform":[{"type":"rotate","args":[0]}],"id":"text-415","data-reference-type":"text","data-reference-id":"01","data-shadow":false,"data-rotation":0,"x":0,"y":0}],"className":"uneventable"}]}],"className":"eventable"},"commandset-211":{"nodeType":"g","children":[{"nodeType":"defs","children":[{"nodeType":"linearGradient","gradientTransform":[{"type":"translate","args":[0,0]},{"type":"translate","args":[8.9942147004099661E-15,2.1476552606623835E-13]},{"type":"scale","args":[1.0067115124912658,1.025641125961805]},{"type":"rotate","args":[90,0.5,0.5]}],"id":"gradient-fill-417","children":[{"nodeType":"stop","offset":"0%","stop-color":"#3B60AB","stop-opacity":1},{"nodeType":"stop","offset":"0%","stop-color":"#3B60AB","stop-opacity":1},{"nodeType":"stop","offset":"100%","stop-color":"#629FCC","stop-opacity":1},{"nodeType":"stop","offset":"100%","stop-color":"#629FCC","stop-opacity":1}]},{"nodeType":"filter","id":"filter-419","children":[{"nodeType":"feFlood","result":"floodOut","flood-color":"#000000","flood-opacity":0.29},{"nodeType":"feGaussianBlur","result":"gaussOut","in":"SourceAlpha","stdDeviation":[1.75,1.75]},{"nodeType":"feComposite","in":"floodOut","in2":"gaussOut","operator":"in"}],"filterUnits":"userSpaceOnUse","x":-11.25,"y":-11.25,"width":175,"height":65}]},{"nodeType":"use","transform":[{"type":"translate","args":[0,0]},{"type":"scale","args":[1,1]}],"xlink:href":"#pathwrap-418","filter":"url(#filter-419)","data-angle":90,"data-distance":4,"data-height":42.5,"data-scale":1,"data-adornment-type":"drop-shadow","data-width":152.5},{"nodeType":"g","id":"pathwrap-418","children":[{"nodeType":"g","id":"shape-420","children":[{"nodeType":"path","d":"M143.999985,0C146.761414,-5E-06 148.999985,2.238568 148.999985,4.999998 148.999985,4.999999 148.999985,5 148.999985,5.000001L148.999985,5.000001L148.999985,33.999996C148.999985,36.761421 146.761414,38.999996 144,38.999996L144,38.999996L5.000001,38.999996C2.238578,39 2E-06,36.761425 0,34L0,34L0,5.000003C-2E-06,2.23858 2.238572,3E-06 4.999995,0z","id":"path-420","fill":"url(#gradient-fill-417)","stroke-width":1,"stroke":"#000000","stroke-opacity":0.4,"stroke-linecap":"flat","stroke-linejoin":"round"}]},{"nodeType":"g","id":"shape-421","children":[{"nodeType":"use","transform":[{"type":"rotate","args":[0]}],"id":"text-421","data-reference-type":"text","data-reference-id":"01","data-shadow":false,"data-rotation":0,"x":0,"y":0}],"className":"uneventable"},{"nodeType":"g","id":"shape-422","children":[{"nodeType":"path","d":"M142.499985,1.5C145.261414,1.499995 147.499985,3.738568 147.499985,6.499998 147.499985,6.499999 147.499985,6.5 147.499985,6.500001L147.499985,6.500001L147.499985,32.499996C147.499985,35.261421 145.261414,37.499996 142.5,37.499996L142.5,37.499996L6.500001,37.499996C3.738578,37.5 1.500002,35.261425 1.5,32.5L1.5,32.5L1.5,6.500003C1.499998,3.73858 3.738572,1.500003 6.499995,1.5z","id":"path-422","fill":"none","stroke-width":3,"stroke":"#000000","stroke-opacity":0.4,"stroke-linecap":"flat","stroke-linejoin":"round"}]}]}],"className":"eventable"},"commandset-212":{"nodeType":"g","children":[{"nodeType":"defs","children":[{"nodeType":"linearGradient","gradientTransform":[{"type":"translate","args":[0,0]},{"type":"translate","args":[8.9942147004099661E-15,2.1476552606623835E-13]},{"type":"scale","args":[1.0067115124912658,1.025641125961805]},{"type":"rotate","args":[90,0.5,0.5]}],"id":"gradient-fill-424","children":[{"nodeType":"stop","offset":"0%","stop-color":"#79C6E1","stop-opacity":1},{"nodeType":"stop","offset":"0%","stop-color":"#79C6E1","stop-opacity":1},{"nodeType":"stop","offset":"100%","stop-color":"#233B98","stop-opacity":1},{"nodeType":"stop","offset":"100%","stop-color":"#233B98","stop-opacity":1}]},{"nodeType":"filter","id":"filter-426","children":[{"nodeType":"feFlood","result":"floodOut","flood-color":"#000000","flood-opacity":0.29},{"nodeType":"feGaussianBlur","result":"gaussOut","in":"SourceAlpha","stdDeviation":[1.75,1.75]},{"nodeType":"feComposite","in":"floodOut","in2":"gaussOut","operator":"in"}],"filterUnits":"userSpaceOnUse","x":-11.25,"y":-11.25,"width":175,"height":65}]},{"nodeType":"use","transform":[{"type":"translate","args":[0,0]},{"type":"scale","args":[1,1]}],"xlink:href":"#pathwrap-425","filter":"url(#filter-426)","data-angle":90,"data-distance":4,"data-height":42.5,"data-scale":1,"data-adornment-type":"drop-shadow","data-width":152.5},{"nodeType":"g","id":"pathwrap-425","children":[{"nodeType":"g","id":"shape-427","children":[{"nodeType":"path","d":"M143.999985,0C146.761414,-5E-06 148.999985,2.238568 148.999985,4.999998 148.999985,4.999999 148.999985,5 148.999985,5.000001L148.999985,5.000001L148.999985,33.999996C148.999985,36.761421 146.761414,38.999996 144,38.999996L144,38.999996L5.000001,38.999996C2.238578,39 2E-06,36.761425 0,34L0,34L0,5.000003C-2E-06,2.23858 2.238572,3E-06 4.999995,0z","id":"path-427","fill":"url(#gradient-fill-424)","stroke-width":1,"stroke":"#000000","stroke-opacity":0.54,"stroke-linecap":"flat","stroke-linejoin":"round"}]},{"nodeType":"g","id":"shape-428","children":[{"nodeType":"use","transform":[{"type":"rotate","args":[0]}],"id":"text-428","data-reference-type":"text","data-reference-id":"01","data-shadow":false,"data-rotation":0,"x":0,"y":0}],"className":"uneventable"}]}],"className":"eventable"},"commandset-213":{"nodeType":"g","children":[{"nodeType":"defs","children":[{"nodeType":"linearGradient","gradientTransform":[{"type":"translate","args":[0,0]},{"type":"translate","args":[8.9942147004099661E-15,2.1476552606623835E-13]},{"type":"scale","args":[1.0067115124912658,1.025641125961805]},{"type":"rotate","args":[90,0.5,0.5]}],"id":"gradient-fill-430","children":[{"nodeType":"stop","offset":"0%","stop-color":"#3B60AB","stop-opacity":1},{"nodeType":"stop","offset":"0%","stop-color":"#3B60AB","stop-opacity":1},{"nodeType":"stop","offset":"100%","stop-color":"#629FCC","stop-opacity":1},{"nodeType":"stop","offset":"100%","stop-color":"#629FCC","stop-opacity":1}]},{"nodeType":"filter","id":"filter-432","children":[{"nodeType":"feFlood","result":"floodOut","flood-color":"#000000","flood-opacity":0.29},{"nodeType":"feGaussianBlur","result":"gaussOut","in":"SourceAlpha","stdDeviation":[1.75,1.75]},{"nodeType":"feComposite","in":"floodOut","in2":"gaussOut","operator":"in"}],"filterUnits":"userSpaceOnUse","x":-11.25,"y":-11.25,"width":175,"height":65}]},{"nodeType":"use","transform":[{"type":"translate","args":[0,0]},{"type":"scale","args":[1,1]}],"xlink:href":"#pathwrap-431","filter":"url(#filter-432)","data-angle":90,"data-distance":4,"data-height":42.5,"data-scale":1,"data-adornment-type":"drop-shadow","data-width":152.5},{"nodeType":"g","id":"pathwrap-431","children":[{"nodeType":"g","id":"shape-433","children":[{"nodeType":"path","d":"M143.999985,0C146.761414,-5E-06 148.999985,2.238568 148.999985,4.999998 148.999985,4.999999 148.999985,5 148.999985,5.000001L148.999985,5.000001L148.999985,33.999996C148.999985,36.761421 146.761414,38.999996 144,38.999996L144,38.999996L5.000001,38.999996C2.238578,39 2E-06,36.761425 0,34L0,34L0,5.000003C-2E-06,2.23858 2.238572,3E-06 4.999995,0z","id":"path-433","fill":"url(#gradient-fill-430)","stroke-width":1,"stroke":"#000000","stroke-opacity":0.54,"stroke-linecap":"flat","stroke-linejoin":"round"}]},{"nodeType":"g","id":"shape-434","children":[{"nodeType":"use","transform":[{"type":"rotate","args":[0]}],"id":"text-434","data-reference-type":"text","data-reference-id":"01","data-shadow":false,"data-rotation":0,"x":0,"y":0}],"className":"uneventable"},{"nodeType":"g","id":"shape-435","children":[{"nodeType":"path","d":"M142.499985,1.5C145.261414,1.499995 147.499985,3.738568 147.499985,6.499998 147.499985,6.499999 147.499985,6.5 147.499985,6.500001L147.499985,6.500001L147.499985,32.499996C147.499985,35.261421 145.261414,37.499996 142.5,37.499996L142.5,37.499996L6.500001,37.499996C3.738578,37.5 1.500002,35.261425 1.5,32.5L1.5,32.5L1.5,6.500003C1.499998,3.73858 3.738572,1.500003 6.499995,1.5z","id":"path-435","fill":"none","stroke-width":3,"stroke":"#000000","stroke-opacity":0.4,"stroke-linecap":"flat","stroke-linejoin":"round"}]}]}],"className":"eventable"},"commandset-214":{"nodeType":"g","children":[{"nodeType":"text","font-family":"Open SansBold CharsBold62AA9597","font-size":"21px","fill":"#FFFFFF","fill-opacity":1,"children":[{"nodeType":"tspan","x":"12 26 38 50 56 68 86 91 108 122 128 138","y":28,"children":["Review Quiz"]}]}]},"commandset-215":{"nodeType":"g","children":[{"nodeType":"text","font-family":"Articulate Charset1_ 5d5E199FF0","font-size":"33px","fill":"#FFFFFF","fill-opacity":1,"children":[{"nodeType":"tspan","x":"10 28 48 66 86 104 113 135 155 175 184","y":36,"children":["Thank You "]}]}]},"commandset-216":{"nodeType":"g","children":[{"nodeType":"g","id":"shape-436","children":[{"nodeType":"path","d":"M0,0L740,0 740,48 0,48z","id":"path-436","fill":"none"}]},{"nodeType":"g","id":"shape-437","children":[{"nodeType":"use","transform":[{"type":"rotate","args":[0]}],"id":"text-437","data-reference-type":"text","data-reference-id":"01","data-shadow":false,"data-rotation":0,"x":0,"y":0}],"className":"uneventable"}],"className":"eventable"},"commandset-217":{"nodeType":"g","children":[{"nodeType":"text","font-family":"ArticulateBold CharBoldB2601ED5","font-size":"32px","fill":"#1F497D","fill-opacity":1,"children":[{"nodeType":"tspan","x":"10 28 48 66 86 104 113 131 151 171 180 192 212 224 233 245 263 281 290 310 330 339 351 371 380 394 403 417 437 457 469 483 501 510","y":35,"children":["Thank you for taking this course."]}]}]},"commandset-218":{"nodeType":"g","children":[{"nodeType":"g","id":"shape-438","children":[{"nodeType":"path","d":"M0,0L332,0 332,42 0,42z","id":"path-438","fill":"none"}]},{"nodeType":"g","id":"shape-439","children":[{"nodeType":"use","transform":[{"type":"rotate","args":[0]}],"id":"text-439","data-reference-type":"text","data-reference-id":"01","data-shadow":false,"data-rotation":0,"x":0,"y":0}],"className":"uneventable"}],"className":"eventable"},"commandset-219":{"nodeType":"g","children":[{"nodeType":"text","font-family":"Open Sans Charset1_ 5XGF2151C40","font-size":"23px","fill":"#000000","fill-opacity":1,"children":[{"nodeType":"tspan","x":"10 25 39 53 66 75 88 96 110 116 129 137 143 157 171 182 188 194 206 220 234 240 254 267 278 289 302 316 322","y":30,"children":["Congratulations,\\tyou\\tpassed."]}]}]},"commandset-220":{"nodeType":"g","children":[{"nodeType":"defs","children":[{"nodeType":"filter","id":"filter-441","children":[{"nodeType":"feFlood","result":"floodOut","flood-color":"#000000","flood-opacity":0.23},{"nodeType":"feGaussianBlur","result":"gaussOut","in":"SourceAlpha","stdDeviation":[1.0499999523162842,1.0499999523162842]},{"nodeType":"feComposite","in":"floodOut","in2":"gaussOut","operator":"in"}],"filterUnits":"userSpaceOnUse","x":-6.75,"y":-6.75,"width":46.5,"height":41.5}]},{"nodeType":"use","transform":[{"type":"translate","args":[0,0]},{"type":"scale","args":[1,1]}],"xlink:href":"#pathwrap-440","filter":"url(#filter-441)","data-angle":90,"data-distance":3,"data-height":28,"data-scale":1,"data-adornment-type":"drop-shadow","data-width":33},{"nodeType":"g","id":"pathwrap-440","children":[{"nodeType":"path","d":"M27.75,0L7.75,18.199999 3.25,15.6 0,18.85 7.75,26 31,3.25z","id":"path-442","fill":"#008000","fill-opacity":1,"stroke-width":1,"stroke":"#FFFFFF","stroke-opacity":1,"stroke-linecap":"flat","stroke-linejoin":"round"}]}],"className":"eventable"},"commandset-221":{"nodeType":"g","children":[{"nodeType":"g","id":"shape-443","children":[{"nodeType":"path","d":"M0,0L204,0 204,42 0,42z","id":"path-443","fill":"none"}]},{"nodeType":"g","id":"shape-444","children":[{"nodeType":"use","transform":[{"type":"rotate","args":[0]}],"id":"text-444","data-reference-type":"text","data-reference-id":"01","data-shadow":false,"data-rotation":0,"x":0,"y":0}],"className":"uneventable"}],"className":"eventable"},"commandset-222":{"nodeType":"g","children":[{"nodeType":"text","font-family":"Open Sans Charset1_ 5XGF2151C40","font-size":"23px","fill":"#000000","fill-opacity":1,"children":[{"nodeType":"tspan","x":"10 23 37 51 57 71 77 91 97 111 125 133 139 153 166 177 188 194","y":30,"children":["You\\tdid\\tnot\\tpass."]}]}]},"commandset-223":{"nodeType":"g","children":[{"nodeType":"defs","children":[{"nodeType":"filter","id":"filter-446","children":[{"nodeType":"feFlood","result":"floodOut","flood-color":"#000000","flood-opacity":0.23},{"nodeType":"feGaussianBlur","result":"gaussOut","in":"SourceAlpha","stdDeviation":[1.0499999523162842,1.0499999523162842]},{"nodeType":"feComposite","in":"floodOut","in2":"gaussOut","operator":"in"}],"filterUnits":"userSpaceOnUse","x":-6.75,"y":-6.75,"width":41.5,"height":41.5}]},{"nodeType":"use","transform":[{"type":"translate","args":[0,0]},{"type":"scale","args":[1,1]}],"xlink:href":"#pathwrap-445","filter":"url(#filter-446)","data-angle":90,"data-distance":3,"data-height":28,"data-scale":1,"data-adornment-type":"drop-shadow","data-width":28},{"nodeType":"g","id":"pathwrap-445","children":[{"nodeType":"path","d":"M17.504267,4.634926L12.999999,9.139195 8.495729,4.634927 4.634926,8.49573 9.139195,12.999999 4.634927,17.504267 8.49573,21.365072 12.999999,16.860804 17.504267,21.365072 21.365072,17.504267 16.860802,12.999999 21.365072,8.495729z","id":"path-447","fill":"#FF0000","fill-opacity":1,"stroke-width":1,"stroke":"#FFFFFF","stroke-opacity":1,"stroke-linecap":"flat","stroke-linejoin":"round"}]}],"className":"eventable"}},"common":{"commandset-0":{"nodeType":"g","children":[{"nodeType":"use","transform":[{"type":"rotate","args":[0]}],"id":"text-448","data-reference-type":"text","data-reference-id":"01","data-shadow":false,"data-rotation":0,"x":0,"y":0}]},"commandset-1":{"nodeType":"g","children":[{"nodeType":"text","font-family":"Open SansBold CharsBold62AA9597","font-size":"19px","fill":"#FFFFFF","fill-opacity":1,"children":[{"nodeType":"tspan","x":"0 12 24 36 41 60 72 81 89 94 104 116 135 147 153 164 172 183 188 196 208 219 224 236 248 259 268 276 282 294 306 311 323 334 341 353 362 373 378","y":20,"children":["You must complete the question beore "]}]},{"nodeType":"text","font-family":"Open SansBold CharsBold62AA9597","font-size":"19px","fill":"#FFFFFF","fill-opacity":1,"children":[{"nodeType":"tspan","x":"0 9 21 33 52 58 66 74 80 92 103 108","y":46,"children":["submitting."]}]}]},"commandset-2":{"nodeType":"g","children":[{"nodeType":"text","font-family":"Open Sans Charset1_ 5XGF2151C40","font-size":"16px","fill":"#FFFFFF","fill-opacity":1,"children":[{"nodeType":"tspan","x":"39 51 61","y":21,"children":["OK"]}]}]},"commandset-3":{"nodeType":"g","children":[{"nodeType":"text","font-family":"Open SansBold CharsBold62AA9597","font-size":"19px","fill":"#FFFFFF","fill-opacity":1,"children":[{"nodeType":"tspan","x":"0 11 23 31 42 51 56 67 79 91 100 105 117 128 147 158 163 169 181 186 194 206 217 222 235 246 252 264 269 281 292 298 310 326 331","y":20,"children":["Enter your name in the eld below:"]}]}]},"commandset-4":{"nodeType":"g","children":[{"nodeType":"text","font-family":"Open SansBold CharsBold62AA9597","font-size":"19px","fill":"#FFFFFF","fill-opacity":1,"children":[{"nodeType":"tspan","x":"0 12 24 36 41 60 72 81 89 94 103 113 122 134 140 146 151 159 171 176 184 196 207 212 224 236 244 252 264 283 288 300 311 318 330 339 350 355","y":20,"children":["You must scroll to the bottom beore "]}]},{"nodeType":"text","font-family":"Open SansBold CharsBold62AA9597","font-size":"19px","fill":"#FFFFFF","fill-opacity":1,"children":[{"nodeType":"tspan","x":"0 9 21 33 52 58 66 74 80 92 103 108","y":46,"children":["submitting."]}]}]},"commandset-5":{"nodeType":"g","children":[{"nodeType":"text","font-family":"Open SansBold CharsBold62AA9597","font-size":"19px","fill":"#FFFFFF","fill-opacity":1,"children":[{"nodeType":"tspan","x":"0 18 30 42 48 60 65 76 88 100 105 111 117 129 140 145 153 165 170 179 190 199 211 230 241 246 262 274 285 294 305 310 321 333 345 350 356 367 374 382 387","y":20,"children":["Would you like to resume where you let "]}]},{"nodeType":"text","font-family":"Open SansBold CharsBold62AA9597","font-size":"19px","fill":"#FFFFFF","fill-opacity":1,"children":[{"nodeType":"tspan","x":"0 12 27 36","y":46,"children":["o?"]}]}]},"commandset-6":{"nodeType":"g","children":[{"nodeType":"text","font-family":"Open Sans Charset1_ 5XGF2151C40","font-size":"16px","fill":"#FFFFFF","fill-opacity":1,"children":[{"nodeType":"tspan","x":"37 46 55 63","y":21,"children":["Yes"]}]}]},"commandset-7":{"nodeType":"g","children":[{"nodeType":"text","font-family":"Open Sans Charset1_ 5XGF2151C40","font-size":"16px","fill":"#FFFFFF","fill-opacity":1,"children":[{"nodeType":"tspan","x":"39 51 61","y":21,"children":["No"]}]}]},"commandset-8":{"nodeType":"g","children":[{"nodeType":"g","id":"shape-449","children":[{"nodeType":"path","d":"M0,0L383,0 383,105 0,105z","id":"path-449","fill":"#FFFFFF","fill-opacity":0}],"className":"uneventable"},{"nodeType":"g","id":"shape-450","children":[{"nodeType":"use","transform":[{"type":"rotate","args":[0]}],"id":"text-450","data-reference-type":"text","data-reference-id":"01","data-shadow":false,"data-rotation":0,"x":0,"y":0}],"className":"uneventable"}]}}}');
