# Supplementary material for: Interactive Case-Based Childhood Adversity and Trauma-Informed Care Electronic Modules for Pediatric Primary Care
Source: MedEdPORTAL. 2020 Oct 12;16:10990. doi: 10.15766/mep_2374-8265.10990 (PMC7549390; doi:10.15766/mep_2374-8265.10990)
Supplement: Supplementary file 1 — CA-TIC Premodule folderCA-TIC Module 1 folderCA-TIC Module 2 folderCA-TIC Module 3 folderImage Citations.docxCA-TIC Evaluation.docx [file mep_2374-8265.10990-s001.zip › C. CA-TIC Module 2/html5/data/css/output.min.css]

@font-face {
  font-family: 'Open SansBold CharsBold1FB658DC';
  src: url('data:application/font-woff;base64,d09GRgABAAAAACugAA8AAAAAWHQAAAAAAAAAAAAAAAAAAAAAAAAAAAAAAABPUy8yAAABWAAAAGAAAABgonWcH2NtYXAAAAG4AAAAtwAAAkwauvfYY3Z0IAAAAnAAAABdAAAAqhMtGpRmcGdtAAAC0AAABLQAAAfgu3OkdWdhc3AAAAeEAAAADAAAAAwACAAbZ2x5ZgAAB5AAABrYAAAoova9g8loZWFkAAAiaAAAADYAAAA29+HHDmhoZWEAACKgAAAAIQAAACQOKQpHaG10eAAAIsQAAAFHAAAOhJfwH0xrZXJuAAAkDAAAAuEAAAa6Sv9P9GxvY2EAACbwAAAA0QAAB1YcrBSqbWF4cAAAJ8QAAAAgAAAAIAUjCIxuYW1lAAAn5AAAArkAAAVhNyiUh3Bvc3QAACqgAAAAEwAAACD/aQBmcHJlcAAAKrQAAADrAAAA+MgJ/GsAAwUPArwABQAIBZoFMwAAAR8FmgUzAAAD0QBmAfwIAgILCAYDBQQCAgTgAALvQAAgWwAAACgAAAAAMUFTQwAgACD7BAYf/hQAhAiNAlggAAGfAAAAAAReBbYAAAAgAAN42s3RSUtCAQAE4E8NT906dXsUHYIMyhYK2rRNXFoso2OZWLRvRp2814980l1/wvPRuUudnGEY5jAwMEhIxWLYUHI99i9t6TgFJkyakjFtxqysOfMWLFqybMWqNRty8jZt2bZjV0FRSVnFnn0HDlUdOVZz4tSZc3UXGpouXbl249adew8ePXn24lXLm3cfwUgwGgoTYTKK4lUDtCb6/jtT5f+0fmen1+kGhbHs+OfPbwODPqcksBoAeNpjE2EQZ2Bg3QYkS1m3sZ5lQAEscUDxagaG/29APAT5TwREAnWJ/pny//W//v8P/u0Bigj9C2MgC3BAqKcM3xgZGLUZLjNsYmQCsoGY4S3DfYZNDAyMIQAKyCHTAAAAeNqNVc9PG0cUnlkMGDBknaYR6h4y24ldEHZJlbQFSmFqex27blqMQZolPeyCQaannHKIWsk9FQ30f3mbXExOufbQ/yGH9laOyTV9b9YmJFKlrta78773c977dqzuP9wL9e5OZ7u99cP3D75rfdts3K8HtWrlG7W58fX6V2urK19+8flnd5Y/LZcWPikWbsuP/VvzN/LutbnZmemp7OTEeGbM4awkgEcBjBVEvh7LQMaNckkE871auRTIegQiFoCvTFE2GhaSMYhIQBFf8RU4AoWWR+9ZqtRSXVpyV6yzdUohBfxZk2LA99oa17/XZCjgwq4f2HWmaIVZFHwfPWxVVK0IoP64Z4IIa+TJzHRVVg+nyyWWTM/gcgZXsCAfJXxhg9uFsxCsJQ7LzlJa3GkQd2GrrYOa5/thudSEOVmzKla1IWGiCpM2pDim0tmpSEovzNnAZfvRUq4ru/GPGsZi9DVjgTG/QX4JFmUNFp/8NY87P4SSrAWwRFFb25d5Wm9TchgvuFKYVwy3Iy/+eReJh8hEwX3FaAlOFfi29uny6thrY+pS1E1k4sGb/r4UrjRJLmceBdhutqUxxODN81MP6mchuFGPr4XDrde3W/BB+6EGp1AXvRgRvDelv+L5+Uubrf9SM2wLNgc77PvUhtOBYvsoQL+tU1mwfe8pU8tLITgRaV6MNB/ukqY/0ly6RxJn2+poA5lCsysD7PhpDP19ZNdPNBjpwtxrz5fmel6sLofWVmBVze6xgPEiNgm9rjogb8jFuFaYe52+LjxMUMxfF6sSw1CcQAbR8H7cm8cAAhvdWEqJsKNB1XCh4uHEguTOMnrEEQ7suGaHCcvyEdyQlcvpUlnBcUdbl6Eb3KgCiw6GXrAc2O9KBIaY9n9H2cdR/noW9tYwjWzrc3b3zcvknvCe3WX3WFijwDeryMhiYHT3CG5FXhe/0SOhPR9UiCFCqQ9Doih2c/GlZ4kUWl7t6FZHttp7emVYdKqgcJlC8F4Yqb00DJIVsoWs0I43FqKhi4Co40JW1vEJk4Us/lwcjkWJ5JV1obnHRtZYBiyK4LA2tCP5naDjRL1qYxRtgkSMU214fuinV7nkoFoME6NHlgbQGKnwSENFFrlcbViI+j5PXRVaHspQ9gSoLU17o/bYiQybYecznOvOO9KVZmGbmI/qkUDNhPqSd7W5cN/Kl2LjPXVzpBYmK1sdQ8HlMCDDypvAiO5qJe/Zc4MYI/GcFi5yxjLGJEoRW4gcwshm18iOXrfWePb84j2hXNdZi7d2KuUSHoOVRPKTdqL4SWdPn7uMiZMd/dThTjWqhMlt1OlzwZiyqEMogSQIEijSNgpZa++dK8b6VpuxgJUPBpxZLDvCODsYOCnmpomKNpFiDmoyqUaNrDOIZVOsbzF7JYxapqbHVVZNqZwz63gJJ+gpIs85Y1OcPcvxWe4l6LVt4QHvJ1PKSy36aKHSCk9236be3dPPcgzd7BMTVehCusz3cNj4FxSILhHl57BnopA+NnYTR4M3By43cExyAwuZyMG0PKzAjKwQvkn4ZopPED6JFOU3Obr3cfZbwIkBD7WPn6T46A/PuBc0qRAPIOP+Xf4XIyMyvwABAAIACAAK//8AD3jatXp7fFTV9e9+nMfMmdc5Z8688p5MMiEChmRI5hMVM0QLGEIIEWMGMBcxPOQhLymFSBUpUouIFaHUtpaCpCmliJgiWn4qIiCiULV+qD9K1VqkCgal1h+SzOaufWYmGRS9f9x7GSYzOZM5a+3vWuu71tp7IYL2ISQo4m5EkYzyYnaBioQSi1WgMkJlFWURTcfV1VpEi5QPcQe1YBSe++hNvc/OIEsSq8TdF+tmCB8hRNBK2kFrU/fJjtkEGVFqkYhMKaqJvFGhYbjF6xXlQzAN0SA88S9LD5SS/4If4u7EZ0TlT4REVHOpW/pSPIKsyEB+VIgGo7pYkdfnE0VFRarf4wkESkN5ITV0dVnBwJxwwC/5/NQh6zKIeaWipob/TOmsvlShm6qn3oBwwxupqBwaKpREQwoVhivVYIW3GIew+0of4GsHV0yeXDEY/2nX9q1dOP67P5Kdve98Rgeu/Pp1Ad27rPdi+7KPTn/6Pj786V8v1om7e0ny2qnTn74H1xDCaBjbS9oAIwcqiDmpINgUBcmyU6FCEaqpMSFK/gdNVSKHqvTKoaQk4tVJ2y8evbDqsUfWXFz3OClnX7FrOvfgw19+gY/ue4qVw51r2AV8BHUjCXmeJRSJokxFVHbQvOXLgHqxREN6NIiPDL3nb8OLsP/4a+wMVs5ynXAnaSabwW7aH+E7AlwCo+OkwSuDnmEkgDsvXoTLiy6dwm/jamRD3pgiIWS30vFxqxvVDEz9eXRoVaTC6zEBXDSh+eaJk5rGT1o7vrmlaezEOF//EoRoA6xfQVfF3FYBIQvGNrtFlrEgWCXsBxDA37jJwIAAhF5dXT4kGNSiUUmWS3CENrAjVByT17keH2e0YfXGMf5Vz+PFcOcG8OJG8JpcNCyWl+PEMvJib16+V5aJoisNcV0mOAfnNMS5kIGajqr9yRct7eAceC6sEl9PKoeGwRPkkusJrIcvCMR7gkJjL8Fzt7QNun3cLZtu7Zz9cOeMB9+6e+T6vXvJsuN44W+X33VtS3PDqEOT6kvbuu6e+vTz25928lU3XDor1IJuYTQxVlboc7jdMs3JQUh2yCUDgnlFeWPj1O/z+xrjdj92UL9fKZIdqqKOjSsBriyK+Gv06rL/1XqbqTG/0BeU5sOECRuS7OHKCsHCEs0L7lzFlxGqNN+Yy6kKVgiCr2PD07vZUfbP7j23vN7280c798ydv+1Xfx61fuLaV7HnQywLcx98qUjy/v6nb58Zi+WBVTMWTm/+ND67Y8i17zyyh0d6CLCeb1rRjUbECl0ytRJio+A8yOMWIX7cWHSLjeAabuqSJWqaFRYQ4ZqDdXFaaxP0pPIhDXilEge1SLByaFU0JIFLzN/J3ko8Qpbj3J2sUKGW4qHsC1zG3sRlx+nO3jsvXH/W3dTAZgHCbYBwJWiUjZpjA4EifDRgGE6Lk1poTq7htrrtQB1j4wGEJI/H3xD3SJJ9bFzi6KKUH/i5evDa7xCmgnp1kje4W6MUsAWVQ4McTk6HNFpFpv2lh73FTn+xYexbrTibnai8b0B7lAYSX2aHhtGO7mP/YRfGYttVlf866bHXko/ZRfaB7AQcR4HWjeIhYLkiNDwWlHS7vbAQ5ehILw678hvjLpeHegJj454AtYCLyJdpO7DPBUBNHSB0qyhY4fNwx5XkSDIQEQQiEZOOUCh5DO8oPBfftWxk/NZfH26zOu7471f+zi58svnzFUS9Y+Ydba0rl5E5eBfudP2PMXnvH7Z9+e4n7NwGXPDiyvZZ7UvHLX6Se3PUjLQuYJqrY15gAYKxSETZIlLIGw1xKiFu72RsZQBZPiQC1g168IekOFEmBBLHhZ1YeLnHyT2qFpCoAyQCqBjVxApyRbfdHgqBe4VL1ILGuKpSrzdrbNwrU0tjnAauCIQJA88vKrdTJfd/7kcmmQ9FAIdebEKQjAuhjj3G1t5/w/hJv3h1psV+zcYFL/4N2z7a/O/7E+cmz57S1vrAMjqCNbJm5wXPxP2/b63/z3+fwdpG9t6+H90z8572Ro4FSTKisBAY0YfCMbcOboWQ3+UZH3epfeRoqorTvJ7JkdqV+JK/3jaunzfpav5mXLwF5LXgzUI10CbPsUUxDXIrkKhFbBQmC0RIMnek7DbO3hVaH4FjeLbQD3rz6Qe0+MQJtuzECW7HFnREqIaQldDAmE4QFhEYEUkSJhDJAuQFuFcfwfSXABhXYg9uIdsT4/k98fM4gId9xtS1rI4jIl06RTcB13FL3hgrLMjKgqBzyLLu0MMlLoStFKFQKHd8POR2KWPjLiENEJAcZ7hMl0nmQU4HVUkPBgZL4iVLEMc4Az1sNM2584bJzRtemvPexaP/bntocoQdTyOKT9VNfrhxdOs1w2+ccmLZwa13bWobWXfddWxbX2YiCP6JK8W9gKsD3RALEge1YCSJNhvoK8suyNVOB6mPOxzUJlJEdSg2TE4bmGazlMrAF8mkBTVOEAcxJuESiQrRmYkzM9kuIuB2IiXYumJL8Jd4EntS3HvxRjIZv3tP0X1M5nYFghW+ACZzQRQVAJsNkg1DELLybLZCNSvL5Qpa1IAaGBO3q5ApVNWFXFn1cZeO/PVx+HZmXKTTRb+CkSSh8TquQPD0pYtQEKdzhaaZ74J78CEcxYH2aavb2XsXEidxVdcP57ev3PLafUtZr7j76X0rOjUlf9uaV9+nCxsmjL8pcYCtmDJ1N3jVYojkN8H+XlQe88tuN5RmDp+BNFQf1wRZVMT6uOJOJzUzk6XVA1MXEg+UXVFNChUgbaheFKnwyeEwLX7qJTz38RNdf2f72I4OHH3zneNtTR3CYfbVGeYbw3pH4xV45j/xrc9O7y25BmwJGIqLAEMLoDggZlgR0hyCoIr2+rhIBUd9XNAzwzIlHGgD+KkAYTUY0iIF4iI2ld3DpuAjeBp+iL3AJm9diV8C9v4Zu0/czR5gW/Hx3lGwYm4xAtJs6HuxIgsEp0NSFIztkrU+bpfASjykCKybUKzUx7H+TSv1W8isQIAlU0+B9O6mdYmz+BzTiAFi2YuMrUJJqZSBVCsaGsuyUGoDJsZY4UIz5OlpJvZnOuplQvDH7BgdkTiDIYa5gFWJpBXFErBiFqqPlWT5/cTpcBDiznFbLNlO1aaCs4HbAcw2we8VvSBLBKNG+kqVgf2W1dNlCs/yQU0ybWumKhkimpiEHNWC5ENy45qv7md/ZFvwejz9gzenb/rD4fP7n7+9jZ2hlQnl6mK8Es/GU/BDEy40svP/7O4xcHkSB3GaiX40lmPFGOC3CIIo2i20Pl5vwRaLqEgUi30BexncaSjSD3EaO5L4L/YariI34EqyOPEg9Cb7yTCOeC3QxAlTUkXMZ0FIUaiIMaV2h1UQJKpQE264ZU0kXb9mCqmMaiVAxLLmIycS03ftIj/ftWtnE93VtHNnU29DU8qmYiNIsKPaWL6dEMVmg/U4LVQUHfArtdkkCuvpW04KWvOFr8nkfPhfnZSIZXNRUWAhsZFtYstX8IUtxQ/hFkbIjNbEl7C4O7bjzxNLUtKFGpAuovyYU5CB9yQMTAdmTnlsCjdI5OZ99wBI48TdPXWXUt+W3oZvG+iaWI6BrDYrqO0Et/GKkkcnViLZZOpEElfcNERS6YrkCnzVSdfHId3Db47NWgHSozsE7SLbZHVDt9KBJ0hQvnSw96jdylYJ7WzzokQLaLBZaL1YR7rK78NGz6oUjodNDq2KBRRkxZLDARxARSiMVBuVAVEspx2iOqlFGspq3ew4+hUhleAWh9n3Ez8ylVhF2mUX9glN7MSyBBir5zmc+33SBazDY+a0+Ab4h4ezjoaQzy5JXqu7Pg7NtKs+Tt1XZp1kPADxQCgUaCqUluJptpHthMdGfCceB4+pPe88/xxeyNY+t5ecZOvZUvwAngOP5cBQj/3nAv4Ud3+FkswnbDOZz815QbBaPcjpdLkMB+K5y6Wqlvq4Sl3fygt9mUCENsKsyQsE3D1t7cOL711D9rJ32WcrwYnexgr2UGn+7DkzXjt7MXFB3H2KS18M+Ywj4ILsXxsrlKCMEAi1CIoHoWxVUbKoDMkAFBFkAEWUAY+DfVTYp4bpDOkOGHw3dCV8nn0aT2YL2Re+bwWJsS3j2GI86tuREkeZSPlQQyzs9vkERVBVxesJQGTbbH631Y6sY4DjbHY7gGanXpvpMv1VZ5/Oqv+VCq2/zs3IpiZ+PNMiH5QC3W3rHlq7oRUA3IavwnkP34/r2lgn20IHT7lzRktiSeKYuPvdk8sPVzP3I6ScR1UrZFMf8HAJ5JbC7KysIAqKhh2CbECpEUT2oD3P6surj/sEas30r1Qb01+39akG2T6jOQyXXA2tLqRZL8+zyQ7B6/N6BR/7kH3S9dgbt0ybM+S2tQ880Ijlfy04Nr9t0c/rWlrDN//ijY14w8F/tuCC2qqGMQNvuP7Gmrsfn/7y36vKPx8SbqotHVZdN+UA178U/HEJoCxDdaxDhqIYW6wyFYBVhHR2QulmP5OMyVn2GlsoNMKzCxPG4F47IL5a4V46Ko5pGsaGzWJx61ZgGfCl1NIvqyY0QxLAeSB+tWTVr4mtP2Xdf2IfsVdx5Y9/tRHIvbdh8xf342AP3dG7/HdP/HobXQaSeC0YMZn+qpibEqtVhNTqAGe2IwA6Vfv1h02Su3DQfAB+VVF6EVczF9vBVFyN3b5yyRbjG2Ug7vExbwyY9FFShrwXZOTyDlqxugy3iJHfL7qoPScnNzffbrPl5bhFG/W7XFgxWZNnlkiG3CRr9m9c0DApAYbjZacbtKiKuuE19UYaxX590FYpSEMcByAVrMblfyr3SgPd7+Did5xX2ZRB+vO4nKJSjAdVnYskoJ7p/cfJzdXnammk943oP8Y1fDyK5qGk3gIz4wa41SLLItQaiCdcqwKFDgCHZcqzU01E73NBXnRW9JkFQAKL4CC5F5fjBpbNXmfZuJFOIhN6VyQOkTK6isdnM3j+tcIicwewLhbW7RY7KSz0+4tyLZaQPTA6breLhuEaETdUki/mj4iLXuDdmr7C8mvcxhUwmb0k3RFWRaN8VyTVUmiYtxQG9xI67VrLmC0rfvPcVz0v73jgj1P3nfngM/bm91fe/9jMezfePnrPtl2/s0rl28YdnfrKqwkfkQShZcLypVNB502gc5dkgIfmA/8FcykNWlWb0+ez2QrsyOaxqhKSskbGJS9yj4wjNTNc/TXp/KqnWy1coWsqgXgNyZyJDWjqfYVQtKdbWOo8+P7pQwfmeSIf43K7fda8+TPIrLtb584TFrIj7N/sDPvz2nbJYBu+t7Hji9Wbgl2//MPWrVvBhpMunaUnoWv1gH973NCc+aC484q2kXFRRS7QzPu1RMWREwvSVRsQhaaCClCnS2Ra4kucg60vPz5h1D3Xd3e3bBhd9zODDMO5eHD92dxiiIE9ZRWsp6wI8AG5wvwUPrFY0OpVoaRxOjlQBS6PHWlWaD85PqqJj/fK+JgZAvQpJJqqQ4cQCfMID4FhS0Cnvp0OQg58cOrw23MVH6745FrHjJmL5ohzl02bv8DAFdiF3Tjy5LIpeNpXZ3+69d8/3pIGJ6XlFEBHQtkQmyGqC0JA03J1Rcnxe3Sq18Upz2OoLu5QZc+IuOz9+nZERjJLYofBbEFoZMxMFqlAHk/QpOCoBxCce/tdFrydLKhi59mfceDCp9iSKBMfuX9q15TG3fTx9vnz23ubIF9o0GhH2Pnux+5/9Kqrzw4oSfErXSTlgyWvi+UZhMgipV4fFDs+ERsYdDNcNnVk3IaoGRucIS+vzFM9NufcUCWAVxVJ1uXQXgepwi6wY52de4890d4wqWH4NdhCl/SuokvWNTW9uLPs/dwx142AnlNihjAH8CpFVSiG7ovdaMvNHTZMGKJppFQuEEJYEGqzrrrK54uGQsOzHMiBHZJjqHzN6Li1QKCyHB5aSuripaXhcM3oeFg1BtfFjezMXQF4VwaFu8/c+IR+KbWD2N/V+qr7iBjW4pHNPYGSEh7P5gaBEEwGfLj/J0952OjbIy2U3KlfQoXCnKeG9LwXHVzW+cKefew5dvST//nh0rIRdSNapnefLFuus5Ilc558/q6FT4yfP/fmW5obOzqF1l8MHn1b12EqFg2qfeLnr/x1y7qpP841JkZit5SGOxc8+6om9Ag1oyY01AwZS8dMnDlz4mtgu03ApJ0QDR5UGcsCYvW5rHaLxWr1ugRdF0bGdVVBGOo3SDaXVUh6dV/fwnd1zTIVyCG15Sd0smNd9y1gx3C5LKvT/n7gdbLm/I79ifNABPuLH5zw5F8Ogo+vA+d5D2RboNcoimlQJ0LR47C5FA+Rb4oTlIS/pn/Xyj00UmHutHBXWdfRcfPNHfh6LkS8d/36kWN7fEIrSq3pS7ivE90UCwmybCGUSqKoOhWHw2JRFJcN8asWp5NKioe6+vIEPGsy94VTO8OmQXkDg9PdjIwPrISk2sJuxMchkb2wgiuhksnb8HiWnViFD9zJnpSMRB1LaoPfBG0ocj8LGVwgCHvSxyzJUgO/yb8Of5L8a7kW/DiExsTChttt9tM5OdnZxQ6rVVGK3A6HViBq4si4T1NtrhyseMxepia9rZ0Mq4ymTK9O2ymcMlTEF6niIWb+9PIryY+EB9mxcbcumsmOfVyqDd52V088e/BTd72wnx0dd+u8uWTNkiXbDyTOC61rx9z6ZEPz/uOJEn5t04405p2gt8F3XMCPvKa6HoeocV25qklNM70o04e+plvShZpbuQ+BMpFnFux/jQv7/UFTgXE3v30ozZIbzZ3PAO92JLs9G7ndWV7ryLhXddGRcZf3Ct1OX8RBDc+3acOkkicVr47XzWlfOmt2+9LZVGTvs0u/+fJHOA9TeCHlHdt+99uOjq2/ZefY62uwZSfW8ZCH2EWuxSbgni7Qwg0Z5YZYoR/KH+jD5VxVVguAv5DDYYwEmra45GyU3Z9SatI18mWnKBGeVEpC3jQYEci/BpFoOucCVFQ6ME9V2bELA52z3jr4/p0vnzRz7htTjbUPedm1Ut1PO9hR9tkz7MJP6Doz5eKmVFYBTeebeBXw2sBLc2lWViBQaHW5glnZPlee167rMo96OxoZt3977kueRxSnUx2Utr5UJvT6IlGza+a73mTu3bPFue3HZwkH3z91aOYT11myoY4+6nCUbz6xsqO465dsR2fHOajAVIBzaOP4tV/txu8MmzVufNKj6GLQVeWVNtFNf9I4OThEkVct0OykNEpFaIWPXuZFVL2+1Fdc+egWduz0YNfQp4WFVvYPZcOqxCGhdW/rQpSqQbaDDL7fny8FoKlBJfmGEUZ2I9+er+T6ckfEfSpVRsSp9xttTQYY5rkXFHQllV7zADfV0yTzGCgFlvPlEbr9XPfS7aNveWdcx6DZE5YviZ7+y2svThr/aP2qW9etWHoNrt/eFSzoHVA1uWhwdbhq0uJb129p+VvR1TeVXndt5aQfcH3LQN+oWA9sPSyWZ7e4XG63YiGaRfP6FN2lj4g77C6XCKYTU+pG9l12Tpcuo4orIOnzApTn22jEw3fhoFhZ3DhvQcezv320s2U/tA6Hbnov9GHkuedI9vJpZ7tPJU4Nv57r8DjE3GYgWgNVxPxE0wzDCz2QR7e6iOgUnSP7a2DzeDMTp4zKt78dCmp0T6la3rXwwKu4nEc8Ll/bcMvbB8m7iYU84ImzZ3O65l8Dcm1oUMywIVEk3CMcBGO7FcOiQWZFZkOkp3dzeB8S4e0HxttYM675a5FVEgccxzWsWWhNrFgye/JKsiwpAyhYOgAycvlpvygowCG5yOejCpWzs3Ny8qE8z/PxLTeXK1tyIdFkNLO8qta+vSeifNYgrQbvh/Io90+ukRBtvlt+ne1hL+Mhy/MLJCFf/QluXCFoqgNL1quVB/BA9gJehbt7VwutTFv5Sf3WW4g/8S9v8+235YzqGYTPgeKADcQ1x8aL6mPFNsNQoXsWMM/jfpUndbikC16Pqjt0YKJsviUNYCW7lP6kkZH4kiGl9UPHrZY8zopGccPb2YpkKziGR7KS4Z//Zmx9dPi4JYU6oLm6ad70iWRRj/upHdp5xx1t0dRZHd0G2lm511JZkEElmwXymgwdmwBNk4vAb5YRcZ4YLzsV78vFqRxWiYP8KClIt/WuIRIL0FpmIUoX2ffxwcQ4kNSEu+gO8rg5RUCuMEXQRCfhro945xug+/CT0EFKyBezUgHWJwsSRTX9swrYZw4r4A3Oih+e+F6+uNt7gH2EB7yBLl0ydxQuQMUbRjfxFhrV0wBKX/8k4/rY/usWZ9/1EnQTv86/J5X1fY6u8PlY/jloOxgQJOm9AEFByApe77BaLFDWKt85seAk5sQC4RML0uCiP21IjSxYBgY3JmcWhsG9o2ZOuMK91e+chjDHIYI0yo5R0XGzf/8GfB6DPVZvdN2opSYiavl+rrAKZaHhsQLZcBpg+5wAxtkGn4nQlIa4Fibwe+CKMxHftH//VERV+hSOz0TU9FI871cTBjWOH7+p5TcPnll1/PzSZ/YScFEyZ3zjkEhszKiDiyfs3PSDZ9rvTU5DsE6hFvQKo+bYYJ85CFHoluUB9sLCkr4xiHv8JDkIwYcjisLmLETxdx9vJWua/5eDEHTgdw1CEOSDlSwB+ynAXl+bg/AaouiRDCwafA7CMKhLVmnx/3kOovgbcxCSTIUlO9kriZ+Q9XwQImQRLIHm3I+z2Rq88HX6UO/PTlScKBzyQDF7k6PbBjpVCgugd22MDeCTEIaT0lx3IGAxjByoas05iL4xCNUcgyj+WgOL0jk2hen/7QwEmfItMxAQf6kZCCKhgBlvUbZXaBTmATsMinnM6QJRtPC+NjlcoKIi9M12iB9LXz5bAHfJmC5g24Q6YaV5Jg0dfeZ0gb1AvWzAIGwOGBRfoaP//zRkQITvHDJIMpT0cAazJRkqs6KET2LhkOD12q15ebqdDigpdoX8wewg1JNBNRuKkmyvyxgR113Z/JCOryyjtoSV+ar7Th8zC0vRjCC+yMpKWGSob8clGiRzfzBd4uUlWchOs0/+84cjH58RxVlvHT556vDR71sCmJxYvan4mV/xKvPk51/VftHM9DVbcRW2mTsva5OnNLjbnBfUdiNBxJSfM3FtqpMnTHtwFd80/d8zSC55AAEAAAABGZqAeP+TXw889QAJCAAAAAAAyUIXoAAAAADJ6Eqh+wz9qAqNCI0AAQAJAAIAAAAAAAB42mNgZGDg6P27goGBq/c3z79Krl4GoAgyYJ4BAJYcBoQAAAB42u2Xr0sEQRTHv86vNRgMB7LhuGDaICIipuVg0yaRC2JYDsMFq0GOw2S4IGKQa6bhgtEog1wxGcRwwXD4B1wxGMRgEN+Mo+giYvOE+cCX9+a9t/t2hmXgiRtcghAVgFXg4FfowhOtoI5PsHOkH34DddZDynLsvsfEMTqkNa95UouUk1Z9PivVb1rxIZRdS+ost2BkjLa8hxF7pBatr9FWNRheRebq1inehYkOYdQ+qUn1ytuccttoij4SNYMzuUz7GPh+L/gRcYsNOQstqijIFuICBY+RUC8lM2i2g56re3K+ju6gbVw8unptn+F9aP5MtoNFyp2II0CN4E7X+nz8dhaBQCAQCPw1AmiUY1MDxP9tH/IAidUkf+O0RmIV/rpAIDAJ8BEWnH1Aamc0P7/NfTe/qaWvd5edecrvY6cwv+39ClloSqsAeNollT1u20AQhdcybKeTF0iZKqBISIUMMATWXGypH1oGBIkUZUtgDpHatUtfwCdI5TIX8CF0Cdcuw7z9YsAfBjtv5s1yl5Qx8e/yjzk7+3ZpzBfz21yYpP8lOjMWS+hhMF/FWf8mLvpncQkruOrfxQ3cwpr1hnhH3BLv4aM4NGn/Kk5gDgvoNMPQ3PYnsVTt0HgYxGtl34yl1lJrqbXUWmottZZaS62lNjEXyiaqPYkTmMMCOrKl+ieqiqRqcKX1kRlqZWQsTKQfSf8ulv2H6GEQU/qn9E/pn9I/o0NGh4wOGR0yOmR0yOgwlvJZtPC7/sfop3Se0nlK5ymdb7SvTkyJJzCH/7MO3qrzjbxi7GGQ+41215mc2XJmy/HKmS1ntpzZcmb7YYZ/P0ULEz3zgtqC2oLagtqC2oLaglrHvpy5ltKxO8fuHLfOMb9jfsf8jvkdt9Hp7nXiAuUSVnAFN5rE6e5F1qw0xDvilniP4yPxgc5H2MGfcarBQLzVnCfRwkSTl1p5FS2MM5dafxNTshOYwwLOVFtq2sglrOCK7AZuYc16Q7wjbon38FH0uHvcPe4ed4+7x93j7nH3uHvcPe4ed4+7x93j7nH3uHvcPe4ed4974NQC5xVwD3KPcTyvwHkFzitwXkHur+ICLmEFV2TjVyLwlQhyj+sN8Y64Jd5rd4GvRNC5nMxMN/zDzHRXP8yceM4JzjnBOSc4l1LraBb6xozNYnAlVugr9BX6Cn2FvkJ/J/2TuZP+ydyjv2d9zTNc8wzXPMM1T2zNs9qg3KDcEm+Ja+IaxxrHGscaxxpNg6ZB06Bp0DRoGjRt/I6K8TRbJmmZpGWSltNsmadlnlbz1+aBvT+w9wMdDryhB97QAyd4QHkkeyR7JHskeyTbke3IdmQ7sl3MDgbxO6xIb66oN1QsoYf6vRBnaPR7IS5hBfV7IW7gFtasN8Q74pZ4D3UTzl/iGZ2/xDP6B0q3MvcAAAB42mNgYFCBQw8w3AaFj0GQkYFRlNEMDJMZNzJJMiUx7WWWYHYCwnnM18DwD4s6SzMQHmdVZ81kXcB6m42LLZ5tCttRtqPsLOzK7JnsS9ifcahyVHOc49TjDOHs5NzNJQ6E3mhwKddPblPuDu57PAo8e3h+8aoBYS5vC+8DPmm+OL7N/Jz81vyT+a8KCAo4C8wHwneCyqNwFI5CKkALOAynGUwWzKcyrBfsH4WjkApwLxC+EbIQmiv0XNhe2F24EAgvCN+BQBEbOAwkDgIADX11PwAAAAABAAADqgBBAAUAOQAEAAIAEAAvAFwAAAEAB+AAAwABeNp1kj9vEzEYxt+7pLRV/wwICVR1sMSCUHO5ZAE6ICVtqCpFrURRJxb3zr24Te5OtqMo/QqIlRkkli58ACRmRgbExIfgK/DY56QtLTnZ9/Pr5338+s0R0UbwkgKqfi8wKg5oGauKQ6rTR881ekzvPNdpnT54XqBV+uL5Hq3RV8+L9Hrus0QP6LvnFdqk355XKZrzGkXBsud1eho8w4lBfRkrFXDPAd0PfnoOaSn85LlGr8KJ5zpthu89L9Cj8Jvne7QR/vK8SJ/nPkv0JPzjeYWe1x56XqW3c14Da8/r9Kb2Y1dm0sgLkbKUG86SopwqmQ0Mu2TtuBU3MLW22F5RZEPBdgpVFoobWeTRYSlydsRzzaRmnBnFUzHi6pwVpzM5z1M24lN2IpgSmdRGKJwjc5YIZTjeZ2MldSoTa6ijjk5EngrFGuzKvFsMU9YdS8ytOD4WSkPLWlErthoraVjJPPdaiQNjyu1mczKZRNxvJ9iNkmLUNNNSpELLLIdjNDCjYV9ColHf2PmYgWCdkid4+Z0tNju9HcXXvZ0qKlTWHFZK3ezv7/QOjnoNKGmXJGUYBuOCBKXEMDjWHJRQQSVNSTnVAFFGlxhtiqmF0fDUoi1E96AuoBvCh9EOWCHbztz5F5TjQzxETIAYHSGekwZJN9sTjVOnUIzwVnSOWEGnt9xtpq3VqqZ4n7iowpw5NwNS/j7SnZa4iL1XtT6jsbuXhkZid1ahRo0dzImrMnVZDDdld1beRc7QndKFn/RsexPTscvV3tdGI7cz85m5NOYut8+9u4v2nzCIblMTz8Q9EfZvZic+N3I0gtKgV6XrinB1ZdBWNUbOc4Qq+q4bwlVW9W98rR4Dne10Bz4cump1M8d+C//evY0T4v/WfeUVuZoz7A5veGpE+rSPfvToAJ3ruW8Pnn8BUywO2wAAAHjaY2BmAIP/aQxpDFgAACntAc8AeNpz6OZU9FAIVWBkDpX3YA6VY/4vH+AjJu/vmyLv55Mir2YiEKpqrBIqKfxfnp3lvzwbUN7XR04+xYfRx41XXthYKJQVqJXFGKidmZGf2Z55PTMzm7fbabfbbszKxkqhMsbSoWLGoqGCjPyhAsb8oev5z/MzGfAzMhozhOYz1DOsZ3jPwCLAwNggxsjKuINxwsaQYG1t7x3s/4O8N3AGRG9g7NigGgwiHQKjNrB1bGAIjYqO2MjI2BfZ2tvL4CTrvcEoOGKDgmyk94YUIENAdqMYg1NkcbE2EIFAcVxxCYgGE3AgEQcA7ExACQA=');
  font-style: normal;
  font-weight: normal;
}
@font-face {
  font-family: 'Open Sans Charset1_ 6S70DDAA368';
  src: url('data:application/font-woff;base64,d09GRgABAAAAABoIAA8AAAAAOxwAAAAAAAAAAAAAAAAAAAAAAAAAAAAAAABPUy8yAAABWAAAAF4AAABgoT2fRWNtYXAAAAG4AAAAcgAAASwM0QqJY3Z0IAAAAiwAAABZAAAAog9NGKRmcGdtAAACiAAABKkAAAe0fmG2EWdhc3AAAAc0AAAAEAAAABAAFQAjZ2x5ZgAAB0QAAAwYAAAQ0jr4sqFoZWFkAAATXAAAADYAAAA293bipmhoZWEAABOUAAAAIQAAACQNzAloaG10eAAAE7gAAADBAAAOhKurEjprZXJuAAAUfAAAATYAAAJ8DXIKgGxvY2EAABW0AAAAcwAAB1ZV4FH2bWF4cAAAFigAAAAgAAAAIAUoCApuYW1lAAAWSAAAArIAAAVYcrs1rnBvc3QAABj8AAAAEwAAACD/aQBmcHJlcAAAGRAAAAD4AAABCUO3lqR42mNgZtnGOIGBlYGDdRarMQMDozyEZr7IkMb4kYOJiZuNjZmVhYmJ5QED03sHBoVoBgYGDSBmMHQMdmYACjBUssn/E2Fo4ehlilBgYJwPkmPxYN0GpBQYmAHL+g62AAB42q3POQoCUQCD4W+YsRA8hPYewhU3XHAprGVgKhUdQc/rLWyeD0vFSvMTAikCQSKNpiZL6jF7WioyVQ1NbR3d2PUNDI2MTczMLSytrG1s7eQKewdHJ2eli6tbCHHtDyvhEe7vpNPP7juvfz/rCQ24VywAAHjaYxNhEGfwY90GJEtZt7GeZUABLB4MIgwTGRj+vwHxEOQ/ERAJ1CX8Z8r/t/9a/7/6txIoIvFvDwNZgANCdTM0MtxlmMHQz9DHMJOhg6GRkZ+hCwBNPR//AAAAeNp1Vc9T20YU3hUGDBgiU8ow1SGrbuzCYJd0krZAKWxtydh102IMMyvoQSImY3rilEOmnfGtjEj/lydyMTnl2kP/hxzaWzkm1/S9lU0gM9UIa9/3fu733i5q+/Ag0Pt77d3Wzk8/Pvqh+X2jvl3zvWrlO7W1+e3GN+trq19/9eUX91c+L5cWPysW7slP3bsLc3n7zsz01OREdnxsNDNicVYSwEMfRgoiX4ukL6N6uST8ha5XLvmyFoKIBOAnU5T1uoFkBCIUUMRPdAMOQaHlkw8sVWqpri25LTbYBqWQAv7ypOjzg5bG9R+eDARcmfUjs84UjTCNguuih6mKqhU+1J52Yz/EGnkyNVmV1ePJcoklk1O4nMIVLMrThC9ucrOwFv31xGLZaUqLO/WjDuy0tO85rhuUSw2YkZ5RsaoJCWNVGDchxQmVzs5FUnoVP+/b7ChcznVkJ/pZw0iEvvGIH8e/Q34ZlqQHS8/+XsCdH0NJej4sU9Tm7nWe5vuUHEYLthTxG4bbkVf/3kaiATJWsN8wWoJVBb6rXXqcGnIdxzUpanEYR/13vSMpbBknuVx86iPdbEdjiP67l+cO1J4HYIddvh4Mtl7bbcJHrUMNVqEmuhEi+G5Jd9Vx89c2O/+nZkgLkoMMuy7RcN5X7AgF6LV0Kgt25FwwtbIcgBWS5tVQ8/E+aXpDzbV7KLG3zbaOIVNodKSPjJ9H0DvC6fqFGiNtmHnruDKezYu1lcDYCqyq0TkRMFpEktDrpgPODbnEthFm3qafKwcTFPOzYk1iGIrjSz8cvE+7CxhAINH15XQQ9jQoDxcqGnTMT+6voEcUYsNOPNNMWJGnMCcr192lsvyTtjYuAzeYqwILHw+8YMU350r4ceilJVAs2dKX7MG718lD4bx4wB6ywCPj+SpOWdGPdecJ3A2dDp67J0I7LqgAOxxIfRzQ2CFDS68dMxyBmZU93WzLZutArw4KSRUULlPwPwgjtZOGwQGEbCErtOWMBGhoIyBquJCVDfyF8UIW/2wk3KA0uJUNobnDhtZYBiwJ/9gb2JF8K+gojVO1Pow2RiLGqdYdN3DTp1yyUC0GidEjS6TWhyq8plCRxfms1g1EXC7Q0Astj2UguwLUjqa9ET2G5QEZhvNBr/ZuSTfIQpqYi+qhQGRCbdm5SS5sG/larH+gbgzVIs7KZjum4HIQkGHlDWA0wmo175i7gA60xLtX2HikzYGOE6XoMHfXKYhsdGLZ1hvGGu+T35xnlGuWNXlzr1Iu4dVWSSQ/ayWKn7UP9KXNmDjb0xcWt6phJUjuoU5fCsaUQS1CCSRBkECRdlHIGnvnUjHWM9qMAYz8uM+ZwbJDjLPHfSvF7DRR0SRSzEJNJtWooXUGsWyK9QxmnoQRZWpyVGXVhMpZ05aTcIIuEHnJGZvg7EWOT3MnQa9dA/d5L5lQTmrRQwuVVni2/z71/oF+kWPoZn4xUYUeHJeFLjYb/634okOD8mvQjcOADhubx9bgy4HLTWyT3MRCxnIwKY8rMCUrhG8RvpXiY4SP44jyeY7uPez9DnCagEPt4pEUn/zpxPYVdSrASyW2/yn/Byn3ISkAAAAAAQADAAgACgANAAf//wAPeNp1WAl4VNUVvufe+9ZZ35s1BEwmQyZi0JC8hDhSnNHGQFIUVKSO+lHEDbRuDVYr+ikoW10QsKwGxSXCGC3aEEAhAm4EGyguSMHlc4vFWgStHwiZS8+bSUJidWbezJv5vnf+c//zn//cN4SSrYRwXWoljCgksJ4ziXKmEFJWUWZBmVVmlQ/zRYxINR5bWV3X+in0T5k5Uuux+im8k1Cy9MTnMC97tZuUJv1M0yjnHi+AkzrlsSlnkDKSSJQaJomHywwT4oZlGRgTosxilVZFMOCXo0UxqJ1q7fr0jrMSyXhlDSzi0WMtc2vPTY5KEMSYxZro2u4MC5IuwhTOuKrJVGEY3OqosONi4GxcFmURPCBx6tQhtHTIlCFSa+YQ9doHIUAS4ijcSA4SlRjrJKLpEq60I3t9+bDiEIaMDjerYaJnwOSqu/PPcR0MXS2O/GEKVFyBeeBD8kqbMAs3iSdPoW6HCpKdFeMK93rctC7lkNxuLjHCTUwsYcbLzHhpb3aGGUKUiJ0fWAAsViLjpZNaM60tzfTc+TQhrklHosEhzbBblEmbjtXQ6+GNCXdPahAjEKUd69SGLLhJiBSSumTMxwfpnrw8t84VN48UqZ6wJ1yf8njcxJ1Xn3KbJFSfwusSpSTcU4DsB+YTyuWTZcwXKeRYBCXADT+PRnyRiuFVlbFo1DC6z9qhEaLAFzwA54sjBwVNQ7hl5dotx6D8xb+tf0VqfWHTzDV5elzsf/1DVnPr7Ok3ZhZkPpq3cO69Nt93n/iG75LeJkESQ3W4/ZqbhcImqUuZ3CEjX77e/LJJYQGLiOElVkV1QI4WEqPSHGxVhJQYG3FYHADXj8teX/qJ2CxWrYHE3s7m0U2SJV4VB8Sn4q3qv8RhLkz9DMZvGL/wAls3yJh0KTKGtSanJv1urhFOTJ/kqk9JjLvrU3aVetB7BeQlEdR6IWF4EjWsQowhbhfzxQ2wBS6BO1sQ68sju2AYVNADYrGYIbWK2eJZOAWKjt8CpfaaEZcdRVwHOStZIOs6cKICd7pkrS4ly0CpVJeiDPS6FJg/LU93aVAmmESg+2BHu3azssx0OjHzJJ0ltS4RQxZnOnPsSiOR3Xwbya/mUerOV/nAQSS/LoWLdzqNupSTS6G6lOT7RSSIGHI/ru1zXHxFNSKPgcPTDq0ULeLh9XDpV1/vOPfN9eIH8R5EILx0gdhIRSZeHIMH4Oov4LfrJiweL7aJTrFX7IzCthwTUkGWCSuZpwEQlXOJSC6nyupSqirpMgMp2yoW9kqfTslREDUiBpYA3y2pIN0l0mlG03RtZhz29EJ6k831eCz0hCxCdXKgBDpTkXxgTpfGZV6fkpmO3+pzRBvECmff+3SATXRVtVFSFQkoRohOyIjmZkqbmydHebp48uTi4xOiBE5MEvfAFERxkUFJl0NV3R6NEawiKcqxmjO28mGsqKQqaGHbYGi/7Jw4fNT5V12X3iLuyV/gv+NWdM1L23Z3K4QfyGZ9WjJgcyJRh27zQlVJ68tJvK8ioqBk6UDz4Ae2Z/69LJ2mS9ozLfSNuZnXkJJS+n5mVi66jGDERyqSYVWSZIfb7ZJd/gDoBpMdCnMT2QawEULxn5IO0WAAYSKIYuFnZXUU2DjhVd2NQGCXCu+KtFsVTsm7/L2uiVLr8XqOw4C98GTbse+6K55AbC85IxnQZFkBjwcN0zAdTPGoDJS+K+tf7G5ghI3Raqx4YlvXp6q3cQsbpFI3fZy/vbelaysCnpUPxQk2yu5wW/9tUgfyGLI73CROmch5YS1Ql9I489SlmO/nOzyn8EICXtOqMA0vjRZRqU00itdtc4FJUAMjYPLxhszh748e+e77DP1IrBI3oc6nwDUwT9winhAfiA6ogNOgBMpFR85tuK0RjZikMjlAR96RZ+Lz66hDXZcVxaxPKcxmvm8XxnuFCH6OikfmC8Hq9mA+RewWnc1pmE4HZxzLPtvR1t7GnR9/m0EeMvkLVy14uNvn0GNbiZMEyOhksQuAOjVDcei6gtM4GNJcKNz6lMtFGUNmGHPQbBV+cShks8lmwgNeCc2/uCchaEjDAkAEsQ8eahcrxa4DLauf2/wRnZR5QmrduUt8fG3mZjpp4fz5C+5FNVyP7k/RnwYjI/mn+JyEhH0SL445T2HBIHpUkDOtX5FIP8UjI9FC7KhgDj5WEotVVQ7PeVSRHPAHg6FgkFPxr0Oi68HL3puSbh45f+Hf/yp271tfte65OUvPnDWv83mYtXXvr5+ODZ3RMObKiyrrtq9as33co2OmXTfmygvLL9pkd6OJ/F2G/ClkcNIkIAFjqoaTGT2KM8jVq9c0craEdhGhD6RFOR8tyqWCJUvsOC+jGvMwjkGKk4YXdAUUn2mojLswUPcarb5CNPy2BrNmkXMNKU+8I47i85P09m0bt0utXRccE59BYRd7oat2/etvbGAbEAcffHp2rhUmPVyiksI0dA9QmO0bdnOdnKbYxVhIsOhImL1BhJtF3st0P93fNSPTTsvYHIzWcOIb9gC/IjehPagQjYVDsqs2JXuJWZvC338yoaXuCR3EMuCsyOaO05pee1AcB+2HsStPt6pnVoiXnnpi3iM3+aEYnOCDoUWhh4KDxIQde0csiqNmEZVXy37kvoCcm4wMkkPE7TZkozBiBjxIJjhxKzmgNqV5ma82xYL9FII2nujlMUtlcRR3kdSwuzlklZTg79FiJNTWbFYobLnW8OUH3x7a88ntLoU3zREr08tWpBeuWL7oWYiBB59Dnxx7PrT9+M3tG3dGD7z1+a539nRnaSI3PjKAjEgWhPWQgzFDZwPzQ47aVChEZNmfJcrdj6i+E9bqS5kZCESCObpkViQrkcoYved78RVIH+48lHFJG1e/+PyljY/d3+imIx/0w6mggAZnisMfT926vf7RWIR92by08Vlba2tRAzXIX9CerG6nqmokqAVDYbdmmrw2ZXp1QrSA3eWJnv7ucRpbwkaOmOw48SvW8OH2TtxgK++c+fzjTU2qXr5uWns7fWP2/Zv2ZF6T/WLIJWeOvfzVf2SqerGRFT8pT4aJ3wb3a8GAU/N6Edrr1T2/BN0fOdQXt/mJpjn5qrXh1je327gv78ls5aMXX5h69R0EzVViMmI6Sdh2eh9xKUQZkKcHa1O6l3n7SaSv0+O9Ba2yqSfg77YRhOeTxXcHF31xFzgPdoKna/Pqp55as+aZp5posfivePfPQJ9H0ZaKneL4Ox/uf3f3P20trBV+flt21RGSSBbmObiiqAWmahZFuYN4PIHalMeredR8MvCkGBInTa2X/qweYiXd0y5Hgj2CbEEEepKkL9zw4q+czqY5ITWZvmnffw4fXL2YLk8/vGqVf+xFkyaIkXLl4svGiT3ie/GdeJ99/vLbxV+91bmjY3+uPqwEM/Xi7sLv0jRdpzh/PS6iB4iEuXlzuZnxRF+uely1Jyn6dN1ZoZrKWZub5vnUkc38Cudyz95VmRY++u0bpuW8nTUgymAyPDkw5+2Sr9fba1NBr8y03rqU/Zy7Y8+edPeSM+j/mztr+GLnvjvHrhs/88GbVy2bkdjX9uKaEc/M/uMdp1/98GvzoHRZ03nLTz3j4kuSl58dv+T3v5m9YvScmvpzhp59ZtWoRzDHghPf0NVSLVYD54/X79ccmsl4OKT7vL5RKXfS61FIbUrpLtaAjn6bQ3SViuF2p6LHGdGq6morYO/G/UFqDr0onD/1NLGtsbF2Epwttk28zaXc4zJgLH1w3HlfixmZ6Vddb3fK06jaOB+NmqlM5oFPcTp1nx4IOl0ur+r3ZLsl6AjYA8YeDaYN229H0DMX0M5KorJ9o1xlwBhslseb5oU1a9207W/x0Zk4tun7NHl8w6ILJ7Ttph02cgn2qIrIDlKUNBRJxrGGe2IGqiPAwdNvd5mbEvYrar82iPs24/a+8BVxHyzYJDrEjk20nIbEFfB05kBmF2wSNRifYjfIGD9gz0zNQ1gwxHGbgQPDla8SBKhInNxX4E2m5QvaovJZIOeqjiZYTV86NNanui7ufEkMqX1l7pj66prn6kbiiubv+Z11hN51vHDjCmOWc8tj3XtmaMj+C2C0Eo5DmtjDzuarfJjNV3va/leC/A+6LP6nAAEAAAABGZoMUu/NXw889QAJCAAAAAAAyTUxiwAAAADJ6ExM+5r91QmiCGIAAAAJAAIAAAAAAAB42mNgZGDg6P27goGBc83vWf+qORcxAEWQAfMMAKdwB0YAAAB42mM5y3CQAQhYRBgYmEBYmWEGsylDKwMRgPEbgz0DlQGrABDrM5xk5WGoZb3KcJKlmOEkWPwykP+c4STTKoYQJuX/CSwvIeLslgwn2TiA2JqhluUiRIzlE1BfCkMWSy6DEFDfLmTzWaqJcwfzeYZiludAXMtQDNf7kmEDNrUgcZarYPVgeWYXhg3MFxmymC4zyAPllsDVGTKos3AwMDGMglEwCkbBKBgFo2AUjIJRMApGwTACTNaQvhgxAADGeil7AAAAeNotkTFuwkAQRceRSJHGTY5g7IAEhVMsxdbYUirbMiCZPnW6SGnScAkOkUtwCO4QUafM5s9TKJ6+Zv7MN7Nm/rt7t8xes0+7t2+bWZHexGALMdqjuE0nsYEt7NJF7NEDeoQ7eBBzK9NZXMIaBm3ObZOuYtRsYTNVCjmv4hKusgexRge67pxbnr7EQvW56hcxppuVzJbMlkxVOCucFc4K55Ot7MPW+Nf41/hr/DX+Gn+N/9ny3x+x0JcHeU6iXyawIbAhsCFwq6ArebeBLeyY7dEDeoQ7th3QExuO4kYpzkLpkcQo7fTESGIkMSrrLDawhf4iUVmuB/QId/p3kRfZ6mUW1urmN9FzW3JfqHSw/6d3e7oDlYHKQGX0lxe36Aa2sBf3pEx0J7oT3Ynukdmj3/wPtGTQZwAAeNpjYGCQh8JAhnIscCrR8AqjPmMu40rGe4z3mPSY4pkmMe1iesn0klmdOY55CfND5ocseiyNLEtZbkIgKwMWaM3ax3obBNkkkWAw2xS2l2wv2WXY89jXsb8GQQ5pjpBROApH4SgchaOQTjCTOAgAcjlePQAAAQAAA6oAJQADAAAAAAACABAALwBcAAABDge0AAAAAHjadVLPaxNBFH6b9Cdtg4gHEZE5ijSTTfGgRYS0DaUQWmilJxGmu+Nm2mR3mZkQ0qNXb/4NXnrzDxBP4tmT+Bf4d/jN7CRNbc0ys9+8973vffOyRPQoek0RVb+XWBWOaBWnCtdomT4GXKcn9CnghTnOIq3Tl4CXaIW+BrxMxzPOCj2g7wGv0WP6HfA68RneIB4tBdygZ9FzdIwWVnHS0buAI7of/Qy4Ro2aDbhOr2ofAl6Y4yzSw9q3gJfoXu1XwMv0ecZZoae1PwGv0Yt6I+B1ejvDG8DnATfoTf3HnsqUVZcyZamwgiVFOdEq61t2xbbidtzE1t5k+0WRDSTbLXRZaGFVkfOjUubsROSGKcMEs1qkcij0BSveT+kiT9lQTNiZZFpmylip0UflLJHaCrzPR1qZVCVO0PBjmY0GQndMIvNUatZk1z12RmqQsnYcn0ptwGZt3o5d2mVnFXP++taW263WeDzmIqQTZHlSDFt2UspUGpXlEON9Oxz0FCgG5kZex/Yl65QiwStkNtm08RaP57U9ixc6aw0qpmn1Dna7hyfdJpi0R4oyLIt1SZJSYlgCZwGUUEElTUh7Vh9RRldYWxRTG6sZUJs2Ed0HuwBvAB1Gu8Aa1W4XXr+gHF/hEWISiNEJ4jkZIOV319F6dgrGEG9NF4gV9P6Wuqt0Xh1rgveZj2rsmVezQDrcR/luiY+4e1Xncxr5exlwFLJThwYej73OCL2chw5iifeceg2Ge7M777GDGoUq19XNJ6ZTX2GCtotyn5lWT2tv97h7fu4/sIhuUwvP2D8c+ZvVSajlHg3BtJhS6echvZsM3MoZ95pDuO75OUjvp5rcaM6PBc/NuAMdAV51ulnjvoJ/b7yFDvF/fV9rce85Q3ZwQ9Mg0qMDzKNLh5hX13910PwLDCkNMwAAeNpjYGYAg/9pDGkMWAAAKe0BzwB42k2Lu07DQBBFd7xOolRjiLCIwB7zcJrtWPpEKUzCgniYkeJESkVPYVNDg5QmiJav8LrLX/AhFHyCcag4xdU9urqjz+7RJOIIQqaJZAoBw2FYhvLaDOjKaDJJTINzj2N9yv1eTR23pras6XKqadpsPb3LLZDs6uYtAeVQllJeJH36TuBEH/OhPmBf7/EOIHsaGfEGHcIvdBBrdNoOCAYt+Em8iFL8CNcT8OpDCzbwUT2kSplNp743tnu7sLCycbrN0d3ctldW8HwxqwDes7f1WowDY8/SmY2CzNjHpnhB5YtxludKLfPiWW0pVF6o//zp/vIXcTtBBg==');
  font-style: normal;
  font-weight: normal;
}
@font-face {
  font-family: 'ArticulateItalic Italic9DD477B3';
  src: url('data:application/font-woff;base64,d09GRgABAAAAABSQABIAAAAALYgAAAAAAAAAAAAAAAAAAAAAAAAAAAAAAABMVFNIAAABlAAAACoAAADsl5fjf09TLzIAAAHAAAAAQgAAAE6FFByMVkRNWAAAAgQAAANoAAAF4G9NdtJjbWFwAAAFbAAAAGMAAAD0KbsqSmN2dCAAAAXQAAAAGgAAABoA6wcsZnBnbQAABewAAAD8AAABU8mgsZtnYXNwAAAG6AAAAAwAAAAMAAcAB2dseWYAAAb0AAAI3QAADFJyuDxLaGRteAAAD9QAAAHHAAAOyP1lGCZoZWFkAAARnAAAADIAAAA25KuVUmhoZWEAABHQAAAAHgAAACQHPwLdaG10eAAAEfAAAAB8AAAC0j53BelrZXJuAAASbAAAAD0AAABUAoACa2xvY2EAABKsAAAATQAAAdK6gLgQbWF4cAAAEvwAAAAcAAAAIAL1AZNuYW1lAAATGAAAAR0AAAHaNPV+DHBvc3QAABQ4AAAAFQAAACD/cgAUcHJlcAAAFFAAAAA9AAAAPUF9WnB42mNgYHjBCAQMqEASKxOriCQWQUkGSQhggDCgXCxmgRQw0AkAAFTaA5AAAHjaY2BgvMY4gYGVgYHhDBAyMMrB6TQmoCATAyszUJKTgaWBgYGZAQkUVBYVMzgyKCjIMr37r8fgwbyI4R4AqJMMNwAAeNodzFNg0A0cRuHT3bJt27Zt27Zt27Zt25jdqlVDTa0h1+Lve7//uXguD5CMZP9HKpJcDBdc7B/JSS5TkML+kpKUMhWpZGpSyzSksT+kdUxHWpmedDID6WVGMthvMpFRZiaTzEJmmZUs9otsZJXZySZzkF3mJIfMRU77SW7HPOSSeckt85HHkshPXlmAfLIg+WUhCsjCFLQfFKGQLEphWYwisjhF7TslKCZLOpaiuCxNCVmGkvaNspSS5Sgty1NGVqCsfaUi5WQlysvKVJBVqCirUsm+UI3KsjpVZA3HmlS1z9SimqxNdVmHGrIuNWU9atkn6lNbNqCObEhd2Yh69pHG1JdNaCCb0lA2c2xOI/tACxrLljSRrWgqW9PMEmlDc9mWFrIdLWV7WskOtLYEOtJGdqKt7Ew72UXG05X2shsdZHc6yh50kj3pbHH0oovsTVfZh26yL93tPf3oIfvTUw6glxxIbzlIxjKYPnIIfeVQ+slh9Ld3DGeAHMFAOZJBchSD5WiGWAxjGCrHMkyOY7gczwiLZgIj5UTHSYySkxktpzDGopjKWDmNcXI64+UMJlgkM5koZzFJzmaynMMUOZepFsE8psn5jguYLhcyw96yiJlyMbPkEmbLpcyRy5hrb1jOPLmC+XIlC+QqFlo4q1kk17BYrnVcxxK5nqUWxgaWyY0sl5tYITez0kLZwiq5ldVyG2vkdtbKHayzEHayXu5ig9zNRrlHvmYvm+Q+Nsv9bJEH2CoPss1ecYjt8jA75BF2yqPsspccY7c8zh55gr3yJPvkKRnMafbLMxyQZzkoz3HIXnCew/ICR+RFjspLHJOXOW7PucIJeZWT8hqn5HVO2zNuON7kjLzFWXmbc/IO5y2Iu1yQ97go73NJPuCyPeUhV+QjrsrHXJNPuC5duWGBuDm6c1N6cEt6ctsC8OKO9Oau9OGe9OW+9OOB+ePPQxnAIxnIY6mr+RGEq3yGm3zu+AJ3GYyH+fIST/kKL/kabxmCj/kQiq8Mw0+G4y/fECDfEmjeRPBURhIkoxyjeWZexPBcvuOFjCVYvueljOOVeRLPa5lAiEwkVH4gzDz4SLj8xBv5mbfyi+NXIsydb0TK70TJH0TLJGLMjZ+8k7+Ilb95L/8QJ/8Sb678I0Eaieb6HzBIytR42p2OOQ5AUBiEP6FUq0jeBbRal3ABO4kt1ritRKN1guePGzCTWZpJBjAwRWBjcUkGKGmOuE9IRExKRk5BSUVNQ0tHz8DIxMzCysauXOVpLftfO33q+wuP5Eje1z/wANdLSh0AAEwAWABiAf4ADAK6AAwC7gAMAAAADP8uAAwAAHjaPY+xTsMwEIbtOhTyBkgWkk9WOlSu2JkyJJFQltAw+JYWpFYifQckBlg88CzHZra8GIKLibrc/fff6dN/UQjXRpF3/kvKT4zy9yOK95tvkQu1322ikM6YeqhIPvGwcGysgZVypiFVNFtv0QQT7g/BNObl+UBZkTovjgFvDYneD1wfPVCJ+iyPiHfMySZOljgBmXCaCadEYMAPH1241pBadf7B01ulqaxQA5iaxs7TWGlA5KvlOSn31+F6znzJmZdrFlf/lJ4ZjMAQ5mmxAhpD0IE/SY6FKMVs8KfTjSrqKMsurUoLejIsWOAcWDE7d23va04CuPkDTupibgAAAAIACAAC//8AA3jalVZbbBtZGT6XGY/Hl5nxzNjj8d0ee+z4Mo49tifOxXaaJmlpSJs2TbNsO92WtGpLd7e0W4oWhFaq2GoRICQkSlfcHgpCSCDRF6TlERXEW7Ww0m5VgcQKLTywIO2uhJbW4cw4SZPlidjHjuOc/3z/9/3n+3+AwFvwPvwNegNgwIDwIOChIe1BNIUQpCoV0O+PN6S2GTbJemu9tw7vf0R+AIBAA+/BSWiSfdyAQQBSGOIKqIw3ClkrCyvDfwuQeW8JAAS+TV5Y9FvynwUQHQQTUEMQsBo5Q6WcEx4Lj8cbWc0yJdnDcNB5aj1s9SB5tlu6lvMw5DezGYH4inLln+GSspgUY7TtDXISn7aUqDQzGV80/KVjmn3pCvxlal9JsZJio6jVc3E+XVCitWi1FBRO+YNHHeRlAPCvSMYckAc+lqVYwHK0jyZI+k66WU3SoIbJQzIlaOLcxitoeOfMGfTqmR995zRcvYvWnvzMXW88uY+mnIgnSYavkogOgz4KegD0YNbjRBTc5JxwkmZl0bV3bp67+Y6EFHT2yQ/Q2XXCTmzzQ/h35AM8mAbFQbQBJnwgVQKAUtkUO4EFZFA00kZa9CujeIUch8JyCpnNHupDmYccZjRL46CWM1C71SNfRJS95KUQbCb6HY2PpnitW4nRn2eTyONl4IkQip5saFM1tXLkxf1iSkZ40NaP5kONRbWwOKF9xKpVTVRD3rQ5m7um1b7pzY+VgsfrTTHf0loHKhKCfp5t1SPhU7xf0HsOH3WS0+9JTmkQG3B+IGKQENkE9iLFFXyLFIPAdfKImM2OxewFD+8pVcU4aMaXppW6FkpU1fqxmXxh8cK+ci8Bf+znCv3j9aVP+YInvFS0daQ7+9J6y+dzqo2cjb6C3gcKaIHMQBSAhoGRYDW2xRjYj0ough0MI4Y4PGKzY/Ww4pYffMpmZ1R8iimZ8NcL7WxdDsUln5ytRlNNWYjLgUW/QK1jlkbhw4eMhfFovayvdsxnw2jOho3BpxU5ZLQ6Ud3Kh8KyUGt3P2ueTgu1UKmpTS6Vl26W9Xy9AfdvY/cQ3lhQBPlBRAZxD+AoDLQ4q+EQSlE+BEaVIDyu7MKf7UGF3J0sB3ezqY/IJMr/tGM11yRII2hT9PAOgoeX0wsVvrKvfOVL+YWL840DdQWuGZOH5jiOlprRAO9dmOVCaz7/Czdal5+ZSLUWiarTRNq/oo9BnPAaCgKeBTwC0QAbZXjM4B1WXVwElnOPTWZU+aZ7n11h31Qj1ZSo+G/xr9m2/TL3ZZ8ohbnovpqc59BdX0pc7C4Nl+G9JWPWSHPRGEM5zCibOXSQMBMGM6AwCOdBXABVGlhxf5W18AwOosYuYUfUGGhbW5eTHpQ47EhatFIESqcP/1dii0gcyhiJpBESE6Kvb6YmFS2peqvzp6fEmlENhY2V/PxJMYBiix1tfydn1DLH6l1bRuIJ2Ek0ChE5JNZbVqx3UFG008M/63NmkvYF2VUlcmjZzMTiraXm0iu1TL7R/szIRQGqkmp1OBXDQPUDVWQxKzMqBsi7t1ZlhnC5das55HwwsekCR9XAhN2lPeO18qyRoDv29+0+ih9rHVuDl/KTww+hHMvzxU5pcp863ETvDx/o+gmH1TECoYQeut4vD/weSFOQxZhxnJyYzXjDJGdYRL5b9mU7fSlyCQ6vXiKonX06QY0BP2DIDgaPdow23LJ/aJMvR9nheaJaA+iDSBQUfaCYZgWSXxbXcJFkyGxluDfHzq4U9+RrmcwoYWVkaXg+OGPPskWtPFWU8bQ9h+hivjhZUuiufYZZD6DUmtFZ8JdWu+l2IQxvlaaGj2CrIqer9enJwPADOBPIejPVyvRsZBPAP1QWaoVm0ajI2vhTbXwgCeIDPgDiEmkVERwnsNkdYRzInj04ebgLJ6oy9IQ9Q2Gz7Cjjads2uy6gzLOtpVPwc+HxGNGmJKnBslmcmks8gb+zVszyypYTtNx6HyNOEFZBQgAJGhQSbIGYWJqKPDWCT5Q73LEyaLn91DWCznYTeCDljERhKqIVuFQjn5mUi8WNaiV/bvD8FytjxoVu89h0FlbTnWIkFtHONxPtMTUmFzca8y9X8qUbz89dHzO0ZHeVULP5r03DxSiBplO9PIgRp835Y+wYNrDsAPyk0+4Y7S5w5D46HkEMYos0B+R0uzcuEpeNaFWlO6YXNmrNxOFuuVsIM2jGvo4YlkHrIaTYvdo8sa7+9Ny4aJhWPG/mhDH9pQPHv9VM5ENqmh/+BelstdXkl8ca6fb8SFX4c5dZacBiKPrYIBZd99rVlPaIqMDvEo+rzhoxum2f8Tj6nawH5SD8BeUpT80q/4Fv60Q2igZw8zHpfF8l0SsgPRBVp/OVRLZE7ClBeba7+K725yF0UGGZI9LpW7bUbhnUThe8qE7IY1ZMN/RYobuQzS2MiaWOUuu5f8l35zLJ/Xl4NxhM5MKZRLLQ1Iy+HvIKK6FASY9kU8lCPVPq5kNB3qnnaYLtJ+g2yIHcQIqDLAtEALIiuYxJzGy15qf1pLlijZoJ3rJJYpmW2Se2Dm9/o4Y9NN4vZTmOVWMqk6sngl66cYW7qp7LfB3ee5NLJ1Wm46WXMWk74UxJFiz1H0tf0O4QJH1S3QfgkMwH5GYpgEEsw6Yx0QH5dt2swvZMQ+rXIl63u7T70IR/Y4gUsfXplWfYKXsGU4KaFTUroeh+065UVsrm6iGtBuPDt/lUQNGUgJpUDpkfOEzMk/LVyfkMmV09kGUwcgvAmf0wafOk0eMXjmy00LsbcDjcgN/b2oOvkz28MzXSZGbksQ978NOp0ZkYR7udB7Ivl9CjFydsDT28qqE/XoCvD8+TaOfd99dJxM2HpKeVScQwCA28AUD7w1hw45HcFYfz7ZKwRmEfiLlSIxfSJMGr+PTZzNGzU+hP505lGhkBU8s01Rmg2PAivO04+014HzW2pnp1EKQ8wEMjmqGx49QOxY+ER2SyJ3IqZH1842vPrZDlTvf/9+53n7t2Y5Isd/d/AYZDIikAAAB42s3V247bIBAG4JHWzBmwc+z7P18fosxmpcqBZJNWtcuVB/yj+SwZAGAGgJ8iCdIHrEf6/Xi/tFpsQwaTCSZME2LLfjAiwjS1Cb5Lfr07mvxHQ0dWfNuK63iDflnlGyvidlZTBHxinfru1t9qaE2EE1FYlYjCSiiAO1vdqLfS61brElEkonSzWlhTangdWom2s2YnoOkd67o5H1qRKTG37OTMHFYmA9rZWjL3Vn70d/bW3CWiQOEk8mkVkbAK+dDKvJ21FgZ+y7purgytJIw3aw5rO5+EM/DO1rlKb5XXrbVLREEqqBrWoqph1QdWke2syywg6bG1P0/Wzc1DK6uQats21bC280mlgOxsPSzaW/V169IlomBTMgvrbGZhNalDq+p21uNBQe+t9sy6bu7QJaLgdpW5h3Vx97C6zjBimW1nPR0NFB9b6RvrcWgVN3Zv2+IhrO3ecV12t55PBnZv9WfWdXOnLhGFZOecw3rMOYc12wFGLPftrJez/5X1PLRqdrlZT2Ft987/YL1eHPzemh/dMB0LLl0iCi1ZSvm0llLCWvwII1bO21l/XDM4/bn1OrRazVJr25bOtdawVj/tbv0FOwgTlQB42mNgZGBgAOI3esdexfPbfGWQZH4BFGE48EnjBpS++T/8vxKLM/MiBiYGKAAAmgUOOgAAeNpjYGRgYF70XwlIvvgf/j+QxZkBKIICGgGPGgYiAAB42mOSYwADxi9ALMZAEWDSYbhKrFpGXwZlBioAoLsnk6OPeQODFh5/xJDhdymwe/Yw6DMlA7EOgz5jK4MNkC0OxMrAsNWEuxnIZq5kUAaJg9Um//8AFm8Fqmv9/weqzx7oN1dmRwZXiD//32KgIgC6rxmEGYYdAACFLRiNeNpjYACDAAZGBm4GAwZmBiEGV4ag/9uAZAiYDAOTUf9vA8kEMDsZTKaAyTQwmQEms4BkOEP4/3cAb2oa2wAAAHjaY2AgEshghYZEwEo8cBEKPIALMmoBYQbjMSZRpmCm/Uz/mKXAUI+5l/k0iyxLBRAuZ/nKasVaxTqFdS8QviYOsnGxaQ43CADky0q7AAAAeNpjYGRgYHjBYMfAxAACEJILxGAMBjEBITgBjHjadZDLasJAFIa/eCuVUujlAQbpQhfKqMVFdlFUAmIkzcJtTEUDwUiIC1+hD9OlT9EH6MN00WMzUBftHIb5/nP+OXMBbnnHohgtmQVb1HkwXKLGs+Ey99iGK9zJjoKrXDEzXJP8izityrUon1fDFo+8GS5xw4fhMk98Gq7Q4GS4Knf7MlyjYdVH6f6YxZttrppRS/W0Higny+PokIT5Wk2TdBUmyt1FnYusm4dJHE28eTBzhn1tB8F4ufD8QOtuR2v962wXTkak7DmSEbNhS46iSSQvVfTQEgMhR+q5OCIOJITCa8lOhVNWohNRLjupd/7xurKefef8BI85gfygw5C+nGGLChizZCE1X/h8cle66Z/4q2f7suc3RCBKcwAAAHjaY2BmYPj/BYirGUQYsAAAWrYDhQAAALsAAAADAAIAACsrvQACAC4AJAAaABAACCu9AAAAPAAvACEAFAAIK70AAQA0ACgAHQASAAgrugADAAUABysAAAA=');
  font-style: normal;
  font-weight: normal;
}
@font-face {
  font-family: 'ArticulateBoldItaItalic723309A8';
  src: url('data:application/font-woff;base64,d09GRgABAAAAABGUABIAAAAAKSQAAAAAAAAAAAAAAAAAAAAAAAAAAAAAAABMVFNIAAABlAAAACMAAADsZZd/f09TLzIAAAG4AAAAQgAAAE6GP//6VkRNWAAAAfwAAANrAAAF4G+fdyNjbWFwAAAFaAAAAFMAAAC8BPkFyGN2dCAAAAW8AAAAHAAAABwHqQEtZnBnbQAABdgAAAD8AAABU8mgsZtnYXNwAAAG1AAAAAwAAAAMAAcAB2dseWYAAAbgAAAGSwAACEzYVg0faGRteAAADSwAAAGPAAAOyOjPy8poZWFkAAAOvAAAADAAAAA25KmYVWhoZWEAAA7sAAAAHgAAACQHQQLGaG10eAAADwwAAABnAAACmjlBA6ZrZXJuAAAPdAAAAEkAAABOAhYBxGxvY2EAAA/AAAAAQAAAAdJg6l6VbWF4cAAAEAAAAAAdAAAAIAL2AYVuYW1lAAAQIAAAAR0AAAHmsSobQHBvc3QAABFAAAAAFQAAACD/kwAycHJlcAAAEVgAAAA5AAAASxeksSZ42mNgYHjBCAQMqECSAS+QhAEoE6geTOA0gYB59AEANmIC+gB42mNgYLzDtIeBlYGB4QwQMjDKwek0JqAgEwMHM1CSk4GlgYGBmQEJFFQWFTMoMigwLGB691+PwYN5OcM9ALn/DLUAAHjaHcxTYNANHEbh092qZdu2bdu2bdu2bds2561Vq4a2pRm5xd/3fv9z8VweIBnJ/g9XklwMF1zsH8lJLlOQwv6SkpTSFVeZilQyNantD2lII9M6piOtTE86mYH09puMZJCZyCgzk0lmIbP9IitZZDayyuxkkznILnOSw36Si5wyN7lkHse85LYk8pFH5ievLEA+WZD8shAF7AeFKSiLUEgWpbAsRhH7TnGKyhIUkyUpLktRQpampH2jjGNZSslylJblKWNfqUBZWZFyshLlZWUqyCpUtC9UpZKsRmVZnSqyBlXtMzWpJmtRXdZ2rEMNWZea9ol61JL1qS0bUEc2pK59pBH1ZGPqyyY0kE1pKJvRyBJpTmPZgiayJU1lK5lAa5rJNjSXbWkh29FStqeVxdOB1rIjbWQn2srOtLM4utBedqWD7EZH2Z1OsgedLZaedJG9HHvTVfahm8XQl+6yHz1kf3rKAfSSA+lt0QyijxxMXzmEfnIo/S2KYQyQwxkoRzBIjnQcxWCLZDRD5BiGyrEMk+MYbhGMZ4ScwEg5kVFyEqPlZMbYB6YwVk5lnJzGeDmdCfaeGUyUMx1nMUnOZrKcwxR7x1ymynlMk/OZLhcww96ykJlyEbPkYmbLJcyRS5lrb1jGPLmc+XKF40oWWDirWChXs0iuYbFcyxK5jqUWxnqWyQ0slxtZITex0kLZzCq5hdVyK2vkNtbK7fI1O1gnd7Je7mKD3M1GC2EPm+ReNst9bJH72SoPsM2COch2eYgd8jA75RF2WRBH2S2PsUcedzzBXnmSfRbIKfbL0xyQZzgoz3LIXnGOw/I8R+QFjsqLHJOXOG4vucwJeYWT8iqn5DX5guucljc4I29yVt7inLzNeQvgDhfkXS7Ke1yS97lsz3nAFfmQq/IR1+Rjrks3btgz3B09uCk9uSW9uG1P8eaO9OGu9OWe9OO+fMID88efh/Ipj+QzHkv97AkBuMsXeMiXeMpXjoF4mR9BeMtgfGQIvvI1fuZLKE9kGP4ynKfyDc/kW56bD+8IkO95IT/wUkbwyryJdIwiUEYTJGMIlrGEmBdxvJbxhMoEwmQi4ebJR97IT7yVn3knv/BefuWDefCNCPmdSPnDMYkoc+cn0fIXMfI3sfIPcfIv8ebGPxKkkWhu/wF3Bst3AHjaY2BgYGRgBmIGBh4GFoYNQFqDQQHI4gCSjgxODM4MLgyuDG4M7gweDJ4MPgy+DH4M/gwBDEEMIQyhDOH//wN1EKny/+P/HwlDsFuIAgA/XTSjAABiAGgAbgCJAgMADAK6AAwC7gAMAAAADP8uAAx42j2PsU7DMBCG7ToU8gZIFpJPVjpUrtiZMiSRUJbQMPiWFqRWIn0HJAZYPPAsx2a2vBiCi4m63P333+nTf1EI10aRd/5Lyk+M8vcjivebb5ELtd9topDOmHqoSD7xsHBsrIGVcqYhVTRbb9EEE+4PwTTm5flAWZE6L44Bbw2J3g9cHz1Qifosj4h3zMkmTpY4AZlwmgmnRGDADx9duNaQWnX+wdNbpamsUAOYmsbO01hpQOSr5Tkp99fhes58yZmXaxZX/5SeGYzAEOZpsQIaQ9CBP0mOhSjFbPCn040q6ijLLq1KC3oyLFjgHFgxO3dt72tOArj5A07qYm4AAAACAAgAAv//AAN42mVVfWwbdxn+/d7f+c45u46ds+8Sf13O59zFviT+uPhrceNbuqZNFKdNM2Atm8baCqF2pFUnAapUdcDIpMoSrRO+VCZNFMSEViFExCCqxiQ2QAjBBGLwF/8gNsrHEFNLJdR4vGc7pR22fDpL93ve532f53mPAGnT1+hPYJswIpCI4+d5yvPMwwGjnGWRRiNfkEp2xMZf+/ze8/S1/+CHEHj/Lbx8pXvORyRHBOA5nyiIIo9nGla+QHVmS6Ym6NSW6Bb30h+s4c7vj16l3756EWY7b3bee/FF2N6Zx/MRRFpAJJFIxCJpRw6A4YF0kHJcWjT4MPNxCUZ6bKzg3eDdfGFs2rCoYBdnQerflSvhAAiRJI2EA5xFJbuYBPrVBcfOFlOOrY7NFGtj9cbhljxe1soP6bUDC/uGf97+9USzpv05l/6FMJKjB634y4V9amUyyYN3uW4fzMcDHGwPjTcIoWT/+7fgG/BTkiaqE0qCFgCZgSaLGj/AYpzLzaXmkqNTVE/xQgCpJMEuVoQA01NTUJouV2apXZQVuBhftuuPm4YRtRcLCwty2Moae1Y+1TSqpfKVJ+1P5CAnyYZpPF3PLM8a1joveKh99PyBI5dL5eqgRICoOLMbODM/iZKoExBA8kBEEiP8HndSfTJIZXoKLMrc8eCAXE790UBWrSxPFU7ONM6Nr7Yrpdq1k//a+G35zLEq/VZmNit3Uur46qXHNkq1GmyPzD3jTsCt2cSaPrcijgjAwxEQvT3Ng3etbkVNsAVd0ARN0qDa+Wf6lnw7Q8PDnY9t0Kuw9PLa62sI0Uez8XYAXefrQXkF0duHcv3jAjEdYWK3xm7Kf3VaG/SzLkLnVz2ERVTkLVTEREWGwiBxAYgxSMfENEqSvDcF6/8UKTeoXtGYK4txnyrfzx4vzh43Mtn49MJkIu4zNxUaOyzl7YJ0/Tu1SvmFk7XPTIMRHR43Ms/MZRYro+D50Vrn816/wH2z/dGvVcozUrjf2Z+6c5IdvxcY5xGJ6OP5bjLcaGjYFDZmM02yYaXldN52Wu3WDI3OtGjR7a7zNo26HYbwUu5mbNARqMh4RlkvkzYev9beaPcmoeDll3jrIQGH54Dgk/gUqpGhbhW61Tmx2bpAhzBwW/3Zs5/h84Mk7IgDIof8Bvlecl1w5KdjfN3h25JNbVbcfA46r69X4dkvbL6TAyrdhLmdV7u/7c4AveNijmDX/+h2HXK8D3TsAu6CYcMf3mrDmfUvf+9LcO45UHZuIql3YQg97SbsNuoZwS2AigYgzsCMiyaqqXHy7gbYNbbxgKKVWdbz9/1JQ5ufOLy/fsoIRWWzpI4vJhUzEWzP18uXH3U+ftCIKtUfrM2cOpSj15efmG/qTxWyD08oalKpH2gqT7xULxet5mmn+vTk2bXR+XPI0N1UK93UxTADg5g6zgNyRJTvi521m7ruenK3EgZQ7+2jH0tadtiaLKi1iZF24cjphw5XW5ufLpw+NkNvx1KS8LvgaC7nPDmrdu7AtldfIP2ax7vbMUMSTkiAUaypp8SIqPO+ftUPlL23CxVJN6eYOUX7FGQlSembsmYOzZn5x1basdJSPqF75zYM4PgBwTsSru5ttV9xjuqaCVwssYfdcOYzjxTiFGA01fnbKwMjI7Lg9XX+CNu+UGifq/ujyO955Oe+PUQOeAI8E3n+f0q5ymPc4OwbF9sX3xiGGCztbMHSGp49gor/Hc/G3aSEwSPGeT8fYt5eU+7hABX4fkrRya7ccldtin/hSqiYbrY+d8ErNFuHeKGyd3RGVlODhy7RxPKpdPPMmlrX6Cc7lxNFpbFPUtSj8/QsVj1NCNfYdb+n733+Pve7ZmW21P/Ce98V4N/XJ1oR+MsNBneuwNTOb9C0N7vmVVyNMthHG97F91eOjKJzqcpoNiqqYs6b5Xws3evnA9Zl93pRAkzQK/qD5pUVjN614uTwWNivhMSsmZgKqvoJ6uE99MIeSK1Om04uOm1pq7nCsvbwOrVKB0Jhv5mzR8pzckg99kU+kVIHlvLjicrK9OIlS0vpBh3H/tFR9IcwiGwlZ4BB0Cv6uCDXs9HurhykulSxBbvHhH49MOyrr4by64/7nx0C5SMTvqifPu9hH1p9h766/6lCHRj5L1TfoysAeNrN1llu3TAMBVACqcRZg/2m/a8viyj9ELSVAcd1vqRvX0BHokkBQAOAT+YE6QPGleDbhTljSogRS4yYIENC4H8/yUPgF0yxRH5mzX+slEOWEWR6q2psdG/N32cIA5iJIpaFOANCJtDhOGa0muFla9QtY2berMqMIUMGO7amOazusdH9ueOJlWjjcsTQWBBos/pw9TNaS6HLVmEWQpHN6qIUbYkEynAcM1prJaC9lU7+cWYlUo0YFbW3VaEeW/Mc1tb4stVEjMlss1YzjhbM9h5hf69+RmvvDLyvMf4PK5tFjJv5l7UfW3EO67LIZaururD7Zu1eJMaNOCxDmc9oXVcB2VvlpJ+ZFZVSIiZLqRrjRgusw9XPaL3d4lLyz6wRk7W0L+vt2EpzWO93Bd1b9aR3u1fTWiOmt9osRqtVuA9lPqP18bDL1ubeTFvbrPfW39YGj2Mrz2F9PmOje6ud9O5SulvvEbNHXzyeEd7hOZT5jNbXK6x40Vrr2xoxe/bV4xkR1tdQ5jNafwNRIhJCAHjaY2BkYGAA4Tn8HfH8Nl8ZJJlfAHkMBz5phUPpiP8R/5VY7JmXMzAzQAEAPFgLqHjaY2BkYGBe/l8JSL74H/E/jMWeASiCAlIBj80GDQAAeNpjUmQAA8YvQCzGQBEAmjGJYYAA06X/15iSGUSB2JXpEoM8kw6DPNA98kC2F4gP9JsgkjvFmTeA5SSZuYDqdRhEwWYkQ2kdhhCgXBCIzfyCIZtktyQzaJIVfq0Q+0cBCAAAUk8TEgB42mNgAAMvBkYGLgYDBmYGHgYjBtf/24Ckx/+rDOYMRv+fM9gCRU4CSY//txkcgSK3GZyBIu8YXIHsk0AyGajeA8h+BwDChxfMAAAAeNpjYCASyFAEHRmmMNxmFGW0YYxlXMl4jvERGP5iUmFyZZrGdIHpArMCENoxVwLhIpzwJ27IojYKIRAAT+87BnjaY2BkYGB4wWDAwMwAAkxgkgvEYAwGMQEf8QF/AAAAeNp1kMFOwkAQhv+FglGTHox67sEDGKlLuHFrCWATQgnugWspBJpsKGmWA3efx/gUPoUP40+7UQ66k81+M/PPn80AcPEOgeo88FYscMVOxTVc49lyHTfoW3Zwz4mKG7jAxHITd3ilUjiXzF6wtSxwizfLNc5+Wq7T5cuygyd8WG7AFbDcxKNwB/n+WGSbrfFaadsLCpOlB52YtTfW+TLRXrRL/bNqmOuVF5lEZ+konqpJEPZkX6nhYhbPlZRdX0r5K++c5JUaA+TY44gCGTb8v4GHFlK0+QasGtZTHKCRkNesjsk5lsw1swg79v1/tCGVGqtSZ8qJk2KEGFMobjGgogfJPSvGEAvM2JuTJaNLX1nGX+6dH/cz72+qdE3yAAAAeNpjYGZg+P8FiOcwGDFgAQBgIwPEAAAAeNrbzcDAwMLAxMCgrb2XgZlBkUGKQZiBm4EDyGNg0GFQYpBk4AfzGFF4TEi8XUADWBnYtQEqWweOAAAA');
  font-style: normal;
  font-weight: normal;
}
@font-face {
  font-family: 'Articulate Charset1_ 5d604EF1F5';
  src: url('data:application/font-woff;base64,d09GRgABAAAAAB/wABIAAAAAPRwAAAAAAAAAAAAAAAAAAAAAAAAAAAAAAABMVFNIAAABlAAAAC8AAADsR5KseU9TLzIAAAHEAAAAQQAAAE6E3Bx9VkRNWAAAAggAAANrAAAF4G+fdyNjbWFwAAAFdAAAAKQAAAIUU05U0mN2dCAAAAYYAAAAHgAAAB4BUQeQZnBnbQAABjgAAAD8AAABU8mgsZtnYXNwAAAHNAAAAAwAAAAMAAcAB2dseWYAAAdAAAARdwAAGaiPeD/OaGRteAAAGLgAAAMLAAAOyKlGjIloZWFkAAAbxAAAAC8AAAA25E6UFWhoZWEAABv0AAAAHwAAACQG6QLlaG10eAAAHBQAAADZAAAC1ob2DaZrZXJuAAAc8AAAAOsAAAGeDLYLZGxvY2EAAB3cAAAAlQAAAdL/W/khbWF4cAAAHnQAAAAdAAAAIAL2AaJuYW1lAAAelAAAAQMAAAGJ25Vh+XBvc3QAAB+YAAAAEwAAACD/nwAycHJlcAAAH6wAAABDAAAAWW+8hrB42mNgYHjBCAQMKEBSEokJBjAmmIYKMkAwjAcSR9UEBwgBBnQAlmWgCwAAnVgG+wB42mNgYLzGOIGBlYGB4QwQMjDKwek0JqAgEwMrMwuIYmlgYGBmQAIFlUXFDA4MCgqyzMv/KzGEMy9nuAcApNoL8AAAAHjaHcxTYNANHEbh092qZdu2bdu2bdu2bds2561Vq4a2pRm5xd/3fv9z8VweIBnJ/g9XklwMF1zsH8lJLlOQwv6SkpTSFVeZilQyNantD2lII9M6piOtTE86mYH09puMZJCZyCgzk0lmIbP9IitZZDayyuxkkznILnOSw36Si5wyN7lkHse85LYk8pFH5ievLEA+WZD8shAF7AeFKSiLUEgWpbAsRhH7TnGKyhIUkyUpLktRQpampH2jjGNZSslylJblKWNfqUBZWZFyshLlZWUqyCpUtC9UpZKsRmVZnSqyBlXtMzWpJmtRXdZ2rEMNWZea9ol61JL1qS0bUEc2pK59pBH1ZGPqyyY0kE1pKJvRyBJpTmPZgiayJU1lK5lAa5rJNjSXbWkh29FStqeVxdOB1rIjbWQn2srOtLM4utBedqWD7EZH2Z1OsgedLZaedJG9HHvTVfahm8XQl+6yHz1kf3rKAfSSA+lt0QyijxxMXzmEfnIo/S2KYQyQwxkoRzBIjnQcxWCLZDRD5BiGyrEMk+MYbhGMZ4ScwEg5kVFyEqPlZMbYB6YwVk5lnJzGeDmdCfaeGUyUMx1nMUnOZrKcwxR7x1ymynlMk/OZLhcww96ykJlyEbPkYmbLJcyRS5lrb1jGPLmc+XKF40oWWDirWChXs0iuYbFcyxK5jqUWxnqWyQ0slxtZITex0kLZzCq5hdVyK2vkNtbK7fI1O1gnd7Je7mKD3M1GC2EPm+ReNst9bJH72SoPsM2COch2eYgd8jA75RF2WRBH2S2PsUcedzzBXnmSfRbIKfbL0xyQZzgoz3LIXnGOw/I8R+QFjsqLHJOXOG4vucwJeYWT8iqn5DX5guucljc4I29yVt7inLzNeQvgDhfkXS7Ke1yS97lsz3nAFfmQq/IR1+Rjrks3btgz3B09uCk9uSW9uG1P8eaO9OGu9OWe9OO+fMID88efh/Ipj+QzHkv97AkBuMsXeMiXeMpXjoF4mR9BeMtgfGQIvvI1fuZLKE9kGP4ynKfyDc/kW56bD+8IkO95IT/wUkbwyryJdIwiUEYTJGMIlrGEmBdxvJbxhMoEwmQi4ebJR97IT7yVn3knv/BefuWDefCNCPmdSPnDMYkoc+cn0fIXMfI3sfIPcfIv8ebGPxKkkWhu/wF3Bst3AHjaxdHLSkJhAMTxX1nQop2rQOFrn1ltshaZqZFidIVo2clLVws1sxY964GewCc4HXyInGH4L2dgsCCThlVLiyspfxxadiBYt6FgU9GWbTt2lezZV1ZxpKqm7tiJhqaWU2fOXbh05dqNW3ci99o6unoePHry7MWrvjfvBoZGPox9mvjyHbJhLeRCPknSHXPtT36T6X877sftOIqj2Rtz1B/jt6JGAEwAWABeAGQAagH+AAwCugAMAu4ADAAAAAz/LgAMAAB42j2PsU7DMBCG7ToU8gZIFpJPVjpUrtiZMiSRUJbQMPiWFqRWIn0HJAZYPPAsx2a2vBiCi4m63P333+nTf1EI10aRd/5Lyk+M8vcjivebb5ELtd9topDOmHqoSD7xsHBsrIGVcqYhVTRbb9EEE+4PwTTm5flAWZE6L44Bbw2J3g9cHz1Qifosj4h3zMkmTpY4AZlwmgmnRGDADx9duNaQWnX+wdNbpamsUAOYmsbO01hpQOSr5Tkp99fhes58yZmXaxZX/5SeGYzAEOZpsQIaQ9CBP0mOhSjFbPCn040q6ijLLq1KC3oyLFjgHFgxO3dt72tOArj5A07qYm4AAAACAAgAAv//AAN42p1ZCXAb13l+7+0uFsDiWmAXi/taYBcHcRAnTxDiTZkiKVGmQIkCKYqOIrmy6bp23IlrO7EdtVHsaZO6rTudxNM6TiZNpmkmcRy2nenYUeImTqv0mLapO01SJz7rZGo7yTgW1H8XAEk5TtJWGKyImX3/+4/v//7v7SKCLiKEfkp2EIVY5G/YMEYcyxIWGVjaQGcclx2X0djYW4X+UqUkqjJVurhtXbFub29/Gf8IEfQxfAk/0F0tNiwGFrMGwtCEYDqTgYWFfhes09Z+rFlv4ktvwD+EMBKuvhc9hbZhna3BEkRRNCxAmUK/JNdKNx0f277/DbhLQc9jFZd276IJpvS7apWoqGD8/Pw83LUMEXRsORpGzX+iG+s5vQzOInz1+auv4zz5Ctxlb7CYo1hKs6V5KMmu0ljzh00L+XuIKHX1dULBfSJKoXDDacd+Bif8XII10xHaTaNOXI63HGAel3NEjtmIKIRIqVina4INfudIpVyH3yGCH7aGigmlFLJaQiUlkA46zfQ578Dx8QMnBryB4dX6yOpwAC/Vzh4plhZPFyo3LBb82cHhgcTMvTeMjGzdO3vovo1qdeM+LWPn4XILZNqgRWngGJah9CghgCjPqrUSj603Vv50lcysTXzoyjSsKMKKVyASBfkatjhGNiwiTmR9tIneC6FUqeNanarokRhYtY41x0UIhLVRbFQsmlRP9vhczp0oBjJLMXP4xFhleSgcqc6qznAw7MKLNxpj7tT1K82sPxW0+50r1kCoMpNOLi4uqM6gz88f0bzvh8vLuvfehtWAoZA05miWoal9rsg4CnV98SZsbn8a75B3HzkC1VKgHgaIgkcJNI/UhlfCdTvOcHU2QA3SE7STNtMFWtELo5dGt5WAeFQb1SlMldpXJ6lOufaVqVbJ4V659KhDFP4jb7oWElIxUVTKoeqc6IqmJSEdk9xqOeyV3ea7lfHVUt/RiZSUqoYaE4HB6wfLS7WAEMv5vOWM/0uxTMhjs0uhVMSXiThH8cPuqJuz+uKSEAsF7a5IKNb+Qulgv8dTPFiMDeZiZiIdGw8N54OB7GAwXklHbaZgtg5YzAJmf6LHXkOphjeCJTtO0QwuSVwJ8JiDoJ1OkoA2fauTxszPorIqdaNVayGobZ1UWBu+BqQPOsK5UDgXdtiCmdDY5DnfgfPLvKrGrTb/qJKf7fcSZa6vuFDxyyNHCjMnygL+jq+c9nuSlZCnP+Vbys1cPD9JGYzMqs2eml4rQbvERpZytZXh8ND6HQji0DsUt3WWiDR4GjNamzIMMSDGQDN7NOPo9izV7dvtbfwgdC9BBwE/T+vdq6JYQwxgWbMgsxZip2laovWW3yu/ZsMlGADCQSzrZa7jt0H8qe2HCorg540tkysoRBKi3OcpLLhYqVlLL4zEt7cJX1nqk+RQiBc9vlQiLsmTcb/i4TyOdc7tyU+AVxYI7iuAaoLMyNUwY8zQZs7AmVjwYwxoClNRlxplZVzC+MxF7D4z0/7UzFmcPotVstZ+rN3+7GfJDvQqpWWISGDJjCSUQdlGwIHDDA46MU0HuTCboDia5nkqTHt0oDsua6FmHF2sKxksaqXVcN79U8N4BvMdWBtYMYTxZ05cP70oj2Z9FiFe8J+pqeMF3+3BxpmDj//FeGvEv9S47tiXxwdeMfv68IZf9Vj+hfVk29/OThe8ZMeTO5Cem3cQdlXr5gr05GSPWSKYcWM7w9lZP7TiXjsnbNQezNwSm8P7qJLUJDIpZNKq/ehvbpRrmxcOJxcVozyjjJ6eVlIzGzVXOhW3GaxGM0PKGxeWF+9tla38KcGVnjs9VL9hVmVMFuOpLrbIQ93MAV+z2MFgp4NzsgbKSXM/y9d6Uqq1vfSQjDpxsvqes/dcPFc+dfHY1/924cINQ3h9ZGMifuVHdz3QvH81S3byzbsh7hYE/z3Yi0NyQzBhxGAjTWlAxKyRpjU+1mHc7cMSHxV7nxa+0P53bGr/GMtkp/lM8/tN1JlcWMOPCYUaPIZaIxifMH5phCh2zxgMUc0IL4PBL2KqfWUL30o2n2m2nwRbqOMX+TXdr2TDw2JCcxzFmVmGJQYDxdDIZKZMmrmORR2aUV6zBy7Clzjan9vawgtbuK6ZbD+L4wBKsAvFRn+lT3eYORRHWLI7c0qwbnVLRy9GIvBUGu4TkNSwWDDDuVjkckH+Mz31kNBJSFErXQ6C1Tjtzh8siymBk/l4n9e09eepqWKQYVcYRkiUwvg/r/xY80EL8Ntgm9E6jNKm+64Xb3XciIrNLRwHVz7ahPuPQ+5W4H4b5NRp41jIhJU1ARpMtJXqqpKxztSUKfhoWfBjSMJ/k+c3nydbH/+3f/44WbvyqP7dufKXZFLLBdEx/0+AeRcwkK4LvAyWvUBBZjpEC79QF5C36wJyo1RtHhheGQx4a816o1n1nCus3jk/+97jxeyxO5cO/caxPF5PbyxVcodOlYqnFwrFxc3c0Q+cLBbWLhwDTVCrrN/fw75Dx74XECmymIfhILg4geWh8EIX/nswwj1+6OFf1jsAPxbMDfgPr09ddy41tdp/auuJoVOTCn4hlgtaX5sYGDpcdLdfBA4oLup5uLubh0wnD0EGq0FOhTzEfnkeDKwkq9fOn3dIxlbzj+98vy1g/8UJufOT6kd+nZB3yMmUnhMZKQ2JwQ5oTJfM8QBKBzSpi/buZaWXlh6ButQc3k2LLgeAOCUX/pPF8ROr4aoqFX6F71Pntz4zsDmX9ibLfl+Iux//tNr/j7ZAsh15PRFsf43s2NIHR+Sq6mWIKS61X9BQnIcOuQRZ60fBBq/iiNYkETZN+8EXnt6nW7p90pvVmozJUddwqEEU3BKolEvuodPz8pxsji7GPAXVywVLyUQ9640MHy6mD0VsymB0eLwynJ7u9z8VmxtVndxJm2ALpAOuWCTidCRyw8nMdNFn49Yc1nxfvOQXkqVxzVcOMhiFDLIau1OYQZghoDc1kb6vtJAkGdQant36V+Imm1c+SjabWv8R6L/vw2o7EhpmhkMwF8ysgd3tOr3pqJKr+6Hs7/sD8vAH/uGmT5CHHvx98olzuqmdK58iK9q3589vg0WjxgCEM7L0ri9jHUew1sH4nq32D267/PXbcFxjMPx77a/iQQ0ROcj9d4gZOdEYyjcCfahiRb44nCZ83BhXYUaHjDBXkTpE1H0c2ZutMWU/gCtSRb52rOWojqagNMQEsSAKEr7bJtvjY3m/wxdzpWsRq5mYg8liSB6vRAqzR+VU2o4N3mJf6ZDAWKPpcmToUE6gXyOcJ+F1hiWLP5l1PjluC7ht9vhornhAtWMs5VWPzC+xvN0UHljIP+0MBmNabEvAShXyKijENChEjxVJoJglLsxFTQpjjEZJhHZSe3Df7UvlnehJlUVtJJQ6Agl/87qGOqg4XYkBJVJOCFteEP7RgUzETI63iHtpYmC56sekuRWtTsnxyWo0VJnOV04fyts9IfssebX9tXguM3NSqyBoePwIVCCqISqIKBeyAiszHsp4jV7A1+iFfS5WaxJ+xFcPDaxPq/LEZt034jNW88poRuKTjUI472FNFlNqdnOgtjmb5kwL7nB5SglNDiYcluUuAohrf5a8DALuTnMpk8wYqRCNkimSpLuyatehjmDsZelnSq/NHvwFpzKoTs7w8UpcHYzzNDFF+gaiQ8sVb6C2XJtYEknrqjxVjZ49Kk/VYvHa5H/M2kMee37hdLnSmk7lZVy94uyhtA054uDcmWv4eeQzm2HoxRFKAVDjTAokoNliAajuU3+X8/tplo0yvYqK13KsiP/QHslHU+WQFWNj+yf+3Kjsyaej5tBCdeTUVEIG2q1fX5FwwVdKemP5gnVaASoxO3gjkEZs8t1TwxsTicyhc3Vt2kNJ30PeBL2VbXgtyGZENoJEjrMxBkY0cQ4TCHvHrqbvZFN3EypqCOKSKOvcUeo4J+FbBbGSvnChdccdfHK8PxQhnzRUpivz7QX8ufl86VDJZ+jkJwY1BJ0NXVxsAPq9dtTHoKrX2sdVmTpTF8xUP7SxcE0b726eeNsoknaJltJ+jmL52oxJcITQqpsYSEBpnUKiEolUk1IrM7dRrqxkzN5MOuuXh9Me4msOjCxXJG/tWN1b6IvbyLE3lZlqVK5ORJXx/oA/13hy5mTNLdiPcbzF4O4bzxbkvtzcal9mfalsFGK++bYIWV2CIDWM+lEcJjmS/JwVUikxFocDzjg+/YHKbkyaeikrakdSwxFH71oIxC2Czy7BodpTQwrfahFTIFmJnj6JuaE5wWGJDB7Kvgyd+VVbyOu45Wz7MuQVKBb9NfmWfjbzNRwGzNKg9PRj2e5TnExHaGmnsrXW1jncbhOyfe4cIld/eDWmr3YiN4o2BBG7aTOmrDwjalqA5ztA0Meb9nBHMOwfbl2TO+NLfNhIGd1GwWc3gP3g+iYhhwkWIkkX8V/5HnkA9upkyAsZMmssYuZgEjCMCQPYaLqXGcgLpcvaWonF+MPPtVrfuOe/MIcN7Tch7AN/9932cxofrUHMO2Cpp2tNeqS7unatRV6FpsRoEWZZBjCXRYVGyI6CBhTMci7OzLkZlQkyTiLQJmKh+0jv8LlHHlAfnT204pSV7h8lsdQZFFLnP5En3zAI8dDobKs/A5cmMXmValzMqBGzKZIu+von0k6cc5cygXetXsX5+Yl3rb2F2wdtYa+D8yg+Ie53AOuq7cfRLoI0LRhpgAAXvRqCGJGxEBvtIbvS953QI+qcr6NHcNqTDh09J4hrdXDrJDaOzTntVh07uH1YrerA6bJqRe/IjiLusqrMmIFRBer/pIjxN93JkYQynHK71JF0akR1bSlT64PD61OJxOTGsMY+GMWnoAkrU/EYMGmsNhkbODWbzsxt1gZOzaRSM5udeZjTfeJRcncexoNWmIhMnPEbjST0v56HiqqfDcTdcXhwPAUM74wPquFyQtzyV5cHDhyWSOs4ca+O1I7WAtowBIaPRCdrcrA8UxjYmu/LJtovkMuz0VJqutWpET5PtLOqpwHHEZeZszAuxkg6B2e9NvjaumhdLYn4PBfilErUDhgx+mNpyRZ24D9j6MTwwcSLuL3IR70Oij4KO8RgjpyGHfKa0kyggAUxXIBJUqB6KfvPU5rVXaFZ7ehMak9nng4XD8SUAzIjHoikqpwnGRTTUXGj6RvxGzl/wGtSSoVsOB/lP5IeAZHJH7VKCdnmFt02syeSCc4uW4xHDCaWjgQjsGcg1qdhlQUvz5APA9ulG5IHUTyym5Cd4uwMxzhtRquNWPcmyC6HdylaHx41URskesVqIj5jy0qRgbT31ltbFy4YhZAUDRLGZJcHMzg5f3vod+fbL/NRv8O5pNVAUwO4DXvDCVFELOfnfLCtj3hpC+F6baJ1SWfiKxpRaU8O9UyNwlkRP0GMIVB2p1ot2uzgrIowu9g6rG3wq2dxvt2OFdUAZ7XetPVKm3QVLIYqAcPaGgbMsQxhUE8N6yoYF7e/eOaD5IEWUOsGfkRbYwHuqcCaPR3NmGHA/jwdTX7n/H3kfecfPXMbef/N95A71/Cn20fB2nH8mPbVLJrh8hJY5BDfMHLAnzComR5tqqzsUksS8KYL337XXdtPPHbbzbecffTzTz+Nudcef/y19ht61WL4ObAQ1CwAsKxBxqNbgGQxeqp63K4/b1PUbnQeLpQeUPm41WAROSHic7EUYyKfP/Nb5EPrtfBIPkjT8wzl8MlOo9PACiz+Qc/nDFz+BnY0IbFhZrUOpxFHM/seX+vPjHFUzGCl/QK+v/0t3H8Eb8wfaT+ivRso40vou/oTDHuDRYTtvGcYe7bQ75JrpQ+u1LfxpTfA6ga+hJ/ZfQtipw3IwBKWhSGor9Ag8ayju0p7RXF5e6V5101Hj+tvNP4f67+0OnbzWfh21mOYRy/h13EB1psbtPamQ3vLMQph4ddfmp5G/wNe17K4AHjazdftcuMqDAZgzcRI6AOw89H2/q9vL2JfXDaJ43T31/EcpjPEjkR4bINcIpqJ6JdqonSiTZvS/eMJLaX1GN0al0iYBefkNFFSkiTcI5R4JCWeOE3MSD1lZqZpwok8xtk0DE77s/9RM3tj5Y21zxYN3ZOV79bMmRMijGQkMay8Wvmk/7Di28Os7kz8F+u0szJlEdwuyrCykbJKj/CHtd/qSaRbTUS6VVjHODsrH2WN2FuTbKx9tmjohlVFwCM9JWLHEQ4QEZRHksDa/5B68p6NOypsb6349jBrKUIy/Wid+i25W9c4Ic0ZXFKsawkysdwjClbssOKxlpQzUqfIOXdrFh/jbB8hnJOjrLXmvTU/bVPT1GeLhm5YTRU8sm4t5NlVEFHv1ozHOidVpE6hqt2qEm+tGPswa2uZ8ouV/2rN5KqOc451nStFDu0RDbvTH6to5m9r6VY8vZrLGGdnzUdZ51n3Vt1Y+2zR0A1rmIFH0a2NQsOy9hLmI0nxWCubIXWqZtat9oMVYx9mXRYlfdn15WFNKJ0P6xqn31Z0WNc6U9FiPWJ5smZTQTVLmlq34uk1rWOc7XLBOT3Kej7b3moba5/tWoltWIs7eFS6daFq1RURZ+zEo2ZjCZu4IzXN7t6tru2tFWMfZr1cjOzV6htrn+1aiX2NM6oR1dHBamdq3sIQccFOPGo2lrBLBFLTEhHdGjaPa7a1Ymw7ynq94sdeKlx+WPGCxA8rb63Yw+xCs8+r9fpk1fCMys3O527FSg1b3ln5SOvt5uSv1thY+2zXt45Y45xaKS3QwepXmmMujogbqs54P8ESjlwKUvlSSunW4udxzbZWjO1HWT8+YmfVf1jnUmZYZ+zXfqMlltX6garzx2ol9Nt67Vas1P+D9fMzKF6t5anUMvfZrm9YZY0LWmpdCjpY44PO5VwDEZ93a8F2VbRWpPK11tqtNS7jmm2tGDuOsn594cfkR6vg9e9hlWFtbbWiNsUnXcqldevX+k/iGontqmhrSJVba61bW1zfWeVI62+WwCbrAHjaY2BkYGAA4nO/mozj+W2+MkgyvwCKMBz4pGEOpS3+h/9XYn7BvJwBDgB5mg1SAHjaY2BkYGBe/l8JSL74H/4/nPkFA1AEBTQDAJxgBtMAeNpjkmUAA8YvQCzGQDZgbGXoZtJhmE+UWjEGEUZfBjUgHcwo9v85UJ8mEOcCsRG6WqCYIRCrAbEuSD2GWV8YvMDqLjHwMCUzBAOxKZAdDFQfB5QLhsrFAfVGAt0oCtUTwbyBIQrEZuYCqtdhCAbTQP1AOX0gnxtmPvMLBiawGbMRYtgAUI8eUH8A4x6gW5OBbCAfZB+YDRIXYwgD+vUDUBzEjmGuZPAHicPkoWEYAMRKQMwO1vOFgZvZkYEHSHMBMTsQazNQAQDtNwG6IwGEYXE/vAAAhl8tBQAAAHjaHdAxTsNAEIXhcUPFFZAPkM4NFYVBK1lTRlEiUQUZbGvvYMEV0qZIlYaONOlyAFccgI6GzhX98PNcfBqtZ0Zv1+z/K/ZW2H3xZld2bZWlOGMTM3p8YB8/OMgsx9jZrd3EK5ayii+7Y3bCRrXHEbPqkbpWf63+Wv0P9M/omPh7xFIuZMW2ZEvyJFvJtXxkNtlWdSufZScHmbFh54SlXDDVsHPGpVzHN25lG7/YoSunK6criSuJK4krgyuDM3vAp7hgFyfs49M2tmF/qxu1ulFPfcYSB6UalCrrPOt85BYTvjA78mLvfwNtmboAeNpjYCAKyDNYY4F+DIkMJQwdDFcY3jIaw2EA4zkmI6ZgOJwHhIeZpZgTmKcx72N+xPyIhY9FiSUACDNYpgDhPVYJ1gzWzWycbBpgGAiEhWjwPrsRexH7EQ5JjhCOI5wMnPKcoZxVnH2cT7lkudK5tgPhC25r7kruTdxnuL/yiPH48+QTAZt5FvMcBsIrwwkCANzai+4AAAB42mNgZGBgeMHgy8DMAAJMYJILxGAMBjEBIsYBnAAAAHjaTY8xbsJAEEW/sSFKihRJDrBFCmisASQKOhsBsoQwsragNSvLWLIwspaCs+QEaXKT3Cnf8RastNr3//yd0QB4xQ889GfC27OHF7w7HuCJlZ59vEEcBw+ZITOx49G/78MLnqkyJI49fKBxPODcL8c+PvHtOHjIDJn5dTzq/FVzvbdVebZqbCZqJrJQUWsrc6tzW6ht3ZzyWiUXE2ZFSa/dpHu9i+K5LLVeHw9ppkWmoYhgxSFX3NGiQokzLBTGMFxTYcYFBQtSxLplwuCGGjm5oLslNzhR11QJLqyHXLNgpz7XYoMUe2js2CPGnP2WVBprHHFgLSN3U6b82b3yBzOxNKkAeNpjYGYAg/9zGIwYsAAAKoMB0QB42tvNwMDAysDEwKCtvRdI6TIoM0gy8DNwAHnMKDwWFB4Dgw2DPoMigwiYx8hgwqDBIMsgBOTtAhrHysCuDQCw9QlcAA==');
  font-style: normal;
  font-weight: normal;
}
@font-face {
  font-family: 'ArticulateBold CharBoldC0885F7B';
  src: url('data:application/font-woff;base64,d09GRgABAAAAAB6UABIAAAAAO1QAAAAAAAAAAAAAAAAAAAAAAAAAAAAAAABMVFNIAAABlAAAAC8AAADsLmCTR09TLzIAAAHEAAAAQQAAAE6GQB9lVkRNWAAAAggAAANrAAAF4G+fdyNjbWFwAAAFdAAAAJQAAAHkUWv0OGN2dCAAAAYIAAAAIAAAACAINQG8ZnBnbQAABigAAAD8AAABU8mgsZtnYXNwAAAHJAAAAAwAAAAMAAcAB2dseWYAAAcwAAAQNgAAF2AejHnsaGRteAAAF2gAAALlAAAOyEzWltRoZWFkAAAaUAAAADEAAAA25FKW1mhoZWEAABqEAAAAHwAAACQG7ALoaG10eAAAGqQAAAC/AAAC1oGsCsBrZXJuAAAbZAAAARIAAAH+DskOD2xvY2EAABx4AAAAiQAAAdKdnphZbWF4cAAAHQQAAAAdAAAAIAL2AZluYW1lAAAdJAAAARoAAAHOVEaR8HBvc3QAAB5AAAAAEwAAACD/nwAycHJlcAAAHlQAAAA+AAAAZ0XG3UV42mNgYHjBCAQMqEASioGkpCQSF0pIwgBIHoJgfJgmKF8SDTBgA9hFqQ4APQ4GZQB42mNgYLzDtIeBlYGB4QwQMjDKwek0JqAgEwMHMyuIYmlgYGBmQAIFlUXFDAoMCgrCTO/+6zF4MC9nuAcAtFAMQAAAAHjaHcxTYNANHEbh092qZdu2bdu2bdu2bds2561Vq4a2pRm5xd/3fv9z8VweIBnJ/g9XklwMF1zsH8lJLlOQwv6SkpTSFVeZilQyNantD2lII9M6piOtTE86mYH09puMZJCZyCgzk0lmIbP9IitZZDayyuxkkznILnOSw36Si5wyN7lkHse85LYk8pFH5ievLEA+WZD8shAF7AeFKSiLUEgWpbAsRhH7TnGKyhIUkyUpLktRQpampH2jjGNZSslylJblKWNfqUBZWZFyshLlZWUqyCpUtC9UpZKsRmVZnSqyBlXtMzWpJmtRXdZ2rEMNWZea9ol61JL1qS0bUEc2pK59pBH1ZGPqyyY0kE1pKJvRyBJpTmPZgiayJU1lK5lAa5rJNjSXbWkh29FStqeVxdOB1rIjbWQn2srOtLM4utBedqWD7EZH2Z1OsgedLZaedJG9HHvTVfahm8XQl+6yHz1kf3rKAfSSA+lt0QyijxxMXzmEfnIo/S2KYQyQwxkoRzBIjnQcxWCLZDRD5BiGyrEMk+MYbhGMZ4ScwEg5kVFyEqPlZMbYB6YwVk5lnJzGeDmdCfaeGUyUMx1nMUnOZrKcwxR7x1ymynlMk/OZLhcww96ykJlyEbPkYmbLJcyRS5lrb1jGPLmc+XKF40oWWDirWChXs0iuYbFcyxK5jqUWxnqWyQ0slxtZITex0kLZzCq5hdVyK2vkNtbK7fI1O1gnd7Je7mKD3M1GC2EPm+ReNst9bJH72SoPsM2COch2eYgd8jA75RF2WRBH2S2PsUcedzzBXnmSfRbIKfbL0xyQZzgoz3LIXnGOw/I8R+QFjsqLHJOXOG4vucwJeYWT8iqn5DX5guucljc4I29yVt7inLzNeQvgDhfkXS7Ke1yS97lsz3nAFfmQq/IR1+Rjrks3btgz3B09uCk9uSW9uG1P8eaO9OGu9OWe9OO+fMID88efh/Ipj+QzHkv97AkBuMsXeMiXeMpXjoF4mR9BeMtgfGQIvvI1fuZLKE9kGP4ynKfyDc/kW56bD+8IkO95IT/wUkbwyryJdIwiUEYTJGMIlrGEmBdxvJbxhMoEwmQi4ebJR97IT7yVn3knv/BefuWDefCNCPmdSPnDMYkoc+cn0fIXMfI3sfIPcfIv8ebGPxKkkWhu/wF3Bst3AHjavdA7TgJhAEXhb6J2dG5gKislgYSGRkURSDQYxVcpLyHI8BTQlVKauAJWMP5hEXNvbk55kovIQRg5h9E2cO7CkaLYiVNn8gpKys5dqrhyrepGTV3DrTtN9x48anny7MWrN+/aOrp6+j4MDI18GktMTM2CY2Hpy8raxref+DhNgztzZ/qX7rLrb7J/OuP8AzU4l28AYgBoAG4AhgCMAJICAwAMAroADALuAAwAAAAM/y4ADHjaPY+xTsMwEIbtOhTyBkgWkk9WOlSu2JkyJJFQltAw+JYWpFYifQckBlg88CzHZra8GIKLibrc/fff6dN/UQjXRpF3/kvKT4zy9yOK95tvkQu1322ikM6YeqhIPvGwcGysgZVypiFVNFtv0QQT7g/BNObl+UBZkTovjgFvDYneD1wfPVCJ+iyPiHfMySZOljgBmXCaCadEYMAPH1241pBadf7B01ulqaxQA5iaxs7TWGlA5KvlOSn31+F6znzJmZdrFlf/lJ4ZjMAQ5mmxAhpD0IE/SY6FKMVs8KfTjSrqKMsurUoLejIsWOAcWDE7d23va04CuPkDTupibgAAAAIACAAC//8AA3jajVhpkBvlmf6+r1utltS6W2pJLbXUaql1jc7WMbfEXJ4ZH+PxgR08YDw22MAysOGYLWKSScBaDkFhcwS2sgQ2WYofVFIU7G6tl934R5La3UqxDimo3Uo2sNmQyg/KkARqF8cj79stzdgOuDZWaS5//X7v9Tzv8woRtB+fwQ+T04hCZuRrcQyLWYYy0YTCdC6Hms1S2VvTfBq89983dh8+cx7+ITg9evFj8ib5IbIgH5pE2ZZoRwUGh7hJrsCOUaO0i8rQGmWlKSoKhgxTzQuuC6UydmAf79cq9QZVVZU4A78I49ibcmAlXiC16jhpFCj9m1aRiI93EDP8d0NzUGYBC/n0ZC3eFOSsouTjsYHiyaJ6RKstTapirhr0KKJbHduqJmeHFD5RltZEJ7kPM564dD/WArV4Ydgr4GejqVQ8mJeC2vr6uJoQq9vK+fFchPPIqUI0PZrmPepoVqnnEu6OvD3rrLZmEx2EMBIunkK/Rh2I3NEyE0RRJkgQypXKgtLQHru3dXLlPJxS0Ds4i6fglLPFEkLRZONYoyb7FGx+Z2VFtzaNEPqxYc3VYjFBHKH1c03Ij57q6U6nA6cW4OjXoTaMforhTKypdwqKIrvNqYbmxrZ7Z350nIg3Hvj2+gw8MXvxY/x7eEJBkZY7hANRwtMcMXEBFtFu49ELOb0IScirEldTDQlrlXHIul4Js1f2yeZxrCce/16ZPjqV2ydRsZl0uJ4NfWE2N+I345Pd31HOqFdZmBj4RWVfK2k33+/wOSJFeWyUM+PVY09TtFfbj0gvQkIZfRVrufVEQJgmhjDIxNAmOuc66zqL+j2hx0z14+508CpET1AFov8ZdBiFEijZ8gdxTLcQY2kTT2PKTjkI5QAzFy7kLjfj1TvGgSNYqdYb47hWLRA9tFQvrO92XvTFUp5A4ktqUY745DSf3Snb1KND5d1jSqdDvFI1n/WJIzHv0KGiXAmFEj5LwHWHzS/kJxH4ZIEv/2KgxYa8LSshDG3jzJyV1dsbqowVSvOmZLOCNYxvJjf96PBo9/2xk9j1PPaQQve97m9feIGchlKBhUWwNQK2WORFGZRvhTkimkjQgWk6yImsTFto2m6nRZqnEUDIdVaPE+I16ldVc9gHIKL6P4wTPfAcdvdQw5h9EoW/29w+MzK3w9ccnRgUS0nfi8nJpcaH5wq7W+q2pjySC/64MPSveXygmHqF5eXuufr2skBOuzMztbFFjlDBTEPv1SIgfTvUIYFCLYdEKJ7YKc7OBk2s0VB9hy7BV6v4BXMBfnWAIxLRfWsIZHtmb3zHo8fGqsuPHxjYG7GG5wrNA0NifHxfzZnKZtyM1WZL7TlxcN8jBzU3d6+bL8xeNzC4NJGgzDb2Hj33er6+BfniUBBFWx4z8ZgI7+F4loEM2U2ox1c9dzCU3UgG3H0pL8SttnYXtu/I7r4mfWrolmeu/8fv7zr5J018sLFvXO7Go2PXDR88sUclp+M723rkcCP+EG60IaXFWwgyEZamCEYcZlma1rFotLCrhynNDfDxaT4Fvi7ib3Q/+vRTKPrplVdWvr+yYe1tsGZBUsuNCU0jYmY4M0sjRJsvmQLC1Y24FTD3nx980MEPkm2vrHTfBEsb1XgCqpFG6VZAJUk6Rih/ryIiVASlUlSC7jeLnovc59SGulSbeqOm1GQ3eWL2tuKOR28xyjN2ZMDizJSqwWsOjkux8X2D/nzwKRwK8C51z4kb9j9yo+Z03Gu225jslgOl+tKESjN/u9J9qB8j+aqRMfDOTAiggwJ0mFjC6KBHFit0te6dEa0BGdktQ6yQPHjjT7q/BvwHOriiB9z9FQ7pWOnzpYE7YEKKIyzZZEINnpvuGKDq5fgDOGfS0UnpvLp58kLvKNSmg51w/PWV3nnqIJx3Qk08TkAyxTlYC0xAC+3YmIDNHt8qFLx0T73wcpP/IG+03yDt914iL71HWutnjPfp9Q+JW/eYGHX6KdTJi1J6tzpJ0ESUIKewVpNE85/t1ivgYrDzRsWgb+cC5flyZb4UCJTmK9p8STg1cO3a3r1re3MD+76yZ+dX9hfxjeXrpjKZ6etKteunU5np6ys7Thxq1A+1FxYevKGmHXwQ9TiZBCFaKyBIaflMxA3tzHsBQm5oZ562mXpEs9GIeJNc+iBSDBjhP29Nl4upatR+KnbNkalm5/XqsUUNv1sefdsVViOVxeFY93/IaU9xV//OBePOJFJbgol44E5fkvNyPtYDt/po8dKtf3itN1WgNq81tIBPwoIXP7ltUivLdZWPXWt2+iR/vvOD5i3zGbdSVyNx7g78m5r6hkVIdnPveoIutvtzctqZ2Toaqg7EGEJnI93f6j01DLOyCxUq6rMyQSL6nIywGVOARiZ3rzwXPndWFujP0hyNu8npQ6PazqJ9YEfCP5Dw56d2TuXViS9oA3tS9vDWpJQTOeNvP6wuVEWH/csCbxNkfzwtRYqzI42d1SBnv8vudomKJ5oMR0rzuo8sZC8B2TPr3EsREyImAjoA0dRl3KsnCEDsw0udfyZhsm39dbJtRe/ubdCDbXg6oHegi1CcAL2tIxAJAu3fYImmESNjNBwApN+D+o+k/cRjC7dPSh2fWpOzjbijc/HRNXVmeQz/Q/fW+nyBl6qzWfxUdxrusoKnJw1PHS0GA60RYyYCcvSRCC/80isfPfMaefVRQMnPSAL1nqF+bqCPb1lNHOKcrJVl2E3MGZDrPa2/qPTrXybH/+bvn/waWf2nL5EHHiKF9bfA2lvG9wK6zAsbcrdYG0c4C3AP6puzYcVLaUJDo7z4gxe/9fz7Z//q1NPPvPU+dnU/wrfhhU8/7b7afRqs2MDKE73JDDOeA7LfzHizl25KE2HCP9O5+O2/fvkpzHc/wDx+qftTnISOT0BffUKcMKcaMNXFBMrJiKMZ5OcaXI4pFTi5QMmgi0Wj63t931dlhhrWSRmEi1DAKcVBbfDACO5pNEPI+H089BzWwYDrzd2pvJBz8zyMbEzMkawWTkxUpML8DcX54UFlMU8nlup3H8UYE+pcuhhOOt18I3/OpYSc0ZDblxpKDE6n7ONlQb7LJRy9IxMWs3FvWMsZjAEd1CTngMWyKNMKOLFgwqrARbioVWWs0SglbaoTI8tX4zNGB5Di03leG6cMEnnNGsjJSiHCuaR8JJwNOzr33FhZlMjX2sQWTpakwcVaCFOBoYocrwz6E+P5kJgfU048Gs+AQ92fOMN+e3p2Gaql5/tlyHfc0CeY4rE+DZkg/cfqk3pDwC9Hp5TRGybi8ebSSOkaD+fOSYoWd7vi1aQwJDAmq1ndclNz6NCWjI25lbWF8qOyPFYQ7bY7ehUn0uVZCpowcH2Wy1gVxkpLNEpnqPQm3q6SJaGmXOmkPq7ws1y4qMjZoJUTc1FpQHLSJLJYHtxVDQrVXSNDsyHcxib/YCUul4eD0khREgtjvxhOytn5w0O1Q3MDGRln1j2o7yULeTLDdlDQ9zWeYWCgSggpNM9JjEKZaYZlqSB9mdY8WzRc1dPFmDWzROnp8l3uJxAzfoiuaUPDpl/+kgqlK2LpWjW7lC8d3F6MjFw3Nnn9SAhXGxOT9SWlHHVK/tsD7tD40e315a0D2YW756GCXoDucXIeplK+FbQjpwU5KeznOCdjZvxWzm1lGMq9uTH08nfJrQjuySWlpm1kDv+pM+QS5XvuaR8+HMyPJgJVnqxZLGq2udw9iF9cnslP5vyMqZeVONTOCRw0giqtCIDKjtMmXPE50lyFGWaGXSydp1HC1ZdVf+hCb7/oN5KwOSqoPoqVK1MlwIoCNXWIufDoqDOSDTeabbF5bId2bcbmUDMZd2hMCPBE2F8eWtCEYG33sFxJilayhi3ycDZ4YEYazIu7Hxk8PJ/1uL/IOh2sQwjMTaRy2S0Ha4WD20sOQXLOdAt9zWR0ZQglWj4G8yEOMmrlGZvTCYtT0JA3m9HoCqffj7A6GTA1FiYfeEu7ElElL9rabeLbPVSYzPHYH9ByolwZCV0ELP5brBKtb81139DzOQtK7U3yX8beF2m5GGKmQa/11j7q0tqX66kxfembbYNhan2dHFpb0/0GC0QFvzkdz5yuHxnGCvqx9/QGmW+wSUMze/HxVwjYeOH5M/9+/jw4tOXNX3X/u2cJfDm3qRqtxqcam6pxtk3OATQwgtWOakAPlFGpJXmxwmClzAUhXWEmxyhMgArRNkhZyUhZXxL2QXxF1i5PoK/Pc8JGHsmrJmc0GEkJ1rbJFQ1GU362fT+xRFIlSS4nAqx39zDAN4zHvKrkFYvjygU86lMlT7Q0GrlIqFmnFHA6QzGPWnMObB/v/t1mhZ1Q4VjLy2C/UWHGz9goe7++V6luzzm/XlyGV8KJfNDa/gqxSelq/MC1OBCtqT6lOiJ0CTXjigiOO2/ofm+DQZpwnxu0HCgKuz4NZIGTgePCtIe+iqb1f56kxa85Y+V4rBxzNSfilaizk51bHhw9siWVmVseGjw8l8VcZDAnhnKNyOIhsdgKNo9MJUB6jLZumlGT0zcbs6lgeHPFbIo6dH9UJmK1UrE/ejYVSMqQ9r5+1+PX7DCRIvmoixMLipwL2jp33SzllYiDtNdIZFe5sViH4SSPwlAqjMRCI5VYrDIiPvCY1RtydX9H3p4rqqkty72cFYwa6Tv+5mzIOGATYNK92cBnKP7/mw1BfAWR9GnEGc1LUi7E2UI5OV4I20hoqjGyux4M1XcN3aoBadDScDEcKYxI4kg5JmvD3Slsj6Wyc0eGhpe3pPfOred6KMGr4CGPAi07RdwsAM4NcOuNz+blRLvZOoIPr7pF95DWXiVUMFkWw3Z8gqEP7X+HUPf4C8kA3e5P5ufAck5X2HEkcsjEiUwSpCeinVdT2PXPCGzG0NfPycOLpfSiyMrjSaWmaGOaEh+aU9X5uEWux7Kq8Ze/zDZzPge74vJEY8GQxxWrF7NjKY+NvYmzygFecHvjgzrHOMCzVfI0KONsS+Ax5UR2MzJkg4VxcQxsrbZL82aD62W9BGrNGDQNY9HviTUBr/LV0MLew4fbq6tyzB5z0AyzfxHTy0dzp5Z/M5BmzLfoaDVUAgVohV3Tg01ciAsyNiZIBWjjul799Xs2p8YlOT6GoeDfJOE9w/mJrK9NexQplg/b2zPxklTfmseT3XOReiYYLrWU/11fh9s4aL4YoTb1uM7AV+rx5a9/74k1chy4t/swXkU93UutwDOX9DgD3MtcTY+Ts8/fSVae+87jXyTHvnEnuW0NP9yFdug+gO/X37pF/fMyhVCX6XHGxGxSuFnxpnQ9Dgz+wF13P/nqN5+/6fDjf/GdM2ew45OXX/4E1jTwCeazDBb8hgVscvihOftbi0mXx9A2BsPU+mHtckTz15SEitcSKARk3vKDp46T4w/F1amqxDKHLW5RdpJI9yH8Z7p/+hpyFqxbkK9lNWNEMG1o9Q0cajVsbFayL4FN5/GzFxG23I4Lx1a6PzmmP4/Qu/hjPAITxtqiCaJo/aPeMTiOP353aQn9H+/UTQMAAHjaxdbrsqIwDADgzEibewveznn/59uH2AQBdcWfqxmdAQu2X5NCAWAEgD/MBcoBnmOIL85Hh0O0Fbh9Yb6uANaKpSBmEwMWqHFWudbl9lKHWoZaD/HPVCOGIX6gUgrsxf6v/yFEdqzl2ZqG+o+1blaqEBxEQVxuD9z8OUA98GrNufiyVTWGumelm3V4sVYgxEgXUTYJcE08od6tGGkeci7qIWYAcSgDVqlb4p+jfspqhq/W7J3vVlzTvFgZkaNmOa0aZxAcJiNabsew4px3PGhaS1Z8HH3Z6h5DHd5ao/oerPN1CEyUXM4mA8FMNLMzr1aKNBeiIf45ZoCoxGpFwy3xz4GfsrZGr9bsXW7WMtzKmR6swiyEIml1UEq8cNusxJWp5FzQYBwR1jnvX7b2TjGind71nZVAmZVINZsa2GxV6SKbNUq63qye1niUMTltRf4c9CnrOPKrNXu3u5XXkl6sJmKRJ0trB+NMtOmoutzOgsI1885Dk4iwznn/snWaGLi8tZZ8T2zW+Tq+Wdksm0bwxTo9WKOkMd9mXHpaMSqeO29F/hz8KevxKK/W7N3vVlmX72J1VRd2T+sETUBF3I5m6ztbo6RRtYCUyLZqWFVGkS9bTyeJEe303u5WXZfvfJ1AM2sqreU0HKErmGrzk/v6zjYyxcy7lskiwjrnXfa3M5+yns8KUnd6b8u2oD5Y67M1TuUE42I9P1ijpGM9V9B6TCvF6tbj162Xi8aIdnrvd6uty3e+TqG7d9PecxrOMBq4WW+X1tb9ibMbuVewGtl2D6vbyUz3t26fsl6v9mrN3sf31tF9jOfumNYLTLN17NfeN2ssX75Zz2nlWN12/rr158djRDu9Tzdr7Oznx5RvVoOptcltmnIarnB0aO5T/9ms3qQ5Z417PbeIsM41bvvb1E9Zf3/Diju9T8t2Dx+suFh7n61xaj9w8izqafwdx9XatTv3juB46RGs3P3ydetfC6IldQAAAHjaY2BkYGAA4t3rdovE89t8ZZBkfgEUYTjwSXM6lJ75P+q/EvML5uUgdRAAAH8qDdQAAAB42mNgZGBgXv5fCUi++B/1P4r5BQNQBAU0AwCc5AbZAHjaY1JgAAPGL0AsxkARYHzIEIHMZ7rEYINVnRiDOKMvgzKQdoWr1WHwR9Grw+CBRZ8rhtgXBiOoXZxMyQyBQKwPZAcC9QcC5QKBbDAfWS9InHkDQyCIzcwFlNeByAH1ugLZVkDMAdTjwzSbgYv5BQMXiAZibnx+B+pRAeln3AOmVUB8xlYGYTAbJC4G8Q/IXyA2cyWDM9g+qDyIBqr3AOkH0nxQt/AA1XEDaU4g5ga6W4WBBgAU98MLAAA8eiXUAHjaHdAxTsNAEIXhcUNBSY98gHRuqCgQstbaMgq2lAYTI9uycge4Qi5A5QNQReIIbrgAEhIcIC1SmuHfl+LTkz37PBuz9MvOltk6e7UL21thpb9j8E+s/Aujv+Hgvzj6CSe8sWt/wVwW/mO3nJ0xyMoXjH7AiZ475hvMZeFHu2f+hEFWMjJZMnnAXK78Awu2Km2tJxtZy1Z2fLG0Z+VeeVSeMGjPoD0Dbd+Yvh5oW7CWW7vEVrljh0BPMt20ouGIuVz5GQveVjQka820spM9Rt0i6haRUzMW/JORUynXcut/2Co/0R9tp9wrD+zTWENbR9uMudzoyYOs5aNdYau8w0E7D9p5JC+Y46SeKfX8A7P1umIAAHjaY2AgEshA4RQkuJxhN8M5MHwOgYw6cOgLh9OBcC+TIFMoUx/TVqYbzOrMwczpYFjPvAYIv7EYAGEty3mWd6wqrHas6axdrCtRIRs/WyLbIrav7E7sDexvOTQ4PIEwj6OJ4x6nGGcs5wYuRi49rmqurVxvuNm49bkDuOu555MANwwnCAAqL4WsAAAAeNpjYGRgYHjB4MLAzAACTGCSC8RgDAYxASHlAZMAAAB42nWPvU4CQRSFv4UFfwpN1JpMYQEFmwEMMXQsAYIhgJstKF0WAiQTlmyWghfwcSx8CksfxgfwImO00LmZ5Dv3njkzA1zwgsNxVWQf2eGca8s5XO4s57ni3rLLpZw4coETHiwXpf8oTsc9ExXwZNnhhmfLOU55s5znlnfLLiVeLRfkbR+Wi5ScXCfZ7tP1cpWpclxRda2bqp1m63hnomyh+iaZRUYNNrH3q+snZt4bj8Jh22/oVhh2p5NxEGpd87TWP77qwUeHhC17UtYsWZGhKBPLLxV1tFRTqC3zTBwxOwyR8EK6feGEmWgjasBG5t4/Xl+chjk9xowIGYrPpyH5LVEhXaZMZBYIH26tSZL+qr/yqt95n6XVRt8AAHjaY2BmAIP/cxiMGLAAACqDAdEAeNrbzcDAwMbAxMCgrb2XgZlBkUGSQYiBm4EDyGNB4bGi8BgYdBiUgHx+MI8RhceExNsFNJyVgV0bABv8CicAAA==');
  font-style: normal;
  font-weight: normal;
}
@font-face {
  font-family: 'Segoe UI Charset1_ 5c9G4B028770';
  src: url('data:application/font-woff;base64,d09GRgABAAAAACBYABQAAAACGkQAAAAAAAAAAAAAAAAAAAAAAAAAAAAAAABMVFNIAAABvAAAADIAABTkGgM6D01FUkcAAAHwAAAADAAAAAwAFgABT1MvMgAAAfwAAABfAAAAYF9iPZFWRE1YAAACXAAAA38AAAXgdlh902NtYXAAAAXcAAAAJwAAACwAkiBVY3Z0IAAABgQAAAHMAAAKIoIDXdtmcGdtAAAH0AAABcYAAApcSUTYZ2dhc3AAAA2YAAAAEAAAABAAGwAjZ2x5ZgAADagAAALkAAADeFBEjMtoZG14AAAQjAAAAcIAAWMs6kvEPWhlYWQAABJQAAAANgAAADbzAG2aaGhlYQAAEogAAAAgAAAAJBQOCU1obXR4AAASqAAAAFAAACrSGwEDr2tlcm4AABL4AAAAHgAAAB4AnQA2bG9jYQAAExgAAAA3AAApwuav5ZBtYXhwAAATUAAAACAAAAAgGocKq21ldGEAABNwAAAARwAAAIBNRLe3bmFtZQAAE7gAAAciAAAkUtUrktBwb3N0AAAa3AAAABMAAAAg/1EAd3ByZXAAABrwAAAFaAAACECT7h65eNrtzDENACAQBMF7DzQIoMW/HKSggOTpZ+rNJuPMWkml7ZHuTvS/BQAAAAB4uyXhAWYAAAAAAAEACgAAAAwAAHjaY2Bm8WecwMDKwME6i9WYgYFRGkIzX2RIYxLiYGXiZmViAUIm5icMev8PMDypZ2Bg4ARiBt9gBQUGBwbe/39ZL/8LZOTlWMTEpMDA+B8kx8LAOgtIKTCIAwDnjxCCAHjaHcYJeMgFHMbx7/+pnnaxkXLkzk2u3Dki95EjN5FcIXdIjiR3rpw5cp8JoZzFZjZmZmOXYcw2M5uNsTGGX2//9/s8n+fFQf0/fMj1MDzwtNd44iW9XL3xlj742CvykV/mx9de4ouf9KOALEBBy6MgheQ7roUoLN+liL3gPdfCFJVFKCaLUtyeU4wS8n1KyuKUkiUobbmUpIwsRVlZmnL2jDKuZSkvP6CCLEdFWZ5K9pQKVJYVqSIrUdVyqEw1WYXqsio1LJtq1JQfUktWp7as4VqTOvaEWtSVtaknP6K+rEMDe0xdGsp6NJL1aSwbuDakiWXRiKbyY5rJxjS3RzShhWxKS9mMVvIT+ZDmtJYtaCM/pa1sSTvLpBXtZWs6yDZ0lG3pZBm0o7NsTxfZga6yo3xAJ7rJz+guO9NDdqGn7EovS6cbveXn9JHd6Wtp9KCf7El/2YsBsrdrHwbaffoySPZz7c9gS+ULhsgBDJUDGWb3+JLhchAj5FeugxkphzDKUhjKaDmMMXI4Y+XXjLO7jGC8HMkEOYqJ8hsmWTKjmSzHuI5lihzHVDleJjGBaXKi67dMl5OYYYlMZqacwiz5nbzDVGbL712nMUdOZ66cwTxLYCbz5Q8skLNYaLf5kUVyNovlTyyRc1hqt5grbzOPZfrzWS4XsEIuZKXFs4hV8mdWy8WssZssYa1cyjq5jPVyubzBL2yQK9goV7JJrmKzXWc1W+Qatsq1bJO/st3iWMcOuZ6dcgO75EZ22zV+Y4/cxF65mX1yi4xlK/vlNg7I7RyUOzhkMex03cVhuZsjco+MZi9H5e8ck/s4Lv+QUeznhDzASXmQUxbJn5yWh1wPc0YewV/+RYBd5W/OyqMEymMEyePyCicIlie5IE8RIv/hokXwL6HytOsZwqS/DCeAcHmWCBnoeo4rdpkgImUwUfI80fICMRZGCLHyItdkKHHyEtftEmHclJddw4mXEdyyUK6QIK9yR0aSKKNIsotEkyxjuCtjSZHXuGchxJEqr5Mmb5Aub8oLxJMhb5Epb7sm8MjOc4csmcgTCybJNZlseZccmcJTeY9cmSqDuM8LmUaeTHd9wCs7R4ZrJiYfOo58JAPJct6Qj12fOG/KbOctO0uO87Z86njIZ46nzHW8LIDnjrd84fjIPCeffOn4mj+vHD/52tWcAub/H9mux/EAeNpjYGBgZGAGYgYGHgYWBgUgzQKEQL6C0v//EPJBKlieAQBKegYFAHja7ZbPS1RRFMc/8+a90c0sJiJqrRuX4f8gkYNQuLBo4Y+B0skgDJWIahoMssAfDCoqMobgUDC0iIgSCUKohbQI2rhRcmGoCErtvNevb546IUG2C973cO85957Dueeee+Ecb4Mz4I1z9mAuh0tpx67ZJ0ezaTA19qdvj3lXsnQW7aY3Tdy5YNejV4jLbr3ck910aznFDC95SoYeUzzQVAbDLS37g+2ugKc1bvOQVv6Mb6KT4xUFhgK5oMgokye4cbge5VkQWdbnOUkzf3nGsijPamQ+4hzTPRbBAh+Vj4tc5ZK35C1pr4lBjX7d+QhfgntCLz3cpUUjE+gyfo7wdZ0+H9besPKcZzTylSR3SOlWh4hV8ZkO2Sblp51PPNdZ90nrPRNONYkodkserivv/44B2hjhg5kz2zo9RTf3nF/6HxB3R+wOjdQphjTJinZznlXmyn7dIolYfv/PGHjBG26yz9+Kvz95IBbTttu5220f2az3w/vuzrsb0ZR7jls80MtOMOtLQ8pWgRAhQoQIEeJ/RFZ1NEfO9tkil6mJnaaoOltnmrxmVeQ+0TW/8s4yph5jhSnq1QG8tmu/eZlUvV5RR1KvHq9hD4WOkTx42o1WzW8TRxSfWSfky6HrfIDD0Ha2iyllE9yW0hoaYBt7DYmb1HEcaTfhsA5GcnzijFTJPVREm/wR/RPehovh5EMPRSoSp54Ram8gIQ5Vb+l7s2vHSalayzt+83vvzbzvtb3+Y31zw6tWvltZ/ra0tHj7VjG/8I1988b1+a+vXc199eWVLy5//tmn2Utzs9bFTy58fD5zzvzIkB9+8P5ZcWYmffrU9NTkREp/7+R4cmx0ZHjoxOBAQuNslqchnXedJszkfUiaBVOXkFx5s5wFNiEMMyUvZ725WAoGLWCTJZgquyGzcx6csI6LrEAio781UHlZSAcGMvg1l2p1uFBxDVP/TfT4HurAmbxrGAK0DH4XkYXfpZqsg15G3BARsgis7NLTPniZQ5DlDA/XigsfdLee9y4jHzN20Dlm5goP9DA5ky8AmwpZ8iWwaRJ7k2PA5uGChYboSKnTWBb41Fvgk8Cnl9Hko1eQ2ovcO2Lg1JumU9/GiNb9w5i+iSJqyEAGFTd1GUlldAl+WXXDsdG8mb83igBTAAtHxxAZIwCPuB/y5A2uCC3pXAs1NjyO4Zsgcx16mmDv+kiYBYwbciYPOe2Dzl4/i6Fal5qMqMgIOJGHocgIuQ12DdiuDGc7wV5bZ1u+layb9dodFxI1FAhZIuM0qnC2VN5ACK/Cx29ISndBLZQ86TRkgHuS9XE1C5T0I3i9cc+nMuG+WUDeSN59aHQETOCvAykLxlFs/MHvIhE46W1J2yB4KOEnNLePa9CKRZBG0wPHxNvwMKe5QCnJ9tKmqnGxrpJj79YktLaaUe3V9rr1bwQ6JP80MDuYH9RUinEo636TTG7WyE2nKYPde8rVPeUa1qt0mgV6SBGrn62j9obrNEzn8EJ0HIlE5riuYcCMRYpB4JCJtTpaH5mMjEP7qSeExdGePNhV9cOqKgd4o10reDEUC2yQGnH8gucZUd5RFIYyDwcvmTKgE4cyMGXpxs/I68zNliquUxDKe9Dy7vXXafEa6VK5B/M0ygTZ1yKKUWnNLK1GVdDoLn41amCtl3kUjeXVqc/S4hnSRbPoB0HRlMXAD2rtg9aWKXUzCJPJ4L7jS9X5HPEnuwKKex7ofoNfwyRTvRUrJZhc3aT0FGWjFg2Lm6aRE0bK68qU/40d9xlWPNY99Vmgv0LbkjiRhCzSeGnjVBCg56hN0ZJ1F/vgrqpZtWB/rOHhgjol4WWc7bU4QFiNccHQ3FuNUTzEMKiHdts228INtFbdaC/ZlthndtbC3PnE6XQ50+vEaXU5PXXfxFylS2v/UdP99RykzAl5Navir8ZtHTpV9PGvHAzn4nRP5t2E0GJKEwmiRi0cX/Nw2lKKFBOckoFuyucm6BYM5t2OmPeknsLxxlHmtkVdg1P0ufmU0+xkUzrweeCnCGc4S9VIT5zOIbNXPNIJ/Li6+t2KXwD1xrt9QxndRPdEJJ+aMMnDX9VIiyd1pki9JIxIYsmDkzSP4eQrtaC9Iu9KnD7YrauKkI5sULJB+gU1BjzRD7cPXvgFGntoMomIuKxxjUJ7tNb+f4W3sMJ/2PMaWN1gX0QP5BW8VnVL1Y2jlBNxF9Fdi+TKUX4vil2Zf0a3VD2y6zuXXggGsnO93q+6ULS6R0X7W5bo394+xl7sshlGQqYWKaj4/smJIxjm144gnCPfiwf0PtH4QmjyndXQ5jtrGy6+4RYe64zJnaq7r3Et7y944Tnku48lY7ZCNUIJpI2kDStxPHFfG1by4rHNWEtxBxSg9nfbnClsuItxdretRZgeXXReXWQzDTkDEcfuSg8gNhxhLYWpT8jIf3t00B62R+ykNq6JkBO0j8gTztgIZ4+SfJyLELUqCm7zVjhii0iihRJ2ZOHO+uHV6xvuoyRDNbXiRQv0wXC3MOBl7CW8YxN0SiL+vQJ55qkIdBrX4Fk00v6gObiNZRJm+E6536c7MFWqbArg3tzf+nHxwwAAAAEAAwAIAAoAEwAH//8AD3jaXZJPaBNREMZndt++TZom2U26mzVVarIYoXvYNpukxktWDx5EBT0IFaIVD1bwIBELFqmCvagIbdEq1ZPGelAErUqUgrRCb0FQPPkHRMEKVkShlFob57V68bBvvv3mMcxv3oAE4wBsUOkDGVRI+iEVZQayogQZuPVY0a1TKNU7Ozw9pW9I6alx+f3SY+nx7+1K3+L5S2wXSHBTfiOdUcZWKth+S5S1MZc9Yy+YwlhQ5pIqy1Dy6ll0qV65swN1m4rZOuaG8d2wMra8BZ+JDwBhEoBXqFYrPPWN/iSeiGMmXohLFRNNKxTGHeFaY/ahEAoJv0soM4lKMMxjeixGvQfCfCcEmsURomMgKYzkaUS0SCBySmGtsfiIsrguXmss+AlKxMMap6CJtMYppw3otcaPCfIozk+QrbuO88FxnGLWiRUdx3XKnvNF/EOpFEuQ4wi4crmcsvVcl81VtDGz0TYNYvXQTHiFLvR45XaEWfFlc89ywjBZ4MZ7rHlR7iRx6qU8Xbl1sP3XA7at49De50u+MrZkHS/2bZY/0ZR7GrNMU76CBuvgmr8pylHja61QM+yQWpXWy92KiUbECBmXu0NaFPTw/4MYRCW8Qr4wsTqB7367GAG2WQLcEuCWALfOBjQyAhEyAkkyAm4blol9BZae8K/yPOJ2dPCs1dDZ4eCB/QSft7mdlvI58LIJT/fkfC5jp7nRYnrZAtOqrPJt6jPC61c9rFqtDozevXXh3J17MxifW8bsuNT/6+OVU3ffTt+vz9A+0HZKkyxG1N1PoJlefKMgVo1AFKBJimjH6A7EmrhA4AKBCwQ+qNYaP/0ImSojU1XIVP81ntVpDaFUz2bdUkl0vdKeeCTDKxSoaWnS2X3kYrXK7KFuPy3vS83c+T3P4NXRkxGxo1W8Kl2XhyAEa/xmiPhcDm4NrpdRdst1Byw3OUdrkM7kc1TLNFo43ugdHe3tHRnBqyO9h68I+Qct0cxXeNrt3c1q20AUBtDbNo4d/VhS5AQ3xiZeNJBCuuj7P04epGg5ZSi6KbSbc3bzwQ2Bu/sYayJiiji8t802PkXcxGpNPd4Wp8Tf+/AEAAAAAEB07W7pODfrJ9p6/Lcd58YuAAAAAIC8vst2nF093hWnfGOp4wQAAAAAPmDom6XjvF0/0dfju+KUbyxv7QIAAAAAyBv3TXxONYz7elx2nPnGcmsXAAAAAEDeNLRLx5loGId6XD5FpOMEAAAAAP6JeeqSHedUj8uniPKN5c4uAAAAAIC8h3m/dJyJhnGux+VTRPmO884uAAAAAIC84+O4dJyJhvGxHpef6czfymzsAgAAAADIOx2n+PL7L83/6FiPx+KUv5XZ2gUAAAAAkHd+mpMd51M9Lj/Tmb+V2dkFAAAAAJD3fH5YOs5+/cS5Hpef6czfyuztAgAAAADIu16yHeelHus4AQAAAID/4Nv1GDcRw/qJaz0unyLKN5aDXQAAAAAAed9fTkvHOa6feKnHX4tTvrGc7AIAAAAAyPvxelk6zvv1E6/1+FScxvQ/MtsFAAAAAJD38+05NhGH9RNv9bh8iih/K/NgFwAAAABA3i/aLwowAAAAAQAAAAWeuDLXPvBfDzz1ABsIAAAAAACv9TyvAAAAANhvRhz7a/y2D/4KYwAAAAkAAQAAAAAAAHjaY2BkYOBY9PcfAwP/l9/Zvy7y/2MAiqCATgDFEQhyeNrt0L0NQAAAhNGLnxhEp7GCUexGjKDSM5ZIxAASheS9/rvi6i5LLnseZZspP9H02b7artaMb7riuD/9uXLIHAAAAAAAAAAAAIDPnbkwBskAAAAAAAAAGgABAAIADAABAAAABQBV/80AVQBH/+UAAHja7cKxEQAQEACwN4pplOazizEMpFO6U7wql0REPVqK9aL0i/HBBAAAAAAAAAAAAMi2AX2eSKkAAAEAABTgAB4AAgAAAAAAAgAQAC8AhgAABQ4KXAAAAAB42mNgYGBkgAANIGZKyclLh7J1iiHsEBDbJ7EkT8e9KDVbx7myKEfHsSgXyE3NLwIR2UBuYpKOR2pSkY5PZnEpKWoBDxgi5wB42u1ZSW9bVRS+td02bdOoIgUVQeFFQh2QSVpmWoFkHGdoM1R2BsoC9GK/OE4d2/LQKPwEfgJLdkhsYAcSQmLNgjU7EBt2/ALEd75z7xs8RKUSqJUsy8/nnnvumYd3E2PMjdSCMSaNr0ldlCfhE+YCVwKnzFTqioXTxgvxmRjNSXMp9aaFT4F+xcKnTTv1sYUnzKupXy18zmxl/rDw+anMyVsWniI+bU5k0pA7Of0B4ZOAL0yvET5F/CeETxO/T3iC8GeEz0DpS6mfLay2KKy2KKy2KJyJ0agtCqstCqstCqstCp8LdT4DWy5Nf27hKXPH4s/GbDknes58SXgyhp8SeOZbwhdEz5mfCE8DfmbmF8IXY/TP0l6Fn4vhn+fZ3wm/QFnK83KM5uUY/Arp/yL8GuG/BZ6I6TwR4z8Zw086/b8ynnnd3DA3zbuAVk3NlE3bNE0H313TBS4PqG1afPrA1AA1zCx2cqaOj2eKwFXNHvY6XAX4DUD9EM8KKc/js4TVDrCBOQRmHRwD8NkwR4Q8swLuR+Ddo9Q6oCq18fBtguYIZ50cL9T7hnkD0JVw9Y7JUgcfHFqg9SDXhxzhUTYPLO0drPaAld0edOyENm0AX6Md9ZH67NIXnvkQ6x3sCNanJ5I2Kp+mtdSjlB52y7TXefgQZ9vE9EBVoec84PeIWzXL0Em8U+O5Bn17m+cDUgTmADLF0xU+PauRo/WI7zCuNejiIhjZIftdaFHDyQ68UMK6ij05uwn5GtMq9KtT1y3q2An5vIUzb8P/0Tk5FeeinvBpl2RRhVoLrwf00G7C4sEcrHLdg/aOWuJ5gLXEtkb7Zv+3XD7L7zifn5Z8Fg93Qdkxt8wcPhX6TnYOBnJk1mbWHOAjZkqVuSK+PwLWh27qw2H51WGOtqix6r5L3bqMxX2e9Jj5R/SP2tMNY+SoBddkpognJVMD5kGFdC0byyxrqkE5LXpDz5Ytl8CuffJuMRJicZd7cmqHerjY9Pu5a09o1NsDmN3QhuwjVXGL6wrOlLHO2phLbancbCin34Ia43tIP5VZBcN8dmgtrbE+6qwEV7X9vpczdULXQH89kXfDuasOj+vbeFYLpypwbeZxl5Erh3k8zAInfVCv27EcEEvUli7luT7XZiUcMX+a8FKD1e+PtFRzz09klVZx0z7VKoV7rC3tKqKti6bjI5R1du7ROaoduGEjE3F3FVKzXm6zz0mXqlk/z/LdYsN6WWyo07rD0MvJrM4yMj7his2Dwe7UXwnXwh6iHSRgdxUZD9iDAkbVB048VAWF25uzPD/t63jXbfVG3aITesxp829myiP2cO/FPh4rjod3OczmfeA0Ti5rAs6/uu39UXYfN5dcVo6eTRK5e2HldGJvFBpvzYLAytI+3LBxz9Lmtp0Z7p1gj9letXF2eax51bJvLSqhCa46Ixphpvix2dzfz/6DWIQe8mm7+K1me33F1moZ3A9sjfiJSScVrTlzzek4OraAS8npjGhfj/mowilTT/SZQRuP4cfuW+M5Rz28u2X7upvzff9p8Zr207jdTq924i1NbYgmkYthlv2+SSm74TqIZYj0LY1QB9yiCata71CXwE6qXhjLeC/RGM7ZiHdYJfVQB1fXyVx6dK/GJ7xaGZ80yZyOPHFIPx48ZhzdNJA3u4b1TBDToMKnyIz8sg+Kcmx2dI/px9r5K7TATbxbiS6u71gPCQ97V25wRrgpE/lnL5wTw3pK8lSHvUJjtWPtHj5z/RERbYfWd5ilDXLXKtLJG5/oj5sBbr4tmQJ3180CVtuYlkVi5J7loYsWsbOF1Tyw88BcBUXJ7l9lpLY5h5ZAt8kZpzyKeK5hfZ89boFzeI2ru6BfAy85WzAfUUYB3EqkLJL3KrAr+C1YOjmRB2YTa4EX2QVV3hpO6Zv/sp2JqukG8F5oYVKrZUp0mq1iVQT/JbubA+9l8hP9Rf4C4bVQzwWraY4+Es7CMw+NVrgS7CZ+74GuRPk52qzartGGBeyrLQVqIJJnra1KJ/7ZsjsSI9FvBZ/Iqhx9sERtIv/l8XsPmgv/RexucEKs4+Q8LS3RewXrM7F2havIKo1UntaIV8UH84BX8V0MfVfkU3UpxrglfbfN/YhK7cvZZ56eW+dKo5HnaoOxkt2sjWWRdvRL3WYmFkiVo8WlMEMWmL2qvctOlbEe00TlSWzjuris9o6pEeXi9jdtpAf9Il7P0SeiVymUPIrzLHab7DRS9Q1WNN5VTpxH3e5j/Sd7jtsv2S5RYWVX0l+kv0n/kP4R3+/S36e/Ht8nx/fJ8X3yibhP6t/3xnfKp/NOqdEb3yvH98rxvXJ8r+zv5uO7ZfJu6bwzvl+O75fj++WTdr+U2ozumD7nhFv/xjtnkLiDBolbJu+ZmZcyNzN3M4uZ9/F8D9Q+up+8q0vPyoGizf/T4tQ/befrxAAAeNpjYGYAg/9+DOUMWAAAKSoByAB42p2U+09URxTH59x7Wdk34j6ABRbZFZAhLA9duHCVC0hi3CZSpAmUXxRHK7W1tGCbVnkYl1bQPmxCE+0P9T/gLmvrkgoSaw2+kra2jVUTiT9oi1qwmjSN1O25s25jmqZNO8n3cx4zc/bMZO5OkDxYe9yYARvyYqAknVVJpyLpBJJOadIpSTqWpCMlHTHpgPqIe3HOx5yLnA8473MucM5z3uOc47zOeZXzCudlzkucFznPc57jnOE8y3mG8zTnNOckZ6KzCOcY5yHOg5wjnMOc1ZxVnGHO/ZwDnP2cfZydnM2c6zltOgNT0j0CZKN0F6lKd9QtRqt8Y9blzv72O8SevS7Pnr2ZX3+D/utvIF7uRrz0CmLnLpdn566B17J6dzuc2S+8iNjehdi2w+HZtmPo1azMHtdbjZnL30TVyoTWoOTR9d7ASekWCaSIREgRo8vi3tkp6Vf87VnOPGkhal0qqzFpbtzskCfi09J81JMv19VbpYc4/770AFn2hPO85x+j5jS5bBKew2hQJ7RGR/3eulPQgBk71JNjKCE+e/z+SoqlQY2uaUxYf5Fu66IlgYR1Z+t2jeoqoPKt2yJVb5eUyuptD6ZbvV45Fp9WXRd8Pln9YWWxvKlFoC03BZqnma3yBAj4kDwC/X3RRB+NpdBfcOaLLwWqXnVnytcwwM3Rm2XlvMjSmzm5svq92y3fmRLo1FGchfD4EROafQkzmDADqh3tx6gjuOjoaAqWmT3xs8Mlf3hY1H3V8nCZS747KtHDeGY9Yd6akSlv3wofjQqJBaMriuTqKkKrwnEvvvbP+gS6eM1EJ2AtKOPYIH5S416/jJ/PeB/WhNJoWKRf4bfzKahXsHm9YeOZ/BWyehob1o8xneXR7YnptHT50kW9j+kT5/Bazs9wX3Ut4I3M9Qu0rNNiMTRGxgQ61p+4gcv2dF5isrBIPglvk2EghMLQ+IiJ78w+lJsrD49IdCRsogexj30DQPv6JdofThy3vhNP1xkGegD1DmoItT8s0Z/Cv4WFrjAUhsFT5cwIOp2rnemrnPZKp6XCaSx3GsqcYsBJSp31BbABQsRJmuEZfB/dsAFfTA3U4kupBpnYIAhVxEbMUE1qUSHUBZSEmSBmgqQDJZI0qMF9hnEx7q1fDiYw4/5UMOJ+AyzB/TshFaubkbWoEOpz1B3UI5QBZ0xYyUQOokQwqPlYqKDQVlRoXx20VQbtxdRWQu35PpvfZ8/12vK8dnIKyvFny/HPsBwbIFCmDkJ38WyxQBRI86v+bv8xv2RPW2oxmswWw5JUiyilWAgIlgJDttcgZnjtYp14QxQ/ITeIYHd73QG3aHd4HQGH6IEca8aSLKszzW1NlxzWgAdKlGKlSClQ/Eq+kqfkKh4lQ3Eq6YpdMSoGRVSI0lzZClp6iIRaG7RleKWhTQ1aJQ3FxLwWrYKGNGNzR1sE4L12zGrCgRiQVk06EBPQpDc+39EWg0x9esgzgTdJtNDmoXfbKc3RWGhTmzaY065V6M4HOe0kpFU8q3l8DfSvo4cDRzJ+yqeRooImrbhpi1bStHkdn+yNgaGpKwampq4tSN+6GKQm4s3o+dY9KRGDGj1b3dSF6Wp9FY+DPA76ErWe6gJ6enfTfxx/riZP+f828Dd6epOn0z2e1TK0Orzpv1kdMeq33tzSENJSW1DNHVqWD4MZDIIYWHwNESI0tkYEHQZER0dbvRPWEgYKahWqAhVAlaJKUBaUhBJRoG5kcfaYLbIH7D5bYPPsHptj19lVdoVdZpfYRXaenWMz7Cw7w06zaTbJjrMIG2OH2EE2woZZmO1nA6yf9bFO1szWMxuj/3m00/8x/gDqWinh');
  font-style: normal;
  font-weight: normal;
}
@font-face {
  font-family: 'Adobe Gothic Std B CharC2C2CBA3';
  src: url('data:application/font-woff;base64,d09GRk9UVE8AIAd8AA0AAAAqPnAAAAAAAAAAAAAAAAAAAAAAAAAAAAAAAABCQVNFAAABMAAAAKYAAADw7fr1FkNGRiAAAAHYAB+t5wAoQj5Nwg+zT1MvMgAfr8AAAABVAAAAYIZ9235WT1JHAB+wGAAAA4kAAAXAP7S7FGNtYXAAH7OkAAAANgAAAFwCbgLkaGVhZAAfs9wAAAA2AAAANvwKDIxoaGVhAB+0FAAAACEAAAAkCvojo2htdHgAH7Q4AAAtTAAAz2CoI8vEbWF4cAAf4YQAAAAGAAAABkewUABuYW1lAB/hjAAAAp8AAAXdJ7QmsXBvc3QAH+QsAAAAEwAAACD/uAAydmhlYQAf5EAAAAAjAAAAJAoRWS12bXR4AB/kZAAAIxgAAR4A6KfxfXjafY8xCsJAEEXfmoCeQCxELFKIWlhYbCGp1EIsvUCMMYbEDYQt9Abex9qz6ewcwIH5/88vHgwGGHAgZkhc5dezrK8uRdu1d0d/uz+ecPmza/BlV9T4W+ZKnGiFqzOX4ZrMO/xfglVCqoRUCVYJVglWCSkjwkxUE9W5ak/YK9ZYNkSSE2YspQl9SInk0I+ZCiPBfN+YaCf+IvxnWMj9EX/8AH61MM0AAHjahLdlQJXL9wa6YhfMZhMbDHADtoIKYnd3YHeBoIAKIiqKigiIgEqX2N1dx+7uOHZ3xzFecBt3Xv9ff/feD46bmXdmrVnreZ61BkHDgIjOLYIiAoPbRYwPCR3ec3xQ9ZYRo4PU+dZFbkVl5hrdiyxY5E5FHlzkrLE2sG79cevHMO2cPAvMnXHV5O4K/kaPMu22GMuVKbPdvozF4FimzD/GihYof3yvsQLYEyDowAjdYTxkwRY4Dy/l2e5YH7tjKKbghr/WO0WMCw6o2Spi7ORxoSNDxnv6+fo2qCbHmr6ef9c9e06OGh88JsqzQ/jwiHFjI8YFjA8OquHZYvRozx7qhijPHsFRweMmysn/+/7/ruPZc3xAeFDAuCBP/7HB4b0mjw32VG/3//3J/whH9Rajx4YEBAaPDx3+v1Zbh4aPDAwYH/W/1toFhweP+9/b2veIGBMQ/v++0iNi/P9cDAgfOWH0/8tKWMD/WugUEP4/57uNi5CxHB8aER4w+v9vXXrDQWo2tWADJjBDKbBAOagEXuADtaA+NIbm0BraQ1foAX1gAAyB4RACo2GszPxkmAYzIAlSIU2iIA8KYREsg1WwDjbBNtgF++AQHINTcA4uwU24Cw/hGbyCd/AJvkIx/JKI0aJARyyBruiJFbEq1kA/rIuNsBm2wQ7YRaKpN/bHIRiII3AURmAURuMUnI6JmIxzMANzcB4uwuW4GtfjZtyF+/AQHsNTeB6v4L94G+/jY3yOr/E9fkEFrQSkIVsykROVJDfyoPJUmbzJl+pQQ2pGrag9dabu1Jv602AaTiNpFEXQRJpCcZRIyTSHMimPFtASWklraSNtpV20jw7RMTpN5+kyXac79JCe0St6R5/oKxXTL0bWsS07cAl25bJcib3Zl2tzA27CLbkdd+Lu3IcH8BAO5BE8iiM4iifxNE7gWTyHMziX5/FCXsqreQNv5V28n4/xGb7E1zWtNR01/premkGaIM0ozVjNRM1UTbwmRZOu+aIp1vzWstagtdeW0LppPbUVtV5aX20dbUNtM21rbQdtN21f7RDtcG2Idox2nHayNlabqE3VpmtztYXaxdqT2nPay9qb2vvap9rX2g/aL9oi7S8d6fQ6o85RV1/XQtdW11nXXddHN1A3TBesC9NF6MbrJutidQm6FF2aLltXoFuoW6Zbrdug26rbpdunO6w7oTuru6S7rrute6B7qnule6/7T6fofupJr9cb9Y76EnqLvoK+qr6Gvpa+vr6JvpW+k76bvrd+gH6oPkgfoh+jH6eP1k/Xz9LP0Wfq8/UL9Ev1q/Tr9Wf0F/XX9Lf09/VP9C/17/Sf9d/1VgMYdAajwdFQwuBm8DRUNHgZfAx1DI0MLQxtDZ0M3Qy9DQMMQw1BhlBDuCHKMMkwzRBvmGWYY8g0HDecMVw0XDPcMtw3PDG8NLwzfDZ8N1htwEZrY2tjb+Ns42rjaVPJxtvG16aOTUObZjatbTrYdLPpbTPAZqhNkE2oTbjNeJvJNrE2CTbJNnNtsmzybRbYLLVZZbPeZovNTpvDNidtzttcsblhc9fmkc1zmzc2H22+2hTb/LZlW4Otna2TbUnbMrZlbSvZetv62taxbWjb3LaNbUdbf9tetv1th9gOtw2zjbSdaDvFNs52pm2qbbptju0820W2y23X2G603Wa7y/aR7XPbt7afbb/bWgUIrbARJmEWpYRFlBOVRTVRU9QVjURz0UZ0Ft1FPzFUBIkwMVZMEDFiukgUKSJNZIsCsVAsE6vFBrFV7BL7xGFxQpwVl8R1cVs8FM/FG/FRfBXF4reRjQajndHJWNJYxljWWNHoZfQx1jY2MDYztjF2MnY39jUONg43hhrDjVHGScZpxnjjLOMcY6YxzzjfuMS40rjOuNm43fiP8YDxqPGU8bzxivGG8a7xkfG58Y3xo/Grsdj4247tDHZ2dk52Je3c7DztKtp52fnY1bZrYNfUrpVde7sudj3s+toNsguwG2E3ym6s3QS7GLvpdol2KXZpdhvtzttdsbthd8fuod0zu9d2H+y+2BXZ/TKRSW8ymhxNJUxuJk9TRZOXycdU29TA1NTUytTe1MXUw9TXNNA0zBRsCjNFmMabJptiTQmmZNNcU5Yp37TAtNS0yrTetMW007TXdMh03HTGdNF0zXTLdN/0xPTS9M7eYG9n72Rf0r6MfVn7Svbe9r72dewb2jezb23fwb6rfR/7gfbD7IPtw+wj7MfbT7aPtU+wX2S/wn6d/Vb73fYH7f+1f22v2P9y0DiUcPB0qODg5eDr0Mqhl8MAh2EOIxzGOEQ5THaY7jDTIdUhwyHPYZXDBoctDrsc9jscdTjtcNHhusMdh0cOLxzeOfznUOTw21HjaOvo4FjS0eJY0bGao59jfcemjq0cOzj6O/Z07O841DHYcZRjpGOc4yzHNMdcx8WOqxw3Om533Ot4xPGk4znHy47/Ot5zfOr42vGj4zdHqxM66Z3snMxOpZ0qO/k41XNq7NTCqa1TZ6ceTv2chjgFOYU5jXWa6JTglOGU77TIaYXTWqctTjud9jodcjrudMbpotM1pztOj51eOX10+uZkNaNZb7Yzm82lzR7mimZvc01zPXMTcwtzG3MHcxdzd3Nvc3/zYHOAOdgcah5jjjRPME82TzPPMM80p5jnmjPNueZ55oXmpeaV5rXmjeat5p1lLWmiiiVWuOZPSRer5i/IFYqjYqsOzupgEX4WV5HjKqdLKxXFr4k6kZflmiNcgy2ik2IS6QHuwq+dRfyBsDjJnr4WkZ6TKc4p5YRSQS8UG6WMenKGmJNlES6hFjnjIabOnuomrOgi0tZ5qDZMYs5WD5HvWiAyvS1CG5khcitbhLVsK7FijUFY2UVYf+mENc9FFD93EZkZieomO9HckiB+GnVCMTlJV4wiPztHuBTte/Nzn/xY7yLmKQZRvK69RVRUSORMzxCKvZOwVpUbpG/C/CtOuFg95e4cccDyboxFZLtmx8qPzAqKjnJH8+I5lh1CAfmtVeMilDKKRijOy0RuXLpQ1smzFaOTyJ6TPTdLKDt1wrkbiF8m6ep7nfiplUYcrULkuuVLa2OlEXnKnKy5clUGRS/diHERP4foxBJLlqtYu9IgNhpSpfNDhOKlE7lpOe4iLTUtTSglFCcRtjRKmH/EifUyEcXJFsVXHjHBmiOK/OQPg4cMlJsoyMtxFUpjRS9c5L+slhaRV1kNtpM07yTM1jih2HqIuXlpue7C+lsnCnLzRGK2W46wDnERzlZ4KuNt008seGuRYXTNFrtlPK013IRzFRAbNxrERKWEzJhSUuQpjSwiKzc9W1iNilkoLH0IsYaI6Wn91KwIkZjrJrSD1Eusk6DoLUGh6JxEYUGO+FlDJ7Sp6bPTZPw8ZPystax+wvpcL37FyXDZXhZKI+m74imHxbnz5H1y1D/LybCHLQsTv3rpxNxVEi8VJQwz8jKyZbi04j9LvLBq3dcJrbWucEZPkd7HXSgRltwCoVSW261jrCycqbkMuk6k9ZdrHvJMe5li60AXkR7iLlyzZqjImCyUie+sE0Va8WyLuwRGfWFInabckahQwCLMhOo9VMvyfLMB4sT2SRbhmjM3R2ZM5tbFKhGyVTE8EkUWGSBFyLRIMDxQtML8+7AMk/zGWSMRJyNkXaFI2DkrLOPjJuNjramTR0oD5o9xIkeGXyi9pOc2M8QpSSPnX3EnVQekSckmO6G4WLJlFj5bpGWtlSRQFVTuqgQco8a6iwSJ8uamk6K92+zakmfmJauLF7scTd4Ya9W4mg9PmdVqqqtVu23YiRnus/TdZwQNs2pdzUumpP+dDo3tleLeVG8+/HXuqdOKq1xYMOvmfFdFs3bxXXfzlpt685JGY5YoGg/z4QXpNwtdFVf/0+XmupsUzVEJlyxljkXkWsw/40Sq4leUYRGZ2Zmu2TPSZdLTZksw5yq7LWLS+shVkSLLNTtOopuKAyT6fsQ5a2SCxD0ZmyInlxO523Yp0quM+bOuSRuajQVH09xvSdvlUvy7WqVXGTHpzaS7mjETG7mbLzfTmzPuro22Sq+WTJ6lLrie6vo1xd2ccUvfa25ogXrUkvnp6lHaoF3dc6W7Nk8VG5E/Nz9DWOvLRCs1lObC+Rs4G+IkstOk00L5IMPomhebpTJQ8qlIXi3HNSdOIiVMGSGsvRW5nBMvr+CtVBfPf+6X/P+9xBmbi6JJb35OknDWKFpF/uck85PYLsUg8vLUvOp/9RLWMtZ6VgnCDMsMMak43hItDMUJltkqe+xlFkeqiDBKuBRIg8KlX0Bg3347Aw8e3Lnj4IHhu/p4/IzUyLl+ff9v7tB+dc6kdFD1qJt01flXc2eKE1ayRrrI0/zkaT7aqGx5kfYq5RrqMkR+gaoVdtJEVkZitqpwWql9OQnCWsJaUhw8cuD4A9dnXR5ZfVq2i44a7r6hvHbx2r0F290up24IG+I6dNTIoZJHWa5pKWmz5rqLTGWsBN+fddJQcapltVomTBKkUrckMaRTevmnla02qnzIudJWs7BWs4Jwz87OENkqza2N6iuNRG56VqakstVR0r60h5i/aWmo2DB2e5CwCqWOGFOcIhXKWQqQJF9z8V4xfRDKYfX8CroISTVraeG+ZdQ6ocxQUuScUl4sLZ4leVhHVW+jVOLy2hiZvDwlT3y0JutUPslc2VjNUrB7u3QVSkkF1NzOUl2v+H9R9Py/nDoIJdQaLJRFykgxM0uVzDTrIJGZkO0mXOcU9ZYqIKVajYTUzenyYI3MH8gzJFvbCg8lQy9yLI3Vv+xlbZEXd81NSJc7Z89NneMuMnIyXbOS0uWtSPIfEqUTp4pjLKoKSqFwtUoZsbXaywIkpbKasgQPKuNYikkdl+mNx1ca1+x7bqmdF3b9t/aZwZRT9PDvfW1kvY2RwAyR7io5MkIuxUkydFoZEkm6dPFOcXgvlClKtFQYydpsCfdM6V1xLxdVpRzF7DnTPdR65aXW+Sxh1sj7yIIpBSlVVR/DURVGjtaWLkJld7womquWpZmWMWKexLiwmq1Gobgp9USwizJdWDtZZalvITXcykpvUajoC4TZQWqda97UdFF0QZZwpYs88Y11hWSLg8yWz4/WqEy8z4qdj8uXFw+UNsowV2VYfaVN+RfuNZJ03/1eWFtYA1ytg/2srazo656kl8m3VhOZ8kShjFczGKAMlmmUimxGNapLVPk3ZGrF8nzZ3bgoDjrhmpmUJfOVJTVVJ1NiRo36ndRnM8SDpE1fVUoNxeNVZCvqb1BbIhvZDSlVZIS11go6SR61KdLIkGUV9bGoTU1qrLuKPYl3k8r90nLP3GQJjJnZbnnCoPyxCJz9YyoLpbqkvrVN8l92+KqDDGxJmWYZ9iThmjErXSSpQFNsJWZclG3yrH2Kh5iWOk1tm2Qs/8CUOPjzJ1d65vw+LswiK3hcmkXolDyZaTurHP52NtWVsmrbwuLndYnHbNe8GcL5u7ONGhF5U40BVDJ5CrOnWtxcpAooigrSDvKGORmqZHSWIJyzL80gMnNVURwlE2WGGSpQ26tRGq1Klc4q99lZDeoN5FBKRX57dait663CTpUk+CtJBhfFUSdSi5rIcgYt1FMypN1otUuLs+yUMbZKmqTJ0hxePN2idgeSYMoSvSieYTGImOJE2UAqD2Vr90BnKn7lUsG3nrWNdZirddhDa5v/fN1fZeg8n/kqLZQAV2XwM6WVgi/cM/QmM6LqainpapaUYJmxXDVBRqtJrZsVpf/S4OuFFvHKuljKgkYC5rO1mU7NuEbmDCXug6zxKgNKSX5IrCgDlKpiS/SyaKG4SzyEWd7I8H+Pc7YBUdTXgpJQrlkJElxZmZLjMsAyynkZObLL+wPzVCT5q21kBckFpWJRgFogtJKIVlspHGo+NGobQCpqSWYmKzXTTRIyThLyb6G3Vx22UxPlqgRJHsnvnMFRjWSyCmJQsyqH7CI/tR/IlOZyM7OlaWlFHlFbFeaKRXnC+Z2z7AkNKuah5V92swruFhJ/agqFmr12SkuRn5crQVBfBtFBPRpaqxvi4qRNhziRmZgjITo0MDnETdoaFadGebAcZ89RdS0nPVMiZuHE4oXRcn6WevEyktxKtQvBojhc6o4SIaGu9JV0PVQ8RdKqlcqYrkqy2hpK4aqmfmKQkTYvkUVVJkO2nxoZ7oQIi+qbdLCFkqY63VAoQcp4lYescrOMWgXbC6WBxJ3ZU42jxgHUnl4IpZ66bYIEtzxOqGIfKYqnWjKE+4bwdarFimpe1CJtRVEcazGZSd1qkeSUWNSoJuQX5WUkc1QmKUYV+F6qRVv1OYFq+qAcqBdg9XT5fGqjBKuZc1C1IkvkyH5I9dZOFdpSwmDN1An9/Ox8YZ0jdV7KRW0xQ+kqJb4LSzOtXfoFBvTrtyPg4KEdOw/uD9rd28NU9FuJx9XKMP5crHHZcfLw880PrJYZpaY1G1s/sq1BYt1B9aF5nND1t4jiCZZyoggkvJOKJ1vU3OrUqj9QOJ2Rcz8rf5WlzyCr3u6EzTNF6vrypVQN0KisIFUVpS6htZxYUzxNNnIZrnlSeaxS3iySlfJKVVSVNUgkOP2F6mH5S3ZPUk4chLmbJLsuTpIcPUG8t/6nU/Psp2JWZhJ/GmSTJat+8STLbnFnvmqsvm64qjooUqakxIqi0vtcRGxxtEXt4LPFvEL58XvrKUn8krLKS72R8bP9aSMKsnMzRfFE9Y1WWZFPrLcyqa5ZiWliuZVkdFMzM4RrenKaeGJdq1PLAQmfW8XrbqEy5CavlgLSVGn5a521ZVMl7UdrCXEoC6IgrSBT6q+sx7KCO4lxxeNkGKdKd4qj5KNAtuxqvyETa22kirWhqK9UpFWyEmTOzBE5RRUsakmcmzo3Reqx2SrMzVUywxI59HL+GyYH4ewI8penxIqEqERiWwnsWIW1iRPGJkW6VWt+QxmoDLl/5+mmRYmJCz2kdC6Rzb9zsfo+y8nLzJU9ZJjFWYpvdnaaTIooSi52cTm8ceve/aFb+vQJHTEgYNWwUx6ivSWwex/fkQ0US06peTdXPVh5xWDq32Ni714Jc0MSXZWSslv9GSchorbeWhBY1ETx4qImyS6KV/FCq5fOpLS1+imlCpVKQndd5gEryORk/+1/izrIr0w6ZUbRKa21ls7XukZMdbG2LF6ntLxlTfvdWknTmZw3/61Jd1Wvnb8fni+fBbI3SsiUShCiloyGrSRts10zZmbJmbJyBpXbFjF/QV5hrtQc9fk5Sxe3Z/o/MQerK2tKWRvoTDpzNxlB3Sf5rJXLiXJb9F/B6acKjoy4TA5eVx91a7Ypa6QsPJFYyM3NzckWBcWRsnr8gSBVgmx+ttSJjExZj2X2PGX8Z6epYjXfYr4pVe133BHp759hzpAhjlicyUEUNSzy+NlQJlg2e/LBnJuhHJfv48z/U/NB8kSdItV/curElAnycC+J5XnyAZ2ZkOWWK6wVXazeEqmDpSvFYy0zJHR0t6R0504Nye3rZq1o9ZVN3R5R9MZi/rVEtpgW8+8lwnmTczfzJjEwJiR6UOlkXbSkVQVnaKn6Zv4tXfxXDabzizjnUlL5fx5We1SdMlxW/qJK6lDSIvRFXWXCct5Zc6TbrnOlGouMjNR0VaMrSIfzM3L/Ot/ub/jK/R0HyrHoc7GqrDbKR/3fDmy1KM5zsfrqlv3M1yqkE7ha5Q6Lx8qDu8q9J9JWpLSl7FetNlSLTdu/R43/O7r+HSP/jv3/xv2ejPWfP6v/znRUITDlg7W60ungjuy8peKMUuJCh7tK7i3F+ZRwvulcxXxTpuFvzxBmMb8/LDtYN2nH7Om5Ri9txqqNziv1po3UX9vUX6j6MVb1aJVF9EsNDu7lKrLzMv4+5VD5rlZMF1kdZIsb/tEaLp0Y99cVF9U5sVKltbZQVkeVYDlyvqe6+me+Wj9zUrPcVDHJnC3n7f7uOv53bCXHdz8/i/y4XBGfFy82h62ShWW6fPvKB46tp1i0aa1IjUkWB1YcFVZvN3HHekqELl8v2/8YMXxehPjVWyeSw1PEki3yzVQ2W0yaM0ekzpghUie7iS0jVon2stfYtGq7sPrWFStHrxBrNq4W87MWCvdNEwUBttvEUBpA/jJAMGJJwLKIVQBbIrYHDEQcocVjiDeB9Mg99fwTNE21dqN1HpPQYxF7/MEK4/QVorDCBG3btzbt/DXttrTbwgAI4A/QAyAHYBegDWACUBmg60DvgD2AewCvB74I/Bk0OtB4gaYtaLJAsxu0GtCGg3Yn6PSgGwm6NNCXAP0M0O8D/VswuIGhERjCwPAYbPLA5gXYBoPtFhAChB+IXiB2gXgh35Bg9AFjMBjjwfge7FqBXSHYfQLTEDAdAXtPsG8B9lPBfi84VAGHKeCwHRwegcMvcCwFjvXAcTg4RoNjjixL4BQITpvAbAZzKJg3gHM1cB4FzgvA+Sm4uINLXXBZBS4foUR9KJEPJaxQsjWUXAAlH0KpqlAqGErdhNLeUDoOSu8F17Lg2hBcV4DrJ3DLBLeVUKYelNkBZYqgTDFYSoKlNFgagqU3WCLBshYs/4LlNVjegbsNuHuA+0hwnwjuk8F9I7gfA/fX4CHAozp4dAGPZPA4Ah73wOMbeJYBz/bgGQmeheB5CjytULYelJ0IZVdA2atQrh2Ui4Zyc6DcCih3Bsp7Q/klUL4IKoRBhX1QUUDF/lBxElTMgoonoVJtqBQKlXKg0kuonA9VfKHKbqjyFapWgqq+UPUUVL0PVR9DVSt46cCrFHh5gFct8GoIXgHglQRem8DrOngL8K4O3uHgnQ7e+6FaNai2EqrdgGpfoXo7qJ4I1c9ADSPU6A41EqDGfqjxHXx8wac3+MSATyb4PAbfweCbDb57wfc61CwDNRtBzWCoORdqnoSaL8GvCvgNBL9cqKWHWr5QazfUegO17aB2PNTeB3V8oE4bqNMd6oRCnQlQtwrUTYK6P6BeTaifAg0QGkRDg53Q4Bk0rAANh0GjZtAoCxqdhcatofFxaFIKmk6EZknQwhtanIPWZmhbA9oOhrY50PY3tKsH7YZAu5nQbgO0uwbtS0J7X2g/BtpvhA4doMNX6DgIOi6DTpWg0wno3Bk6H4fON6Hzb+gSAl0eQtex4F8G/OuAf0vwbwP+C8H/IPgfAf+r4P8v+L+BbnWh20DothK6O0H3vtB9A/RwgR6NocdV6NkEenaHngHQMwl6roSeZ6HnPeg1F3r9C72HQu9C6P0d+pSFPh2gzxrocx76XIe+GujbBPr2g74roe9n6OcD/WKh3zvoPxj6n4L+V2CACQZ0hgH7YKA9DOwIAyfCwJkwyAMGlYNBbWFQLxgUDoNuwOAmMHg6DH4BQ2rAkMkw5A8MrQtD+8HQZTD0CQz9BMP6w7BCGPYMAlpDwFII+ACBHSEwGwKvQ+BXGB4Mw7fCcAWCfCCoBQT1gaD+EDQSguIhaAsEayG4KgTnw4h6MGIgjNgAI27CSE8YGQ8jX0BIXwjZBaENIfQohH6CsDoQtgVG+cKoaTBaC6O7wuhcGKODMf1gzHwYcwTCPSA8AcLXQ/gbiPCEiDEQkQsRl2CsBsa2h7GRMPYyRFaByOkQeQgi78M4Xxi3Gsb9gqgqENUEomZD1DqIugrjS8P4GBh/DCb4wIQUmOgDEzMhuhxEx0L0K5hUCyalwaQ3MNkLJi+DmHIQEwsxR2FKLZjyCKY2g6nTYeo+mFYJpsXAtEUQ6wKxURB7BqYTTJ8Fca4QFwJx72HGBJhxBeLLQ/xSiH8GCVpIaA4JQyBhDyTaQ2IvSAyDxKMwszXM/AhJPSBpJSSth6TLkPQTZjWCWREwawskayB5ECRvhxSCFA2k6CClPKQEQcoISMmBlDxIuQApdyHVGVJ7QGovSJ0PqZcg9QqkfoNUBWZXh9k+MHsKzH4Js1/DnAYwpxDmWmDubkgzQloKpP2G9ABIfw0ZHSFjBmS8g8y2kHkBskpCVj5kPYLsNpD9D+S4Q84kyHkFuQMh9wDkNYG8nZB3HPKuQ95TyPsK+XrId4X86pDfBPI7Qv4wyI+B/BTInw/56yF/D+Sfh/yHkP8FChgKXKCgChQ0hYJeUBACBbFQkAkFa6HgABRcg4IXUPAF5jHMc4F5lWFeTZjXCub1hnkjYd5kmDcb5q2FeUdh3hMoBCgsC4XNoLA/FE6AwjgoXAyF66HwFBQ+g/kI891gfj2Y3xbmD4X502B+JszfAfOfwPw/sMALFnSCBWGwIBEWLIaFDAt7wMLHsMgbFk2BRc9gcSgs/g5LgmHJa1g6HpbugWW1YVkQLCuC5cNh+VFY0QRWpMNKB1h5GFbVgVXpsLokrB4LawbA2u6w9gasi4P1k2D9d9jQDDZsg41lYWNj2NgPNi6Eja9hU3nYFA6bZsGmRbDpF2z2hc3NYXMGbF4GW3SwpR5saQNbRsGW9bDVCbaGwNavsK0TbDsO26fBDi/YkQQ7bsNOT9i5BHYZYZcVdj+Gf/7AnkLYOwT2+cG+zbB/KOzfAgec4EAfOPALDubBofJw2BEO94PDq+CIOxwZAEcK4MhROPIZjobA0SdwzAeOBcCxOXDsKhxvAMdD4HguHL8EJ3RwohWcSIMTz+GkL5xMgpO34JQJTg2GUwfhNMPpRnB6Mpw+C2fs4EwAnDkAZ8vB2alw9jmc6wDn8uC8Gc4nw/mPcKEdXEiHC6/hYku4GAcXv8MlP7gUCZeOwiUrXHaAyxPh8j64AnClO1xZBlfewNVOcDUNrl6Dawa4NhauHYDrCNcbw/VBcH0d/FsW/h0D/x6FG5XgRle48QZuDoSbO+DmG7jVAW6dg9vV4HYC3H4Dd6rCnTlw5zvcHQ1398K90nBvHtx7AfdT4f5zeNAHHiyGB1vhQRE8rAQP28DDcfDwNTwKh0d34LGAxz3g8VJ4/AKedIAnE+DJYnhyA57awNN+8HQFPLXCs9bwbB48+wzPK8DzcHh+A14MgReZ8OIYvNTCywbwcja8vAWvGsCrRHj1EF43htcx8PozvBkKby7AW094OwrenoN33vAuEt59hPd+8D4S3h+DD1r4UB4+zIYPN+FjefgYAx9vw6fy8CkFPl2Fzxb43Bs+n4b/3OG/SPhvG/z3CL5Ugy/z4csb+NoKvu6Br0/h23j49ga+t4Hvs+D7I1CCQdkKRQ5QVAuKpkLRfSjWQ3FDKB4Excuh+Df8qAzWsvCzLvxcDL8YfoXBr3/h91z40x6hHKIRsTpiNNJo5ATkVOQ9qBmL2g6oXYM6L9SdQH0C6mejfh8aCtEmC21uoG1rtF2LohmKXDS6oHEB2vVCu3VodxhNjCYTmlqgqSOapqH9AHRgdCyBThp0SkDzGDR/QOfB6LwFXRqgy1J0eYYlemCJQ1jiIpbUYslWWKoqlvZG1xHoNhbLVEJLA3Qvge4f0SMBPcuh5ycsewnLTcHyDbD8AazQBCu8xIo7sVJ9rPQYK8/BKpFY9RB6bUZvb/Segd53sJoHVgvFagewuhtWb47Vw7D6VazRDWscRJ8e6JOHvoS+Qej7Dn1/Ys06WLM/1lyFfk7otxr93mGtflhrI9b2xtrJWEdgnV5Y5zjW7Yx1rVivP9Z7jPUbYf2F2KAKNhiPDV5jQx027IwNF2LDI9ioCjZajo1uYOOy2LgPNp6BjbdhE4FNxmCTtdjUBpvOwKZXsZkDNquHzVKw2VdsPgGbH8UWHtgiCVs8xZYNseVsbPkQW5XCVv2xVQK22oGtfmHr7th6H7b+g21qYJswbLMW2yK27YJtC7Htc2wXhu2+YPsu2N4f26/C9muw/Qns0AA7NMIOSdjhN3aMwo5x2HEjdvyOnepjp4bYqTF2aoqdhmOnYOy0BDstw84G7ByBnSOx8zrs/Aa7EHapg10SsMtR7PISu7bArrvR3x39k9G/GLuFYbdZ2O0rdmfs3hG778celbFHd+yxEXt8xZ61sOcC7Hkee5XEXo2x1xLs9QR7E/buhL33YR8d9mmKfWKxz2Lscw37umPfYdg3Cfvexn6Nsd867HcK+xVjf2/sH4T9U7H/YRzAOKAhDhiMA1bhgCc4sBYOjMaBW3DgVxzkhoP64aCVOOgJDjbi4Lo4eCwOXoOD7+EQWxxSC4cMwSFTcMhyHHIDh5pwaFscOhuHXsZhgMMa4rBBOGwaDluJw87gsG8YUAsDBmBAPAbswoC3GOiNgeEYmI+B93G4Nw6PwuEbcfhXDGqAQfMx6CMGB2PwEQx+iiN0OKIZjhiHIwpwxC4c8RBH2uDIzjgyBkeexpFPMaQxhhRgyEsMrYOh6Rh6HEM/YJgPhvXHsAwMO4thf3DUKBwVj6P24Wg9ju6Jo6fh6N84phmOUTA8CMOfYERdjFiIY51xbDRG2mDkUhxng+OG4LjVGOWPURdwvBbHL8LxRTihIU5IwQmvcWIUTtyL0WaMDsDoDIx+h5P0OKk5TorDSbtwUhFO7oGTF2FMRYwJxJi5GHMbpwTilHycaotTW+DU6zitBk5LxVhfjD2O05vj9BU4/TnGDcW4nTgDcMYAnHEG4wHjB2P8Ioy/jvFWTGiICQMwIR4TtmLCA0w0YGIdTAzAxJWYeBAT7+JMxpnlcWY3nJmFM3fizNuYpMWkppgUiknzMGkbJt3EWYCzGuOs0ThrM866i8l6TK6LyRMweTsmP8MUH0zpiylJmHIaUwFT/TB1EqYuxtTrmPoeZ5fG2X1wdizOLsDZZ3BOBZzTHefE4ZyNOOcrzq2OcxNw7jVMq4JpqzDtJ6YPxPTTmAGYMQ4z5mHGQ8z0wswumLkBs8piVifMuoLZXpg9CLOzMPs45pTAnGDMWYg5VzB3Buaexzw3zFuF+RbMf4gFjbHgAs4bhYWlsXAaFq7Dwrs4PxDnP8YFBlzQGhcswQXPcGEcLtyMC9/goha46D4u9sDFO3BJdVyyHpd2wKW/cVkfXO6By/fiCgOuGI4rduDKprjyNa7yx1VLcbUWV7fG1YW4+giuKYNrwnBNLq65iGsr4Np2uHYkrl2Ea6/gWgXXCVxXBdcNwnVZuO4grnuF60vj+t64Pg3Xr8f1p3F9MW4ohRsa44YpuGE/briHGxE31sONQ3BjIW48gRs/4CYn3OSPmybiphW46TJutsHNfrh5MG7Ows17cfMb3FIdt/jjljjcsh63XMetrri1OW4NxK35uPUjbvPFbdNw2xXcVoTby+L2KNxeiNs/447KuCMAd2Tjjiu4U4872+LOWNy5A3c+x12VcVcv3DUbd73B3S1xdwruvor/lMB/xuA/q/CfJ7jHB/cMwz0xuGcz7jmDe024twrubY17x+He9bj3CO5VcF8o7nuG+8vi/mDcvx8P1MADgXggHQ8cxoNeeHAEHszEg9fwkCMeaoGHpuGhC3joCx424eFWeHgwHk7Dw7vw8C08YodHwvHICTzqhUdX49EfeGwgHtuMx+7gcT0e98HjvfB4Lh4/jyec8URvPBGJJ1LwxEY8cQpPvMGTrniyFp7sjCcn48ktePIInryHp6riqRg8NQ9PXcJT3/C0BU+3xtOT8PQCPH0cT7/DM554JgrPZOCZrXjmKp75jWfL4tn2eDYRz57Bc2Xx3Bg8l4Hn9uC5z3i+DJ4fjuez8PxePF+EFyriha54IRYvbMULt/CiBi/WxYsD8GIKXtyGF7/hpZJ4qQlemoOXNuKlu3i5FF4OxcsZePkQXnHAK/3xSj5euYpXTXi1Jl4Nwatr8OoVvAZ4rRdem4rXduN1xutBeH0tXv+N/4bgv5vxhjveGIo3JuGN9XjjDN74ijfr4s1eeHMc3szFm+fxlj3e6oS3IvHWObzdAG9H4u39eMcO73TCOwvwzie8WwvvTsS7u/Hue7xnh/dq470QvJeD9/bjvft4X4P3/fD+ULy/DR/UwwfR+GA+PriHDwU+bIUPp+HDTfjwIj5yxkdd8dEUfLQfHz3DR7/xsRc+7oCPw/HxYnx8BB/fxyeET2rik0R8shifHMOnDvjUF5/2xKeT8OkyfHoen37BZ2XxWRN81hOfReOzdfjsLj63w+cN8XlvfJ6Fz6/iC098MRBfTMMXx/HFT3xZBV92wJez8eU6fPkUXxnwlTe+GoavUvGVFV93x9eh+DoRX5/D17/xjS++GY1vVuCb0/jWjG8H49u5+HYbvlXwXUl81x/fxeC7M/juN76vie9T8P1R/DAUP2zCj2Xw42H8pMdPI/FTMn7aiZ9L4Of++PkAfn6O/5XD/2bgfyvwizt+GYFfCvDLZfzqiF9b4NdQ/LoVv97Fbwb8Vge/DcFvCfjtPH4n/N4Bv4fj9zz8vg2/30fFjEojVEagkonKSVSKsKgUFnXGorFYlIdFR7DoKxZXxeIILN6AxVfxhwP+aIk/IvHHKvzxAq1mtLZG63S0rkfrPfxpiz998Odw/LkIf77BX674qzX+2oG/3uLvMvjbH3/Pxt8n8I8d/umBf+bgn6345z+C1gSRBMsIfpHajsQQridyJxpGVEB0m7g28QTi66QpSZpC0nwjbSBp55H2AOkE6fxI15d0MaTbTrpvpB9C+ptk6E6G1WT4RTbdyCaBbI6QrRfZJpFgEqEknpFRkLETGXPI+IPsPMmuPdklk90WsrtIJi2Z6pEpgkwLyXSP7AeQfTLZnyYHIzl0I4eF5HCSHCuTY1dynE6OV8jJQE5tySmNnO6SuT6ZA8mcQOYjZH5Gzk7k3JScR5PzcnJ+QC5MLtXJpRu5zCWXl1TCm0oEUIlCKnGOShKVLE8lW1LJyVTyHpVCKlWOSgVSqcNU6gOV1lHpSlR6KJVOo9JbqPQ7cvUk19bkOp5cV5PrNXLTkJs7ubUjtwhym0duJ8jtNZVxpDJDqUwKlVlPZYrJUokso8mSQ5bDZPlI7t7k3ofc08j9HHkYyaMveawnTxvyHESea8nzG5XtTGUnUNkcKvuaypmoXDcqN5XK7aJyr6h8HSofQuXnUvkTVP4HVShDFYKoQhZV2E0VnlHF0lQxiSr+oEptqNIqqvSEKtehyulU+TRVcaYqQVRlNlV5SFXdqGoLqppHVbdR1QtU9SN5+ZJXG/IKIa895G0k70rk3Yq8w8k7nbwPk/dPqlaNqkVQtXVU7R5V96bqe6n6U6rhRTVCqUYq1bhKNazkU4N8RpPPXPLZTz43yVdDvt7k24F8R5FvOvluId9bVLMK1fSnmjFUcz7VPEw1/yO/MuTXivwiyS+X/I6Q3yeqVYVq9aJaE6jWZqr1kWq3oNrhVHsh1T5OdZjqVKA6/anOVKqzgercproaqlub6najupOo7mKqe4Lq/kf1SlG9XlQvieptp3oPqb491a9D9QOp/mGq/5oaOFOD1tQgkRpspAbvqGElaphCDW9Ro/LUaDI1OkaNHahxd2q8iRpfo8afqUkNajKQmkRTk/3U5C01rURN+1LTQmqmo2YNqVkfajaJmu2hZo+oOVDzMtS8PTWPpRZILTKoxX1q2ZVarqaWj6hVCWo1nlpdotbu1DqKWj+lNl2oTTi1SaM2e6nNTWqrpbb1qO1IaptJbbdS27vU1krt6lK7adRuE7V7Te2bUPtH1MFIHapQh0DqsJk6PKWOTB3rUsdR1HE3dfxKnSpQp87UKZg6LaZOR6jTLer0gTo7U+da1LkfdR5PnddRF1vq4kddBlGXJOqyjbrcoa5a6tqOuk6jrrvI35b8o8l/E/m/pG4VqVsQdbtL3etR90TqvpG636QeudRjP/V4Qz2rU09/6jmfer6hXj7UK45621HvDtR7P/WxpT4dqU829XlKfStT35nU9yr1a0n97lP/OtQ/hfo/pAFtaMBqGlieBg6jgfNoYDENqkmD+tOgRBr0ggZn0OBnNMSHhkTSkEU05A4NdaehfWjoDBr6mob50bAFNOwUBVSjgEAKyKKAwxTwhQLdKLAHBc6nwJs0vCQN707Ds2j4ehp+lIKIgvwoaDgFzaCghRR0goJ+UnB1Ch5MwXMp+DIFv6ARJhrhRyN60YhEGnGSRvyhkdVoZACNXEIj99LIGzTyD4VUpBB/ComikOUUcptCbSm0J4XOoNDDFPqewlpT2EgKm0NhuynsAYUV0ajGNCqZRt2hUX9odDka3Z1Gh9HoVBq9lEbfpNG/aExZGtOLxuTSmEsUXpLCu1B4GoW/pggjRUykiKUUcYYivtLYmjS2H40toLHXKLIJRa6iceVpXDMaN4zGzaZxJ2ncJ4qqRlG9KGoKRS2kqDMU9ZrGt6LxUTT+Ek1woQkjaMJrmtiOJq6iiccpuhxFR1H0fIr+lyZVoEkDaNJsmrSLJr2kyQ40eRhNnk+Tj9PkDxTjQjFNKWYAxYyjmEKK2UIxDymmmKa40ZSWNCWEpqTTlAM05QpN+UlTvWnqJZqmoWkLadp1inWn2KEUG0+xS2k60fQmND2Cpm+i6c8oriTF1aG4gRSXSXEXaYaWZjSiGb1pxjiaUUAz9tGM5xTPFO9O8c0pPoTi4yh+McUfo/jbFK9QQh1K6EMJEyhhISXso4SLlPCaEnWU2JoSIylxJSVepcRimlmZZgbSzA008xHN/E1JtSgplJIWU9J5SvpGs7xp1gialUqzFtGsa5TsSMkDKDmekjdS8g1KQUqpTSlhlLKeUgdR6k+a7UmzJ9PshTT7CM1hmlON5vSkOctobjeam0ppPSmtkNLHUPpmyhCUMYUynlJmdcqcTJnzKXMHZTlQ1h7KbkXZwyg7hbJ3UvYzyilNOXso5znltqPcZMpdTbnPKc+b8gZR3iLKe0X5Rsr3ofzZlH+T8n9RQVkqaEwFA6kglgq2UsFVKvhO8zxoXjeaF07zdtK8D1ToRYXBVJhNhf/S/PI0P4Lmz6f5Z2mBEy0IpgVnaIFCC5vSwkxauJ8WvqZFZWhRR1o0nRbNo0UnaNFnWtyXFk+nxfto8Sda0oKWRNOSNbTkMS2tSUvH09LjtKwZLRtPy5bRske0HGh5GVqeTMv30PJ3tMJCK3rRiiRasY5WXKOVJWllCK3MpJWvaJWWVlWkVS1pVTqtukOra9DqAlr9nta0ojWLaK2e1pajtS1o7XBae5fW6WndAFq3i9Y9pvVGWt+F1s+j9Sdp/R/a4EcbWtCG6bThNm1sSRsjaOMy2viANpWmTT1p01HaTLS5O22eRpu30xY72tKYtqylLZdpy2faWoO2Tqet22lbOdo2nrYjbe9E25fS9m+0YyztuEw7B9DOfbSLaFcG7XpDuwNo9wP6pzL9M5z+eUB76tOeqbTnIO31o705tPcg7dPSvnjad4r2I+1vQvun0/5/af8POtCUDoykAzl04AoddKeDbengWDq4kA5eo0Nl6NAQOpRLh/V0uC0dTqHDn+lILB2tQEf709GPdMyHjkXTsf107Bcdb0LHp9Dx7XSC6ERrOjGPTiKdjKCTBXTyOJ0iOtWMTsXTqdN0muh0Jzp9kE4/pzMaOjOIzkyjM2fpzAc660Bn69PZUXQ2hc7uo7P36ZwbnWtN56bTuRd0vg2dH0Pns+j8STp/ny4IuuBLF/rQhSS6sJ0uvKGLTnSxMV0cTheT6eJeuviULrWjS8PpUhxd2kOXXehyd7ocTZdX0eVXdKUCXelHV/LoygW6KuhqPbo6hK5m0tVzdM2ZrvWma5l07Rxdd6LrPnR9MF3Poesv6d9y9O9I+ncF/XuLbjjSjU50I4pu5NON53TTj27G082ddPMt3apEtwbSrWS6dZRufaPbNeh2NN0+S3ec6E4Q3dlJd27T3QZ0N4juptPdY3SvBN0LpntP6b4X3e9O91fS/Zv0wJ0etKAHgfRgDj04QA/u0UNBD1vQw0X08D498qNH+fToHj1uSo9P0pMy9GQuPdlDT5Ge+tPTxfT0NT2rSs+S6ZlCz8vS8zX0/B690NALT3rRhl5E0YsMevEPvXhML4leVqGXHellHL28Rq+m0Ks19Oo8vfam1xPp9VZ6XUxvatGbwfQmh94cpTc/6G0jejuI3hbS2+P09jG909I7b3rXg96Nonc59O4YvXtD70vR++70Ppbeb6L3t+iDLX2oRR8C6MNR+nCPPljpYyv6uI8+PqFPlelTP/qURJ820aen9LkSfR5In2fT50v0nw/9N5n++4e+2NOXJvQlnb6spS//0dd69LUvfY2mr5fom5a+1aJvAfQtj76doW9/6Htt+r6Ivh+i7z9IKU/KXFLOU5EnFfWhojlUdIKKbal4OBX/oR9D6MdZstajn3b0cxz9vEG/htKv8/Sb6Hdt+h1LvxfTn0r0Zx/9+cngztCBYTrDIoZixgzGDYz3mTRM9ZmCmAqZNjNdZnZgrs88hDmJeTPzXdZ4saYza+JZs4e1grUdWZvH2jus07OuA+vyWPee9TVYH8z6Zax/w4YqbBjKhgI2nGYbYhs/tgljm4tsa8e2Pdh2Idu+YOHGYiSL/Syes9GVjWPYuJKNj9iuBtsFst0BNnmyaQibctlkZfsxbH+bHYaywzx2dGTHVez4k50astModtrKTj/YXJ3Ng9mcwuZT7NyfXczsMppdvnKJJC7xkkv24ZLbuFRZLhXHpX5x6UVc+ga72rFra3adw66b2PUBu5Vit87sNoPdDnIZ4jIr2dKBLbPY3YHdh7L7evbQsUdt9shhjwvs6cGevdlzGZetwWUHctlkLnuUy/7kclW4XE8uF8vl1nO5s1zuG5evxOV7cvkcLn+fK5i4QmuukMIVTnKFH1yxBldM44o7uOI7rtSOK2VypfdcuQJXHsaVV3Dlr1ylPleZzlVOc1UdV/XnqklcdT97lWSvduw1lb0OstcX9vZh7zHsvY29v3G1Blwtmaud5erI1Qdy9TVc/RPXaMg1ErjGC/Yxs89A9slnn9vs68m+0ey7k2u24JoFXPMc1/zEflXYz5/9otlvMfvd41oWrrWba2u49imuU5rrhHCdl1x3Edcbw/WKuH4jrh/P9Q9z/VfcwI0bdOEGidxgOzesxQ3XcCMPbnSQG7tw40xu0oCbpHOT39y0Hjc9zM2cuFkfbraBm3ty88Xc/BG3qM0tYrnFLW5Zh1v24pZ7uOUzbqXnVjW41QBuNZVbreJWVm7twa37cussbn2CWyvcpgK3acVtpnCbZdzmCbfVc1sfbhvCbdO57VVup+N2NbjdEG5XwO1OcTuF27tw+ybcPoLbF3L719yhBHdozh1iucNa7vCaO9pzx3rccQx3zOOOd7mTI3fy407judMu7vSAO9tx5wHceRV3Ps9dHLlLW+6Swl0duGt77hrJXfdz10fsb8/+Xdh/OvvvY/+P3K0vd9vP3b24ezx3P8893LnHHO7xmnsauWdt7hnCPfO45w7u+Yp7leBe7bhXJPfayr0rcu9u3Duee+/lPsR9unGfTdzXlvv6cd8o7ruA+97hfjW43wDuN4X7reJ+R7jfU+7vwv1bcf8I7l/I/a/wAOIBNXjASB6wggcc4wHPeaAzD6zPAwfxwHgeuIEH3uZBxIPq8KBRPGgJD7rJg6vx4BAevJwHP+chVXhILA/ZxkNe8FATD23PQxN46BYeeoOHmXlYXR6WysMO8LCfHFCLA4ZzwF4OLMOB/hw4lQNPcKDCwxvy8Kk8fCUPf85BlTloAAfN5KBbHDydg4/zCD8eEc0jDvJIE48M5pGXOWQgh5zlkE8cOpZD13PobQ7z5LCeHJbIYds57B2P8uJR//DoWjw6gUff5TE+PCaHx/zL4cjh7Tk8hMPjOXwjh1/k8B8c4ckRnTliPEdc4LGVeWwfHnuYx77gyJIc2Ysj4zlyPUde5XEOPK4+j+vJ4xJ43D4e95ajanJUV44K4ajJHLWBo67weOTxvjw+kMdn8Pj1PP4RT3DkCe15QgJPuM4TbXjiQJ64nCe+5ehKHB3H0Xs4+gVPqsiTRvGkTTxZx5Ob8+RwnryHJ3/gGH+OSeSYgzyFeUoZnjKcp8znKbd4qpmnBvLUFTz1D0+L4GnnONaDY0M49jNPj+Dp23j6C46rx3FxHLeV497wjKY8I4Zn3OL4oRz/khPacEIqJ1zmRMGJgzhxM8+04Zm1eOZgnnmSk6pw0jieVZFnzePkaZz8i1NmcWojTi3i2T14jhfPecVzd3BaK05bzenBnH6Z0xXOyObMhpxZyFklOGsWZ+3gbEfODuDsbM4xcM5wzjnDuUbO7cq5OzivDec95vwGnB/DBW5cUMTzmnKhGxdO5fnVef42nv+CFwTxgoW84CkvrMILZ/KicrxoGi/ax4sb8eJ0Xnybl5TnJYt5yX1eWoKXpvLSD7zMi5dF87IdvOwdLy/Py4fy8pW8/A2vGMErjbwygVfu45VfeVUUryrgVQd51S9e3YBXh/LqRbz6Aq9x4TWnea0fr7Ph9ba8/gBvcOcNGbyxFW9qzZvTeMto3tqct2l521nePol37OWdvrzzB+/W8u7p/E8/3tOF96bxvuq8r5j3v+ADS/hgPh+uxkeAjyzkoz34WCM+/ppPtuKTt/nUYz5zns9m87kUPh/J51/yxYl8qRpfvstX9HzlA1+7xdcf87+BfKMa37jCN2fzrVi+PYjvtOW7Zr7bju8F8r2PfH8uP2zBj5rzo+/8uJCf7OSnefzMnZ834Be9+OVsfhXDr7/w22H87jy/T+cPo/hjLH+uxF+q89d7/O0Rf09l5SkXt+fijfwjhq0x/HMH/5rHv6vyn4MaHKXhjhreptHU12jyNNr2Gp2DRndco4/RGGpobEwam1Ma22sacV9jLNbY/dbYh2vsX2gcFmkcf2nMyzQubTUlxmpKNtGU/K4pdULjaqNxO62xgMa9ssbDVeN5UFO2nabsF025BZryRzQVFmoq5mgqvdVUqaCp8k1T9Y/G64vG+4amWoimup2mhkZT47DG562mpr/GjzS17DW13v0/DNcHW4htA4Bh6tl73jcZbWWVJNHUUKlElKYQESKhVGgYSQkpJRHKyIgShczIem1ZmaVsEg0Rfd91nH/iQkaUIRZFiOVAZPT/tSJWSxFrCrH2RKzbEFtNxO4zMuYI4hCHOPxEHG8jTuGIczjiYoS4GiJus5FxcxB3FPGwRzy2Ip75iBeLeN1DJvyHTHyETNJHJu9FfP0Q3yeInzbi9xbx/4IEEkiQLhLsjEydjIRsR6adRGaISKiChHYiM18hs1yRsAvIHBaZSyJz25D5NkjEdGTBdGRhLBKZiSxahkRlIYu1kCXHkWgeWaYgy+4isd5I3Bck/iWywgRZ8QtZeQFJvIQk90RW4ciqx8jqs8javkiKMbIuEUmtRNJwJK0ISReQ9BJkwxpkI4dsmohsnolkTkAyW5EtnUjWQSR7CLL1OpKThmxDkDxvZLuCbP+J5O9DdkxAdk5ACnBklwmyqwHZ44wUvkGK/iB7nyH7XZADECk+jRx8hhxeiRwpREoOIEerkWNHkDJn5PhspHwHclJBKhCkch5y2g058xA5SyPntJHzBHLBGLmIIRePIpfuI9UvkMtpyJVfyFUr5Npb5HoOciML+c8CufUfcrsZuWeKPFyMPOxAHm1HHl9EnlxAnrkjz7Yhz/4gdeuQ5yHI8xvIi9HIS1fkFY68Oo68foe8KULqk5CGLcjbdKTRCGl8hjTNRd6ZIO9eIe9PIx88kI/ayMc/yKcO5IuAfMlDvm5Avn1Evk9CfjgjP22QVjOk9S7SjiAdEPmVh3TaIb8jkT+DkC53pOsy8jcf6e6NdN9EezqhPS+gGvNQzUUoYof+P6wnivuhhCtKBqDUKpTuidL7UMYdZTVQdgvKeaBcC8orqNALFWVUrEGlU6icgCraqHIDVTtRsBHtpY322ov2voBqLUS12tE+1WjfHWi/+Wh/Fe3/AdX+gOocRXXvoHovUP0O1NAKHXARNSpGjeNQ4050EIsO9kOHiOhQF9RkN2oagQ4rRs3iUXMWNX+BjuhER6LoKAwdLaOjT6JWH1Hr+6hNKWobgdr1Ru3moPbb0DHHUYe7qONR1GkV6vQZdd6Ljl2Juvihrj9Qt43ouJ2oexbqsRT17IN6/kS9YtAJbuiEdtQbRyeZoZOLUZ9k1LcMnbIJ9XdF/X+jgQwauBYNSkWD29Cpf9CQLej0s2ioBzqzDzqrLzrrEBoWiM4uRef4ouFv0Xnh6PwaNOIguqAajUTRyD/ooo/o4mh0yQd0qRu6tAaN9kKjf6Ax29FlRuiyL2jsQjQ2H40zRuMFNP4eujwGXTEWXemEJnBoog+adBxNzkRXnUJXp6JrXNC1U9GUJei64+h6PXR9G5o+EN3QD834v9voxlp00xV0cyqauRjd8hrNeoVm26FbPdGcQjQ3EN12Bc3bjG4/ie7A0J0OaAGN7pqC7l6O7ilHi1h0bz90XxV6wAstTkEPDkAPTUMP16El5uixRWgpQMvGoMeD0fJo9ASFnsTQk1VoRQZauQA9dQU97YWePoGeyUDPeqNnW9DzBuj5Y+iFG+jFOrSaQS97o1d2o1fN0GtR6HUOvaGN3kxBbzmit4+gd+PRe7Xo/UXog8vow1r0UQ/0UTf6JBx9uhR9dhCtS0ef70BfDERfxKEvTdBX+egbHH1TjNbPRBs+oI070Kbz6Lvv6Puf6IcP6Mc/6KcK9LMl+vk4+iUL/foH/VaPNtegLT5oywf0xwm01RVtS0fb16Ad1eivt2jnXfR3JPqnEP1bgf7TQv91o93vsR6VmAaFaRRgmr4YUoqheRiGY7g/ht/GiPkYeQajojB6O8aswdhVGK9g/CVMeIGJ1zHZBlOiMeUPpuZiIAuDm7FeBljvpZjWBawPj/Udi/XrifVLwvrTWP9LmPY0TKcV04OYfj9M/wJmkIoZTseMFmDGImb8CRv4GBuUiw12wAbnYUOvYibbMVN3bFg0ZpaBDb+AmedhI1RsxE3M4gc2KgAbvQaz2oBZj8Csr2I2izCbj5htNWa3BbM/jDl8xRyrMOeH2NjHmEs15roIc5uJuXVg4x5jHtqYx2nMczPmlYZNSMS8/2GTirHJYzCffpjPY8y3GpvShfmTmP8JLGgKFlyLhWhj08dhoQg2Mw+b1RubFYWFWWFhr7HZ67A5V7G5G7B5X7CIEdiC1djCrVjkLGxRChZ1GVtijC3NwKLHYTHTsGU8tuwiFrsfi0vC4m2w5R7YiilYQjqWuB5L4rCkZCw5FFulg616jq1egK1+g609jqWswNZNwlL1sdRSbP0lLK0T27AYy9iLbdyEbbqPbW7HMpdjWSyWvQjb+gnLVbFt47E8HMsrxfInYjsIbMdpbGc1tovBdu3Hdsdie8ZhhYuxokBsrxm2twrbl4jta8H252AH3mHF3dghDDtSiR35ix3Vwo6ZYKU6WJk+dnw6Vj4VO4lhFVZYxUWscgt2OgA7U4ZVdWDnhmLnrmPnC7Dz77AL+7FLLFa9CrtcgdXw2FUcu/oeu26P3SjFbuZi/13Bbmtgt4uwOyh2pxO7F4Td+43dL8ceVGIPf2O1t7FH8dhjDnsCsacCVpeCPU/DXrhhL42xV/nYGxyrz8YaPLG3etjbG1ijOdYUg72bhb1fh32wwT5+xT6nYl8ysa9HsW9d2HctrMUD+/ES+7kOa92NtR3B2s9hHQOxXzj26ybW+QT7w2BdM7G/4dg/e6wbxbof4j0q8Z7TcI04XHMMjtjg6Awc64vjSThxGifv4dQbnAE4G4VzK3B+KS504dIQXJ6GK3m4ehoHzXivnnivLlxLwrXO4X3K8H76eP8gXPsirvMC19PC9a7h+lG4QQc+YCRuNBg3jsAHY/iQEfjQjbhJD9zUEDftxs364maf8eFRuPlBfMQx3OIpPjIOt4zHLVvwUUfx0Qm41W3c2gq3ccNtXuO2W3G7JNx+GG7/E3fQxB0accc9uNN03DkQHzsOd/HFXe7jrpNxN4i7vcbdt+IeZrhHIe45GB8/Ch//E59QgE8sw73345OdcJ843DcEn1KC+73FAyLwwKV4kB8+NRsPKcCnW+IzluKh4fjMNjzsEj4nEp+bjM9X8AgCXzgOj1TwyAf4orV4VA2++AO+VA+PtsJj6vBlD/DYT3h8Or48HV+xH0/QxZMP46vG4atj8TXVeIoevq4LXx+Jp6Xh6b/xjTH4pnI8k8a3bMOzTPFsbzznDb5tMJ5H4HmX8e1r8fy5+I5ivMAEL2jHd13Dd3/FC2W8aABe9Bnfew7fV4Tvn4sfCMaLIV78GT/UDz8cgx85iB+V8WOL8VJdvGwofrwAL1+Il3fgJy/gldPwypv46Xj8zG+86hZ+rid+nsUvfMUvzcQvz8drDPCan/h1HfzmZfxWKH6Hw+9swe8m4PeW4/fb8IfP8cf6+NOe+NOteF0L/rwef0ngrzj89QT8zQG8oRR/+wpvGow3VeDvLuPvF+Hv/+Ef/uIfU/FPefjnl/hXV/xbON6cg7fI+I86vNUIb72At43H2wW8/T/8lyX+6zXemYL/Dsb/eOBdzvhfffxvFf7vHt5dS/R0ITQkAqEIpJ5AGwnciSCaCSqUoBsJ9jHBvyfEYEIqJBQfAgQQcAPRK5DQ0if6HCf6lhD9/iO04widU4S+K2FgQRhaEwNYwmgJYZxNDIwkBkUSQ9yIoT6ESQdhmkQMCyDMFhPDrYgRBGHxkRj5g7CsIUa5E6OtCCsrwvo4YdNA2G4nbF8R9jrEmDTC4SHhWEc4ZRFjJWLsfcLlEuFGEeOWEu6zCI/thGcRMf4uMcGDmJhNeFcTk5oJnzmE71ZiijXh95oIUIlARyJoOBH8kQiZQIS0EdNRYgZFhNoQsxyJsHnE7FRiTi4xFyHmDSPm/SQi1hARn4iFlUTkBmKRF7GomYh6QyxOIZY8IaInEdFXiJjtxDI7InYxETeFiMeI5WbECldipTax8hOROJFI2kskzyWS24hVhcRqE2L1R2JNILH2HpEymUhpJtb9I1LXEOvziLQoIl0hNqwnMg4RmzWJzKHElgYiq4zIfkVsLSNyehG51UTeFmL7TSJ/PrGjitg5mSg4Tuy2IQoHEYXNxD4t4sBmongIUfyNOHiVOHSVOPySOBJJHHlBlDwjju4kSmWiTCWOxxHlp4mTJkQFSpxyJE77EGdsiap5xNkE4twB4vwK4qI/cfEGcUkhqpcTV6yJK41ETQVx9QBxLZO4PoW4sYO42Z+4VUPcbiXuisQ9F+JBEPFwJVF7gnhsRTwxJZ58JJ56E09fE882E88NiBcWxItE4qUj8fI78Wof8Xo5UU8T9XeIBh/irR7ROIhoSiTe9SHeXSXenyA+XCY+niY++ROfhxBf+hJf+xPfSKK5D9H8iPh+gfgRSvysI9okot2KaD9G/CoiOluI38uJP9OJrsVEVyfx9y7xL5fovkP2qCF7ppMauaRmI4mcJ1F3En1CYmdJ/DdJmpLkIZLeTbIjSS6B5AHJl5LCXFIkSfEhKd0m5SpS7iKV66S6lwQ5JHxH9tYktezIPhzZV5/sN4bsV0r2byJ1XEid36SeC6nfhzQoJg2vkAOGkUa6pFEJaTyBHKiQA2+Sg/LJwfvJIVbk0PWkyXTSVI8cRpFmHDk8gxz+njRPJUdkkiPqSIvdpOUQcvRo0mooafWBtP5K2s4m7YpJ+znkmPmkQzjpmEg62ZLOA0nnEnLsTdJlHelqTbpeI92aSfdA0r2T9Cgmx48lvSA5YRA54Rs5MZL0PkhOKiMnW5E+w0if46RvNjllL+n3lPRvIAM1ySCSDHYmQwaS0zXIGQFkaD05M5Gc5UCGcWRYJTnbipx9mwzXJ+dqk/N4cr5Czl9ERviRES3kgrPkwqNkpB25yImMciMXY+RSJzL6OBnTh1zmQS77SsY2k3G7yXhtMr6SXB5HrnQkE46TibFk8nJydQu55j9y7SlyXRiZuppM0yTTcsh0OzK9idxQSmYEkBsdyE2R5GY7MjOK3PKDzF5Kbk0lczaSuWPJbQPIba/IvJnkdkNy+x4y34bcsYbcOYssmEjuaif3YGThQLLoOrk3ndxXQh7oTx4oJ4uHksVl5MEu8tBm8ogLWXKTPHqXLHUiS5+Sx03I421k+QnyZAxZ0UJWNpOnD5Jn6sizXuS5IPJ8GXnRmLz4kaymyeou8opI1miTVzeS1xrIGzR58xD53zvyjjN5dyZ5nyYfXCdrWbL2DvloDfk4gXxymHx6kHzmR9b1JOt+k8/nki/MyRcvyJcp5KsI8rUx+WYKWb+ebAgh384gG1PJpoHkOy/yvTv5gSM/epOfzMhPNeSX4eSX++TXePJbANmsRzZ/Ib9vIFsMyZYW8sdZ8qcn2TqAbH1KtpuQHZHkr1SycyH5+yX55xHZtY/825/8u5P8Z0n+qyO715LdT6geJlTPZZTGQQoZRqGuFLaewrdT5C2KtqSYRopfQAmulLiUkrwpeTulsJRyhFKPU2AsBZoo2ED12kb1bqC0LlB9FlN9U6h+26j+sZR2NKXzhtL9Tum1UgamlKEhNeAYZcxSA6dTA89QgzKoIb8ok3hqmESZnaOGL6bMCymLf5TlIWrUUGo0RY0uoKzWU9aOlI0GZXOEst1E2RVS9keoMS2Uw2fK8SjltIByTqTGXqVcWijXDZTbAmpcGuXhSHn2pjwfUuMzKa9kasIRamIU5U1Q3pepSQ+pyY2UrzM1ZTHlp035G1IBkApwpwIdqKBpVLA1NVWLmvqACjlGTbtLTS+nQmdSM7OoWbFU2GtqTjIVjlBzdal5btR8a2p+N7UAoxZ8pBbuoSLnUovmUlGTqcWrqSUHqeg4KuYAtSyHim2m4kdS8Zuo5Qq1gqBWtFArK6iESVTCAyoxgUoaSSVVUsnHqVXzqDUUtaaWWptFpcRR655SqQ+o9c+otHtUehq1IZvaOJXa2ERtjqEy06ktf6nsWGrrUCqnL5WzjcoNprYdoPJuU9szqPxEakcgtXMVVUBSBc+oXTepPdrUnitU4Ryq8CNV9IfaR1H7FepAGlWcTh08Rx2Kpg5rU4dvUUd+USX3qaMtVGkAVVZCHV9ClUdSJ1ZQJxdQFb5UZQx1ag91ej11xoI6c52qOkCd06LOV1IXjKiLVtTFXdSlSVS1QFVXUZcvU1d2UDVXqWtB1HWZup5P3ThJ3XSg/rOl/ntM3bpL3Q6l7rhQd2dR9xZR95dR99uoB7XUw3Kqtp561EE9CaOeHqaeeVF1htTzVdSL2dTLXOpVFfU6jaq3pBoyqLcR1NtOqsmCejeeel9BffhMfXxHfbpIfd5KfR1FfetFNS+ivrdQLReoHzOonwuo1hVUWynVMYrqeEv9aqB+T6N+V1B/0qmuBVRXLfV3PPXPgPrXRXV30j15umcJrcHRmvE0kkmjFI2OorGFNL6SJg7QxD+akmgqnKb1aQahmWM0u5vmrtD8PlqYTgudtLSelp1o+Q+tnKPV9TTUoHuZ073+0L1TaC0Lug9N9/lG99Om+wfQOqNoXQtat57Wa6YNXGjDCHrARdpoJm2sQQ9cSw/KpwdfoYdepk3iadMh9LAQ2hyjzU/QI/Jpi6/0yJ30yJe05R961Ax6dH96dBttlUFbn6RtntF2d+gxWbTDANoxj3Zqp8dOo10J2tWSdk2h3dbQ7rtoj/X0+Cn0+Lu010N6Yk/aW5OedJWe1E779KZ9x9JTDtN+B2j/tXTAIzpoAR0M6OCd9NQ59NQPdEgCPc2Dnh5Az9hGh3bSM9/TYavo2cPp2V30nHw6fBU99wA97xcdgdILHtMLV9KRJfSiWjrqDr24ml56n46xpJf1pWN96bgZdLxEx3fRy2fRK7bSKyPohDw68Tid9JdO3kmviqVXr6PXbKbXhtAp0+l12XTqdnp9LZ1WRacfozecpjPy6Y1H6E0VdKYLvWUDnZVBZ8+jt6bSOS107nJ62yE67zSdP4resYze+Y0uCKV3mdK7e9C7L9N7XOhCc7qwgS5aSe91pvdtpfd9o/c30sU8fXAKfaiCPgzoI750SQ+65Dx9tJ4+5kuXRtFlZ+hyli4/RZ/0pytC6IrP9Kkd9JmR9FmCPvuTPu9BXyihLz6kL1XQ1Y/pK9p0zQX6ah197SF9/R19U5f+L4y+dYe+w9N3I+h7g+j7OP0gin6oTdea0o96049S6cen6GcSXadL132gn6fTLy/Rryrp10/o+ia6cRnd1EC/Z+n3e+gPL+lPZ+jPR+ivHP2Np5sl+vtA+nsX3XKD/nGZ/ulDt06lW//Sbe10B6Q76unO0fTv4XQXSXe10f+c6e6ldPdnpmctozmDQUYzKMmgLxmsjsH3MYQBQ+5mqM8MfZRh+jBMFcPWMdxOhp/ECOcZ0ZiRtBnpCiMnMMozBnQwMI3p9YfRUpg+PkxffabfOqb/PEaHY3RjGL2djP4lxnAhM6CMMQ5gBo5gBrHM4ARmiBMzNJYxWcsMi2bMRjLDPzDm85kRgLHQZEZmMZbdzKivzOjtjDXO2Ggzthhjd4IZs4xx2M84/mOc1jDOFsxYR8ZlLONqyrgxjNszZtwNxj2O8TRixo9hvLYzE3YzE1MY79PMpCpm8nfGZz7jSzJT/u8R4zeF8Wtj/NOZgHFMYBIT2MAEzWSCJzNTezBT3zLTljHTzzIzZjMzWpnQYmbmLWZWFBMWx8yuYsIRJnwdM/ckM28BMz+IibjMLDjPREJm0VImqoJZ0sQsfcvE9GBirjOxWkxcNrM8hlkxkVlpySR0M0knmOQvzOprzFonJkVg1kUyqUuY9eFM2gtmQ29mQweT8Y7ZuJzZvJrZks1kxTNbNZmt95hcCyb3N5NHMdvTmB3mzE5PpiCS2bWB2Z3P7Ili9nQxhd1M0RVmbzCzj2X2U8yBEKa4F1N8iTmYyRwazhxqYI4MZkpsmKPhzLFFTGkDU1bGlNsxJx4wJ/czFQuZyjzmVA5zejVzpoKp4pmz05lzNsz5cObCFOZiBnMpnam+zFzRZGqCmWs+zHWKuYEzN52YW0OYW3eZ2z+YuxRz7xlzP5J5YMM86GRqE5lHb5jHdcyTaObpCuZZDlNXzDz/xrwwZV72YF6+YF65Ma+XMm+GM/WxTENvpqGCeZvINKYwTQXMu0HMu/3M+4/MhybmkzvzmWc+tzJfKpmvf5lvV5jmF8z3GqZlI/NjAvPTkmntz7T+Ydp1mPbXzK9xTGcd87uG6ZrB/N3D/NvJdBexPezYnhpsz1RWQ2Q1J7KICYvOYbEIFvdgiZcsOZ6ltFnakWU8WaaYZX1ZbjErIKwYxkoTWFmPlYtYZR2rjmTVFhYuZHuVs1qarFYz22cT29ef7beU7f+W1b7O6mxldc+zej1YPSNWv5A18GUNKtkBA9gB11mjZaxxBjswiB2UxQ5qYQdvZIeyrMlj1vQZOyyFNevNDmdY8xOsBcJajmQtK9lR/qwVx1rbsDb9WZtm1raBta9gx5xkHWJYxxTWaRvr/I11tWFdP7Fuy9hxMax7OOuxgvX0YsebsF4r2Am1rHcSO2kfO/kd65PB+taxU5pYv3g2II0NPMsGrWaDc9mpt9mQe+x0d3b6I3bGHDZ0HztzLDuznp21gw3zYmePZueQbPhudq4xO7ednW/Pzv/ILtjFRsayi0ayUbps1DF2cS27tIaNHsvG6LPLotnYTWz8YHa5L7viLJvgyiZeYZNPs6vfsGu2smt92BSZTeliUwey6x3ZNHs2fQG7gWMzRDbjD7tJh910g80MYrfkstlz2a1NbM4sNjea3VbF5h1ity9n8wvYHZfZnavZgmh21x1291a20IQt8mL3arB7/7D797LFg9jifPbgH/bwKrbEnz06mj2WypYasGUG7HENttyTPbGBrdBmKzrYUx7saSe2ypg968ueK2bPb2MvfGEvubDVpuxlK/aKNVvTm61ZxF59zl6fwN44x94MZf/7xd6ezt6xZu90s/dk9v5M9kEw+6CUfajDPnzJ1q5lH/dlH39hn/Zjn21m65LY57/YFx/YV4B9fYF9846tX8s2VLNvs9jGMWzTGPZdBPvejn3/h/0Yyn7WYr9osl9Osl8T2W/hbHM8+11mW0zYHwnsz21sqxPb5sm2dbLtz9mON+yvZvb3QvbPOvZvKNsts92XuR75nAbHabZwaBCHjeJwB46I4sgHHPWco1dybBnHPef4d5yIcBLLSS84pRennuFABAeXcr2eclrhXJ85XN9Yrt9srv8STqcPp+vM6bZyesc4/ducwQPOcAk3wJkzGs8ZZ3ODNLghFDe0iDNx4kzvc2aJ3PBBnPl5bkQZZ/Gds3zAjdrIjV7AWSmctQ9nc56zdefsenN2+7kxWpyDBudwjnMK45wjuLEJnGsc56Zy7q6c5yZu/EPO6xI30ZXzvs9N1uJ8DDnfkZzvWm4Kwk3J5Pzec/7WnH8JFzCBC3Tkgny54HRu6gkupIab9h83fSk34ygXeoOb6c3N7OZmpXFhgJs9ipvTnwvfy83T4+aP5yJmcAsGc5EuXFQfLuo1tziHW9LOLXXgooO4GJmLaeeWvePi0rn4Wm7FMW6lzCVEcIkfuWQXbnU/bs1vLmUIt06PS43j0u5z6XHcBh0uw5/buJzbZMZtNuMyfbgtQ7msXlxWIZddyG0N4HJkLucql+vK5T7itiVzeVu5fDNuRyS3054rcOd2WXK7p3O7P3B77nGFDFd4kCuSuKI8rqiR29ub2zeY23eA2z+aO1DAFXtzB3O5w7u4I/lcyVzuaDJ39DZ37CxX6siVkdzxhVz5f9yJU1zFIK4yiKt8y53O5870485c5ar8ubMbufM9uAtu3CU7rvo0dyWJq1nOXWO5a0+4663cTVPuv83c7d7cnRLu7kvu3jXuQRz3sJKrvcU9CuMe53BPJO7Jfe7pTu7ZG66uhHt+mHvxgnt5mHvlzb225t4M5uoRrr6Oa5jBvUW5xnKuKYB7l8W9X899+M592s99+sR9zuK+rOe+2XPfDnHNE7nmi9z3XlwLz7Wc5X4iXOtKrrWJa/Pk2q5y7S+4jmncL3+uM5b7Hcv9Gcf9aee6ZnJ/f3Dd7lx3Ed9jK99zFa+xlNd04TU/88hFHj3I49o8fosnAnlyFE928fR5nlnJs348e5fnAc9/4sXBvPiIl+p5OZJXjvBqNg/G8dCc7+XP997N9y3l+xnw/Vfx2mW8jhav84jXjeP1nHn9Qbx+LW9wiR8AeSNb3tiQHxjIDzLjB53kBxvzQ5z5oQa8yWjeNI8fVsebPeGHV/DmH/kRx3iLOH7kE35UGj+qlbeayVvf4218eduRvN0N3n4jPyaCd4jmHV/yTo382ER+7F/epZx30+Ld9vPjHvDu/rzHAd6zgPdy4ScE8hOLeW+U937FT3rGT07jfVfxU3J5P2fe348PCOMD+/GB1/mgbj64mp96jZ+mx0/7y8/Q5Wc85Wey/MxyflYBHzaND/vAz67m53jy4f35ueb83If8vFx+fg0fcZZfUMtHWvGLCH5ROL/YlV8Swi/txUdr8DECvyyMj3Xj43rwcZ/55T35FR78yuF8gguf0MwnMXxyNr8qn18Tyq8dwq9t4VNK+HW/+dQ1/Ho7Pm0cn36Qz0jiN8n8plP85n58Zm9+SxOfvZLfep3P2cPnHubzVvPbn/D5ifyOer7Aii/Yxe8awu9m+D2hfOFsvrCV38vze9/x+zby+3vxB+7wB135Q2v4I1P4EoUv+Y8/tpcv5fnSz3y5xJ94wZ/M5yvN+VM3+dNX+Coz/lwuf/4Hf/EPf6mYr07kr+B8TQt/VeavXuCvWfHXKf7GDP7GVf5mB38rj7+t8nfu8XdT+HvB/P0F/IO1/INv/MMwvvYw/2gJ/ziff+LOP13I17nwdbf550v4l2b8Ky3+tRb/pi9fn8w3TOUbTvMNv/i3cfzbe3zjYr7xB9/Uxb+7x78fx3/w4D+O5j9t4j/b8l8c+a8L+G+efPNwvnks/70v//0l35LEt1TxP67zP+/zrRf4trd8ux/ffpLvSOF/pfOdc/nfJfyfML4rku86z//F+L+5/L/TfPcioYez0KNc6OkvaBgJGnUCogrIPAH5LKC1AnZdICIF8odA/ROYQQKbJHDPBb5TEAsE2VpQCEFZIKhjBZAu9Ooh9DYUtKYJfVYJfbqFvlFCv6tC/0xB20jQrhd01gu69YJerqBvJBgMEAwHCAPCBKM4YeBoYdALYYi5MPSrYLJdMD0jDHsuDLcUzD8LFm8Fy4GC5TlhlLcwqk4YvV+wWitYS4JNtGCbK9j5CHbnBftNwphswcFBcGgXHBcKTq7C2EGCy0XBDRfcXgnj9gnupoKHq+DpJnjNFSZcFCZuFrw/C5PdBZ+dwhQbwW+FEOAoBP4RgrKEoG4heKUwNUKY+lcISROmaQjT4oXpG4QZ4UJogjBTV5jFCmGmwuz1whwbIXy9ME8U5v8UIl4LC52FyOnCohdC1CIhqltYskBYcllYOlSIpoXoo0LMZGGZtRAbJsQ+FeLOC/EzhOWksLxSWLFYWGkprPwoJBwUEp2FpDIh2UFYRQirNwtrKGFNh7D2ibAuWUhNEdZrCml2QvpEYYOhkBEkbPQSNjYKm3YJm/OFTA9hyxUhq0HI/irk6Am5OsK2XCHPUdjuL+QvEPLrhR0bhZ2pQsFVYddoYdddYfdbYU+wUIgJhUeFotPC3s/CfkU4YC8UWwoHDYRDicLhp0LJcKHkvXBsslB6Rjg+RSgPF074CSeOCCedhAoNofKDcOq5cOaQUPVSOBcuXEgXLnoJlyqE6l/C5d3ClU3C1SPC9d7CDUy4uV7477Vwu1G4Uyjc/SPceyDcjxAevBEescLjKOHJPOHJMeGpKjzdIDwrE+pGC3XdwgtEeNEgvHIQXk8S3kwR6v2F+k1CQx+hIVt4ayi8vSo0OgiNN4Wm+cK7gcL7IcIHSfhwUPjICZ944dNz4Yuu8NVE+PpA+PZJaF4qfPcQWhKFljPCjxHCT1n42S60bhTapgjtD4SOQKFjv/DrsNA5VOi8IvyuEv7sFLr2CH/3Cf9mCN0fxJ7rRA1O1PguaiaLyAMRzRCxeSJuJxKVIlklUh0iXS+y1iKnitxbkU8WhQpRjBel+aKsI8qPRGWlqHqLarsII8RehWLvbFHrqdg3UezfQ+x/WNQ+Kep0irqNor6paEiJA2xEo0jR2EgcKIsDj4qDtoiDc8QhijgUFYeeFU32iiatomm7OCxfNJshDjcSzQeI5lfEEc9Ei4viyKui5V5xVJk42l4c3SFa9xOtK0SbVNF2oGh7W7Q3EO0/ig4jRYfPotNI0blAHPtKdGkTXS+JbtHiuELRvVb0WCR6hojjeXH8CtErRZwQJk7MFyeNFifVij7XRN8IcUqm6Ocg+rWJAQPFgEdiYLIYtEUMHi1OvSuGzBOnKeK0GnH6bnHGITH0mzjrmBhWKM4+K87JE8Mjxbn54rzh4rwmcX6AGMGKEV3igkviQlZcGCtG9hIXGYpRo8Sop+Li1eKS/uLSLDG6SIwxFmNeibGCGHtZjAsR436I8TXi8sHi8k5xxRcxAYoJlWLiDjEpREw+Ia66LK5+Lq7tIa7dI6aUiOscxXXfxNRUcX2UmFYrpmeKG5LEDHdx4wpxU4S4GREzR4pblohZ4WJWm7jVXsxZIObeF/Osxe3nxR2SuJMRC7zEXQXinn5i4TVxb5647514IF0sjhMPBYqHNcXD/uLhs+KRR2JJinh0unisRCzdLJZ2iGUvxOMFYnm5eGKLeHKHWLFOrHwjnlojnr4gVhmJZ3PEc8niuX/i+XDxgrl40Vi8WCJeCherDcTqk+IVXLySIdYYilcJ8eoT8do88VqpeH25eP2VeGOXeNNX/G+JeGu4eLuHePuqeGexeKdOvBsj3usj3tso3q8SH9wUa7XE2grx0VHxsb34ZKT4NEqso8Tnc8QXIeLLIPFVqfjaR3yTJ9Znig0W4tveYuMUsbFLbBoqvrMS36PiBxvx4xLx01Dxs7v4JUz8Okf8tl9sfiq2mIk/bomtu8W2KrHdRezQFH9piL+yxE5b8Tcq/ikQuwaJXffFv23iv31it7PUY4rUs0nSyJY0XSTknITmSliahOdJJC9RQyTaT2LmS+wYiVsl8fmScEcSKyWpRpKTJKVNUv+TYG+p13Wp9ztJa4ik9V7qkyT11ZD63pT6pUv9h0v9v0raByWd3ZLueUmvStK3kAzsJUNBGmAhDWiXjGok453SoFJpyDFpaIdk0iQNWy2Z7ZPMSWnEJWmkkzRKXxodIllbSzbrJTtass+XHCIkJ0VyeiqNHSm5vJRc50puTyR3UfKoljwnS16k5FUpTQyWvK2kSYjkYyL5tkhTzkh+9pL/AMl/pRQwVgrcLQWFSsFLpKkZ0tRmKeSGNO2ZNP2ZNOOwFNoizXSUZiVLYXuk2YHSnPdS+HZp7ilp3kFpfoYUYS0tCJIWLpAiA6RF86WoldLiGdKSh9LSnVL0bSnGToqpl5bdkGIXS3HJUvwkafk8acUHaeUeKWGulHBVSpolJd+WViVKa6ZJa9qlFFdp3UIp1VlaXyGlnZbSc6UNuLQhWMoYJWVslzZS0sbb0qYtUqaVlNkkbXkiZSVJ2Z+lnGpp22Yp74a0/bWU3y7t2CAV7JcKvku7Xkm7k6U9l6UiV2lvtrSflw6YSsU3pUO7pMM7pSN+0pESqeSudPScdKxZKpsvlR+STlRJJ69KFeulyjCp8od0qkY6nSpVaUhV/6SzpdK5YOl8uHQxXbpkJ1VrSJdvS1fOSzV+Uk2DdM1Sut5fut4q3WiR/jORbgVIt0dLd9yku2el+ybS/b/SgyfSw11S7QXpUW/p0UPp8TbpyX3pabNUR0p1MdJzQ+lFL+nldOnVden1RumNkfTmjlSfITUMkhoKpLcPpCZWejdYem8ofRgsfbwufVoufQmWvt6Rmpul793Sj2rppyr93C219pXaOKk9QeqokDp7Sr97Sn+spK6t0j8zqbtc7tEtazjImhtkJEVGJ8nYGBmvkIkFMvFXJk/K1DeZzpaZbTInyNx8mc+RhTuy1FtWHGTljAwMZMjIvabKvZ1kLT+5zwW5n5aszcg6bbLuOllvnazvJ+s3ygZ58gAN2WiwbJwmDxonD/4jD7khDz0im6yWTdPkYbPkYZ9ls42yOSabP5VHnJQtLOWRe2TLV/Ko2/Los7K1JFt/lG0XyXYjZLsWecxq2eGE7NRDdqqXndtll0TZdafsNl4eVyG7/5THq/IEM3kilCemyN6e8iRTedJneXKH7HNF9s2Up6yV/UbL/tVyQJEcuFcOmiwHh8pTX8shZfK08/KMIjk0WJ5ZJM96Ic/OkecEyuHR8txIed4yeX6SHNEmLzSQF16SI8/KUYK82F5eXCYvOSBH83L0DTnmo7wsW45dLcdZy/HD5fgT8vJkeaWznPBPTsyVk57JyYvkVa7y6j7y6gZ5rbOcEiavmyiva5DXi/L6q3LaETm9U96QI2dckjcJ8qYceTMpZxrKma3yljQ565ucnShvnSznRMu5d+Q8VM4rl7e7yvmB8g5e3knJO/fLBZnyrih591m5cKdclCjvPSrv15YPOMvFLvJBW/lgvXyoWT58Rz4yUT5yUy75IB9dJB9LkUsHy2V+8nEoH98hl+vK5U3yyVC5YpZcqSmfmiGfHiSffiWf8ZOrhshV1+RzfvJ5E/n8V/liL/nSa7n6lnx5gHw5SL7SU64JlK8Ol6/J8rWv8g0P+cYr+eYs+b/p8q2V8u1y+U6IfPeEfO+JfL9afhAjPwyTa/3lR0/lJ6r81FB+tkius5CfZ8vPu+QXOfLLBvl1sfzGV67H5AZduaFeflslN1bJ7yzld1fk923yRyh/7JA/nZA/T5O/EPLX+/K3PPm7pvz9mdxyVP5ByD8S5J8xcquX3Ppdbjsht2+TO1S547j8a7vcuUH+PUfuAnJXhvw3Tv63R+7eqvS4ofS8p2ikKZp5CrJQQZ4pmKWCZyskqlC0QocpzHuF7Va4GwpvqvCfFKFSEQMUsVGRzRVlmwLsFbhd6e2g9P6o9HFR+opKv2FKvw6lf7aivV7R+anoFit6sxT9vor+KcVgjWJ4ShmwVzGarRj9UoxzlYFZyqAZymB9ZfArZcgeZWitYvJaMc1TzDQUs1PK8HLF/K5igSsW5xRLQhk1TRldqFj3U2w0FJuPip2lYm+s2N9WxhxUHLYqjt2K00PFeacytlxxA4q7qHjkKJ69lPGU4rVAmXBPmXhT8b6vTPquTC5WfCYovj7KFFSZclnxe6n4lykBfZVANyWIVYJ+KsE/lKlFSoi5Mo1Tpn1XZkxVQnspobuV0PvKTEdlloky668ym1FmxypzeGXOEyV8rTK3XJl3WpmfoUScVBbqKZHHlai+StQnZfE/ZWmBEp2hxExQYj4oyxyUZeuU2LtK3F9l+XJlBausdFdWtikJ15TEXCXpjpJ8TFnVoqx+qKyZo6xdraT4K+tWKqnblfXLlPSJSsYQZeNoZWO3svmikmmtZDYrW44oWReU7MPK1lol56qSa6/knlC2eSp5ccp2P2V7l5K/TNkxSNnZW9lZrRQcVnZNUHa9UHZ/VPacVAoXKUXLlb3+yr4AZf8B5cBhpXiJcrBFOQyUI32UklXKsTCltFIpO6gc/6ScOKtUGCqVc5RT4cppX+X0N+VMiHLmpVJVpJy1Vs4uUs5+Vc4/Uy6kKhe/KNW1yuWvytX+ytWnyvX+yo0c5eZq5T9GueWq3O5S7mkq94qU++3KQwul9pfy6KnypFR52qo8y1Lqhip1D5Xn95WX55RXMcrrEOXNGOXNX6V+s9IQrDS0K28PKo05StNX5f1M5cMD5RNQPusqn58rX+8q3zyUb1eVZh2luURpGam0dCs/5ymttkqbjdJuo3Qwyi9O6UxUfncoXYjy1075t1P5d03ptlW609UegWqPVrXnOlWjUdW8oiLtKvpMxfupeLdKWqlkh0pHqcxxlR2nsm9VXlcVe6pigSqlqfIpVQUqGKTCE2rv3mofI7XvQLXvLbXfcLVfq6rNq9rFqs5yVeePqtul6kWo+iGq/kPVIFs1PKUOmKIO+KAanVeN16gDt6uDXqlDzNWhN1WTx+qwHuqwNnX4BNXcQjWvVy3M1ZG0OvKWahmnjgpXRwepVtNU6+OqTbdqt1K1T1LHZKmOoapToTqWVV0U1dVTdTujjjukup9WPTapnsHq+Luq1z11orbq3Uf1PqpOWqtOHqL62Ko+xaqvizqltzrluernrvqnqQFGasA9NbBEDZqnBmPqVFQNodWQLHXaRHXaJ3X6dXXGYzW0TZ01QA1LVOd4q+FJ6ty+6rxr6vxFasRedcEOdeEAdWGXuohWo2aqSwaqSzrUpalqdLW6DKixPmrcajU+Sl0RpSawasI5NXGjmpSvrhqlrvZT19ira4PVFFlNea2ui1JTJ6vr89W0eWq6qm4Yqm54o2YkqRt3qpvK1M0haqavmnlD3fJOzV6qbt2v5hxTc0PVbay67YWa90TdPkjNR9T8g+qOBnXneXVXqLrbVt3jqRYGq0V91b1W6j5F3R+uHihVi1+oB0PUQ8PUwz3UI5Ra4qEe66eWSmqZlnp8l1q+VD1xWD05V63Yqp7KVk+Xq2d2qVUL1bOJ6rkg9byNeqFGvZSrVk9TL49SLz9Rr0xTa3TUq8bqtf7qdU/1Rql6M1j9b5B6S0u9DdQ7g9V7QL1PqA/c1Yc+au0u9bGZ+uSd+vSY+my+WndTfW6tPm9SX2SpL8PVl7/V17rqGy+1frH6tkBt3KI2hajvZqjv56ofKtVPi9VP79Uv/dUvx9Wv3mqzqDZfVluGqz+j1VZPtfWR2lattj9RO1rUXzHqr39q5w/193H1T5naNVX9a6r+G6d2A7W7HPT4AjQg0KgBmksBMgGg8wE2F+CmgFgLSFNARQN6F2DyAVsFuALAnwTCOiBFA3kHUMsBuAfge9DrIugjgb6moF8E0A4C2r+BTh+g4wN0FgKdVUAnB+gcBzqdQLcf0HUAutOBbhLQPQl0PwM9DOjpAD0voLcC6O0AeueA3mug9wPoGwL9QKAfD/TzgX4p0L8I9N8Ag57AQBcYWAEDP2AQDQxSgMFrYNAADG2A4URg6A0M04FhFRigBQZkggFdwGgnMNoNjEqAUSkw7gmMdYGxATAeDowtgLE7MN4KjE+BgRpg4HwwsBIMosGgpWBQHhisBwZvBoP3gsEvwOAuMKQXGDIKDFkOhkIwNAQMfQNMegITL2ASD0z2ANMewHQoMHUApouA6X5gehEM0wHDYsCwCmCGArNgYHYZDO8LhtuA4UvB8FJgrgfMo4H5UWD+Bpg3gxGbwYgsMKIcjLgIRtwFFrbAIgdYvAIjR4KR6WDkbWA5EVimAcuLYBQJRo0Fo4LBqEtgdE8w2hmMLgKj/wIrJ2BVAKwagbUhsJ4GrO8CG31gsxDYlACbC8CmFtg8ATaNwNYE2DoAW39guwDYrgG2ecD2BLC9BWx/AzsDYBcE7DYDu1JgdxfYawB7c2AfDux3APtfYMwEMKYEOJDAYTFw+AAc+wBHL+B4EDihwGkocPIFTjuAUwNwHgqco4DzRuB8BDi/BmNFMDYKjH0MXDYDN03gVgHcNYD7buD+B3iMBB57gMd94PEVeHLAUxd4+gDPGjB+BBgfCsZngvGlYPxdMP4b8DIGXoHAax3wugMm9AIThoMJnmBCLJhQBCbcAxNJMHESmFgIJn4A3jzw9gfeZWBSAJjUBCZHgcnfgU8Q8GkCvubANwz45gDfGuD7EUwRwBQ/MOUG8OOAnxbw2wH8zgK/VuBvD/xXA/+XIGAkCAgHAXkg4DEIBCDQCgSGgMAsEHgTBEkgyAcEVYKgNhDsCoLngeAcEHwaBHeDqQvB1NcgpBhM2wGmTwYzBoIZrSD0AJgZB2aZg1l/QZgRCBsLwiJAWCoIuwVm64HZOWCOIZiTCsIlEJ4JwuvB3HgwtxPMywTzKTD/KIhwABEHwIKpYKEMFkaAyBlgkSeI4kHUMBCVDKI+g8UDwOL1YHEXWGIElpSBpYZgaSpYehxEQxC9CUTfAzG2IOYMiPkMlsWAZR9A7BwQWwribEBcKoj7CuK1QLwjiN8J4m+D+CawHILlPmD5IrC8EawwAytSwYp3YOUksPIiSNADCU4gIQEklIFEBSTOA4mFIEkBSSEg6TtItgXJeSD5OkhuAas8wapYsGoDWHUBrPoDVmuB1Slg9X9gjRZYEwXWPAZr7cDaXWDtJbD2F0gxBSnZIOUdWKcN1nmBdTFg3UuQOgek3gbrPcD6SpBGgLTDIF0LpMeC9BywAYINZ0GGHci4BjZagI0bwSZHsKkSbI4EmzeBzU9BpjPITASZTWCLJ9iyGGz5DbLCQNYtkI2AbD+QfRls1QBbF4Gtr0AOBXLyQC4CcveCbRLYFgfyMJA3H+R1gu3xYPsVkO8C8i+CHWPBjiqw0xvs/AcKNoBdVmDXK7DbD+xhwJ5SUDgeFB4Fhe9BkQ4o8gFFGaDoLdhrA/bmgr3fwb5JYN9JsO8t2D8C7E8A+9+BA9rggD84cBMc+AuKLUFxFCg+BIp/gIMm4GACOLgfHLwGDmmBQxbg0ERwaBk4tB8c+gMOjweHa8ARf3DkKCgZAUqOgZLv4OhKcLQDHAsBxw6BY02g1B2UrgGlN0HpR1AmgDIzUBYFyp6A49PA8Zug3A6UnwEn9MCJInBSBie9wcndoMIQVESDiveg0h5U7ganUHDqEDhtAE5fAP//2jOR4EwNqBoLql6Bs17gbB445wHO3QbnDcD54+ACDi7MBRcXgouvwSVLcCkXVENQPRFUd4LLc8HlC+CKFbhSAWokUJMPar6Aq37g6gFwbQC4dglcNwXXY8D1y+D6H3CjN7hhA27kgRsfwc314D8S/BcHbs0Bty+AO6vAXR7cswH3C8GDKPDgBXg4Ezz8BGqLwCNT8KgTPMbB4zbwJB08LQLP5oBnh8CzX6CuN6gbCupmgrr1oO4gqLsB6j6C57rguR94mQxe7wZvcPBmOnhzBrxpAvWDQf1iUF8DGoxBQyF4awneVoNGK9A4HTRuB423QOMz0KSAplGgaQ1oegjeDwYfDoGPueDjXvCxDXzKBp+NwFcEfM0AX0vB1zfgWwhongy+jwffO0FLJ/gxHfzIBT/7gp8/QNtp0K6AdlfQgYOOqaBjG/hFgk590JkFfmuALg78LQTdJbDnEqjhDTWiocZFqGkANedBzSsQsYBIKETeQXQKRPdA9C7EtCCWCLEbENeCeAbEz0LCARJ7INEASRaSNpDcAcmnkDKCVCakWiDdC9JbIF0PGU3IGEMmCDLbIXMJMu8h2wuyjpANh2w2ZGshJ0EuCHJ7IHcK8jTkzSG/GvK1UNCFwlwoHILCZyj2huJGKP6AkimUVkOpGsqaUA6EcimU30JFgoo1VAqh8hKqOVA9C9XHENAQeEJQCEEHhNMgPA972cJeh2CvB7DXH9h7GOwdBrVIqOULtTbCviNh/0tQ1wPqroX6y6D+E2gQCg0uQkNtaOgJDeOgYR40LIaGt6HhBzhAEw4Q4IBZcMBFaNQbGnlBoyhotAUanYRGT6GxFjQeD41nQuPN0PgMHLgXDpoNBz2Hg93g4BVwiAKHJMMhr+BQTTjUBA49Ak1oaLIKmvyCpqbQ9CUcNhma0dBsKDSbBM1iodkuaNYEhw+Dw+Pg8Go4/Cc094Dm+6D5TzhCgSNGwxEz4IhUOOICHPEXWhhBi0nQIglaHIEWr+FIGY50hSOXw5F74cg7cOQvaKkLLeOg5U04Sg+OioejB8PRL6DVRmjtBm0YaHMD2nRD22HQ9iC0M4R2hdC+H7SfDO1Tof0ZaP8VjmHhmCFwjBccswSOyYZjKuCYZ3DMH+igAx3GQodw6JABHUqhwwPo8BM6qtDRHzrugI6voJMhdJoLnY5Cpx/Q2QI6R0Ln/dC5Ho4dAMeOg2MXwLHXoUtf6BIIXXZAl9PQpRa6MtB1LHStgm6DodtM6LYNjkPguE1w3F/oPh26P4Qe1tCjHHoaQM8Z0PMMHO8Mx2+AXhj0CoVeV+GEIXDCCzjRB06shd7G0DsNer+Ek+bBSd1wchScfAr6WEOffdDnJ/SdCX3PwSm94JSf0C8U+p2C/hD6b4P+D2BABAx4BgPNYeB+GNQLBi2GQY0w2AwGF8DgL3BqBAzRhCHRMOQsnNYHTjsJpwtw+iE4oxec0QJDJ8LQF3DmSjjzMZw1A866DsMmwrBHcLYtnF0K51jCOaUwfCwMvwnnroXzJDh/D4zIgQuS4cLhMNIRLsqEUQNgVByM+g2XCHDJGrh0DIzmYQwJl+nBWE0Y+xPGxcP48XB5AlxRBVemw4R4mDgTJvnCZACTE2FyI1yVBFe9gatnwzVacE0SXIvAtSthSj+Ycgius4XrzsBUPZi6BKa+g+tN4PptcP1PmBYM0yphel+YfhhuWAkzSJhxDG6U4cZWuGkS3PQGbo6Bm+/BzACYeRZu0YFbjsKsPjArE2aTMDsZZn+AW6fBHATmfIO502HuJrjNEP6PQvv+6/ntGzAuSiVJRp/ztd5IUSH7a2SGsrLJFiErI1okK0LLzIqGkR2yJTN7prJnKZSSVCpyX/cvx+P5Rxzbd+h2tNDtWKPbUabbOUG384Jul4VuV6Quqr1ud1Xd7nzdnue66CxdzB5dbHddXG/d3kDdvqG6/W66A9a6Ay908Ud1B8/qDp3SHb6hOxKtOzpRdxx0x9/oEl7pTtzWnfqrOzNEd7a17ry+7nym7sIB3aV5uiR73eXzuquku66vuzFMd3Of7lak7naw7q6t7t4D3QNH3cMk3eMzuic7dE9/6p610j07r0u7pEsfqMtw1D03172w0724pXs5Vfeqlu5Vie71Wd2b5bq33XRvn+reReveR+o+zNR97Kn7NFCX2VmXVUX3ubUuu40ux0n3pbbu6xjdNxPdt3O63BO6vK6679a6/E66gqG6H3t1hQW6ovq6X2N0v/J1Jaa6Uhvd77q635d0ZWN15Ya68je6itO6ii+6P6t0f37r/obpKo10lWt1/6x1/8bo/q3X/Tut+/deVUFVZYSqckLpmSg9R6UXoPT2KL1kVbW6qtpHVY1VVf+paoGq2gOlX1/pT1T6R5R+jjKwVgbuyiBaGdxSBoWqeqiqfk5V/6wMmyvDOcrwtDIsU0ZeyihHGc9WxvmqhqZqTFQ1QlWNe6pGrjKpqUxaKpMhyiREmdxVNQ1VzV6qZpYyDVK1rFWtm8rMQ9U2UrUPK/MByjxGmRerOv1Vna2qzldV10HVjVB1P6l6rVS9pareA1UflW6AAldFXZXMV1pr1cBLNbRQDStVo2JluUI13qkaf1FWE5XVd2U9Wll/Vk3cVZPrqmkP1TRF2dgomwPKtr+yrVR24apZV9UsSzWfrFqAanFF2XdS9htUSyvVskS1eqhaR6o2Y1SbUtV2lWo3WLVLU+291X/uqoO76thJdaqmOotyMFUO+1SXINXVTXVNUN06qu5mqvsH1SNW9XRTPcuV42rVa5rqVa5631J9YpTTU+X8XfUtV/1JDbBTA96rgT+Vyzs1yEMNrqsGF6khmWroVTXslRq+RI3QUyPi1Ug/NcpduTZTo3uo0Y/UmDFqTJEae0+Nu6rGR6sJ19TEUWriHDVxpZoYryY+U5NM1aT+atJ8NemomvRWuemUm5NyW6jcNii3w8rtrHL7ribXUJNN1WQzNXmImrxNTc5UU2zVFA815bSa8lO5uyj3GOWeqqbWUFO7qqlL1NQMNa2mmtZVTdugphWo6T3U9HA1PVd59FUeycqjUM1ormb4qhkJasZLNdNazRypZm5TM3+qWd3UrDlq1n4165ua3VbNXqdmP1RzrNScxWrOATUnVXlaKc+ZyvO48ixUc3Vq7hA1N1LN/aLmsZrnrubFqflmav4MNf9/KFALeqsF+5RXFeU1RHklqIXV1cLuamGAWlisFtmrRZPUoq1qUZrytlXeAcr7tPLOUT5tlc8M5XNd+fxUvp2U7zzl+1D51VB+jspvk/L7pvwdlP8S5X9W+X9Ui1urxdFqcY5a0lMt8VFLElSAmQqYpwLuqaWt1NJwtTRXBXqqwFMq8Kda5qyWhapln9Ty7mr5HrX8tVrhoFZ4qxWJaqW5WjlSrYxQK9+oVf3Vqh1q1UcV1EMFrVBBT9TqTmr1CrX6pVrTUK3ZqtaUqeDeKjhSBReotcPU2sNqXS21bpZaV6DWd1XrU1SIqQqZqULOq9CGKnSJCr2rwmqrsMsqLF+F91ThC1T4TRVeriK6qoggFZGkNrRXG8apDaFqwwW14ZPaaKo2DlEb49Umc7XJXW0qVZs7qM3JastctaVYbfVWkWYq8qTa1lZtO6W211Pbl6vtL9WOtmpHmNopaucMtfOy2lVH7QpSUaCipqmop2p3O7X7lNpjqfaEqmgzFR2iop+pmJEqJl/FOqnYQyq2QsWNV3EH1F4/tfei2qfUvhlq31O1v67aP0rtj1cHjNUBN3XggDpQoeI9VPwjdbC+OjhCHdytDmaqQ/bq0Ax16Ik6VKYO26rDk9XhPeqIuTrSWx0JUkc+qKPO6ugqdfSLOmajjh1Sx96o4+PV8dXq+BeVUE8lTFIJISohXZ0wVCfc1Ynj6sRXdbKdOrlSnfyoToE6NVydilGn/qrEHipxhUo8rxIL1GlbdXqpOn1bnVHqzCx15pU6a6TOTlVnH6pzzupcgjpfU50PUBf01YUu6sI8deGbujhXXbygLtmrS4vVpWcqqZ5KClNJOepyD3U5SiW7qOT76sp4deWiumqjru5QV4vVtU3qWoG67qquv1U3Zqkbt9TNJurmIXWzTKVsVSml6tZYdStJ3bZStwPV7ZfqTmN1Z42681ndHaDublJ336t7ndW9eHXfQN0foe6fVQ9aqQd31MNG6uEV9aiGejRXPUpWj6uox33U4yPqcY56Mkg92aqeFKmnA9XTHerpa5XaQKV6q9RL6lk19ayfenZcpRmrtGCVVq7Se6n0KSr9ucporDJ8VMYJlVGgnjdSz4PU8wT1/KN6UVe9cFcvdqgXr9XLmuplT/Vylnp5Ub3SV6+aqleD1KvN6lWyevVRvTZRrz3U6y3qdbZ600a92a7e5Ki3Tuqtr3p7W72rrt71V+9i1bsy9b69er9Kvc9SH0h9GKk+JKuPddXH4epjqvpkrD5NUp92qk8ZKtNQZS5TmYdU5juV5aCy9qqsdPW5g/q8TH2+obLrq+xpKvu4ys5QORYqp53KmahyElTOL/Wlo/qyVn05o758UV+bqK/z1Ndj6utv9W2M+hapvqWrXEuV66RyZ6rcYyr3ucr9p/K6q7xglXdZfa+jvs9V31+q/MYqf67Kf6AK+qiCZFVQqH60UD/GqR+71Y8UVWimCrurwlBVeFf9rK1+TlY/t6ufj1RRPVU0WhUdUUV56ldP9euI+vVRFStV7KaKI1XxW1XSUpUsVCWPVMlfVeqgSueo0vOqNFf9bqF+L1K/L6rfH1SZkypLVGV/VHkHVb5Olb9XFf1URayqyFd/3NWf++pvXfXXVf29ryqrqspeqtJfVd5T/xqpf3PUv3j17ztU6Q1VVkOVZNAzB73OoLcO9G5B1S5QNQqqfoNqA6FaAlQrA/1moB8G+gdBPw0M/gOD3WBQBNWdofppMGwEhovA8B4YtQSjXWBsCsZTwPg+1OgKNR6AiQ2YnIOaJlBzGtS8BaYNwdQbTO/B/1/Rq6HWPTCzArMQMHsPtU2h9nio/QDMncE8Dsx/QJ3RUOcG1MmFuvWh7iqo+x7qNYZ6m6DeI6jvAPVTwKI+WMwDi3ugQ9CFgK4C1HBQuwAMAeYD5AEOBUwBcgX6BtwHOBrEBiQSJBe02aA9hAZtoMF6aPAUGlpBw13Q8Ck0qgWNhkCj1dDoMjT6A5a9wNIPLK+B5T9oPBEa34XGf8DKFqxcwSocrJ6DdSuw3glNZkGT29C0GzRdC02LwWY42GSDrQvYJoJda7DLg2YDoFkiNEdoHg0tzKBFFLSoBPsuYH8XWs6Alo+g1URojdB6F7RpB212QJtyaOsObR9DO0dodwzaK2i/Hf6rDf/Nh/8eQYcB0OEJdGwBHSOhYxF0Gg2dEqFzbeh8HToXgEMzcFgGDjegi0AXF+iyAbo8h64toasvdE2EbgbQbS50S4Xu/0H3RdD9OHQvgR720GMO9HgMPUOgZwo4GoHjCHB8D72aQ6/N0OsG9K4CvZ2gdzj0zoI+TaGPL/S5Bk7NwMkDnGLAuSY4h4HzXejrAn0joe8r6IfQbyT0i4R+X6F/Z+i/FPrfhwFNYMAwGBAJA77DwM4w0B8GXoKB5eDiAi6R4PIOBtWEQSNg0BoY9AEG28HglTA4C4bEwFA9GBoGQ5/BsN4w7CwMd4ThJ2EEwIiDMNIJRobByH8wKhpcGVx9wLUIRg+E0adg9D8YswrGpMNYGxi7D8aNgHH7YXxDGB8ME9rChCiYaAYTY2CSI0zKB7fJ4PYLJo+GyWdhigVMiYMp5eDuAu7RMNUQpi6GqZkwbTJMOwXTAaYvh+ll4OEOHldhhg3MuAwznWFmEsxqBrOuwmwbmL0BZhfCHGeYEwWeDcHTFTyTwLMU5i6EuQ9gnj3MWwTzkmF+XZg/BeZfhwUNYIEnLLgKXp3AawV4fYeF82HhFVj4HhaNhEU7YdE38NbAewZ47wDvMvCxBJ8R4BMCPq/A1wx8x4DvWvC9Bn5NwM8X/F6A/3/g7w/++8A/FRbbweIwWJwEi4thiQsseQIBjSBgMwTcgKWNYKkvLH0Iga0hcDsEZsMyP1j2A5Zbw/KZsPwTrGgLK3xgRSmsbA0r18LKFFhVD1Y5w6obsKoAgppD0EQIOgxBj2G1HqzuDqujYXUmrGkMaxbAmjsQXB2CrSB4KAQnQvBTWKsPa3vB2kRY+xnW1YN1rrDuNKwrh/X/wfq5sP4ChBhCSFMI6QshsyFkE4Q8hpAKCG0MoRMhNBZCcyGsCYRNhbA9EPYBwq0hfCSEr4Dw0xCeCREaREyHiDCIeAQbDGBDf9gwFzZsgw3psNESNk6HjRth4zXYhLCpJ2wKhU23YFMBbGbY7ASbZ8DmWNh8E7aYwZa+sCUQtpyBLd9gK8HWybD1PkRWh8juEOkLkZdgWy3Y1g+2BcO2G7C9EWx3he3hsD0FdljADmfYsRF23IedNWCnE+z0h51HYGch7KoBu9rCLh/YtQ12vYWolhC1CKKSIeon7B4Ku+fB7j2w+zTsLoY9JrCnE+yZDXtOw54yiG4G0e4QvRuiCyHGHmL8IeYoxBpBbDeI9YHYExD7FeIUxDlD3FaIS4e99rB3Kex9D/uawb7VsK8Q9rvB/lDYXwgHLOGABxx4BPENIN4N4vdCfAUcbA0H18DBG3CoHhyaDoeS4LA5HB4Ph4/BET04MhmOpMPRNnB0JxwthWOj4dhROFYMxwfA8S1w/A0k2EGCFyRcghM14MRoOBEFJ4rgZD042RFOToST++DkBTiZA6dawakxcCoWTj2DRB0kDoFEX0gMhcRjkPgAEr/DaSs4PQdO58CZznDmPJypgLPt4exGOPsRzjWBc75w7iWcHwPno+D8W7jQGi5Mhwtn4EIFXBwCF0Ph4h24VB0uDYdLVyHJDJI8IOk1XB4Nl69D8jBIPgxXCK6EwpUKuBoAV3/ANX+49hOue8P1DLjRFm4cgpu14OYCuPkaUtpDygFIKYFbU+DWKbjdDG4Pg9uL4XYO3OkNd6Lgzn24WxXuusDdtXD3OtyrBvcc4N4muJcB92vB/VVw/yjcL4AHNeFBd3gwDh7shAcP4aERPOwHD2Pg4V14ZA6PZsGjm/C4KjweDY+j4fFPeKLBk6nwJAae3IGnxvC0MzxdBE+j4OlnSDWD1I6QOgVS4yA1FZ41gWcz4dlWePYS0upC2kBIWwdpCZB2F9IqIF2DdBdInwfpNyGjKmQ4QkYYPAd4/r8Wwov28GIpvLgHLzV4GQAvn8CrjvBqFbz6A6+7wOtQeP0B3jSBN4Hw5jK8NYa3zvA2FN7eg3f14Z0zvAuBdw/gfU94Hw4fDOGDI3y4DR/N4ONi+JgKnwA+rYFPzyHTETKDIfMWZAFk+UHWXsj6BJ+t4HMIfL4O2RaQPRCyj0L2A8guh5zOkOMJOamQUwpf2sEXf/hyD77Wga/T4Gs8fDOCb7Ph2wnIrQK5IyDXC3IvQe5ryGsJeYMhLxzy3sJ3gu9T4fsByNeH/C6QPw3yn0KBORTMhYJTUPAGfljBDy/4cQx+/IVCDQqnQ2EIFJ6Dwjfwsz38HAw/Z8PPEPj5AX6WQVErKBoCReug6BAUpUJRBfwi+DUCfnnCrxD4dRd+fYJff6DYBopHQvFVKM6CEiMoaQklblASCiU3oeQrlP4HpZOgdBWUJkLpd/hdD35Pht8B8Ps0/H4Iv/OhzBDKekPZeCgLh7IzUPYLyutAeVco94Hyw1D+EipMoKIDVCyGihioSIaKTKj4C3+s4M9U+LMD/jyDv/Xh7yj4uxX+3oHKelDZESonQWUQVB6Eyifwzxj+dYB/E+BfJPzLwCqCVUZilQ1Y5RbqGaBeX9TzQb2DqPccq+ph1c5YNQKrnsGqH7CaLVYbidXCsVoGVvuH+naoPwr1I1D/IxrYoYErGoSiwQ+sLlh9IFbfhtXT0bAqGg5Dw1VomIiGL9GoDhp1QqP1aHQbjX6gMaHxYDRegcbXsYYN1hiONdZhjf+5DE2c0GQJmpxFkwKs2RFrzsSae7BmGpqao2l3NF2IpifQ9AvW0rCWC9YKxFpPsVYZmjVGsyVoloi19bB2D6wdgLXvoDmieTc0n4nmy9D8GJr/xjr2WGcq1onDOq+xbjWsOxzr7sN6BlhvMNaLx3q/sH4vrB+H9Z+ghTFatEULT7TYiBZvUFcXdY6oW4e6Z6j+QzUc1W5UuQj/IQQg3EKshzgbMRbxLVJbpCCkfOT2yNOR9yEXoQxCWYFyDbWqqA1AbSNqGdjAEhsswAY3sGETbOiDDdOwkTU2CsBGt9HSDC0nomUcWr7Gxr2wcQQ2foJWFmjljlYH0KoErXVoPQCtfdD6DFpnYpOm2MQNm6zEJvewqQE2tcOmPbGpGzb1xqbHsekntGG08USbG2hrhrYuaLsObVPQrjbajUe7eGxWFZsFYLNL2Ow3NnfB5oexeQ62cMUWm7DFXbTXR3sHtPdB+zNoX4Ete2HLjdjyE7bqga0ysHVDbB2GbYyxjR+2+Ypt3bFtEbZbju3+YPvB2H4X/qfwP0/87xt2aIcdErDDb+w4GTsewk6tsNMM7BSPnYqxswd2voCdK9GhFzpsQ4cC7NIdu0Ril2zsOgS77sKuH7GbHXbzxG4HsVsWdm+K3d2x+3Hs/gy7V2KPVtgjEHscwx5/sacd9pyDPY+jozE6zkDH3eiYh72aY68A7HUIe6Vhb0vsPQl7r8HeL7B3EfbphH2mYJ/d2OcGOpmiU2t0Go1OIej0AJ0+onNtdO6LzpHonIzO/7BvC+y7BPsmYN807JuH/RT264X9ZmG/MOx3B/vlYP/a2H8Y9t+O/dNxgAMO8McBiTigAAd2w4HLcWAiDqxEl5boshFdbqJLGQ5qg4Pm4aAXONgIBw/DwUtw8EEc/BSHIA4ZiEOCccgNHNoJhwbj0G84zAqHTcFhB3G4KQ6ficOP4IjaOMIVRyThyCo4shuOjMCRP3AU4ahROCoeR71BV0HXIei6FV2PoOsLHC04ui+O3oWjk3B0MY5pjWMW45jLOLYGju2EY9fi2FM4Nh/HdcBxrjguDsedw3HZOF7h+GE4fiGOP4/jC3GCNU7wxQkHcMI7nNgeJ0bgxKs4SYeT+uOkTTjpDrqZoVtfdAtHt2PolouTzXCyA04eipNX4OTdOPkGTv6CUxCndMIpi3DKNpySjlOK0N0S3Yei+yJ0X4fuV9H9NbpX4FSFUyfg1LU49SxOrcRpnXGaL067itN+4nRLnD4Kp2/C6R/RowF6TEeP7ehRhDMa4oxhOGMjzriJM8pwZmecOQdn7sSZ93BmBc5qhrNm4KxAnHUSZ73C2Tqc3R1nz8HZe3D2E5xdhnOG4pxlOOcazvmCnlXQszF6LkDPRPTMxLnTce5+nFuI8zSc54rzEnF+U5zvg/Mv4/wSXDAKF5zABe/QqzZ6tUOvaei1Hr2OodcTXNgaF07BhStwYRIu/IaLWuGiebjoGC76jN5t0NsLvXeg9zX0/oo+FujzH/osQ5+t6HMFfXLRdyj6rkbfh+gH6DcQ/Vag3zX0N0N/H/R/gP7/cHFHXHwIF7/DJbVxiQcu2YpLHmNAPQzohwGBGHAUAwpwqYZL/XFpFC59jYGAgaMxcDMGluCysbhsJy5LxeXGuLwnLg/C5ddweSWu6IQrluGKy7iiAle2xpVTceUeXPkKVzXCVYNxVSSuuo9Bhhg0FIN8MOg0Bn3D1dNxdQCuPoNrquEaR1zjh2su4ZpKDLbD4NEY7IHBGzE4BoPvYPAPXLsA197CtV9xXWdcF4HrfuP6Qbj+KK7/jSHuGHIdQ75jqD2GjsbQXRh6GcPMMKwjhvlg2GMMq8TwgRh+EcOLMcIRI47hBsENO3DDP9w4Gzem4aa2uGkBbjqJmxk3T8DN23HzS9wCuMUVt+zDLVm4tRtuXYVbf2PkbIx8i9v8cVsKbh+D2+/hDnPcMRd35OHOVbgzG3f1w117MaoTRi3EqH0YVYm7g3B3Oe7phXsuYrQtRsdjdC7GTMGYQoxtirHzMfYoxlXBODuM88C4JNyrcO8I3HsQ937Fff1xnw/u24v7cnB/L9wfgPsP4f4cPGCJB0bjgWA88AjjLTB+GsY/xYMeeDAFD3XFQ2F4uAoe3oBHOuKR23h0Ih79iMei8Vg+Hu+Px59gggMmhOGJJnhiEZ74iCe74MnDeKo6ntqAp15gYiNMXIanGU8vwzNV8UwvPLMPzxrjWS88W4znJuO5DDzvgudT8IIZXhiGF5LwYlu8GIqX6uClSXgpGZMMMGksJsXhZTO83AcvB+Llm5jcHJM3YPIVvFIFrwzDKwl4FfHqPLz6DK/Z47V4vPYMr9fE6x54PRmv/8UbE/HGLryRiTcBb47Hm5vwZh6m2GOKH6bcxlv2eCsCb2Xh7YV4+xreaYp3luOdv3g3CO++xXsj8V4y3nfB+7vw/jd8MBQf3MOHjfFhPD4swEej8dERfGyCj0fg4zv4RB+f9MYny/HJPXxSgE/749PDmFoHU/tj6k5MfY/PzPDZYHy2FZ89xbSqmNYO06Zi2h5Mu4Pp+phuj+njMX0jpmdgRkvM8MSMF/jcGJ/Pxucp+KI9vgjFFzn40hVfHsZXjfHVOHx1Al+b4OtAfH0c39jgG1d8k4xv8vBtB3zrjm/f4jtHfHcY39fF96fwQ1X8sBM/PMCPg/DjYfykj5824qfPmDkYM89hVjPMmo5ZUfi5Hn7egZ+/YPZqzH6GOV0xZyTmHMacq/jFGb/445f7+NUKv47Hr6fxayl+c8RvofgtE3O7YW4o5j7BvBGYdwXzSvB7Z/y+CL8/xnxjzB+E+csw/wHml2GBLRb4Y8FV/NESfyzAHy+wsBYWjsTCA/izOf6MxZ8FWDQQi+LwlwX+Goq/ovBXJRYPwOILWGKAJW2xxBtL9mNJDpZaYOlYLA3C0jNYmom/7fG3O/4+iGXVsKwjlgVjWQqW18DyCVgejOXXsTwLK5pixXCsWIoVh7CiFP8g/nHGPxH45yP+7Yl/5+DfC1hZEyvnYmUS/rPEf3Px3yeqMoiqhFCVi6RnQnr2pOdDejtI7wNVrUNV3ajqaqqaS9VmUbVIqpZO1UpJvzfpbyP9IjLoTgbrySCNqtem6rOoeiRVT6bq38mwOhl2IcORZBhOhmfIsJSM2pNRABntJaOPZGxPxqFk/JRq1KcaA6jGDqrxhUzqk0lvMplFJlFkkko1LajmUKq5lGomk6kJmbqR6X4yzaNa9lRrCdV6QmZ1yGwAmYWS2XWqXZVq+1PtY2SuR+bdyHwVmSeQ+WuqY0h1+lOdWKrzneoK1R1BdROo7juqZ0L1xlG9jVTvCdUro/rNqf4Mqr+R6meSRWOyGEQWy8niEln8Il0P0m0k3U1SVUn1ILWK1EcCjWACQTTBZ0KNcAzhZsKXRMZEPYjWEl0m1ifuQjyPOIvEhGQSyXbSbElzJW0zaS+pQUNqsJAaHKYGWdSwBzUMp4ZfqZGiRjOpUQw1ekCNSsjSiixnkOVbamxMjd2o8W2y6kFWUWRtSNZTyDqNmnSlJtOpSTQ1qaCm7anpamp6gmyEbIaTzQGyySHb+WR7nmz/kN0osjtFdt+pWXtqtpiavaLmNtTcl5qfoeZ51MKOWoylFgepRQnZO5N9NLWsTS3nUcub1KohtVpPrX5Q63nU+gW1GURtTlLbmtR2CrW9Qe2Q2vlSuwxq34DaL6X2afSfHf23nf67Q/+VU4du1CGQOhyiDm+po0Yd51PHaOr4kDr+pU5dqNM26nSdOlVS57bUeRJ1DqPOyeRgQQ4DyWEjddGjLsOpSzF1bU9dt1HXMuq2lLo3p+47qfsX6tGFelajns7Ucx85diLHg+T4jXq1pl5Lqdc16m1BvcdT71/Ux536XCInHTn5ktMrcp5OzuXUdyj1vUz9OlC/BOrfh/o/pgGzaMAbGuhLA1PJZTq5vKVBg2nQZRrchAavp8GZNGQwDTlAQ11o6AYa+pSGNaBhR2m4BQ0fQcP30PBsGuFEI77RSEsa6Uojy2mUF426QK7VyLUDua4h1xs0WqPRG2n0QxojNMabxrymsa1p7Fwae4LG1aBxXjTuAI17S+OFxvvS+HM0QZ8mDKMJe2lCKk20oIn9aOIWmnidJv6iSXVp0iiaFEOT7pKbPrn1JDd/ckulydVo8gSafI6mVKMpzWmKN03ZR1Pu0JRycrci92Hkvo3cS2jqSJp6mabVo2mLado1mu5M0xPJg8gjkmYIzdhHM+vTzP008wvNGkizntPskTQ7iebUozlLaM4b8hxLnidorj3N9aW5F2huKc2LpPkNaX40LTCnBWNpQSJ5IXkFkVc2LexHC6Np0UBadJ283ck7hXymkE8u+Y4g32fk15v8vMjvLfmbkv988k+mxVa0eAktfkpL6tGSmbTkNAXYUsByCnhBSxvQ0uMUWJUCx1PgNgr8QMta0TI/WpZEy41o+UJafpaWf6IVPWjFGlpxglZWpZXetLKIVjWjVXEUpCjIj4KOUtANWt2AVnvQ6ghanU5rDGhNK1ozi9ZspDW3KdiIgptS8EQKjqbgN7S2Bq3tQGtn0NoTtPYTrdNo3RBaN5fWbaN1T2hdIa23pPWzaf0eWv+SQqwopAeFzKKQGArJoFCh0EkUuolCb1GYJYUNpTAvCjtHYQUUXpPCu1P4AgrfQ+E3KTyfIoAiplPELoooog1taIMnbdhNG77SRhfaeJY21aBNnrTpDG02oM2jaPMG2nyNNlfQFhvaMpu23KOtNWlrW9o6gbZupkgDiuxHkdso8jFtI9o2jrato22naFsabSul7Ra0vRNt96ftt2h7Ie2wpx2etOMC7SiinS1p52zaeYl2VaVd7WjXJNoVQruuUlRNinKgqLUUlUxRFbR7Au1eR7vv0R6kPUtoz3WKrkPRzhQdT9EZFFONYgZRzHqKSaaYQoptQLHOFBtIsfEU+4Pi2lHcZIoLo7jrFFdOex1p71Xam0/7mPYNoX1rad9T2q9H+9vT/jm0/zrtL6EDrenAFDqwjw68pnhjinei+KUUf57iM+mgBR2cQgdD6eAjOlhGh5zo0Aw6FEOHPtJhjQ73p8OL6fAZOvyLjggdGUJHptORzXTkIR1tSEe96OgTOuZAxzbQsQI63p+OX6IEoYT1lJBDJwbSiXg6WYVODqSTkXQyh07Z0qm1dOoMnfpMiRolLqHETZR4nU7r0+kJdDqCTl+g01l0xobOONKZiXRmO51JoTNpdLYKnTWjs850dhmdPUZnP9O5nnRuLZ0rovON6fwoOr+ZzmfShY50YQ5dOE0XCumiM130o4un6GIeXbKmS+PpUgRdekhJJpQ0gJJ8KSmBkirpcmu6PJcuJ9DlVEo2oOSBlDybkvdTcjpdaUBXRtCV1XTlKF35RVdt6eoQurqQrm6lq2l0TdG1kXTtNF1nuu5B14/S9WK64Ug39tONf3SzO93cRjdfUooVpcyjlJt0qyHdmka3DtOtPLrdmm4vpNvH6E41ujOC7uynOyV0dzDdvUz3utG9OLpvQvdH0/0H9GACPThADzvTw3v0sIIeNaZHTvQohR43pcfL6HEWPelET87R0xr0dB49vUKp7Sh1JqXuodQceqboWQA9O09pRpQ2idIuU7o5pc+n9LuU0ZMyFlPGQ3peg573pudr6fkVemFEL7rTiwh6cY5efKaXjejlKHp5il4+p1cN6dVaelVMrzvSa196fZfeCL3pSm8C6M0pemtObzvQ2xX09iC9zad3dendRHoXSu9u0HtDeu9N76Po/Xv6IPShG31YRh/204fb9KGMPtahj9b0cQR99KOPZ+hjOX3ypk8J9OkbZXaizFWUmUxZQFmjKCuIshIp6wd97kOfb9Lnn5Tdh7LnU/Yeyr5L2UWU05JyfCjnIX3pSl920lcT+jqcvm6hr6/omzN9O0bfflKuK+XuoTx9yhtFeYcpr4K+j6HvYfT9AeXrUf5kyt9N+dlU0JAKFlPBfirIpx9D6cc6+vGMCg2p0IkKt1FhMf3sTT8P0c8sKupCRb5UdJt+1aJfvemXP/06R7+yqLgtFU+h4jgqzqESWyoZSCWeVBJPJe+ptC2VTqXSS/Rbn35vpN+3qMyAyrpQmSeVxVBZBZW3pfKpVL6Gym9ReR5VEFW0oYppVBFCFdeoIof+mNGfAfRnAf3ZR3/e019b+juM/m6mv5fobz5VmlKlA1WOpcrVVBlNlY+pspD+1aV/7emfF/27Sf++cRXgKpO4ynau8pT1GrPeUNYLZr1LrFfGVXtz1ZVc9SlXM+Vqo7jaMq52jKu9Z/3arN+Z9b1Yfw/rP2P9r2xQlw1s2WAyG4SzwSM2+M3V+3L1CK6exYYN2XA4G65hw0Q2/MVGGhu1ZaM5bHSQjbLZuDMbL2bjk2z8mWu04hrzuEYs10jnGpVsYsMmQ9gkhE2OsckzrlmHa47hmqu45nmuWcamvdg0gE3Psel3rtWGa63kWglc6w2bVWezzmy2gs3Ocm0jru3CtQ9w7RdsrsfmPdl8MZuncJ2aXKcN1/HgOre5TiXX7cd1w7juba4HXG8Y11vO9U5wvRyuX5/rT+T6MVz/AdcvZoumbDGZLQ6yriHrBrNuGetOsi6flQMrL1ZHWH1iaM8wi2EvQyajNeNYxgjGu4wVTO2ZpjBtYXrNbMQ8kDmQOYPFhKUPSxDLOZY81ixZG8PaWtbOsvaSG1TjBvbcwIMbHOcGxdywPze8zI3MudE0bvSULW3ZMpQtP3BjF24czY0/s9V/bOXFVhfZKp+t+7C1L1sfYessbtKfm0zmJru4yV9uOpqbhnLTa9z0N9sMYpsZbBPLNo/YthbbtmXbeWx7hm2z2a4O2zmy3Vq2q+RmLbnZSm6WzM1bcPMYbv6OW9hxi+nc4gXb12B7R7aPZPtH3LIat+zKLRdwyzvcSo9buXCrQG71klvX4NYdubU3t97GrR9yG+I287nNZm6TzW2R27px23Bum8Btn3I7a243kNst5nYR3O46t9fn9oO4fQS3/8b/jeL/DnMHA+7Qlzts4Q4l3HEgd1zLHd9wpx7caQt3yuHODtz5MDto7DCLHY6yQyF3GcBdIrhLFndtwV0Duetz7taDux3g7n24+27uobhHCPco556ruGcxOy5lx1LutYB7PeLettw7lntXcB837nOKnazZaQE7vWdnW3bezs5PuK9w38Hcdw/3zeJ+rbhfEPd7x/2bcf8Q7p/GA4bxgDgeUMADW/HAYB54i12M2KUHuwSxyyUeZMCDLHmQGw+6xIMteXAQD97Jg1/xkKY8ZBsPrclDh/LQSB6ay8M68bBBPMyDhx3l4fo8fBoPv8/Dv/KIDjxiOI+I5hGJPNKAR7bikWN45CUeVZNHjeNRy3nUNXatxq5D2TWaXe+y6zce3ZRHz+XRZ3l0Fo+pz2Mm8ZgdPOYrj/Xgsad4bD6P68jjfHncUR73m8e35PETefweHv+RJzTgCXN5Qj5PtOOJwTzxCk+s4ElteVI0T3rJbhq7TWW3TJ7cjSd/4SkteIonT0lk967sHsPuWTy1L0+N4KmlPM2Jp4XwtDc8vQ9P9+Xp53j6N/Zozx7z2OMWe1TyDGeesYxnPOWZFjxzAc88xTN/8KwuPCuCZ73h2R149nyefYfn1OY5U3nOCZ7zmT0t2LMbe4aw5ymeW4vn2vHcmTw3hOem8jwjnufJ81J5vj7Pd+H5K3l+OS9AXjCIF6znBSd4QSZ7ObCXF3ttY69MXlidFzrywnG8cCcvvMsLC3hRO160hBdF8qJ77K3P3i7s7c/e19j7B/vYsY87+yxln3j2ucy+tdi3CfuOYt+F7HuL/SzYrzP7ubPfEfYrYn9H9t/K/g/Zv5gXW/NiV168mRen8BITXuLAS8J4yQMOqM0B3TlgPgfs5IBUDqjkpa156RheuoGXnuel+RyIHDiGA1dzYBoHlvCyYbwskpdl8HJzXj6Ylwfx8oe8vJBXGPEKB16xiVc84pV1eaUrr9zPK0t4lT2vWsdBZhy0klfr8ep5vDqL1wzhNeG85gqvKebgfhy8nIOPcvArXmvEayfy2iBem87r+vG6Y7zekNdP4vWHeH0ph/TikLkccoRDXnKoGYcO4NCtHPqawxpymBeHJXN4fQ4fz+FbODydI2w4IpYjKniDG284wxvteeN63pjHm/7jTUt50zvebMmbR/Hmk7y5hLe04i0RvOULb63LW3vwVn/eeoW35nPkII5czJFXeJs5b9vC2yp5uytvT+Dtf3jHWN4RxDvO8k593jmCdxbwrl68az7vSuBdHzhKcVRPjtrAUXm8uw/v3sZ7avOeobxnI+8p4ejBHL2Zo9M5xpljNnNMFsfacuwsjo3n2GyOs+K4pRyXwnuF93rw3m+8rxPv28378nj/cN5/lQ904wPJHN+S44/wQXM+uIoPvuZD9nxoOx/K58Nd+PB6PvyZj7TnI3F8JJePruKjmXxsAh/7zMd78fFMTujCCQGccJlPmPKJ6XziNJ+szif78smzfMqYT83jUyc40ZgT+3FiLCcW8en1fDqLz7TjM9P5zFc+W4/PHuezz/lcQz7nx+fe83knPr+TzxfyhT584QpfKOSLwhdn8MU/fGkgX8rmJEtO8uGkA5xUwJct+PISvpzIl/9wchNOjuDkC5xcyFfa85WVfOUsX/nNV6356ji+up+vFvG1RnzNia8F8LVzfO0rX6/K13vw9R98oxnfWMA3HvNNX755h1MaccokTtnIKRl8y5JvBfGtVL7dnG/78R1HvrOD7zznu858dz3fTed7/fjeJr73lO/X5Ptd+X4Q33/AD2L4wUt+qOOH0/iRHT8K4se1+HEvfnyVnyA/Wc9PzfmpLz/9y6nTODWDnyl+NpafJXOajtOmctp9Tjfl9PmcfpgzDDijG2ec5Iy3/Lw2Px/Gz2/yC1t+sZNfPOCXzC99+OU7fjWSX53j1zb8eh2//sVvWvObqfwmnd925Le+/Dab3zG/m8Xv9vC77/x+Jr+/we8r+UNX/hDOH/X4Yxf+eII/fuVPbfjTGv70mTNHcWY8Z9XjrJmc9ZU/N+DPY/nzJf5cwdk9OXsxZ9/hHFPOGco5wZzzmr8gfwnjL/f4awP+2pu/hvPXEv42ib/F8LcKzh3IuZc49xvndee8lZx3gPPe8vca/L0nf5/L3y9xvuL8vpy/ifN/coEn/zDlH9v4RyoXChdO45+9+Oc1LqrORcu46DX/8udiEy5+zCXtuSSVSwdxaTr/7su/Y/l3DpdZc9kcLsvl8v1c/o4rkCtG858+/Gct/3Xlvxe4ciJX3uB/zfnfaanCUiVO9HSit130HkhVR6l6Tao1l2oTpNp30fcW/UwxsBGDQDG4LtW7SfVwqX5OqpeLYT8xTBQjezG6Jsb6YtxHjEOlhqXUWC813opJDzEJFZPfUtNTTO3EdJmYPpRaFlIrSGrlillrMfMUswQxy5Pag6T2Wqn9XswjxTxX6kyQOvekrrHUHSR1U6TeGKn3Seq3k/q7pX62WIwTi12isxJdsOjuihouylvUZVF5Ai0ERgicENQT7CoYIHhJsEKohdAWoRfCrYW9hJ+I6In0EgkTuSpSIlp70SaJtku0+6JVSINW0sBbGuRLw3bScKU0zJdGE6TRdmn0TiyNxbKLWPqLZbo07iWNQ6XxJ7GyFasNYnVOrPXEup9YrxHrDGki0mSANNknTR5JU31pai9Nd0jTNLGxEpv5YpMsNr/EtpvY7hc7c7FbJHafpNl/0myDNPsizQdI8whpfkaaf5IWzaTFeGmRKC2eiX1dsfcQ+zixTxX7n9JyqLQ8Ii2zpBVJq47Saoq0CpNWxdK6hbSeKq2PSOtSadNc2rhJm3Bp80TaGkjbztLWQ9omSNtcaWcj7Vyk3Xppd0LaZUj7utK+s7SfK+2jpf1n+a+G/NdG/hsv/8XLfx+kg6F06CYdvKTDOenwVjoaSkdr6egoHSdLx+XSsUI6oXTqJ538pFOSdG4jnadJ50jp/FgcaolDL3HwFYf94pApXUC69Jcu3tIlRrqkSZc/0tVGug6Xrn7S9Yp0zZRuY6TbXun2S7o7SPd10v2N9OgsPcZIjyjpcUF6/JWeHtIzRnq+FMdG4jhbHGPF8ZP0aii95kqvY9Lrj/TuKL3XSO+r0vuP9LGTPtOkz0bpc1OcaorTf+I0SZwixLmeODuLs784nxfncunbRPoOlb4rpe8H6ddQ+vWWfquk3yHplyH9fkt/V+nvL/1jpP8dGaAnA+bLgG0y0FAG+oiLvrj4ikuxDHKTQRdl0CcZbCyD/WXwcxn8R4Y0lyGzZMhWGVIhQzUZGiFDk2RopgxrKsMGy7ClMuyBDCuX4T1luJcMvyDD82REHRnRXEa4ygh/GbFbRryUkSYycriMPCAjy2RUaxnlJ6OuimsjcV0qrq9ltCajw2V0ioypL2PmyZj9Mua5jDWUsU4y1kfGJsnY7zKuv4xbK+NuyniW8X4yvkgmGMmEaTLhoUzsLBMfySQXmXRS3CzFzUHcjsvkujJ5vExOkilVZcp4mRIr7sbibifuo8R9u7i/lam9ZOpCmXpDprFMWyjT7sh0a5k+R6Y/Eg8b8RgpHnvE447MQJnhKDNCZcZpmWkkMzvITG+ZuVdm/pFZ1jJrqsw6I7NNZXZfmb1LZn+QOR1kzjKZkyBzMsSzjnh2F09f8YwSz/cyt6rMbSlz3WTuUZn7XuY1lnl+Mu+QzCuQ+a1kfoDMPyvzP8iCKrKAZMFQWeAtC3bKgpfitVq8UmRhD1m4WBa+lEWdZdFx8VbivUi8v4pPL/G5Lz5l4ttafCPFN1X8eoufl/idE78s8e8o/tPE/5z4l8vizrJ4oyyukCUOsmSxLHkhAc0lwEMCUmSpmSz1kKVHZOlPCRwggUskMEmWGcqybrIsUJYlyrJiWd5Mli+R5YmyvFxWNJEVI2RFlKwolJU9ZeVOWZkuq1rIqoWy6qasypOgzhLkJkG7JOiSBP2T1T1k9RJZfUJWZ8uaTrLGU9ackuD6EuwpwYck+Ius1cnaBbL2gKwtkXX/ybrxsi5M1iXKumxZX0XW95L102T9Olm/X9Z/kpAqEtJJQlZIyBEJyZZQcwkdKaHLJTRKQk9K6CsJ/S1hdSWsrYRNl7A4CbsqYV8kvImED5TwpRKeJOGZEqEnEY0lYoBErJKI0xJRKBuGyYbdsuGqbPgiG5vKRhfZ6Ccbj8rGdNlYLpsayqaesslDNu2QTedk03fZbCqbl8rmONl8TzaXyhZNtnSXLdGy5aVsKZGt5rK1hWztIVsnydbNsvWabP0tkS0kcqREhkrkY9lmKdtmy7b9su2lbDeX7WNke6BsPynb02X7T9khssNBdoyRHb6y45zs+Cw7a8nO3rLTX3Zek52lsqu57Joku7bKrgyJMpConhLlJlHrJeqsRGXIbpLdHWT3MNkdKLuTZXeO7Gkke0bLnmWy54jseSbRtSR6tERvkuiLEp0rMb0kZo7EbJeYdIk1klgHiZ0vsTsk9qLEZkqcgcSNlThfidsvcT9kr4PsnSx7T8k+M9k3VPatkX0XZV+J7HeQ/V6y/5DsfycH6siB8XJgtxxIk3h9ie8q8XMk/pccVHJwgBxcKgePycG/cqiJHHouh43ksIscnieHd8rhL3LEUo7MkCORcuSZHFVy1EWOBsrRi3I0TY7VkWNt5dgWOXZDjr2VY6VyfIgcXyfHb0uCoSQMkoRISXglJ5rLifly4oycrCInHeVksJy8ICdL5VRHOeUlp+LlVK4kWkviZEk8JYkPJbFCTtvK6QI5o8mZMXLmppzJl7NWcna8nN0rZ7/JudpyrpecWybnUuTcTzlvLefHy/kQOX9BzhfIBWu54C4XVsuFS3LhvVx0lIsBcvG0XKyQS05yKUaSjCXJRZLy5XKEJHeS5BK5Ei1XB8rVQrk2SK5tlmvv5foquX5LbtSUG5PlRrbctJGbMyXFUFJ6SEqp3BK5NUxuLZVbd+TWH7ndT277yO2Lcjtf7nSWO0vkzmW581nulMvdxnJ3kNydL3eD5G6i3P0l9/rJvWi5byD3neT+FLl/Rx50lgfX5SHLwyh5ZCKPrstjfXk8Vh5fkyeaPImVJx/kqbM8XSNPY+VppqS6SKq/pMZL6g95FiPP8iTtkqRlS7qTpMdJ+h/J8JKMNHneXZ7vkxcW8qK/vPCTF2/k5Xh5ZSGv+sureHn1Ql43k9fj5PUFeV0mb/rImzh5UyFvA+TtXXnXXt7FyXuU9xvkg6l88JOP1eXjMvn4WD41lU/r5FOGZHaTzAjJLJasbpJ1RLJ+y2cn+bxXsvtKdpxkF0tOH8lZLTn35IsmX7zlS5J8Bfm6Rr4+l2928m2lfHspuUaSO01yoyU3W/KaS95Sybso36vJ9/7y/Zh8/yT5FpJ/QvLvSEF1KZgpP4zkh738mCU/bkmhiRSOlcKt8rOd/BwsPxfKz4fys1CKLKRokBR5S9FRKSqXX93k13r5lSPFVlK8VIqfSUkHKfGXkhtS2lhKp0npTfltKL/nyO8UKWsmZXukLF3KN0r5eamoIhVt5Y+R/Bkjf07KXxP5e0sqW0vlTfmnk393tSqWWpVArUqppuei6V3WqjbQqm7WqhZo1fpo1U5r+hs0/ReaQZZW3VGrflozrK4ZjtAM92lGjTUjZ81orWaUqhlbaMY+mvEBzThLq9FKqxGs1fimmThqJns1k2Kt5jStZqRW87Fm2kQzHaGZHtdMv2i1lFZrllYrVKt1V6v1WTNrppkN08x8NbOLmlmeVvuAVvuLZh6tmT/V6iitzkKtzhet7iCt7k6t7netXgutXohW765Wv75Wf7FW/5JmYalZOGkWyzWLWM3ik6arrul6arr5mi5W093TVF1NddDULE2d11SeBh018NTguPb/h/dfDe00dNRwrobHNHyl4R+N7DXqo5GHRjEa3deYNO6k8UyNt2mcpomJJgM08dYkRZPPmgaa5qxp8zXtsKY90LQSrYGp1qCd1mCA1iBQaxCjNRymNQzQGiZoDe9pjaprjXprjYK1Rte0RpWapYNmOUmzjNYsb2iW37XGtbXGjbXGY7TGc7TGF7XGPzSrvprVQs3qsWZtoVmP06y3aNYZWpPmWpM4rUme1rSZ1nSE1jRQa3pda1qh2dhoNtM0m32aTa5ma63Zumu2WzTbZ5pdXc3OWbNbpNkd0ezStGb1tWbjtWahWrN3WnNLrflUrfkWrflVrUUVrUV/rYWv1uKYZl9Lsx+h2Ydo9tc1+19ay8ZayyFay0Ct5SGtZabWqpXWapPW6o7W6o/WuoPWOkhrnaS1rtDatNTa+GltTmv/x9Z7B0XVBP3CIO4uplXBVQTpMAYwo6iYcw6ImDGLERQVBQNKUBERwYgREBQTSlAxgwgGFFGMmANGzBFm8aB+h+d9b311q24Vy5kzM93T3dP96+79Z1u+AccG4DgJHLeC4x1opYVW3aHVbGgVB60+Q+sK0NodWkdD6wJoA9BmKLQJhjZp4NQCnCaD03pwegZtm0HbDdBOC+1GQ7scaO8I7S9Ah9bQ4Qh0tIGOydCpDnSaCZ0yoXNT6LwIOj+HLnWhyx7okg9dLaGrO3QNg66Z0NUI3eyh2xLodga6vYPuCN1bQPep0H0DdM+GHtWghwv0WA49MqFnDeg5A3ruhp6foVcL6BUAvU5Dr9/Quw309oTe+6H3dehjCn36QJ/50OcI9HkJfTtD38nQ9wr0qwD9OkK/ZdBvD/S7Bv3NoH8z6D8c+i+B/m9hwHAYkAEDCQb6wMDrMMgRBiWDcwVwXgnOD2GwMwzeAy56cPEAl3Rw+Q5DesGQXTDkJ7gOAtcTMNQThqbBsJEwLA6GlcJwbxh+HEb0hhG3YaQJjHSBkbkwyg5G+cOoXzC6E4y+C2624LYO3AphTEcYkwJjy8PYATB2E4z9C+N8YNxlGN8Zxq+ACTVgwlSYcAwmVoOJs2BiCkz8AZNaw6RVMCkHJteGyYNhcg64m4H7KHC/A1OGw5S3MLUjTD0K02xgWiBMS4Rp92A6wfR5MD0Fpj+CGfVgxgCYsRRmpMFMW5jZA2ZGwcwX4NEBPELB4w54NgbPYeC5BDwfwSwTmNUNZo2HWddgdjWY7QWzL4JXC/BaCl4nYE55mDMI5oTBnEcw1xrmDoC5q2HuG5jXGuYtgnkXwbshePuA9yHwLoH5/WD+dlgwCBaEwYJb4NMJfHaBzyvw7QO+EeBbBAt7w8IUWPgUFlnAonGwaCMstoHFzrB4Eyx+B0uGw5Kd4IfgNwb8toFfISztC0tjYOkfWNYVlsXDsk/g7wb+O8D/GwQ0hoCFEJAOgWYQuAoCjRDkBEEHIegtLHeE5Ytg+UdY0RJWbIAVObCyPqzcDCsfwco/EFwPgmdC8AoIToXgAlilg1VjYNVxCCkPIS0gZDKE7IeQfFjdAVZvh9UfIbQChDaB0DkQeg3WmMIaZ1izCNYcgDVPIIwgzA3CdkPYI1iLsLY/rF0Ma/fD2gIIrwjhHSF8EoSvhfAjEP4NIrpBxFGIeA7rasG6drBuAaw7AOvuwnoTWN8F1vvA+khYfxbWv4INlWHDCNiwCzY8gI0MG0fBxmDY+BU2tYdNAbBpD2y6A5v+wOZmsDkINmdBpClEjoTIcIi8Clv0sKUPbNkKWx7CVivYOhS2boWtz2CbgG0DYFsYbDsD217B9sawfRJsPwDbf8IOhh0TYEc07JCwsw/sDIad1yGqAUQNhahUiCqG6OYQPQ2i10N0OkSXQIw9xERAzHmI+QG7msIuP9j1CmKtIXYMxMZA7DeIawFxCyDuKMT9hd0dYLcf7D4Nu7/AHmvYMwz2bIY91yC+IsR3g/jFEH8J4n/A3uaw1xP2/oB9CPsWwL582N8B9q+F/QVwoAccSIYD9+EgwcG2cHAVHLwLCWMhIQ4S3sKhLnBoMxx6BIcbwuElcPgRJNpD4kpIzIOk5pAUBklXIVkPyQMheTMk50NKTUjZDilnIeUVHGkHR7zhqAkc7QBHveBoAhx9B8fawbGZcGwXHHsIqe0gNQRSkyD1MaT+heMN4fggOH4XTjjCiW1w4i+cDIKTRXCqN5w6CqfrwOkNcEYPZw7A2bpw9jCk1YU0f0j7COlukH4LzrWCc5GQYQ0ZayAjF853gvPxkFkFMsdBZihknoTMN5DlCFkzIGsnZP2EC/Xhwjy4cAAuSLjYGi6OhYvb4OJFuPgZLjWDSxFw6QtcHgKXj0G2CWSPgOxEuGINV5bDla9wtTNcPQs5OsjxgpxkyPkC19rANR+4lgO5FSF3LuSeg+sauD4Drj+DG93hxlO48Q/yVsHNynBzB9xqDrcew+3FcMcU7kTCnfNw5xXc9YS7z+CeA9w7Dfk6yF8N+ffg/nC4vwbu58CDhvAgCB4UwsMW8DAQHj6ERw7wKBgeFcBje3i8AR5/hCdN4IkHPEmDJ0Z42gueBsHTR/CsEjwbDM9C4JkRnjvAcw94HgfPP8KL7vAiAV5IKBgNBbug4A681MHLwfByKbw8CC/z4FVleNUDXvnBqzh4VQCv/sDruvC6H7z2h9dR8DofXn+HN3bwpje8WQVvzsObQnhbDt72hrfT4W0IvL0H7+rCu0HwbhG8y4LC+VCYBu+d4L0/vD8PH8rDh1HwYTd8eAofHeDjDPh4Gz5VgU+u8GknfHoKn4fC5xD4/BE+/4YvLeFLN/hyGL48hq/V4Wtf+PoCvjWCb6XwvQV8z4IfNeDHUvjxEn7Wh59r4edr+OUMvzbAr2tQ1BKKVkFRChS9g2KC4mNQ/BrkQJB+YOwBRn8w3oYSGyiZASXRUPIIfjeB32HwuwCUnqCsAuU9lLaF0ggozYXSEvgzDP4EwJ8r8Ocz/O0AfyfC3xj4ewf+VYR//eDfEvh3Fk3qookvmhxCk3doWgNNh6BpMJpeRdMSLOeI5WZiuXA0M0Gz+mjmhmbeaPYAzUqxfAMsPxjLb8XyR7H8U9RUQ81w1AShJhs131HbALVjULsMtVGovYXaQtTpUdcIde6o24e6HDQ3RXNnNA9E80tYoSpWGIAVfLDCHqyQjxVrY8WhWHEnVjLFSkOx0lqsdBUrm2Dlxlh5OFYOw8pHsPJTrFIOqzTHKsOwSihWScIq31BfF/UrUH8S9T+xalOsOgarrseqT7BaPazWD6vNw2oRWO09Vq+N1c9g9T9o0QQtRqJFBFrkosVvtGyOlivR8iJa/sEarbDGUKzhjzVi0KBHw0A0rEFDHtZ0wZrhWPMr1hqItbLRyh6tVqPVW6w9GWtfR+vKaL0YrRPRRos209CmAOtUxjpOWGck1olGWyu0HYi2K9A2G6EywniERIQfiI6ImxBzkMyQhiKtRcpF1iK7Igchn0B+i2ISCn8U17BuDaw7Hutuxrq/sN4CrHcL6zfG+qux/jdsMBcb3Ea7Nmi3Fe0J7f3Q/i42bI4NA7BhLjaywUZLsFExNh6Ijfdg42JsEoRNTbFpLDZ9js1mYLON2OwSNjfF5oOw+XZsfh8dqqHDVHSIR4cH2MICW7TFFlOxxUZs8QlbarClHbbshy0jsOUNdByHjivQ8QW26oKtorB1dWy9AFs/xzadsM1ZbPMFnWqi0wJ0SkenZ9i2Kradg20jsO1rbKtgu+nYbgW2r47tR2D7/dj+DXaYgx32Y4fn2LE2dpyBHc9ix1/YyRE7LcVOb7AzY+dx2PkAdn6AXUyxSxfssgG7pGOXX9hVYNeV2K0bdovG7mbYfSZ2v4Q9OmKPS9izEfZcgz0/Yq++2OsK9nbA3lHYxxT7LMY+z7FvN+y7B/sWYT8X7HcZ+3ti/xs4wBEHrMcBn3HgJBy4Fwd+wkEOOGgHDrqFzg3ReSsOroqDp+Pga+jSDF024RATHDILh2xEV1N0dUHXQHR9jUP74dALOGwRDpM4fBUOf4sjBuCIizhyGI68jaMm4KiHOHofuunQLQLHmOOYhTi2Ao71wLF3cZwzjjuF41vh+JM4QY8TpuGEezgxAScRTrqCkwEnr0d3DbrPRfcSnDIfp1bBqf44zRqnLcZpN3F6f5yehTN644x4nFkDZ87CmbfRoyF6bEaPfPS0Rs9Z6PkOZ3njrH042wZnr0cvPXoF4xwznLMI51rj3K049zvO647zEnHeD/Qei94xOL8izh+E86/g/GJcUBcXOOOCtejTEX380ecr+lqh72L0fYILR+PCx7ioDS46gov74OIMXPwZl9TBJRtxyVVc8gf97NAvHP0u4dJ6uHQQLk3Dpa9wWU1cNgqXJeCybPQ3R/9Z6H8Z/f9igDMGRGLARwzshIGBGFQVg5pg0CgMWoJBxzHoES63xuXzcPllXGGHKxbhSlNcuRRX5mFwLww+gaua4KpQXPUFQyZhyHlcPQhX78JQUwydhWvMcY07hlXHsBkYdh3XNsC1RgwPwfBCjBiMEcdxXTCur43rC3BDP9xQhBuH48azuKk9btqOm6vjZi/cLDFyGka+xi0rcMsX3OqH2/S47TBub4bb1+P2QtyxBHfqceco3JmOUc0wag9GfcToERi9H6OLMWYAxkRjjIK7BuKuBNxVjLE+GHsIY4swbgLGxeNuW9w9Endvxt0S9/TFPVtxz0uM74LxUzA+AeMLcW8Y7n2G+/rgvkDcdwn3G3B/KO7/gQd64YEYPPAKD7riwS148DEm9MCECEwowUM98NAMPJSIhx7j4bp4uB8eXoeHizDRHhMnYuJGTMzGxN+Y1AyTBmOSJyZtxaQ8TPqAyYDJXTA5AJOPYvJDTKmCKe0xZQqmXMOUd3gE8MggPJKKR57i0Up4dDAezcZjGjzmg8fi8ZiCqWMw9Rger4XHZ+Lxu3iiAZ5IwhMv8WQ1PBmMJ1PxZCGeaoOnpuCpdDz1Fk93xNPb8PQPPOOBZ4x41hrPrsOzSXj2DqaZY1p3TPPGtHhMy8d0E0xvi+lumL4Q0w9h+nlMf4/pf/FcDzy3BTNMMKMXZqzDjFI8vwzPP8LM9piZjFkGzHLHrMOY9REvNMIL7njhKl74hxed8OJ2vCjxUiO8NB8vHcfLAi9Pwcv78fIbzHbF7BjMfoFXOuCVRXjlEF75gVfH4dXtePUh5rTEnIOY8wGv9cRr1zB3EuZex+ud8fpevCHwxiS8kY43fmNeR8yLxbwivNkCby7GmyfwVlO8tRhvncJbRXi7A94OxNtGvDMD7+zDO+/wrh3enYF3X+E9wHtj8F4M5lfC/MGYH4v5T/G+E95fhPdv4gPAB8H44BY+rIYPh+PDa/hIg48m4KOb+HgKPl6Ljx/hk2b4ZDU+eYRPm+LTYHwG+CwIn93F5z3x+Tx8fhlfmOOL1fjiPL4wYoEPFrzClzXxZSC+/IivpuKrq/i6A76OwjdN8E0EvsnAN7/xrTe+TcR3WnzXDt9dwkITLOyChSux8DO+34PvM/F9MX5wwA+L8cMF/GiNH0fjx2j8VAc/dcJPe/BzNfwciJ9z8Qvhl1X4JR2//MCv7fBrJn79g9+64rdV+H0gfr+AP8rjDx/8UYg/XfHnTfzVDX+lY1FTLDqJxWZY3BuLj6FsiHI2ymNoRDROQeN1LKmEJVuw5AKWfMTf9fH3GvydiooJKqNQScdSHZa6YGkc/qmAf9zxTwj+yca/evzbEf+uxr8n8V8V/DcC/+0hkypkModMssi0Kpl6kulFKmdL5fyo3F0ycySzFCpvSuUnUvmrpGlKmpmkOU7ayqSdQNos0tUk3WjSfSPzHmR+kCroqEISVWxOFROoUk2q5EWVblHldlT5ElVpR1VOkN6G9DGkL6Sq8VTNnKptp+qmVH0uVb9JFkQWPmRxmywbk+VNqsFUYw7VuEGGdmRIo5r1qOYWqmmkWp5kZUFW08nqPNV2pto3ybo6WU8l68tkY0M24WTzheqMpTrLqc5xqvOZbFeS7XkCC4J2BEsJ0girEo4k3EiYR1SLaBZRPNEr4u7EviRMSHQhsYbEWaprRnUdqe4Nqvub6iHVm0r1DlO9N1Tfker7U/1H1MCRGiygBs/IrhnZLSS7A2T3i+wbkP0osg8l+1SyN1LD7tRwEzX8So2OUmMLauxOjTdTY0lNJlOTU9SUqekuamZNzfypuRk1F9R8ITUvIYf55PCQWjShFsHU4ha1bE8tw6mlJMd+5JhOrbpRq3vUeiq1vkdtOlKbY+TE5LSZ2lagtn7U9gO1W0ftDdT+HHXoTB3OUceq1NGNOr6kTn2pUzJ1tqXOq6jzU+pioC6jqEsCdTWhrr2oazB1fU7dGlO3zdTtJXVvQt3nUfcv1KMf9VhJPXKopw31nEQ9U6inQr3aUy8f6nWDegP19qPeGdT7N/UZSn3SqG896nuK+tlRvz3U7w/1d6f+eTTAkgY40IC1NOAODdTSQFcaGEkD82mQCQ2yp0HjaVAcDcol53Lk3Iecd5LzbRqso8HdafBWGnyPBv8ml47k4k0u0eSSSy5/aEgXGrKPhuTRECO5tiXX2eR6hIZqaGhjGjqVhh6goR9omKBhXjTsAA37SsMH0/ANNPwyjahNI1xphB+NOEYjXtPICjSyPY30pZGHaeR3GkU0agqNukajnWj0Zhr9m9w8yO0VjXGhMSE05g6NNaGxA2msP43dQ2Nf0zikcWE07gKNt6DxE2l8Go0vogkONGERTbhJEyvTxAE00Y8mZtKkKjRpME1aQZMO0qRimlyHJg+jyWtoci6568l9HLnvIveXNGUwTVlFUx7Q1Fo0dRhNDaWpj2laV5oWStNu0fRKNN2FpkfRjPI0ozfNOEwza9DMuTQzjzz05NGZPOaSx2HykOTZjjxnk+c+8iylWZ1pVizN+kWzB9Ls9TQ7l2b/IS9X8gomrzSao6E5A2hOOM15QHOZ5nrR3GyaZ0nzxtK8veRdkbwHkfch8v5I8xvS/Gk0P40WVKIFY2jBafKpQj7DySeWfIzk24d8Q8k3jxZa0MKFtPAILapJi9xo0XlaXIkWj6XF6bTElJb0pyVHyE9HfuPIL5b88mmpBS11pqUrael1WmZBy0bRsizydyJ/f/L/SwE9KeAgBfygwD4UeICCNBQ0k4ISKeg3Le9Cyw/R8iJa0ZJWRNCKm7SyAq2cQCsPUnAjCnan4EQKVmjVCFq1lVY9pZAGFLKYQm7T6hq02plWh9LqSxRqQaH+FJpNa6xojQetuU5hrSgsisKKaG0vWptOa40UPpzCoyj8M0W0ooj1FPGB1vWmddto3S9a35vW76H1Cm3oTxu204a3tNGJNsbRxpu0yZQ21adN/rRpP23Kp82WtNmdNm+izbcosjxF9qHIlRSZSJHXKLKYttShLZ1pyzTasou2FNFWd9qaTduCaNst2l6Ltk+j7RdoRzXa4UE7jtLOEbRzN+38R1EzKSqLomtQ9AiKnkbRJyn6CsW0pZgAirlDuxrQrl8UO5Li3ChuHsVdod22tHsR7X5Oe1rSnj0Ub0rxsyh+LcU/pr1OtPcv7etJ+3bQvu+034n2r6H9eXSgER3wpANn6GBtOphOCS0o4RAlfKVDjnRoKR26S4fr0uFldPgSJQpKdKfEA5RYTEl+lJRLycMoeRclP6GU+pQyk1ISKOUnHWlER2bTkeN0VEtHB9HR9XT0AR0zoWMN6ZgnHUuiVA2l9qLUPZRaSMcd6LgPHU+lE+Z0oiudiKMTt+lEKZ10opNj6eRWOplOJ7/QKaRTQ+nUazpdjk470ekIOv2EzlSkM850JpXO/KOzXensTDq7ls7+ojSitF6UNpfSflF6e0oPofQHdG44nXtPGUQZfpTxks4Pp/NnKbM1ZUZRliNlTaes3XShMl2YRxfe0MXudDGGLr6nSz3o0jq69IYuN6DL0+jyIcruTtmb6Eo/uhJKVzvS1R2UY0k5ayjnKV0bTNeOUG4Tyl1EuWfpuqDr4XT9Gt2wpBtz6UYq5QHlTaK8DLppQjeH0M0MutWYbi2gW/l0uzPdTqI71nRnDd35Snc96G4e3XOie0vp3gvKt6b8WZS/n/KNdL8Z3Q+j+7foAdKDcHpwjx5Wo4cB9PABPepAj9bRoyJ63JseR9PjH/SkCT0Jpidv6WktehpBT6/S05/0zI6e7adnOfTMSM9t6fk4er6Enu+l52/pRRN64Uov1tGL0/TiDxW0poKRVOBHBTuoIJcKftDL6vSyBb30oJdP6VUNejWHXmXS6+b0OpreONAbb3pzgt78obcu9PYwvdPRu5n07igVAhWOocJYKpT0vju9X03vH9EHK/owgT5E0ocH9NGCPrrTx+30sYg+daBP6+lTBn16R59t6PNY+hxNny/Tl/L0pRl9mUNfkunLR/qqp6896Ot0+hpHX/Po6xf61oC+jaVv6fTtJX23o+/B9D2XflSlH33px2b68ZJ+VqWfLejnUPq5hH5G0U+FfjWgX8Pp1w769YGKrKjIlYq2UdFbKmYqnkDFO6j4Gcl6JEeQ3EvyLhnLk7ETGU+Q8RGVaKjEmUrWUMkF+t2Afg+h38vo9yH6XUhKZ1LCSDlDyk8qHUylAVSaQKVF9KcN/ZlKf7bRn3P05x39Zfo7gP6m0t+f9K8e/RtC/0Lo3zk2qcwm09hkB5vcZtMKbDqATaPY9B6Xq87lBnK5jVwul800bNaNzULY7BSbFXP51lw+gMuf4/LfWGPHmiTW3GCtgbXOrE1n7QvW1WCdM+t2se46m5ux+RA238bmGWz+gStU4QptucIkrpDMFe5wBYUrduCK6VzxNVdqwpVWcqV3XLkVV17PlZ9wlXZcZR1XOc5V3rDelfUrWH+O9e+46hyuGs9V73A1K67mxtVucbV/XL0DVw/i6k/YogNbrGCLc2ypYcu+bLmYLQ+yZRHX6M41LnMNIxuasmEMG7ay4SHXdOCaHlxzH9d8xbVac618trJkK0+2yubaTbl2PFtr2XoBW+ezTU+2WcM2V7hOB66zm+s8ZVtg2wlse4RtvzH0YljKYGRsxjidMZnxNVM1pk5Mi5kuMn1lrs08iHk581HmAhaChSuLFSyOs1C4bnOu68l1n3G9FlwvjOtlc30rru/F9TO4gQU3mMsNctmuMdvFsV0B2w9i+xPcUHDDSdzIwI2GcqN93OgTN+7PjTdw4zxuUp2bDOUmMdzUhJvO46ZGbtaJm23l5ibcfDY3L2KH2exwm1u04hYZ3NKcW+5kRw07jmbHHez4i1v14Fa7uNVLbt2OWy/hNlW4zQhuE81tvrDTMna6y22tuG1fbhvGbS9wu0rcbhq328TtnnF7F26/ndt/5Q6juUMsd/jEHW244wzuuJs7KtxpHneK505vuXMr7hzCnZ9zl/rcZSh3CeQup7irCXcdxl2DuesZ7vqbu7lwt7Xc7SF3r8/dp3D3A9zDjHsM5B7+3OMk9yjino7cczr33Mo9j3DPD9yrLvcawb2Wc69T3FvHvcdx7+Xc+wn3ac99wrhPMvf5wX1rc99O3Hch993Ofe9zP+Z+c7nfVe7fgPsHcf/nPKAND4jigeY8cDIPzONBQ3jQCXY2Zedgdn7Ag1vy4DPs0pJdtrDLGx7Sm4ds4CHF7NqXXTPZtZiHduahATzMjIfN4GH5PLwBD5/Lw6/xiFY84jKPrMojQ3jkJR7lyqMO8ujGPDqMRyvsNpfdTvEYGx4TzmPO8thKPLYDj03gsW95XGset5bHPeLxwOPn8fgcnuDEEzbxhAKe2JQnHuRJOp7UkidN4EnRPOkDT67Hk+fw5ESe/Jrda7K7K7sHsPsDnlKLpwzgKaE85TNPHc1Tg3nqB542hadd4ukVefpgnr6Op+/m6cU8owPPcOcZSTzjKc+04pmteeZInrmaZx7hmXnsUZU9WrDHIPbwZo8k9njGHsXsacee49lzPXsmsedN9izmWa151mieFcSzTvGs7zy7F8+ey7P38+wX7FWVvQazVyB7neM5NjzHi+fs5znZPBd5bn+eO5PnbuC5OTxX8rzWPG8gz1vK8/azt4a967L3APZewt6H2LuA51fm+TN4fiLP/8ALqvCCxrxgCC+YzgvCeMET9unCPhvZ5wn7CvYdx74HeGFlXjiaF6qDd7xoKC9K4UU/eXFHXuzNiw/y4g+8xIKXdOYlK3nJOV5iZL827OfNfhnsV8pL2/HSJbw0m5dV4GVOvGwOL9vNy56yvzn7D2f/eA4oxwGdOCCSA15zYFMOnM2BKRyk4aCpHHSBl5vzchdevp+Xf+YVjrxiK694wisdeWUkr3zPwcDBUzg4loPf8aoOvGoZr0rmVc85xIpDPDkkg1c34dXjePVWXn2TQ2tw6HQO3c2hL3iNLa/x4TXxvOYRh1lw2AgOC+OwAl7LvHYqr93Lax9yeHUOX8jhCRz+kyOcOCKOI27yuk687jCvb8Drt/D6v7zBkzdk8sZuvDGAN+bwRiNvcuNNq3nTI96s4c2teHMeR1pzpBtHxnLkB97Si7es4y3veGsz3rqSt77lbVV5WyfeFsDb9vC2Qt5enrcn8fafvKMT79jJO37zzjm88zJH1eSoBRz1mKMbcfQijs7hmLYcs513aXnXFN51nHf95djuHLuaY79yXGeO28Fx33j3et7TgPds5z3nOL45x+/lvU68N5n3teR9e3m/4P19ef8ZPlCJDxzjg9X4oBcfvMwJjpywghNK+VALPrSIDx3lQ3/5sAMf9ubDlznRhhNHcOI+TnzCSfacNJ+TDnJSPie35eTZnLyTk7M5pRynOHLKPE7J4iMD+UgcH53AR2P56Es+Vo+PzeBjWZxak1M9OPUoH7fm4yP4+AY+XsgnevKJlXziPJ/U8MlufDKQT6bxKT2fCuFT+Xzank8H8JlKfMabz7bmsyv47D9O8+O0Yk4P5PRSPreZM5AzdnNGCZ/vy+evcqYdZwZy5lvOasNZqXxByxf8+cJ1vtiLL67ki1l8qRZfCufLyJdn8uXjfLmYs7tydiRnv+Ur7fjKQr7yiK8KvjqPr6Zzjp5zhnJOMud842sN+ZonX9vN115yrhPnTuTcDZx7nXP/8fVRfD2Yr9/jG458YyPn6TjPnfOy+WYtvtmZb67jm1l8qwrf6sS3EvnWQ75tzbf78u1VfHs3377Ct7/yHcF3OvEdH74TwXey+M5zvmvLd135rh/f3cR30/nuE777m+8N4nuBfG8v37vG+VU5vzPnL+P8N3y/Ad8fx/e38P3X/MCeH4zjB3v5wQN+2J8fLuOHJ/nhN35kz498+dFefvSVH9vy4378eCE/PsdPfPnJAX7yiZ825af7+OkvfraOn13h53b8PJhfVOYXm/nFVy6YyQUX+GVXfrmKX17gV3b8KoRfHeFX3/i1A7+O4de3+Y0dvxnNbzL5zTN+a85vB/DbQH57jd/+4HfI79z5XSoXmnDhcC4M5cJ3/J75/XR+v47f3+L3X/lDK/4wlD9s5A/F/NGePzrzxw38MZs/afhTd/60gD8d4c8G/jyNP0fz58f8+R9/ac9ffPjLSf7yk7/W4q9D+OtC/rqPv57jrx/4mxl/Q/7Wjb9N4G8n+NtN/vaJv9fi7wP5+3T+HsvfM/n7N/5hwT+a8I9p/GMZ/zjDP+7yj6/8U88/R/DPVP5ZyL+If3nzr8P86wcXOXDRQi7azEXHuegtF9tx8Rgu3sTFyVz8i2Vzlh4st7G8y0ZLNrqxcSsbz7CxiEtqcYkrlyzjkv1cUsS/m/Dvmfw7kH8f59/vWWnIigcru1h5zKXVudSNSyO49CSXvuY/Ov7jyH9G8Z+V/OcK/xX8dz7//cj/WvO/GfwvUZhUECZDhMkGYfJVmDoK01BhelGYfhPl6opyo0S5taJcqTBzEGZLhNkZUb6RKO8uym8T5Z8IjaPQHBNandB2E1o/ob0sdM2Fzk/okoWuUJjbCHNvYX5EmJeICmNEhcOiQqmoOF9UPCkqFotKjUWlhaLSfVEZReX5ovIxUUUvqriIKomiyi+h7yH0sUL/TlS1EVXdRdXdoupHUW2aqJYkqr0X1c1EdVtRfaKoHiMsQFiMFxb7hcVzYUnCMlhYnhE1rEWNqaLGI2GoKwxjhSFBGH6Kmg1ETQ9R85ao5ShqzRC14kWtB8JqkLAKFFZXRO2WovYmUTtPWOuE9VRhvUdYFwkbB2ETKGxuijpVRZ2eok6QqJMq6twQtqbCdrmwfSagm4AMgQMEbhFYLGimoC+CRwvOF8JBiO2irrmoO1HUvSDqOYh6y0S9+6K+o6i/U9S/IRpUEg3cRYMbws5c2I0VdqeFPQp7L2F/TzRsJBpmikYkGo0QjZJFo1eicRPR2F00LhVNxokmy0WT46KpjWiaLprVEM1CRLOformfaH5POEwQDldEi66iRZBo8UG0HC9aZgjH9sIxWrQyF63GiFYnRGsr0TpUtE4TrUtEm9aizWbR5pxwMhVOc4TTQ9HWRrSdJNreEO30ol1X0W6+aBcl2t0W7auJ9uNF+5eiwwrRsZfo+Fx0chad7ovOu0WXgaLLZ9F1teg2W3T3E92LRI8g0XOC6GUhegWJ3m1F76uij5Po80r0zRT9HEW/7aLffdE/VvTPEQMsxYCNYmAzMVCKQauEcz3hfFMM3i4GXxaDi4XLaTFkqBgSKVxNhWtD4TpeuK4SQ/Vi6DoxrKIY1l8MKxTDa4vhIWIEixFvxcgeYmSqGGUmRp0Vo16J0T7CTSvcPITbYzGmqxiTJMY2EmMzxTitGDdUjEsR436I8UvF+D1iQmUxIV5MbCsmbhOT6opJ68VkRzF5spicLdythPt84X5aTKkopriIKWliahUxdYmYqg7+imkOYto6Me2qmF5TTA8W0z+KGe3EjDgxs5OY6Stm/hYeDsJjovA4IDyeCs/WwnOm8MwSs8qJWb3FrB1i1lsx21nM3iZmvxNek8WcCmLOMjGnWMx1FnM/innNxLyLwru/8E4Q3h/E/O5i/goxP1cssBMLosSCEuHTR/hECF8Wvv2Fb5JYWEMsTBaL6ohFO8TiGmJxqlj8TCypIJZECb+hwi9a+P0SS73E0mSx9I9Y1k4suyL8qwj/mcL/uAioLgJcRECICMgXgTVFoIsIDBOBb0RQMxG0RgQZxfI2YnmAWH5OLC8WKwaLFUlipblYOUqs3CqCy4ngniJ4n1jVQay6LkI6i5DrYnVPsfqeCK0jQq+KNa5iTZhY81SE1RZhs0XYIbG2gljbSaxdLNaeEeH2IjxUhF8REQ1FxBwRUSDWkVi3Qaw7KNYViPU2Yr2TWL9GrD8l1n8VG3qIDcFiQ6HYaC02jhIbU8VGo9jUUWwKFJuuic22YvNisfmaiLQTkcNFZKyIzBNbqostbmJLjtiiiK3txNa5Ymum2FoktnUQ21aKbXliex2xfaTYvlXsqCx2TBQ7togd58XOCmJna7HTW+yMKfuF2KhaIspZRLmLqFQR3VxEZ4uYOSLGV8QcFDGPxK4mYld/sctT7AoQu8LErn1i13cRaylix4nYqyJOL+KmiLhLIu6D2D1f7C4QeyqKPe3FnlliT7jYkyHim4r4J2JvfbF3v9j7U+wbIvYtE/v2iP1asb+F2N9L7F8g9u8X+zPEgQbiwDJxIF8cbCIObhcH/4iE8SJhmUg4JhK+iUPjxaFEcei1OGwpDjcUh3uKw2PE4RBxeLs4fFwkWonEeSLxlEiqIZI8RNIhkVxXJA8TyUEi+aJI/i1S9CJlnkhJECm/xJEB4ki8OPJCHG0vjgaIoxniaKk45i6OnRapVUVqf5F6RKReFccdxfEAcaK2ONFUnDgvTrYVJ2eLk17i5H5xMl+caiVOJYvTdcTps+L0A3GmsjjTRZzZKM4cE2duizOvxNny4qy1ODtDnN0gzj4Rab1F2gaR9lakDxHpviL9nzg3R5zbIM6liHPXxblPIqOiyFgmztcU58eJ8wUis5HI9BOZCSLzlshqLLKGi6xpIitSZF0VWa/Fhe7iwjpx4aa4iOLiQnHxmbjkJC6NEJfCxKUMcbmpuBwgLp8Qlz+JbDORHSOyj4vs+yK7UFzRiCuzxZUMcdVUXB0mrh4SVz+KnKkiJ0LknBY5JeJaS3Gtn7i2T1x7IHJtRO50kXtU5H4T1weJ65vF9ZviRjlxw0vcyBJ51UTeUJF3XORdEjftxM0O4maIuBmtVE7/bZVu+jW9xCXd7KtS2VCS+nvpn1StsV7pBINy29hUU1JNqxwtHWGQZS9/Luv+OEz+byxvl6rvDiVfDWUjpexNX9pCr3wJlAOUNr4lsQstzsueioOsYzkjpyTSsKt0t0aaa3cZd2ss53b6E2vITDyagZYpmdOPjBw1bepwsJw7KtE9E/SKpzFAppmelI/MZCNjgGFP/Yq7lTSNPFxzd/2Ke9SRflCsr/R6KZu8NE00rjKTOdLL4KV4aV5r90svTdHL5tpdsonm60tHUdFOVBStCrULlSaa+q1ea2f/t+uAuktayRWGReq03X+b9a7bpZlxgzS1uC3rRn1u+XmPbGB51+hbMtJgmesRNTZqQLh5UUNFq7P8xfMHdmlo3eDmyE/j4J37YY9R1qNnTOkx0CVu9xSYrZTXWN494pO78FqouaL9LPU6qYm7/vS79c/hF5SK58HyV8ejE/eftj6amHrjUprv0oOgl/HLn0qfp0ufSN8nFgcm2UoTWVX91JUmlhlyRkmwQTHr0VCpjZbPFet7LX69f/lQNgd1qbLrd6UyhLY3nI/u315ddfQdMtpt/qWn6trlLYVXwbhY8S2jbaTUVgkdfr0veCgdZKWhKhWWUUX1b9/K18XNbX52wa3o+1nY1VjbUNrmzybNU62xTckmjf5WoDRtKOspVX1Lun20OCTRRdaSttLCcocsMTY0yHJXjuY+sC7qcIPBcoti27Nhw2FxQ5InYIjOcoeT2/Ce9tZK+cd1ZZsnN/aeTAfL9ru8d/jtXGwuO2kt3cZmTj47/fiV28nfomR5c6WWdkXvxd1mjTS33OF+akTehEzzwUqWobPb5dsXDh9JiEdLt+xu1zqfLlufNdd96WQbyy1RxueGMzETprh5TR8yBT2PLk4+aX0i7lQa6Eub/6//1Py//Eev2PxuYXpFVjSTI0sSDANa9laarFG81b/bSuNrLc2LtH2kyXDZSE6wlu6ZsnFeEfwPiWxSRlNHsTFce3tTNlwr56+VC3rKxgNemrM2jzKVRspEa2XScKVpH1ZJGpTsWqj6/kFjR8uJcqWxxGAZO0C2dxgltQqtCVU6HtTU18nOB9eGKuYKFYy4ITuGh+cqnd5lKBWk7doI2W2O5rtO6TZLE6FTGZhLbnFugNJBoz+nOv2WQlN56pPZafnT0EyuUbZ8klvkmkJljdzcSNms0yslCspbppvlErNixWA4+zBd6hOLlaYBVsuazFIqeTqY65VjcuN300S5z0xekRsN35V99VW634HSVenka3FR9lbPbBBoyEw6egEtY6kiWE4cnjS5LCpjS+IWmkbIf2YypiTOoOz8c0PzVSt3ltxQgydQVjAelxVMk6S9nCztzeSRQIN0LFSdOEJO662iQG+lcxuljbJEmX5P6Sl74lpZwdBv2nvZR/ZNfXftVkIDpYvSa2bjPqh3jfUtKS+tTOVaWc/MWKdktUFRAWhg00Msa+Zpwv+Ul/W0etcwWdW4W1YylcVlpy2XVQ3hupyrGllOmr1V/1lby6rdfihtWnXynD4WUlmzN+ncgSybZ0nD+tV3aqTUVezRqYXGwThbVtX9J70M+Snd1trK57KRYikbWxa+NxYbog+c251hY/ntVtKUEd27eLjgmLrntJaFT+65txk0fqjDEOfd0XPQQw157yN3fB/byJ7fvkuLH73ynGIwXGf57VnCmdyH1l+7vFDqt+88b94UKNPN2NBWPixT77G0NTOelYMNsnwr4zilg07ZXzpb01heUgarQTZYp4yRFw27T0Qf333WfJ129fjVYyZYKy5Kt/D/BDaXCcWyvtSbyr+yodlTo94QEb83PNFG1rgxyqFVT7fOQ4bF7JyNXqpwC1PyFuXbyN4qvvWzlU5KtXuKlV/AmtBluEvaa4zVbTfYqhyLZcYP2VxqTQ9LO+kp7cyMniWbDEppJyVZ6aYMeqfYyi6yaaG0UO+0cYvXSoX+I+e6e+DKg9J1n3TDiPjY8BgbpWdppqG7+8PPofji2pGTN4/079hmRq/+/yleolelzTR6mhkrlugNoTrl2J/KGtlEK4+WNNG8K/VU9GWKfTPe/2KhepFSTaIqMqhPe8vXRjtjE4PlgwfHE29csf7Q84MacbXqdVCqD0gZeGsKrNZZvu4ydVjfZtaKSYG9bC0bFb2WNu+dc7slglJBuWkYMOXCtezE8xdj8bpP+thu1i7TRvYFywfhxvuGnPiRI0fNGDtpCbrETTp2yfps/LlcVdwgWUm2/ipP/1I92k5Oko3MPgUZ5MVlso6cLndYy35tVNHaKc0aKpYKK/yupayQc2Z38iGIWOOj6Ho4KNX9a48NWblmUbi5HGTMNNxO7NDAK3RpcCB6+c2cM95m8KTM1wXHrmXjf6HnrLTzNVaTzhaXZE/LubKBUaPmxmPns6bXrVharbyaJjPVNJn1X5p0H1GWJg9PylIDssSokc6mubKHWZFS03D2kRrsh4uVRgFWS5vMVip5OJjLesb1hvNlnGbUrViGHxZ5sppSzXjMMtYopanB8nypkxyuCdcZneQINXZ0pceUKE17nfGYslPFG9mgUFoXmp42FpidNk4zNDMWFOpKC5SF/zP6H37GVMVUmlqezzOuVnHO2EcZqQnVlZY9FBOdMVVGat7rSsseeqVboByoOPmWtJluK3UqJDSVtdbIRpYzZJyaifPCkrNuguWUk1npl59Zv3IpUOr1dvb1nQEJiokmZt+xLYk2Fw/MGjdx3pSpo9FyxngX32FDrZevDQn3VO1xVYn4P8VEmZVGT506TJ0dfXiyaiX1zIolQ2wt0u4VfpFO92T9u5bPA43esr3BOTxpVoaNrFDwS/aVfZSq6o0OV0JUkJqi+CvzZXPFIHvkX9py6BouvqjxHj/E39VGaaXoiuRQuUg2Vt2ik+xYoGiUpgoM6T5qLc5fGxCVYr0jPGZdHKTIGZrtc922jLdRHO0VK4XQMiOwZdqIPFBPv5iecCUJV0mNQZ0cEDTeebzN9EX7Tn679iJ/59bQkEjUJ6pQP0GWly+kPmyhRYzxn+UDGaSWUIrXn0iNn+15OUEjJ2uzFPXRXKt4lkRqFGslwWBZuOXUtpzIs+YR2six2wZtHXNa6WGltNXqQ1ZKM7laLSqmynIW+aroLtJOqSGbW/7KjzCsSs5adddG2hbEn8nAU8fiL2Vbfx6Q1zoO1uksjU8TUnNvWed4nRuXACkj+m1tZtO1y8rlE1Da2Rsitu0KP2Rz/aJ3l4GjxzvhcFUgE4Plr/v3PVu26jO9w7zFayOWolyp088OkhbGFFnNNEU2NzPeKllh2OozPKqtjTJRhZY6SpyySNZQWki/R1d3bD+AvrKSxn+22/JxNgq2LJTdpfP3l9Ly/LEA/4Oof7BSVjSekuamZVqcUtmVKXD04qrbNtK6OCHnFl4+f/GjbGctceKH7tlwfkCrfUoNm669goOGqzKzIWLn7ogEVdkXrZXuyvimrRReiwt9wlRB9W3CZDXpIatIZ7uKsppBHa6TVZR10lnGyGqlLf9EGrvLajp9c/Vu7qm7Jqi77hnkGnXPGvWyotQ9Dn8ipb1Wf3mFMdpWTSne0qJMY3lOspmxqrGbQU3wZoqLLth/7qrpNoplkzcqwjn/fC5t804G+CVhgtRroqf1397JRpmnGgaVbYr+iLjeHwfkvp4tK9i8fBkbdQqNdXX6R6oMz9ViLHuhagd7uUPNgcbFZf6RreyQ2Yp9mRzqhh3Kc2lfEqnm9+dcMb8sUc6vWRJZtqxOeQbK6iV1F5rKMWULY1Tq0nCdUnnC7L5e89ZvWAR+ShXN8r0ngpNsZN3vV+UMNEbo9MFlfNTcoJQd1lOrQuA2P68lXn6za6+W3xQ79Vw7uVN78YHsrRRq1EJPCTEO1OgpTD3K6j9ZVRFkdUOJVZkQxg6yuk4vQ9Wk+EV2MM0s2WBmfKMybqUcn9d8QbPFrWuv1i555fPGu7CtPG6lDNCOVL1f2mh3yLT1H9ZLbfin2hHa6KZ76sa3eqFctpLlte/ltb0F+7/HvVMX1nRar1Rb12C7kmElWTtBjRH9U/Wku3K4GlL50lr1HmvLU8bQMk38dEr1dYrp5oYQqp31eOL7yQ+UNjLXSmmlKmQtA7Vq+Nmq4RP8AdZpDzmdapLaUbZTbluVGVerfxsoqxjPyCr/3fWrMg83LauPxqmpoZNa8MyXOqWz6iBD1dxhK2PlpLqyvzITQ5QqBqk5r9RS80dzV6WqUk4xdVEdsLHk89I62Fbvpd5xiprnt0ndf87uptpdeteUqbrVO6LXxNqUYegZOf32nKvjjuJxt+4xjWza9Fu5fAz+CdNJuxKhhmdsxEGbpxkT27UdPrK5j9/aiGWof7vVt6TF/8r6WpW1ZOByg+v2ATtcYszX6z6duCX10lktf1kFxGnKJKW60llVYYO0VWrL9sGwbc3OkJ0rXkx7NbPQy1w5XhKvFi+Zqp71lRZDlCqKqWI6WGXQRNa7oLZXWtQvVXXIVcuxlVLznw6jVAfIr6kOctO1txJm2e/C6GYxfbf4mKt1wNIDC9/5vF38cHbG8FjzCN2d/dk331vLycqorY269li5fBRIu3qGdVt3hx+2yby3yL77KDcndNbq2wdJNaHJqqbnZEM19Tc0Sz1s8El+4HvfRvb59llafxt2W6mahU1PTI3Psj6RdPxhzplFy/ZBgqyiiZ4+NKq7jdLevpFiYXenhzQfjS+mpXgMs3adOKXdoAExe9xB31ktXAyyhqkcr4q+rcxXasghfwzqzRukq6yh098MlPoSu4Wmd9WI21wWh/NKthhKp+oUWzfXDl1GXZY2YJyq2JeO0im+n+vJbrJ78S/pA8aROv3mMNlUsfItiVxosalEaznXWFPFCMuU+S0WNF3S3Hy11q9wwbsFb1vJQiuljVbOL3P+TlrpX4b2jlq9PBMmOyp2/5FH/a5mObdkkHGgSu7XfGmrAAeVPOjN0hdL3vSXL62UBtpeyrOFjRe1DCyLqcCnSz/4vXORL6wKbWWnMrYO2nz5KObJ9gfbXtYO10a22topqsN15ZGVbKGV/UsiW9jql3DFHcbHZsaCMhM4afsrjRZN8J+xeEztUO3iE0uPLjzZWza2Utpp5bBSvTKm1EYj22hzpP3u89HHd55WozFmXPTkvSNuKg2tZHutMtlYR6OfzRVVMFAR4a/xocFn6KLRS0eZq9zOLz7rk9VFDvmPm1fpWI1yXTXtbZ1cZFSLCietfrSKJkYVbk33GGPNMsvkqSazQ3TKm9IsTVtjrKyuFKzTyWfGU5p3KszVeFUy/5XpfWlqJge5G0rmS5NXyuy/deXsV+piSllLEy7fmYWrEStX/NfRKCvKOpr/pZMNyggblAww/JmvmDjK2b/rKrMd1dqnxExtPrKMeWbyTMkSg7Ki9LBGmmhlD2NrzTr1UdpaI01VVsbDGv0QpXq6aZi61ZinVDekl+aNVk8+VqJTIS9G+pnJiBKd2sx10CiglVZljV77wKJuvnLPh0+/LBLUGt9J1rNc+tnYyRCXnL7znM2TmEnDUOmlWPZV6qJlWotrnX9czYw/qZaeWsulm4doZG1tcGJoWpq1nKiT+rGynNKtVW9vn2lgmSbjlGeGnkO8Z0zz2H3+ybOYx6BfFigrtvY1jpQVZUC9inKmbKhu8yw5ZVAB2kpl6Bo6MNQdpIXWMm3jA02EdmDSee+rZdij+ayGRPt2alNbtefI2W6eGKpVHMvfSTt77n5KtyaKyeS+PVwmZ+SoZWqrIDUXfpbmKuymqPVeinGI8aTB8mbk/AlbxtgoAxUTpYbSQelVxNLp8rmtW+PRT5ppAud7rZxm02ZgjjT9nJlfmLpv+fIY1PsFykqtyqStIAPLuDWUM9T2IM0oygTODNUd8Rm7r7+NUlnUVdR29o1iLi3yspOyDmCZbTZ21Mia2tDU0KsXrEtq69SYvGuwTHMc6jmh16Qb3z4deXg/Lc29Peg7BanFUu0f0vBDRUmWY8v6tE3SXy0d1sbGWcu+jh8VG8WpuQJqNdjts2Iiu97M3brrNPh+1/hPnRg0zKZDnyMfQvBH+ax1B+/dtrm7u+eQNWqdv19NPsOkqSRZ0bRAdfutalugmN4rHSbt1fly0lQx010Ie/5sd1TIqu2wRWo1G328NkyzUUwb9lU64gKdfoESoBq+mloXvpbmAf+j/yRV/0/GpkZ/Q6j2pPf4xF42SlVSgXig0uSZUklaXUnfd3I/hk/W0rCxbV1GRkd7gJei0XifvOGfayP3RKqXaIryhs7yyYPwtIhjoBi085UHhqaDfWb2mnz9E1h++nUq70b6ick9Qe+rajBUxfeAhaY31JDsWxa7nurJ8obqLKfUmbe6Zxf3plyLG9YTlHvqe4FOtu10x36Ms+8QFUqVb7ENKhbKlhZX7CvKuSWjDac9D48Z5+ExbvyhmWdOJyacBctCtZhuYijNVE2SqQbJK2WFNC/puLCMKF8l8leJTs1KHDP2/0U0TafwigFKxeWwXTHXyE3r5bh3aAzT6Tuqx8pd/8lsZkwqs3pXrWKmdPf3DVgQ4F17tdH/f8UfpD16XtZUlmukWtlMlE80ZSL7lpz6H9Ibqo+VbSs5pdYse/+7zMrqJdxQI7Tj/3xq1LF8YgwxzjFc9BmZ3Memrds493m4Wo2clfc0ioU23C18RH/r0trq5leqvfPPHkm9FDuiHyhP1Zm3uoenD6VejhvRAZS8/95l6643Gw1y9e4z7v9YvkpZhKpWtzwl3Yw+hpX5GqXG/89VLfh0lg9eZCUcy4kb3geUh+rMe5106Hi7Plieaj9s3GRv1E8PlGXfGJiqbW0j6aW2tTLDeN2gNFY0/x8f7wEXRdLEDbMsM7uuuirrKO7KDGcWRMWccxYVFFBBFBEUA4gZFJEgUZYkKlFFkCBJMBEMqGDO2TOnO8x451k91vLc14PnPc/3fuE37Mx0d3V1d3V11b+Gmf4FZ+BkMPqF5reE9k/owhreHZpgb+FPPMJ18xw0fqznk0/P894/uX+gZz9qN3D+ekqjpAu76Q/DYal5DA7k9CNzVj9HbzdWa3hHO5CvVyzOqlx5QQcMKN/AQkHzAUbaUKOhHjtzxcwlFG6l0bm7Vn665k7p2G5dPUaPmutc9phXb/zBXgXvv1nozX8u9MfEimzhItlTPs77bXU09GK6oDOOeItyUF4/mV9J1zkeobpDnemHi/oz+hM8tamb8TnnsNx24thFNz/zmsdfym7dO1fmMIPqYwSV6ij4ZcuGvE4qTR7MIW5c2AcGNax+rt5hgtagoQM4rNBceHey/FrqruionbwmGX6hGfrgkJjNOk3e7BmLx66iS3t68Ddi/JesAiyeUKhfmMOtO3gugI5ZeHTzrwcLTluXCVNz1qcd0OZn7Ss/UrYpMIvP/ZNJX+6cQiPKlkNHdp1eavfnQuHCqt3+S7VLV6+b7eqwJ92HdjAymMYZb+hs/QZd5BmN9uIO7lBMi0UB+h0tid++h48ChokM2BK1Xjd/fe41AcIvmdNItrMCu7gxnRXq1RSb9umiMr1ChzKOStCPtJPYvFdoym3d3F2mr6l+xsMl7IbPFTj09oS/Xpw8XrJP8iR+iaMZ4Nioysiaq1rSVqHusw06Y0vKagdJ1/jCeThEscYW5+D5IS4Ua4RUBVdsqRoD+8woNIEZhtMMdGRhJjlNw2MKVcZsAx0kwHDqAnaJu6kL+B1ucYFTg2ZstZOAyvnAc5su20GoGTZhp2F0oMOmacF2FKiEngs6H3RuHkSaUS7QS+KqZS/AUkZzI7V615kd15R6dueknU4pDmdxqRktg4FSi51ZdVe65mUJJFkOV4krt9kn0HuzNwUXm3MD8zYdcKqXgmKK4HMpQC9moA97CoxS8lLykvMp+knxTvZJ9aGhbCNSGQaHYQhkMnXmaktyeoNsO0mXQw3s5kK9QjzCvGnvtx4ILgspGgzHGlHaDEMSExekDw3TBq2e6ezFr/JfuWnN1oPYyqwwoWbP6VOXLlV+vEgXsSlpa4Y9WTVabYOmcJuCiX1knPwImcLB5kh2jc8a79VLcSImmvUl46ApJuoVWbn7C7OLKICMMaszWEnIRhxnbvoRjHt809TDyYWcu/O254KmLnvXt33aX5eVzEzlYxQ1qYUHH2o19dlb/srUPjux7RD/0lvRaZKzBSX0ScXWq7ReQR5jovjooczdqJ0Ll1NSnwApGxW3F37gD9AOvsXS9ibrZG++yWEulnL03qI9bvvZPnWVRlZgrKkrFG25spPbBgqa+jVbLNZphxcurg3goxX2AcuWDNNq6lbvQqN12gHO29z5/gcUX65VgJyS5m2G1vu1BTuO3NXz0Y+YMfrgsmJKnJciZX+bdLwT782qT4Lv18gvpjXvSPN3VPV6gB93S5+5r0CXX+C3Qno0tuRa2aaTuueXz0DHMKEHOyV648rlOm/vtDxHQeNbPNV992zdwAmz0EIv/IuaSU+6tEI2mCZ95zV+4nySKz1ldoUQhmLlOdQFYFt2IU3VmZ+iiRnY/CX7xtDzH6CckJuYG5/brpqNXxm/MmHlP0D5A+nJ/AbNbdkaCLEx15Qb/A0fueC7gc82P1M+Y/0HbBoaPEJJmui5kMeBDwMeKx+wm4cEDg8eokR70pmLW8RsYRMOMWo7iHonKyLRclIIUdw7Q3QP6m46FZ1/dAkqL704Lzt48+U98stN+UFixuFc6IU2NKqaDdZgA3PBCa2hD87G6TQw744L+JtRHAyi9rwN9Ia+0Ay1JebYFNtjvxgeLbENtIDhApkA47mUAMf0WRQ4dR6CZqi83xu0J4/v2H9I2HSG2bTKfYurrs/Mi89fn6mtO3V4Y0iqoL5APKjtb3597gmqAc+AfQgLxBnmmnkgF+05jHgGEc+uY9xEBYg9KMaKKYo5VKaNZxM9E+fH+xzAjmaP2GLokJifdGT74XbxrP+2YTGb+ATsxjxiNY83wmUGm7Ire/hZM1Hs1orwfeHZq96ZUbvsj5eZB6ya7AiCmbJ6GA9uMIFG1hPkYP/jPxY1i0vnzPFc5OBUtPC0QEzbSHkWKun/FwJp1aa6RErRsjOCWt0Lzsty4KIcXus5l7PdP4+v6TnY7PysejQut1Oq81QQD0kyooQkOYkk8dx4e/vx42vtb96srb15fdb5sVSTTsEAGQyHAfAbDKAoniyEchWJbLNE9aPoBSlTyWFoYza8oNmNJ7VYC51kcAd+eQUWcmIu1nKHcgvLDnsf8HRfvnzR4jyvYwKsa3Msp/ggzVu0yHv5Io+8ZYdocwyJlYEjoYFHJjAcbCD2yF/AwYYVDGmz9EdauICDaFoNYoWMNIVYuciAyFVgrCvVoZ0qbPY9QEY6HIFmR+TEFptx3wMW/idAAW5tiJNKHG3+fZw8VzzHfe/wnw5FRf/p8L0D5bQBWtZKD+6+95HTsP0Id6u05vhl3c0S3/lHhdHX7yx5p/v28Ty0vCag8XlmnOdM56m6CYv3V7gJdyeOKemhs+g+A1tOEtTkPxAiE5PATf69Dak3JzvMf+Q0gzq5GCX+zrlNd+63bAAYJZql3st7nntL+TWcWzDdpd/yAd+krNznebeUavIdwmU34ZkctOJrqFFVh9KTetp3mUxsDRr5987iWQ73z2ca0hWQNyvzE44sY8hXBYw6yDRSQQClunCQy+wGeWcZMV2B+8tXWcOoxYzhq0I96ns7GSkgfeXiC/Eah5cMs+CSwfnrC0wjLNAf00hxghJAz1EcXCbOeJnM6jgKUg0s0h+jnvRdLaPaEiAX/xIvc2hjmA42FN+3KENrYg3WpCuDz8r+X/Mbq+4km+nIJnFgQxzQhkzHFh5gbeiK1gZrBp55cNCH5veh+WoP6EHze0j/cRc3QhOZOBWayMVqGonSRdEEKw3roAmr7kxLYAYtgRmpHI0Ym0AlWUtdrJqoT0M6maz63lsM4ag5uDWRNAE3drRhJAe3QICB+NywTqHufPrMaUg7Ldtx5e7FGxfl9xI5aA83bxiUuJC9S0ZweBMFHAjPCY1N7BLFL4kysRu0lX8fYsclKoZUT6O+yk0bA9MvwdQnF5WJmN/w909C8KCEF8UT3NNpF3FqDE5Xots0HD3Eid8KOeLfmK9QJ32Bz/Uy4vhFTqrEaq4zJmBNF6jBhC8USdTUYw0LVwyV3JcG985SPN5FBqPELnLxltiKG3sbd0gH7Bg7Fnb8uL9N76SD3t2WShj1IRgD7BdgYYyM2MAYus5Fd86FuKuq4KMKwKClvJ07KwCQpdnJqkVVVWWHKisWH55LV6PXF+DqiYeKfCeHuTNgZVU8Cacz2NAFHrDzkGMwvzOEsQ7Y/b3XVbBl4D9f8CFbCRwDB+pZ9Z63snoxV15PnDhxKx4sfmcIB3smVkHCwc7rfQPNYsSdhvHc24aN1gqJGkwoOflG5nKRCkM42hf3ELfCQVqjgV68rBhxW4PsH2oYUQ8rvshyv4h+X6T/jI7g/nxde/eGMPrGa/s/dZ9AfpPOsIDyW9069rEbPUG4O6HPuY66bigfR2fTHIzGfhGi6jm7eUeuXq08cu7XK3Ptq4VRE22XTdaJajDiJs9baDdsyvFzTvy56ivHf9XVHPeYIKivUVnmUUFSezjmJoy5BaMlsxmogtWqykNlVeWeR5wFEtBmHpVuJZWumhRegL4XZNUXoc8F+R3VdBMwo5kvIFuWCw7yXNLAXVoJHKxC9iSjJr/BHlku0Tbmn1or5XeqYMAMI7mTP1PqIAqpBl+4AC1XXTBtZBsPnTWP76g070SPSVyq77T0ftJj9QnYGVNwFbTGIZDw8kZa2gHBF5oym70cgpx0aGP1mY5gAhi9hy7nKzcHFAmaxw2jQcNJ3YNxH8mRCzKAC9Djgpx0EmUcVjSYMNCXgoKJDNSwj5FeKGg8J5ow3uyxfXkV1dq7dpeGj5w+faRTnuuxtfxlcOaOFHm5L1y6dKG7V9GRssKDR4VILOdSlqZ6pS++hl3NcA17GbqlHkwp2lXUTh0AG+ElrJVR1bX6jS6Fj++5k7HlybnJ64Ex2+LtHjRL13t4DRh/vHrjz+qDwYHZQg4oliW77VwY0+5bJ5QrsKdvX2yOFlrkH6ACBq/lkfmiUG+DVjCVxoLLQGMKD8AKephr6sU8aMXRePo/evZExf6jkb8rYQTIWE092rJh+yNyc7U3Cy5+rC4L2pzN50EzJs3HKW2s9E8xxgotl8WuiF8hWCClrwNTNs5v2+bN2oHj7cZ68YPIbaqXtvfu35ORfjToJJfAlgP7e2h/n55nm1Mv84LBCawFzvNzD1i0cUm7KHZT2Zai9Uc7g6sZLQAPpARdR4H9SLSnZ7TdZK7uQ/aoREcSx9EFnQ/5SA+6yHtCLwarFB3XjeyJxlo0re9A0U/rP/6A1mA8sq5jJg9VijkN5txY+9pbt2trb9+utR87YdaM0XRNT/pCJlGeNFAq5jrDftz6BbbC/i+4/4niz333fwdjLZh2+YptsHWnTtgaje/3+nMtP1hxkkziKJdxY+3tx1Kut2+cPX9XUOfVy96LBXJxqziJa+jU0JWJEAvqDVV0jQeQTYw6/8sP0+YoruMMX/BbZ/EkPRM6M2LmLVna93nyCrEz9zv8Ar8UwCgdNesWS23AXMivYD5jR7Q+jnY6tENr567YUVAHvYer72HCBxlFgi0JAy3khCWvueLc2vK7uj9Pj8CmvpHeW5cJUey1uaMP99JhOzSzoPOme9wJhkLKNzhEwaMjNv8DO1mO8p42WoBfDK+5QR41j0D+/Mr9G9fn98oS5qPxjCnW0dQNw1cZ9BBt5WAtunHRUfC5YR6jZ+GzOC9az+ADg55DR9IhRs8QMzYmCucYJCTBvIVW0h81muJ7UkWtlbO1QnTGlf/nnToKRl9/AUYvrsNoGQRRLzKFmhO4L8Y0mmGPqsqyMskMU4uSh4+4Fw3O/aXaTj/uSN5Ebp6HxzyXMo/KqjJqehrt9bB3Yv93phAFirGgoeGXWV9QaB6IjmIgl+UyPWWCDoWuk9Fo0R73rA00NLJbunLWPO0vda7QypP/sKJ4nbt2wYKVE0ZPyd2zjF/Rk1l85kHgbR11HW1Og+b4qtL16YLmzrGC/OPntCDrX4ktSvhBWfP2HtEWl+XduHXK37+Q17zG27id25uUVbiPL9p40e+4v/LyutyVHlrfQN91m/m1u1zSbDOVA3JX55Vo1XvAkkbMjT/pieG/CcmqvuQOFxUdPry0yN196VJ3j4IlRwUfXMzhM3yW5wPP6PEUn+bl4VNoPHzonXTQOx8GuuNT7mdV96Klh8tKCo7yZFAb6f4nW48ly914XEx5/qSSSsqWl7hRIDf9mKzkez95CfHl4CC6IoOvEsOgDBZDGS5OTEAGXsFBcI3cwWA9i0bwigmmF3wlJYkbrOb0bB6anEQaTNmw0CSRiVJ0m4qte5/ALhWojIrq9hhbvMEWNt2GROkrQHkCumDr37pdZvQKaLJVqnMCejLqqd+byEq/95aTMPEih8YS+y9hLBTjQpTjm7goqtAecAg94vQohzdQDAuZBPyiQGPaH/X4Y2L1MdkJ6fxaRZwMlhyuxSlUy9xU8POCU2jeapyEtrheUI//biY78d3stUo9nmSqKAbMVElw4RaHeioCV3rWA72Cnh6uIF23oQsswDhhgQmslbitV+E/Z9rAWlhNddAW1gtoYoIDsS09BlIkRa8wkB5tQbr2Rw7a4WBhsQl0AAUqsAM9/r2CguZaAANNoBO1XUNVJMAwgjOMIP8chhGMlKvecEycd0z2WTqTaSox8hjXME+kB6veIB6WfRYP01z1rmNQqLp/jCO8OILwDbTqLvEMzVKLDsfgqMrAizs5MY81NBZNpkVHqbdmCqhM2srFQ4ThsAVax4XTyGQ07oPJEeHQEvsyDcHL2X/INHK4R05zkYmYiRMgA6clJGBLGMCIQQUNISwF5y1lxK9ETrHkJY4G+C2YhtASMVQBltgqKY7WSMWxuJNRj/iuaaQjfjc57Autw8NhKm1wCmSGJ1Bz1pryW6JQE0WO7KV4Sy5Wkg6c4Q/2d+i0NRGdcTA448CkeGvozJAvrA12SgijsXN/nAPDtoYz6g1QDfOgWpKJ/DNZy4mHobrhMNtw2OSfO3WQuFdW8H2ovIA058gpg9nxW4Z5cJOJUxB6cb5loFkUqEf8LHP5Uebyb1kjg0LKgPqAVlyEglKUqsRcvCndz6P3avFupSz3u5ucGr3rHIUqC3LXX38HMjzAFLBw77sNQ2wqDbNYLGk4zTQiveU/kR45Dcmcbe2FlU90f4LxDaoajRgP2/cZ0muMMHTa1KmddRKou1Zx+PKlgnXuB4Vbd5hL9tPzBus6ovF4tEAB5OM/QfvXj36/Ldw/f+X6n7pzlQsnT3ZdONV2eebhxcJ/kaX8+wKyizvuZps9WofG1najxwr3xw6sQWNdB1T+gJHMWDAC42dn798WRt9+aw/GuruXso4fFcbdZlZt8PJ31PWbVnV+lnD+7MWql7rTxf6r9ggNAo7iJjsdun69+tDVFzVz7WuE6TMc5g3Q/b+hS0ii6LLyEMXjnof/gZYUoVdSvNkIL7upyBRoKSfnyA0O2uRAa5VjIHRTfawCT0EqpY69FeyDVnIia6TYTymcNlOKTxIFEYiVVK2gOiU5OjKV3wkKJm7Duth1uh7dXNBTMFgpsM2q5f/DsrYehn+B4fUyaC6GyEUU7ThDfxZnYBfkcSrxVtVLSRObm5/WCSKNKzj2U+abm2CiI/3Z/6nM0coU0D7mRI7tts5mPJroDP27UBoaxnUBniK2qUivOEP4J9vkzfhumQJlpw76Arp6qPtCe1AvdWAHZ/BkcQg2RTVaYnegVxgiEM96gweLspF337+9ex/kAvFgG4aYfGnYSIOof1mIu+ulbqzniCcLQ6ApqKE7XYr0ikMEg2dnKdvo/hjLnqNHoDHNYMWN+Bv3g0ltPbGt/6cT0LdRCm27vAVTMK1/C20F0r9REtOQaiZOo4Jh/6nxo03ynpOG1bbeGk3RtIs1tv05UkprDtP+Z/ysehsd7ESpslz0oIGsob8C21p3lSpaf4a2POnfRcqaBu2xm1STyq8LzKDZFGN1rv9ZFQq30yYV0PZtvdTJt12wLW/oXy9lTcP20I12dSqdwy44g2Yr1MFingyMxb1yEk7Oc3EsnDTcfFNlMBP9mAjWYNbg98aFWpJ/iaJhNhfB4kly08aF0FImjiWU1qaKRjVTqaBDv8jFUDKVwx1fABu8qPxgZj2Mq5cd+j5CfghmcuQF6+Pl6+G37OVcs8fQjgbg7aHZA6R/9G4ItOs312z3shyPPC+l4UUXcRBbuKTQO3+d97pl3suWKBsGsT/5ZX63k4s9KUNfrzUeG5e9mmt2C9r1N//zQccH2ATaj4N2feeapS/L8sjxUuJzNqc4qyy9sO8Js3EUKjbB9h1H/DkC6PUWtnt1wmxj4Zoy32LlyHrOp8Qn3zczJzMvP69ESfzYvCV53jnrfNf5ePssoUBxypcfcoC75CCHzSHAZh6Vgv8PKfjbVNLAJIDB8fhWElJLCGUgnlXvrAfvL7CcqoQTlY6TqOVwuSGlM0lBb0NKF/K3uNbwdxc6h6ego4yMhgw5GS2eem3O0tnt2PiCgGh/cdVlUygngzVuUCdO5vZv35VRrMvOCfc7J2j2Bh84EZWhu1JSdT5RmMv6R4StdNH5uyakzxc0bokb1m+foxvl42wXKqjF4WBBwz04Jicu4nDud/YTWDBD2cm9pvxOL2pxRI0MPsEFOXwSz3FeccldwEz34kLZh12CM7siJNBlqM7Js6By409Gx0kLORynjK6xYEY5oTH7G1r8T0otNt0HmmwZGXYAlIVyskNsyl3IP3r0mHf5dDvv+Qvc8t3OCWBpUrZ7+fIVfss9PDcUHCjYU1Da2AB1jBNBQ9WSNnAk80BBwbqChW4bli9fvmfFUUHtWAkmpTJy6L6caJdzQfuLgkp0r48dunJi5ZFZK7dGRQcL5bcZV3aqVdoGJmFvUmySLrUqZN6c2eF+qwPid6wW1BMqZIS9Rw0qTOcmUgPiFTBqkXbKsUW/HTmUmpDCbzzEBK8OCF+l83eIP1e7O+9jtaDeJu5DJ3AyJd1hFg7/20gfZKSJJ33b0Ah5NdnFYBNW43YB9nBOC90cnY4sqK4+eqz6lHu5A60JNEqC6abUQlvthQloBWaaPNEBenAbPO02ztT1iVlUWK49VlZSfYK/WLv/9Nm4yNIELbZl9Wu3RYVp56xb4OTKT3e0nTlI2+fuALB9eT8r+xRPw9gloh9nv3zhXIcSj2rhZExp6Rlt9ZKy2bwaetMQuBNYyWAQjJGDnszmEtinYMXgGNYw0wTGsINoIoxt9B3XT92ClrdOyaF2ABexJzMyU/eu0QscUdzOOnnjkfbRnBtjs/gDCmgek5t3Spcs+RDhf3xId8mHLFQM9nUfM0Y75vCYJ778CgU2j17pM1sXGNj40qQatnDzstZUlGsrssors3ho2abMr2Cho3auz4KF63kqoeZkv/T2twv5JCddRR0XS0xAbaixVkAQlmMMnmYGkE/Q3NAnXgErIYNRiyMLZXCsDpLq5HBMHMk1WNaJlpDUePlU2PDLMmp7Jh2BG0dkUC1d5OIw8oJzdGTyvNzSXHQubpt8vATH0z4+px0ZH69Nbi5alzS3PC/e0THP5/Rpxqf46KYqXdXRtLxi4bRjXp7jaSavOO1olbZq01GfYp5SoCd1En3H33z16qb0G9+3/8SxNhRV3AT1hwsnoUXAPw9uXsMvmqf/PBMibMM2Du7Ad+p6vis0n8CTWEALQ1FDqkIddh1Cru+UTqb5T989BWN6qqQ/zalqGCiGcQNcOmBLQWNrhMYHkX1/5dIN6MPTwt/XgLYjHzWRK9s+pq9UbhM62dMj+OIHqbAu5UohT1QYclYFl66fVWEGacZNYg3tG3Yw11h1mLhHJqYUkCaq5Q5cQz+FIRteMo254EBEmk0hXqYM5h0grVSGe/iaEwcqyD78jfknn/xFC9Rzzr++MPecKfS7Ap0er7qQf2nNY+CvakqDxBZ+nKYsyPO6f1V0uXJ9waEtxbr3tbXv344DU8yHZwLG4cuh2LSvVnM3CDvULztSWpGx7yCveRi0xHf8SkfeG3ZTj3eNo8X5D+LPpGtLt6T48pER0RG6VW5OK5bo5vhW3aLQxxlW3Pwk0KagE46gDrIHttEOs/NbPntueewG3tfff5GgqQjSuybPyXJXBnVUqH3EjzLidUpOyGZu5jsvUO3WJsUnJsYnhgfF8yPyb/hU6V5eu/c7aNAGVuECcBWo23TAQbiRckbVq/nnL53IvV/M70pMTIjXJcSFhaxwxRazhgmbIJracv9rMmDuia1uyUlElfRClynOgFngo/2r8tSHp3vQxCuJX7E9OyBbl52deiBBqMnc+/pX3R9HZtJwbwouQx8aYrYSooiBu7F6yX1spcOmg3rTUGk1+GMOCVHBURinBSuruzRWbOo2YvRqXu1MRwSMmCUnUWIf7uLqBfexiVStF7I0dvPHE1K189BXC9ZWt2m1ZgtHTKLVFlbfumx/ETxvTr4SUDvnHGRcMH1+BfpcOXh31pmKmrlXCy/CwEuarEeiSRgXdtAnO/KGMl6xQx8fHxsXFRHPLy+s8avU1b16Aco3cz6hStCcvT9/jt+qZYLm4v2IsLCoCF1EpD4+Vh8flyAcOVhZ9VL7ZvRbiuLMploO5TU33/c97li5mI8Pi4mI0EZERoVHRcbERPCa2kf75i1Jn6dDo/G9O6Pp6/Fvq8syDh4VEhITYuN08bGRWyO3RUZHCiGTfVdsXaz0gq0KHF7N7bmy/fxxbXFopn/Q5q2b/Pn5rgtWOupmzCh9/+DMWeosa9/f3bco6JhAG45KSIhO0BXl5JUkRSdFJAmLqicfqNPevnrsxo1a+4nWrlsWuvJ0DKGbIzdv0S7OX1WQlKSPT+KpKFKL84vP624echzaZ9I8J8cV+0rnC/vWbdwRqFsf6us5L2FsqrOg9hQ/y8iKSjlRQ6Z5Ojvpte+fZ7XlyTsyYnlskfHG854O1Od/e/N2+htsMXXRSp/lQtDGjLQY4UF22a072ropv2NLNJ3Wu+fY0vH3ffiAyODgjbqiFbNSF+pQPcPGuveF3tD8jzv3nyYIKfqUMDctNh/fbc1SXr0mG2IhAeKzZZ8LaVQQD3EHpdA+kqOZLXEm2kcLaEd522E8RmILsKOHPbSAmRDJZ5vgHoqPXHEBjf21OA92Qy5FmfOo9sOCGBpQuWKuDvNNBiy0nWp7xPb50yOXLl1eeGkQdaffW8vOfefkJH4CRxzILIMDcTTQg6EXK85gTayINelBLA09GIMlnuegFs5jLZzFc3iWUYfmiU4HZCAvFOcWyb83DeXExIb0hkRFYR5H8dLcBicFdZndONLTYGXoqVCv2SdGZ8m+m1BIESK9mZxC7FWQAoUg0K7Oh/nYkXY0T9Cv5uJjGIgEHc6iw52JZtKgowX1mkxxW5bsc4GchEVxuAm1VAAz6aGjv42CPovD3RLHn4OfL8D8aApPKU+dOmL/sRPlJyr+PY7tNwVlTtXJPSf2Nh57Tu5pvK/K0fz97qDIgZKzUxkut7FTQYc2G0O3BG7ZHpj+TKVROtqNg0Pcf3PgF0pjGL5UpeHeHRwHh7lNIbQoKTAtPSl5V3LIro0CZWBLWRla/38WgcP/R5Fm3107w9b3HCUaTuvbqqiZtOcaXEV6sDkNGzgxoWF7Q4KCDu89hKo+7JfRQYmuOXLxg2hK6T5QMvQ1aXB9//Pmw//jprFo5T83Oc/M/8tSdG3k92H/B8pbDlvFNZSlJbRRWYmuCvBt8z+JFvs5qZa4nQJ9T5X4ARw5HIkjFejVBs1Zkk7SGGyvMJw2aDiaFqeIUxg0V6Cn4bSUpuj1o1SOvUkMB+Zsw5SGKQy0VxANOSOlDemGdClNvW5rKY2f8BMD5oqDJjAKRinQpWED6amSWoaOtGUYhSMZHMWSDKlxQ2vSWqos2hrSpcYMZ8nZRmafG2i8w7PoCZ4Ss91ELvEmpw1nGvuaJk5pTJsaNI19+0jSpDR4oKeUhjEmOBJGMjCSbfD70f7/TsI/QvuuiPg5R6IfZWD1/j1rMFi9VRmCc6pU+IH+fKXfWxW0sPqnFFf+N9U4JmUE5U5aG4y4CTduXL8+kdm9G06oMBzDpUtv7A3bVYQhJj+LMWLCv7dSKSXqhb0o0aS/uAnXG/MzMriJ9ObGRIbId8NW1fZQZgKGcROvN+bROnMlxr0gqZE/pYXllAnNpejO6f9ORln/Tzk47qaV/pooNXQjMZRBtWIrvPs31VwRCkMam6YtYjNFg6MhnwvdzkAzxfakGxOYDHKI9oZSQtHEHzcY/vPmKW0oNKmRdDttfQJG/v8kyUfMhEyVIR82q2DIvydHutT+2xf1gg+m7++A5fXlD9IeTdid8Sjt+or7rrth9FXNWwuKBx9y2GR1x/HDtKiB8RMhEIqAewNN7lvWDNzDhwYyR9c/cnPSDsAhLmiPW3qdunnqce2t/bymbi9Uoze3p/7ywd+1lNWz+eV/VGWcrNJq6tzSotLC0vgglmb7DXRZPEmrebC380HP/hN9ptpr/WP9EzfymBoj1S2p+1G3DIyOS5V/1NzCBvZ0Wj1eq3lo0b1kUd/JPpPttX6xG2k1zRsL6BDCaV5ZFL+7dO21VBkYl131NdlHT2uzwrMD8/nNemZrh8krLbSUyKUKjcYNWzyHsnpjsVkfELuJV1dkUtU6lhm4Jydj397zewOyN+29lGlasf9Y1sfsrdm7s6Ny8rLBbn/+/uCc3NzQ3L+N+tpe/duoHV/+t5E8aVPu8f0amVEnIxKk0rR0UwaBMYUVFp2MjObs2bg/CwZnneWTFJqgFJkRPFNNmO3oyEMrlSa4VQcj9+ojVb2+ulTZnYsFRmkINKzmlgVt2yvEH0vdlHgl6WRWWWbWqdPXT8b/pdRYRBkZ6ffGZKRqi7ambXBfsGj96l0b4wP4mMhtUVFajYWHUdACtF4btSEkOU/yA/fAK5soInHEIV7T0kgZFLspJjBY6x0UtpafHz81ZdUeZVh8VGKCVhNs1MVoz559WdrKYUmhPpFrvIZljH8ziH80cMX8AgelJtzotFFiYGxQqHaVT+jcWN7QjizmVuwPLYjmgWGr9iQVCjdDFVvdPCOX6eZ7xicuFS725DZGb4jP0R5SbD1QHFGkKzgQm5AtzFes2RizPprXTDJuaWS3gMM2U6ysrK5YQRtoe+X9+/dT3mNbIcafA5Oz/fr3m9kPGWRnvXwZI7yoeQksnaRK0uRg3WfTCtjy99/+lS/+Nto3Xkg5C6F/Gw0KMvrbqKV0Svb69vffobtUsEnzLYhOCJ2Lf2dBSFLQCZg428GR13w2onPwQ/xKSvlzCjDYjVses2r7Ae0Vxdai0vByXWFpbOJRYfsMdumGEBepnsNijva3Z0/rKT2xLbacVve27mIdtKSBlGty5K7k5IxdITuqksN3hSftTK5O27w9M5l2UBVkJK4wT8nfFZq8J9W0KB3cUrNTU1JLU8EyLTNdnwJxaZfTNIlGRtXiVyjg0Chk9yIcv0m5iV2zRr8jSjhVkFeYpU0J2em/ndcYW8iMEpLid+7QaowyVUaZHgm7tDuz9LEJ8dGR8XzepEtuJ0NjEs2mpC88vvGIMk4fGx+rjY3Sh/Hh6yIj/NYnrfLwnDBG5xewI3nnlep7VUJRekEsqBKVyQrcsPnYRhtHpcaopdIoPiwk1k+nMVJWG4WFbosOFnB1IrM2ZklUrnbnzpQ9eh6WZIN2J3SPUaazGguTIDfovHNiICgETDR5z2qMjI3c4JKVQmNkUj3KTeGnZw5hq4OHcY0Oe0RiX3/s6K/UyJRuRt5hmzZu1K7N2lQWxT+MuBB1LkbpuyXQb4N2zZ41xcG8ZrJRa6OQsLCQYO2GfSsvhfKR4dHh4drVRRvO7k7RJ6bwmngjo1GbMzPD9+uSWeiTVHDqQTxdL4mWbmlUm0ovY6nC8Ba8uJi4bfG6xKTosIiI8PBIwScgaFMgZRmw52pRafYRXmMyqoORPi4+Jk63M2lr6JYB02f6o0nGKaGRVd7hvSW8polRK6MrOJlbOjG1aEd8XJKgMTGSGWVlbY4uEI7FHc04fUxJIwfKYVfS1pAYoZF+ftdZE3nNFCOTIJiWxy3dPHv2RJ3XkpS9SQmxmcK12DMluZnK2Pg4fZwuKTEkmOrR/OT0ZKot9C905/Hkrbt2J5/ZvmfnRapRObtMy9Mup0JSckxqTgpYp+Wl7KaKBC7pmknFd8ACAjjNXpNRuYriSGbThVqPd7oDxXE7Dgmh+/ZGZOionOwqc7NLY4UTiTlZhdrEqO1RVJ1GPW62I74oI1ebFpjunc7DWD1Tu3//3t3+GV7xQhbFoD1TsbVuhU901EoBm6+NXtjDT3msB15SpCX/I13N3iST1BwOlitSoUnULRikS2chIAzGrX0SpEwP2x4crF271H+hnse9rEZusXdOmdPBpdFoGtsuPuRlxJno4vXtoE0PJiE8NixMGxi4ZX14+Daqrk4JHjWeMcqoZX7R68P99RG68KjoyMjYiO0RwlrbiV5em+PCzY6nnth34EL8jrCk/DhlHJseHxYYI5Be5t5hWwI3aYMTtuwI4jVbjY38IoOCqI7tW3pmOR/usypqrU7qNDZ3rBmu0yiDIkk2TONyIsr8fbQBQQG+AfwmP99Qb92IoWczBY3caC+NmpMSEqMitvNLT5atOqjLyUzfI2iMgiySwncE7+BDtq9NTtDq9TEJvCZF1hKXDeOSknfsSoiPiojjFx88430lPiEmQaffn7YrSRevjwgUlkfODvDQdR96P0cABfbnNEnGo3ome57fQxdX0q74+GhasWR5re+pKGVK8rbAwJXrvaTnjHUyMv3t47dyUigO5x43rHsrnmcTlznHTdThjok0FmpOgwlmRJ2A5K1CTSZ/k/0tOxpkJL2QYEdKOHTYwWATBTjsCDJESC9zB5EIcAhmoIkCHYJ3wmYGtRR79f0G08ksc9N/6v79d7RkWn2DjDTPKZtTlE2SxEZzAyR+cxT/sNU8lxjjqkbGsOofxpobOCs4Gub8TD5Hh5Cd4N3Yko94TUY2H5DDC/IbB73fMIZ3FAy/CA+H8TgHBoNDeCJ2HsiQdwro1CchAUfAHAqvXRj1I1InA1tSJxfnkodcFfbeHpMKsZgQwIQqoM9cQ5QhMnMto64/JwMP8llOY63JnCsMY0JZf9wBSRlMggL7HiOxRL96L6O+L3FbR6hU14g8l6jAxNRUjE2KrgIbss0QnZlliCKRjPp3iWwRJROdYRCHNi4xIRAbEACJlO1c7CMRrV3HqEmH6zL4cAjWgIUcPog3uf9w1PHw0A+SDoGrNkZxd0Ztv17DZw525Um0wnDS5Mnx2sMVurMp7m6ow7bje1kI6qFZ5t97mJLUQxo3ckZ8zC1iNXsbPItUPws2HoKplRpfso+85v5c+2svVGqHug9c58rvZ6selDx9pn078eH0an56tcOt99rVrOZgY+UetPKUhkvgZQrJh4j+kGYOVBMPjujBmNEMwndFKtFCYXiCrRlNcoO8SEVqTRrLxioMejRm1J7X4PZ5eHBV9ustWHwflsFuufgc6jlc54eje2I7nU80g5P6QfMXC4QRLM64Bz37wXgdJEF/8ITgEAF3z2ANkTScdt4JncEUHHQwCUzQbHi28JidTUP4ZsBjYJwSk3EwemB4igDu59l76MDdByVbUliH3ZlXLLaF2TR2bsN0ZbEVsgwoRyrUcLES7laYnj9M5FenXCDGRzVfiZc4mLNFFTbFwZv4Iy5gnA1szfHH7Q4OBcsJH/wOnjFDx0xrMLmoBf8KQ7orS34zmHCVDQPnKTQfaMD/+AI8ZvEePuAmPvKgIdY4LUwpBvXdx7xvTt8+S7F1NM5th7NK0fLJEF5sE8vdflgOluCmTVDA1AXQdvR9fsUa5tbQYtqHsVp0WIzm44fw6uAXA4ElLV+YngMGlgJzCGTQHmQhINOcFBcEV6gMR4DGe70igA2/z+vZjKnF3fMmQnu8ZwYKMYPiIjcWOyShWfxQPopde9nzw+oLKMBrM2QaMigm02wW48PBQxX8YgCosEljW7+D0vQBVcJTP9pKpW3tMSJrxRhO7G4uaBYYiXbmPHlrTnMhsKFbhUozMggiBlIuogaMpS14lH8b5UlmwJ2ahEVgLKdApZBbQ5Yx2Ip1RdvQxaFeocvaRbGhhSEloSVuYCu9Mb7WsIz5k42DjkxMYcyxIm0sm+iVtCRxVSlamT1kD0PPxJzEgu0l7fTsCr2rfikfi50Yw7o2gNAKjA0yNIaWiAp1yIfev4P9iz8/9XhlmlsHsg8H6nJfX3xx8U1unWb983tkFLc/JyelWLe7cqul0DG6+yT8Ras5+tyqfOLVI4VZx/ZRIWo2PE+Yxrxmww9FVZVrYbbir0Aq0baz5q1ds4qHPwx5UKzS+DyHQUlbVbQq6mEk5+qzdPmaNVlnH9fmnozhNevrxXl4lCtI3Z+V55/pu3LDem/f3WtzBPWW+ql/wVOQdX9levkrmIDRiv92L6OaXImkLNOejwqhTZCSNrkZ+3J+1l+dvjpfaEi14DTe1eCmVyxLzvEt1d2+/h4mQlc3aNF3wTIfZz8hgg2/zvSUPuxymqo1bFd8JWu4s1nleaV7p3Xu5TfafZlf1WlevaUOej2DXu8eQksZdAD1K5C9/fgaODmkR3Ki8I3K8hW2/KtBUJDV9dwW//XhK3WTV1aCkV6Amaw+bdtuKhiXoWemj+szCjfj+HOW0PTI4aRd2TyOh8vcnej0J0W6nDTHLjEC3MD7nJiGXEOaQr0FnNBJ3GdKuhC5ijwSd75TkS+wTQb1cFZOmpEvXDWbC9sYlLGwGrf9TBlRTzP/I3T7JIMpYks56QTzOegSvQJdqcocgPkMtP2IDJsJ3Rho/QmNad4cpiO7AudIH4nkNya8pYS2GzUO67Abg2bdgaUE8ymD28SBcmPXStldWXUStCTrnMxhI416/+r47T5Yab6Czw3u5LIXa+oilWj8FygU0HPv/d8+aUE5pRaHHOWxeeHs3DJtYU5Z/ddrPpuK+WJoxmg+OO932tNbr/xmgcYK7Oo3pl8XLcreTIG+i/hvqyp9XbRzZqzs33vg3mI7Xh3yGBIfT3kE2x+Z3vwG3F8w6S/gvmlOQbQYxVlMsMZW0rZiLW/2rf/913vQVdpWTDb3Myr5yKFcRfrswbTUZr2rm8eq8udSmXFRfgFP9uJ2zmIirYstb9CKj6RPPWVzaC2B1irPcBrcZ4Or26JV5c/eZ5cfFkKIDTeENYxtSGQes3SujMmLD6bQFywcGl9q02jqRGcymgscvH6it6tn6czrTheVcQpQXjhy+aH26+BbaMJrHmDHUV26zd5nX+oqRCo0df3nzxjfQYvsy04w+OWN7Mpafs+aDP8MfyWMYudXLTi+sOLitdKPu6G5UvPA0Bp2cif3zveYs9TL1kNYVrqhuEJ7LKviNL/e8ILT1A2YXXvnXFlp0T7h5uA7gw+70yqrfBdumKNTNyoRsQMTOVlBlejsD7UxYdW9vo+TiZOeyL/LSXNzKDS/JPIymCqq5WQ5mcChN0wYhy0grRsTocC0brfoPc2Ki3LFfAY6sK6QH6cHb5xwC1pg2ieGDjbt0zh6T7Mi9BWQz2AHtoLSquHxl58vwK/mOmMN1nQGevoCNVDzBWuo/m41pzSNb1TC4x+vq6tJkvmPbzm+u4nnuKVF/5E+51jKqDdDU1Iu7Zi1AAbAPhggJxGbOZj/HoaBH/hZwgB0QccOOAg3oMdTnAFLBT005YbOegH2MK76w5NXlZY4Dse5dOsvqDPWEwBrGfGWdpBQ0sUdj20VuBFlh7E5DHjAxBqAVW+DtiQWdDLySfo+ZuU7rgc5D23xvl7x8DwDHBh9/ALttGDR4z32R9NR7nbT+CuoYKrPnMs5o7tX5TzFqtcAnIUDBdp1DfiCkmI4jSl5CIOxAwzX1MEfxJFD5TPF8+crhsycPafzoOGlWcsEd2zOeJ586f2XDpxB+Qla/znkmuWuxg25/iyovPZM+7XXCxz0i+XSxc78YWzCZBfcLbmte3LEfc6YYSsmSGODkVRUxmAkI9XQVy4ugGHcF2jamfjgChavGDYzHQmDI6GvAkNJLJd7Irtq/yllPBs1O8rFWUtn0VNBe9wKMqGJ9GhBRr7BMDmsLubWHHu8+pOOIpEWoKaxkiMOPoud126Iitog7AYtA/egrWE8O9fQntlxsCjuuA6GnbMb2tvGY9jIUfl7vSQxNIWDoICu0EwGbmAD+2GIXJwl7uBigrfEbNHhOeyLC1CP4z9hb1gMA6ElFZo19EflK2w3bNYqTw8h6AQsgV261JTo6GRhkMGSG+ZiN8LK5cFvEXztpdq7z0/a9+WpCEQV7TisJtW046KCI62iWHzdoJS+jIZXYhfmD0O1NEiGnAO5KdWowchDL/AHK2wPwzR3xPbEktM8+LWk9MoN7fOJIEdHtMEmfbH1pNJpjxc37thlvWS2bW9tlzrqY+fBZGj2Fsx5zZ2Pky4OzuGxK+yg9R8VOrg4uHjM3iKMyJhdUqPV3DlRXPWYjzac4zSvB889c+HckYp7KcJr/zPuY2jhzNmuI3h1IDSrMadyairt2TGEyshGDqeCuOgdu6J36eActTwLYRuMtoJ+uJRqewtUojX2B2VfaPewZn9pmaBn0Ww1th6G3XQBm2NitgiwkBzm4Jcd2HW93ZSZY/u6XHz2/HT1dUF9HKZBOUyTESuYLv3TyAV6mpNMmP7fjHMq6ZW/ejFPXk+ac6KfwazqjeEmnJTeC6QXlzcNftJ7gbCmHrT1P96Mns/VNzh3kd5o1nL0RnT+8d4hyCkTcdSP9wZv4skqG9GPmFE+DfTiYsOoQ0BUkTZkqQrOiMooFcxRBV6B1jcmPIX4R9Dqsimof/34B7F8oHkmTidXuVQfp53OOhzYATWNu1P1PO1w+9LJAxcOSl//PrONLfWp1oHq7VcYDjMpuLNAV6TxDz0H4RoYhOZg9+uFnQXXBL9zzGrXaVtm6GhhC5CDA/gSf3M6oeM/YBOkoHzqxDkxwuqYLanF2hR9Rtxe3uYQpzk1NsjZ3kXnvj6/4u2VJ08zkiMjdzYuvWUUvjyF5jNV4oRIDvqyuFPMYHAai9sbMhiwZi/BMgZ2sjgGTlLbnVKeempXpVLP7pqXNifN9TxON0N3Vh1GmUSAEdV0Y1NYTr1TNnRHU+it+SrypB+nIa/zy69e195Ycsopjz9oP24nsrreVqHBc4WGCEXY0evhz3XUOw/9uK/qnFBZWnD6hvbrsIsD9vB46BgHborYjPy4Gp2GfLzhO2L6TFdsIoQ3bnwFipfL+1l28rVyX7Etbo0AoRI0MSVHoJUMRlM1FE+JW7iMZeNVtDeDYO+XBxm7S4RV0JRxUnUEYxqfjYfmH6H/rbObNpYJdBAqUglKGeHNqUSoEjvHceHHLoQ/1NEBmRRdvSvcvVL+FSy0YLbw/agLfM2EXrnh5oNHbg2xE2gDRlx8Rm5sqQ76veiJw9GhuyUOpPPguy1uo6CeqqIWyB5aSK/Xd5cTjizgwJ40gxaGzIZd5DC0NAg0MCCgVkhz8pgSu0rEmyViUzovj4kM1AYZuJL2tE6p9DbGFko0H1TUl5jKpK9RSVPoIBdHwxUOZyhC/d22ztWhjcVXGAFjQfERBj2rDvA7JhRCCyZ98cg93XWYSr1LH9wWLWDX6xgJf379mL37FE86YCGqFOqBVGhwkrYP82n73eE1nMTX0J1GI93xIp6Ei7PNJbOVsYF8NadCl3bkIWXS/gZhu7hNxy6FVujA8es78BOIO1pKe0X0mOpuPW9h0s7lvJp0NIfV0uYQLGW9W3HvGXXOfzAwlsUyYg974TmDU1lciAf8fTes3LC8XSSRYbeGDMnDtRLNN0ifFXaXiwVtoJWhp2iO3SVxUA9ZA96jVCKJ5FwlFR7ODsCaVT02Tlvfd5xqMNSY4UjWsZ/qN/2T2DplLLvHZvf4zL5P8LQZRZC/weV9Y1S9Y4fE99mFp8waO+hGw6Y70F4OdaDnoG0UGIW/5WNjygYdszo2pB1MwV8ZsKLiaI/UVLeIs9huSWOzJY/c3rg9wklwzwwH0disvQTAmpMTI1V0gkaATX8VRWBJ3VWgowvKX0iA5hy2HUxdTF/ocY86XQGEO9gGO2Hf4dgMdYJ6ggoUMlhFNfCopAsMFViJImJfflShji75URfBdaKqP40QdSgfGRrqKDTQSLSb2JWLSy+JPaUDoweLbPqMcsKWnt4xCWsFdcp60eZnX+TigKMcGJe/oHH5ZC0sRTMYh5vQH7vhaBoN6KkbM4PJwXxadEZERtgfnm9XgGzpUWhmZrtrTIZtmhLH3OSwzSBg6ULqcb+x87r7aEqr9xtOI3Bdo3m5Ri1DODAyWEGHUCANwYgO4drvitdRB1ft73IAm6a4pa1VQh92fZH359Vv/K96nZqSQfHoy723r33T3vCtXlDEl9sP24stdNY2oSHThYZ4OkIygoNARdzuwrha3V+XFg0ZY+uCRjQuo6C/XAqGloAVHAEruZggruLyZo3JRJmOusQWVtga232dCd0WC/DLkgpvR+0Me3dUdu97oHAWvwRbMkvPfvb+poNtdXROmkGzMVdxdIWA7Yvt917QVpw6AvK6myv9S3m1jYqCMO0glbQOm4vWjbu6WcIZaQG4wAsOQ0H+C0ylS74pNTSBPJlOF4GLArvYTbXuM+MadOSJC1oq1JHAoZG0ikzBUrTT+Iq/iakcDmDR2KBkNAdXWK3uu1bamWpt3doXKz9ZELZxk6ZEyTRPYGntkWjZWPuNeFHjS5zhLJfxJPVJ8htpnwab5EGpQ2vwvBl0Z2GQmAFnzR3x+ZZeWwYGWtGwfcu7zS83vbaDF2bYhp2EL2lzG3ts7BvYRxnFBr0MqgusmyuV9WChp9RcF7ZxVfQWx8jJa8JzEEZaMjiatcaxa1z8l6yfR1luOLK+bNUJaxhrhmNYCDS0xkiDOQOj2RcwpOhi5uGMYzTuz3Lb63Zw2lscbEYXvMSTDJLU4io85OA4cWRwPIsmuNhn1jq3da7tItl1JzYc9DmHDHiaIQVDhYa5DD6A7o1f1JEMyfjNIV/lYrlkDbrFKogFOc78briApkQeqTB0NZxhBijUvR6IBx7IxMX3KUgn382p4KhWNpclfXeXN0otsXh7SWKJsoKNX7J9ScLSf6T2ktgw1PQ1x5bsKerfzpovwggG5awb0Esb1llKKdklUqoHWyWlpHdurdknBhtJYLYwklsB4cxdNmBgwLCgYUr4qOeCnm15sPlX5W02aGjQqKABSoprG7gQNmZ7TJI+SakmN8wb37OF3+GjHH4XT3Hf2Eu/MrHsxWEMGLOUfUfGglVjs8rnKmzGVf4nYJ5CLZ6RXne9DulyslA8w4GK7SK94DqQGp+/RjqooAssgs6a43CWDOJyjpzLOKd7m+UyR0CfGGwzDn/RDrw0CJo9uHSgvKRxT6udk6QHuluLoqpPasGeRoYLoQ269Bq2eqUrD1fxHqc57jDLdZKrZ/apu7/ngCKap4tA1Xc9mUcBeDhV5UAqtHQacAeAtEnp8cTnjJ4df+Tymps6aAum9RR+DrYGJVoMmr7U0UuIgqfUhPO04RnRUyPdeerMHnBXT1x98KZylBWvOY5yhykDp0+tfNjYDHyWPrJOl9a2L0WJqYvn7JykgiZUP6beuZCackBYD3Jmi8/i4Lm67sMuglz4FH39Hsh01cXSt5r/R0fnUzORKu3ARZD2NIotXeNYMFyHPKpQjtNjBBz2JzYB4dGNkktF0iOlgEQ6sWZs5OGoy+e1Io/dFYYbJprjNlMX2PWbfaP+88kHryvu+3Tl1aNVkqfvSHGvuZyiVFNu0wLn4Mm6XiMqXkYIpAUbm6zfm6uFNtOgM9ri1O59VGl7j/P4F1zmTicWP3yl+7in3/zoxrhvDshoL5sGbDAlbWlXH5BCGoVROcqwLaupO73tw+ecPRFh6TRm3wEso6nbvm5ZorsOzXoMwCGC33CUPTTMkZYLhlBL3Zqa4zfQJJiOXTKRCdIeP2IrUsNpPmwdyUSxVb5zSgdKAmiCLE5G6/eogo53aguqCqQtrZCd4NR7ol1m5mJ+ObKM94n7m2/rIKGamvYRAtxUaB7f0Z+Q9rSyxptc99E+8/u63n3Faz6AUe21B9dOOo2XIh0yG+5QHz5HJSdm1BW8Ulw8cfrqw/wZw3m8SvXmoQIm9bjeaYyt55wlfCQ8o6pxlpWqnd9QDyNNpQ/HcQBYaurJZ3NN3b0hHDWs5zeZqzEWmoiTN3yB0aZkEoylNN0pzR6xjbSzb2XV0lInJy9Pl/n5C2sEWm0wh90Nc1kcuGks9gjnU2lYCvsKKPTuKfxoC7KpSd8vbbi1X6zmGs7SIdopqs5CX4xkwJbFMHhBAdtGBiexqMWxAes2rt28hgKVrVJfxbNTVOJZtGw4q/gxYDUV+BfoQrzMYRJ00TyGGDry14qbFeUnarOlvaOkHanqFDfLDx8/lzO7H49X6Jp9qYARg2/0mDp91dj5FFrUrnU6NEY3YI7LAp8fe1w9kXajip2rt5+mNZj/25CtiqqIJNiniqsnz1x9kG8/ksebVLBPFTCu67XOPac5LVjFUwblW18y2I4yiLGbqjVoJUcmI6nmMhouW0Kx9OVj+BaOdqvbG3CHIXR9NcNROBbVVDGm4GgSag7DhTiQcdbOTz79dvT3zx8P9+yHjN24oYLaUfVDxX7YAUvNB6JBfw6O6BUL8mpX3tABB5r3NIgd0REYNOs/ecn0RUIUq3ks9agNG+sYM3WC1vBJAd1JFVXMcxW3n7yqGmXVwXHcgGm2lU94yv+bRYyE0Cwhg07zYzGJshcZhebDaX2NvprHDpRZxCgmkj3p7Vg0VIctsa0lDdRHfEMTaPO0tri6SIjFWpa4m0xwsB/Xb/btT39U33l1tdZlZKOGjoNfgjfspwOoo9yTyWYqzTKF5gI0/ZBzOTsjKiJD2peqI82J3RQcs1E3ZNRCSy9pTvLCgKMDYuOctznZaA0KKtO/CPuXDLKgA8yS4Lk7yeb2Lh6zd4gO+1mN6DTsii10XynU+e/fvFS7zMd34KgRewtm8d4WjHfN7XW/6cDp12d176aewvb7he57vFJLtCX/F13fAddE0j5MMbtxVVTWRUhgg9gFC6hnF+xiw94LigURsVEVMdiVIr03ARGUYi8IiuWseOpZz3aevVf02Tjh7ntmA3rv+//enyXJ7MzT62R2syfj/L1fAwL3i3ID8AKMjSUNzZ8a6ZTQgxg/IDGMS8rkwoWiz84jQSfVx/bHxGZjiGUUG4NWb1miHhe494oG+wo7Kc+GPrWqrYeCAuqINo+Wc0SSMBbssRkxccowF+/Tz0U4jeX+Hyxxe+v2+fPp0wfzaBQMjHFSQFNm87Gt5ypVkopWMS1JI+o15jBLeoaFiM6GVhOTQ2aGzlDqGEy3TYmJv9QcuocFmN/VPeQnyw4gMpfBR8F7pp1OPp1wVRnNJA5JGp82+gJZbImFM7hK5xxtxpItCj4peFjwyHVuWJiEnA8+t/LyENhiSThmANm2anSQW8hILD2057XnQ86Oh23yQ55kF6Zf3T0wldrDXoHMJAcU0I25AsbpBRnF6cX0ObYLsxZkLL5CjC2hL0OmQilMdOXmrvTGkiO4wG9PYMGIT5ZY35hJZxDSQumaqdTzqBAdEr5ug2rllBak7gqxiDQpiTqXfqbMqvLU8ce30R5bShrLlza/kNJQz5DJk7jj2qI2cEx+IDR96NQNukUSLoWZ6tZZQD1yKYIt3F28r6AYZoPW8rXeh9SDg5tZr4WLFnktIJ5ks6Ujawavb5vrxjxNu+d8nc/S7QIzG8NDZZYdNZUy5SfKzPg7GKcZ2+huYkmgu1lTEmAsYIx1XUFtqiuDZoLUu7oVYXDFRbw0FeoYwx1QQxSom7jrHkNbQepK3qBvzCW/siTKAj99xU8++MlM8npjDCcw34yDejjZWLotEKsZpBWxHS4WLS3wyvT5q/zc9cwHqS4vHc8uSNuxa//OXGWHAnvo9zA1KSleFauNmiOSHH0vQepAHtrDNPIbS7tblt46j9SdhhlbbPRBMIlNTkxLUiVo42aL7fUcYwa/YJKeWWUMHRD5O2jQ5KOOk/yE5j2JqdMyce/CnZ4pwVd3XbqQ+9uuQbdGX1qWVpC3Pyu3fa7j5/C3SmhYpW9ix2Are1249To545EmtGRj8cZiZfCwkeu9sL5nM+OS41XxoVEzxV/0vRCb+f3FUDfvXu6jnffMoRkKpx80mAmR3oj4uLaJwohPN9KlSiXCPRLZi+XjtBKWHMIjffAvLFbyXQX+kPZ2v3PEilg5uzn3vu0GViJOAqub5+5q+PFG1e07C7fvxqU81Kwv3ly8vkSpHTl1y0I1BLLJ8SkJyHXsTNFJ34ZBMNKHp8LchQHjp3hm7isuziw/VRTgKZqh+BWYgxS0z1A3qdDdhHECKPSbsBVaA4pqRo+dCDb6dYkpZvm+u2ww8lpiyWrZJJAP/G4KrgIwZAX0xZzFkHd6O5Y/oq+3QfgKxtGZIGjW799QvL5Yqe3rum4q5bwPzjqJAB1ePH9254UxjAUVvEW8ku4uOAgv9AnPpRWQqNd1lJb31S8nO3BqnzfXX119Tr9rFP7AXnAroq7SPYVOgjSEPO8Ec8hbVp+WJHwGs6jEp5oNzxVrOnYJc1NfR+OPIQ87wazBxINgHw+u77tVlby98Ma6VXfuLxBOYRumhPpNTvBrvteh4IYSST8C6h8G1oPlT+h/zxU+ABsV/1qz/rVC69IubKT6DCyCWPLGHrxGkkUkmuXX6BpCfYEosR1Toqp7vh/ybt+bee/D3piH2NwE4TSiaIRdOrHhl2itm+Vy/CR8KecOQqPZDF+i1V9OEF5/2JYAJjKOTl3CJqivYvqKJnftYcooMp2ksbhEVxcEgTR6C40Qx9A3lc+voDiaA38Lq67hyIFe10J6iaHolzY9p4oFK4rmZ/g8OHL0VsbFlGF/9j66IDNv//7cXGW3csdn0AFdJ04VG4quo9+t7yK8AbOw6Kua0C8K7SDnzcvU8yoRfSS53wmmD8HYFoUIezzv+v7K2w7PKt84vqgR3W/QsImXtkmcEZ+o/c5DD+E50T6Clc/Iyt8h5AXR6fux/CIt+RIlSzABJfhKoe3eJmyS+ooswRf2MJ9KMA210vVt+xf3Xl1+ZY6W0OgONH724cU/RrO1Rk3KUC8NpfXCK711e1ZqQR4JL4azcdBRER4fFx+rilm3zVsczKwjExW9mHXQTpGkU9iEbpsjujLxODasI8OfIGWbhRdvo5KQgOeKdaPGb3JXTwhX3MHqPIbcbQ8zXMkMsh1psL+16O3+m6NfbXzg/3rqHXMwB+E2COVQfyGs8MTotHt0k/FZ/PAs3Tlpn3CHrOjL8luuwn1b4YF+WA8Wg1pHgS+4am2dxNHxxlfOXdXwE65Wz+4qPIJ6ESlgpAl9rtB2GxjWR30KzXILeegAM8aR2WQri+t0rR4L1upyzgwWfYR2n41hJAYJQKf4qDuOjZ5kV63Q24H6MMAsFlrWIYDVCaBiFn148MEw+R958lnoKUgMm56UBMttIqeJnZ3IP/uZjIREFNYa/NxV3x3UZfDPVAba1iH/PIB/EMikj2++GENjsLgBTR+A5XWwQHP6BxwFqQ2bkJISr4oLjV4otiLKAZVMfBJGlNi1MT6irX4aWO69Po8h+yxwYmwKXogPjVkgtibK/pVMbGJyoip+HU60w4kWe2/MY6SuoBEGvLnO6LvaC/3f3EDU4968wgxgCg0h0Aa6oh1LuobSEyy7p5CuzWaJJYtzvbMW3zx4+GTWk+xe94Yc90zeUXg4P1fZq9gBOn9KS0yuzQEb9P0FyQwZT6amvW2+6ERYUvcKk5CUiFNCo+eKXfQDoGEB1F3MgHkdUvcVfaYWOEqjjaUBYGkqDZDeCaQLfZoecQsVCxcfnp49H2z2vbx1CrhSbFSMe4H5oszC4rLCAiXpHk+ssZOsr4pJiIyNVqUv3zYNo6i9NMIYjmKI9IW6mM3qSY8F0qwr9iv1x4rFS3Yu3en14NiZKwWXcqb83rvMO6ug+EDBTmXvos7Q4ooqKjwqfJsYlZqailILjV4g6geGC8SxA3JRf6ZYtGTX/Gyvh+W/Xdp9IXXGbs/tfrt27CsuzFW6Hphy76QqJjw6IlqMzkxNs25TwIHza/B5S7dtRckJbNEq/pIaCp+I8QeiJeuIUeuWdmDUAtZhD2n8uUoktpuFcW4TSEvScvjJ06cu0YbL7tzE8aKZ5E0LwM7Q2VTqLHkLfSktxG2DuMuneE6OJ6jzvp2reH2iNdR3A8XyzII9xwp3K0nzLaQTWpIKsHyvps8PMpOWYrUAsRgFt0LjJu4QKy0VHHvaNZ8uFvnsWpjpfaro7LGSXzNnFHmUeGbnFezK257rV7xgp/fRvBPlu0/luZePPbdAmVWYvx+l1a3Y+fNzFdoqQyTCfGUchrbuu1h0Prfs2S3VRxzUEwYRqsGo9J0xPIcbmMxaSYeEd+RGW/YOuuh4wnQjo7U/WNgJRicq7h3tBY3HUR527TlSWKgkrdcThy/lKkgEI6xs6MmCfWByj9Y8I+T8eB26ClK/6o5Y9OQPZdeRQWTDRtJcHe+oWBG1bX2cOjE9PrxEA923gVM0tIxSElsMMIPen35/Co19MArhke53aaXwptpW31Zn+16fc1pKfq9PPkUT1Edw/2AOHXWDSCaYNangH+ku4NQP1VatWV0n8qvwkR6Ba8lE5G67FpWvDE9OtFY/5qaIzsxq0l9BbJmtUauBjUmMTYhVxa+xbvcn58Jk0istWyEbbZ+cfZb9qfiZOSZ6S3iAzOj5Ml03lNAz8sWRlfKJjfCp2r0lq2tOmgu8/pzjOTKPzO7o5jb6+RiYTR86Pv/Zr2c1vJ6oLVZNCSF1iGJCUmrGyQQsIOqUawPRC65iIYouhdVXCVx9akOC4DCbkpGejOTEuottqi9hsPqItNylVnEWLFCZKvSW4YsFXSSbmpxKowiGm+bkC2kMe5mUNOoR2uj5uDQPZ9+HxkTC5c7oZ65Y6FFUqJLdGCVR/3445gcsvrZk09Iy6MqY+WLz6suIdDauovsdPdGqfyD+KCOOYVOSkhNUcVqME+3IAkTciklNpZGPBpf21fk4exYi9mfgSR282hMaI7AvyIG0BDmVvi0SdJvZtNQMrDFpCLQjd4kvwUCg53Hee0omgyCMoSlyGoiTY63bLuWqLzHEOEPQrcTqNJniip4jOpKbZD5hYT4huHKxvP/NyliaVEjfvARdFJuaQmW0JsZddCAjEQ0Lvhi0ZHQkEhd5Ip6OYPIT5Udd4EJBlyCj/A1RZgq6hWxefHqCKqkd50KmIkITRNgRX43x1Z8+ZoB+VUWV+L0vjBVAqVfCQjYjNT2JCtQDQ3yhniW03KkDqmu088jG1J2BRHb6PkjWui2UsylpabLqPMRW1b+hAj4z1YGki7V1MgdTU6FXhrKK7aUdtK7nBiVMYNOp5hO00bORqyRmo2ubjW5qsy/Q7D41Ey/sRueBxWtUWHfr5kc5UuUARUx6Ag3/oVELRIfqLOT14Wu0DOsWKznrNv24oWtHbpqyUQnz2Yy45FhiwzmTHGbIhjmbJ21RmnnpKqt7gJ057EWyT1Gy+T3WzeZy/NLqRjBa8I6JCY1TJySnRqdqoFM8TE+FPhmSyqZ3iJ12IMIcx2YmIWtxNE63QmodNw7a5LZVaRAbwmwCLmDexP17b1l2aIyrqIYT6AIPsTPZS1xgNZOcmCTr3F3siiN+VJqSrOt+stilLlts/jYhrKQgH1B2H2hsMHiM+gVYXkOal1o3j+L0m7BEY2AmWcCQUslCuBtbGX0vTvmNJbMDyNJgMiA0p6Plotg45Cc5JT06Q3MoqizqOIakV6BGkBPpecHGjr42sBRUp4FFQ/8LhSzyCdbNxnNd0ThXsCm0iUgMjZmF1YMPw2eQFkSBvQS0IHMZMl2yFfjjp7edizwVifrkbxF7LekfSlptSnW0XBodJy2wSUralqDJjyzYVrBNSQhgSw9SlcwIFMo94lu0zmR0fZq6qb+1q76MzZXUSPht24OIW9sQLBmhJaFryZCNOV1kZuLVSclpUemaw9Hl245HKskXyowsPTRENUynYH+KEG36NY6+hulEj696JOBPnHruuwk17z8Nk1izhbrL1e3Axlw3D9TYDlOqorGgSI2nNjxL7IBU8e7VSpglLI6PRXkmpabF5mnAMQaGpcCAFCUwLJkeQHauJu02yiZmLA2iwaFS9to0WjglrEFAHasrDQ2oMVhh95liLeznyFOLW9AuOeNPuZXchK2kK+GsbSM5Oo8YYRgYim0Xnb4V1WNou+SAtwaGYsBjCNE7YNtFbqwVboG6tiWV4TSvBWMMDcBSagUciry5XJuMQlWau4p7luRir/3XqYPXdpxLG3+qZ9m87ILiQ7t2KPvs7w/NrtHyIjzK2vocp7+sd0H4TZLTH2pC92ws3lKkXD3E3rrJCKxbu4ApMQ63oTj4rO/20EUIIyHS7K0iWaefreDdSXoELlUmp//5c+kvdKl0HhIFPusGaacgzWkD9e7iq0tvzDGh8JHY6zHIswkom3zj3+sWylRrSXv7YeIenx0B+d7WFnqOuOsHC1Ifssr+A3nAkkvxwvXiqJSvmtBnCv6btvu0rRvVF+nDBiyw4o9xAH4Yw38jFoTeZNn1wy/A7n+9H9hOP1tCyya7m4zml6CEB26xIStYPgB734WYVN7p27J8CXkRLLc0tKN4oQh1tsem8NqPlmY4tjTpaGCOoCFN31x+5VEV9rqWl0xgi4D9HZlZXNEkyogvqpBKoExYyPATKh4VsXoT4i1UHg9PfasJfaEI6T4tbKMa51xm+d0V/yZ+cQVSH8dIktRHIA3WEouRLiIfXwGZbEIy2ljc2piFYte2C49i7ZuGtfqGqCCxud4Z2L1F84A9wmSuSgvOCKCCMyjN5MO111TejcH8EkatYL7sh/bGytobq+CDSVK48OEa5ZkvW/tCsXaow9ZN6hXXMODFkqv2MHY4GcvgrHRWOgNbBL7sBlEbtNn1Q6dbf70ef+vw2x4PaiR8ADviDthR7apoMsmI31nxvZMUYeii+EkV2EhNFf4Ycp40JpZDRvYdeMUVC5XGVy7/LuLM6jmk1f+Q/SsqJXvwNMgfAelaQxth3uJlM6b67Ni7Jz+37GjBinlYnkx+36bq+buwT+YYCeTmP8fQoDcpQaWnyg36btqfH4BGcxh+FskK/69dgd2SFbYxhlacn6W37PSz959cBWM+GdcCRp/jsJ9pJv2JRutFmpHGg8Xi5YWemT6//3rgWvbtzAG/djjzc1NrGPR78bMzJxv1A/4TcTi0/IkJFedCkclcfMC+KZA/IquNeEljiR/qbOMmuvwlywfKED540L6xNYz5wMDnbgJ/pIJqCEvb008fPH39BYw/WbcJ4Uh9UFtbnuew6QRBYrHpZEF9GjDh8d+gPukj3HA8IxeEY/sPfD4a29j5z86iZnS47oGATakxNqX8t2D9MMHathUH477c/LwF6lDbsniKfqzFuHwfC87HdKulL/mL1IGp5DeWaC2kRmxcSkpiTQPJ8PdJXadKNjYRh+LWxdIechBYFD/1ZEBTx+nmU7olAUxnBL8BU5cKmj4CiwMYGH2aRPEZOgI9aGj0BjeYg277Ut+F5X3mrLVulcmRur9UMtZNznDUQW9/SUHfNIGGe1BZLNSF5tj5PmySxZdiFikT5jP837f3sLAGfKba+JP27V1FuGht+Yy7zmA3F5C3+NipvBvxF1Ld9rocmIXd3KHdO5Q998yEptdVCeHxEbE0YkIZxia+VOpP/B3ekCe1gQGYl182YEA34L4JzBNQWbeezxnw3t7DSLa2glvZkqqrqtSIlMgEcRsWfXIttUDsxBBlMGk4uq8ImZSafUzq6rSQ1KCjp3KRGiU/K9ptt/PBWSnZO7Jzs5XDYDOKwgTGfcCXEMRPdRJXZQ6CLDToS/eOUCVWdPezLzHtvEwsWZjvmRJ8bdfhC0W/FQyqHH9xcUZB7v6sXGXHnf0+vFWBRZVeZccsJn9QgTLYCqBMWYNMX4z5su/5uM85z2rh58uONZkv0n0BR+EFWfsIVj6nW0RrnqFp92P5WT5b/0MvR588eHbvw7UPsjXWqbHGs/BagG+YixPjVDFrsNfu7FizrWHY5eiqb0P3Rv6ZhcYHdUgv4brjWdlMRw8YSPsW2rTIZloHLgnkn2vwD0701Te21nQ0IPx444tspOPAcgs0fQhNV4N6CjS1tpO470bwSYC/azZC1mJn0qLtwNJ/7YM00ztC0z2/z2fIXguc9699kLb9SplYOi9+rbwN4ggWe26iVZ3RSvNJ//9BZC+XKVApDLzxO6Pv0l/od+MmnQ9/6gVKrORFd9dPY3S5IFdOX2RH0iuQsRB0JH0femC5WWfDlkPJkp1L873uHzt9ZdelnCnXepd7ZxYUH9hl2HKwu6qKwrT+Y8uBWlZNUZKMntBGLkrSpUECcRpErInpTLFo2a652YtvHSu9uONS8swi16MeNXsQvQ6PB6tL1s3ecVj2MjCSVqkURivMpB91/4ALdcYlOD4PX1/pHVmSWgPXztp8EAe2l+W1kz5eqzIs7GbYg5IMe1AN2MQUQ+1M96DYAZUGmcYZ9qD6Gfag9IGSmwyytQyyxW+q2LCYiCgxOjMlna6N8hKlpuSMMODadSyz/WoQ7YQGphif/YQtzV2JaddlJQsL5H3/wxd2oOWf/GH5HXe6fqD7/g2q9IwdQ9Kg3n/gksl3uGkMQdJeU10COAgkR5pMsvWTFZLVTYGsZYCDhQqM2p9g+FtzsHgIk94kvIXRj5rodZMxaAN39vWb16PfEI4Iw+0d7C85gKDR21nwVWBxCa8Mf4MZv76bvQM23vbnHKC+KNl9EoYvOnL06O6jly4UzJgxY/HMkRq+CtcMM4xWVhbiqNfMYRozMK+CSTDdGALB7E/gH0HjJi+lwVKOQNQbBjq1VxHjFy3oA0wfYxJ41f85sYkRK9nwmLiYaFXUhij/CJGYhCsu622F1lOOHdOUbS0v/6B+VzZl6rSp09ppZKYmwgBjMH+5/+Oxl6DBzP6ySRO4iIWteSUnNfYRSCc30osYzxP3L85ekLW48si5C7lPsrvfcv7Xdl4n6Ps5jXZEcvajUFuCKdrMAPMawE0O8NN1E6R2Qk3igu2DbH4kO76M9P1E0ZkdwHR2/jO4fjBscWwFs7noKd/577oLOtWPbZQ9wmcWA1dLJjwXm6F8ZXhSIrS3CYk27KN0rNlHeRWXYNhGiRkn0l0UHG/ZgkFQTci4/38mJGoLOfHZ36q6WfAg9w5Kvmb/OPHHRjJxeWLDN9L+ax85y8Wwj9y+BytZ0n3kky7yPjKOG/aRmxjpV0NKzexsIzhDZzvV7jpfNJJn47hh9kkX2Bcu7ybjJX1bC3lf+etn6PetnH7FE4Ql+lEwQ/d6LpUIoKieQBQsfNUPEmDw09dv3ji9IYPJEEd7e/tnDjBEE/EZ9X7o8KHyQ+/fHHN3nzXN3UEjt/3DaNJcIH8X9AxTcA8UczAfjO2/q4Clgi0mVFv5dfL/2QdYxPBl1YHL/2MjYGzowo1ztyphBpuRjPGoZiMgD1trBfiw25NT47BX3jZHbE9KmI2zAsPm0M0BVV8wGvYJemMZZAsNbkLDx4Y9AmfeWd4l8HaAlv9nl2DuaxLC8Jl0n4CfRXcKQjcv1gXYKKEfmx6b1MYmdNsM0QWnBGz227oIKXJlE+MScThmJhoBn0k2sF02KXhn3exrggP0fm3YAzGWvxLj8N9YuTNvNperbgFjZBb9UqF3hvIzO2adp8ziZDYjlQpkTfQcZHE7QzjkceF/8LirlsejwJaB0hztS419XcGja/KWXZXc+XvS3NsRS8KOU/GFhY7ODF9FRtKGXF+47UR0QaS8DWBt5czxVbeiFeQT7ZIvAHsImO1VvbAG6Agm5WBy4OwRsLiGYrui5f/U0r5/kNz3pybIXx7Kff+45oT54t6GsO+dGdJSshRSw/PDT0Wh4l7bEPs1pP/a2o5fZ22TFJGoSY3cFJ4RriTvsMb5xpZHKLA6NJF7bGPKzCM0g65UUv//5r+r1EIo3lYenS+z4EVZeFTLAOyGKcaSHUwyldbBbqGysKyszKt82LBFU6ZO3T21Eo1zP4wxhpUwmp4ZxSQ5tKb/prtmhka+kiGr4YZwYXdpaemiYyNHeE+bPn3X9IsaM53w71NAFfQUUNbPU0A6K+hlDvHQlzhBSyzB+xBHaMlfhdc6K+F40d6jpQtLJk9euGD6nB30yY5XLU4U4phXyeRJXvLYrxo+n2z+RSAt9efQLuGadK72vZnOBrqZw0DoRTqC3WNpNvZJvUgHaMbfgESdjSAN4Tx2zjmlgQ0Wx8GNO6OB9RY45l4wr0LD79J3gA8cbJDOSQ4crKdQmyHUZrVQGyM4vgLmIhzDYj7rd7qg0AJ4BhZL5xSkE9OLpARPXzNbO9NqM7PmyJqDwaU9IcWSdKHnQFsa05MXppLOxnDqwkrH2MigdVNk0LpCCnp3yZGjXiVTJi9aMMNjx5wzGr1/ta3wLww9ScpqA4ZNjPZIyMHVtRj4LF2MBbFDku2Q5FbQwVw6D46kFaiuGl74q7qmulbCsYKiQ4cXFU6f7u01yyNv/gkNLLIopWPehdPo2JydC05o9PrqtgI0YGA2xdqGcaZYtQa+tMjX6lJnitWB4fN1jhZEhVhVDHhRoRneI7+9pKZxVdDaXFoFTbGzMT4MFqQeGB8yfOIPGknluvbCvh2FBw4s2+0xb+miOfOyFxzSQDeL/bny2Ny5y3BsOx3rblE7r2bssEZ/U28qrJkeOnvtTPpzaUdCD64pHUKJsmJgkP6c4ivDD9PCEOm4Qn8cjKVzRMtKLSyIMZJnTH8TDUk1vK/RL2/Q7wJUQjnqF80s6xrVbzwcFIgbOagAB+YimKbtSi9MLbKKZE62vkiM6e9ckBFwDAZDFj1gOr7NKp+AuavpAZVVu4KKgnaN/kR//M1ss3QOHVb6ix512ScQdwquO3MFTDIKMoozKLh0r6z5NUddMDZMR5ATKchuzKg2K338POiPSTOrCgJKAguGI0gXBKlLl6ps8H9j2I5FYl9oZQrbNwvQSpdOWjFwtTq99r2ZPGkoNAMjsPsGdqYwFOc1w2vNGIig8/K42lfUWwvSQpduDvXAjneHepvpqO6IBenAOOqNFHzWCoeAbkGOyk1M4LOgP33fdoW/6S/m+tDzx92o2gVjekza9N+npA1HpK3+9xFpA0pdAEWpG0wX/htboCMqmGLzk7ERJ6YWHRRZGGjuSroiAOkeqO6joS+VrlAYGqY/AQW/x7/9ql7BXZRbmJWPVz4MeNkbvlqS5gxMNtw8A7MtQIWyQPtdRGVgeI8wf5FepRtLG8D4jPzXFC5J3YSV7df0DumC9Kx+HPJg5UtXCsuSgX4UFkLoqQtTVIeBMcJYzUrN0dyq06m59bTAEXzPyrr4ijr4KgtWeq43E8BDMqO/XuxMXAKmBy8Immm1lRkHQi9wVpCuSJ++CfGmZ7Q7Mzeh185L6fvlM9rps7bPyh91j/S0lOVOVdxBN5ge/MZ4oaUQ+zGdSP8VuvY2BwP3Li3vAP0tyQAGVuvNyRa9RgEuzGPoVXxx+4EMCi7bffusPSNfU3ADGbOWnC2X7q/T0HP6m8HeVNLorAXJGhrp91engj09K9VIyqA/Ad1Z19dU9+C2QGJ0oxSkF0OSq90ULrq+LHmFlWLyhJy+WSNBSR5YEonW7y8yz+dcTy63MnPgwsBcSqNnwydJ30x1R8Fc0LeOZCSNdEzxQn+BmEsmm+jZcPrM1m+smT1Hz9Itg4Yw15kDp/uQ/KAVFwVmArHqjaWYQ7imM0c69iONiEaEpvBWIMmkISTLRz3Th3Eo/nZU/IbbWtqaSixWgrcegTe9qWXgv25qGcGgd+4KWhbgE4BeLBmRtqjBtjIYaxDC5JsAxvB74NpmoUpiFPzVHS9zHue+U0Yy2zvu6FxgD2jvVCMki97gMpQh0WgaZs04+T6cPhw8k+4Ke7sfsT/UE1zJH5bggJTZkE309hRiFNdO3MwsuDf72az7ZDDcQC9B5DYQyYDlZvneFip3WCA/aRE146ozR8HpkgT9N9JI+sbMJmMFfS5pKOUyp8kCodqcNNKZM2bNKXI1VdYsrK/K6P1CVZsFHCmrVkNbXar+Ob1h3A4VYibl/nh+bhudKEim8uNzGVhDjpAwUqHoKr3HkU5RLCyGNDITYhVmnSj0nQHGUndqJ1dgBlofmGO4cdwnLoEmxNGLaEiz5WSc1XrGFzaR/l9I0/QVpLFlWUiZ38EFyjuDzxAlmaUis8CePlL1ijFWl63o76Xjv1amkotunzCGJWIQ6ULqkAAV9sDNsVHv6C+6QYtzLHTJAhFr6MUq1GULtLQOGeKvLGlR3Ubom+zyF7RSgdO9e9eTRGhhcX3Nvb6ki4p06tO7X4ho1oKj1qBGRG3wXztobir9hl7py0LXZLB6AUEq8CHNiQdLeo8c3Xm9KI0kLfQjWafY0WXQXAUbSAsSyxIPsOoDnUNE4svKz2g+jObpIA0FB1PdYuxwfzt/E2u3FioYhObYj6wjvqQDcjKD2FxvdmWUuIl0wprzjydsr/K+kouNCvjrWP22BZs/SANiTRz6EpM+48XOcAdY4sTKd4obgdFaNMMxWKwXQR3+jq6dFCCc9J1c+IuatMYOsQNZQqyeOEP9+38UV5ZrtjGtL4ZlZSVGbEsU8z8rlmwNSixR8Uf2XoKK3LsiYRn+TujyUN+1i5XkOSkSwGbrX9Dwo/rSPo/h4ZqAEEc/d3H8svGThqoHzz9ydqvGbM1nKHkNG+ktrgNBkIxRG43Agpfg/VFh/p6r/o/VYA3iB+jyxbVyWLomPErBV/1R+OvNl6oPfR4QK+eRfrOniG5TZ/ZZQhw66Vdarh68wW22KiB81bZQERozW2PCYmNV5YmXEy+KvJR4BTME3BfeVYxzdeoxwHnMkJ0lyzVXoRqBgnXu6bNP1BV7FowfN8ahjcZM+jXAGO6DEjzAhv4I86/CUcL+RpYTjaqNN6nv5yiCyKTcTv0z6WJkUkxifDxMxyK6HsxaB/WUxIbZ1nkYMSfNyGzlRgY6zQDXxQ9EszVfdMpP9M7iZkVgh3aNRjJDOiyQetOJypb0UJE2oOiI9joPg1svaP160u2hp8XeVxWzSpZuz1blZKXtr/x12ZIi8cQfipK5gw+SOmpiNmjQIE34tHyvnBU5yyxRsZxQOTF+8mwVUfbu3X74sENPoeGTv17Lx4eNoN0LED6bYwvephtY8x91G6Q8YfvCEel91PxL0rtlny4RmpmF7pdXiVs3KPiPPbU93ZxUzYF1B/7Kw4S8s+Kmd4rVC4esHqIeNDr7wFbNha3Pc16qLzNpLxSTGf5lx0GZOLhv6+n8B+pzp1evycXqffgXusmBjF7UDRfCN2ASao+97FTioiITYMLsd6tErdeiSQFLX/pYHj/6G9TdekYZHRYbGi72SiCz8+jNl/0hBCXW64648R09v076LQqPWajxab8/uHTL1a1W9OyvOyioFR8CHq1dNR07gCPwYjOW1jsUWK03zbl1+ra69MCi8aukchsNf2QUua9YPXDdiDkq/4hV29aK0ITZfCT+cdoTJX/jEsbtqIKoPXmq91uHlNmru/dd4DqenvU+EpEclpioytiSsSFNJA2YCG3YmhDVnHWT1k4RB+gFBbXlnM8Q89lY3uV4Tg8wXdFdFEgCYch1soH0fdQcu7uc5xgHZ0Hf9q+ItYbMJtjedCo8++6d+tKxKZ3CNZ6bPNe5iytbCGSYxwQne/XYkQfAeHfUwfhSjVmcv3QNQ6MVlebVt8LSLSGxuaq4iPiIJPG21FKBJcoQ8o9i7Yz1HgEqlwM+57MyI6OS6Pl2WHsftqA576I/tN4Yrgr50EaxLT08NVm1fVPaxniRWDARG8LWaVVe6yatmy321ndSgIY5BGsVhw6taFWuOUkUtGIYALbzrnufGpBlhTG77iswfv70njKa9GeHurZv06GXkua1EXQ3dJF0mcZaV2FXRP767fOVmYtipwaq1m8MWY+h7ZI+nZa/KIvSjJKMQ6n7rKKZbbNi5m7zOkLKLLHhIEbSIQV0Xeb5kajV69aFbV2vMVv/1ZFyT8NEE7gF9VDBZ4ivsLk8/s+kq4nXLeen7fE/o75bVnT1qCaK4QO3rg1fF75OOSkq27tCvT0lcluiZtcnhU/46rgCVXxEYkSqeEOyoCJzI78p+CNjtBMdO6tHeRZeSoxIikjWXIC7dMOpmf6CImTghrFzVCsiVkaGiljIWUsuAcY6nn6J3BOshPXAL4eJK78pSWummPQvJO75ZJQS6jHy7ZGTISoW2ivDY8JiolVEzWzBDGBJhva1U5pJ4nsI/GgO3tDaE2z5R9IoaaZATP0I60gsVeHEAthxfy0v0h7T7tu01nvRGP+lL5ZaHt1/C8y3nlTGbo5eHy4S+wzSY+831fOtUP8a2KmLmKz3CnoSyfX4uYvnTn4pO6gNydHsea5I93ZLHaQmI4lJW1LH8bb7vmANvVFB8c0Yo1szOAPNTKXpa7B0lL98GAaNen8lPch8JNWFuBLzP1tAD03CV2HgtBO3v5zDEqLJb2VThttOJG2IpcZwG4qJsVRAb50dKbkKsfnHIkvV80nnaWRkX1sl2DDHfj0OzUugbc5HS3BiJpJ9irWTN8zyUQVEhmxbhwUWsyUuLC5BVRh1JPGsWAF7FU+YHWCi0M9miMWk1csXy9QagykWKWCFb2xN4WuFMD/37JIHauiGBHXDBGbt8Io06zvK332sZvjUKS6YEFb1XN0nuIdydd8NY+argiJCwjEnWDBbD8U9TrmTdM3yECyhP0Fz/syf6orzC7oRfoCUbBNytyg+LC4yHlFWSezXlp8cn5mDEwrpFCopTddV8hX4wrVXjm0uUvOV6Z8U5C2D6Vckvck4YvawFfTEJCDAAOis4dNO+F2fkS/ylSRBby54OGd+rbqEaVY4Wz6/F6kzmtgRnt6eZgKfKGf/0LtFIqRTArnHkEYzA1ct00R2U0Tl50eeUl9kZhKtYoPnpvm+ql4RR6e9Um/P2xadosn5qNgaui5srXrWqqSSrZrEcHrz/xGIUIArvQ1ZIbmjwywFu85Y1KwCG/4l/h8lbFi6cfFyFTEJfzwAVGqIfgTF4HJ07fHQ7RqMA/E+EXOXqkivKRijm06bVHgjc1tORLbI39kDwxVRuRFZ6ar0zcmbYkXsVMLXh61bq5q3dkzIQNEs3l9agbnNHD1kOViZwkt0TzBn9sFCzLoRWGMKsEQFrYnxn/DNZqQrEZeLk8luxdiEXnugjgqavn5w64Do9pvCcQVWMaZknIr0AdtBwK4WsdftLeyJSU3PVVcemDqIqDqQeqTh2pocTXsGafllIW1K+vS0aZdIb0uw2Ul6SpYvweI5NH0BTa1IC2Zmv45E9BykXM+sPhB8cPX+UdDZkrRjoIe+fkdi1ZU07EjUVqCcs/tYcfnuMqs9vxafzS5TUqauIg4bsJDmg4WpZPlYaJkcVLn1sDInMicqX9wNvRVROyKz01AoSZviRNKIiZi7uo8/USo3+Kzr6aeKJJZVw6Gh1oN4WmKa2Q+eClgTh/lhPESodm8pW3lAJA2ZmOVRgxeqyCpihH9M0CUU0hcFMadKZKWZSEA9lGoyjTlLpM7CIuKmGBy6ZNw49ZBlpZXQ4TVYXD6jiSIadvi09lhHdlOR5k9dPv9Ztr+sWNzGTMo6Nv+uGvp+Re8Z/Nbz4YIiDWnCbN2o+LV/TP85KmI5iagcxq/ZvT8jKntbrlgI/RRmoC+B32wk2zoLvgeXsGakwfdV+7jvJsLfq/Z8X4WNT1tO8sPWUJ8Mxzn5I+jrSH56vz1Ssj6FMVzH6Xp/vd8CKUVKYX8OpUipJXp/yf/n0N+rEMrPIURKQf2AnMvJkP8LKtL1n1AMuAwLDVfg1U3KROc6/b4H3zQw8ZiTPGSMN2Q27PEjClRfeAOucYbPOBt2c1JhzVUK2EPv0U8qlIr+NVQkFd3Uz5U8fg4hSITxYwxe1UEwOPJ3MPPz8/dV/Sk05idmD0qblMr9x5BhpTwK87nvwVTScyX//ogDxT4X57ajo52Fv4P7wQ1OmiP5yzOlQtJAoDj89R4LJA/6C8M4E5cgVD8ZURzH/HuoZvGPcRkofkA1/wAqo/87WIb3E/2/IHxfNZ8eY+WoRiiV8gfD7GjO8BlJ8wC9QIeS9YULasiCV4J+zh6pUJ/Sj5XXFEop/f8DOppO0fwa1pAKBIbmU1RiWJ9CafWYj7pIRe3KcxCHNLdEX6RPvvEvOIUyM3QOx/EVBgWmsHxWumwrDF9ByWbkq1k1psTyFUH6ZMmLky+8uvlOvoTSNYDCNagdfRGDQGqvI2C8To0AR1GGqGYEwvwbKVULSwFRR/HDy+lSSi1etHqWzpNlhBCCJP/5+lrkUgwnq0peUlRjQ7VX+ArZYOU1KA6EgNdacogoQ0/vr6nL8e617klJowzoU1nePZAayE4ZeBKnL6TvDTMpETiT2nORPM9DBoMTkV7ePUPyl31vPqLQy1b2EwcuC0R9IP+4kLpkDQZKHy7sQg3CsMzjX/jkVUXUDwyrKL6W3P/FUBsKarnwr9Ep/M3JwmUMwq3Vao1scRljEC0qlEGs4/fgIC6hjs3wUTWiRVUaSGQNU0ZLKahQPspgPAgZ/dFAHfoCfg5k+ah0/RymdrY7Xo6i1PbDiyhRvBz03xfxShAjS9TgT6wsZZz5Q9UGZgyUZdX6Zy03NYbozsloGFnzBoOj62Vx/i1/8jBEEZQm+iBbe+VHXKjV7lz0pM6cBF/A7Iup7g+dUnBZSMZ2biNWcZrqDvpLwrzsAv/d6l2FGQd3aebE5/kXq4sPZh3er8mcvycjPT41wQrWcn3uK7Zy/qt9gycHLMy3DOP8VgWoff23F63UfJJ6wDROYRYORlLTJ2CMrUE51L0t//1VximVSz3Sue1sTMh/wQsOXaldGqKEYmmUENpqLmk+sFcVtyYsZAuWrgjO9oPU/P1LqGNeAdYwGppWUWj8GtgjbRFO7R9F1EQzZ/iEqTMqoSnYHL1cBskcGU/GPrEF5lxB3olCaTMHfxInyu6Yzq2lEVxGTrI6Kc53toY/Ea13E6YuljjuEkylOz6KeQ+GEbtfyBi9qV+Yb/gK0Td4RfBY3xNtLZFmOMpRCb77bCq907FCL08ysktbhJeO8JLjVszWROlHCVN9ENpFmGKA9nAYaduFzNN3iRf9ENIY34q2liUZGQZID6CB5CCL5oG0kQNn9sYz4EmyAlozZCy8h1FSfU5nZqC8RlGU3q2cX/DyH0ShIJUoSLMIMJbMv0n9uAJQwxBQE0uw5J9/nyy1EqDR+k436c/xNOtgRyaT8c/soIWGfwYNHt0FizgNFnd9Nnr7TVdPnHEUWkCrI0dPavhvpbu93cI15K0FBHL8e+jA8d+O4RAWYuu/uJZdO3ShFGZwxaA4BHUOg8JB2sTxJ7J0h1AuWChGrhE9tyxdEuSx9mbnvdOIQnmei42BgRwYcY9TshPpT0PFxoWO0IArmu2aM1JXdu/GwrV54tbIbWHbIIfj1yRtx/9yoS+n707GCjj/rfflsfOW+swJFFfR7N2KgxEdvjWvJSWAG00pCEtxkUlYGxYSGySui+m7b1oLpTSc4z3SXM7Y6i8ifj4szQVaI9pNaS6It3T9vtU7RW1K5oYMijc2WYuIN6W4IGY+576LfjrxE/jY+y4QzfHjylw+wHucVOYCF+XLu3bKEol+3qPswaHLpVJ/bsGpaScvnZ1+ll9tq0uVqgXXMq/Dp47tPVXgn+2ZJPJlFQXJyWnZqpI5e6fNmT53iniSKcmOTkhJCQlc6B0WJOIyd3ZnYZjHssBVvr4rM3Zp+OO2gcRTgPHcb6Sx/uJnDhXwZIrMtXkRNICdUJ9zpryvMSqiVjSAPXrzNcG2oAlD2sMraA4r6MOZSWPip5CcWf64VqcmnYXQ8I2RwWLEhg3h69RSd07jzaFSjBITfiilEQrnwIbi0DxxU0L8lgQqnBB3lE1IFIrGTFr3tPOX51X0Nj0zrJi5D1AX//LH4aWuQIhcvmJboLrlrJkdNS49ne7rl4CZtOTF046H2NLYtCMpEWFbtovSK5Ii8CHfxl0e7jXNZ7K3WBE0I2+Beu4cn0lLkedKotCfp88DYfmQB7tLC3bGe44T9QLUhY/sg6Kj+TlJC8fKn1kqDuMSaAiNoOHJ2oBjKrWTugigmP972xkzFk9YIV4h9RBeQ3jGPj1UXrQ7xXO4qG8ADVnppNQyHe0p4mWHt1KzJ/R7hfocHwx7pfsCMUklvatdwHjlIfhFMS91h3+BeufujIM7NXyZR1wexsp9Zbuv7tWMOKOYuSIwYK164+aouNiI+MhEzWdpTItUBR/cTD9MMcsvIDBIHbBye7FWo9sJRQJa8igUuejNJSaAE0fpLwDFKahzCpgDiN5UWoGdtQ8HDCutlrr+n/lo+sM6oembFwIPXcGcmIFZFtS5BQr8y+c9ksahz/MJj9Dte96kj0ZqZHD753ZgruEnPII61IjjH1Gnn6ueObPG6Y9ocO2+XdTrdQ2LBD780Tvvyy4zvKRO3BT17IU+swM1/NxH0h4uMyc3LWkHhxMep2fnpSXV8LAfjfE4KG9B3VvAme7X5QlSBHek8jNM56A3+NHntmLv7KuQ+rK6/eQTZauXDH1CDfRTxBR1pIRbiKEgMQm2clBXMmEf52ZnJyeFjhD1rYF6/vov08qhQ9m/o0+/itO/8mvcpebcrK6BgaPE0MhJKR6/KDEgreLQjPk1WaXr9wfvFIEpb8WAM0Yq95lzvEdq9BZkp/A/AosBSQA3j8Le9AvCnmYXtKm3uDzPOXdmWyUf1lOOKz1/hJWeGFUosk09ERnGFGhbgyznkAFZT3IRQ0kpjSRDVhoCyUo5jpT+CCMyUowiGyomQo9xZ/hgre6E1Fbgy7To/5Xo/+c/c/xK7VnprlB47Er8edWRJfsmzvTwHilWMOCJLhxkNJUYB/VQBUCPctk1FlGIPwLFeMpMiFYOFC7s0Tv//0ChVUjDWL5cq5vXT0CoM9sHhAwVY7Qh24J/hIrj2tpQQVkO0Zauk1m2qmF5tVZm2SzijdMrSfzc5r15GcaJztCwBBq0RhW7QH0+Q1sGIn1y3l2WL9Z+LCsvPZg1r41IXqKbvmIPbk2NVQEz5mzvUZN8JnmLkMny6Vppmt5YuHcnLOF8ju+8USvCe68WEQ4Rlw/2ICpVsyujP1dcyd2XI/IztBDOLd6SlqGBX9lPbidJsxGkRQDpLMIBMknANY6z5g2ZsXjn8YMpB0/Ei7tiDkYdy1Fi2/hiV1W/txL73lyKxcbdDcz4MgwGdTj+/qESrlh94HjBhVJNLyji0MWbp9qhf89dIRdBAbQIksrguXBxl6MDhoh23k4jRno/fSvy91/venZBfFks7A2cvWOamnCdiDEZhFOkoZz4hUOkF95KJk+6vzf/EQd21yD/U6vzxTKHgqyFR4FpSPxw4bWNHCNwDnyWkv4TOELW1EJm3xtXov5PY3k0GsxMdTMR4IXdCHCR08gRBoAXNS9+UFdXBkBcnhFjqFu2a/vRfM1kdoGn+5hJnrkFW+j3Pt3C748AMzV0uHTnm0bKJI3Y6iCY/r/d3SzhvSQ8NcaasIE0gR757KVbLJCWLk63yHfWacf8quwdkZEF4mt2g/eW9er565KKNfDs6VMnaMlWDzkjVMcg9T+Lo1aG4sgNiyO0L3swdrovqb61ocLjqzAaNoSGeVC/JXD3oF4rsMoBnu+Sr6sHqwQ+Lt/Bf56HX8jOE0dSDmfGiZkxaVE5KUrewbMXmAmVOxLScxN9F45aEz4b7Souv8sKZw/SVmVfPvrRqbwde9NEBOQVs2PFeTXfJSk+PjIqQ/OExcUrtig2bqamdoF9N/Vkc7fm0wgvSnWhWqiOAl4XxfIT8/UH9Y0EqI8RuYfarnsrjMcj70lZNhiP8x/duasLtdGQhozTRn8/f/Uyz6PQFloWHczT8L/kZ233HheuMXDa8hXcggG238zzUZY9vlZ+Df/U5cOxj7lgxCfs0QUjiw5r5/kGaZG/xMNJcWJibNK2BORv4tJpyN/l7fHbkuJ9F7qHhvsgfwl7Rq0YPobyd2j07yXJO/amiPwvS+NH3N6akqJ8woZuUWyuZWr2yT5TensSW5Hv2AjyKF8xYKSLYfV2MlMbJtzsr+45ApnS8G6NyORKu7t3jlGeRDvGafMav5XqoFUyS6kH09OSlmKC0Y+RGlEgxuDKbi+9QgIVYE5/COAJJvggBWnA9CTjFJIN5uUPPaog8m3++78+mOcZyv99IIA9WNmBml/iIqXTGOLHgvD0L7CtmnWuV7aGX6KV1FzH1sIt5sgunwHdvH2magYy7erg9IdSCefI8Cdc9NZSfbl5sCYiNg/TpleCBYill4/R5mECGUObh/P5hubBLOK51PAZaJ5hyqEPYrfFoqcJNED3aDTFRnLVWQgwnNNngwIj2V8ZObExcdqRIvkH0+xdFqtdNxvMXfhRwUr5wAufelxB/zJydm3btXj+ex+R/9sFTLy2h8xVzV3sM36Oz67KTSIxY0i9e0MwNjZ4cBmM344psM8Tp9i03hmavle1OzV37+G8JZMiRRIi9RbIhup/FBcY2KT7R2GgNLT8/TPPMvP4qv1V+78CAyyNuGZQpyUonTGv9Bz7K18yTGqHdPO357z1uTxpwXKa/Q5tXJ63SO29Au5wZ1rrs6soN+k5MdEGbqoMzMTHxMrcfGWlFZQZ5ystWw5CVnbNe7FE5EtiLgQqDq/JCJmjmuvr4z5hhcwMi8zcGoLiUN6mzEwq7IQB+sqccWmKhfHBWSWq3Xm5xbtzZYZWUoYmIkPnGZiCDPElc6CIeAk0p5QMk3NKTaIrGVib6Hpioot43um9ZPfR8Zn5EagHs6FRMWBFnK79PlTqIRRwGO/HzNl1a6MGBXufI2YFcoKw56rt9fsEmMZOyytack0NRs/ACCZq+MVaGN0ZjIjJIJ+lU7zE84SrnsDCUlgujPCgX4nYHLh04UzpMCIQzfRhY9E3n/fHjqv8C6K/gMnLGRodM6CXfOnzcRdrP3KSp9RSwBGkZeZPWpCuGnLSKTmUjSqp9TNz6QBdXwjlNPF4H5QTzwk58fym+HfPrYuHBAFMekgJnLOrrVPRdLBfIPIHnq7YvmaaaupcnxkyJtHAdUNEU/hL9uK0Y6oDBbl7ju33cYsUa2l/0u8ZTT7noc55UOyl2DMqpBAsQ3mfireel8dNQBMJQBNZmuepnrokl0tPqenmsrJTU+LAhmOlmZTDjArkcJbLTw4zXWo4zKiQOaRqMq5Rkqk0BqtEmHaOIzfTsIb8Ylwjvp8XmukZ4SMuqzLO/D7OVFpFh92qYxRQn4GRuhj6vZ2d/pOd9ElBHpGZkj/3v4UlNwqloDhH2VTQhylSFDWwphpgEU7/idRFaPa0QF1A+cYC1VM9ZSmynBy3w8CvtIHL1MUgrAb0p8wRyvRznL7UQs5TPQx5KlZu4idhnuoJPvQcJOlLwhXSRNaMrjwOpliOMabHafAylXLYP/Q5CqjH/CHlKPQ5wOhiSFfWUX+wi3RQARiYrCmV1gyoDVSO0F8YKV1Ab38PFh+g90956jw2c/qENA5WfYAeX4wPodd3hIbyMHl6m4uogkYfjKO/LzHVrdAphF9JqQKdc7M0TSD9qjtOPYDi8l8VpPZftb0olO7nEONU0ue/GqB8bIAKNB7y9tCOXYm5uzQbA+lj+CGYy4yHGYj3X93M/8UzuXqzQrJnsXCJZnEJEmp8jFYEnpu5at97nME8jiI7Q5GdGRw5Wd1PmFzrdOWHa51ulsaJLDd4buGSs+rXsuPCaCcwajeW+qzG4LO0WfghBYRW5zbX6nu96twq88jvvnwWjpyJs6FcamQuFbx7IWU0Psc/T72jIONgDjKa77dXfehUjT3NDwhYFaJetzEmKTJsW3iU5iHt87rQInBl0KpV6qDV24s2GQwtmTZyM7gOhkZH7t9gIbeU9jnYQmXkpCQarCkhucaaqBhmcPpt9+RPuVXgC0amuWggVWgfp6h9nOX0B0dQiyixuMaZwWcOo40a3UXNH7lADUnN8ncAcOAKR5yx7OWPSEycjR14siSQEEVryeIbCWXBD74pPrPy+mw02E2gLgd1BkQRLfhiSdq0BtR9gHKENIUCKoelCIjlj0tLOb68BUjc3wNgpqEwG8fmHLxJVtMzBKQFvAAVrf1UTAfiqpB4A5qc9zD2007g9wKfBMHEG2bzh4xyEM97ZG0PssYfN4IlHH/LCLZTL+IBS+5ibh5FfUgLE2Xch42kZRx+bInYzSK+OX2Due9Hf91SFQRLJRUH5qeAz60BPm+PVFfCXmv3HmkcR9JI5h/EukrD715aXLCrNF2T5Ka4KzmRnm0qGNJuo5+zj9rH6xoEwqSi99jaT9iTnTLlFw30gKWUQXOAU0jLeErLIl9YIdOyKJDSsshXpgU5fPPVHFOsNaDgzoA6v0aWx40kpkaYD40AzqA0x1Iwx7UQKoM5YUTleVwrC7QPCrTZ4+o2YK1r8+QrxolX0j0wMkfLV2CxvQ9MHoIJttgjoQ7/Dgd9BeIONwHrz4cusf1u/aV6fPkvaAyNL3ft0tXFxWWdSPDSO5zhTuoQkzbwC8M/fFBw9y49ZGNrC7ZkNpljS+Q/f/R+uFgkv+D0tmDC1CI+gLrdCHVIHWiQDCZHwCQZSx4FKPhvRlIbGT3LPzeCLfCE4T8YucROpTSU/fX2XVnXLiJe6Tq1lornWpzlThTEhMFxP0rKB6PTtbQ4IS1DyGAnSgldR+k5Y6Dnm5EvEqRfIp01mNpINufATeKvAAzULYHewhCsIGo0tdEK+qDCTBgkbUbKDb6TBabEFMwiwSgfjCLBDD+Y8t9dpACYIpBBLP/ZBVZT2qu0Q2NnUdoP/3X//hFK+xeXrjNdXA20y7MGEdPuDA6vpqRXaU8U3DCQ3h1J70F69DCQ/tmF2F7vXWEg/bvL6oeM/rL0F1Je68AUGPpw1ggpS47dSVWFH+99Nf4dDWc2WBeDtSkKPp6rtsSYN7w25l08XRvzxmla0pg3kp23o3jF72qoVxP0aKViNnjB0vlLNeVEXT0Jfa66quDLva/m9xGyE1hfAmv06+vUFK2xz59VRWaBF4R8ZfWDMbvyelAM+r3LyPGLJ/iKV4iV/jzOesY+PVF+vCjLsE1mjQVWFcRUgddXY+k2pfM2pdMWYydvyBBNVmLeLVEfPFlw4ZSmO3bHL6UxeK0jjYy+AZhTAoLkFBzxWmr+rMcbLKQx/UFrYHaiOZdpJVdaadzX0jr64pF/bxW72dDagj+hBS/pjkAajWxOJpEpl1pindD44meYDBNHVBFzTbi9cLhgONEQ28XDZ7kvpkcvxILKQxq6ceINxdR86mC/gu1Ea3mbvM17qR+XggY0BppifSYF0V3yQHRpLd3oXqyVd7r5ZK3U6H1tl+AxfPzPLkHzij53MpUtW+K1c4SamDhiSW/oGhS0ayiSu4Y3Tq+6P5Aag7Lte/MSjA8m0NgWGt4DZTbU+wZKfkKW1BrLU35k1rmMzJzcJN95o0LC59DOLKvV8qEepIXK/vLom7TzTBX5UVnpLn+mZcYp4TJHtzQ8ThITkY/Pcm3hQTQamEVGCq39582hi/1Ddh44n1ycFavJiE2X+9sOj6ASw0v+DpmTpcOX+CyXOcm9nK+pqOEkZOlOd3V3NwMjv9o+OpiddyJDMwpYlBs/Mat6EBktrF4Xvlk9z3PhQG/NC2Kiv4hMnWeh44OwA6LZmKuw4reX14deH3YJJsAD7srHfh+cPt575/iRv9xC+30SDBOuDDveV+QrjF2cR00dP6HE+9EqzamQpBA/VXCQ3zK8YOKyMDC7eLOmNeNyadKfTyrLr5ycl+eCbenAfloph8tI91scIepPSpMF3sTdSFJyvG2WEdzl+Ea2RsuiMoOK1XyjRkY5MRFRcZpKlje3NYJnHN/C3QheGKae53iuvhGs4oronfot2D2hAVnL1INm9mjd7lDP67npmfuTNdM+SINZXmFkpD/qCDGYSatbCsPZ70Ok9YoLrIHLYXuB3bPo+oDbA68Pi4NwZDbmg+OnyR/3fgjaf/AQv/2AQ160YU0JriEB9Bf46vSzlfq0+h84+WZGLab9xcIwYinwnYzq55aciClVFfrlz/X28p8q7mdSwtK3J8StCxLn9wgZqQqGRntZouwo8BVGQ6lQ+9bKE4VoFHUqJNkg06ULg1CcokGcj6k458vidNk8FMWZniGLcyEVp9EIWZzKJlScsMLGIE2pk80PYZoMlIWpDJeFSSeiMJEpFKb02EbvdA1lhc0E3IdumCUEbIWegQVhsRzoC5anMQKdlLKpsSeCiSO2K91ciZHDQQ9ov0B8/KNbEflUbBz+3EiPJhHxyRAMRDbPLkO9r8MLiWURWrtLhndaqeogdi8if7JsHzYwGn67tAUGC6vXhm9Ru06llsmffEos5ChWxvLbPx45+UwsYGRvhBVV194/+GKuc7P5x2ij1gg6gdVqUBP6nKaOYMUfd7mJ1Xw4LbZVcPY4c/5E1O5Dmop9+eefqbZUeV4ZVqzMnTElbIravbmwj7l10KtDhKbNzGW9RXpDZYXU10coCbt4tyLbd/ok3/CB6MjlLkRc3s+DqFV2N35sTQZXQDi3XN6aLGPB1O0kaUX4X4YQUzGQhb1koIDLHGfOG73Ae2f5iZTCQ3R3sjCqLEdpiCg7oajqN8oFLd78oPFzaNwRGr+Bxryzu7RW11fgnbOymN17vRzbeiz11KxiIN1X2B525RAGmOmTQuStrUz31jTAIFk/A8ysrHTn1xnpsXKAoYRNxQjj6RUatFTc/HLRhQlFylz3uWGL1ERkEEO1P0ssMagI4Eurvc7ETSFZkQZSBJdTKleDUXCBuXg57EGFBg1igEBRYnjyW4M80dAk1oQmg178DRzJdeJ2MHr+zQFM3/w/xr4DLIpkaxuE7h5HF5WxdZhZukUMmOOaA+aIZBEJEpSMoIABA4iCMMwAkkUERBAFQZIJQRiCgCBmzGHXnAPq6dka7/7Vo7v3ft9//+f59UFwqHrPOW+dOnXOVE0XaItqXLiTvEU1PywaPdINW7SdhNBgeIoTURdoFop25MAQ4YaAiB3BzN4XvhfsjnMDhNCaQ2Zf0wgfzAuvdYFNwu/XuW14Ifg758QJJ/+m2rehvFuYvOcdg88jtV58m/ND+IpTXDYvfGXVIbKw3Ge0idsGDZ0Jm3nhqad44ZOqsHAvrx0bA5iYD37t1iW88AtkU25s6Rn2QPr+A6lZApjKq6DoxCqoN0E2zeek2azI7BTK5PNSnJOeO8ikr8A56ZgfOenQf3LSTWCvyUnNOjU5KV6+OOP32txp6A+m/APepmF3Rf3x4taviVyddzSwRfrlyTewAatxoD3Y1jtgdSD7fRwcoK8KVd1RGd10dOjQoetNLC3Xv//w4eiHJs1erjYXb/iFryP7gS501/lzJjeb/mZ9yWql4/pVvkxd6Ooj7lJnza6cZv8BN/tA/eeOXD9+R67i7NFj/+zIfe9QJfIrrphfcfliBuel/XXwPzgB6Y9fg57JhrACFSAn/sNsv5FA4HVcgFbxPyMHOA3mkE+g0aQRf4gVzPhcaRr/JuCRj79/wGkpjZdt/t2/I5rl+1fR+jqYxfXgr1zs4E4I55CIVg3jxa/7n28KltRxUuHsoXQzefrvNwVtSK5WTdH8ss6yop11QFe1n6uvWIYMGdwcGbqb2zCv+JzrV1J0vk5li6SrqIpAzyMrpIiYgLSQBVr5DGlBt4slh8vyWT30y/vD37AzAX0Qunfpl0Bv8Obfgu4m2smF4XoEhu6a9AKJpKifMTJBSSjhGzJ5aCjaUdVa3n6Mzf6NuMdNJ9GGMMIk1xA7wZrZi6WWVm/BAezPv+9gRf9qOmY/KZGFQQdpmKo+TazbtW3TKumO7XGKHexwKurggZgs6fui0tclLMzlrhKoJzlcPWg4Nwjz95lbkw167/XzQTASeuKoQWC1+4recgquhYaRQ56i/qjvsHH8M39uWEIPT5zMQp91xz3nSZaudZj3m30tdMfpsIBEyxI/jQcTKbCfX4ERjBl+EvU4zorejs9bmfO7pLXkTGf7GfsxCQwMyKZhgrqFAAEJE7kW/ij/ZPWcSdwcArME4ohvs99y1EOepYOgfeMrkF3wG+iYfLr7SZSdo7rFxdDH0vlNlNqc4TvH+wdt53dRsnNeZzw7zFQ209m7N2UFSk3Nf+yi1OYg05tIuyU/K+NwCh/bQijPUJfgwN3782XMYHJh0/J7n0/e/sZwB40ptaOmbO2CVVROaTsfp3qSqA+8BB0+jgnI2Wg+welRaD0KwbxEOL+YKp2wDOdMmSyOjyi7A/36+MGZN7AkmTEmjWQ7l+HENlhTOh5+n5WeaT+OBRNIoi01b2C28G/IZjfCyqZjTZDRpM8lXsIV+TpVCK1mv7sSN0gRBwzEE7AVxXOzGxcais5ACdQ2oVrIgO9NlHo2Xpg5pEL2FA9TdAEym7Qhp4ObfEkHcjAM6kSrLGAVegodFPSAHp8gDQ6iXs+RiEVhljT445n1dAq2Zf2YKcNZFApFYHMB2ZB6nU2fmuDbBW04eQnCLumoBnEv6GuzKyYiA9sFtjKmgyyX5+a/kt7L3uzJ2lJosR/6ZRPqLxnwKazlivJQcSHjmloWdkaakiKXp7JNlGq3oSxCGrA1pYpdcpB2Xeq1fLH7IWUj6JZBr0wGPUQfaUsuqAnXJX82wSxsQ2oHfMY2pGIbxiAzCzBTX+yA5/AZPb/EXYTlF9DyF0tGo88vKXRTF6cPn9EsSs+iWRvMLsGiSxDfoQNmuOt310sqVwoWqevoVRTq3bYUr4ei61dAn+HeLVY/pIx81gyfuvbUC+YM5q8JrvBPnTx+CbqA0lGZcbE00gYKtCn1UfVmmlvdpBarTJbg6hfrh7ByiCd4LYUSR2WtgrA/CLUdZ9+k7s/9RsHO3zedR94zCFhO6cU2qvrhHovauQPtOlAMNvS2ok2NbyXg9BlPtLFP6nxcK5gyG/qwU6bZFAlyHox6oPEzlx+tWcNwo7giusZh9omhUrQa6SNjFD46Z3qJGS7ztGtcX7wj1pxpdwIhf++iCAZC+OWd7xxusu+67E9q3KoEO9WFtU36re3c5IuityDi9Ghw+gNL1YM+j7EYZ+Q8CX/rg3pPwt7hzMBFUOMiKznYPWWdFE1B3XiJKBy6oYEwpfDkvv15LBfbqJ5CNrcfB23QksDxJlRMit7uAaHf77ZNAm7Khf/wnbIOqO7gb+WT0u+rx08Yv3qCicnqJ0+fVD99z17QRYPmox7cKMNrqDs4Gl6H7iCE7vOgBzJm0R711b8dom8T15cLEXIdNDh2OaKBaJKxD3JkuXO6i7+7doAWCXuh71VYDAtR3+uIf2tN/wJENGlzHtgJzPEQWUIRikB+FuCH/tUB/wL/C8gfIqCIf7Z9Cx4Y7Fj3cdOLGn/p4NZTTRfPpF2Udj4wwcS4TbZEY3ayRVYErDlyDS9/qyRgPBEYZLTYKtjXhQHsd26HuGIlOIKFkGtsg9HHdCCGu0LbcrPR1zZuBIV2gSONSwBj5IlWorWY0oVIziUacjJDWMm5GoKcjcqlURbO8TYgd7QRhqAVkAVHYThe5TaAOxoOG9BRFosBNyVXgMXAhDauFot5wjXR8uSk5ETuuuFmxkE9kotWqheTMIE7P0aoaQ51SljA95jUxlUf01FtxdNY7YkbRirVC6COG0qiWEjUNF6uhJE10PNn+8mX4HkbDMVCcnAXW5x39FSboGQuRqleBCO5IRBMIQU4anp61MO5n91GtsGbNhiDu2Xykua25cObDW3cXGqZLY3OoTdwjoJpPwW6K8FJCRp7xrbBSw1zqon8M4Kc0EtwopbBSB4hF14GY4Rlw9DLdxRM+iFTVcSzrdsKH4/pcBu597R8h3zHDgnyQMOGDPZl6ld9LH/0puy2QT3OQPsuq990qkk8IgcTqQ2mkpTYZHkKt1ToB7YaPeYo4ZUSZmqsbuetNsGYCdwHGo2ZyT88F+ne4T8SCmPv4OHXBWIm6KKxrELN0oi0fvz4ccPvQIJuw2+TJllPQrrsNu4RD8s1/qQEl8BwjL/PtoyOQ9ZooDEi/OtXiaFb2aO3ZbfqUX9ewZBzTeIhOWgkaEWBnQCCleo4WxIifzDFBddcrOHvnxHCXxfhCyY3jkui7SGECkMDUI+xSMf79BoxaBXda6/8UGfyaeGLoDM1YiQpRII/dsGvAthYQ6olQOAuqTUUksDs/1SQu9kCAzBmAT/OewzlNrLQvV6I2oI8/FHvXVm24tB9CVEJ0qTkzLgDLNezNWLWxjm+qwxaAqsfFYAoBrYboOSfjoD9ra8ShH+7UBt37icudrgtSvUU6Mv1Var7gpAbpqRQ3L97/fRSVRZuHwqR2N8alWggVQQehCI1OYV/yFH8ZsaZ9EIyPuvzgz3EUvIY2kPg0PENt07GcFk/4bATL61uOF9fA0N4LWwuQFkrLMYjEM+Np9Gvi+cvWNCxAFd+0stXr15ddA1J2ZjV9OtzTk7ODs4jRzqeOXO26uxrFh2DsfQqrvY8xWUb2kMM5q0/zBwjhOtCGKGEyTz010td8LuQH42vtC34UmgpdhcswoE55UDAwo6XMAVCJV11XDchFH5VGkEqhdzAQAPC6fIIhm3QqYG4xL2jl6l7kJxu4Z5GVLOBgE5O+N/6wRAlzOC7itrgsabrbu4j5pfidJQRSlS1loAyiFRSz5v+r954yLs17mz83AhTcvUfHAO9NljQ/hpjiGrrIIz7QlvBnkEoEqVTXM8TEXWoAWsxAKLAn3qtxGCU6FEdFHxt/E9AiFNeqweJEubwKvVqhylt33iluLXcSRqloymQTi1V0mpdOMvpUt8u8jqVfq03gvh/Q4Qpf68/ooTjGp3022B4G16KsFJYWj3k0tja4WgGhXzgDa02gkLOaBn6Bc/kXyj4vVqj1l91/xPzH3bTW8BZo80T7FLG12zvgERyUH5Qkc0oDmamJ3ObDZfEMQq00WYwkoxtchO3nmm9X3D16MwHk49sFnziPDQMgpYSJ8L/YbLdef4Q4eRaGIVlfGsD54t/aISIuL9wvmCDdPi/9agbl2dYD91w1qhjwz/Bk5Wpf6WX+OB4cfzxpcslkyZN8pq0iIV93KL/Oszj6mEsb8OhVlyr8fB9cKzfi6zGDDFZq7QT36i40FrysGBCy6o67/M14llF0/+A8ZL98v3yDAZ061E7rlskH/8bcuv5lmoYrCHbGRwQ3QzWPNvf6/CitZ9e1WoYjvpMMx3nf8pefKOoubHkSoFZx5KTm2sqxbOK596JhO4CMDhP/m6IDkA3ejU4VFOgV/JfTRhZjxN2Pko3v9Y4ahIHtA0OWv7RG/cGMSO2jt++IDxrjXhb0r7IBGnyvsz4/Wz1/o79zSnrUL/RC2d7nnUWw9TH92FIJOwUvD7/32Qo6t8pYYLGGIM2uKvx5XBsiIpWD6AAHSHqKXQuhL/62rMeeb6DHUrq5Q+neRT+vycHON3Ey8DQerw+WQj/0joRrvWX1uxwLSjV0J/JraMVmclpiZKEqLgtjBO5FUX/FhkGcUtjMlD8atl62Ua5QbYFER4fHx0vTUxMVxxg4W3BbuWGaP8ob5kByoen2PrP9VRTw3+ZmWBTAyLl1pqamuoaMNQYJG0F07ZnvEmOjzmW60c3Fbi7uQW4WVqtr6ysPFrRyCpq6KH2S5YsqVn64V1N+6VL9peGscj8A23P6eBwVfEex3vPGgokRzQWHx77P4WOKYWwTuhx6dINCPcRQvJH+PUjHDUS4jrvOZ15pDKtXNqW4efFokHycQ7DJBanre+dP5V97DCjIBPdiFdkVG7M8RMSMKAe+95D4mV2oaF+DHjgUthxzSYv340HSuraMq4zeliMwQMIewDPsZB9n2FxF4QaCYd/96fjGwgF6Xj0dGiV9OkfV3Cdo7v03kgr1yDPYDYGQgapLUk3mWtMAPMVAumThVUNLUX2S0w911jae1ae0uBi0PD7GuWTvnCJRkJg0T46OdgjyVOKjKbyl0sI782CPjWVKck57I47xO7NG/f4SM3Nix93nK25cSJ39+5MlscZrNHvLsYJ7YIFnyHZSHhLLaRjyCOhnjkrpaOnzUZ95Syirk9/qazKO3WYkZMJ5sQLMrpAdrJSwlkOotS/6i5z2uBh6Xn2yuXi2pbTZT62PzV8cetFJ6zH0LFdMOsjyLGWw9RFdLif1x4n6TLbouZoFrJJRYoiI0fyyukzXj76LzTCebfenRkgbjqXmnGCQXIIpssS8pQt0kvpFj68ypzbvU9/AIthOdDmhhkJj6lH0r/f+42siG1tO7g/Zm8qk/iISNgWEh8gHb1sBSLZHbbTlegGrmV4tQwfP70PEb/DaAwQgmPUfJwXxRkJX6DJ9N5VhIw8vtnziKXUZPJUrE63q5M/1JbnHs9lFX7kdAfvpY6uGRkbmKDJxOYTyvBaKdjmQ+8uFjZTdfJiRQGDl8AQeqnjRi8z37qLtyrPKstObbDgyeBcH8EdLDCzC0y6eHGLv7vQsIVqqso5WpfltpJB3l0QhKPJ0rMLndw2rw1gZBBipFaSfN+7eE2YWapfUMoJQQ8RXZyoVHTqTxeu9wCh6E9UqVt6+Mjx4qA8D8+NG3z8s/0rWdGpWmvaWC3q4ru/u89th54PNf2Hwi9Itwu+lYoO/OxfcxStoUtzMUBwvodH0AbvHwD3eACUSyLBTrfhUUzqNALMDkKfl6we9OCt4GR4rsxGE2i1sgtEVGHZZzRVc1B2ImwCIxhHoD7kRNRj145d2yJCDWLgJcl35ERYdyNhLbadUxqrlfx4cOcew07MzNSPIPwIPT7CVIw88ztBY1Kri44Vlh/wdGRQ0EfYRilLcvLLs7zMGeT5Ef8WBLbnlizwc9q0g4khy7d7FjhILb191m9mY8ioOmICqfCWr3WVoOz/lJLyGYZ9hlQjoSkvIZg6X1pYeT57Hebf9zN/Sq7Hkqr5y10914diyKgGYowGZI2Ef2I2dp3wTlB0QhjG2fkFrL9AmJEwxtfww6cWXH6SMx8gIfpl8gzUG/V4OCvSMK6TXuzf3NZ69OLlSwVLLWa7r7bF5RkphMTPsEgTB2Z+X0uDnZzyz67YWiV98kcHDgPd590eZ7EmyDUAW7G3iRhHKjzkLo4S9RjqM9eTPldeca4ZR4J5Xg4WbmsKGxkN4NYvsLAL+BiwBCNys6iy2FJFKTOMjLaPkRMlmzwO2Uonj1uMWCS4OetJQ0XuCezPyI2Ey7orXb1dLLyrL18rPtdyrsTDUeOrJ95quLrSxa00Em7niXKkEmOT5ElMRVJZ4UXpgTRZdBr7npKHR8rDpVarAs1w0CKj7xGjSYWP3MtMghJ+0HUTEm5o6Cp6B/rvIQdraIIy6P0bHNJtpEhrsd28laddPm5mm8OywkMkQZu32djZ7c/xZDaZElvKqrZflIK4vv7SpTUlo7PY5fs3puRK8vPTKurLdoQd0USYJY8g9BbUYgHvujjsN+NQLT1n9k00h3SKHwlkYUH8vv2M7A4RHR4hC5V6hOWeZfm30W4hnQ+UcQDBQ+x8zJ3D/VO7YGgXpBgJb6IYGoVSHuvXOthvLmthwN0YBVGoz0WX61fKygoO4gUgwYp4TsYUycrPSCBLY+je91yej1D1p5FwzXeKfkzCb5w+v5u/ApmH+ez23+NjEE1GFkUcCy9eDuZi/gYYvtMzWIhrp5gfHZEp7vmaPA1D0kpTyhKrDOLJRMdkzzT3SjRY/IqE3hhxELkWTd3lssslys1ARkacDK8MP+MMU8RTSEc0c9fanW67XfDru09FVOyu9IQZ4gGaScejL1PPx6k5siOaDU9dT8tOP5x22EBBpgXv35i++fQ8MQhJZAAO0A+W4YKPdFscvmV74K5N/MWC2dvzwnLcLotRz3/AnNXH6fjd8sgoyU6vRTO3M4fH5cVVppeXGJwpK2muBaO3kCVG2qQVctgTvNszKhjDBD1YCg78GSeN4Q9g/YO/7YbZ2O4HaJ2COnTocP6hw7g2+U3cjm5NBbsYKiQkKGhTEDJG08RmlCaA8EdI1EbCzu9LaS5jMC7nVmSPeXuWkKvHaKAXfoDb72CWj5APeZCB4Zern9LIQ0FWlxLPr19ofi75w/IG6r14RYi/O1M0kcguqMg5JW3J91rLyqxW2aEeRkvMxaY4XefRZr2BAX/wex2zNMEzAHrjZLgPJJbaG/6InlfVE2nRv8Jbc4pOKSWXLZoRudRsyxY/5vAEYv+hUwdOSutyg9a7rNruwjpPPMulGyrrN9l5B/gscrTPSg9hg0cTWwsaQjukIL195Umb47ll6ZoVueY5+D+F+diIldg/LmAjaPVVuvW5GVxAxvwztK4RM2AH+oW/zkEGPvQDEGYeyzqRUWigkBEx62VuGySoJxL/MOEVTH7W+QEWYrRdWPcE7Gm90ELaD+UScdmHFEekH0/62djbB650cs5IDWI3jSF2FtTyM495+OgNv0FZOi0sXBYTzqbeIWD1Bw3Ls+6B3e2Hr3megb9WdwoIIMJIOEctppsPlF8EE2naa3JLSGxMKIscw6ejoWiIBNFXRoIYqDt/fPi4sG28s2dYwHrmNtpOT494md15JTGj/vBqFzm7coP9ak0MeqrRWTMz5qFCGnbFkMhXPZ5fY8CXW0rcUf9YzWfd5PRv/hgg2A0CE7ygG30dARRElIq4Ou4df+YSmTbk55ytlLTbXkI9jWdYTVyT61q7gYmhROo6i40+LuaSmZeXYHK6P7zwjsG92l1P2WYxuJsJmNLns9b5eAYG+O5mV6f75J+QlOUeO8fgjlNRHX0y/9jJNKY+rNzPXuK5wcPW0aukiuGqQXuAUKPb2/u3we7eT54EwF8Wj3m6od5Eh861cRkbtSlmu2y7XDCSyjoUq8hkwSLpBRjCBAnQC17jTJSaOXHokMvLnp4pTSsoYExhO92cZ2Udx26NCd+7h9kYtn6Th9RmY/Wp6kNKJas3uhTMH8Pdx2DO53If373veg9sKX/jd68BQhj8fTb9qOMurlW1A0GKfhm4GmeIv7Kop7wM9QFdqfwx7b3l1JemWOhZX5pmNRDpb13nw6K46adwrszdfwU2/Kr3AbZ/ABcj4ZDv02gudCyFulkfnHG/klCofyW5+f240HH8S5kwRWP/yidQ/2r6Y26N5rzlkQ8wtfT1z5ljjAGA/0j6MxpNV5DHjhFXOlouv5Dg0qTN+w4SrHHeFrqBOTiD2J99JL1IWpXj77ncyWbGGHaVObEI+M+8zxA+AqOb717NfPgTP+fjxI8wtlT0YcC/RYj4W3KFHAsHadGHnDNZRyuqJRdcLoxyWbNjxyYm3ZRIy85LOiytzAnxNZ8dG8jOoUQfXI4/ip3jG+JlGeCblL6J3TGNCDtUGnZaCoLGzussRmzxPG2XqVl/Gh7AMtAag8nR+B9WIuUp2P5jJESp2+jaB3ZwegSJvbiRWAhLke5TClmCHX0FqP15yQdT+EAcHSwLDJagbkMpNA7Z0nx9Nlz4w8TJ1x88gZWaEYVjH+E3I94u6I+zfm4LvQFFE/K0dHmGtOVc0Aonf187/8Ck5C3sthlEeHZ5eLkUdNvvvPoy/aQ5u4VMeUCA4RNSb8sTUP6uDXafuZQuHTgPt2jO6Te8wlkfnPb0JCHfZ8gVc270NFLt+P08cZ9UGb6ikYOcbCglLp9v77gvebagefhSu43rXJmyecSRoyWHTknPHfVZx8pW2a9GQpNlK8VL+MuA7F+8fXTrOVz+qA+2oMvlQ0/uhqHoT2jiBDS3cDSFDK2yJ73BroN+J7lD3FIQCJu/C2mR+glOap8Jf3QPew0xL/ThIAg5ux8ADziG86fRQjlZXUxcqa6uvih5NbdquKlZkI8bUzmdyDlScfiMVJm70dt9tRvq8Ru72IFYwmlRcJub/7eI91jEg2fCJ3f/0roWrqWaYagNlp85/zc6qk9P6Ot350EJf9LZEp0k5sEWpP2RQjvAir4N3bOL03MPlhikyQiZd0yQLx9mDSmkueaTp7C3debfFJ75Twr1Gh7B4oth0CCERcBfJkiKzpj+OaSBbnpkSYru18FeNIVCs1ACYQqBxnxYDwFruuFJRl5e2f58gzhS5iPzWS+ZhHQotTHnQIuqTD8IRdWmZpNJ0VnTi2R9aajfet8dVtbWh5LfCE89ZHlMM6H9Azh2D678GAAoBEoouvonCctpUWeWUHRHif97wbHIJZURdaYKRao0odofXv6/xkZPg7aVt2Epj3TH4gfUHRceK0HJv/IT7Y4LhrufgPG2c8206K4FVva+hUZZi/+qbMLfym59AdSjs6/14Qj0ghW8mAemP8Q8CMdiHpoq+Vd+inkQjsWcN00TmquysILfXffQvmg7EX/4UFyRFLoVb/B2td/pYL9qf3IIu3ECsbOwdscVKQy51vIHiNHgVPOd4bGyMDa5igD31+QP8+D6a/5Jp1ju6x9i32Kpn7HQ1z9lvsUiP/8jcf9gGsKiSeSKHhFgQIIz/Elc49elfQ0Q1AQmF/TBqgOcL0Hg9cWXRGrVDnCkB+1y8baTLnW4CBNiWDwdTpNgav0SCcxctrp4MyXb3fNnSsfOsp0Zw3aQjfGlBxqkD1PcjVjEmqN+O5CRZHK7+5fa8xkVSibgUGVgi1SkfnbzGvRKY5Hqd1q2K3JM0VyBh4t/mK10+qbiM5ev5YG4lm1vpEGY0HisTir683y9PxLGs3r7armhdX/UaUNsK7xq1lGtVm2izSejgpVQgKzI9rUrymZI0TBT/vJw1L8T6cGwu+0VLSXsxGbuzqc6nHptxZEKujcONza2Goa6I8rqXVdX41ugWL2E87DsHKxTasPxVrjWoqMay/nS1R4Wx+ZKETV54cCdbDPZmXbhzG1pS7F/6EEWrVh00B5WXyfSg5MtvSTq3ptJNOPRKDAA5o/3ME/G1Eae2lTNwJjGLTUEnienaURGLlk4Xjre7DJQkbiqctVYcr0ZjjfrwPVsuhlySNBqb3/+JWsl0mHQsWYopC7Gng0pZs4EWhYskc638l2xloXFIKtDskfYbvFKwBlTNpehzfk063A+GIPLMCf10C91Kpdn2lDWDO0Yu+zn69BNt/kZ/nb6+xs6JiMtJkXaebS0k+VOm6tLKcewLc679ygUEcx9lSPNt9MAwz0McI9XbiX56hVYokriCn8JzH3+QAoxi0TxOAJAgjnOdBueakNHM0S90OHU3K/0+BdPKTWjFtDNKjceTOWmzXljLb15sC5+q6TMuxS5o1gCzpijf1EoCp0s9oW1ICP4cV6GuclohS+tOqrRqkW0FWmHTIi4iE3xgVI0YQYyRIZDyqbcs2ZXoUFEIy5BehHRSUcjj0thwl3Ayek7t8/jq1i0FtcQq0sCb92UQLcmnGYJk7JiYtKZmhD6rHfFshF4+bJA2qj71q1xCaGM3r5GcGqCmRe04ZcOONMBCR06qm+QSYPD8j+Q/hQzd7MgptnH8uRUKRowB8fRUWjUFYTTlNtN5a1l7JzKpsDrUtC6dPVKJruYtNjiEGwrXbRICUPlbJMuGKY1FLVJ2077IsM0Vr0OZtJvq5GWkdFqpDV8mANoff16DrTeYR9vdMGKRl3gTxdASQekdey6JNoOJdl0B3eZvKE8+uBGjf8IpG0dOJ6xoERVoH/LwtjI3n2G1caC8khWFGpGiqomJbWuvS+FX5t+B73PthdH5LOi6vLU+uqPEug1uwURSH/mgpEagz/zO7XjfuzU9kGDf+zUbtNd/H1gB3TT7NRegckwCfW9xu/U7quG7zXXqrU5RzyS6ap5tPkQ9Mtq+GU+GmEPI1ATuSDD6/KhwwmJR5gqKipkc9R2qXfUwTIWmmBRDVp0DYZWo6GUHtJt4k5imhsuQWGHDjRw5bQ66xJHUe1F10papS21zotZ9Ac1d9UGT681CWd2MXPIOWl3va9Jrz+sfs3CJ+r10puImGa22j+IuYbzqqg6bU7QDBVYKQHvXk14Il1sf/01134gg241w0OqXla5uYg5G2B9ZJ50tpXvsrXsQ0sKLbWj28nfwZVYQupxJ5TaLeVcXRssLtOBeO4ZbcsNUw9p4xyp4u9S+tWnZ6AP7hIwnwDDBrxmAkOI1xOfIgNkKUGrRsFIoXpRvzFP+HLBTtIhvMv45xDjfhuJxiIbCXJ+heiuQYwejOdFwIo2rgqL+Mx18nvBKfsk+6Li+M3g1VyUUr2QXI5k04R8W3ivaW7XzpWW6ah2chyttsONApTq0fCe60eq16if8i0NlTCvHv/LN7Zog5o2MMfwhbi9LYeXRfQdlXKrlWoJzIPvIKPUs75L+G4TlPBO08elDQ61gQPu08jLCGg7BIdC2rgAzRbwO3QI3lHTfkiaoQTL+p9imtpgEe5S+aNLITT5tXELqAOpafv4N9xDmZVoCGr6RO5P358kSdgbt52x4MUu5SxpnKU0gSWlZ63ieMZ/aYc/y3S4DSptOgX54cJrGiJX1q8Sv+t4DlploHcM9QABGvjO+XyTGPWvQ/1gJIyX8O/tJHJLhSjiuzGvml4tN6COV21eMzy+CLMwYpRKh0bD5iB97Nh9OnHFYGh4i/80BQt9ZLNAP8MwQY0N1LV+9/5D/Xt+46feBE9VE5thSJvBiqzFsFy9hqG/OjiyjD8kgCmF9VQ8motE/EauaZOr+N21G6/Pg8E59Ov9UR+W1dWKkW4jMoLBYCqBQCWpdtewzW1Uvq/VQF3mCAz1STWbtoPyWkotRSMwaAAG7Tea/0zA0tMu4q9nn34pgG7nUf+3k+678VvDRAXSh18jwVAAmzCoj/oib/T9WzBa47VtGouhSDPm/Sl5WGx4mGSLbItsI2MUjDz9jGMO2opDE+OjEqTJSfy2MHQ1hiPSa3ygm0FjIFH7ogjXcAqJ2vyHa2CPmqmEQRrbl7RxtRi6WDPO3G6leh7M5EilmoRBnERJqW3+7sLp8O1VlbixXKNHOP5t999oi7Cz6BaBWFtMJppI1sNpIi41KSmB3yLeGsc4J1qhPwj0K4n6oRCM9KkGnKo7lTdr9bHwpc05sO90KywsE43Xgr9UgzFp+zBpQ5E+FnBPSYkuhaPTaCHddX6Vvf0qe2OkbVtTU6M8D9qsoppGw03xn05T/mnO1zs7O+d18kdVAtWLeY278LRRapeWcZJboNMGHuU6EKTSw2MRRSEzPLojUB9LpsqegIl3QQKrIEiCCr+Po0fjSW4AKyXyDuE9/2zxuEkjcf3DT/KXiP4yiOFOxtGv/4kV42GY0c9Y8eRnrBiNY8VwVTL93Z5qUxDmQqyH9skyoNq5XzltoQ6k48gjT0xM2sddN9zG2KlNSW5xPYGppFyIJFQzRajpAis0vXq3cX01vVxUBrTamuLGlhFNFProR+AVulBJYY1n/uyRUAcDGvVxH+FVMOsAMe4mCgNnlQltBfHY3CRUj7sfIRop9DqYAAtIgDgKJXxfPkUoqsUIaxv+UMKSel5qr4tg1Q79NYLXqGhavQCu4bm/1IY/vWYFnZTiezeN1FX1H5SlDXwXvXawbQeRpouzSkyrbeAWN4XChibuk8RHxW9l7HG8sIUe5L6ERE0E2cocVBvSYA22yJpCNqjipx08Wl4H7OChuCfgTqPe3xxegn0aLiolioz96SaG2xIXxTOo2BbpYs4FTKtrS9vlh4e/GBQMvjXmjKsA7UeOGrDhZ2GMEiJrMGRXM0S0fdWo9121nEZCCz7FYNGvsgvoV/68Vm/+7PmvchYMV4Ah6s3I1NH0zHX86RL+SBxx534lf+4EEW5Idxo7Bm3/e5wmaMw/3AE7NeAOKi3aGkZSCmRhgrphb612ED+qa2sqf3F09Ju5tb41OH7otcx9ngDWAhjSQKLq74N+Qt1ueKPkx28FpKOx7eDPDyCCLNV87LLpeKhvouG0NSUCmEripHvWhOEOp1aL79e01BffK1hxYW6HU/0Z8bim2TcjYJAAxmDoTvW1n9Ced8GkAWNzxh08B6LzEKgagPVMo0Q7nfe67/ZkloYj4+1zZBnW4tCE+Mi/D5eAyxE3JJw0BwnsDKpswfL1Fxi6F84YYLebj93mvAbcvw6M63jF+3RwvXn0neCq0qXVGymuRz7vrS0hBEwHRR1SgDHk1FEo77vJz97DccBWgkkTz+Gc9r+0tvN7vKbhWjBYw+ZiDmhLToox0lAferHsAEomYrx8ZYHSDBti2z4+3CUmHYjLZDn9I3safGM893pEGxyA1UScZmN4XyT2spXkdiT3iFkX7RljYI2yNYzQNWCq3FjdUfekhld8QMtO2BF18SWvvIEW5OC8xx521FDoLmLoldyUOkp05DFOZXvSiLDBAafeFHsF2YgDjlUnIvnTKjdP4PDkaT9ngReOTiXnr7JIqJ6IbTQ1NRc+eQELHrx9pV1wG9e8QhgPvcH+tg78ycnonBNl6VXSS4cd3dldFBqM9M2RdELToqeNZ3NPFrIKMsmcgO5kZFnMmZOSt4YfQ6AHMp2/dNMmLwYi0QPazCLU329dbsPdZ1mXGfVibvdAoV7sF3j8BZ4LuQkJdOJlQkHaHDu+tVr6/tY77FiD7IE0tvHY4BrIRkMx6qV+TTrKLKKdGBDBM7o8v+FMQ/7SEQM3LLG2Db2cx6Aa1cBRQr0nn+HpZ+2CG+ADvTjXGzrAqF6OEg5R2dBJm91T3KRo+kAkQL+h6e+Gwci606kp2eyOd0REiP8eX+lv5he/vK6/8aLscGREDvtDOx7KEhfTI/CX1w0droXbQseQRdv98u2kY6aORcuQST3qCYTyVFF5NhtHJi4hvpIxVTFNVRLuNepFqRt1fbZa2a32bf78Mu9WU1b1znGMehaXwav6FsRPof9LXoQV9ITleKCsb+ioRoEbHb5+3a5V0tnmFS9YOEvG7ZcfLJaAyfL3eFHWNzFGi9Ckx8NhRFtjakYJg/LgDH0hruD6JemlQ8sWy1i1E2eF8bmlz4DWcNGEuSD/5gKlc0do6PYMdSPPxj58cChzb+R+JuM9kbjFP3Gd1AeNikKe7La5427gSNqL0pv1AXp8gDug9W8meoMnZuK+ahwduYKIISs2eR5ZLR0+ZShagPpWo77Q42zZoRPZrGIdOd7bfs4a75SMACZoGLG1tCrinBQ2JMM06MZCA9Uib4yrZlBf9IRe5hHgb+/d+OllwY0L5XludjxHerwNi77xcr2wXAZ/Of9jxNe3NNyjijOvNJ1PW2nDoE7825sUGDl0Tljs7hy0nYmGEtTrewTOpT/CJH2McRuGI0Pc6vkN0e0fIKKX6BSOryeLj1fVeBe5uXv52q8p8jzJim63zqSxwxVAL1Jv0Qfurx8AXTAMh99e0HZD9PYnwBd0QLWNrvwB4O7u5bdqTaHnKVb0tnU6BvAzRJLd9kh3F5MylIB18YfxWk1L9FRzDG9AEPTm7P62Rr1O9YT+HoGJXUIVnHuDthJgSKKh0Aos/8gkMTkBTd0Vsis4fL1BDOdE/kB4prHlbz62vKVVEbzBuAI5ADo8aeO+PP78+xcY94+UWWBGwyPqdPL58sJ9PvMxaZ/hMZUde7P6eLznQgbd/ALfKdDacnnqkgCnnVFMNFkW5p+zWurjtdVlIysjIxuIUaRilcJ5lURNYzk5mrFxx3oYYtXd/9HlT17ObersoZa66vRVDgx6jH/9kgL9VdfH2TgEOqxnYsjIK4QRKbdTONhK1HqU3pM38PkNj7YUo1ngr6XYw2Ke0Dh3aQZvmDq1C4kRNXACToam3jMGhpW/oRcG3ntzN+d159VDw2fNCB6+kFVrqcZinwHxV3j0lQ8rixbRkBJP+R88HnhW+ur+Y4w8eDX0Qd1tXQMc+S3XPVcIpE0qlitclkvU7RSeJuV0RW79udpjKwaN2zjLwi60qQxHFs10/QHL68jrN/JHPFDNW0RzV6iWuCbFWcaIjFweIyfOBbtlu0kHTx2MliDjFtS9q6Y0rziHVaA0khuoa+u7ztNm/eW3nwsv1h2oDZ/Ce/ovvKcroA8PfhArMfofKut4Kg9SZXn84y6z9sfuzWBAn1Ls3CUPlVqs8Jy9no0io74RiCDjLOUrlkjQB8zla/jymofyB6UhdAePf9B+US2kc93XJFtKUf9Zc8ZalVhC77Xs1ZC8rb6SgIAAM1uLjEPrmA2jiY2VjTvapDD49uXX191rEVnKmuZtTD8hKTiaU1dTFrbtBKNX9hlePeel1GOFu//jY/1Uo+hZY2+jVHLKwUEgKT8el5jNxLwn9m7fERMidQ4uaGUhHujniAYphXq5E3pP/vEifob/24sCVa50qeGa4NWrHbbW3GKgEfVCNyg0/Nzi142nC8qP8CeJzAjQImU10cpaCdeT0swLVfk/CO958kj+Qq2jBNIjV6DEMPuINbvsDKLJiOqIc+HV5pAo5i9UGvPn/O+xMAhPyql4omMEUfpPcywxxGuyEpwJ0Zakc8nN+xoFcWS8ZYpVskMlchE/IUGAwUeRbig2wm6P014Xg71kVPWec7vOOkOMeDLphBS710VZR/GXk0WdjmiIPOkEMrER+b9UVQs4O5w7oiwC9MjTIEg9lnI8+ZhBHJnql+qb5l+FBGKQkJizXFwzZvBnQ9Yibd+hBDakIOzEzhNuoK0x5P8ioJ6O26UI3y3Zs93e1Z0J2RywLSiidIA4e9/53NPVzZePvSjGi053bpgY/UKao4rQcTieRx3dfTTy+BIo5+8r03vTBdf5RYRbCANh4z/QWmBBd6H1CupgflZBViHOFOLEj9GrQeAQTYVuDPHetgFNQsniGRRPLor3NCy4zWnhQqTutujMECGyhr60aItqDiIoNHlq7hDoc5FQqFtJvXLQ5fxAGycg3FocLm3HCufDXhqlKMi688SHN8+/QC/Jt6Vv0YjZCwP8XJnjw4hDx87kK6W3Cx0tRptOxFFCws6aTkzm5lJ6BV9h/VtY8FUfg9mChL9sGJbfFn3D8r25aFr0Z+fRisZrkieL7yLJ3IXBQV5M3ggis6Aq+6z0UpGH46L5QdYy1nX4aVL07dY1nxk2a1dNsLXJORDIbhhMbCq5uPmGFCY9fw06L1a0zspk9WDdJ8iBwbzqM/ByLrutozKEdfTTT+O5cWgIiVLVs4kJeFWaA3oUOgTH6HcwKbvkQFFmKR5onPF5eEnQRDSMQlFcGU6OsPaKd9AXdHlAL8yF5Vih+jeVknZDb4i4Q4cUhVLodmHNZDk709xlwSqHzP2BTNBgYmtRc+glKYx79w36wxik1zwoLEwm28VmQj8CgkGX1Ct4C+mvYPAXPsmbgatJSxDD9Ns63AhuFp35/uo3WLBbAFrUZnlg7Ma9AuS3FdcGcxCuOKfeRnpgAgOegQCPpP7Uh0jLynWzjz/zBinpxX6XXxTEpSWkskf2Fx06Ka2rcJky09PahlXrqHyxOdzXH5aE4Gk+G1uyXWVJQ2U0idLUHZpHz+zn3hC/q2fhYXvOZT/DYwaTwQB1w5JmQq8sQ5hyW9TFfeFG0qJ3neX5LUrJ0wX3cUnVc+RcpGt11LLDk5HHEKKueV4O5lMkxo8mc6GGH+9A70d2zfMLGdE7Y9hFX8h1cHLwc3fbyVpluR+vk5zOP9vCiLqi1dm02braxvvNxwpS2Iubz61dJLHxcljGoL9UG7DqhV9g8CtIf8sTNh2TZYlJm4EJewZ/0KEmCwagBUkCpEVly47E5sULwO8gdIM5uESHqbNAD5mgAeNwyqmP9B9MAa3Gk9nHjzEjQEl3FC4aExAdFhXOBu7wDXGVrnQ/9fDOiYZ6FqnAH0utwqFlIQgQhUP/J+EjIL6A7tvbokcqkcoJ14Qr0Vi0dGAmCoLh1148gBRgdoIlGsJGqator603wKAlFqbXnTgwBUkQs22GF6uOVC1wweUzDBTyUzIRtHmOLUAHduCvobdF1UOEan0YTIu2qwYOpobbpI7qrMCT8iTJOfT7X6/o1QPJzQHtoV+xapCNvb33bdFDPjTYC/FCJqCRpYI8doK4+fjuV5BIcA2nZXUDdXd33hEWzCQPIVJz8lMKpdX56xxY+SjzSYuRts0E8ThopvSqvsLqVzAKtAeDFo89HIa5gf4AHPa0b/O7clgENuJtXYiQGwPfadED0+r8E7VtkjuOdxHp6rR9RwiTakJk5mXFZUnP5Ps7s6KHplauAUuYURTuXvos1tgxwHFRcEB8ZgAbZkyEHS4NPyUF4/YvL3DWVvfQtWnFEUYP3Luggv80V4yQ33U3xDNZhov7lq4V3IAJJPJRj8UT2RGN/EQhB0ihr8PQtCMp2Um5Bgpyr5/MY6ME9TGh1FO5Mnt+GLVg6xPMEDFAM5BwGP/c87ZozE9THoUIweEAHZ59OrxYCv1xStYPDCZeWMCKPqRDTwLPFgKFkb7oJiFPyJUppDU3gkauCFy9YMOmfalBrJ5qZoM2eLbqQD43h+aGrKRGRSyKDZZaU/knYg8fZdFRnKfNaYDzDfqg3WbZDtPaRC+58bhtAyW6jXaSx++B/SE8RJ3LTs1kRC+Hm1mMYNvI9qri2vKSEFcGt+mJtu1DUyXh/JGBBhDXgQBjEa0wodWqVcS94S7TqFtyp8dVqejLw8uV96r8j/vuZ0VcYVp+3lnJw7lFc01t7H/bw7SSyoTi/App8dkoO+e1O2azKynRl9+LA1zc12xys/bNu8RvQx2s14aCdh1Owh2k6+0hbQWFrFE6YQvmo9pfUUvraUSRcNWQ0FPF12t/bIe5uO0wbjYN6dSzxZVL3N22r9/IlC5V922HQ9Sp3FOHS6VlxzeuZFEqpQdLmn4ytZDmBq2kxmiIsqSOnIjNK2BRAaW3CPNU/5On6RqeFv1D0x1YnQf9JXeWVc7ANI1YrqHpcm1RVfmJYA1NQrQ9DtOE829Mt7gWqAv68AdP0cc312ij5M61mKCXPEHn/At5gj4W7s8/VC25O/fEvPnmPwiqTSjPOyE9fjbK3nnt9tmsHSV6+Xvxerd1a4J4gtowQflKzE+bDmeQTyvtIRnTY4XpsQfzkW2vqWVKDT0UjCH0tryC9c8uvh357toGIUx69/7dyC449E30Lpzz5r7T6YrEffJkpJ8slvnEeMt8BBaL5QoPNs6EEL0PL4zpiG2RC7xiveW+DCIcJv2GdCTzTzrcrKnYf7iUid+VsjV+94ML4sjkyLTolBal8mrJHcHjwBSr9ZLRox3RoG1MRki2y75NAnDNe/cM+ko+rOhEWkeZuCRFsiJ5WJ5YFhYdFh0usPeK3u2Np2d4njwvX/Iq7kvqk4xdn8WiB+GTNxuFT4sWxKt16aii6OOyCkFKxf7YQulW5wAPfx8BmjyIXhMTeyxTojx9pqWIibfZ55TsGrg5ONw/RqAXDUIoAO3HeNpoA/E+X/8G/LLUEPUAEbyB/iLDcNVZXLIhnSBkuBNpR8UVKcrijmYqkpIUKWhcmlg0KjzGVWYf4yKYMzlW7sTuQ90J0fPwCtl9RadC4BS7RuHCoIGWRtwxQ8noJusnDfUHC2qY+LCE8IRdny+Jo1KiUvem3+noeHn6A15EvVJn+khw8Beao8WbmazAPIekDQJIKcIhQAsmSkB32Uc0uIJRpMbhv6hXoVi2PXr73u2OcSsiXXcJRJ3hx+XF8hIGesbDoBToli1A/1Lr03sqos9G15xJq43fH7PRytturZsAuaA+tEv0zvxCSYey5W45k7Ao0Sx1pVew9w4/mUDPAbprwxQgdGAhV0/vMt07Y67EJ9ZXsZ5JQv1b0TjoH/dYcfpe4degdIcTm7ME87etX7RR6rauHbT3sLIsWW6u5Nq+hxn1TLI8JUGeJIDoUfTHVbcHHsQpqU6leCOMHf4VkY0CvVAw1L4H/XTeqbbSYSMjh46VuCnWKjwZNDnlFrKFMdIX7bdgyjl2febq8qDDgikhrkO9pdbL7kLgi9QvGXfYNHlqYlyyAG6hXjT0mvtwwDG0GMSnxX6wCnXnPzd5S6AH7z9+e6ut+hUE/Af+XtAzCtDAw8bxW4aLQWsP9Au+4ydQ90Fb6URFUiLW9ST0fpV7Wnrn6LpFiEA6y5CpE5u1pdQmZbMANrV++8SPg2TKJdTDDekHbRrPeO8Oity8V6DH2WkePN5TWzUHBuiobFUJ9KDjaFQeGpDki3qKoc9umBzw1UOgDkRn6ZT4tFRZiqAGaDAo+l16v2LVdJzO00ZolyV71L/cPtMfjj7k7hjKYaUAFsiR8AoylE5HVq6uaAyrt+gd9Hr05SMI3mjD5kyoe6cD97kG+kMkDAm5H3Tkg3h0HqIzkdY+AVQgM3pHxNQ9yGe3UbRBEtIlkuRxSfHsg30wJPl8/Ox5yBPZTJ4maLY4sClWcrjg0cOTlYLTVTU5pdKc1O0b2U0xPpslcpsSt6u7BTGZebIj0oqzirhiNla2v1CSEZslP8zsWWcX7SV1CYxtZfcrjuZKTgaWOm0KitoVzMipyy2d7efxfNwXF5/A6llBDxjxEUZ/AGPsYFw99NSBMpUDHrk9YBbwaX0R/IKr9kI05RAySBTAn2gzvTXcKALFR6Bf9xqkICmRpIhL3sd+SoS5Ke37ps1Eh1H8kJGCznnZG2IlBcWfPp4/L1BeaD5yVnpk/xY/dmOMe5BEvuis/cMIQfShQlmx9FxtXNxJNjY6v26/PCNTsnuN9V43qZ1r7C02U1FyVFLrdcp6o39keABW/f7NF/faatNkifGJCQK9ZS8nfQLXV4+6RnQ9wiFyyPsXoI20uuAI6Ig2m8IzlSEOppRVjLXMSi4fJBadqqtpliuaWWRMDXcauchYMu2q7e3nF6ofHIq5L2thsi83xWZJn1V6zGNF6+usPd3tVnvnV25mrKcRKwtPe/0uBf1rz3BaaDi0DfVytNyzzYKVl8oryiQN8crEM0m7vopFAaZuu+wj7aMEx+VH5YeY/XL+Se8CGI6E9NV1F+1POVx6Il5TNb96YYkAa4NeqXNovz0bPfw3ZRXUnDl1LptRTIqN2CXRW/RtHC76D397ioPM0Dz9y0DidLUP6o3H6iv0Fe0IhysqvGbPoqKXzJFNkSpQT+L+TXn8JRbNphw3r9nouUFgauO0YJFEVBOO9N6v/gN6Xbj/goHVVHvOlTSlXPCtyWo6i3FmuVhNc3LJPePBhPoFrd20QbBc2bbhihRmP/gKg+E3pP8QTbGbv3PzIvak/FyV5FJSY2pNxjboLRbtDHcOtQuz3q04qzgbVy44oEhJTpPAYuRK3/N7bqe0v/ZNbF095vzEYwKsg3qgmqMdNgS7rQnKr+y4daaphJFbxFpslOg5CC9zdUZCrl8r/fvcp6hPLjIA+pw4BETGYGJ8G4c9oWqnqpMu961fkuPWWikOPrXqgvMJXNJMoyv88GuurSfFQSftLziXCtS3UCGGmriPvr2gHfU/DDaGZ8UboP9cMBjzWKBnicdu5rMrX959AaG/EOyhbweIdVTHVBH04iDjLdP2RBbvrYguEmTG8aagCXH7HBNtk9wMov3dY/2lTitj41ayMiMiploZWy8tOy2PO84m+aS7JwYJombNip0ldXaQy91ZxUAipvV6bLX04l1Fwg32gF+uf0aoQB62Tb5Num2bTLaTPTaGiDuYJT8ovXt4p38te/WdWb5Nrf9Zg09pXzKv5m0CbfFUf6QdYhS2Oy+iLKL4j+Rn6XfyBOp4tTZt6blqxXIJLid6WsCcGKYgT5YrvXo+Lr6M3QcUscdy9N6F0vmIirvCyvMOFVbmCPTWGMKi551vXn4GXWwzLtl1VLdUt+li79NW2e7NJ8VbSx0veBQL/NEsmv9x3XEbd3HG9oObD2xaGjx728zdmJMT0YWCjIQ0npPJsn0OiU6Ykxg/v1g/qbOjPG45O5CKqVLGKqXlZQp5KZvkleybFCTYa75EtlJqaxYrt2KNqUYZOMmgf3KGX27A/q0CxY7Q2FDpzh2xsnD26KifbFw9Fu6D2fhslu94DrPxMfXzwat5IV/FU/yQzmZjTMbuot3F1xMfHLhyaMdLcWZIRnDyFoE6Tj2AXuq81mIlXqIBD7FpDCMryI89LL1So4gv/UnLGEzLAtQ94TIrz80pKMsV6PkKuUdDhPibKmqIENYiNzrgpG2tU4ndanGF34XleV4CK0t6faVNw5rjKx3EZf4Xlx1eh5eTFSAwxrlJwF9aTLiW/kP4hTPV3KwgElWqenM9aTTOC/2C5o1n8kObVmduFoiCYfnHWhgD6ySpsadlqczlhJak6pRw6CUWbXHaOX+XbVT0o+gnsqqD8anp8lQ0LUEsOpMQkIioBCQQRC1D3WNspHFIQIgq77xVxLewapF6Jh29X5aWKsmKP5B0kMmprXlQUDH3pXijk9eCUA/B3kpZ1SnJi3xYfASISGGSYh6/iQC9YOsPnfnbZMZinX8BfdFL1X1VC13sf8YyZ+0FPLMqXWvWlvAbK0Jadu6HRgaij1gpXiPhPiQwWBaFustsZAokEIte3n2rSGhhwxR2uyRorAei0PxxzJGtjQ6ZOG00+1wHw2CtRNaBLU4+l2ywC3oToo+OOxZE2EbGNEdflFUf9ztlk7OutUy8qdylzr1EoFaoB9P/zQomXZGeJJ8nhF7ZRHQ6b3rTTeheWsfobQU9Lgp+0QYToHVUWaoo2jxs7m7zaMHeBWjI3iHSwKBY+VZWESBf5i95FDNLqD6FvGlba/fZMyVj6ycBvZ6JOHk36g9pFwgS0++xu4Amto5FwggT6RA0yFPIw0fyF1YP4uEzVJF0IBqKFkQjMw3yFg2yn+SRbJYwex2ORk1meZ7KanFA+ao6J8zjZDSCLvVvXZ7r0XBOHFBpU+9yHM9iTO7/lwaDkbGn0Ja/efojDOC38Qq0YQZOTXrAQB1uouoanbw0eVmqjSDab53MR4qEVsLzJ+Vx5Wz2khy7fC9BwgaXeB/p8SGgp2jwKPM2ePZ1fKVjmwfoGnxNBuH+OznBIBLPCkL9QobujqiOPLv3fGZ8coo8TYAeqcNpK/P19mbbhczNC/IaaSr0IaLtLKKnS5GRyZHOwv3HyotZPTOs2vqPwP5bNZ0/vVV76I0Vbufcy6zXiEu8T9vkrhOYHKODKteedCu1dBcXe59cnbtWgN6CCKuftDzNWhDjty7GW4q6WwlrsPoV7EGzw1aHvTckYO3lx4fgDK3Ow6eMfY61d7jp88ngSzIIMu5kB+MVaNIGRISibrz2Z6Jr/9b+oXoXbWWxftWK7cKbF2LlNUwqdjysfcwP7W8W7i8sP87q2a0WqmrHCPVs8PfqMUJuN/qVDiizbVxzYqWjuNTnwvLDHoL59nRA+cpmlxIb/JLfhSV5OAKA8VtY/P7q16H8s0/y9WEH8NW9AdKHfojApUmqFucJk2gvs6l2SMvjaNAp5xx/gSg5HEY0PH9T2SXIOL6vtkpyRFa1o4IRpWhFwkJCcfOavFl6qixWdhSTSYmytGxlqH806r9XVik7JT98IC4lVZ6EpiaJRUe04p0V07ZL5sXMj3GMmRkzQbY8Jg5RYtEzrQNyeJh2Uy6Qb1bY7JIkbwneFywdOmo6IuUs0nk6/ymDVcvOTUpNY0U3wtfdoV3dS86z8gtlxVVywa3YBSH2/uvsWT2gX8DC95fej4avhn9pBYZr/R/G/gOsiaz9H8bBSDKOGJU47pBIYkHF3uvaxS5Sld6LNEGKNAFRmoQkQELvXUHpIIiI2Luuru5ad9e1l7Wsu3vPcOLjewb3+V6/3///vtf13ZUrySRzl3Pu87k/95wzZ6oMIBa4ne+kmHwYjMPcY5JOfySbilvGvcu92cqDbvTvtar0IVDeB0ok1Wn0P2ld5YVWHqSBLyhWaTS4RF2MLZ+powxXTVREEHILVHhgx74ERcI3XHuuA5PVMDgDpmUSihilZbI4Oz40K0wyccZSxEODftn4urRCk50jU/D9rReZTQysC+92LQ8iRMYJsPgqJkXDYbs4U9BwoDexQiqidA5eSbt8Uqx49pvipuQGcNtgX+wMbuNMNRQ9S0DnvhCUu8Kj4aT4bGvziXvpS+OdAn3spUInexKSzEmGYS9QWesypqqWEKK/5sbOil0Vr7gh/0nVU5qB65A8ND+P3qSYplggXb9vWbxzUikiadGbluyHhWNJoQuWEWpO9kfj0jSqzbvbp9XKl270brIrxRH/Bvj/W8E2+20TiwYEt2ZfzR9LwgQ0hYrq8D7p07zdl673a7HEAoWmMAL+GShuBLrwGMbwHsMZCsa1wIR6MC4nkO6qtQvnLiT/wLln8O+1cSQIaTQnBflFoPn+738Ag5dPz+bnFGpylStJTZasCebm5f4gs7BGWxBtHuC9xyveKoEQrhtQMgw38uj/KjlLncg7lX80+2ExGNQ8wwNOPMdp3rqF5GuMwYNf12NFw2gbOeInrU6cn4jI6CV7/6stG2tTrSTVWbIXGUDkns3+V5u/d8SAtv4l0EcFddgdd2qwwVk44Lx1tQ/hvZUKatve63rE2gFn4UsW1TsJoT12+4YLCW3sTxNJ0UdmO7pBoSEKNDZ6ckAt0qE/HAJhHugcJNAXDLYONrHWXuL1neZPI6Txpx+l3JM0NSqU9TIlhws+7mmeEjTDriCadMBSr7uQ/YFsGBV8bEevU6OtI90egJHAl/hCgclEkhmLJlHBbdZnXRrwVy1BVzbjuBd9hEFo6P9S/76TD1IeSZqaFMoGWRpG1VQvxzQXCZLa5UeTpniYNWE00QF9hBsRRtUbwM9AwxmgRO+B42wKa/m2VCcyHs3wQSN2+YNwB/3HVRjd+UDyrNPDhwwttNQEEvBGDdZ3wUMMMybeQtKlk32dNkhFv+TV5t3MfwdEFswrBv26SDCg0aBANHPPlBRVq+q48lihMi9TVUwIl4AAGkHvn3+tMPyqI8OsAX6E7wYsecHeYO9Q7f695hXu57ro3cec+zDxTsw2CumwO+/RhGFf9EtZTNmesj0TdiPdOOOUjDZVr7KjSJWbqSpCCwpp0QuF9cGNB53IODRjJxJiN4ZjN67Ad8ewG8c8fciQIit1AAFvNWA14Mb0b274OW3kbtGoybuR9w6GZQGd/7w8AQd1RWhJSF4kpmbW/+iygWDAg1XwO5WtytZkZJdmVeWUqYlTMPnvksuSJ7fcJiMjtHQbSomV5YUXW6h3E9BVAR4PIVoMy9HoH5FsB5JEO6GlUrd4/6Qw7vrBrXgSdJhVc/HQRjMfoTX7SGkMyZyKJ/sj2GgqtN3ptEubmTPd4nfKvMqd+HIZNeOfTl/726Q26ZWusDbHs85thtucW/xPmld5GBY722m2S/aRshhyOsabChCoN5BC/HZvCYzI3UBCJ1NMhXTanXZpsnGl2/zPbsIBts2V2t1hex5nIRe6KfDixgo8+HeQuLi9NYHEb/rt2CAqrMsJK7Jypdu9T2yrdCO0l8F4AglnkRiLcz7v0mruQnd4HTevciWEKz+B/ifwAjIRB5v+IQO4/w8sB3IsEKJf+mf+Q+1omd+xvSLl/MFz8ouIjKMDFPYqR2nm7hBVqMRkkoVxmgwHBs/1hVT0GNZUfe5RyVoiLvo2BxIoA3QpB+8wRyufymZpi6KjokdS1ZySUCvT1jLHKZweVwv80OxNaMpinC5HuNK/w/iLMOM4bPlD86HwSVksDKXXhE2MMU3JOpzTk9lUrMzNVuWgZQV0qm3i9gOOxJ5d8l0S0XtGDxVTwKsBqgB0FYlA0kgXSSKCEF8mrMCMbRomhNycmxsu7qByF3UwNy0vT1yoKsoslhaeaDxz9JbFSzo+wGvhviAiuUF+8pz410LY0ALrpGWKbLUyFy2ppEPQkgi0DY0RI8MCNOrINCm7m5VT3AZ3FvGIfzADDaNhiBK254N+KaEVoHXUjs3+ZmvFC8+uBlmUNLnr0sGrkpY2hbJZlgEGeilutmmOEjR0juank4ePd3XKhJs/WcLQpj+gFAZ/CiGv4q54+AbMgBSdYmJASu3X7M8+kHPxVcf7ZpASqrzc9CLJPx3T0fA9qbsORskK/H2ygyRzFlnPWX5qDQy+d6bpYrOsJKYsvDz0BhB0WFVwZWg5kd2iPn5dDPaLcB5cvCc1XZ4ize7MuZF9uliZl63IQTMr6RTLuEn7Nm+IXR9s47fvcsLdlAs5uKqQ56HZKXTB1NJJFXOJRSttTUzEon1I78Lyxz/0Hb1wWpq7Ly8+7wCBdlyiwiLquvqq+1q6ZeVba6wOOxJufrticC+dYobto2pryzuq6vdF10rjkiN3WEvcQkrqZcgPNlN7OqJOxPU2HjpVeTw/asXujQHbMKx/hsFvIR34s5lkI3azkQGkwVDEhyFjYfStD7AbFyzv+kDnHnX+/PlfyrsI9DvoC+Rd6bAGgsW//wbDz2AEacPVr29aQFKwrNzNJd9RYrJyy+zZtzZ9+v1i49lOWVVYZUh+9D3g0RE1odXBVURBT9aZC2JwXv0BLZCK3vRNQTpOi6fIshTqTLHodV95b2VfVaNVJa1qUXVmtpYoNZokMpcW3e/bnYoLoTBpovm29I2YfAtED/qeXc7MPCKTh6dHyiMcxy1Eg1dvJJgXSEa5BVQ11NdXdja1xobUy3xi/PxsJMJzMILxhiG653ByVTbABxDzGE92NKUsLlKWSGArDMZRvQDN4x6zFeUiO+p3yL10FwGZVzEoC2GfGHahibAMNSENckMWKButeDCL29vsAzjAm3ZpgblRhgy91K6jXEMv/Mqx1u9gepMMxcdsRsFTJML9JP4dH+yZ4Ua4JBwKyz7DmK868Qk6X78eTNCBEZNAT/RFh6lldlIVOF0elmWsyfj+ABmpjAom726E4b+9LAdRvqwzpN3viO81PAZF2gT7IBKfk3ot5eXB53cyr+R05u/HAC36j45jnOW+DYly2EIXqdTZyhw0L5NWrFZtyFhOpNnaptlKIvakKyJkSiTQQyORAbXXO2BJ3GYSZl6CXdJ8azJoNXlohRT01XqpRfKCfHHpD0ZlZ5t/rTlJYK1wCX1HOStCdzlI7NxLW451F/VU1KYklckUB9L3JYk5T61gCLhgT7dw9jFyxpXzSTHgk+kBMkoZGUz+hH168rwSRnI+dfjV+17/5pPdgE+WJPZiPok/LyEhmrWkmnwaHco9zuHatdO3y7OV+CLUVk4jGRMmmWr2brYr8TyPvzq2s9urhfjXgActv2ELvuqMTdBp3kIeTyRFX/PZXDZzMXkkwMsPf7LTDkPx/1vDvi7mDPtqZ8mJwYZ9XbyERH+B/zRc0XAF61AYzkyFoTxWAznU1ZS7MT9JFfzDNrc23g7pwal/QR0iP23Ho0tgSZ+csJSMiYtO2HXA0CYGDd07PnUb+VPWjdwTRYQJ4tugGabkgMgoo28ST+PSs8On17rK7eJxOqzTodeplUCeq6iOnacsKj3wsfBj9n34WJVWRLmTSPjGDEahwZZ07zg1mjRBbJ2OZiwgZzyJiYtJCDhguAOrjB2fwqm8ktddRMyfYIYWI0KMzICHhuI0JQXrkzjqk3/ee1fK+cbcTiQN/jUmsgXGt4j+YePYA5S5F9nTc/Gigy/5/b8t2j9Xu4z6dqKCjy0Z+dmGwxPssfFSMjo2ev/uRMOt0WhU9Jy0beSPOF5Pln5Tb0qaA18XXnO7mdHcvk/VVFv7+ZoeiVotl6tljUCiEQVobAuiLhhaTr/n/mI36eQTGU74bJtHrpcmzSCZXcbfRLz4JqI/HHPK8GNOZ5xbcI7u8j5uhbmCdhGaR3V3t5Uek+TkytNyZYcwTBvmo5m9k/sMLafdcX23m3TnxDLWIMCAaXfetdnaje7y6rSqxmcvRfQ8cp00GWvbPaCNudMCY1v/q/NJK/7AY2O5+xl7HC9e7DnhSq6jvAKPtLTW17e21gd67QzaS6IXyOh/ZYPftv9DGdMLY3QP92/k9XvDvKkk0/zfj8tYNwrzwD6H5u0O9DG/05Y1HsQqJyromP1px6btjnTXzl7rWncC9mqX49M6YIxZM0xoNmAXNHP9GMUuYAMo8xMD1uKe7DG3tHcyk4LOerLNE/eppx8JdlrVOlLUNZ50egOC1zD6Mxh/1RnOoRaboPOPwRM80Bd/hvFAIN5XnWjueDZGM57ogw6UwZuZJHgyIqqyKl1RLlN6KqwybAh5VCSbZIRWTOCL3idcg+Hpyk6Zylllo9xJqCIjlZGSSVN2mMx4aplsJHq/6vHzIqBkLeEn3Vp2XsRZBJ+yvcusdcPRBFhFX8m8penO3Q96tAgw5G3cb550sFd+SlGXq8zKUqqjFbRCgGWczzif2areB7p0zAo04gAaIUFGY/kQpk2k9pA2PmXNLc1l58ork3E9K/zm5fC/YCroDjhn8idgoob/GWOn/qPDnmFtqZy4nDhNfM8xOrTF5aRHo7M3nZ9QEFcQSySuW5+GdCRoDNKF0fyKas5rDZqqJ4+KSo+WoJUT+PIjR9KPSDDAdR1XKLuw30qHf/2OkEz+5jcIZBj2nv9SDiMGHG/+5vgXnQTy4KXUi1eybmlOYKcHD+B8/MaEbclE6p/puQXibEWWSqWOzqKbFF3KwxkcVKMa7TvKxhu72FZ2ugK7WC5T7CGlcIptoFr8OmwrvU+202Htbp0ejcSXwdqjM3FRPdACQ/6CiYXJ/yzkxjtuB31Y8BlkMBi3w0QY3NyCy17R22uMMTucAim/omKgez1w91oT8sgBX1eM54veHj0Po9KVx2Uqlww3pQ+R8c3NadtNZjyx4tx8Wwz8C+2fZS1hPW4tvgNuvj2aQCafPnjpSual//bt52s4neG+JQ6ekp8+LM5VZqpUmugMWvTy2jFlraIuK/UwHVtaeaBG4kZimddS01MVqdJEs4Wp8yTImC96WczsdTIjUa72J8opJtLOwaO0ua2ttHegPaQIgTUV5Rr0fYI/kVqe3tUpfpgOoy9CWjLJUbZZZfQeNCMITUXGYkTnIqO6iVIQFv97WbQ0ozijSJrf3vG6uocQmn0Eg9ev/jT5GyQwaBwMfs7lepjOvR8Fi7k9tGAI/hsueruKsWWcKHlUdHqMRPSmfHK8pqiwuqSpSLawU2+Na6C3u1i++rdIGJNGVB5KV9TKFDuVfrvEmSEhilCJ6O0INGys+aTpzzeDIYy9cfaxUnZYcCXwmvtl659xkIsejl1wZeaJ2XVpTQe75D2vMz/kXC/Yz7Xtz6u2xpnEz0ki5Mflx7vFuKj7oHldtA/z12mRExKNk4nngiJVtlqRi2arcU+s2qVwULhJ5bv85QGSVdPSM7bJ0GDB5Y9pP0iONKYr6nFbjyjSxlCOIaEWmx3K21q7ay7XHklOrJMKjwJP9zgM5h4Md5JKSk5MTkhzSsW1HNJNzUc0naPKzsjK/jkDRuaeyNy/InZJ9AYCLVSg75egueLVh8Zhv/TvXoCUH6TnD1yPuBPkjoabz55lXh9zIrB6z+sr1z4eh1EdEcfCj4eegWG0Q/X2auey4kvFd3PPEIV56jyVDM1s2L8+dnmsneGa6o3lZuqKRzVgUPg0NzNHnakhtMO0/ZR/VG37g0encEEjQ+vsvcIdJMIdwPvpHSx6/hvoGNx7dQ6G7cDgzIORSAAj4CLQovw+uMheoDzkDgftpPLoKNx79vbpCk8ZGiQQsavkdUArayRpfml+B4OI7H2RqhjJ2llWyGjcZfubMtGjVbm5ClWuLDEiJTJKjEaBedq9DJirqHoifVbTceGe+Jbfr5ufSf1iXGMCDxB9ayq3uYo9o0IC9ksTQzbFjZVsWZl+s1RdWVgrEz1YVdlQeLNPXJxWeDBfKipYldmpvqa+9Yv6Xm5vYRzuUGyqVczmfZsSlQ2qo4ojRRm5WYpcgklGSsq0AelUTlGHIl369wMwKPj2TkLUv+qLJfKmdkZUH7vZWttWXxi0c/d+U0uZMBuGMPqYto4s170IBDsSRvNgK6ug8hcXfl+6mpi0fh3SQVIxElxd9Pn6zdq+q9Lc+Lx9uQm/P6X35cbnJuRfuNv3oRNGEi8CzqwyESOKW0pgESQtC6p0K9pJgJJ7nJUebBDD4hm4sSd2SAvPFl3Nu5qryMlQ5aIFTfSBlfvWxm0hFEkH0hMlaPhqv6S9sv2nD5xNOluQkZWjyCbq0Smq6ti5/NMSTXa6XCPbNdN3jZd1wOnwK5E/EGgEekl5hrWerst++vCGrGZh3apmM2KXn2eIq0RoASTYAm8s8A4aGfwKBHdvAIBY9AsrYo2pNH+PNB9JWJhCESVTn9B0qxvLVfkaZT5aVkan2CdZJllvUm8tsa0MQQR9OvTnvVeTCVFv0paUbck2hIfSXNUkrqiqa6mSTm3Xs3QOd3TlJhEl++8mS9Oi5fHBYmT+zBRsL0NpOnhfD7pv/qs0KN4m2v8A0WNeaeEkdgr3dY6X7vNySfaQLFhVssRI9EupolRZIb17L0N9QSYHwbYDa1M2yA2zzmRd0Fwk5Ica5EclDQ0KZY1MCHPfwJKXuuy+v3jMMSdqN+g4wFx3mEAcef6o6rykr9nPMS59/Sxf1/wGd1liSIJXYiThcub0vk7J56fnYfhL8wdIImus92tcfcam2nCzWVNk784WX0Pb/esjNodHXY/vS2jLz8rSyHMQHUaX2JRtKje1jNgQ5hLXinTo7IxMjULdUXy24nhJMxrZjRaWIh1CCH4gAG8gdNkz8B2PccXVfVfoNadut80Jy8PmBIbfj/ox7mSRRp0pz0cLg+nK9dVLaueuDpkdZBV9AkNGbqY6W5F9qvxezYXK42j2eeRehSRgdJgOAMk2cNwB64mWz+/rb0s+Vlu6r3P02uBuXXxsu+yA/z7n/SHE9pu39p6SgPTTQzCGJci4d2lyUro8SXasxaNz5g/r6w2FjNmrd2UGsBCHRCToznkHQz+K3oEd85mKmBePhswWL8lcULRW+jFX72ClvKJcfDTjUHap9AIMf339XgGhskv38BTvPOiUHCD1zHQ+EtKxNzIoJDK2weaMz+n4SD9HL+uw4n0tvmWRP7eeOo9zBcxTvnsBJmIYN+4nNCxNKvrrkLxLXiXNV2WpFRokyqAzPTLsFV5INxTpzfVYSKTm4aTCPyLDDZQlY9ahUmq+7fblqVLRO02dqq9V3JZ+Ou0UFvOozWaDTMichnVGXPb5FSZDM0gwig3DlGYEdmkkm0GFGu9F09Fg8UQ10i2bJQVRoV5q/cG6Q+KWzCO5OMRgJpC/vi0hVFsUtvZilzSLRE+po3pbe0BvRIhfQEh0x6a7Dlf2hnqY2a0PrIjrdqsKfXPi2t36iwQ4q3AlpAdbxbAeSV6hKQexSa3yU/J6aWEG14FodiadZZdpprBHY3ah8UjPbiyRUgrbQb9JlqPQYNZGMK3oCYV0Nm80ScLeZbdkXusV98h/OHgNi3qhvGI+VSw0fwIjH8Oit4DLu9HcxdK1r7B3/K9fqxJ0mK9GU/4Uadl8poRaHot043fIiYq0N2XiAqVaoxEjw2y9yTlofQ73mK5+lZeeKspfESUxkU91UEwh5ipfWAMhEbEw9EQv8NNkl3Y9sj3peuMNLeo3PTn+zLyjxOEEoGrElxUwOPtuPiFi0XN0hNsJfV+COEJubeq+Jben41jFWYW04tDBxFpu1m4QTPsTXHG7rKg1+ISx1AakaDDojQMRNvM5O4maGIXGxm9LI2rTYKiiSlqcocnOEaOFGgUakofispHEUNSviFPF7RVnhLkrwyVoZBoaaqFAw1RYjsAUxiuwHS+VF2rLuspqi3rkpx/6vN1yw/oxV7f2T7uN9K8iQbO8OK0krTCtO+mK/NYLJdC5LwrxWdrv0QdKGaEIjxK7+gRabDCvOC2XHj3c8VdtfeoBnMg3AAF9XGHlAKMYExjDY93ZFGp8G5pXg4bl+6AhNOjFw7LADx6Edol2A/XyPMy8CCMkT085msplcjQUDXNAT+JL/UrssgMZ4yIwfqXg7oudokCDHqFJkulonKfZXJmcX1KT+zAPZLiTMjJz0cxSOg1t2Yl2ROwlhGyZLQnOMBJ+ARmP1Wd7qdyZ+WgskonRGEu0ENWOk9aEddsXh8Bt+O4ybFbAdgJEB8Aw8YG0KJOb7CG0t0KoCDQsEemuFiss1PNK18HIMjotW65Rizs67159I40tCmqPrwzf6W8d5Zp6rhiMKx7nKPMyVHmEcCvovvs48Jy4dWCgC31/AuJWsaxjj1GxSXoJm1BjAholyUXjspV5WSq14cNMWJ3do0ZinHwyUaKp6bO5dM3htraqCuLGbTA4B2MkH2/bLDDzc3IIk/0e8/3tcZIZSzYtnfTCAigIgtmfYQPMGf8KTbdcHh9mI1MIHt8BF6NTLbmKvIysLELL036gDtcVH+3q8N6hlh6MDzwYI/HfmtEtE+4GQ2YmDJ8Mo0HEXc/7qoO4u21jcEXW9e90ac/b36jLZ6/8XN8nR49oGMGXn0oHK7AVi7o/vfrj/AVJc0XwtgPyBHmCTNQThxbIF8aLkajJHHROXKxp6JWm1iQ+Oir29zb3C5EEpFT33lE158MUmahbkafIyxPDcMsfJq2d5DR1vLSgraKv7KhbCa1qzjyR2VGiGlgsuiiXFj1KTUFz5XulKX6rk00lSjT8ivK6ukNjKA9L3yPf4zF3PBKssyJweibgAgzSZQ+AmAcOuNbADaxWae5mwOLCviykh/goHsUvmfVsAV3X2NZSXkI8eAajOz5K3t+wX8JtCmOD+vbLCkMqLLMCCHhaCKufgI0YpiGdp2jKuqXRgVulcv6ly/A9zP/pfJ4iW6XOmvOO3puotz8cNUaiiRLhZlz5XP1j458wtMIAzn2czj07/B9RNyxlxlG9qiua2iwiTh6HXQk13zhn6YaT0+mzJ5s6684ScjcFsvISf+SLHsBrwbnb94/ekdzrNFuBBk23Ryv2yQpC89242RDPIvjuPpiKYcKCF0gmFf1kOsfffqMMR15eZm52RWVLTqlHGa2oyjimai5UqrncYJhDi47Jo9ID5XsIM0Fy4MZkTF2ZaCCWYmNn1BqAEvTHAcUs5tbIQAbjRyWE7XLau8fTboeV2Y7zaBB95tiNB3U9BHoOQkHapfQ3b8SwTnD3N9DtfCIB3qlFJhiYh1qh8DBZSUCJc64fAdmV8P1bCBbDFg650PdS0dEF4/3WT5HlnT56rbjevpJWtSsbMrpLMcZi2jY3jxYFRh1EtDxCesB2UYq1JBPp3864rzmqNhRavreBkRVvsJk6fTDO4Cbu5ZYPkACjRKeYbWwXFRyHDPejyZgGjKMLlBqNSvMi611OpzrF8aBbohuBlmxHs9AEtJm7Qs7/cfM1ufRjbxcM7pM13zkEI6pAn8hpPq7ukIDk+Dg0VCY6tfOAb8JuaWuwbeMGycxVtosXXN0MQnB8gFPGMrCbAxTy93NPSfSXqc+oz2edys7Mwgxm/Hl6mVZEifZFTg6eHedPWOwO9t0pCd9b34QlKj/9/AH4OIt/1g6m4iPCkwIk24NL6mpri9taW3a5F8iEFi/vfVj+T+qfl344/qwHSAOo+NgG+g4w8hPQHjBR1FTOhLBrqEWuyBwNn7Tx5nR64E6+QQ1gIrl/KdhOJipzs7Hw/T5JWlOcW1gqvuRQsmgBIu027SwOO7xXOnsrRlZ9S9M/59BFVQWVxeWE6Gb5mY5bZ09I2vLdHCLSIlIjZWCQqFeuxCWqVNSUea7s/q0bkr4uN9+IyPT9USEqtZdMHZqxU7WbSOq4mHRUcqf58GXctfzXaLBstXylu9VGTubJVJ96R0mwf2x4IAYiUVl5ZXlT7dESIq26Pq1WAhYw+SYY/T3jHCJsbJKiLfFvfut5c+L2ESI/V6VSy1a9Dj1gH480cWhcmmE2InMUueoMtSF2/34GCHJOZRHYTzPEULuUsbnF4uL6smaFtKo0dW/8vsTwBNn+lISU/cmE0BaPu39g0NWBqtoAjuLu+27gOVlCJpgSPSooLz5W0gfDs0Ca97Y+Eqe9sTsRGbMsTVOvqcs8UqDMVmPkmVFIi94l2yV7HvDYIadd16arrGVITyCvBp6iVNKiiFrnMM/VzjDQx8HNfSeGlGMdza1Vh4hXj281XJfUFe4OUsnWGk2Y/T2G9bdumLHoPVFknZKmAaGXuHXqwXkSpGdT0tlyrvd+q0wRlOZx0AcMsmnl4fSaKnFVemVamfTuofdHfqogDmZkpmVKVEqFQiVzBoO1QTP8Vvgb/hxr124pcbCNCN4pw/6OxgNimC6zm6u37rMXqUT/wGkRVv4zkUjL24Y2wShPurCn+GR+G/Hb4bcgfS2pzY9wlkWmzo0Wj/2RC++JrzCT3X5J6lXiXrOzBlfXrpZzV0ncw6vPy8oynpWInzudW2xlGrzdRtr0xwPwan9drcjPziwkhEzGW11Yxy7nsenMB0r7YBpTwd+zfcf6HW41ce27y2N+uH7jU9cHnOcylJnzu2n0F9pCxSA7eyTAw1KnNu5YQEUMzIGh52FuFazk7plQanAOl8JQ3ZfsLzy2j82hvnihoayEH2JmsXir7dG9fYE1EY8f/QrfdQEvR6XOVKmRzhlauwnFUnEofDlyQFYTG6JOeNXuwTRg2C8QUQ3BRaocjSKHEG5kHXSZgL95TMBG6m9mJT9PqcG2JakOqBIybvU9unz5UkFajjILS/yJ3roOOaPt6B6aUhZ9yDt/z5NWoB/8yF246edjIWCIpZhROIeW8ouV2RpV9n5VQmaC6s2td4/u/1wkz8nI0iCDlzSagdajPuSFChBRE97gXBQMg/rA8O6zi7j15r8FfUy8dcH9MxiBDuZLTDaFFoE+v1CVzRFgQzWNTFAyKv4MyxiewBt5c8+e2mlWEVrpWxQCmt9w581vgO6MjIwsRdb6clrI1GHuOO6rjlGCji4YYpxYBxQPDNmxFHqCP/kzgQI/tA+NwlSofmZtULtDcRDcAB6Gk+0X4IsmI0utykSDuujw/XrIA8bxy5S5eQpcW2fTaK1AWPAHPHmvy2yGwTwIYCwpCENPUNMUdvEfqAGeQOR77QW+sAWGMjNAX5cxxQHJmDJXKO0M9BZ34lUYiv7EXx0F/S8rkb5AaP4KPr6HieUGjOJPk79EH5m/mHAqDSYWKbM0imxDZJChRMv00E8mUMVfNhHxZiOBRU1UbUBxKCF69dcV0Htx66kS7aXlsfGxMXICEfzcoGzvjBACllwu+EeWCnf0YNd7vnAb8Bkb3C5rqgwYNRh8/ZrKMZ3YBB3RR3Ykq4NVrinDyUiRa4hmZimRs552HhoKf/Ano+/QZDQSTV5+NLTRqzwQa4WxmFjCsPcwWoV+pjESpU+XhASlK0Jk+QEFdpmYOtg+S4fxabJUZrEeHIKhfOEOGM4sxwNs6WFdZixmJ2wOw1Aom599QdmVdSWQTF2RZr1/PYHKEAmpfB+0ehlahZaiUf7kY7DtBncC5PxEZBWGpoQ7byX9iLgbF5O7JVf6qs80ylov18GmAjiXhQNAmTXrCC20w9qWYm3LsbaJWFt/OBtKhbTZXfJotnanG33PbKj0ISYrqJB2+yseLVZudIPv2XWV3oRq5zebVN1ZVwPJlBVpFpxNpdimFM6m5WgFtknkTz4Cm25w+2aTZTiaHO6ylfQl9l05m3Rc0vBT+sNeWQu2aT1nkypDrcqaWU8L2eYK3Z/Z33n9Y5lJFPrbNRLWQH1THA6Hep9YmFSaqcmR5xiiecnlaBNq8y5AQ6DVmTyCOmB0gR90wt9dekK2lfUy0r3TP4vHXmTvUk3+Z82qvC91ccs5z7k1EegN+khBbcOBB33NwR0O5zwaDS3ca0OP+NYEGKKkgL0wrTQzO1uOe3h+UgUyQ+0+Bdi1NmeyHrViLf7QDn91xQOBrdMTMl1A6j5hG3msnJ1JoRZ+8dGyxqImoig/Ky9DhuY1b2MeGKG5aLSJYUNEl09V2ONrj56e/JmAbv4qFI4mIVOkQkOaQpvdyoOhEsbAbLDn1hBoMnOyMjQTLg0MU1L3af84Xn80m0AFte4449q4w5Fu9zu3rdKPmFxOBXGrHRu4xc2BF8xqvAmPSAod4pccrTxZ3FSoyM/KyMVm0BZoDcaD5ei7OUcjunyrQn+59uOjXmxHE/97jBrGaA5KQIObQprdy4IgB+eJ2bARhsA7TUaOGttxEdsRhaH2OvuEB4/ZKybkv5/7p/P6g9jdXNhcxGHjSjf5nd5c6UloX8EYExI+eRiFtOHoabbilpGe3lDlRQiP4UE/FZ/LunKPCR3HXKOY29qp2gdoKPPADr5jtzCxRkfwb8Zyv/HGv+mPYuOo4Ha7My4N253p1sAzW2t8CJNqKrjF9qJbg40L3eJ/bmu1F/FFH42imB+0Y7X3saz7tljWmi/WfOHA7ulL6uJeGhlAIhhALmawXewB5i8KNglKVTnZSSTGLD+UKxDdgyXckTxFDpqdQyMntBrpw2oUgc+KgFwXAVpsj6ajaGNpfXiLdyVGj4NA3ILN4C3uBDPAOMVEYF0r6/ZyurgdytMwn+jqj8E9F9Lufcyjxd6TbvVts6/2JpDveO7p7qUZ2dx8wBxswS6UxlmwUlCmyuYsmIUt8PjXgt1Y1m5I88IWOGALYv4vC24PWNCCI0df4HWFCm316vZusPOiG/3bbbkWd2Af6t5n3/MYNbuBWt80uXlujbUJ/XT3a89bXgSyDTDKz8rMTcuBtndYmhUOwpaQYstjoRXICPWgMLQIXZy+itzRP0/3fj/uDe6Rlrtxd3s2D6wNPr252pOYtY/afQwfasIo0eh3dj23Nlh9+v9f144Ao7xvulrf4rax5nTtLrbidI3BuiLQYnR+xiqSHY6Twg32M49dzqZS2jKkz9jy5yBv5IqSkBJJDod3OpdhEnMfB6rw9d+/msIENOH+TOD9Qc99gyaD4ZSHD0D31KuzQGlw9aXSmJzGAdyPhd7sX8ANpAhqT5vzpZ3NVjvpet+TG8s8Ccs9VNgJj9OeHeZedJtHu1mFO4EW/EFpM/kKpK/HbOEvwOrNUCSnvi60w6ViN1D3cafov/zrt3VghMSPpsKQl/Ssd2g6GE27f+v9NaAanmRwc2eqmTdpYQAMYb8/pAs/civQO1gCg9tcPdgjKM7IVSvy0VwNjToEKHNbPUa0kLN6yE6Apt1bB3OksJDfeUuV2SZLa0zrbRYne61K9JK8Mlrtf+ihjHvGx+Hbi8gAINnvbUksfBSv34MN4yD7ggc3R93ke3ozDgETDe4y+yuezd8ObcAo3r2LQv/M0YNYQZEqV60sQHMwg+j+P02w/r9NyMImNKSdauJMSBowwY8zIUgAdT8uIn3YWt2/2OM8NpHdT83S6qONePRUoCF14cdcS0OgeeBO/d1/M7rFiuwsVQ6hLUKpVMAv60Fv3UMksKGvLb2FhtcsI4Tu/VN0gWZbef0LsSOh7Q4XPVotPOgGvzMbKnAEjaugQtscrmFPuHx02rTCm9DWxVPXv7+FRtSsgCEX6cD7q8Bg622CyYynZqIPaAnmZiXjD4d3OJeEQC3wMbDt+gzviGJNVk6GTMhcA0L3dzaXx8awqyhUxi+qK2nOqS2R53LIuaARI+eyCZgDjTOuj+rxqQr/+cq9l5ffEnCYv2d94CavbZZ1ZrU2Zeun0Gf2XArsC5g/CQ1egkTWR6JOOJUGgeQ68J89Bb2m8B6/w2F3YDgdVOZc51t+6nEPCFqA0GRyU8ozjuPw7IMhui/7Zbz+vWwsFdJqe96jaTseYAFnN1f4EAuK8SGHS+7cwsymgDPrq3YS1koKFfMLDhU35tQSJbmcM2h2B7Z2EpqPrTX8Zu7dS3d+v/KOgBp+tLXvYt8dlnWba2zKTGfQp/bc4MydiAZhc23+NXfMdeA9fwr8xvBe37rwOzCUDi53rNtZfubpcdBpgsGajMwMlXoCNhcXTgTM2kUygTigmTeMP6U8oTh5TlySEUG+rD5XRhSp0zOzZPPfIYEjyrBBqWGGhX65fprAT9nAL35aRFikO6bZSrWjEcHo86ORyYaJaMlcCxIeAMEXAoOlz+YIL+PD3Y8QhYva3a32fR6NVu50k/9pc+w/eodWUKoeRc95cYkqgvy96lw5UZaRnpEpm/8HGmOFsh2Qb4RhgV+eP1aqAb3iZ8WE+TelIqx0CD8KmWw0RkvmYaWPsdLUe1iFI6YDllwTnzbD5EfowYp0YT67mMe0MEIq8UrU24hLxpF0+Zay2ZpNBE7Yu6iN6CSaiuYh/+8ro4545kdC1EuYBWsew4l8OY50DaHVIEsq/uKul8EXZ+ymD5nVzss3I4TObLsusx6PV+YCLjYPPggDg+i7SBRDl66sQMNVSwl4DmXUQq0OJg9bsIqRh8IxAw+Ba9xMAzj8CV+K5bjozeayXiwV/6ML6HvfQsROunltJxLmriOETv2zOA0iXv8OjHdhbc7nPdusPOijO/s2leH0IyinwtudL3u24BZt8OtdX44H1xK0G5sSCSJsikEUNqUEjeBMeQoZ1Fz0Ai1DFqgKDarF+FcUCtW4fLaBnZ/gSWEaHiw5xJfByBWb4gbDfLApPnSzaRsS5mFTGAnmEvNxfL9ne3hgzdZQaAiG4yGCLztQHX4PrCAKTXPEtZ795NrIXpfSCPD56yosqoXFRL4aA7gsMgtuKPTwGULGEMuahmWxgeU89i57n2r2ObGp3PtCBx3W5njJqxVntM1U7v78uLxYQluNFR1/wS/bXRqUG36xkw5rd7ri1UKgmVofCs7CkC8c2P2J42+yDRIh6ym1UafcsHb7D/dgfQ3MJfI1WWqlTBhFMr6MioJGQblKk6PI426F+A8PxIzvRhJ/2W/LulHBHTZn3JtsnOk2v3Nbqn0IXGguoaDl//cM740kPPmdCuiyueB9xMaJbvU7t6mGuyXNHobB7kO6zHaQ8Jh7zG1KdSP9juJhqSpbrcxHS3LocemIJ98p1eqhYfAVm+y8DQ1HjmjQkT0nfKpDIBhGXYfZpbCPgA8wjI951jDGGFf7D9k7PNjCXKLYITDsyxC+8ZfRFHsHv73DF7I0JlkwlN3NY01Ymgpe7L3adeOGjrXt6xoWT6dv+95xue00DfHRiBnI0PxISItHTQBIboDo4ycYfsXprFOXx3Pg044dFl1bOn/46xIYtoJ+tkqjxqX24FN0VLyetgLhuoYpAVwJr+KQ4iM7nLryadYxNKJzSqWh+eSXwSBye+hhqN2I+Mw2PhJi0pGMxiHrDZrEG4szk963wZCrT88T6DxQjJ6Au1iZoYlS07/ceP7q8k/5Ck1WpmbOTXovLkKHaQXUC7u/Vl+3fvWWXntu0pXJpwihOfsf3XtsM4+1Zc9QaKLWBBOaPagQTW0KPe5SEQp1sBgCIZ679JqnKMrMzCWEctZZ91D/Gl6/yyXKE9ajQVA9AZzRKHv6D7T1b3TiGDIltM/YjVQASt+C4rlHPLfE9YY1hXNzMT9AWjtEFSvVOHsQwqT+QbpH+nfw+iPYEJy3nM97tXG5bOepzRWexPdqKrzN5ZJnq7kHJk29A6TJJ2I2yY7mVlPpsupEkseq2QOUhRd5oufCJUdfcuua/1lChTqdZpMxoM9OYTcb6eIyaRQPzsAnClacgNDf33Qz14zkWZKsLIUyQ7YQ10/kJmQ5hwz/v07oj2TDqbBW+wueLTZcOj21ucqbWJqMLXW87DlQBPqdWs9l2P2o9/9T8JBNyGoOuQf0maMtT2oPtxhwohnbgcU8v7DJ7F7KvMfhohspBV1TM1J7Dj36H1FEWmaWPFOCh9j/IWslGuVuKPoP9AgquEWmuHrRTCYf40T9DvM3zKIqeWwW60V9GYNZ4R98GxwtS5EvOj2lOqTdqYzbf94AZ/igZ8xQTP3UmTgQOe73gItzA7afx179VhLipHqhi8bFyXn3JuJLEjKlcM3wWGCPEjHguqBL42tCml0q/bA4EfbH7ylDZmfgPlUvbaWrywayc6Phds/Dwe2ONTsNhcxDEDq0wNgWA7aSe8H1RSWbSYmiLHocLlzEnXfR8YS5VNRlZedsJhNFgc46yjugvrX1SH0Lt4TPJ8jfQybqQjbrjGxRAa7S1qCqSdUhzU4lAXABFxQrYNMzhsTJF/+HeA/oAyl6X7hN1ISN7HgkA5lBbf8GUXm/BxhRIjckgeXIG8KR4CPR6OFX6SPx9Yvx9pVtWgsNRstIJtnoaGtZeUF+roIoyI/fUyF7sAp8UAII0XJCeIQ9gWvp/wrcztpwVP+8WzOGtSa/s5tx3bLZFadJu8uYibjQzf5nNuDCC+y0q7HiKSTTDbLViaQBu2Cg97mFgL6LyfoA7KCfhwxstIWUqGsKaQ16GOWGwlxbktnIheEgVo9CN2Auv1SZnRNKIsswUjvPg0xXukoLfAscbUhmDtwQnNPyKZfHK0DP9JHxDvrCuk2kJ+JbzNm4hRBaYYmWWOLC/0oMxkVKSKv9OfeWgcrz7FZs+Uw5d+gSTvBuHIfaiGP9zxBO70I+BtlsrHc71jvLg1R80+uA9c7YTtrSF0w3kR6IbzV3w+ZvqixgaEPLi5dGX3W+S9BpMeBUwtaBNawf2ARW9T9rWHvMLe2c/l3GWr4Wq+KLvsIiwb/admBtM//VtrPAMSvgg/xsekcl0VFe1XFVzEzfTnJeLieBj/idNGfAnA3YV+Y+juWbLPDYM6wF9QXjDyvmmy+dMGHCcvNjmzrNj8ybQ8O0+bAOTQIeEgHvHe12YtUNi24Y8ydMBZNfYGQudzVUM+FHWridfa8Lk9h5PLad3USh73rQ3i60vNgVDaVhRST4uMN4K0KJFlJo2DHkeRxNLXBHJA3zosHTCQY7EzAIuVFoxWWU2oe8qu25rfF27oacjTDZkhC6sb/rXusfzGPuMgR1fHuPaYfp+ARkHYfIlGtg9TMk9sByoihPnauSoQXtTsh6EWrZhrYZyr185UGSDjQlR5mdrco1BBM1HK6A4Opi/6KdRZ4w4hK9HYYgHdhkAgJCaNk/WPcxW8Vjn0AXZXFy1UmrxouvboCw648yeSHmJWjeDdoR6W9EItuli47P61zauG4c/cjnd5fHDlPQaDQWUWjSnPrIUy4VITD1D5CC7CMY/eh43bbblRDuARLkIABz7vY8hgstmnGmtPPxgZ9AgEFIAA7IHJXj13K0CffU8fUwUQpm/OYzqqxDslQg9VJCrFL9JGgFf9vemmMyWMfMFwhZ3WJdmMGu5rH7mUIKtZv5wBK9vCyNOleMvovrRg7I06VyBrh2P9eafCqfzUwF184QW9v1Li6Gh2Ibw8qifnpw6dWxT2plpjIja9lZWmjeL8AV8384fDOhtENMfcBDrzArV1MgRkviT6A0pHGoQkNB3fOHVgWjKyYzajjUt3ur2dQ1mw3rY04GVIe9fvY7yHqA1nCXurPGX6eFBe/hGQ6POewqHjua6aWikvW0EhPo5++fE4lmxc4mtLQJu+o9suEXvq0Dx/w3alVWpkpNCOtxMliLo/Qu+4LHrmLtqPAkPe0eDLAb+AlIPxw5RSEeoY1F+uwLDPox/FIY1giKAhiNuUOWKpsQxr6CKdw/XVb6gQfpjB/FTEZTtKKZjAi/rJjJrPD4wPxHm84X5uG+2YGLBWtuCdAaGMEDU1xcM2pkrY3CLD8K7dA2IgHTuB1GsLVfMGRiKCFBxvWmLlvBA0+OjAqYH0Ag2I/U1BcTRDJ/8h2RKc4qRijDHKOwS0EQnPkNZsDk53Cem81VZY3toYXszuragZWYAXj0X4DRombWiPGk0FJbfGrJJGldRLdTaSgBDdwlInvwFYs+wnVBGWZHChyS2bSoGV1YSnH0LonU0NoEGIXDgq59hymgH1cX+LHt1BdHwd6I12iQJjMnJzPHEHz/wuR30o/guavQ6khIhQuatQRJkHg1wQ7CqKLOUeYSWjNEUCg7GuUjQzRL2hh9IvhwFBiBWS3EZkJbER5SCsxMWPlhXfDn7qzyZ49QX2wFsaGYs+dkaHJV2YbQ9RMkwGTsl3dYhUvbnrpxaCvahgnyrq0EOxoz2oFbtIW3YQgj4jYzGgcjGQ9u9mBcHgUjLzCeVjCKXfjFjc9t70oxHlqR1gO3fPIbXbD/xGODmWeUth4d+wS2jIQfirwx8Z+PwsZVRzX4Fe/Bw204psJrO+FUliozU5W1oAM3Ng9IXRgNw7nb96OpL7R2KP5VDhPKD0Kl3BbMt9HoupBmr6pAeI/NEUBQB06YmADgavUErlbdcN3vh//GfdUZw813xGCWMI/bQ+M7uE3hb/ZjkN0P4wYuxw1cDlyj/Q7xPyE/zAb4jDkqxm1RDK3AF2hvgR8FC/A3C75NYCzFgc6s5JZuVLI7qNhEvS86ONIr+OHBPjs9/QilAE3M10Mvcbk6lP0ZhzsCuaA0oWRf/v73N199uPYqO0OTwQ0aZig2eybXnNNZTx4bzyop7TVcvhzmJ1on2MY7E9pKHKgR/FW42BxrjKxMa0NP2BaHwUcYD2MgoJuZmZ2Rpc5QIx3ssD17XBdniJvcvUg8as0JpN83ud4C6dJv/YC0+dGRQCu0Zyl8Qq4yF37FQZWIG2EE1PiUuVX51CECHUKxyA49n4DtqsYMZMLAphO6GBwNYBlXUwawkdSeDvez3h2W3vQRr+NmpZ7EzBIqot31ok+bBT7kc3xTqRfxRS+QQr/gk3wY13+nk+ai+hm1we32xUFwGQbBBG46CXHTScosNKiTDj+gh1xhAr9MNTCdhAcKWi8Q2r6He2/AuEoXlrJiHhvAeFPIk68+rjmf2V7ELfDKQeICOtUqySzRmkCu02ErPxzpL8WFxIhpNbEdfiXR2HT9hzD7KJgQsJ2fOisKTQyxJkL37U0Ok0RY5Oa5yDKClU67xQm9Jw80S3qPl3RVyToelMP6bFhGqNRKlUa8oVQP99JbXTDGiAiIHYMrgKFz0fcz5h3a1x5eHtfa3Hn+6BkCNmDdc9fitDJx6uG9HbtL98J04P8Ao46CtVqhVimyCNj4VruKX3r08LX8NlxjZmpwjTmRTAI9qMF/c2A4NzanwnGYw2N0WCOKGQHDtbVfcvgprTdSfpXgWs/6B7CERWjufWS6a7s8JUCGeIOVNbXKasmfMNhz+rotG9DkwGCFKlwmHEuWR7CjuTu/NTCNx0xlR1PMcBiN5eXDNL4wHUhEwnCmyswIRn3VieAmvMYm6GDISIVJX79ewW+HinpgJBBUFjqlB4P5ohg1bNFjUvhqtGXgc7caTumJetZn6LFjcZS6CFCAHyK2oaFSUSwTrKLQz/zOt00wBVaIYTCkCoTTyS3kwN7SIzphggHGmqlTcQxPAiPRP9Dfb015BwZ47qz1bW89fKS1LeiItwwaRw8cO/TvsV34mOgVUqOrU7F38Bvowq+RujjpGPGYRYwZhUzhVz30PR/i0efx0Z7zgyYbRphGrwpeR4Axv/xkwbWi050wt0P5SEWg37CrvwkeHjx2sBPNKdpesLncHlNao1vRP0XcDvrg+fv4ElwffqaxNJwVftXbB7/izPArX5iACWcCVuwJwwzYYTANc605olfM9/COwkijHzJ9w1onNHLZvIoye1kQIvSCrj3f+0wCm2DtTZgPuguvolFFMqUApwW9ilvXX4ph0ORf0A6kMzd0l6X06Fi98tM/ld2UfLjpY2E6yxMNkW1GunxhSQRbErmcZIeyhSYkY2t04eJyknnTv5LyTA4N2SJZv6e2NVU2i79Ac80TeBLg32j9PVtmgZaYDDTTP/AkUheCYAIPvsBv1Mf7yWjqGVmlReHWI9sJmMP3/jHsp6CHXm/t7yJhFZzivN7MR+noiV4QPEETcMBM4As1EQ0RrNEOI6jCyKOGSaIoZg6OUVB/McJUMl/bil7wkVUkBnW9CFzzVKNh3Yqu4iMVhv/8WApLYaNYOI6cRk7gotKIi3Q3mIgr14nco2+wlDNYykQs5RlWNpEvHE/uAxHTDiN1YTXM5bFlMJHaQRpj4JgHptzs6vzbZ2NiWmUNINQr8VvHPZJ5MVR+vFdS0iQTzsYnD5/JtZgByFg/UTNzGF5Q0e0Rx0J70Dw4S2NSBte0h/RUKYqUZHHo+tkzQ6OVynipaPd+ROqJmpPLqw62Sl5ebb50Vnbi9DkYcfJv2MaY0GgWd6WiL8ImxjXex1AYCKuZOFiuiwF8EqxijuF24DHrAikQ3+TDsmKY+g4SxDgUZ3xES/Kl15B4swCZxKEVJihRjPbB1OmwbK/0r8FLcubchoViWPvm8r1sKYhHP0p6sQ2ZitHqWVu/PyAVGpPpMJw1ws5YYz293Oi8zI1WPGRFr9ggC1L0cQM3BNGkL0aolzXCr/kCHJGH+ULc+TU4V43AvR+Oz83DBrJDRnPdhSahz/yYQOd97pIZzt2/yUCBj5Rj+35ZDDMunc6v7pWqOJDgFOs+MCd5/QZsPoUmLCPZs/8DHpxR98zJAbT4Zk83+wu25xskoAkCUewyUiCKYeV8IYdyh/EAmcQh0kP8UgIzefAQo9IXkSCl8WTKIwlOtZL3sADmoqlrSWjU6qLRAkYXFVPK8hpljeTPZ85zLMlIhSpCxklbGIFZCJaJ22XQgLgZt3BQ9kL2TJIVQiNm93xRPI6mSYIvQkZIbSNlol5LMkKhipQOGFM3cLIuHPh2Mo8ZNZNEgwdvI7/9SCbchzNjME6CO0Goy06D2TzYxepTRd3XCn6QwJLnxkgnR6Y1RvqMMR+RCTMnobWSLRtzi5xlIXjUR3c/iPldAsmwFae6THBFBC4YuuYujYhy4CQPXRCB868BBhH9fZEG58D4KUxgxsBkUSQ4j4ZfnwpEncihEPTRRHCUgAs2UQrl4DgWrBHmtmgEGo/MQvGAFwXDTWTM9Xcnc+sfCkm2Ah5dU67Dd/h/8SVc50xC8zbioBXJMIbADYzDydwCXG+cZupgCg+eHKSKKguP1cHQmo/N1U9VxAtcGU9hM/nZ2+ZqZkjQhRBkshrp3Nn8ZI8sVbA52tcuemPonF2TI/wIxoNZQY3jI52tJ+48vNL21/mjB1NLsHP/rLAhMYt0x70Ry7y4SuVu1AMJP6khra9XDJYCELrCCGQ/c3nobmdp3RS9mo4LpRckb8sd7GVolxKNNkXjxaKeRVcWgz7OI/cu13c1yZKBpkQ9pit3uTh7V5+686IW+HIpbkZdhve3Lu6gGTjMp/PYIPYK5Z2wcr9DEqJj5tvbrCS2LY4YiwaJ0Y5f0XLc2BtAB3fqKjC1MUKTF6923uYnTeFnnizvrWtoOX6h5kNee8YpdV0OsVi7nJrvO2OSMSaP9/45/8O9v49MWILD5sXWCDj4DGSvDKAAo6AXjEX6YCKKgoLRou7UpjsHb0twfgsohul3tvXMyudgvuda/sX222IQoQ0F41YuSUpyksL4xZSyolR5WPKiO9TNfmPECtkW/tzBV3BGfX07wsJsQfSaYPaA0R6uyxgLXOFALYcsi3GCwz1IaN2052ASX7iExN68Bl2DrzoNOFuTX3VG4ZdRsBnGf/16Cb8dIgqHlR+pTFTFpWs1rNAThTIzcfpeoQc8vqg1E6px+t6i0mPstXbIWDA+HBFm87jkLcPJW8m/8EoDRl3i67BZIFyNeXgCGEMayHiTSfzxx28Z3HjNwO5WY78HmYidTIr+QXJmO+UZsMvdqy6g/XhlU1NjeJOLDLLRBKrj0JHWjl11Xp6B+NvDAe0DIbn/NcThFL4axvOgmjlPoXl8sEKqTbFeFqFrDGN27NkU7kjg/FNyNK+z5AzxuaFLcUKCSft42C/o6pYbN8iKt+c5l/hzGX5Pd8SNmL7Qnz3PbSrAPElFY2FoDIrTi4Q4PGLiIvjCfX/ClJdg9NGA+R2mopEwCwPlE+ilRB/vFdw9dkv8BxrSjcTz5u313yStm6dX3nuj8KLkt5Ohnr6OPoiULZ/1K1/06uOvUTYe2/2QrunykhJnmd8MvaArj/c+kcA0WHIcRj5YfGJKjkxoRhrgwTYGN5mRKIolmdlUyoyDDtPEmKQYMZfQSgE2LV1P1DWDNCNv3TaFKQM/d38Fxq/c8Cm7dJgf2HJKtEfHKXVPoINEFKBjG9/WkiqbyZ+b0WP+j+TT5b63WTJRYIIvt0nv/5voowkzSNzEce8hFgNdJhjzmLEQQx27mz7+lKzKpsK5YjcBM/lBXcG3o9t9fnW8vLAAm5COqTcf132xeuEQi4y1l3DL4uxfH8FY1xtBI0Yi94Hsv5ixoMBdi5MSc14bh+L4aFjSovkxOPeXYAA80ZZfdVj24ETJZ5gs5gJ5C4zQhbnsSh5cYzZSBTuqphRuv4MiaNDl34eo2t+LLhadNVTxFYsy1ij/H8q+O7CJY/lfgC3Jayzb7J2LvJLlXjCdEHpM6C2hQ2ghlFBCCITeRXMDm2p6MST00DumCEILJSH0AAFCC73jOXlPzm/2ZBuT5L3v+/3xXrC0Ozu7O/OZmdvPrdrN5SODgOl7Kcc9eVN9I959VLvhTcd2CE7Rjzsy6vC4bXXh2yD8opt63BOC9PNgRMa5ab+m/xosLGoM1jVf4XynIGoOE44TCCNlGMbHoKInEA+/4sPgKx6N80InEhiy0FIMXTkBfkAMUZLGy5iYxN2D7lCdYz7HP8L0z5freRNeB3y4J9QKFRellO5y++H9HX8+f7K9zAfco0XdmpqzthIPGCbjuCPEuAHKpzKMUFtpC7RYPSrG4z2HwdeYQT4FMhEj1zjE4YWQQJ8o0jE5Xd9t9dFvMLjIID2Gz6F2OHjyoCqNe3/aIzRVT69Pvi1+hyajTXrTBmb1GcQblGwP+uR49q9X7+ytUzq8Xf0qrRtuuyNwUZNfDOMpgmIHkGT7gC8nfBYSXxMrr9Bnab9cBF2IY+OE8d+HrgaD58IvO2Q2IhjRPaHJhRMLFqzTptIScUepLaZRO0XGGbTEJTKqxzCO9cSa/iiub1/l1xKwj8+Ud8w8tsyx5/SPB25fRq0jFVsQr6j/kGdP6DPus/Zkn31jHOwL4tX00FOd5zlzfPrEKeaRbaK5x2CrKXPY8mHKxeFZuBTVMB8PwqgVhLbfVanHB8sQAn31UH4BlHgGdc1Qmxd7ySsuseJWhhjoRj7cwMuN5B4x/GMzrw26aKg0xpr+QC6/vPuVp+b72278udwKgWnyn0O21Shvjuteq/xQq5jYCVS9u3KzBHTHeVXT/wzFlqxdunHJBrS9Jf2yvlzy9S9cFwSJet4RsqFtY9Jj1NfBqfrRa4ZuHrG22asgXkcP7fkaT1NtAqPcO90MkXa7swGvLSOszhSgursVgmpnHm2gI1SM2EprNLejBjpE6ShSeajzBraiFsOx+yCxwve1FRa2uUA/5pteE3qEfDBg4/FQDPbRvJuBmy43AfOR4/OztljTRe6lV1pjbyOaaQ1E5BqYQ+caBXJG1SDOOXpU7O27r5o6G1swKzsklCuOMUAgfmtNuSjMzmpo2VlLvWnKS2j56keRGdzAvv1RKbiB7q02M0zZe7QK4bb9PLBv/9TkQaFQj5/megOc5h/K6UuXpC8PuXhjaJ0GtQcnfjMifdqoUBRVaxhsfwWJ2q5GorivIQptn26CHeUIHa6chAaYnKnH0R3Uk7BZk5IVcunm0DqhdFNrYnUrA3VwjkvdvUso5cqRaI/84bBhayKSKA8wP4Jg0BWDWYq9BOxAWJm3dueC4yFQ/HCLOpmhfGUCfK+vOb5um+iQTz+fP6d/6NBozxHbT4if1emIgdIA9SEhHqy8e9N6Y4Z01lIXREtMJ31zJqDuNrTlARBJh8Fm3KCxVw10Jy+z+FVFiApBW7XcQYioFwYevAq3hlfjsYNCq+vpABiIkHkcmyr2p3J8nwd3H229/+Du5vLlEnpWqKxFvIH3oNr9YjABC+OJIuq9TZHnLZy1YPaiVUcW79u27rvl6+dlZ/yYHsQHQbhy0DCzXb0ZH4bwKTXqVKp854srEzAN6zd50LgRI7v1Gdn66/r2IeOGjRlpVD6Gk3IDfdUPVv949NKK22uWp6V8H2qC00DRJUsVU2SogEVYpFSe+VHiLH7dGU+UcRYl1XIVs1ulDAtoQKTdLHA+UVfjnpXNW0OghmH9wmXzzAtGTq9jdelY0HFSxgKPcN3iRfmWCJEPcf2qWqQfmF8DorzMll0NsWuS6DrpY6I+Z34rySeWpwhGnUASw+CEI8GoDXXpvwylZ/IhUvvpvsd7nkAboMfF+V8diHigdXzKwuoQpQFRnzH/xqQ6i/+B7HgJtbAZM/cmv4OlrtbsmV3ytNM8u2j9mQXbu6zqX7L4wHiVVHtTHopvf7XrXb9z4lccGzRkko1Iu7pJxbPo+G6iKx2XVdj3YDfms4CIL0yXCQuWtdt4tWlVhsg32qhX//OsVM5MF0nDtxdzYGZ+tyYQeeNdN2ZZQJhxKGn8+s4r+F7oZZtIpN91UnE7VbV52MU81Ics/gP0WtyQsI+IPnc3USzMdJco68X1NszkEPfdtLV0s5pg8G8YqiXwaG5RykADXkz8aEykJNE3LHARcXmilv2Flp2KaEmf8P3MUFXQe1CrqBekOzR4g9m6DjvGYtcL/3mC9IHamhnsBFalyrx0Nab/iGzdsWK1Efv4NyExuNZvoIOQGn4ft1/yonksoDeBHn+Xwxe5qsvUxYJULNjydv+8BcpZ8U/TFbHeRowSKCJiGZFW0RxnB+c9pq9LXFVYRDZZ0315zxnoNZ4GmsuMo4iriZ7mMNs5YmJBPxMEC3qKhV8h0kX69qWzkcyCaxB1OETm9SY/WYpMw6lWUI/JcOAlP6DnvXiqTF8zw33C4u+SJ7ufQtt8g/wIgt+8b5AvWKnvCKOriKajdu3sApjutvb3NV3dY3kvYxgG5mKuJgah4XT1L2YYRVjUTwSLUtQzrD+RchIlXRb9IatAWRpky0P7s9lcxVzVWMmthLZMZNHjCD2cyKJKib9+Kf0j724Vf/uhFpfBBF2EGipEM2s1IlV96TTLTH5MYD/UPgTjpsE5oxqrd9a7LquxdeGicx5RvM+r5fhyAQ3QB0y3RffnzFKWSNelLKZ/RHhmXWho2EdcFV2dWaleuLax2wjUZLbTRIzB4n4lUNKJG/iMmdcRZ8VsGZZjUcBK/kmYYZi4Scl0urkFA0y4HcpcZdEuAkbnx3KGhXk1IM4q22UnJeoQCF2AXusq7fJnJAnHsJ4j8BmLthBoClFLRcfQieK3To3OGjL9i3kcLtSrvOtjmZc0UM6sdvS28+htWr/BEDVMm8efBd2gaDfKXZHqttylxKR0AZ8XzKagP9YlEiZmYtZKafEzg7+r55nHeYIfmXbj3yw6myj9NOm3wGTTpDN6vegq0SfqLvWgOpSY0P6rv3HPQbFapuIUIPQ8kzbhnLOZ6Rz6Nj+uXmD6EzjbqIPkbFHIvpIP2czvgbYxwczcluRDdn9pBr3+AufD5E9xuLzviIsIpGYBwSSrnaUISn+JLW/kIzWLqU9o3lvm+RIh5zBRnQKq3Yh7m5X8jHzR21KIuM4KFgoa/vAKRJ0KkfuZx3WSYcnrQ1RFYDB8e3UreCPMZ7wPNP3oVQ1o9IgWhIWMJPQ+oyvIkwqEHxcYo0HCH2B6AqbBAhRY3C1CH+sEKjypZeH+Bgq6J3mnCF8pAOGZ3Y0IoMuHBPwAMYHFNyDbihr59f9k5PwH2amzGM6DS+bJdaEyWjtknud70NoxrC1lMfdIcoEZS3/iYl1zG/JlYcj0sbMix8KgOCmw5EfMMIIMLWrKeW5Tpm8dBbZMcx31CfOqTtQ01VezZIVqV77i5pqgvMhsMB4H4so+YcYTRP3K+au2waPB92cRlYNYyEMiXZGyoAaBLcRVnMlmVFYJwfxEzDkRos5pTU6jcwbgxls7EVewy4v57EMziv+GQN98SX0sp7SG96UW+bJwjRwaqD3OFlHWdFII7AURm9BaPmExuA6Bo4gyl6iv0Ql9DqA8c2UC9ZjtPrkLlhioP4qFJBFpdDdJ0onQGGYn9EAWn0WYbx5xGWQRJ0kUEV+RVsKobxHxC6JCGywfo7Zo6jwqUKeBqxbz+4SYGr49nQPr85v1hsgf3m+mvlV3M88PiAmGXoAvwbQPLS4I6teHUCz5oqQL9A2249+IxeSbIErZnIE+we+o2bk7ce3HolwR05rjFCkrdYK4Q5pbNIYve+5sUn1lk9e/QA6ZZaUXlPOa39Z+ixmU6TKL4uSqUIeHQhwu5Gc0RwyWpg3WHwebali/eFleB5KI4YpvV39hnpVR0XIWXF3fn92KYvFUK84iXZCyED68lhNXR2ZrShbPWDxz0UyjCFxPmMdZ4vpEjxNZ/OoVNIOvzSYWcku8sO7eoS8hePffd+hVXkVmeoVrLGJPE20waLERo1D9nyBwMq7LPakFfSnGo3n8E1c55vE1dlKmyCxgPVnXa33XrO57FgaVwZyChY0gUffO3l35YvVdKAGms+kWTFNDFkP9JQ/WgyUBZeUmSqj9BhvzLkX4MAMNymK2QBGD+CoXxv9WIkCxoM8J9bOzcBdRSoEPRBQ4aPxgjEIsbALh9yINi6/PuPPYrMZyk+aubaD4PWBboKaxFniq7SDUeT4vheTVgnCn0l5YfWUw/a45KEr5W5xRem+VeQrXcRPo+DEIVf5kRigaduqD6bd8X2VRx4j02r7I8pmlSOhRvlov8zHcE5UJ5qSTRVaTwOMfMag3C5/sjkHMdpLgqnJoWon5nhI3B56S+TgD/Yt76hktq0lYffldOFK7QUm9SQtIyzQhWkBCIShiMByTVStELVOqsvgHBB7AeDKb+fQlFdWqG/VZ8+bPNs/53mKFFco6bQz4+xjD5bpiiKrnsTDPmXNci15hNUT0uqDshVVa0DqtBa0LiwaesNAnXyonZT6IFzcsOjzr+M9mVeKm3K8JNLz78NVWCEFLBE/eHpfxC+ZzTbzyo2ksghyUgc/WVLJocc7vGlmD7hiJ8EV6WLcMWPP1ur5Xd/x4IouZv8YYJKEvNX5zZvXyrIUssjGZrRzStHWHRJl/ULkcj+tp3cQCwsmRrF4b+VjSZFu/w9kbVn63mEVLBRGzE5huoe9oIfM2hJ4SIVP5Cnc7jcVcITwclayPZqLehHBmakBEEJUp17GSfbVY8Ygb7/E5VrtlWrjMojPI7jOboRKWRcNB4K9pIZQqVYjEV+hugcVUYcE7NBhGOx5C8kH4iYiz6O8IJ9OISxJADHWxgNSJNkBOQRWwldZaPsWWFxnBnX0qmvZ0VZFhGKOhhB/W02tMqiDCzU7RFbwmsohEci4fmUV4RhCnz/gHvCb3YpaNIssqAuYmTZ8CKH8tNaLPhUYghokpAucPGQsjGpYzn5XE5VUA4AKCfTR9CwH4bVEhlYuCcAutYSEEv9fQZSiA4SEXz4DxEXiNex+IH9GOou19XoHHcC+ISWA+GYTbECT3GVbNX8KMkwl/nI/K4dpA18H0DpYvSISuEwLO4WDqLGaYROgPrJRUAMcGMN4GY7/3Efm1Tmpmx/xB9Hut4xZeS6BtZfd/uIxjz2FGMy6vnR/LB2eBrK+0xRKwqi2WMR9LYRIQ8YNKaxA1CpDrOiqB2EVVPriSge6bkZ1+4GAhfhmpCt0BY2PcBvjU+JpH8GKcQDF+XACZy7MIkMFmMD4Hr4wCLMtPNvrCeBa4j8AO5aVM/+TVyhno5Vnbpu/caVYDuC+T/TAJgSoX3gLdC5WNfaF4DC/OBRGvJvrAHwLvTALq7jIWSQqBjgUsFX/0ERCmGJTVMnU6uD9CPSYprB/Bv+CTu4/EOx7hxu7MY4WGKVPRl4wHiRutmrOAs/lo5QZO+tQuEAtzZfjGOQCrIzs3oa6P7czzDa7Cazu0ePgIim+EaGN/ZutQgFImpQQYr4NXaiE6XaLrCtBJYJOGTJc0ZKoUb6A7Z29O37bTDU3phF6Czs8egfda+MAY97x6DDc+b1KIT9+Dv3hptxiOEIGTTZAczPw9gVR+X+YH+B3un1sT/NWuMNCwRpR588bMaGY1oYM/ZGFYxD+EGJjEYi4T6Ra6PmuOmT1sIvyAOlLGv2O/Fzs2CYPYFma9TS5DLAyE0pIiSYyZxKXi38i8Bb/EfXJrgY/aG/wMLHgpmTt6RgMrivBg3l/gtnjeIr+jhJHgy/wvkpM44GSIl1SJsFLnCd+CMYL560m8xcTCKpDDaHj9wJsFryC/YssRUJpHYTatak8zWHtC/9IpwwnfqSZojzNKzsIBYsaTPe5uYCcPgR0D6SD2IyBJB7PowSyt30GH6HdMjWWkBaHjs1jISsIimxTpeRYYL4FjxoHUEUo7y1m0fq7E/H7aeIZxmOH9TFaKTumW+2C5CSwaYjJB6g3juA5KVwB/af1PUttI2vg288U6w9MPBvL2MrfyX5i+B1G/ucwMgwm/pobItE035vkzocU9lJRGMowTv/JIjTYm+ROa5aXMxqkFywiQPl9hqoQunKWnecwnUpjmhRwwi8/5GVkNw9hpoHlKWy18PtEvWzifBfmQ8mrbrfpluXeIksI7yh+rbS8YTPAIN2JSO4FWMTawQWXcCAd9wKiDwFz+tcyjuJK/mQ2uGVYsXJRpnjsKN5Ne6c2Py8qnZG7GnFnmpYOmf2bVwOjNaSGPRbQhynoLwmU8Z4hFTkylhCXl8WgCk9xi7+WL7YBiFwixwkao6xC/yaQDIm8zHiqwx4+hNlpyvPQGs0TNQtRmMn0CG4hrrN60HAJQawpDRVJlh3DQQ/hF8VwHPJ0JsuKr58WH8P7DGlrBNsVzAxjmwSD4xKwu0YMvz5I5GD5Nap7aLHlpQtDAWTMnzQmZv3Tx9A2h0GUhdFoMgfMnr5u0K3lDZTuX7LWTjHDAsDhzHuYf46Z/alUscNP92HAf865CMGiKX1O1vcTBM+x0np2ZMe37xQ7RhG6yK1YiPvKqQlwhrs6ycpIPxTrwmauj3oQO1QqCy4C+B9AeYH4KPqWwzo2qDbZXECYqx2kOOtfx3FlTVnz09IyjxtiKI5pZd+9PS90TuipnJgSBl1ldqAezcL7PDCkta6W1CllW1rP/7OkT54XM/27ujP2hdIMDys6Gj2ZBtdkpG6ZsT95adkpc8oepRjAbls9fOEfMqLVVMWM2RscRHA4+z5tPYH0Z4irhMsp8ixMzbvX0c8OK+Qtxr8ZOb2E11X66//HOpxuY10SC4T7iYwh9DKFi9ndm0HsDWZAvBp6B/DihDwdC5GyoNRM+ms08+xB6Z+BLpl9FFAa9ZfyS2SoQem8zM2Cqb3BRWdnZTd3JU5wdn6qn9iu7YIKrgd5U/XllKL6SWX4hXcAyA0Ira88mt1ySgux06yrwcjaWqdcaRqcR6mF7f7hi4UWG8yiuDbe1lTZcgsssQ+c+vDNPP6X/gxkyyUPPcbHl0rqG7IPOMH6zhbbQs5DvSSMojohQfKPYZ+UzS7N3O33cRk9103b6/i2x05duiZ3Gj3Cnq7vqytxbTQRvA4/kGTJEZimJw3DbVVc3kfyewoJesxzc7TL/m0hXCfWArFKRHIdp3n2DeUwjHawJVdSw9fpl8+az8PXkM6vShreVm6php9DDd7NorIO+BdtrsPFgsUmRErPTsm77XGpnkiehXe0scDFxkcoWWsYOPcTe9ytD+Fn1qsxL8NLcl7cfZd3UP7vDil7Mm5MLB2tBifog912+cdO+jZuMvGYmj4CSF1nJ9mSxGwxyoBwUy9LGDoK4FtrwODsuQax0LEsq5kdP3sqfpKbBpVtCA/U6anCqG3xQoMFmXEN6qgWLvCKWYOfPG6CCVfwdUpusABk+wsR1gHj83gQCbkPwcea7kUgBT5ylZTis574TePthidb9qftTN6Qa14JpKu5qZ7PaUH+L75D5HUPfpK4prVNXxAYNmTljlWV+1sLpO0MhYQGEL3wyJ/mHKTuSN7abkjg5fJIRlhuWzUE3mWuf3tGqrIQ3shrbEq46t5K8GLApkUe1x4SaJ8sLwFQP4v9oh1UnzrcUiwwi0kKHlKWj6x1MXknoNUfnydz0TSProdQDQrE1T6blwAdmtZH+Ce8l856Gz5Pbpn6WtowXCxozc0bS7JCFyxdO3xsKpeeCZd7TOUmbknYkbfg8+aNJCZONEK/MtCiKpZNVmQaZMvo5v9sS5qJirnpoUlOOsoCvtZpvNvOuTuBTCOe+EHgRzHvBdhiisGIIl+5UlmJTpEgdvTeEWcqh1w7hjTG7GqJsQ78cwjNaQiLzHoN+PIRFH8OPtjOvX4mrkctfpvd2M3OA9lHseeI26cfMO5Zg7hfI/SHyMAuiRDo7UGqkk/Q6+uiFtgB/DoQUQi8PdLYk4iMjZvlXX6iZYDPgnxB1lCdcJq5yqoN5hWLqeaxAYBKYumnygh04T03SEoeQ1MUhJOFHQtLXDrekdY58SVhgnXZWwWT5LcKUbgbQcAhaDL41/7zXTjyMiOMhYot4GAYqVLSxUfpYR0+6FV31gknxaJsvoNJcCJr1as5Y8AxqOaXqlMRkI3gals6Zz/yjiDITFsjYha9qCR20lcLZrBc6nBoIcUc5LroyL5rwX1210Jb7sMAzaMsDd/28EcqiLfdJA53MAkoQrThbFGrKggAlU0SzYRjN/PB/ooSIfRfOBnL7BHc4WwGGRTAlP5x58s0yf2jolPxJSsuU5fFB386cOWluyOLVi2YcCoWK86HXEkhYmLJu0u4pGypP4HVG18YpbDYsnovl9OyxIpy1gueuY0QQhE8y3+GYzqL9BLCQR0RaQg8+cSbKzLMFVl28pUxvMn0CZlB8EHF94urEArYSEcXaQGAZ8NwBwW97iyetUVgDgj+EgSfqv9BOs+05zlqyYtY3HBs5sql1R9rBtF2pxlXgORssUMysrhY8+WEyvWbnrQwpn9ZJaxmyPM5zELO0JsvnZOwKRQHw4UxoNRsaz03elLQ1eQvXJ/FiSeUxilERmLQo1saqNMAsWn+R0P12ZsnWjH8DC/AkEAURrVElLwjLQccMQK3+tEm6FvR5C0azsRI6CyG8ncxDDakNE6e2CqFY9Hmlis/VioQ+7+ZqjJVjTDWiFx2sJ0UyFkx2aUtVESKrFq7Wz4n0hqNgvehTh7Zk2oL97sAVwy9dNfNqMY87+Q4DJVhcANF+mAjeWs5Ps0A9iIwuFHfs/xYXr2YzLxu6ym4IKg3G41DiLEoZA7bnEIrlmJBSjY4u3MIQ/olMs5lVJXQslJ0FnWZA49lJW5K2JG+LmcJLpCTggpq0kNkAxjHzIaIWV39XBhAB6lWg2IKig8RDXCP3mmItTUoS6UyiVNyGqr0/2lOHNtzvjv97PA/0uxtZ/JyrpsxMO8nen3+AsqGpUEzmGZxUiGcle5BQrHFKodeVKoZFBMPIzN5imfNClDnlXOlybm0oxV/AVP0yFvKKjEWTqMYPc2/8IGsulLGMzWhtrY0fdNJSr+FgOgElwI9Z75B2ILgmIU+hNNy3UC5KGgoPeJrME3lbLLxq4dpjemZYxALLko7WqvixDN76xXNYyG3S0ko5r8YfumscrFzOsoCLBIIhciKLb0eO5hcuLrtYnxx3DeJyMKkeoW+zmPc3mB5nMfKN9pdxD8EmfICawOjs/PRewsx6PJPrkg4sNoGwKMx0uE5Lq3PsSg/xB6/Lf8pdjGZwFqPiYgS3LAjNAlsPsB3H7PkBfaKl9VbeT+Z1uJ0F1CMcrcmwKJNJ6zCHqIyf+oBevyxzQaY5c9wlC31zhZ/8W5IPF1GNNPEMvRbm5GHwgagutxAWvVV7RlSWRVRE3Wpp1aPzrrJeVhYQ7qtYeFl+lGP6+kZ57c58+Y9QVo8VpfWeCJs7EOhGu+tBzObD0KIqakWl1yjiNMJYecX92WhqnmbXWBR2U197QsKYFlZXPPdj0duIKCgRJn2hRr6EGBZNiJTz3vjhfDe/LepKHDhcjCq26Bl2+gg8RXEJCTifcKjII3GT8nSSp+6OBWtLZvqAxPJ98XpR7JG1uGLP9OLjOBk3OXAA+cMtoZR2jlH75M7Nmgwz2KS/Eulfdud1ZYucdW0u+F43u0ZwT+WqvsfESuO6WV2x3JcFLiEG+lcifM5oBJaUf6Bku1tyyHgC3qvuMdshcujYWk2mV3716hAqVeCno5hUE/O6YwasXdVgkJbdWGJRPuCn7hlEG5QiatrY5aTC9fovN15r93zwvWVXOm++lq8vVqrQZenKpw3dhaoRKlbEQnXDdql1Y9r0thiiBv8jFvrraevbbfkgvviU4Tn4zZwLnqETHntOKFM6rWnIT1j79zfQpq9w87y0EZvfVY18RUHl2vSVVrmuf1hQuUIgs7ZDO39vYwL5btVTq2VdSlvMjhVP3KFAXG8lEnzxQxbTmmgO0E7r7EKPElaO3/+s1CyUUhV3r6rYViUcDbQppoRKHfxI2JHDeVNZJC+5OAfV1Jldo7D9dX3XSRXHdxS74KOExafp0cjnCSOfnTRjwnTrnJeKTdwdICra17izKFCUtFoZihIxhxU1bd7/JZeb9HzQ6Phqlcxx4FUOvsfyFlaD8c+ndxJ+50MWhaLv4SzESGof/lzGb+ud6dWlc+OevB6v03Dr3lCat+eXLVDHamKxs4hSCWrzyppl36JP3ltCPdq2URySbMDg9ISfBL1YCXQHnxm4WmmIBHshag6UVkZaJIluf+rcJHNfAx0Dr/Tp1cdWHduam8fyMhPiUln0cEKH7J9+avah6Ua1FEQpVmzG4poRY9KXLZNSQ5Y/nQ2Bqa+NkHBIptvVo7w2QkZtPhuinA/VT7Tk4SdmakjgJItZQKSjUgo9w/wnkq+U/dqD//U4JPPYgckaM9rRUQ30mtMgAKAZmNIhoPFL9N2IRDIVopJZ0DkinbNLKTp62o7pRB/mA4SetLOwFMLLKX/IHJdvrR0UfefJjcZ3tfK6Y3nQpPKpzPaGLJg3fW0oXWd3zDw546dZRv4RVhVX7dDUQH9DB6tHRqYOT/08dcGtWffTHhghIltWR/KG3AQNuQfOxBdnIrKGfcz3Ny1rWA7hsyAOQ4M7a0Dn1s2g0I1ZR5IvlWkyN8BrQ9rgpK6TxGX/M3KnIhoZaM4MiMf/b8E8MI1+NYOZZNKTeTwhcMG9QFom7jsT4m9qD3mNdoQcOh/LsVaEzrEzzzhCF+jmjJ/5uZV5liDMqxdxVVTWaKvYyl6wjB3sBeu41Y4L6Q7QS6DEVCDR4BUJBrD21oL0HAhHBO0NxpNalL67WaprpCtmgM55UBO57iyK7Dex3sQuVjprxvgUvtUelcqCjeTkjBMZe6YbeVmHgd5J4RFfN6xfxyyCsJU+mtEQovV01WYWgun3qrMs7DdCV2zGlSwBDcURYIp+NRGdTr4Xy00YXk1HQF8aPGJzoFtzCxan4UMg9qnqj6mmnabbnzg3aru73g4peu4xLC411UrP2GtMjp5SJmVp6SCsQ46QOfNnT88K3TR9fcb6dKMqiSXfYFcsBrrIvifj3MzT08WvcqR9MzhlaMiynFngkWN+ukdWT/EE3OcEPhhCnZfFgVodCHeq7QlsBq9VQOKw0JdQoyFgGwSxHd4kQ2glodY6B93teODcp6l1wcFCamKS79iYsTF9XbqR90RU6GfYNe2XjF8yjHSvYxJ4eNLtDhadRVS0ub0OHNQLEobr6Z7EDvrcD8nyjZuZfwmCMpmsI3ACAmEseukJiEpye2ks7VPgpVeEl9YeX3tMa95wbNiUCikseh2hDw7PPD7rMDppGK5zguHZ7Huzzs4y0g6jobhn2ogPJo4KWYau6p/6XLhqfloP1Zn/YjJDc6yd9GpRv7yEgwyY0mJCV+tk3taWXIl5rMEJMuM4xGwD3QmvhI/+DLYIXJ8PhIdOhCi3oG10QaFzZr7nm9fQNT+bWNeOrtnCznVJ5VNYZA6hF4/MODnDgRZVEV3rQwPNPjcddLOuzhwHXkEpfXok9wpZdHf2o7Rnwi+Z11v3Y3yIYKSv5osbIGpSEV+8r7GCcP2joI9MsVD190AMxPQKE/RC32Qe2zGRszGv3gRwRZ9lOTFJweQdwYYGatn7zILpXNce6FesJNJz3s4ZyMIXkX8szCN7wcr8jp5I3Fl8P00Wpu7j38ligdVEa7hMlGG8g4y28NSu1j2l532cn/0vkmHwdjBDyQpQDMqiHx+FqNnaI9VQMWFpD72m9IfFmJmrjZVd2j7+jvvYd0INFJpmSIrnDSbxEiyQEPobi3UQ/gmuUisD3c+s80hSrYlp/UMWPcu8kPYSl3oLM90g7uQOzX+2WE6I6oTp3Qv6QCR4MFiNQkuL0tMX0Ectg/8so6cPsJGPlkVLBzEIYjYi8tMdLCaXjMLAm6ex2jCFoy4ngSQ5608hV1eQxNWZWHEsJnEWTmAlr4d7Wg+DPhDeCv/ZCgM/1r9Er2XSUAqMCBpanjYQpz6QxS8kIlFjMScJVROZ30tCc+3OTpDEDG0E44/RLI3/F5RKRKkwHksFZz2ogLnAMigtb4aENbAcOphdA3gp5Vc9tw7ivQfycKv6nJfCLL+UXpyHYE0gNyDONhjwQzAnvIXTLQkWmUkhhL5wdoHU3MYaVQbXLNOdeCof4axviRkrudBD/g5KzIaP0p4aXd/ihC/op7Ucz0NGNTW6gt3PvvXaUQh4KEss+f1rY38sY/YRZwsYi+LF5E9jxtYRSoq5Kw2hEo8QRQSmRWLOec520CLXn4hM9KBoh0aCiehTrGMGYtNgsDnLiU9Gyc5l4qQEjkBd0RxzsReodiexXWJQbYK5NBeCK4ljBXGmQFXlINxCHbTcq+q/t3ZnYthSYdgSOLb6VqReibhJTKRe+K9D71cQcA0asuCdRDstEMdA32qnBS1RbElMq1CskgJrmf5PlAu/wwnR9kcIUzphzcHiPyJSefBxLkSAgeeGjIRxvNsAHmacgHmIlNSAMUK+Tvk8qV+qcbJ+LURlwjTxImHwJQRAZ0ABh6wXuk43jUNW5jp+IWi/1dyk3/j+RHoh2GNKh/xD7TIWp87N7o16IHhj4lxckMacLJt5jiCuskUOpJUYN7XolibnSYGcokfRirjRURxFH9Ha5AoamXoCSxym//xv1KK/BA/3LlhqQoOeGrVonEPyTKQHHBoPd39iYTdXQ0EvGufQ6EX4dQG9SInO5xYd08Z6k69P0VNtpW8+r+jQe03enWcPvqT4u1ls5fKPsmPpA41e5zGRMNNyQq8UHFxrR9FKlDiEfi6kiUNoFtObFLRWryNmLDSsmrfYZmllpbmFp85QzqKUyqfKWTU+0AP3GEITs6u8TK9oLKA2eo3Roxjdbbe5uTxvaKHWVlco84whVFFacX9B6nHTvXuyyFByDi22KvNiBE7nU73RQaTL4jokO/PfRaR9LCyN5EVg9ekaRVwmwRlU/rQIhu5lFvlAxMtHogXNKWxT3pUo44e+GoHhLpbn5d38woa4Un5gO4IjbqQ5zBd35RkrdYkod/MZ4XZmcqIg1fWOZSh43UfAWEqwDD/EJkEsjhHpsf0zi2sJycDISz6zuBne73G1j7CS60g3sGyBKG7WDkR2bpaKtaAeDuxGffywH+aFGl1b42q3KF/I1f4MJ5ZuEVTthiziGqFObXZQMDvqRMMuIGjPc7dtApEV/r2t+lowtQsI1gYmLSdPwcaLa7MIwEXA9j8ROLKXWTBDzM3nVH8r1jYUYcPNp47H0uRR0V2g19Uv/pVB/egdg7qrW7UwiGsrtpH7IYRc1jHbX2idjwn0RTF2C1/rqi4LuqRGlQx18yQL6cvaun8EwXX/07prRGaNPtyVRTUj2yD0NIRLNVlJLA7mcR+ZyY+IET6BL9Zi3Zlj5t/olR6CQtwELhtWLVzM/GNI6TxfCFV8TxeSiUeCz0VmnEd2M58ZRLohZdFnrmLigPTVOyoxmtUNUa0zlkP2soizWAOcJEr/bJnfbwzzmQ+mB1+dYZ6PCX38jk/MIqwkHsK/hYErBaM2Di1AdfzmTHT1FewG5vEr4SMMNNdRd7SFhXxBBLP4fU5XP6FZyQSCCSsmWgPdCj6297PQ13ahotOOOhbwuN7aC3nFK/L71RZpQ2G3op2wdSGr+Bvwvcni2pAI92JWoZdEsxwXjju9CdRhgYcIJJ7mGeKND70NU9FCtvEljbh1VWMbj85fRUzATRCoDZkv6RmO9z7XWJuXrSVhMceJW6sMLJyJuhndteUZ/q1yGRVMLMI6vkm2FSDH9XzkYH5/it17ymwOgoYedRi/G6ARldxmu0VQgXHssvmsY7dzXxEU4j7/8O57DilIR3M0V33rcKaiYzieZpNDFfJ5xBo3Nhx8xIt7ZkQUCxZzUQhivuGEP+HFMQAWL2TIDmKRazRO+nPEQpcHcXkUMrJasrAyBKZDaBewrWSRncXLBln0kWiI641N27iqaDjGhcUpsWB6JPL7xizgiEYrVCpjy4d6bm7II3lQLeuGoXu+XDXIiKYe8iM0hHQzn6znZ29aEOSC1xO+JJKbXvEjiPWvy4kNtRYGSDe1tgMLi9TIWLwki+6M7nXPWU/OsOTeFZ7mLErN6qopjvErVqgi/Sm1oE5Na0Ct67lqybyUAaHIOpFoBK3lWnOMZRH/0hwhCt5xtKAzmI6xyGWCc5Mj2qjdCOAUcuMIurHfUUTFb8S04A762khtQqtwQlvKCey6ls/TGlywrs3BdByiN2lFvIZh+XuA8DXxfQbto3cM2i7ge0WEypZCWY2v9adO6mCnoPu/9JkayX1f8X6s1A6BbDvzg6iC2SoECHj6EQJPg9kNT8q6X2R+vrFh1sWM3x8hMHEfgVU54HUYSqyCUOMN9QsIdP6iXz13KfclYJov59UCs6BlCaNKwqGFdzlYbIAbo3Jw4ywCm7ik1MzrR5Q5O2T+jYHmNdJnHpp+9DTzTCIXj+77ad1542suCEltWWQIAeNMN+UJzasb+G4XeHZYk3kZZT4uYHpR4IOU1vJtfcXO3CehhnXLiJ39lw43QhDQXVAdPjHzQXplPg7YtZlh5r50x1EzH8i9b+p5cAteKbKhdfvQzYPWDrp5bv+dVVDCeJM/x/Ef5I/PgvcSDd2Gs5gVBdDGolsQ5xr4kPkMFQiFFU2RKb22/29zUsaB3y8CyeK1GeXQk4UU02MaUj0SRC51m5KAwuklTfzIBoZ5P07/6awQfe5Q9vG1vxihGG+OsrsXyHYZEPkOtydu7BoDfg4Wk0EOgVXbDKwAYzUcQ/w1pwjcYpECvuwan9OaYVHtytyCyfRrbMg8mHHkpBjt8vH9J9deNL7kn743kbs4mPgZsNnaU2zfTMFAKQo61+k+ATtU5X14Me6Lylrwvyb872Pm30zkP9swOewzd4qGHAio82Y9EqdrGpEvEVcaEYBXUD4Xbw8gSNDHvGq0gV6bvjl9y3Y0bG76J76gXcRD8dMQthiaG20vw6O4l9A6Sslzhb9DEw/mv6UATSKGiH/1EQDCvRVf5o2TG3zpN/C6Dd7DNW9/TH9XJsEBdF+1j+LPSv4uNInXNPkh/YdNmibocxhOI5MIFzXufjGYUpKVekOKuvlFidC1cB22M8/DmGEJKqarumIRfkvPOEPRS4XUDe9LPZObQjTuuo+m9JcQjLW5UPrL2oJiyUsqQZrOs8Eby33v3cKZD0HIcbAI39Pcec15mU9sYZh+YNrh44Xu/Mvl7AvrrhnBl1+GEOd5ZxKpzZ0yL1bFMGvjzE3TtxhhkVJcOLZFOLYgB85tLjYsYi5EQFkIw3T77FNngmD3xc0mG5OOTdiZbNwBwaugNsw181t6JeGmBcboedn+vEoXm3XnpEMTt08xOiB2FXwKY82ql56ebaISmS9Uy+STCyXoaFixaFGmOXP0jKYaufAii2iBIZSFfEmkV/TJS2cbmb5SO4m3hzzeELW82l/OJxeOwpowGxepZAmyCcKTIQoCwCY9om9ALzrlQmf9R0Mqf1nTuj35UNK2JONeMC5DkzOZ+SO9Eor5GAzQNxsR07u2dVPqwcnZU4x7wGc+JqZeZp6rp29a8SSZf6xWZYaNRDVAMUFqm+vWU43gT92nd/5WspjF7kbvgMglEL5I460EtISsbhAoHYwV7JV5iSwaK/DidrU8ofUTczsTNZJvYyU/INToB2cayZB1i2fpqV8iC/qa0KxY5bD7WPCIJjgYIqdpgiEWIpVXFiEM/RZluexCFlXjtaM/kawf0NYuGKI2iOVTHlso12kLqNrFCnKdtoQRruYFtbv7wFD/v3XjDu3M8DT6/grh+JiPDcLkPQhVi8eFv0tPaJ3uij4nPuYpMo9RY8XhoRr0u1g8Zu5F6NlK/Id/owNuLJBaAmIdED7SLVQcoAC12C2aZJdOiM61/wfZo/mRAkbgBrcRQXhPqM2DlVEW1O8VvfvOmO66p6R+JNMH+fxAFv2ErNCWfB2EJ4mfJ8Wk7QU6rdi9vWLBt+J60ze8kerBAvYTSHbXjQhvjaA6lnRfQNBU4YYBe7DjMLruvLO0TIdBsD52JK/bu6wVAsd7bofg+TAJAsx8sR7+4L4yUH2VcbzSsFgrBE3xzIKAuTAA/Mw8U0/7NRTcozOG8TyA6ya3DPnO5vnt7BmT5oUs/G7urH2hEL8Q+n4PZb8fAt5B9cZ/bG89xQjjDVmZgiNpn9nFCpvgDQvEdH6dEilYUtdHiWi9g3mVIFNZ1HIiZWhco0wHkzIJTXcwzyaC0OecgxDkcFYVPBnnBiK+9yr/TzJiIalPR3hNiFgPIafEddaR0p35iyz03nwnJrivR/A8RMkRufMIvTdC+eu/0PbAIfSaqP06N+aL5rX5xR7LOmahcVmaisF2TcWSOqHiTJ1QsaVNqBhuEyqqX6insf6rzAJjyIYeK/re2HDz15VHl/Xa2GvNUBanJ6uNTbf1O7TXPDc9M2MOY7mE2tDltDdDWcRy8decsTM6FzDSpkAjtADfFKDtn91oZ7kAi/kXEPejWDiNmna8vKRLEfQfoZm+m6ZZCU0zKZEFjiFGGtmChVRyE9UazYDyzNg+n6XmSNFYao1m5LPU8O+Q2mQ5JjC10Au+aW45Dn0mgM8e8F/NqJ1IgfQruCiAdzjo9LyYndcYxotbd0/ZlrR1svF7qDAbMzBqFveILLhpuaO3DedNB0dYt6bunLIl1fgDJC7E6jfBzPvoMVZ25T/L/JhhcpWYpHYhi0p7fsOi48j8rHkZW0PBew5UWwxsYfI2FL2+zZRPp3RNNsI0w8K58xXF0tWqdFB8sFxtCFcNERZBoelijc8zgU3x/kWrV8XRwR7mXZlMZEEdibTSIc3QiVO5aQ7nNULTHIDq0VSsLXGxTzpys9EyHc5gQhc6eGZraKg+Jnr8RM38yYIfQeSPvPRl4qrk6sTikgtIWRkgh0PgLDAl3nvR3HIeepeHuEZiNI2Vdbyq1GKy1EhHDTYcUQwnxhInzJGJjE3ArcG2uE/GIL61NfRkbCZR1+NojRD2f+T1irKvHHM09lWj+fnsK8fkv7OvnKU1nw+cD+wQBPyOaUwHulvzecXt820GVtJ8fj3Q+eI3gt75vFlfZTzvNBR9PniK5zLh83OFzy/W092thc+fFD5vm9wi5HuuK/T5ecLn4xbCcPT57yZtmbR38oZ69sr2NpONMLao15+BN65jIj42BXYJ41IJkWvFQuBUYEch8ArqucOeYbklKp63dtT0o9ERA5pat6fsSd41xbjheSbirswsXQnGcn/9J/aygz+2Zqdkp21PMa58mQGB4Gvmc/QZlgZ8rMwbG6ZwLxYdSoSiQ2fNmDI3ZOHKeRmOUIiZBQMWQdX5U7ZN2Tl5Q83J1ae01phwWZkL56KiMzRFNwj2VQH1ajEL6qwd3NSHgAnAzkLgSYymGJek+2ukOD/6bI06gtDnfWoI6lWMITlMjEuhz/fRnoMF9WvlgoxDofg9P08EAUumzwe6z3ie9ykkYS1lpjHaMc6HLLQ2oZ46J2bDCQ6OKevVLF6DvM+3+kNrXQ8io/7ROki0podthYwq94HqXAguB+TQm3PttLPU6iwix22ZZ7pJxf0KJbBS/oR2zIIPZ0G3uVBlTtLGyftwkZKrJ7VOMeYYlrs3071GSYLnpJGc6GE/cTYaij2181ErfvBPupOvMt+dtdVk0VfJr5i23ZWC6BOltFJfXvhkNqbpYZircZPI4ej1H5IOTtqRbKzJzzMvLBcO/WnYOWn/pC3vZW0Y4DCpi/6Gl/7CZt1hOJb5wxLz4onTv7RG8C1fwmgW9iEmZxot3E36mY7jn4OErlrWGIdZ4xVm+ZXQByykLMF/FxKAAksTOAJl+2G7Soj0bzDDM3wu3g/3XI0CC5hARWlARThAYwQNawWUHgth2D8O074cjQOkFxygP6djsqQ3cxeq3kffJLn0qHriQfJ6/ffPZkDcW0wA8YvW+iYpcaMaWHk69xMXHgh+UD7TpxYYxCnKZijbk8UPFy9gRUuqHQNRXiLz/JUwz6oi+1LCBN+nkOvjStQYOf9k0dQaIl73+AOFFdJo4iA6QbBoFuqk1vXski5MR5v+qhOyadM/dJr81r/qlDA3tcZNq9H/R1rNb7p3vJpzuveINb/p3MyaC/Yi1BrzQ7Ly3bo7WSkvIsg1LDxKcJ4CNTpNETLN35pTnn+co5xTajJjJC6FtmP8H+SaFuIXV3GHB+Cn5XAJhSVYMR95wNfpl92YA37PzPw5enhbfeukuuM+tfJZgvh15X/i2WiyMVfcXSieB6IZuHQS0UlGO83WaUPt1/2XsZStln9yb4oSb6yCeMN175g3dss/mDdcl0+9EXknptL5Vt1NcHC0JYvGzPO+ZtmvtHW6/46H80jj4dx/n4djiwcCQxBAukJUO4j6GWKeImZ7012KyYmxwRckQ+PkCl83ttLsjsm9knskd08N3vY6HUKngVH8rKAvKks7NU+L61vF2jGpa1rvNI2s074IWUdcemg1CLbO6NSRqaPTjBtzpoLfK/PTbPkfTB03v0VOzofm8M8g/DjEXsk/Vb/TRiqfQl/vFgwXSFdmsThMx17Xa57smdb3q5R+IUsup5+eds/Il/ASgqP1sN7wqZ1Hf2JtkdwmpXMa88Sk+m0k8x2KfSozz7eEvowsSn8hXUh3N/slG2J3aRX1nCypWCJNs2nsl1Sbxn5Z53iP/aJalLUseBEZMaXdhM+t9Adb6+T2qZ1SF5yafXfafaFKSTDpaTPsW5PQJjbBizHQdVkQY2ABjTFvW5jlXF1AkGHh5wnvorFimsCijwpYMfdipSYdJN1kuj5WkZ0OMRpj3oTONg6fWHFMO2vH1I6pXdIEK4bOalSUGHP7yPvEmEZuYkwHNzEmlkXMJXRFh78RY7DTvxJjvKOdTS3Ovhb0gzaIuVXAvwmErwf5J0FESXfQ9Q445lwlc9M9Q2rz9DrjmhgxpW+S0jnFc9HzqW9ExtGPm+6KN4WqTW1ob2Ltnfplap+0AtoMPeX4F+bMeodiMbhpM0a6yDEBSnhOmJA2KWTx46l/YhL606H/wpzB9PAm8/mYdAPzTBbvTaQlDumEjl51QE+wiiRPKaVcVzwJfeSA7bgn+EVlgyAvIxw+cfRK6TKxlzW1e++0r0Kc42CDrGLVr/TT3gw1b8LA9peukkaMjnwD1dB9qkOpCAz0YJ4LgWeUfUT6eaD0vY6+2XxcqcICbxIoNsOT1zfQp+U/5budaWBSc1/p52Vkps+x0iebdwtG48aBNzJOTt+VnrIxaXPSRmPauNHOyZa5R6adPWW+y/ty3+uGkdOGDjZ/ndp38lfWvil90vqkGef9OvWxeMbQj/ve0dOd5VtPrT+pu/WLlJ5T+6UZlZ3wh6yKKxUNEF4ZmJKL6+PqCuEsdrSbv7KDSQMEf9Afq5/wcLBtArnMm70QegIdLgzCpdfxUrRmea9+wPDcR9beqshZJ96qAKqksPhUMjS138T2VgrxzHABq6/4QcmfJXe3pn7eI60v81iLq9uPefXD5c3pCGFo8nXJJNAF0Zx+aVMmpyWFzLmQfuqK+eg6LJQ7qoGM/EEMUEcjwZwWexcvzvbCZhNopzFfYIazitixN5u1HXuyWezYs4Fix3LK/8cdc/NggoS8mjgvXYE93B+IuwF9YI94nwPGOUf8/4uGR+9ZWA073WGHW7DBWYXwNspxIfCiXROIn6PAbLsQ+Jv9Pws8AdbS4JXwBrq4MbknRDncmFyDtn+Hyc2TP/y2iZV2ajq5TUrHlI0IyIHTwKMQkBe1SCv3dXVrl+QeaV+masSseUWIWQaUlGCgH7rZWaOheNDwtAEpg9KMP7yZCt7PEZjdKf3PIPFi4CvelPggXXt1IhJsXcT5UpRQaJZDlFs/OAp5VmsdgmgFEYJo5Q06Q7PklvbOVgTMT5PbpXZOW3BpJhinvTLyhfgtYuJJxyfJDca1t7ZCjPgiTSNh/eQowsIyoED40JDPwzLSxY5x4DU8dVjakLTghben5/yBihZlYgVsKIgavSBq97uo8WiNFONHH/dxc7Ee5+fpj7U83R1FtqCZrmEGzIderWGeH2F86CNIWQbRiCLQ/tnHOaSAmeX9O+FtIXImC0U8v9gtn5N1wxnEgkcReqkbM/yMUbfbyCl1x7a3prbvltZTY1DdvSUYVAZ64RbzxWr8TDfn4EKClhBZFyLHu0XaWNCnhF7IKsLOuthNsLNOOzu6x7C5x7D9Y4ysf45RmCNjhK0GCRAOUX1EmqzdEoaJspYmPyigUb3jUN11c6gES2maYJqcgTJYVcZLL5wOKC3vgPpLYbE4/HiLBve5ntsG8xFfcoaJjn4DNP4OxkNvsyqeyffR80pf8xHfci8rH/Y+i8maKQ6qIjnFPE/BAQtZTIqzK6QqoYUsJkHwWYlJ1yIoIz0RV7Jg5m2AHvKyV5nid+vM/C8c6Et9/QncZywmKipfqV/2aAEmQ6XM3IlfddU3nMANo+pYeWohwymmEYEOuCxGiMyG0pO1p6iNIIr7sIjz6C06/OKhTBvbmMcEUuSxqb/O/di0kXKYUP0MqK80h8GFfKgOYBKZ/DoMmEu1l9giwcOiMaL+0jnbYxY5mNR8mwDFN7/axWIiCJTmHtpb4OKNNwNI0oGzhyz0wFnmhXsy7iwzdBQX8yA87xBjRK7WNMbk/hp2jAH2o5bc44ZWzn+XW5J04bRNi8cwSf6X97WLv3tfmxZbAQFKWyFVUK5YxD4idoHF7SPviFZ5igNu4S64iVZF2xQQ3R0Kw+/d9CqNJlq6P9jQwiJF7v0vFKvr0JDZvhW1WfCuvxGt9uGSCVvwEOycXqSQa5UHN+CE6CS6sMiPyLH8ZY7Vk+3uZZZcEFybeWcTXOEmOCVniDgfv2iRBmrH41BApqrpZtVElCaSIg7G+YkiZCqNIxPVwM2Rea6dLT3RODLXBUfG6avRquiTIsQqN3GqpDg/74WZd4IFnBaBikC5ODoHtQdxxmTnHcdS5R2DSvCf4tLFg5wortdUeYZ5uqCtPEN1KuefHr8qOD1W+qeLt9Ujufc/2tJX7+hQw84rkiC3YLUdyku5wVlciSYmWY+4SqBHH4oUz5Lf40TFajybuI+FaO2o95nkT5/ld/obLeptIS3qLUi/AS12DiKVCeKeynPOJbKrEhgN4D0NQmdD9/XjwC/oGx7Ey06sFtJGGchiy5LzgtvU3fKYBSURrdsVesU1jqirK1vobub9gCh1LH+IL++zkDtEukCvF3y7L9dPwMAioJ1AKnUBohqz+NGixQVm6kCUvVu198J/KLzO0lVC9dBevHkqxNVhMY8IFuuPCsRdYp5jCPOvRe6xoG/JJziJsqjNW/rW9StRDmyXtZewHztLExbfidwQbSqA5XcW0Ei7UuOt/b1mdggBf9xufwgtei+m1bWFML9B5AaUGgSURWFeMPIW3XuraN+ht/61L/PDonrvLfUnnII3uS2mIM4WE1DHopPIHSFCx1uoLBq0xwbi7OBkkQYTiKrkjSCKB/i3ZdYqBGaxoGlEiqVr8rajEptklyc2G8H8bxBeJxNxyveGeEV60UBxQKJ4CLG4fsOIFCkF0e8LxA7hdkLXuK4T+r1anTDjRbeGVSBW+ZiZLEQ6KXm6lRAPoS9BjyRxKdwHMr3nbEBCce2DD2ERck+9TaC85bToCm1ZyJ/abhbu9wTi0rviZJinz0sjyhgLX0x+Ab9+QEsVmNx9qQUdBtk4j53uxXymXCeHCNOPJw/EjjUFs1LjX3ZV2U8YiSHLC6VNBzYf9qxj3muJ9DBRqmij62z5cqmUxQwntGf1hr2EHkrMm0pyQLrDYm8QuJIXI+7HIk2IcuPcP+5kBAYm8GLyh0QpJhpel7Lo9bwjGLG2yXRf4cWMLVxdeJJGploMpT5tbvkFIvuziCpuGswlRpoRp3G7TDfCcuL6RM3NsxJT7acHHu9/ch1KDWGW+qQ+gs50McBb+yKLMM2zqM4uzG/shXczupq4vF0vEHb063E/USOEHVjIYrrjahRodLlAI+ZZCq3qRA7UEi0HMZZApGv/0s7VUD3UjYjfQ/LvBj6lfsUYd4/JVcQ1Vj8UNO4vbmLczq+rF+Wd6J0qFs/bmekTXCMhW5CKD77XfkyBcHWrejJOA6iP3zwUbYeK23cZOUEU1UIf6wo6XNNBFmZAdn5GPf2lBkotcdXLMDrcjS8j6O7/DZi0E6sRub3d8FSqs7v7aam8BkF0n7hE9Q/iYs6hAoZmgzeWyvReuqUQidahNe4tikWXmG9d4vIRMIQ4c4uVelWIM4/s4ha+ZwUogpuW15y4vNVq+e6Owxe4+z10vKdCg2tCgwuIFT7c3+kgLHws4UbwvyOm+s7zjuqkeDv9XSd6PNYx00EirmRksVZCr9o178NPNfe7akf/w/WCwWAqdgVHW6ndbii3InwFVg8mWKruKHhrygY+j1lsA+1uQ9WbuBq4PmPxfxA+As3opStFb0qxXAT6VqgCIUw/i0jnpB9ormjalulnakxpQnPLbar2gHlswj/bWj63CpOfj+MHi25NWHgqcV+0d855UFYniP2yTIOEDCj//VgwBWHKyEumlglpBgdY4GWyReaxfDFquVitJrhc4uJAV03V6WqKVl7yPDnLIijpiKXUp+LmPeo659wnq4kolPmcJOPAN2g4yjOllGF6xMGH25m+nrhTNMHl5ypHTJUgmPu93cci3wqC83GN3TzyltiyA7f+F0FjMe3GBP7ArbxiQpg/L/nG8ar5q2QW2p1cYPQrIvV/Ic3S0U0D/xdpA1642rpMKsVkdCCjf5DcjZqVXM5f8FYs2qRduaitd01mbSZqbBbYSpwmnMmB6Px2bVlkUyJd1VrVco2VG2MrtfUZfd4fmDgMunoExI+zmEQ8hw1Mek2k7dpGdMzfCO8MqPid0BA3okJKmdyXqB9uQgBfjpuwXC2Jm7A9g/Db6h6ZeWNK7SywB09Gb7rjxxscWU3Le4x5fd4wzEKUCVrswIn8IVq2gDillfaY6yqGj9z/ZfQKfBqOPo0fFY+s0ATe8gPq6V2iDgwh68HnshC7mEVfJEuZ9AYBMlGKt9GNNkYrEuqXxbw2ELUNI1c0XL8tcB2GasB+SzzJcgM7PS7zObw2DlNbXQOhzkuG1ZlLme8cAqa5csElYflQz+oQxUt0RahHgFJqrpO5H2+OhUdzvpqZcsVNzOFKd2b4hGhwH25xwz160QLRTSB+jkB8pdZ6mVfmjXHUxipmBsoN7X7EZ38LAMz8gYb+80Tnt9oViQL86UasnnAv+kFobjDJsLyP/qHryBcsJpNIj8V9iP9BTXFLYS3t7S5QvwJfvWussCYtJmD/QWgjs8WY1/6LAApFAsRDZq1PMDxYKmp39L7rVB+nWJ9vxyl2EY+kPHF9HAZmrCMiBC4n5vgmkMRQCf9xoPxQweLrYtaIw4hIkcZYuBYpuK6gH80faw6OlSiuILyDYy2NFm+nvwse4A2mnCJ4OELDwyi+Gruutrn/ozYXnDI3Job/TKQDkoNeZWGDSEXekxPoaaAH6nP8/xvOpogBk856QkXOUF5X1w2Sj3ljwetBugVdrQmuZPpNLDWipGwUs4uZqpBKKMYbepYVMq6VN0yIL5uaKGBPTSdVBS7qC3HRSLMn3PIEWWN/5gnxGvSB9BmLiBfoBzPPYl0VJT1zSOV14mqG6tAXAU75XdnIpP44dUd7w7iI2NQaAm+qCiDSCyAy0meOpP2e4BuBcqtrcgXgMN+vSStUeMohKMviziDi2p2T4COtUrlmF4ij3FNOs4BthD61i8n/bv/b7N2AJOS0RTkThZz4Fpqcya8FIF2z5yOSMkXZ+t8EgVMIEYD14NAj7QH9UInQPYLydgwTZ+5EEFbOk4HKcU3KfiFk7N9k5GPPWCC/Muk7AT8wZyOUYwEphD5KVNbAhl1iZBjg/ED+mLfCrW1Vn7cSb8h9aBjFPaqmVMqtLBqILajMMaNSZmuqfUiOaXZxU+pGn6KZNDhIFFCymSUegfmmZhrPhT43/6aPgB8PMLwFY7HbFjcEjXFD0E8yL8/jMdrHh+F/DBCvVvrHdasie9wGnofAs5QbUl5AsQNCRrZdcugyLAWwUhdxBfVt6/4P/wm94boGLmAvQJfv0edGi9vzsKyOkBxM/oLA52oHmXdSw9yXTKhhEGZYMZ9JG0hGV6sJPrZcZf4zxUO3SCypPVuRDOWazPR9hF5jwPQaSrKYb7HahmAYnWcgVZQnMv8FTkWo5TUuld9ryIaS6ksIMfBU91M8B4tpIS50jJLyJE+lEVFWs6CHGPfakv3gc0kQtrwgBN0k6hdgX0BENxZ9lEjjNtNxm/GLXnLefgJJajED3b+ZeV8mTirzjQY6tgUjy7A+2Ejc6kaLe/okokQR5RoLysJi7RQBs/gq2yK+cE1H33eO02YC56DkM5xHRATByjoSnfUFM/gQ5aXMDxnoA2YbQPQr5ixk3htIe6uJ0fXkJ3cHCQeqitZeXXsnnyspUDrvrngsUEK5in1FR0ORjn6/upWTVGZMJs5m2uDMI0XEM5w3C07GyAMRb8AmubS3rUgxQjc6mOdIcffKF+LfqsG5l5UcRr7HCQYB7dHc8gqisnFzlmk/J7DvlXMjFivQln9jiJtSIalu6prooMGCj7Nw9cIZJ0MhKBOazYfai5PWTdg/ad3HkytOap1qhC8FK121wDDDsswFs5nXTqJkHtay5utKiOB53RsltvtT8a4q7Q4mFrmflIOo8Sx+FJEW0ExcgJ7M0wMTWW4V+38NPilniE2ukFw3dW10kGCbzA1ZtGrRdFQgeA70XABRC5LW2/dNXld3SoXJrVOMN6A9ju8Hscz7EFGmbtdy7P/H2nuAR1VtYcMJJDOTnWQScs6hJPtkUmYgCUVUQKUZBBWxgIhIU3IVQb0qiKgobVS6EkILXYOI0pv0OigqohQRBKkBpPeSrDPZZ8K31j4zSUC8//c9z//cR3JnZvfy7lX2evcC+JiqHvUR40nV2NfcfgP1dD5c1nkyBdWhEwXQFF7hkXam3MjpYEzjkUQOngM4aKfwX8rc5iMGP/GouWwFmSC5a4qMda8cpiSFwW7Ia8mUGV5zEgukEGXwcnjmAXuJjyndvH4E0DpeqEJl5HzEvoFa8F+SHmikf5CMSJVpoDOhg/ivPQMHutXouR7sKPTWJ8+YNnaZC1pOht5Tofn04fO9G4fiQIuEoR1GOuBlCgkbxoy131vWd8LcsKd1qAoeVDrcE/Djaix/OeqED0KPQDo94hVtXNXEb/CMCKMxpaqsMZ2cRJP6S2hM75NjOmx+w2H30qReDo5pDTmmc5bSvRgnj/6creBV5jGUCN1pkDYJ61spI5mVU3SCdAq8QidHD2M+j5yHQonPnM54VFPst/sAV2cwPCPd9A7MMsyzT9lXcg4l6/eM7zWxEp5ubjcXonLpK74ZTFxfhiOH0sKzMLv0CUwvOvt7lmeAuZBWRKmXYslcRS3drQw0+kF+D2Y2NDZjQrtyE55ItWUMv3dEq9HzPNX78fjBbPo3U8b+7AI+EXpOhXuo5xuHzWs4XC7ni/AS9lyBSvaSWcRH9+US4hGieyzwEV3xGAbJ0BJc6gHc2oh/yoG1ZkdNdBND5X2VUeCx8+SJTHQSLSGNM86elSjIE7ex2QQq5HO3UJDQ4TJ3dCR2a/sBCrWrsYEmtTcezKgY/sby8Ihw4W42lZtc/5vBGfGHJmx25aJwgU2kCJsYS1eBxRdgs6EIvUMsQgSVGLkGogute8gTZHx5yjQcxVtEC2N6JWRGEOjd8nLbVbo3wm0Go0/VRllAp/NqCdhajwyD9oewjtoLsr1CtheovfAztjacWvsZuCaDazq2dy/dmykDwL089RW63hqF8BQw62nKXtEEwqGJTULhJspuYSEWAE0g5VvI5J6xFNYQAsSisCAi2pUbYbK0orDy4m6EhcqDeRB7qcLpxEcwc6NmpJrhkG6E052J0qY2moyj3NWLAanbCKVPMe5qw7jnSymC5YHzpCyiERZh8Cp7mdjjx4PKvADVue0wEx3Nr3lGJ4YlXRUvyvGOOsz+pAKxsEgXy+b2IvysP27NxB8UsWJR+7jxfw2sY0tMZUZSS7EyK9CNiR//MGpCVGkzHBA8f6y23UNMPtQ2sUmcN35lYjM10P+k+JXH3W9NUnKwE1gg1XsvpJ6iWq+KVtgT+BNiruIKSHqNESmqWMjMKZqR1hTSDxouiMHWG6niVb/J8KyKbk7m9tQhrNYFuOfGEYg5jhnpbCJaocfl2QRUwCgs4CEb7sD+g7KaPpBYD6IawfzD+tljtf8SA6clH7EKthuviZ80aPvbf/+T0+ZV0VY83nrZqpU7F8DjLifcCzGLik5AXPg7+nLu+gO1Xa7vZiILV+VrbMyesUs+d4gASj2R9qNjzo47lDdi7og1w5c7BophomC44En+54xWmrlbdBAxiJ2jQkaIjbxKHhOJPPYlpr6j2pS14r+4fkSmmWy8xP4aw+Oi2KrhixxeHuVmcExT1nLbGGbmcxuu4pU8uiXbNq3X0p7z3itYNHfJwm8dT333xrIVf+liK8qLPKY3exGFADz9wfknhO9CAaMY3B9BKrxGMtTbSnGx36eJrXS/SIyHBPsXE6dKssVuycJtvqV9kDd22ISkCfnjx3zpUi6vGbPy84VjHOIWpPKay5jDK1qKPsNE5SRjleHWzMO4q52QIl6+86LCNgi3hm0DLqI1MpSbBs5jfqS9PW6c0UufOXHMAtemMX8Eh9BtVLL/lQuVc/ePHbVw2LoRNIZjaQxdSf6njVbW6RH3DbiKf+9Ib7XVFDZw05X+JVi2n95c6UHT0l17Ny932MSk/JkTxix1/ZD7y5g1uQ7RgGQWO8/8gDkGi3GiYBjNzBOGixytqNs1Cmh48sjDArSLv4Cdx6xltSBtHmabhcVf9HbWwenfqolPjUlgNyN/ts+aaN3BxDFzmWnau+PGYqWTZkwYs8hl7CI9tUEgFc8WJx0miBKV9vD4D1gKuAt4rQuo3/KY7axBoINWy64Umc9fsZnXSKHwFUOnYNKHwf1xeVKliEevwlOfx/Wk/5+2mChUnKcI3F/GNn4onQ9nJXysohBuN27eN3jafCaBPH0GgqqbHC20KQZpynkYW5fHPkU+lzo89RwLbXtySfbmynvsXa7GMdzyXsT2ljaEYBFFG99GvGexf8DbcvNDQDyr/QFvtrRLGKBqJmI1t3AdW9UUYTU2/JQlAcGGe7IuT8TO+KGeCA+hwrpFu7i7NzYQ4Z4em7LyYsVjW1HF/lY4mDy5KXGgXAOPh/4dC2Glzez0YxsznFf/hREs74eY0xYKdMMRyQXPh0FULgqjInMJdqGrwHPHwNPjBvG08xjUjgxvyTFWpiVYGoJ4ITCViO2cpc0l+nJ3FDM6EC2F/3F2WRzXeNXOtByHgPMqVwuYWkinnehgLg7luiaeCp1sP4ETtyCvtZippf4hiHbzzXvwFydnv+EvPOFj9hfP+oSpAW+ujr/j4VYovtN+Iz31efaDlVnzskLQ1MGFyqBCSjO4sFAsqqAYFAa8zJoEaunzdExgS/1Pib1mR/yBwNfD9TjqhEf+dE08bWGu8yx1AI8fF3adzo4t/k+4/SoTz5lTeM26qJQR7vYqnSwHeQemt44+423JH3HzX/IoJQiqa/EodC6WoydH7po4dJBJrUB+dVV+tV3zv385SzdeM6exzQjfHUnsNIhtoH5Q5jRWkgQptEB77c2JeZ/kJ02bPXXc9y54aDJ0mAbNZg5fOnTFsGViRl8xbZBQP3f4n/enWXBBZInOcmHTaIulrkDpqirh32/GrHJ5UWSYSzj/jMlSvFYpxn8lseXFivCwgafcYGm8ZgwjWhDzMBlagzu9CFTpQFxIjBf/33b6avvZH0QVhGd8MVQpy3kVThDN5x0mactZSJ7Cx6Vt+SxudrLOn1ouPbgHAq3KrcWnIIH8QJa92F2LkV3+HHFXyABhaRPm7AQ58ijZvaCXmYUH+JSNvvLkA3yBx/2tGX5Hpl9pzIcqlMey0t7EgTzBGlg22ovlNtp7rUSWiXavTNTQMtFeLDPRvntgl9XnoHk2w8/orSaPsZWcsxMTJw3ObW++aHnjrOLKDar0QMNNTH+HM/e8+EmaS8VMylI2nsYenGuzHVS24xbvN3kW1HYNgiqRfYUinqGZgDzb15On51ss28a5pZr5LRb7ankzSqNZEWgHQDFy9fCD+Ft/3F1reNxDzB912PIAH+POwQxFeLd6WDlc+jHzR67XLL9f0Au8jxL8Jb3AB5WjFVNssjzBn0P8W/S2IVe/Yg9LD8xB5SBX/2DKqn86gY9TaQ2kE/iScqliaYdCjuAjPNVgLYIOmmKvUuwNzMBk31lOw0tef23WtGjDtaU8fiyzHMFFPoqOr5jI9++O4Puhmogr2nBd5sfjaitTP7qqrO9TMf/7V//dGby+j/kLI1+Co2j99XbXh1Ixv/B4N1Pf6q/mhSmL1lQs6b/9715SXBOmTFojUG1btGaB2YY+cNsq5r/E1kHsp/LFvXyGSrBygKnPP6/Or646vlJGvWFkYdHLrKIRP6KZUqkSt61jiqOScIoumvHSOfMlm1IQWfoK41lNGY32I0EH1p3jHfJZZ1CiNkGf9Y47EgX91mBA/MundZpiGCY91yuUFTLhOstzPfDunmswqPBC6blersYoyysW/hF5r1eQ93p50Hv9J6XOLPOh7ZBvOF4KC2UiJ/ahsHIv9nnLkXYo6Eg777Uc2T4qBVpLRzYuxduW7J3ObF7tGgsNt9wF+9UeygcVh/mK5ctmtVBjKpuZTyo4qs8XqPfHKwvig5kUtZ3lqI6XjmpfgXRUVzkdfFTwEOIGkJN4A4/5jPm7HL6ru/ocj3uNQTGlo3D6owGUsDfdxVOdC/HdseCmHfVCcHeV3upDmP4Qj3+U+Z9frymr/+Gt/gniP0MVyXOSvRP0V3OeyMwnaNfc1U/9J7WlI/mpKW2tFxg15pD3H17qmpSup/RS7yMH+CXv7QmDXgi4CVU+oKcC2RQGB6WfepWyipK+Tz7qdSEf9SryUa8jHzXclKMRIX3UwbSD7+af3kPp3gj5p7EValZ2sBlHvOSevpBd5mHQ2vGsV9k+1C9CuEgvAm4IYqM0pw0s6YUzVxUewhHG/0kAJTV9zcFijVdrxOCx6V9DkmvEsmFrRyx19BPxIu2T9KRXjbpQgofzZzZ/g8Nc/SHooKhxXE4lvHYXp+13+p9QZS2wJRBNldCr8BBOcVgemk3K0rUki6DWCwlnIHpjLx1TtZCH6UGc7ZKDsE7j2mg2HeKt1ixBTcEhoodja2AqXECpx92Brefx7ekcDTlnY19GWK+6hj2FK3I51sbTWjNUFV4jBeBe8T2j83gnT+jMnoU0+HYmJkgexg4aTg1ibNwWQZzEgefZHa5ahGXlRfY3j97F6s2UPfjorKpVV9a/xt0lCJ6duM2Ns3cAc0rX7PrX7nTNYva9wA9D1Qwr/1v91PGfK4tWyPyLFsr8vd+kmp//r86rFqGo/6tNfMEoSeyTCKQrQn5Z6twTZDOr2DnLL4tieblftuIgkPnLq7YOk2kt72yuXuHo3wpVNgJbMIZmAL4GV7cpMs8CcuEdBL/GbfcwnIJ1OAX+QoZLYL0muooHBIMHxC+4fpbn4riVOWctz0d5iaj+w/SF2FqSFbAdbbI76/9SKo8XKL9lB/2sYgZbwjPPM7l8hBw4nnlMzhZnXjZpCq4MXr2QQhk8RiP74kasdTLu8A+6M/GrjcSO/XKBXlHbUXU4wah/3zdhirWeqFovradhtJ664XqKNgdiI7jtGUI2GbQaZ0GbEcPt64PYZsz4QxO/47GEe8d8C3T/fvtLDCpPvM1Ze45XX0AemgLlWGl9ZkxfoSm3xIg7IG4PxG22EA57d/88XvUSwpxXLSBvCgKdMXk5j1pb0XFShnQbIWY6j/9QQl3j6adA90EarzqTib+YMW+JpgQKeUw9JjqBbtxn33UH7MVvkrDXjCtzUFrx+TvooSYKH7axAvBhyp70tO/cQqyBZ+4mLL0tbQXs+x7iZkvsy1+whOv3M3W9sr4srWgrokQcRIl+2KKX7HMnfZGfOGXI2OeTIZxrNVCcDaHjekLHjUF0xOohApzfyIauVlaHigOsWdl8O0JiWkJI+1eomeFUyeDEfT5yx5c3OYCKJPbhQkEQLREEv4fYs+Cc+TStUiNqsfGEbvEZ/d9DoUYvEEUEUewl+URu3wpAtkNdquz4vwQyTaQLl135DleWq4Fw0R/RDdt1iTvOBGErOYU9KzWdG9lqnTAKKKngcc1CtLiUzeNiUfi/kc0j0+hkGDV19LSRUx2QJg5LtyZrxW7IGxOvq/lKZ17lG6a8LuJ48hnMNNU/iOF3jkZM6UIPspc2J/ae6zsTlRfnzpo5FWXvvK7JZscxpV+yRV8XTE+cROFJlp+Tyn28/IKFV300W9kXcnL+aTk5cQ3UtysHvbgS6j8r6tqV094X7LQDo4a5aQcav+jmQLMdoQJmGTV99IwRMxyQLolIRlkezCo/QNR5YN8+rZPA0XceVCbzWW+csmNyb479gzZaX5GKyJRaB/9EQaowQ3awcmcm7r6PoRLU/DohuP2+kRtc+sjhCRiCuw1OkOlZFxGopka0FRF25VAj+6CGD47uxD0PM/Pjc7a/IWXMV6C4lPUjvh02f9g8x2ExEtf3Ef9wiQeBh1HdK5GMI9ATYuklTmnBdUG6Wgg1wNT8n0CseQ3aGMchLtDXBkvN7pp4lEcMYpcrPk0mDf/rLVNzqbT7w2SNRyxlPPkYAwfXrzF4SVevSkJK8n8qxY1gnAa/CkfIAQoOWM9Tllt25g1c6UnOyXTVUALc9ie9OTk2QhZY43O2hSc/Q6wZ6SId8TYJD8nGdPU5+7hutKbDEbph0oPSVbqk2EpsuUqztgN/EtI+kK7SIZ2UIZ1ud5VuOkCuUtimKYPnyhJSWjBctNWZWlqglBaU4kIZlGP+Df01+attMdtqNZTXKmLGdd3wECPdZKuhZD6JCPWD7NeYIDCWKM08RmM5OLAFYs9w53GGvaiJO0kOu2KQTwEWaagDb7iHK/HsDPyKi+ji38ZhqIxzIN0JazAnVP4bKvOkQ1b2dGiNixvbYDkT8OysDPnavxWR2LFsFOUIqrfgMHykwcWT4qJNvCA+eJjBnghYZlO6P88jRrAtsBuB0NGY2bH6d/Fj+JViXmU7C+Y2w5TSMCOOzFDwljX4uhNVSSc9Y8odR1EEqhnNVF35EsKMcA06iC62YZ56I7vwKlXZt1N41nqmdOdxz9CD6fSCQwDz+RG/RtmNi9ulSLikjEmDVzuKp4PzYkcdFPCkgscry87NVsZkl3lYc7NFPIzVlJ0+aNHENtzTcFQnquqbybk/ushXHNcGJdDHKMgUU16/COcgzvzIZvy13npbKxs+oNomfMSaX1p9Ye2F73haPEPorQ18FE/C8/pMCl0nKS53rUJOF3hbEy+Ra1UIut5+GcW3GHhgDPEzpXpxT+VwFsfUJkoTsBsqKQhVRQ8bt19k0BWnIcauNBFT4QGYiId8qs3/wHZN6cod7yMkLuXV57HWMFHnrl1M7VGg1shW9IKgZ1bPDjyM/xb4G7JAJozUlGkFkNLUVppKce6iLYp0GoTZMQGPSWbKWwWBGuwbnDPUiOBxoha1gXsZost23EH98MMtDdqI9tisCwxRpi3OgQ3T3cK/Y+3+KtsDP+GmOM9+BXYJosne7QH3ZzytgKkzvMo0b8gbe8QrFFp9z9xv485D8pmXuOfYEegAzHReMmzYxXy7P2p9mbd1HmdNyXY+GpuyWb76olwuCHlar+R0h0EaPN2SZ6yikZ4NOToRHnyxdNrYQhf+XJrBdsEz3F6bYaFLeepF1KorXYFKy3gV1FjDKEKJmrgj+w1d2ZFN7tjLvl6Qi+173BZoKt9n2cC2YwmOrkw2K8puGdbPUwHNwd03mB9zhxy0l32il3Hf/y4CZgC/F6L38+hsthLc30rH7UPKw0HHbUv4TFM2wjO1OeuEyMLtzdnpCiWknmXkjH2NgJls7MNxDTUDF4X93A2blYuQYvbgzlQGAyD2b8ylEo/VPstLWMhT32fmAY3H3ccIrZWXg2gNNYyxmn8AwsP5c8YpiAy8b6tpjuQ66pepMbhJULyBSFlMPSzGxOR9KXmEeR53dkxNZi5FibgXuypahEzXy6HyZp7+JAvicxD96K4GijeOaNbDflznSbMkfsp2kBPw1r+0o3p7FPW2QBhU4WoXyw14y7+MmSM1npaBtdYmg/QPEHuU16zDpBuwULlJCb5A2T2MnsYlt9/NMrff+lDSio4/06uIMCuTkdbVmKL778Xex7LfIPYmXbRJprmL78/UxjztEGtmztH65uUNnZjENZRNio0xDLeo+x0muPTMPSivTmzwGoslv7WnGnuV4UfOZqJa7f2fbriNYWV+uIMQt/UaBazt0ROugXuofCg0ZTOC7QBFXDMe14xGECu+QXApwGVQ39bF/JonXMXtsSZv1Zi5YxxiF+b4ww7PTRi+fMTK4UtriNqfiDc/EfVGOYytxrtaIEEko5iTLO6FFP8pe8GE6fmJU4eMR4G3EioKQX8c1+5jv17YdoEgvC2v9htTL+cQs1ZyGLcD62rWOsOUeB/XazFoYFxkSkqOfx5TtsSj+Ho6cBFnZgnYtspBDKdBXMndTZnajwbxObOAa1nMj3V4TrD1EL0HGE/vzTLBPV2mWotHPjM+1ozJCBb2PUYlhI7xtlfMt3lCCfPvY0pRRQv7Eai6gGsNWSpd1kiHVeQtRnmg5Ddchb/Ze0uVOWhxlw6z+lxz0cZ+n+u9SBjsjGppU9bY7tV5ZGvyyUNcoW0MaxgYrXWkL8l3NujrCzzle1ze6QvkRl6PE/y02VXrh2thUlL+jEm5810/kesQBz8aGxFr3zcW7OZoCu9KuomyAFYpKkHmZ5DOPTOY5LXorFuF8PgYppRki5/MGzNx2HBnHwlu4NQiJgP9aPv+rikXOWvMeOJTiDVlO3ONtFx45B66Y3N+q3HPGgZER+hBre9jeTXgatDNhKLUD+Ub9Q3LhVdzLduiK4EU7piLy7cAevewKaUpIU+e6ePsJqHrVRQHajxuue7IAXfX7fsJZ9OlB2hdhV1XwdGW2IV5dWvf0ZB3bWQjpnhys/m93LaaeOODbrbXy6XTu0qmvNbzEtbidjCjrbzvYNvLAofEFul046k6XVW4xlACRew0+mNukjU95a43xbgmHgtdc5DiJ4qeJVSKYgYOmMM1obDAezYrUhwqr6soghptuYu00p6MXiCKOi0lz+WhRCHRk+u1Uejsowy+KlMO6cOjspiy6WrICSdFSaOdpI4XVLEYLlZoNemN+2pRFcRJ6Y8KJsHfIrwMNkHUZUsazJpB4qZLLfR/gr2bzdWpzEgTbYKOuI0QdbqC1Gi8TrwdSolMO53SKgHjdfE1OeA24X59pIKMYHxMd4GlgGDkV5QKbF0Cz2rvTBhPd9dmT83d6IK2k6H9VGgwddj8j3m1q+yeJP9L/gwUHIpAM+ojEoSseVelya/B4aA/6zxPrMeML8n7UvLk3b1Zn0M8fE6m8GZSc72p3DwKP/2t23CzNZj4FWS6RqwYtmbkEse78LE+LCPpZcxQhILdcJu/fihosVW5De4AltaFSmuN3WtPTi+sVykOPBQ0wR3Bw7cFVwawp0OeO6Meee5C7rCspixUwqNYwvPBEhr8I/7AU1ZRKAABkzW8MwDh3QM/0AhAgfRt9SPjef312l38W+QSsMq7ItVkYhm6iSWa4/8RWPBnKGXL2yMLZOHceZPJaEayY8E8/XtZfV+uDMShpSnggTrcfjLI0f4Kr9VKRgT4GfwedGHBy6D+AXHhvDpulw2lgxgZ++n2D5Gvp1hxQpJ2nSeMZk9Azb9RgmmDC3wV3fFPYbDvNrr1y4EqwUihH3iVTylS6BSvhQLvjRw1KwzFavMYCX+BGAZ7V1segtOFFJ4YGc2gM3fNZE+B5zDWQFuIruXf1pzG1qwAd5y1nC9fUY4O4Nn7bzkUCNgocPDJ0zp3n2RqA+UmJrD40S+Kn0rXMKMvlYFQ+zyWcS9PzA2yC99RznWzj/lDaTbxaEYeZOR1OR/0uljNvh8yrlMjyPMSvLAvCziMBRA7Ol3P/y7QUPM/xsjd4lIgzDwh/SLzebXN7DPQp8Ba8RUW0Ui6RfwTVU9rJdLrX8uUGqof4f/3YNxfgjubmbW5coWJtbYyP0nr0s8s7vQciA7/BRKBnoNNCVGo22OY/83/xZUuIz8+hNi9vBrlDLGlB+pWtCVKlvQx+g6o8SF4BiNwuogtfQds1JQLPOklumQX+zsz3rkbc/rttkV6hmoHt01iH0H6UGxoQohDHfX+KFbmR1FKfBVtitCTu6axt8AzlqdeRZEjj2H7QgEeRd7bIzwWUdpB4PZS2lwdU1JMYTCUoze52Vgk6j+uMmb04lLHv5Cil4TMhsVkNiyRgX8DaKxcHzJICNKhF1MNl0NBHLQuXqYWfAyZH2AH5YiStZDohFGtn/sPQnTLVmikQ1wbPfwoTl1d/N0rmcjjhzBxSBBPhmYO8P8ugfYQj/2MFHcXHcOWl8scyAJt8fTi1SJxzxqoXm/g7lOhcJz4Fkz05rUOMPEngtEx+7dTZj6sf5T3aDJu2QblVwh+5fwWhVwcxJKrztoLHrL3AurugUKzJwu473RXuD+g2DI8rWaB+gGlVz/aq2p1lPUd/jSi4TRTWB34zWylXQLn+OmnXcOWfrJq+BLHsJxWw17l8W8yI2ylpvT7jYp++r8610cxMek3mzkMpZT6BVxvwZQ89U4XB1a5F/gD4JoDVd+RVb71hjo+X1mUT+18o2eosKBzwxyBkJHRDl6FEeKyTRnJpJ8jLxR/xjNeoSiOn3nkTNYq0JjH9gsCflUa4U7g3kq/PMqzWrAgwq+Aaj6Im9dR/wMnAmcAVbrcGRewGYuIvf9FrzUPnXXxoojEOYsU35Pn4h6KXBQHQ3Fl5+T8OQB75oLnZOjHSpUpK4OT6Odxc5iyykABAkF1JRGa05qixj6HiygjaHq+5FXbk48uVCVPiZduulVl4WPfcn6UTaTYMbGa2Hvzl8kQMtFAdY9UFjTgUe8wRVVxyJT4bPMpGUTmG1l6ghnKO3oZkvh17khmFo4Yc/7QxMlM4bxkdiWDJ3kl2O1eCfgKnPMhJvx3XPjRPKVYeigCEypAifECODdVQJJNKzfzmv4glHgtLPESmMD8FZroVVc4z4lTiFbX7DzhIEWq3wEn74Hz63I42fbtBtneokLyoxaWrmLw1RJNKSnkzjP07JHLaGkXj2Gzx4lPbnNawFiefr8FMNTqCz6cT+HDlodAZmv27SDzJ6WXIGOlt1JjshDQfAnOJQQ0O2dNBFeGbFUTRZhpTLzQSjj3iHewMf8x3mWBCEjjCcXk3QpijSCsCUisQdl5PmHNtllWvx7AUw1r+awi2AwG52oaAcIbaoxcHhd8akQKtonq6y7r6ya6lkeMbU0Jog7P2M6+QB25IuwQFzkCj2JyZRwt1+i3bl+u3I0ldKGVp0zz4uIT1R61K2+iEFCXXozyGO9wNhqlGfPH0nNM6RoWXMldvLSUyVTd9m2dnn0CZhHjvYoYvE7drRzm8V+S47pGN1S3U3lKB/wwaeDYJ6V5+geoss1/gUH9/Qsh7Uc874+Eqa+FKce8ZK02UuBL7TnbeR3wPMSvbB+T5NIT4k/zxB8ZuCiPethLGQ56QxbsS94MyNNQPR8/C5J59RXMbtQWxzURztOLEIMOe9fYebUGLG/E2CFjkuEaLmfPK8Fb67xaFaKZSIc6PCuPbbHeK0zMU4qX0qX1VJisKdDuHZsi2sHvuJzr84iJzLL6VtkDMcIO9jPgSLgJmajWpUP9/EuQdoy2dLbaKEUpKkS9eZh25nLuVAhz3U+2ejsuZZ4SwTLxrCv8bdLw7z5d+OnSGkMatxz6bNIZlH4c4pjdSDB3aMrlQjFfRDW8p+zSswtznBGO42IZon1hWsTdLzzPhjSKsm3EXTnsEHGHJANdfNTlG/YJKProXthgNtVgDkSLJGjr1sV0m7LT+7DZQxP17TxmCJs4eGy7ZDhgzEbRkiJZZnP7bygD8kFHZs+DxXSL8rSaka26w9TUbOX4235cxYWnuf0aU872TBVzNeXqaR5RQp941m4GvSZC7YkO5e/TPNpkDvo2EmH079Pm6Aa6cqIjMSKHB6qS6RaXVDVoAs6nIBr/sIQDUG0+uNoiAKVam86rNPEeMJimNPOCfdOkqb+4hq8ctnzYMoe311tDByVBsz9Qv+5ux1QwzMzQ4COIzoQmZ/DLfjZlo7epea8m/mPnVXIYJnlhaMdPu4x0QDX7jPyp+YmI+ZMHjW+fbLxp9EEZqy0ctM/Jn55fR89Jrl2q4g6v8rMUsgpAh040ukfB0xJHdwjdUFBelGPbhKfOYsrGR8znNNHCzuOrYn+b8MxxbOKk8YlKMxzYZ5PhljFe2m7ns33cfZwNB8+LWEwvLGaGT50bRl65xEVMOezjaWeYciQ7Q5zU6mKjBX1Xb1j94Y+Ncqy2T5mYj0UeyZaTZVQyFHnX8aCvzBSTitslG9K7lW3JGs1oSya/jVuS86pSR3dsp3Cw1K7gLt+HeA6Z8q7IWTLtKUe9PP7bYOgcHpjCAaRHswRUZ9JFIipUdSC9CwntYeqbXuWil9dogO30Gm5RpBnxOPJeTP4eMM6fYOYC4khALbgu7pW6hosuOF8VT4SslXsgYhlP6sqwWPwZ0mWzQhtS1DdL5Qa0PUoq3W4jtZXYIIMZNu9B0IiwOXnSLraMJ2xBeVAXlbGIRlx/ldG90cdgSDdQ1AXvh6nPV0lRw+d61bCIbCVsbhiVWbkH4t0VRLBCKsdunNQDJWJb4CaDV/QSHMRBur8XUwrCU0r3SkPp71wtZD/RfexstWGKUpxD43UpJzhelwp4jGoZOH0Q8zOPSmOEDlWxPS/p2KMK6JAtM2ZTxqm43wuMlI42zjbhARq7o3gfkErLEgohaQOkPwm4uOFrpg7wdtYLjYe18yfzp29zfQD2SO/LbwwdmARVDuNYv2nP1WG6MDUYDdTz+Jv4Z6hNLDfncIeHRAv7BwwWgmMldyXRIXaEJ05nynqe8iozZ/OMbPKnsxs03dVnojxv2wyxIhIid/TTL4KrJZGTpPXCxfoCTsviHHVvGPaeJ35J3edp25gZbr7JtQxUrwq4p7P8VunOviS2Y/wKhYoatr/GgiPv2JhRS4atHLFEvPuxWDZMPDLS4X/ReNAiTYv+HEE57h3U49OmInzxrOcYaq1S7axvDmbKmfr+XFwH7fCEbaINyBs/fEJS/lSKdAANtdClt13bV3iVoawJuCdBWndsdXdecx1TO4RxxxVErAJeBfW/LSm33d5/inLgcn6/Qg6ZPKWgVKPU8hq/r0De498SRsZIzlux9TzyLfaQtCe+KrORer8zR301XqkaZn7FlDrZxiImrpvPn6aieHSyNM1aJkYyqrWvcI7OxB27oewQ3UCHqPmp9VB76D77FojdSUfoTOsAPaq+phzjjueZcgXi2GWxMXS//X1wHpDn5udY5hFMdQmijQ9uOymVQ3hW/k1bVZ6K5qfmsvI78C1DZri1PLkXUy971QbEFCKrKvZiXYgW18xPKlrkNvC0n6gX4yFNnqbZamKBInIMhLLiQh7dlQUOiFnyAj1upS1UrNxKXrVhNr17L0tGnKG770vJ5IbfhWxu4ZSaEOGfqfHDNZFJDohfgkPTFFz/CULfOpnuMCZD6OlcOpmRRe0hgnCoHwTwo8pLEsA3EYCj+FfRjrbBBe3yoe0keHDKp0s/ITtavSR/e2lHkyGm/BjB+Lkghs/0EoYv8koMP+QlDBeHzOk82sUqWsk38dhrrD0JC8kwCGqokKMmkmXlmDF1lH40b9Zxl/EI4VwhbBPLNFjCbfWY2G8+Xfobq7jEufYpRZpcocopeh0BnNeYSxUb/2E84rwMb4TveOQi9hK4d4eSlacJ6OafpU8wpz8RnOF/oeTYAkXDd7AffaR5yTwse+kPI7PR4+A+i7++RwE1ZP1OQcXPMuYdrnh//QdefQe9rab0IxX0EObohzmKfRSceYxe7yK70a3VpT+zMvsdanBGKlXRFtyksw6gDEqxER0y4V0uM+EZvShde3Dvvy1d0IZ3ucyG9/4+wwlxCTzjIgXD3JBGI+PJIO0YT5nAxPkKF9Cs2p+GTFkqbV84rWPBT955S/1S0EiHmvAZUFA7B09H/RQegw9BBr0PqG7CNRSbyPxhe6Wz/Gj5sxMv62t4DCqN7bh6FZUp5dgZf1uNq2tx19I187r0sjMbA+obEHl4vn4GPI2gJs9KY+oRLx7HXPmM0RPPt98mr9KMbeQpc9mD4JZJIUeBnDP+jhqP2clQVwoa5ZZQxQ9hK6vIui/TXJTVXuQL3YIOp2QtMFnUXZOF7kH/Do5xoHaFyJ3cfYWpG/HMUPczeQW6679cgf6dSt4Pzo8RGcKleW6dfMF7nbes/MNeugq9Poyscuu8QbOcbHgKDm0tekxeXoje6dui01LKtgi9inzld6EvFci70EU+6y70pQLrLvRUOewPQ3NRV/YLx3Mm7s+m0jm+64bdXGOxfC32/oPma6bVguCcXfGe18vaC5Q6OvDQj9L+Nw7C/P10ninYh/JatHgXG1xZGgEvTFTva60smFgyE5V09233osnedwmqXAEnEUXV4ulOBlXpwvNmZTOP2sz8L+3RlGN3uxz9I49pwXBpgk7Jj3nVHNKgzHx2Xr/LFekccI4F57sQc5hzlHSqUJ4j8uGTIz7u7MD83VZrynzfP+5Jf8O1/7KekD4MV2INFMChD+riZxAaPsD+9xE+isp4mCnnl9710vRyamN38HxAzSTbYFobhpoLNlIpyvnH1elKlLo3uF/7X6lDdwh3g30OxLYF2w7O+tPJQFeoN3pRxqf0R7x0i3qTN6SF47ft6bO8Krg7OHJp8ir1RiKkCGYrv6ZdQSdfTMnfhczu1Cx5pXpPoVo3PtgyxOcCPHzaBVVwRIXu4DwJzvbgPHQbLvBaPVlFXOhukXshIvwntLr2e/3VdFzWuMtv5/dCWGgE0dsh8lGIXnAbMvzpw/n40yexYZGvjOKLdmg9iP4ZIrMh+iu5SReTVWuxV25UWwMycPH4j++yU+WmA0crcC7mzv53bL1fc1Q1j8z/2Mi9hbfxeZ3fLbcefmuFIezGrUevCDSH2DSIQaTUr6FamgGZ8LI8bo9yNYOu8+8T9JLxfebQoEV0O3dlWWwlxy7522uASs8VkSNqCifUFF0Qip/i7CHLJBB9E+wiAuL2zdcvgfsenpVD13c8PDWMxJJL/tYabG8ktoszN2ygQHrul5BFFyrXjJjnGCBU4Rh9f9LrN2E77DS72PypqzSa/wEiQ8RBhtiPNZ26h1W0qW6Eyr8XZ0LUMq4tYa2IAyD+Z6aKHGLiEhJzS2JoQRhmmYGVoHcVj36VPQDuInBT64LsN5d9od4V+fzbbjdZRlKOxuC+/r9ylJsyD4D9CErpNp6wiQFme06edgjKofSHxCs4frE4fquwV/PvYeX2ywNU1XFw/gerSpHmS4TlHwmWQ5kPe7Ey8xNyZ60PI9vPOm/IjLkK7LshtibV2xAyZWstudenPptSob3FPtEn2IDxxEuDyv+lggrGzUk8qTcbLo2bBeBeNXu/tG1emKY2aKUsmMZjriJsMhxVJT7FfIrXGkXwKXqLHrAVEbRV6QlCUHjQaE1Pd6dKCE2me554wBKEGhN+0ZTN4q8s4bxovnrH5U4LSWMbMPBQliteNS/svL7H/wwK0G9K+1OVm8zCz2sh8KwBrl952hOMcNMYt1gTg+8VzlNiI7iMvcQa9SCkGTdqSj/FHVga3zGIpbPm76DqoD+haScLTftzR1tGn+J+wT/9s2zK+TWCXRT3YLlZxBA1HCLuQNdqPomu63UqrLiQ3vwpLixr/KUc86OK6IqpCV2t1NsLSZK/M3UFdD2AS6pyObwSVZaE17IMeHS+niViL4pu2MDX7F9Nohg8HiNQDuDJsf+GvhJRwX6Cp7slqK7XiRuLzqJKKUrAFypd9KTpkkbebhWKNk/g2M7EsS0J3cpGiFkMsVPpyYi4qWUY89NkVJc9htCVJV6JMziRNbKD+BIVjtuEexYg4Epzy34f0WUpCxA+sVv7ffcbzzLlWx+PuBCEmTfBXgD2d8Ex9A6gcS2W5OLORkxk8dhcJiJELTvCcWv7AJEg7KMblOGLsP0TipRVvpEFo74aUeCAZPEYNvd8iDMLkaY9OPKLu4Nj4G1gU7SU9ODzfSre49bScakt5VEohV9aym2bmQU62EsCHdnPC31Q6VXOX+XOqZIUS1P2XpWdvdBHdnbPVepsEHswI2GPzLivj9qGMkpCLJSs7UEyrLsXAH3/mg32IWAfxJ0fWlAErjfHExuIuiBF7ZijzC8whoJPG8egjbFWE7E0aI/alVo5opZNeSGnkRz5nBFzRs4dMccBKZLGapOksTpA7bKAavP4wxKpFhWQ12Sxz6LZImh6vsBi2dJk2xYVyLY9XUBtC+LVBziJEIH/vs71Qbej1r4ctU0enlvBW+j7cqxb6JHUxkY0rxdymlF5f+SMnD1yzoivHODCo9NjjKD2IQKtgagx4PwMHPMJghZu5HoPxmt1YmUYdMwn/psmom6KOPnv2X/eMyeUmXYIbJ9aOMPT/5KvQARvmO8zrmmI/cIjwg1VbyLCM+ze1g8PfSSpxzUYYKNwzz9M3CMwoDGeYhe/oidu4ycVXHENmzt00bAFjt1yN+20zZk0gwgDSz5EdRR3U5F9dj49tDSkc9AZUolXnVIBKA5KpsmiHGgHa3DZT/B/KF0w9l+l7LPOtOPBE9mX2aG/nvvNFdeIOVjdXMeR2lhXi0AkM6djHR0RaBFS3oPIEWB7BeyfVACVxeSdWZId6MSUjr6euDZFDREu7BD+qAi34+w+Zh/4aOOhj3DbFmbVZAvWpDzjG/HliFnDCxx/1cTKumJlqNulGZvkHfpiiDoH7Aj3lDDIoivhaglPszNYn2KmBF/dTC3GRkWZReeMv2EPWS+AgWMudy+gW5AeNcDV7izPGKlxdg3z2ZQhnH3BeHpHdvDGhhvLr8t7mHXkhUo38avgudCDR0ayRsZUzTjdwzwtJsHGpmaasGNtdtO12jZt2uQJieC7YRZvME7B6CzdydPy2LzizTxuICP9bRBTb/m4+ggzekRw3pDZcM3wxO8Yd1UlJ3E63Es3krKV0mzQ7uf27eRoFymG0LjNy3hKN+pq1gcsmESF0SJcJnH502QSGAH2o1zBYagL6SIZNd061ltGRmsYaB5gZowxmrsmYx7Y9CBPbMaOwk5ehSxANXey+WDnyTEyK/7nFgmQ6a+tGyNANQqpFrNSaKw2PUN5F9kmjZmI/f1NljAd0muDnd4Gqg3KRrDtBhtdZFwOaYvBfQFbUc+nLPGhDtVAA/MxYYpf4EmRZOPVf2BKbx+vOphNycvPnZCMy9Bmxh4GEzaan9tCN9K/9JVfSc9AzZ4VLSteVkwVtALPO1B9iVXH2PpK7lLcTt149aVM2dVH3GeMwupexerGQoeWNq4MYtNqR36Qlwe/6V9MGrPEpSzpw5NL2ZRxE8clwnNFZuwyrDlP1rxCCzyIcnT+UviQ23LolrnO0nliO6wdMmeBexHPqMFEVXqQb4oa1kr5uZ8xnPTq7/CMWWMmGgM0Xj2NQefmNh6LquC3a6D5BGgxDpInca02W2ifMX7y+MTczz4fNSYZ2l8z+RIjGrzmdJtxeaEWqIQ1/7oGnuPOawiOs3jsPSgJODN42gtM3VCoLMqBq9BTDGWB1sZoTVlYCF/YlA2FXH+PKfNzIL2DrbQ2mzlu8ucTeUZlJn/pzJTfCuETs57d32KhZi5is+i+dCWIgsh9YNsvT741kObj7geY2syrbEYJsYFmqA+bqtgCzwod5wq7NsTLtUNsSu6ksROT4S2INO/ZZ2iw1ZyDEra8se7px+bwWveyvrfCcr1ht8Iae8O4uwlTv8hRZubw5C5MOVoo7jUGa4bew9RRYOzwIpY8lxoprjHli8LPV0bCWzxzPvO71/OqxGuQXJst4tVHM141kT0CaZ/z9Pfo9GnGoxrSHdxWxn807vqGdbIJ7P6VNUYTTHmB5fKEymwuz5zH+vPUawxRaOdSzlG4XNLnCcoRexCb0ofq3NWH25vhh6XmAeMRvQP24X3MqIexDymjcnkpZ9uZeeDzx83n5tp5dR/lG7ls2IpR8+8flvnpI6McypU+cz7LzZ+eDK9wx39YlpHY00wUA6BDFxtPfJJK6Dd+3Df69DlTx/7gEiVcHcHsPOIsg6EQ++DpvTyuEvsN3Pl44ERyhTz4PmVIttEdBlKQ1L33ifbeZH89Zr5g9NWUTb5Q6a9m48paz5TBPl5tEduLxxzWbfe7V3LtEo6a6xkmS24MWSPAvRTPQac8B63VuquD8TVU47afmTJ5jdnSeEu7s9hda6Rz7+lx8NgkBy7f4YuHLh62yIHftxhec3jTkY459i/GT+baRLpaFctwulZqmIw75zDn19v1ID5rLditW7e8YaDfCn/AS2+dligSqW1KMbhs+SI8UoyVLGcFtvwjufnjJuRNqAHDdZtSUo7cRstAgqYUC4/tk2OjJ+bKJA1tzgpYHVOZzTT+0sE9jS7JWqRkdwFsm3LLCw80FTMQtJuhcjlpmW0mudnGjB4z+vNkaHaDCG3K4BsTG4+bfTWhLrHNnIDJckePGYG7tYpNAvtsnvIcAnqhcizF/JqWNWSgZhjFlFsp4j2xgEfPlpg9mVd9mFGzzEKlNKUMtVMItSUYlxbC2wweu26jm8Asgr7AanM0/xYC9EonCdAn8Uw/FSKfCf4Hmnvhnvt54j3sJLS6bizXZSEBavuHmuAngdskwC/Box8BfhK4jc76NAvhVdPnT9SV0vgynE8hnLeKLYR7nqFip9omTFgwejyOT3kbA9TGl7D4fFvBBJQvckG1O6EjxG2CyK1QeQPWFTo/6+JhW8L1mcws0TivTj4Qxwae9DsZ5+kYju7GuohVwmGc50p/JrZsMNJ4wk/M+STEwsvAVlz/8foq6zSmp+bSQ6ex/y2Np77GzB2akSWq4ffVjGpgcai1oGmXc7T86gauzGNWaIYUE/AATprBjNQePHMM7sK0a3j6xpHmUIdezAxGTmCTOtiO6zz+NHv82trrV8D+Peeo3NRsxYSLuxsyeVKX+oJp60Od01ajj+sXRB2cXyesBfsamYeqrgu1iaoNh8HWnJkrNSP9Waj9o1GVshgZohXOJoWuJtz8BeyrKFcCREImnvtUVX2cqiqQCa/rVB0V8J1mVH3KppQWcLYZlQn7Xqi0vmjtzZVF4UZDfSWkbQTPDRzaZl6e3J89Ze7gTsbGLHDxqBMM8rnza7aOuICrES9Xs2y1kk/pnc2dIxHcs3lkC0afHIhab2Nl2yn4pmQHMycGlNK6zHkE4jaf33F9xbVF1xPwwJgIrk8g/QDXFqP2SKNxCfU7WPK6WCJGG89cF5tWwGL41GxuexXb3M/voquCEDEhUvyKsskunryTjVg4bOWwxUIZyhNGMoexxRioBeJQRIyDGqQZ+8/xyJPl2vxAqLSlrKNrIH2t1dEB1M925u/au+PzeGo0+9bFo6fIdcbdU9kGcF/DRBu953XZy1te6iV+SO3Efhr7S+7Gzx0PQ/pf9j1joHJpFgvUDPTmsSOlWZVPvHx566n1f393iqYetYG88fAEz4hgamkOblOe/CZ7zhzDnS3YT3nbxnz/uYOukOdw9yLaxJzNYHR2nYSIJTz+LYqXGAtp3+FCiKQAgvqKqM9jUHe9VZ9HPsIU0YfzCAZpP9tLH8dxIkdnUzrhnHSYXTz9C894m43nWVFMPZpDXlnqSmmOnLDiwn/pS8NAZy3LjtK92f6ijbNbuC47fFd0Yyt3A7v7mPD/sA7m+yUHca1fZjfP8ypVKI4iK48qlpeVmueoW+KpRll/YbB+6GZ+Ze9k/pe77KitthO1+7Rq0yaRO5wsGX/t22/0e0nXOHuW0emAv3P1ewZdwLm+DCxSi9iH5OshckiJFcUI+LxqpyBaVF/CiPCsJJkIz4Z0Ea4QXEjCM9cG8IIdtz6vdpkhbBzbuQWcyyzcSOsqmUUHyuCJnwjTJXQot7IleuzUYLWIBQ+9XoY/KSIe5yceRT55c6HVbUCCUrzkXuvHq24mlEfU95gzNdyHMnIDYT+qHre9zwg5ql+UuOLlSelsBIG/T0Z6YAco0GNIBxnokSx2g7vA6Po+1rlbBnzUQPmoNIWnlUjcmbhl6W3IQ/GXWN5w7rkfz5s8Kqy0HQx5FeuO51XfpzbxGrXxTzwercqxeF5zNYPHfT+Cfb0sBE/JFxEoc8Gdw12fIoiH8eRrMnDKxpi5RsOxhG7yZkVlyKV7Ffi3axCjWhBG0TGy98bKCggFnt6Y/A1If9dCqeCBgqcEAdW3GvX27TrzsLvxXKmL7Y0v8mjQ/oe33nrjuTdEe9Gmw8KF876fB21c0k1eqVytk3RuJokK/uEV1DgZfYJrYhVP+dpiSyvlke+xi2K+Zq2IwACbPDo6QNxWSzhIfIZR7J3/9ZAY4B9RrqN5zP3kDo+T7vAHy+Z7EVRaI08OyizXzEcaT3qQXRMfy4M9KRFxJXrN9XXXv7uRABp2PgU8Rkc6QSjACVuklHovmf1Ji3PSXJ4LpQ5NpSSBq5D4osiSB0c+RP9qJaSqTay5r1S7/CNI0fKYB3iUxoxM4QlNyMobdKxTcXSiX9E763fkqWn+xDPwbC/NNnqJPDzlnYv1WdgcEixkK0qVwVYjrolJWulihgoEON+exe0NmOg0TiTv/nizAzaDI/AhShJx51BVxMFJjAhm9h3Xy4aHtpWrHuPu59ltNdxSNssabl0TwzR//yuB/jbjDR59hl3CSW9MTlaICw95U7oTBZ70pdTeGwxY+QEcxyFyJ0SGn8FE7XDJPUkzT746ON5aHBe7btig6t0jWfoCuxjyuBLNJMkKT3J3JjvjfxRzN8bchzF3Daif+wXUdY1YPpw8CIOgqT7i/qQeF+EYbDP72Py11kpPOFT0hEuXwdagCQ9VqWCzcETIXRDIYf5aSzTzU/AM1edLWqz+Yx9Opvi4Cn7xJdg1Hv0jvREJcbJprhHszo41uJPQpSiY62HMFfNvuRr+k9plRjAfjWFL6UgYpAzi6i8UbHN3erdQ+xqjCGLVVHUkXTTCPHe4zkV2KMClMjgPUhwLOMOPYQO78aoXiS+l6gfMHxGMZ7nGnf0YdODKNUbeIpFpuWg3BT3lX4DzRZSVa/OEz9hDUBNUmfCQcohXHcCMW1bs+OrbneWlbrYCYrqB8iNP7EOntXFWf3YNuLi6kKlrpqiP9lATwpRJnYzm/kc0kWxXYqeIDpBsE57HdaOf4TT72Yxbq1CqdLJdP9uV9q2zWSAx8DPjtueZUuAunU4TVshuUMvrEQMyj5rKAs5Sj2Z01c0j54ztEBPoilukSjN2gqclsiaoksh2FxN3G3eMkfRT1itfhyiBCAf9COjWKBTnqOEFdLLLdAU8pgruo9Z0RyTHSHUjaIofIMXIMmJ0euarLP8e0LtDemeupjD1owNqeAbxDyUXMCU6A04d08V92Mf77Mbb0NwKTOm37d9p3/KqB98AO0t9bIp9TKA+tqbVZ9aBBDsNFXhmGXXeQy0iIvC0zSnvFTSm5K0oNJKSW4+AMXC2p3CeE0xdp6wzb+KsBWnUPuKxK+TSkrWk447PwHXlIg8kzzxMvj1aDZIHzcurPiVv2Uin44Vsy9+/R66dR6C5qBNaFqH1s/Ef3Ge2IewUjdWDkAip/5iN4Otc35Wvm4HA92Bz4qRrX7RTwwqUBSiwPMQUNd7y7WeXc57hSo8NkZ6dJr/BcfK8b+Kayvwes6bN3/bu1Gc3udqDHeSJf+Boo0S0+S4u/c8htgexnvHoAMo0nrngPsRdjVGqiGH+R4n0zHsX1jNnLji38rgzrA+kfwnuEzwxnBnnsaOFd3XgH+f8B6LOWw5uXv2RIP+PbNEh3z/89/dS4vbgni2v8PwRZAC6I3XIw3QLnL0h9gqPSmebeEqe1c0BfpRHblExZ8DpDta5Wllt/XgX3/wRcA4E53GeORAHS7KdBUl8ZI4jqKDkM2io76TRHATNHubVHiB3VFnT3a9QOMcceWFgOk0W+e2hLk8byspxiSh+NgWxSVobB1uu+2s8plUIoXap9ZVduMaU1RU899ZDW3xi+T6/IJ3FF3JKXmLKzcKyV7bo8axK4CwEZ9+O+t/guW3Jq3/61MwU5U8fFX/Od5vTfZ913+Vc8L7LPnnfBXtBL2NDKsSGn8U99xykG6/pCK98JBMXRF2BPTTfDLrbL/IaL1qcbPNZoPldTsehELsXnL/yam+ybDpLpB+K6PWEcZ+/sSYmi2dhsl24zXjNeMf4jMdNYmIId2xj4gS9hHUPnYgVnOh/QRzKcV9Qce0gjXzizxOjGrd3lpbq+uWuc3aC7SlPXIvXipH4pWUgcMnk/bahfNgEe9NE4Po37rEvmlEwOXHKh2MfSQ48HXBqPH6axKoDPKETxZVChKzN4kCbz1r9gwOtFiV8EhOF35bw0TtPyRKInQvODeBM4Il/4bmlbBAnUUoWvWW3v6KQ2go+dlqnByB2NcQtJMarx4jU+McKcT+ddcwtuhsHdexIPk9YKRnNVoUiQbdSo+BZeiBaRoMewaEP0GTFBOqgQA5TbJtYoJNNOtLXQvRQYsDK/A5BxAoQaqeqEp9iOPNn0QOC8TjG5lPcZUiEksslFh7H/2whiDpHbh8JUeA7Z/ZHJbuQx/VnYmNd8AYhq6L7/CavtkqGBnFbfwaPGg9q4nn4WsclIXZpRjrcf0LkgMt4RZbxQgO410y3EUDRY0lBHNtOYYRlMHZSvuVEzGYKqm2W8wunKX0lg6dOij1Y1g3bl+I8E+/fD8+aaVQYr7GOBSGOp+lBcDvPa4UxeBreRjQjFfQBuKWJNoJDG2rbVs1oaiPb2n3nRTdWx0YpMsymdn9PbNoISOM2M4SBNfqFMDDpKGHgG9LQkhhgFJMTDCSCpwwPdtxOoY9f67b/q84HUROLt1DzBF0sINQUPsvbhoXNNvb/v4wn4epscK6TFx8bMLqMGOjERIGRdXsp2HOoeUK8hAW9aZeD+UoDaB4sKWCHNOP7FwiKsW1BKKaur8b1dgqWZNJ7MY8YKf8vDQui9WIKpEK0PsGr+kJoja3bDot6yv3f0xh9R6n3nhBPY6ntrCnv1ADuDxbLow9bkuQEXLzJgOphbEIFuCPU/oIgTynlVVoHsS66Nm4lIwtFFHW1ug0RG/ftah4rXwZCoHsZFcdoiH7uNrDjrsHsX6FO+c4r7ChCRQP+h38Z/u1Dz1+FSNj+4smpEulkUW4PPfzib8+Ui4X++9bzhH0M+u3/EWLrQ8whiO4dgpTVamulrWycSBMZWHpGE/wTAxniQSx8g33snGlf5CdOHpD3DMWgl1C/roOzl/GRXhbTNc1L+d/EHRsMRp8eBt1DYPQMVRfT7k48Ou1TO6cop32U86CPJzzGlFMFIVbmGewo57PxwIP0RRD2HQ7hjUJilXu3gMCFJIisVYFPWEAJESoSsoxHlSUFnLOe1suhhfjXviR4sSlDQD3HU2ezujYFN6xZ064MMT4VX3TR60GKHTbClTKkoVizLniodZQPZVC8Fr2lepO7otn/IELbypMOsHIetHEabGhhppUUMTN1H2w2SMqpYWcLIeU9SP8Z1Nd5/GZp7ojOwk0YxtUodnseMv8H8yUfY5chDLW6MHpMChegh95oCj0pBV4Nfs0I8aldhiU8aY3F8vELhJ2nx0v2MfkmdWPJmm/gAu0RUeIP8qRRGu4JsOCLUkSTBuqP4MHlpalDOqhhI5UhHe6gS9sr6dJ2E10alUMkFuDcV3SjuKJt2/BghyL+OQgWoUUNFMVvyZdXjAb/HCliSDtO5dGbUy6LSIhXwe5FwreaUgwbGhK72fFgiRYv2nGefk5yHtETbY1wh2dXpETL0+7IpDvZvTjHHTrquHY8q8H9LaSftWLXdC9+dU1TvvTCs6LNPwnLvJKxrKWdEj5sPGF+To8bxGmig3jzom50gmek5FbXext1WTs8vYhTiNjlw8l4lmkyNTdHGZNTTl6WI2JhlKbsLITmLf5BXlZI5GW77JgKHoSrZl8bnBSxWppof9NuPEqcmURgllNGYAYLecrLTKjgXATpv/HMVKbyAjWcGMTMD5ii+15kyhcF8nUnGKLxqJtMeakgsJ79ZFdeLOCRqGLULSjtxaArNr/qBPYkjxvOhA6Z86yR4jU7MIg0PtKM0bCLxzzDFHf2yon6o/ZhHh7VlkKDeRxqqinteFoNpmzLg9akHb/F7ecpWpg7FBQlt+V9t3MB3JfsJGKylyRpXFw4OMCzGDzrePXtTH0fHEaYBq3FcxYzWRtobzQ2J9t5Jip1g+GZIC3ZbrBfpkfIX9NRtHV/Bu45CKiIyzN8yjRfGTeZD0FtugaP1wtyk/mIm+yEXZnhg+a8JorZ78CDFYjJUuYw8NSR1GTzeNaHTD1TX7m8tIybrE9n4iZ7LshNVv9ObrI+xE1mV67UhxYl86mtGURPZnGLVYujW099wU0vhlTh7tpM2ZFTxi9WKHoYdTV48imu+tmPduVojvEXCzKK7eGOrWwZzYBL6LxWgKkPeZXG3iCvWDYM11DjgCfrW8RiXmIWO25XHvLCIyXfMuM9qE/kYjzxApMFCRtk5oZaEQwiCo9XdrQz5sLwmfI+dB0ihguWd7QwWN7RnPLynMckWVk3Cy5PhsjKxnNPbUaAWc5OVhHF0now/Jtc9gQT1DB6af73CbgUyBN5WhZPPMbs06ZOmZQ4cfC4jskNs0TaCtvM/CkTjQfp6Zv+YnCIyigIcpm92DQECXcGswBOueWDe57mkZfZLyiAZPPq9zH8iseWku2Rx+LC4c3Y/qIbXNkuzfkhLEIsNoYRMBu9JBJ9CzEQSVCEbR4Prs8gmahqzqs4YhOCeHQBskQk5wGWnzdxzPhkpQjug9+zdOWC8Zj5iCY8R21Txk0cMyEZdJtSxDM3SaK2UyhJJKBmn9GG4dGS3I2Zf4VI2n4v3s1TcPhiY+V5YoxkZnUiZoM610M/JReTmRaHDeHiVpixhFJUmySp23ZRzDXYQ9RtiIjytPC/4e+iCafZAZx24RGf4HBDUZZe8w4et6jD7Bee+j3hN1WrcTWaBcndfuIp9Zhs7y2vvzETo0W+JirzpElEDlmtPkr3P0HECYgoqYkwvH3VUgJtoUGKWrqb/A27sbXTiAAYK/6Vs3j2st7A7HDCTuXwGj+yl+xK6W7/VraGp/8XGxIxnEHcjCVUrd43xKbk4Wm42waftYoafPVfiuqFZ/tr4jceWZ3Be7iFNp3l9ilWOGVw/JRKoR5WZJqr2O/bWOYOyExJrzHpQL6uFFOiehbTXIlkmiuuyDQXTG4wK5mR1tWGxxGRy/GmzBokXmVB8LAKUeQFh5RXncqO64H95sKARsMwkm2EsHlc56wWHuKRvGYV5uGu4Uyxx2MOpXo2ZjqFwiuP7olCTko2T3xQaluXJJPdVhy4GPJgLIC0ZVgb0YU14a5a7JEyMrv8Gfm5C1zGGMY9rdh8iNgDEZYTATXTPOI8IyCe4aPIhRKfMdD/qNaKNA/uiWePmW1LmkjKlZrlwWbfHP/y4hKuEnqmQdoYSFsi79ycqU8Xy6/04ZHDmH8v7sU+gRF0GwV18DJ6tuNc2UO25368ZkcZ0Ok5Jf16UboV3tmRZFnYTx9KjqA0u2j2qTm8xmtsJaStAHebdeDX1ZnSidw9mysXmHhvs53b+5InoKXZgNuS8Izzme+Ix++F1m3BbXx3DxE4ivPmyR7MKYn39uN42YAl3IT0TyD9M0jbF+Te8+bqRoK/viZsIhFsdpEuBmjGA3DNfMD2gvmFZOAr8v7/ScFHFHob5OxpLVDZTv8qOHvv0+x1slj0lJIgj96226dtOqQXyGlb68VWhebM76U562Qx6aG6K8n0vHew6W0pm7lJkP6NnDlyL+dwW2Waip/G/Jm7ZozjqRC7Xk4oPpCo644GIY38p9yTxSSq7anAXbc1CE3JN/8djizmOhui2r+z122n7dCba6T2+EnSs9jqsi22OmOKTmR1PO1dTIgb0X/iNrq6UVTVgcD7NuOUiNBqmh2uIm6YCZKyrtZZZu3dmMqsG9cfZN2llG54rY2sIEp0rQ/u05DLszaz06glxFpPzT1XOlny1RG9akdwSneZQeefp0IsLdHR/RiS4xdLf1rZsSc+w6OiLBT2sVCU+kqo/L11vlGGW9x2gUmiuTKRm6fslw5FI4+69bvsVoqWbna4YRefiaW8+leSJu5smXCO5/N9uIxu8pQUZj5YgSiO1Fvj3jIvif4y9YAskfeEmNoQfbRSegYwYsfdvVtfYO8HkZfkASyiOncdZhQwSV4Sf9Z6rnVkRL92nqte9ggmiMUV3YZ8X1SeAmX8aydQnriPSnkcR4rJRESzx+oSJ1OFN4kOyXQxc4lN6GlIf1++SjRoqVqpnbJp6d9GmqY42xn9jFpmP1tF58NUaF76M1Pe8VrvFeXVD71XdJYa9rB0uVdoWIMQgViZ6e6Bu3YgGBMKFfxb++RwDeT2F+/2XJHBqJxzFClHFv7kkdY43JQaNJG5nQ+Sucl2NYPMYH3VEdmxxDv8XcXect35OIosyRAT/jdOTQc5C7e4Q+Ac8Oi1zAyEdGYes4+dCo11F0gsvmOoo0vvM38sc6B9Kd8DgK6W+0zZwGN+Z8a7RqLUdcyKgacHeRyqH51kwqPK0dIzzOgDS63nYBYH3zjaTWn2gaefTHVIOXRbqgU8EiXhIzwymRm99T2U9hykvEq3e2p8KTncI4mR5bY8C708Zj3ZVkZBTD9Qp/TST4K7CdSEqqEqeMx1Sr/tbu468qUdpnpoX9OLBZjlkle5dHsdf3hDTyZt45mLcU7cwdKlF8fIQ8nUF3wsiaePQjjVO1o/B71pMsX/cqaFnkqi3HtA37AZdEQu+VoS5e23+3+4y+rf8UqS0glFY33LD7KI0EtJVMob/+OFpLzq9EJSSvwCXiuK0ftIbaASYnql32lsmuN6Uv91aEJxvemU9DFMGvOvSUOxvTcg6m1QR3FPb5Rp6I2jdco6K+kSyzvXhbxz8h0F2QAPZMir6XoF91xZ0YetCSIf3R//h7bvAI+qiP5NIOxuJoUkdy+EMLsJ6SBIpEpRoghSLKF3iAVBESmCBUQWFRWkhN4h9J4EQpUWRCkC0ntXQHpPzt3M3fjOmbubbDD69/++9z4+heTOnKmnzPzmnOON0RHotp+Wqz5EYOeeWi5tmxR81yB4IortuMW4Mq/Kq0wesJZpT/QMBk+OqcrFkoCz37m1PbtIwJnrBnkO/h03GwKWoRRnShnOOkHcCoi8KGEz62Gm7YLfSsTNdvEK/VkviFlGhSN8mb4Tu1kyYnaIh/zIUiAuGyJlryViRl15/HfALJLKpkLsIiRbBJgVL+zBy+6CaRQEDeXqKqYl234iyIwKdiHE7C7RyYXgOHebG5WN9O1cCYDZfir6LlSeRSPxBsyoQq7Ey2htfqUBfwYR6SUPON9hYGWUPEiYvIWQcevqLYY+MsCyszwgyS2AnK1tng2iZBZ3dEU5IUpBQC4ECEuRsJC7K64ansgdxeRFtqPQ4dW9y7GNol1+K4fAtls5hY2dyHG3Voo2uhsm6/i67H4rbKQ16mCSosrrTDn/N6TsDx6yhUZASlgG6iuoQ+k33xUN0G5sIFNvtHG7pg6DwPMQ3IjHrvBkolJGMeXP4rhYISqG+vcI0X7F/cCjGR6pEjowIv/YkZ/JXJXdSngvWLZCcAMeHMGaQ7R8bNGMwDPxJ3GNN3YWtYfJkiGTSRG/CTGDpCJ2w2dRWrJ2Sk0SHa+boSN8rooyouMm/QbrxJL0ZibFEsLjKJzcsqnD09ra4et1KpF+vY9N6Z/jwdQOUYdfwg6HldDhYs6s9n8bWpET60Ng6yC4FYkdKkXrQKXO/wuodgjYLij7Ek1HI6jMIw8UD6ZH1XMdxYG1217A2hZjPSFGBBUCaxeo0m2a80BPvFXaJk0hqIFHEtUvlEQm5SLkXHcDZBX6MbEtCd50CydvgAxF0ltol0bu55FoPBBI1lTbzP17ULCWJtedb7MkEmnKJR66jURQdiEyNoQeNQW/yGNWe/CwUx487Dplf69iJo/lsPO88o9Mn6olmpTbDuh+3YDIDFTnkyQIJ+LnHPXFPFWUF2FQ3kxyjhAzUrAnedleDDf+GpId9d3o1u0ceLll/hIGLbXV52wUgkWE7THxaJQ1Xh2+m1O8xx5ZaX3fLSuvPwXAJWtfc0stikoBta+LrizpHpHJu8yDDjDtIMwrjrsdop55JGl9z9sDQt1uF6Fur2tL/nsH3UIXyRpC97oHb7vtwdvu5ixydpRLk5vzb5RIHG+D4KZucezZFQS1zdNWSgIX4fnrxfC1JGBEanshpUKY7S51ySO/65P83uKG2TbqL2nzJblT3t3ZWLw3UrCDaS9xPHbIEO/XvRC22x6EDeeppzPAM8DG1w1ozehgx6S8p4bqjbDdwI1YTFI6q9qkoLzoQdf+4AE1PPLxlHWZcop4KdMNrqFE/ADw5BSYCgE8fpLM67XMRznhkJJx5f8AoqHga+fsaXuDh79kSD7ZSC7FIubWaLTKL6OUIjDNLXGwI1Li8MAurHahiBl0aiuwhhC4HywJRMnd10xritJB9vW/YG0PifhtCB5MQeWlG+oKh7Wdj7JCypuuRXDbSg/chmKqMwSuBksTqdG8RRVqqHZRpKGw6kkDb7vpwdt4wlZWOOiuaCb5ljRoAtwqFZ0JJkBZtJoaF8kqGXVCyqoeYL1OUFvSLRJRiWJpZ9tzBLL96AWyGTLnA7BsAf8mUuyckB7Sx3KeEjsncoqJndU5F6/jQS5Su8grDMWhJW2iNiqL/mrVpFuydGTX4sJnswT0aoJZPsJ35zlyQ3rl0LrIEjJY4j3Tshlzx0yzw1YeGSlTYeMJOycvJ4/HBhXietpNXqYb4xUC2U8Q1YOALhGFtvtt8vERLxGQB91kCfslFMM+B9yIXSQ9Hy5E7LQJ2i1e4U8G+5M8qN11yORRG1l90Ultobc7YJbXHBseb8stBO8ayCsMihN5XVuq1tPbLTfDAM9FgOxmcexNuy77IdE2dwF5desaz7R2zs9hv0xDdIB+L0E2qkgQGwzW7vCQNYxQthYEmB3gfpPcUSiDDvCY++5GRACPSyqGssGn2gluWsO8atmCWRSUAbbChnNP7gbTcCSlPCib1lXbowpKBsfM0B6GqciR7feb502fMRnG2FLt8fq7JgLhWoh6/wTC1ZAg3LNaZROPS2ZQJ6ck6K1F7r68MPCFmNoQ54DYSdgHE/ahGPgG3bRn1NcJXRNd95mgC3RGo6VLlnnetBmTuPUui9NLmQiYa/NqycDcPgnMVYE9pnmTZkyJmOoY39kO9TNLQOUqrZOo3AyIvuKNyuW48/pwwuTEQe0g938dWWluOje/TdCc9h2yfHp+RaZULcTl4u6xajiuMlAq7AaNixxgjhjZhih4pebvzKALS77HzOP3sEmO8an2OL01BaeEqiLZyEFUVwawjNDKY8dnTqaOd7FXF4PIULNDGbO2DVaqSheHJyORGsaaQXAziD1uJCU6bK0QpXRLcXe+azolJep62Fmb6TZNUbsJ+2Yz93MyZW4KVGsqsxN1TxFvsl/NWIqbcpny4WF3ZqKXcBz4h7IO4E6JW4ur1Ntm/YRXqMtwB9QxAMBq0FyLNMu1br7HtZvdh6BjXL2DU/Eno2ho6RSYCKLuQzUGD7Qr+U2YssPh2kpBGdbkL6Qf8rPIZr3FNjw5+oSrzVm0BAxlfW+4EL7WbqgvmAk17LfINGfa9Mk8uCqrIQQ0b+aNH+5Fg22XmUffYton8JkXfKj4slgJHkrS3tghnNTSaavd789jR6EF+poBIfb/G4QoWjA9DfXCG55bnmBe/hqbzwMzZKDJCe5u/5ZK6Y1S828yuKjtoJvee5dFv3mm2dOmTY6Y/OX4DvYa4iI0TyU8EbewnIcLqTQPBhwZMN6g2UBikm6SRYgkVHe+878hSnBgbbewDSxdHBBEcSvzFYnaYqR0tBwLAURyEnk9jhpjVx6hmfKSafak6ZMipn6Z1squ3BGfusJV8cIe29zJM8i1r5YZC8WTsGB6OyDoqUjUumHFRdItT8KKxeStSQGokkTIomnmjBlTYIANi9QiuauA+F5/SyWMcfZUamb0uG/HSbzOCXXhJbdMJtjuCJhOgMlL1j7h1pNML1uE3a3LO5Drge54wF08d0S2wEOXmVOY1EC0S/zOQ+mn0TluPcFE3t+QOINYwDCUv1XZ69ycy/YZhAxEbteNPTd8IRynw4Mk/eXg5t/Zu55gpWu1qAU2Nzi3i4d1LxGYu0xV/gl928Uro1aXqNsDKvdv0JrsrFJKdraJ2C5uafuxD3LozpZiLbcuJc/1LOY9qLpQ6ZJWKa/gBVMR2raVvnuBba6dFMz1n8A2o7TGjFLFsbZdPBIPdHFo0dRxT1CB9KmM6ciu2PS2e0yuFCY664xAN3KF8KBuIUc8wwmgOAnOD5wVcA+0PWBGWu1U3ZdwR/Nc2qVTKFdorVp627WmWROnToqYPGJ8D7vook/R6ksAbkXe2dwwbD9uBYUYjYVKEoBTX2f6CH2FdzopFyFwbvhsMg/MYs9I8MwtPQg7+7O/fp9JBO06iQuCz64XwmckmgcRYBK8EeJyeMRxpmxO5soDJjpsNLtaMeWVZKjJlG+S9X4S/hoKsdpIr1es+jj9JjffwBKO4qmoDucdz+URn7IvIAZ150UvOMzszFGfEf4Z5tmk8aYPn9jWXlsP06rAcdPcKTOnREwbPqGdveZk28vC/7hZdBP3/j+hZAs8U7wJYka7p/gT5ROaZCVf76MvdiecQl0BFXg5nGIZV0BYgxQBfzDlL3goQbTVD3fekw5RPhJBmwBxlW2EoDkdXG3L9E/1zwk4c9hKxM2WuJdMomYVy0rU7F4qLVjBZdFdrCqeLao4ina3EEXzZIwqF8BEeRnhdTVlkaHHGc4aaGPmUH8rJTu/YMpPUV5Jo341pFKlXDZEylkSSRYv4G2FIXTsTwxBc/c/YGx7iHUMjC3hMUNeMROvdNE/V/8Fb8tAlvGG2/4vGGe8B4iTfP00Dmcw+b/jcO7EU7J+hX1uuaA4k408U1HF8kxFufNM1XErLAO3QzXl/IROAeIHfYZ3KNyfeeIwJl0BzSOKp5naZmgg6Sbn7OM8QvoGaXjb9OIHnPgSIb5MMvSlcx9WPe827n8oQvp4fBZuKGqTckPp7Qtf0VFv4owvnoRQxwqPAqh4a9IhB0Yx8fApoA8+gbK+xlWqAfTRNepcLcKN9F0D/zs4G5X+IpCyV8lg3ygIBCavHQnjo7vSWbBXgnzGKfp68bvDyO/o7vBp/zMvRC9qD7v+9CWigeYFJ/8Pl4hR8hIxNMV9ichNPZjr1T42ZYBDdxUifHEvMRxTGB6LC+8SCbvD4f0d4ovivGbRRaK7WAkI3/aiefqCrn5nQVZJmZvcCAbSxBO5m2b4Xeauwf0WsyL8DpbbtiFVupwUQfAilKf0UrQGnN7g5xW+wRez2ZHcK7my7b94oONvU1sE9OGCWy6DMpYMsukU7vOSFu2crLriYIEGencUBDtEr65Q28z9ZzFtvlaVDunlzVjMC9U7Bz5zwPpBniRxyUHxP2czUbbbMdMsBr1hmaovpjrpDqjhlQVqCJi/AuscnPfLth4Q34ZbUJ+ey1HO5XDTT9gW7FNdDajeomQYRNmgCnNBHQbfSaCk8ogP2VsUZ5Aq5j1Q8h5cdG5V9WRYqIWZZ6VNnRgx+ZtxH9obCtbtkGkPgzHryMcRCd4MgRjqfQxP/I7p9ZgHWsviFdqyT8DWGEpPAbU6+OVAeevQ9lafFcqW9v+R9qAFbtrVmKtqH5vOcPckpfHyb+NUpjG329pRHhvA3oa4VrLrdy8rdy+XOGNHo+SM1RcLDGQhlup9AHHN/1s9mawKnoDPJ2CdwCvt8UQmLarSBZYaaNrLjn8ImPvEWFte6Q9m3e5Qtpe8tK8ZS6v3L/iUKSNk6FwHhc515znHXjeHxF6c/ch2QGWRiNN69zBF2rt7+GlyV4hc6xD4CMnJFFeozaRzUesQCdyNfqKKicL/uSqRylchceBfHSZCGlj+fGjHEneE5ZpIw7MQS2ALodRAUIbSJlkAFYUf+M2AzWIWV+LwE4/CLojOVp9vlJWduTqRcTMeBK3RtIaF66fXK0yLVcpwpftGutLde2hLu8/9liC7UPwhzc9gmO+1+3CXiT69oZ6JWx7RuVKP6wGnzQsmzEKL56u0d+wvF4SDRauwUa8LgU69wCHv5R/fXQDBbxsEL8lYuJdyspiSnsP9PvUGDCfcnQpBP9znagCyyWUqd+4yD0R1vyiVl/+6ECpsJK+/j9xdDUEd74edAZ8xEBP1JAv/rKe4/XnaLIonDW9ol9WsmPdMPeGU2kSvB+O0UqbslTMb2FuLgPeOmDKXTG9hh6xyzfDTD/Qpc2Zdz6el05vb14h+snra8pHrxqyyaNVhpkriNlz06gEVzVtXzH7J/rI+GCxQc6OoD4F4csNWc7bNirW7WqB1W0W738msXLHo98Uo58S7rtLbtQfwnUneuF82JiTsAviiUkniFVegHfQAp+RoEk1JIW6ZVFTue4itxC0VkCceeBf1oJaTZl/zmuQeOcYM388R3/eAhiKH6fvjTRuYeGGKsD++GjFhwoRZoyZZDsFnG8U07HoOLVSBm0CFC8y6JUfZQgRekUvkBWueL+rRD1BFmJ9kPc54wsvnY79uWFuHKHdvYK2QxMJmV+L8vLpRDIBAXvYttNtC3NEkSSq/BQqoYHkRFBKrFENynuNp2ZzpKFE493DAYtrDDel/tQwRzaOvsY1Q+kdDqB2SoVxP5SD3mZQ3c4gDzZIDl6pKVjL3+4h0ymuqdkh8g5pOd/UwBRtyiy8tklvXH1jDKSqjJBL/oBiRMyFE5EVXPVWE/YNHLg0SRxj0EWqAOzzyNnVvE5S5ABVIDd0xRrpQo+eqqtRDqd3gWTM3lWUnxXFVDOgGA0gPfVBdvaSnQAXnzfwzLEW3PG8aA8PKzJs8Q15YpdpflVW7Q5x57gS6ffs6raf9FaQ8zyRKwzWk0x3pBJNlc50nJLENNEFlzmMnLrmvjHiQxlpra/Vsdn6wjVtvoQpaxcy3bM6KxOL5lw2nHdOvULaN1GXdILYL+OFgtkOZK0jnnOTpazlQBRyulgwaaL+q+hhYCk2uiF+ggvZndZYixteGmqaZ+iPW297IRCowfgK7IqarolxHKGfWX+YV6rGz8udO+LMEa49z+1rWG2Jb8+BdpAw+sNFdfO2WvMpRBoF67iPtD9xXVXaST8wLWvpT/VdyL9MA7l7GAZBVhjp1LbAWJC77QnRzEtUXKdDJAxQXTk+gT1Sxz2sj89dj9fwH+SPpZx74qVulYW96Qmy7ot7cvez8GhrhBjCjDCcDSqmWk6zNfbojIanUkcQc7AgMOLsDfDKBvZ3H7a0p54w7Tqc+RPuhqJ5yL4eqQux5sRQncJ05Y878aTyes1fE8Pqo1dlKesxJ9FB7bYaADnk8+pJbfRlROlFHUaDO7RRD2NVSm/F0n152UJ+W+CANtwrD0b0DlVtDGWODHOcJvzFSYq2jcHDuWJ3VcvT2TvPfxpcCz54XI/F8GabjSg+qD+Gyh8aIS9+DehDcoyR9Yqb7ytnZOm4r53VeGS382+9AX84y6K5S6hkz6Rk876Iy0U54RNA+CG5AIqjUD6hq/yaCfgpxY3AhvWG0s7aqX0YJN4tHZbMRqujwzmMe2Jy6xk0WLJIKtbJFB+2czZxOvDPN8ZMNByl6iKWqGGKIqQlguQeWRoNsRSzsdxEXRcor5/hmNjG6Xp65GDui1CqRH5V+Dgi+JE5AhfznmZiox6lUVPKnSC9nMDzq8ePeckEKBRMJBZR62vd4mL4oIp83ufk5dqEXPxtRdg/lED87S6P6E4n1d6E8WYrCpRWe+dYyJSmHszNM6eDgtq8YtkmLKMrAEFxSmpPQ191bPcJUtNVvPaCgttcfFO71X5Jor2sPtQOcHWNKeJKkWeVyCTStSURTHisqEdFCbi4kSgFviaT7YKFN0Nb+R6q091uD3y95z+FhkJgp1MNM0J6C3ibgznTU/0luxQXG8FNztp8XTXDxMqszMYESaGWUNBMpOdo08b56Prm+SdqHb4Lf3rwkbIWYLDMZOX9espvNHA5iM2z5GPuCAJ2iGV/oI5t8K1mOI9OnhHZaJcsZj27DUJ5uzXsBSqN0/TsT3rphbRei7AxxM6FfIgyhgLm8/kZ3U4mpsqnwxD3nRWUc3WjP6EqevUQcXTf1/As4OgIHa4AJ/MHiC364p5pm74GoM3Q9yk27GDQVY1RRSY92R3KNPGZeNGv21IipQ9OMDHM8rAO7Duq+LIrDJgLBai1wKH/5EFoIN3hQP+xcgQP25duYOGaCjyCSB6ZLW+99MO/n0fHsV1k5BSsKB3khG5fWaPBOVGGNOf99Vs00zlZ1ff4EFqcHwb6Wut0d5jVmPxzmvBQTt0wwGCqrdZ65bBbHy9WpetksbxYy8nbyqCP0grbqpn3YCMSJAOqecetLbjI34D1ePoYpBYe5eonpH7kT5UDpndzagWVRFDoel0hOwuTNd42rf+FoXOmipztHTmHB5wjnkAVd4xm01Wpzvr6wqLKSrYTg/XdO35a56ypw+zomA/4JmWzQle6GEPvCOBXmmHmZNRRKK8fZn8WJPMhsqVskSPr8ctP08dMo1udJmsxTNJkxcjKXQkVoBuYHYPI9BaUf/LQRSm1GueWLAmG4lq3tUuO7PTCjkTtE1VtDb5Fs/rZSve+bVVwQVWYwj93Ops6bMj47EpKmwMRp0HDOyA3frh2Z8dwIEfpNi+8sYDLPIkhg/Kjx34yzwyAt1iSesGRh6XaAx0axl/TXemh2k2s0+9D+grB0P2Di5bqySd+M+8h+fLAtvvsDs3YcNpDNVkEfaIAjtYzNFkabbQVEVueVXmGxELkeorRoNNsdtOsUp2OFmKgKmzsg5ayL5rlToZpteCdWG38Zd9E0Z8p0roxgrezS/3E2sIuF8wvqMoh8katzUVRb5UTn45Jb/SzKj4d5OC7kQ9hmdk1hynNRvJxgys8W3LgnKPs39IWgU2A6u8IGZog6zeOWsbPICELJBbPzZ5WcZgU44Z6JBx9keoSq5GrRaN/EwC9apLyCkwxhTcEtFCvKYk1XcicbtwwlnJiX05jDpsWkEh6ygUfPlkzQHqw/8oRwtpPaOok18nPocW8+SvDJTD+nKr9QCjdKd8ixCau8o6zslcNtNa/8FdsFUakQ8w5E7cQtHkKcu4wc2QqWcT88YL6hCj+z4kopIYkbbvYNvPxr7CfsLtVzpcjQ8CkFD5jyezr2tRDFkB12thRTedmaDLZz1UK91S7bqGiuFtNilOk0mzp+0oSItO/HfzfOflyrlFvwgjlYohQbcnOeXHgiF6cit2dQTVGR9n+q1S9EEalE42oaNmcSnw+r0rBuRGEaxkvPnBXDZtg3GNS03mKCWnImRugHwccLV248D7WxiZ4N5V47WjizXLhwVbnpA5+KHLT7c6Cj2ANxsAcGUZw5uZvWe/UXovpRiDbco10hbpC74579lH+Yul7JB7o0MCnfWOTV6ltRO9/ZkZRhPwudcwsamuF2JRXGdTWNfe+tcd0qdnvr+1HvReKOc9+71vYSvGeokUK5KwboUwuvXnGjtIKgC1Ja8gpz2G2wwkUb+DsPqSgSc+G4FJNSRjqf1YNUOGvO782qPbPBxK2jWQd7Iz2IRORr3iJS9NHL509kyjc+D4XN6zJ2gyEzD1E7xURmwWFxnOk7mPhY7HcOYMqVKM8F7WZeaSA7iHsoCKzOKrZCHuPBh5i4T438lOx8TSzz3Nw+oPIHkPa/lH8oKs0zrC/4ACzc2p1ZC4ofDeWx0CSPhfuNYyHZVIZVBPVtebLOX153LxPp7mUJKsd3ud9N9+0c2DznmQ68XDlmBVJB8m5uP93NxWHpP2KZ8r2Pd6gxPEf8WXiIoFquy6hQ/v3ybMM6HtgLuSrKVaso3thRHv4xWVlvSiqCkuGW2N9Yzx3tz8lFl7SVqDJaU6/9j5XdN7c/Jxde3Q4+uYNqb5ZnuC8hsiEZtHHWYY5ONi8a38IyHoFnq698CvN3uU8KWBeNlNfoBPW7NFBEutUvWRHpT/fgKvZgQSzl9/Xc7x4AxRdmQjk4DLHWVB7yMoO/fjbikEFXsPpCJi//HrMmaReZdJboZ4O2PHEre5aHTGHWWGu4chU/wbPkvtDA6/2+K9GVrCqnndWYcpybNjPldDtbDzuxzi2whkFViP9CEg5XTvOAuQyuLlRdr6IA8PhBKDcKPSGgO9WoBHHfyxoHlDsltqg84eZgeVkLrUEJo+D0RhO3lDyxmLzT7ktfiCxesS1D+d+MWW8rLvoiXHbXGq8rWfxem4f8zKyDc5TtOVRiWI70atiW475NhTbUpeoQN0S2cPwfutTM2CZPuOWGcZs6G6tpH9sG/mst5YkRJqylnH7g26QzQsoxnKR01VUGjaAS7021D2ldcBt+wnjct6xk0ln629CdKXspx1hMGKMAAIlpwGG9jLd01Bqo3HFtJ2+eWHjnb5UfyVRjzqaMrkUjyZkhfjEbVWyOeXB9Bqcg2Be+gED4lEJ+9eemGUzr+0uJ0b6gN5X9AVToQWU1eI7psyk6/zFRlZd5h/HEbBzNIdoDkcd4yHNMa7VQhfkMu1k8gfZrr9vgdYipT5SoaCU0RINZ4bt9XGOPq0KsHw47GeKaeBq9p9zzbhaitbdNi6eRUU0PSzyZs/MKE2fzKkFIIQVi6/w3CkqeJ5l2Nwq5QINtLJN2dVROF7zCKF/XDU/CmNOUL+aGTJr9AY4Iy74rc3Vh0X9rYZN3Ju1WWLEtVK5GvZOeDvesoUYHs7B68jHxFlaf5l0915NGO24HK5IGD9zSgIfckOIggIeNZx6B8BnuL0+wr3IVmBdHf6jc8eZoclRQnkhXBSMqWGAn5sWc11ACCFdfVvA6WmVGTDDir1I8tikrYrBfrUlKnmzxRYOl8gtZqiWVLOSpooJKvnR24Ik7mRcX3XBzkQk7VnISsOhh7A5OYDG+2Getg4u4nXkikClOikHmzQhVmjKvLa8ZW17sUp0+NvMxcKniu8ZQC/c+TDkmNuPeJ/dEnnDNvbc9e+gH50GVB81kFlH6ckMk5h+xZOzS8fPtU5x229Qvxr9r11qJaSqUYtibYtv/Kk94wort/+jmtP+bMO5fn6EWWa77F+aIV2RhDwe4mQU3oqjU+NeC8+zKsYKDstoRvYHc+aJo5+P2ug/+N8Y8tcHAh0f9RSTgNBrVoqr4FTeTFk+sTZtJoC5LhZnOVao4ziMns4Gb31vWH3zOn4Qa8y/OrvNYJF9tsWzV1g0ZiyyCHxcWPElViDg8bsvEFfbxC2bNmRYxbciEN+1alZ+5dZfh+jkPGA//glkf6C8wV9On4eBsG+UADoOAFXh65S/ykN3MegelKpbt4npRRdkxgwV/T5gxCsFvmNbYpjyij+2Q1ZU7MFhMRlvVrPuatB2jIZIOBlpn3P1VWuHh8Q6znjZUllZ2IQ8hbnU1LHJngbFIM9qP2ruDJHHjP+d2YYERYOLxh9hASSNfwaOk85jKTQfZ0sy12VnLLaLGwYaQeGcONx1jne1a2Tmqqx3t4qpFPqY8chJLB/4q2PYYgDTpp/9GBzVY2YakwST6HDjHQ6suV/ow6weXrZN9lMzU/0bro8s4VcG6wpSpl7lyheVnGEz7A449sSz7TI7wiZyAhh4NWGgnHXFPkPH9BcMWeuKFYiMbGRx7WgZhvQGMiS6irmBQV6AFrK0dx8TvbvtHW4TU4sdKhUfTnaWPLrjN3M/PYTx+jAtlPKEXQyI8BA+Xj8R2wy91jtFd2kQarX05V72uuGfjPKprDDdvcesuyNyqiiMiWARDsN4XbM5T5u4MSk8u5uoC86Ui42FbkaC4R9FM9tlcsUxfhMK2Bze/gSyvtYKykuE/BlsOKTOYNJP7b/67MhvWy1BmPOYsU6BgBxacqvLAZ+lxsk2rYT7krc+IpcfxmGTWRDaOcuRvzZv/TZ1JYOsEijzSaP+FRJE+W9be5lZntppSR+nPMzwI+uNh218Mwq52Ny+bMndqxHR6XUOZKiuUrOoWelRdQj9J5l9bL6brRrt1HfVbOhZIXUf1Y3G5YonAdSQw31yCtoNN0rmjSEY9+H8ho1CA+xlCqgGv9LV7h1GaNZyWWFGW2/9klc36CNIARyD4dwgulCsoomRCtRgRiX2PrCUikTPuiHJnX4PYW0tnzMU2hqd1ttcwifFVRJio+rJ9bf/N7yzpC/4njtxY8Puien88c7Hj3EXzF85fYAEu3fLuevKqQXleMYEVyR+X4vLOpBZ2F3eUGG6wcYLsNzEybuzL9ODDkz2NByWj6sHOS07uK8sRL+ejcf1UnrTCojDoFFippBdPPymWC80fR1wWYlqJqESzKH/yDYg7L2qgZN6HOyxZtoEcbr2KhsJx9x3vaa0JU6721/ZQK7rhl+7uNvF7+F7mvpnNMzKZ+YskbCGplahWwyyCT7UG2xlsQVTDGRolc6ytA/9b4NbgwylSm9TgsAAZf6CohKKnUlX8yx8qCf1vucs0Hyi1B0objC2lxj1s15257HftIV2b+YnS4Pem8GtkVu612dv26r2nFXtlE+n9IdO/wD+Wc+J75J0Lzm+llHE1wg2c38Ed5RG1Ny5kmCEeiFkFHhLdnmZaTW0hj0hg42zVDnYFy+GIeWMXOx+wiRFTvkijJkTjeqIOLzORfXju5z2nF15Kr7/75SPdFqzIyFy53PLLcyRaTIfcjJXAbd9gM241j7y8EwePDMYrX6F7MwnorHZWVUVgjDA9bhlT26yAT73TPSFot7MUmwBLbbLF5g1hga2pfc1HMMd2Yde+cwvOzW/wc9OjnRetzMpeveLbcd+OGznOcoiXt9JQufUGOceEaVUhVnCorqRzVokpOcJPb8L5OHrQzPkBJrOR5Cg3CrbjTuBlljC9jP6cfPoGVR9tR9F5BaK6cFsrVBgQZb2qHKeCB2RBRberylXuH0Hs14OHIrFEiBY2SCSCnK1jyoOq4pQqInS7CMxHG0yPvaBNsE3iCReZXkpkeW5mNoFvGBoXMeTSdJbJt7xOxZWNXMTLPGJ6gHgk87yXacfWUzi7m8BbU8E+PP4XZv0yVRkWhWW/SJeFK4pcVfkytSigXarLYVx9b5c9TJBjocdzj5R8GksejQU+02M9Nzi5XuVqyFfKReWw13PmGTHseEwcxa+LVHLoa3oN8RMPuc+UtCZir/uhIkpEumeDRpLUayhPPaTchcfoEXQzy/3PsH0o0HkqNkgDsz5QCMnIryWyuerL5uO0BtAhfIXMfWCDJUBXBR1hm3O7KjqIAJRfNbrYMz5a321B3z+33zv649mNjX5vBWXap2euzVm6BA2PHyv/CTHzZ86aEjFl2E825UaM3owH9aVnsxu5sh95EykGKqtgp/M3gS0fF75iv1rwHFPWcb/RzBXlGsED/OSlbhOImUN9qQ9xvXnUSWY1KUuw2gFiTP8okdjXnjkgu+fCDy+vvLl708nsprfaXfpo0drV2avQ/uELq5y+PWvGtMm8HIqcW9jIBR7yFVPWcrUjHnx+RBZpCBzZVXBe8QpKNofyyCFcTHnoeB7709L8OptrnjFpCrdUYfArnOfl7qG6dwjBXL6ucryMWb6yjX88D6K+pT4GQeUJ1EcRjnO/12Et7aMc8/GM8ZoPDZKzqUx/XMumnPHhVjOygMOIX3fGxx2/biGEQwPUi19AlAiB8tCVjhdVla4wxpmjijeeFWYR0tqe+dGat+b3u7jz8PElexa98Wvz3zvMW7Vi/dKlFuG3u+mTPzPmLZwRMW3YSZtyJ0GvqYrPzSM7VxvZpeL82DKDubKKTZs9h8dsY29+3eV7C1TnoU5WEAKRWpBxtK9GIqlSBnaiAcQl8/KXmXWpshTS8HwjYqsniTI97RkfZ76T3u/kxmO/LD68oOne1qd6z1+xPGvlSkvcysaXzqTPmTU1YtKXqO6U2/HiCg80MSXb1dUVDqVx94WVYgt4xMvyxFMXFBGACvx9bsNz8tXLs2zK1ctCp8zZ1fCwJHz1+Uy5meo8zZTrqWJkG6ir32Ym5Vaq3n+fDX/FLVkUxiBcdSL/fekabtzDb+S2ivKM1EBLZUmuNmq83ueBWUMTEZZBWAKETVlhgxG8IvJ+PYiM50FpzBqgrBTXsZvx4gAP7c+Uj3kAqiDkBw3/rWdga9nAD4o+KM63mpdNmzM1YloVpqwXl/U/XCuooGU8gx287BbWnDKiQ2QPCBsK0VYmA4yscBDxtY54sV0rzZSBDm0a/ah3YsoHDn06Ul/i4OwgU5b76JUZFp9MsxdcM/8F1wF4JgzWIyeWBzvsR/mQqEznYWhELkvU66tKbx7chlYsBcongT9PLGDDIE6U5wlOZg1TvuUKHuBXJIirqvIrt/fBf3OlOVMmej8538HLMUo8F/0Dt1cjV744661ka6yP8jC5oAGZ6+9ACzT2cr5bM3Ktcz3q7pws5wGUtTn5y5GrkrnfAOZ5dM79G7JsHr1MWiAjeNR5PH4rxwpexu0fJ7Zpfkw54VrGarnaqglm5Yze7r5Jf2j4Dt2hWmEUMPrtf6qmnHHZ9JMFzWUkvfLPUpCqTRAvyoF9NbcuZ1ar0pWqrIoTv/IQXLYPOXvEFqGVu5KSF1f/CmVOilsrHRYj9b6qaM0Ta7BxM6GubcrQCa/ZecxS6ay5m86fa3l4oMxvdgN1DgGwdXhoP7oPLXOQIhEep0lvT6J7ElQaD4nfoLY67tZCT8Rw8UgVFjER1dALECimHDTPnkrOTsPGv2FvhBZN3H4e3pANG/+mXbkqhogpHs20E8pIzZRGDhsJP0DcZB7enmXLiABfiq0ikTV8mYdmsMnD0trY8bA+TNyUqipyNKN6cZOo07Ow07fQks4loLUm9Vr2WWCfKVBhUcGZRvRBJdc1ns3QmvGAt4tKwrYxNlgLlUZBgoiByLFQydpMSSdtspeXex/1zkGx0q131o2xodpZSRTXkXcwUaSCggqicHVJOHAoaiftJYhBOyQRVyG0NtMfqEqO29eJx5ZhMiMpanJxkkyDkKUyBCE920d2ShBREINL8YCH1mT6ThVn+ulIg5EpzHpZ0aj2E69Qg25NL4cR49H1BWnkhBGhitJm7GbFKcwQHEeICFQ3lDURyuOB1sKQfvTtWUNBG9+KxfUL016gNngVnBw8H36NUyTdjNKlm1Gat5uRoaWxdDT26FVDT8saeTy0DtN9KQ6lQa4STvsD5TMecpYGFdYez8EN2AO9UiMcNG/IDBVuDI2UuPew8nlEEjN5uyHRHOMMPaDO3xBTpU9RGPyEK6TykM/oNv8GV6ozPOLt9PYmOq2NZZDFKzdiqCaDuqNYQdX9e0ErhnuviZjFlKM9UaBwNocpo3nw2kJvnzD4Glc7Go8hAw1Pn6rKefjGuVsVSQ2iRXhne0a/7LfS++zPPL0762TGqwc7//72nNXZO8h+CF/36uW7Czzmg1iob5f+Pnf+X7r7oC1ylEej1vlNOcnDpqA9YGPmgkcsra1duZfOwJrfnzm/hMdqwWnmqokGSZlYUl5bcMpILUIECmR+DELmaGjH73co1xw4ODRLwuo9L0I/sGf0zX53dv896Wd3rNmzttWBt098nJ61ZhMNLmRRs33nZ0+fPom8QMVsvb97spWbDh6Wy5R9Djw+R5gpKIbFfJP7o1V0xMErTKFYRCJamEz4I0R3Bq7lU+7g7qiRPmSkVVdos42zxXMQAR9Rtx47lMcOQQ7VYoYenj+E6Rtbau9wUwEJFG4Zg+xbwbhPfxHPnFZuymHWPxxKnM/TE3LU8dSMSK1qVvY6ULOaSLNytYZx4oiXlCq+QZSslmTF6iOu0TBr/8kUxYfbEhjU0u4wpZLDiepjbzKe56+77iAPZaJSps1o5rENmTVJOSw34259qwxPmFXodRXxB4OtyIY38BCBm/CK/g6q1tNuxytSgD8gkSBJJBYPnXvJbEkQgdVEzIf21f0yu6b3/XPpzV82n9r00h+dHryfnpmRswRXpcLCqFO3aMvx4EwmDunfysiGd8hB6+pT/ll0EP+BR2I3NkhpklvQhbqRgt0QT7ljOb0V4z0II7U4gcd1YMjyt4p6n1eQ51GKj7yVIiRBmNSJA2Wdo951rvOEsUx5xMs0w39D2cumsay2a7TaHknw6AzGE67jevyCHBgFtgypH3E2iqrf2T1u31jsKZpfMRBkPjEezPpoFCivYK0k6S5GFWG3DOZLIv16Ud1b5DT20MtnLAymUSDhRApnmyJF+00V1488xqoMR4KZPPpt1JOkS48XfM30KXSOs3bFXhBQ1IuRk5iU0wMgehUkZEL0x6T3SJx9po9S6d1Bv3e1tTbDScyEh1WPl5hUZmlEfrJH67kbuAnjG5mUXFFFvrowKbe5pQ1ue3hW+NK7C3ILC0OlFLtNSu1EHc1PFLEohUtyB1PuFHcIIwk+SNbNgbjP3UrvnlG7DkXmpdcL96RfWK7xPMFXqwXVS5PxoQ9zLSnmCEYfUdgb6g8OFjmDtURL8nMZOL4anXHJttC/1LeU7Pjl69FzUkflZ9PUfescYHh+BXO2BUqDgz0C3gyLvEgPVBRRWOgKGtuK64BxcP1ZNok6V2rCJ9ijp1zFPJ+pIfps+IuNsRka0H1ERcrryVNMSXf7itHUbQN/X7fyg2Y4bU+MgqulS9n7YhFZCmj0eiEPBGNpVX52O5PJC7lUraSYkS29LuOSlCzPJT/lNjtc+OAg6G3jzus0arWDdPvvCRRZdLn2BDclo7t/tzOZKIX7RAE+D/jzPHgfs65MtLZLtvqkKZY05zFsYzaFgGyXzENCmVIqxHmDKZYQQImVnlgQLu/kiq7Vb8hm3e8PbhReq8suGd/czwtueF2pe129pVB789V/yGgmr88qH2WykPQEu+oJ5DjHjbjQzNnlZbnxdqBzHtQFC6y0Wftzv3FMS/a8HngbrJzfYNbnRzIKPga1PI5Y9IagM36MXoQMHTUJ4pfKOIpV0PrO9y5bh14QHKcXBEflC4LjnhcEV90vCKrykInMypXz3O8E02qvMl4QOMhxCyWux3Wr8DWAMPHIq+wJbsg/FbiDZg7EFvRi+2xeCLfTed+4A+3kxveryCZ+U+55day+MfmPCiHIBQaqH11CWeWR9IjSBhrj/RaC10L8zzxiHJpS0cy74Ca9PyHzxwmZpws42YNykJhMVOV1wG8kIEYa4Pz7VCVXeit5YEglj4BIvpvxmJ9ROTjoBcgyrI3nvG3JBTOYwFlswNYOXtl/2UBLG9h8VUwyZ6/J2DJ/Hw/8Ds+CyXqEy8YD16JwdpDTkUTx0d40P9SSbQfQ+PpMW8G0nwjHbwGnzEtmzuahCeyZgrJ47C97oAjR/xx5zCaYVXfNNwDrFw6KFwjLx5W7SADIV+y6PC/fQ/Hmd5JpORmquN4cpvOgRwz6HORlbjPl5NPwPo/5iD1sCTHLoRRKIQPg7MK0nfPVIow/11EMFHmPx4dTlMh1XG3ArMiA3h1qzzxIyO3iSMhqqvUGxC4uuZZy2wN+DKWCf0BwvCzYVTn/VME73jjF21S4NVSeTYUlUGFgplSHUPlWB8VA7RQKfIcHiq/8Kntq/ff4WJ93oOIytsBpXgbtFWsL5rA9BUZrMZS44B08cNQFs7wP7M/9JzNxTuB4QdWHusP6wXKK44QyQXuR8fJl6Cq7/eu2s7YkHjCCWc8jW/nfYqIfTzjNxEkUF5fMS6fPaWQbktYEj5zema1gNApOlH4ihBgMErFFnLeCw0y8WFUE3xLtsXJV89Jpc5HNhlJtp3eqK7Txg3nZNLYdbB9CfFsD2Ey1lkpXfkz/FxrDUl2vU8TcbameiLkwBceDgjJR9h93Fw4rBNzZrpBdCyHIc2RudLfFFS9nJLtC68ktN7UMJIc8O4XyCsUf4zHHmVFQ0fSvCm4zemZ+XDvmXuApRBOtHkm0CInCGlEhxKlG8D1NKWQqXqkikywFYqsq/qgsgu/qXQhcIHCRTfaKTKV1oKhWX7E73GIv5BpwLlVFr2oi+Ka4hgz40MzDzv6dbQZ7sw0y6h6DbSB/lsqD/2SiNVZtbBZNscUJ4qtiHFSlBitqFJT7HkTjjPZYFbFVY2+1rvqa+ZPsEet/itg4MWfaQfsE+d50ypfju9uTTXHDRej7De0KdNk5MGt3xPKJmdM22yfPmgpTbI5xvey1TSLxUxEj/ESQPWvwmr4LBi7dmHl85o6Jg2Z+OXvg3CULZqye07dDl5RWbVd/9uO7cz/dtWfzkTkbLbO6z3930QdLl61Zs3LR+2vDj4nZNHQTDZ0ezvvCWAjcDrGHIcSaAmOdm1XxUSUREt/evmrw2j6L+/6U+duh7AuL263rvWrgvEXr1q5cYGme+ebFmxHp49InpNsnT5sweUIdW087/FhOfF4HD4DPNLev/XRtv/S+lkYiVg93v7lPvMAT/2TD0lrbb246emHxsUWtf31j39uL1qxZt3ChJWFLw/tgjZg1Zta42faJckpQtbwt3+bv4pHz0fSLuQAVO5JZhAdsuhUy8UC0Y3U4SRLyPQi5MoNH5LnLWW8pJ91P8JV7i7XHPOwguyzuqTwml20y4xFwcsRY88Z5R/cs3s8rVGfPmYTtjSrC8p595eBVfRcOtIwZ/vmY/hXl9cYWCD0xzYtyLtqzJjzHA5TWjhX4y8uOTYNsZAP24XHTWAeynzXkMBQkpbWl55jre5mkZz2YeZW6bADwdhDbB6z4j4GgWofJx8rDUoon5/kxxeVgekOnco7gDqKA1uGu4j3phPpMsSk3HFqcu7Fz1B0yFCfavAt2lGEXbjhc46nc+84vqZhELUIvTCJ7egSEYcnxkw9DxYFkGsrTY74nJpiSlywma2cLxuAMnlSf46bPZeSFkBcZlhnr+HRsr4rI6dEQj/aCtsqGZuEiCKHUedaqyrvwFiEXb9QTFask2zOGruu7vF/Wqo07F2+b3W/RwPTBizOXZ6xabnlrXb+1RyNWTlgz7Uce0JJNiJg2uBNKiYWucJUHDmcTvh3/2Tj7qpUZG+esn9cjs8fa9xetW715+RKL0rXtTx1/A0vEknHLJ6yyT5qaNmUiyrkJ79ufMYn33hDlEhvaM4Zt6bd0oEVpK4JMWhVtIZpZeJrN4FFJzBc28QSUZYFgu0+ox2HtsdiGRuNIpu1HlY7nnMg32eQvx7eywxXN7Iqj+AZLmEREhC8E9oX4DRD6EAdaxqFMcUB35241po0IqNTRvnJIdu/FA7KXZ+9avG3mx/N6LfhszvKMNauXWHrN+zDjx4jZ4+dNTeeB69j0T35Ci+97VSjtokWZtvaMIWv6Lxu8cdnWLXOzZr+34u11/ZYuz8haMtfSbnnXX45FzB43O22OfdK0tMkTI6bTMJWjDrFG5KpJZl6+jfQOsoeyl0ZWhRgbflpHEMqkCM8Iyss4ZtMdXO3EYDKPqMboacZqQI1FIczoGrc1ZRVq2w1tGX0K03dpJ/6H+VgE5SVm0vReT4icfc+Qes8qH2mRzp2oNT9t8F49+3tZH288ELFk/IopmfbJ08dj12d8hrLsFZOo/pqIqPmyfdWQdX0XfWxRTq5asWrTnKwpQ2cMmTNkLkqzedOG9Bs04ONBc0bMGzp/sCVZvGXioamswzftv+78vQXKm2dPnTk1YuK3E4aMtyvdl6xYsGrasrnvLe+9cuCcpavWLFxq6b66284nESvT1kzZYJ84PcE2Y8i43nY4mYm22Jtw1rx46qypVW2p9mcKrCgQQ/cYxthGHlSZtaGsnhDZyYASwiSUsMThDpC22IcCpG1wUIC0MO2oCiMJOBBmghQKglg62MKgL1j6QdwqCMWjYRw9zuBhZdFanaX3UcVLZh5SDg8ME9iUqRMjxn83fsRY+8qVqzfMyebhFxhu3U64dSs3tK8etnHAso8tjmFjPq8If2kTZaKkFfKmpTYEvksmWoUZzFpO+d2THulof6eJK/WY8tsk3U+tZuahgj07MunbpqMsG83TJ1Fro8aNHGvPWJSRPSeTV3iOWnumVfRzHeyrhq4ZuPRTy9gRJPm0UppSGAZtC1cCJUoxF2LTIayyzXo9eZZN+T3ZHQptn7ah4E2mPE5eogepLhdTridzdoNi53LTYNxKOSsWLl09c4nLjo3Fdqr9TAeK6c3Zh1RQ/woNlOS2jG5pVvLw9yVK3YBzNMWP5lib+SgvO7BcqA+Pb0QuCnXhS/lTKB6x/H14GQoYksz91zDlQHJBBB6Hb8nsTFclJUqBWdpN6n9Hx4N2EISBurE6hX6EyOYQQg+mOJvIlKzX9RFcPUWvodAyGQWheyDmMIRbUzirg6eJckYUsTAeV491lLcvT2CU87IqIuomCd/u9tWfrH9vSf+cVXt3LdyW/s66nhkDFq/Oylqx2PJGZvvVeyNmHrZNnTZx0sSIqZ+ldbUrGve/w8ROEWxSnnD/P0nffUFpmj5wN1vRegN59zy2cE4V1d0tfLq+5z+2QJJk7sT5dmxksrsR+LWcqP5StIjqbM8ekNFnWa8DK0/8vPbw8g5HO+7qM3fV8s0rllmeXfPi/ksRM8bOTJtFsnYyymmuDGH6ZlWLFtVwo1fTIsn9RLnxQDT3cu+RF0wfQtgvEHOE1BEpyNWag1tbyVibzVH/8rIX2EdL37fo3wo/w8VHW2vz8vJR8hyuXnBXFZa69YRvV/vKL7a9u2jglmX7flqyacb7m3pmDJbDm29JWdZu1c4I7ahtpn3qlIlkWdHo3BiD7S/WyX1ZdU83sSbyvuj3QpgBP3d0AzP0uSiqmZJroA0SRsjpRaDLVxD6C8QeMTSmrDGN6atULao9EWXbya/OvIPG/umjYRCdgWZkRaRdFYVt6H085fDQu0zP5moiowPDFQbZPNrEZpAwVv4yTvW3PmLQcpGeK10BqjDx4QixbKR4eZQF5ouvGtNt/0EIOpgXBi3BZzDEjEETIpgCRzyr3IOWzl2qYF1FfI2W9hWfZPWZ8/G6rDVbZq2ZMXDex7OGLFy9fN3iZZa3sgZuzolYMH7BlEX2SZPTJk6ImPrp+C52qPu9OkZU7Cuei2mS8dnKQYsHrFuzbs3s7Fk9l/RZOGjeyoys5cstrdb1OncpIn3svLR0qosTPY0Ukt5C38gtaJCc5OZPGawiD7liE9BR2SQn4LScgEyemIxSkbPHtKnD50AYmnUo3ipB4AiIXgKhW2zW/dZ0NLnYWqan65/LCbvG49A8eMiVHmzeFNQAyjU8QVcwnRkPlrRLY0dljlz/Xab4eIRYg7P1vcXZTXue++caTlGn5OINQslQDkXzJFTkVrmEvMI7DBdwsqrc8oEudNX/wCGvEm/58MDvGf7kvkwkeQCz0VJOJTkg9rrSvW8UeeUZkt8fKDdcYViLuCrsjWRh6WlfM2Dte4v7rZ999KcVO2ESc7XSF+dPZPfENkLUynWi8X+CB5bosvKODL53niWjlQi4TVMk0JMInNm/+CAZrUhhu6dt5fJD0djDcVvbG9YoWGEB8A4QB9dtSl5BP+ZKEUIlT0QzHiVPi/metzaboaw0TXnFe8xjlqbvtiksuXilwT6uG2JRkZWalk4vbkQG63k2s73tLtgmg7UNj7vIRFvgk0GxrpxobZdu9XlF8X2lOKW26S4htrmeMKWUhds1pqSHFRyXRu5OHtmMmJRenxYM8UyT8sj5msgqvAj1pUIdKTR88UIPRWXk0u1g9yX9C1Xc2rc/6V5oP0r1KNasL7Z/uHTA6lVZm+duIJWrj3L1UgdMmvj11IqzFs4YtzUSUqbCm1Pg+elfZ33Fyz9gz1Z0tnYmov7FVXoTuFsDQ4LUvxxF70DnSdK7shFDn2YOye6/7JPMRRnr52aRotUn6mjcRjJlkTeosR2sdAXQQGtuw70fBxXkFcBuptz0xi/oeN6ARx2W1wsFX3oQi6sexEJe3LpvFBvIAdOVYp/Cu1u6rejvWlrS3W3RzcXzyId0IZi6Sl7d7vX2FXvqmgIP0wWH/xarSnlUGAbMffea6LkSwbbdd69XC+8Tiu4SjALuC9irhRewn5wIgx48aCy1THewvZUbLzJXaTQYdsaiACn05qKLhKcuEc5bo5XzLz6dXueW+1L2EMrJYJznb3iUoAHFWrdy81cMFc2LxiXsWV72cwaDecRASn6znYf7U9jyiFcpGHvZzvhvoV6IgsbQ+DwetezKdgitD2VEY7umLlTpapJcvnCnTAfWC5mwKQ89wlLwfBSFu1HB1mQamxCmhS4sKYsNYQ8RUHoL9aE21mkEMYt5ZD1W0Jl56JuVc8kjmMuub3ChrdfFUeCD/0/OfxUN9I/YENIh5f9glXjAPmbdtMzapK01zEcps4yX2cWUFs14xcnMFeHaw5QQCze1Q96zFszCNQt9gf0CpIGOUn9bo8VjgdizNmtezhVbwbM4OytUHvUcxXt3Z8fJ4uXLUXqcZrJYbrq1FOUYK1Y0vcQkNU/5jSGVo2BrA7HvcmuUzDnhSynbvQkN2vsvOXPC9X3MeZei1cmhhx9johTYrgDvBrFv8QpNmOLb04cGL0m1neEDAey4jZt+ZIrF10cEi86q1v2m3t2kpJdyFLzjyZbDEzvgMSAOuZ22gZEBp9gSeCfL+Zx1kXl1/qlo8WQ5YOexiyhRzhC5tX6UW2uI3Fo/Ft9aQ4q21gJuO8OUT8Tugk1Ih5p8CGV/gJi7dC1uXW9lymBJbb2kNlhSW1+c2mCvjcpNeJIZYvi1DfYEAKMx10eOqIE7VS3Mz3PBIQnfdUjK+BORvusoTvuCw5u4imfIc8l/c3wzDcdlKtxjb+I+V0veY8naNkbYCfbHzYf3lUuyF/dlJy7JPtwv3oVLTw3PFeCq9ws7BEHYDuU0i/uMnaRHfdthvXO9yiNxPWKO4WgHwPuN4RkREzlalFW3Lq8vavGocwxqLT2/LVIbDY1KdMG7BkE/oE1TisdelcnslUv6H0zZUUL+oO8hqDclKeYJ89h6sB+X2YOU9UxLW1hi8qCdwKZB8EVe9gbyckw21aCMOjheV8kphI7KrvDK+ai947bzyP3u3BfUoXN/zyIUXVh8BMRmIvmiVELFa3iCcj2AoOE4iSE8cAnbRImEqNhQSiSEX8ag0YKk8IgUnCSb3qhslN9LSCb0W2HLI6HyEhqYd0YhqnVBZhRCAT2MUgXlvm7bj2z1Lu5GktKUK+hLOIhrJxrWFwmif6SyXQw8L2KhITQ4hwJroB2/928ACaKBncdUZvS9Ye9GTV7pcwoa0rcGK88ctZOcdzvnneWBjT0b7JA1STnkZlscQrE0Q5MgQJgAGS5g69PCfLXjA5uyzeEt0M8VpRlyS9Ukct/7sLhcfZxqDfRRHnsEpnLncsHrTLryeScAC36XEoB1Je/98NPM+uEGa1oLet7q96unXp86+g8EiIcCE6E8bBZKRJPM/+W3kidYiuf/wtEWibTrORQV7HqOZ8xnZLaj40goSIQ6czyyDesUybaS63gyJN3AafIB/6sQsEwKuNXWFGWYLLpAdZlkTriSvQcj16LJH3wHgsfygEXFJRA1WSGqWJMef0ICcJQz6TLoIP5WZgs7k14kZ4pmvUjS/G3W071m767x10ZtA+PlzEz4geUmsE9IpUwCPh02ix+0ITYesJxZr022JjWzMtSrk6VeDfHj9jeZwvwKzuIPUdy+lFbACEbYrOAHkkKztA9swI61tx0DOzwHNimLKLf9cCmPRMxL4hnxfqTylxhwQiTi+A3hZMfvhnyyF8onLEQiij6RlLJro0Xrf3OaRBGUSH6T8zwySLL8L5LfUBIp2TlamuEi+ZQo4vFzPEKIqoRWR6m1BGftgeEi6XGQ9MiVFsAO8xhfKVikMDh7mZ6zxqcTb59JfdpVUl8idqQa9lh7/O8lnvAyQ1sstCP7WzKta5yfZ1oWGp/nrekUGApStBT9TbeZtQuC/6R1foNHj8JGURrnuYO4Kfl/ah+oFzPbvNCgV5vnG/Tade5M5q5zkVpDiFHFcFHPDJZhz98SdSqKV+sJJiqKihdEALwKtc7/CaZZkX2ggZF+i5s3FllmFT5mLXn4YGa97WNt63DYuFneZBTcoZTT122rbKKGFo+dawmBjyDwGJXvxGNbolhGhhAlRn5zQQPtRaxixN0N2AzB63n4EZYK0bk8ZA/TXLYrNlci01ouo+RaFObcgwWGVGE7iyo05ZVvMmhHZ6OfGZpjRXVcDfvYFFc6DHnPNQirxRSwolp1eUKgJ9tX2USvdvrnuF53BauUxatQiOBo2vP4YBw9jYacnLD3L2oNsffuuLuF45UlvH2cFNcJLRoLNn98/hGuUGEHGvGy3bF4stUvXWmY7tWBXcmuJvpSVa/Cy+G47puXsU+Y4ojiId9KYyobgk9CoO9BFFBr5CFhndtHSozUKjvfxYMLWoP9RAMz+Ayt/7uoWVE046wCZQyrdf6PvJmRPXF9ZaowWl+0qrDn4M+VS8y61hqo5Lsdp3TK5JmfH8T09lpdWiSUVz9B2d0krNpCZa21fKt118faGjeD24fK5SPe0hZ7utBDNPjCnDe03u+ixtNdGORJNiajBtM2h69lfjHcxtzcgIFdS8Q2J4J5FwTmFLLBPWsKhbnaQYzwDH5Ha+lIsY8pkNyV6eHaZvxINtBA/C+ebKCL5Km1ndtOMNgh5qne+chqmKD256+AjwisKM0jFFUc3pkQCWu1FsX8Nq/xCn2ZVoEoXcRumj5jD5AdVzDYI5qpzrdZTdPdz5teFBUqiqpN4SubCDoszFAVwg+fvTUnEjbBucKcZSiafiN6KJhgBtGj/Hfghk1xe0WFM9FbLZairI4JAoc3vSEiK/KIGAbWw2eg1FyiKihJmUdyVU4jyQXTkCZyD3KM293riu2uVkHdvbhN+w4D2qS0HbBrR87iXT9Fws8iWRVdWQ3Tn5+9elqoFUWVpqjz82yHUQ1UAeXw8WvYxmY4Ujzp2FFe4UM2gCdMIbufx6Ux5zJoKFbi+jvAR3vhfz8lhiglqihEYRLNyAnHLNs4m5FxrJOtg3b/f0+VLDXklaNQ1vcXiDIWbitlH7ujvWxQa6cWSz5Wx/T4i6bXcIqL0w09fPTa/EjYAjcKs5G5DbvtELyHBz9Dlh2MNlKJOaxVkhWRbHi9dbKJtdoCo60WarE8YjVN94fgGCKeaqvc4dO35tEYLhiJxVBNbMc9bIfgn6WiQHOQVIUnndg1HjSMwZcQo31ss2607lUO6c9R5rOg3izbdlh+LA9R78nvPPJLRl83UPotbhnlViOtAGUiBPSTqgRnvyrunzooSrE0nHO2/7sagQC/p/RG8/NIoSJUrI+GRHNUM2iwZP+PycoCWkOQrYO3vOexcQytFBSEaBeiLKRcZTWhggihc/ejnVQjAFvqAAFhaCHX5ZGPGJX95F2Sm88YWcnqu5OTYVsvmBfNmDM1YuqwtFZ2VzeZMTmQ3n+QpRn4JOfR64++4xVS2HHgaJ+O5NY8aWlOaqH47SWyfer8F7KGb3uaye3bXqgvcObbQ1cbzmVdUkud5Myj4RjPannnfYyiggRqR5VQsjApm0dxFM6YoTmupVsjUpT4ZOrtmTTsLeU5a1dccSjJUc58cqzdDv4NIPAcBIwiAU5bprrUHRschDi94aBW1zv+S3K3x3Jb+UPwtxDzmJK78dh4psyUFD4sSu3WR6Z2Q6XRiZoN/MCtN4yRSt2BRm4nMnKp4lkjsduZwsRugZStr2jEH0PEraf3SLp7yO7UblIZsK88Tw65uSJbAJa6SKEHGbPpwDdD7KaLc7n1CbPmrbNWbqb4p+toxpazas0XIiG9K2enpen6OymPbXjSjYLgnYXqA81WqUA6tFMdZjB/2PJ4otQY9w8cA7Ys8rPHlDnONFoEd7bVNo9bOGbR4oj5o+ePSrfD+uLp41D8dwDLLfAf5zZNz/OYM0xZ60kgpxzMIRUAdhV/JypVMisHck72abE9Tsr+Rwe2nVkRieZrSm5ROrlXbVVrmCet+WHxigjIgnmUO67Qmp0hrVkewnDOHsAvc9RnuaUnaw6R4pniR2quDpSnaeqQfTRT4nPOMNg7UyUrthTVeY4H5zOSrUXnaqpjHKl5lY8Lbd9/rOh1vH4ZLFfBf6hxwLbVYNa+Dl75LHPXxB/8W9DNZ7S2HbfXRw6KBeCKoqrUpDx6o1hsv7imzdrHQTmiZ/m4q/Z0PNWo+zRO8TKb4MYdAwG+UBqtp9q4FV+jV8XaGGczFRoee+uFho07i4bi5Ze2nj1zYj28HFlL91VFE5llz7x81tzpEZO+Tus3zg7fTAUK/RYcAeEiME/MEwtEEEq6QOQaH1EGvh5uN7JuBPdh0Fh6ApFLHb3fPyuz8flpH6uKExof7NezZ/M+orF45dWVayKVs2sOLYVX7IpLMzLxnYcyPOoXAqJjZU6hXLQS3E98BLddZu1EvurJxHfJBO/Mun7udgT2wP8P7NA8wWoKn/gHz8PnDrs83Gy8s5bbN1IIyxg8uURDfV65OtnV9HSnIF3z1RoINNJmyRfcm2TJaOCPgL+Eq9Dbhj9EWV1pMtBgGs5jD/UAWdvvaS+5a5VpxzLzdt/n8d/iKSD6U17xISWDUa1fHrf6WpQvjxd/77OjrcvBxIvaUlUZ3hGeP/3x+x+82B9CbclLVkXix9UnF8LzeNhLRMp1Hqy9s/LOb54eHeBVwtlHOB2udGupELTvC9D2LEgRn/JIk+yIZQPbfR/Y/bC75JwBcT8Dfx+iO3DbGFYV4qoQSvN7srVdoo+WYlPaJvrchddUblbYKZuzF1PSWyd/xsT7zqaq4nPY8XTP8Ku7a77HHdSYfMMe9YH05BLhlFjZptySD5RcyTilH4tGTPPkM6RyPMGP3s3SyyRXMvR3ljMKkNf1IR72Je2XSGEkeoyjvIbfaaOwhJLXVBxQKUHhYRP0nX7rzGVeRmO1778A/b80ImluwvrgA3/YZPjDOOxIY4OICJcJD+8WJTwcpQ1Ekv9GMA5KXby/9o/lNOVQE7fKqzzhIMOjwRAV7vwh7phEB/Ep9ttXW4OLTzHdZ8mkiTAJWNhViOVV1rE1EHsBYq0Byg7Id7ZQz21s92KLHh0a1O+x48DpjTvPR7bSF6pPZ0ccLpMj1jffXXLpJIRGQD0RdU5Y4Yqtgagn+MOG4PuZXauqTTdeNO3m6n0U7DH3sZmxDmWOw/2oCXppY7h/HkVA7yJ2qa4JTMl0UB7COQ5ubsFk2PTWTFnt0LNr2fCXnrSE5S9S9LDSYfcg9kWZcXElxOBgrGNkfj13wkXlQg5auePUY5t6dnmn+zuNG/fIzt6ycc2xyBTxh/pUisXVOZRi8Vfz1fQru59EABfP7BK++OeZNoLbKUWf5VHK3S9oRFXkLRq24km4SB7jEPooLBdi6wHn8Z3JTRkawjvkCU6Jgjtr9VUeOJdl8yo5LLKlSFdfZ+vN3G8e06qgkibv8bupQrBgNEruQ6lFvIIPPXH+gcecRw0T5SQs0a8fU35LhXa80n5SqJ7JOi6TNv6WKifrXrqcrBNRcrIORrkn69Xcn3PPEs2mEPe1myaaMKu13VQz28nkAvzvaEI6Dw9FBuDRyykQawbEiEgZi4s5lHoO7X2Yqp9hor3WS1XqO45t+iD17e69cf4z1kXi5w0bVx2zK9scr4vD6sia3P9NpnR38LKv4fRfn/v7znvcfyjDz5UetL0z1K7V14JU1/+h7T3goyy2/vFQsrsZIAmZfSCE2WRJAULRqKBIc1VAVFRUUFTAqChIE6WpiK6FokJAgdAhdBISCL2EsoBIRxClBogiNRBqOM9mnsTfOfPspgH33vfz+f8/933vJcnMmTPzzJw5Z075VsbBH3cLTolF6bSXCN9yIcQcVsFhQS57RTd/2EXxYQ+7uzHewkURYk31/mpqq1z+qXVy0dRauNTUNrrU1F5xqak97PLvrRoTfBOTlSA+VcQbZqT2r4lU8HW/U/8Wxhe8jYsYaqbo73eaKfq4YrKe/qcacX/KJfmDhr/5a87JrZfUfPJSkFylTte/inzBOiJOTfrPFBHSmRrvs9InmaFbNOMW3h/tyeHWzwTfhAljHH9B1GyIShZaErPX5F/BHu8L2ta01197ve/rnTv33bLFk7ZlaxTPfc6YqSm8zbes/Ku/Fu09eS0CakRfwMuuSvSDskYk7xNzsPm5jyP11XovTYFt4sHcI+yPMftqj310AN/kgR7XKJ/xhv69sIXg6fM8K3/VCFFzi8dE1NzkEZYb9AdReT0VnpIdGNpY0a+hxJwLwU1uQwtR9wwBcD8DUVNQ03D0YvakAXTp/zkAJdw7UInxpQN26JO01Wv7d+70dv933nl78bataxevjpon52uXJuT/al7V1XfUqyervyzDZfDtjpe+jeTp13tY+B/Xn7KKalvxk14XVWviCg4QwSmsEM01mLVHZohaVdQhug4VFovYM6jYxz0l7BoqOwPsbQL4qQQ0f+sWZ/3z0wOQwzqoV17J9M8zO9Oc5+kBap5XMtU8TyWY84zcTOCPAWFnoM4siJqMU5w/XWGhfu7hgz36WkimnP8vPYJ1ZXKP3kMt4ipcxIO43jEM20CF8QVR7E8rNaIBVnnij3c69XmkvkavhG1+YxY+yGNk4Xxa7JFunwkb7i0etjfEN1Ajb4WovWbxFvvpAXRpn6qPluyEwis4retyon5QjU0T842dnVk89unrvsndNXZ2pn/svqgwsgyGZ6y2vhhYhTuokUPcRrynCA6skXC2Z0+q/ZbLoIn1+rzzR6FGBDShSyAE/+NsIZtI+7kn8nC7vaWP88Oohv7EliGJqkhiiX08z/LBqA7TJxQcxF3VQWZphS1xt+mCnGjVJONZfjBVOJSP12XsowpLNVU0+IzZp7r5n25/cOFxN9j0CSjrP3irR/ceTz+VuGJF1prMP6L4Yfcr8pKm8FRXuglP9YQVG/8z68zWWxEQIRtuNuV8FxkRSfjztluv5Q2P1F/SRSmk1ZCBLEEhrWaKupXQHkpEge2LL+R5OfCu/lrBAfacXK2NfrjxD0/URvlfDmkVG21iDfK65iLpjpAj6lxhprBfLvgh1gBifxIxzZn9DxVVeMJVcIn8XfCh/jGui39VTnloWa661Lpgm2J0VaTwLOWCEoV9HvyTD1YVSSz3av+ZAswA8RBUge15QtvOPJSuGSVrivA9zM75cH0QJPdg8jm9v8aH/b5+QOJ73fq1eSoxdWUUH76GbrNIntVBHtVEzecZHyasrdlZ6/kZZzdeihDhzZisKBskyjBsU/fam1doUfG2q3ORiQjcNOaA9SE+ifhWG3mfhzTWEym44UbOVOjuj+oXFPu+EU557jvEVY+aFLYIvGzWQG+HO3XMWAfZDzNMgNh5aCM/7RDVqVqL/MwYLoLrqBoDzl7sR1PrF3F4SXgDShR/3X2X5u8N8Kn+RQHACTBQBDZSJsBJsJAJMB4Hi4bIFbjHb7l5vr/YPkWlox2wH+0ASr5WMLBTJkaMsf6QMvfHObXnpvw4NiVKZkzTGhB6rHXa1KkTIyZ8M77v2EiIW7zvYLbfWIhEQj6DocXethDTP0phKf4i6g9gk0XNflS9AfXIuuuZN8LBC53KYgj1WQyExBr0Hf0CbAt/2bpdBH6In7Awp+BVZopNETafMOHiCFK3jajvwKtPxPxGsfSkJhtOn5qMPNDcDSfN3QxQtIgIR0lXiPxRsWH2JQ3acPo06DJ9YRFUvQhoBE5iiyHqZ4j6ESLTzShHwSb4Nercg/KCJuz1qJ5Zigx+rDHddts7AutrKtSzFJFSCvVi0aAzS1cchOMNW1z+n2d5TI2aCPL1HkUzK8VPdH2KnyqVpTiJW6c1VCbrsS7FueD/owUqwmow47xWXJ+C6oiVMhqL9JHeTzReiMZI33febf0hGSMZqPUUrT6SRqZIoQht74uWLaJoWaplsVbU7WNC9TZXWVZShNVkxhYF1cvBX8zCLFuxXNR/iPJ+0VBVJmFRCoQx4wO5QNTawXpYCXm29hxmwvEuvw4Rgp1l0IYQecm+UHahQkwryinVrzv2uxcyryIQ0ohMudrQ1rNjiSKiDMWLpAx9NaAUkZ54qV28J2yviOqDlqwImeuzvETk96zwJDOma3pMW0uSo3SUq+bwNVXGV6HLbEclNZIcJUU1tgjb1wxaU1ENtWaE4IsNl98XwXeLvsQBFdX2cKK99YS51qa9leQw+5bC9a1TjS0EG7QFm7CeYxsgeqGI+pPZW/BTepD3DY3/K+q3QmGzcfXq3yLxBwfeLafkfmOTr2RD8ozkpCVR+limFKzqXzOz+0y33RPAT6Mc2K4sG8tvqD7ij3XG0I8wBL+mWx40XpHT2fuM/hCYjDpgGzbxOsRfF3FHULTEzFWUZniIkuERGp6vSy651/i4oAUV3SmsWxK9RzC/SSK0InMpmN8U0eAVP87v5Uy45v1T4xcSZLQMeKZJwzsv4adpfHvPxSj825HHTsoXI/GPk2K139cN+OTj7gNQ6C9cMF/ZL/zygIJ/cZEzCR34cjE6sHmdLRZabcI7nyDq4rkLdtFUaZ4ZKzIORdEMQ1NKZuh0FvVjfKuzDWxVgfF/UecnIXaQ6pyXeFdno1Tnq07BKSEzBY7SDwWnqBgJLjXhE6+CmB0Kn3ijYoA/HmCuNf5Ia/14ABFr4yoh9n/CLFYIuivPLRCRG5kT4sdTKDCFA9BL6YFE+zuhZDTRsDh9NSz+SMMGu9QC+D9xwRe4Am7RYAQtCsRZjyRdT8oe//3SEWmjMuS7X8nUEbLt9zZvd92q4UoZHyv+3kP+ZuOx3xoq16gyC6qkyrbb8NbtsDtQLRliJkG1HLOuSgs37PX20NZm9nruxQ/ef/vtHst37VuxdG3U6NuarNq8iQySluwE1MVCTp0niITH/5YhUXKCseP/BwxlVVSleh88AmrjdnNDMIMlU4vOMj7X9Z+KqmRehkeuhN2AkJdVbZUZUO1FX2mVGZn2rYn8RCb86j2gceFuLCu+JANRGld86dIlqLBznIP+GCgr7GwcyVu6xzTQVq3s/1aX9/q++857aZuzVqLFIX80qvuLrNQJEEGt6BFeVVRxucyKKtsS7ltRZZ4If4j1UEVV5kLUdmLpQjM6W/Ap6HiSu8gkubJMaZU7U6i0innPZoroJ8g8aafmdEiEv874A4klq3Jw/L0Lq2wN9RdWeeb2tvxLROUDiH1MURGOTsz+9wCKIClNKrQ8KSRS+IxxtOhBszpL1imw5tASo23xgI+diFUMCchxRpMLtDtLqrM4E6g6y1ZbSXUWsMwqkZS7IGayElBD+AZTUhYpSbnBlJRFSlJukGuNdWUAs7XBuJzUTfJN6uRsMQ/OJnVuttCxKZS7jAFlEK59lV1W+IXjdP/YPjzt35hcb4xX5VruuKley+3ygNopPuE4CXui2R0h6m5g+AVFWGPc/zlyk7z8nyC18xPLFHER9o9I8CGteUoaoAKGu/IuEfaXq+Abf4T0NlfZoi5EAsXfECShJpLt4dmeuyh4XbQU55mq81LgUoVevK4ylV5OuKjUCwyfn0skV0NMGlVcUsVeNrh9F9ChzA8/RLXE3feDD9u27ZGRFum7iUZd1WTzZo+2oL+1PP0YXpNPnD5zgv56slmOfCKSBheh1SjSUhYYZ3uUIIrjUE5VISbNLw4JUPyqp2Q0e6nR8PdlRrOXGe2qp/RoVcthkf9hamYEb1QX9UzogkahiGvAlG52xgdKjnp3sAhfRPVlilV7w01X/SSN5weoOjOoU5uFZiI6sHTSwtDGJQN3EraPP00P7koVW2OCmSc57o9lvpr0so8FH8wGlta/UdFGDamnYdfw8lKQ5oVOf7UavL7Zbb/ezbeT3hM4iOrVYPeoR5iPU/y0VLCmwFVcscbrUSVrClz+mjVKd9qQsUmEvO8jMqEsDz5SyMG414gDbxtcihxRpTujH56TeSJ8t6p8o/SqjwgNva8fDV2pRv8TGnpZHesjPFFJENe3WAkvcPloof5/H5h0s8TZRJ/WeXA/9Np/QNTYzPhQj4huy/hXngfB7oJJkAz8yIVI+nWN5kyEBLLEKPzje763/5XqL7GCQf/Hjj8LV/YfF1W+YbK1tht6vWA1+smhGuywcPC0IUsxGJ4hS9HnatK/QHVSJxvR6FO2Ho+oVZHpfWkzUfVkPcmsx8Nv++HZV5jmn/4ewV3yO/oob7bGC3ymmgwA9gjMhrkQdBYCovidYmuu4AeJ/X6kTfJ8ccLMnbI1fDaRcae/ppYy4hATlSkky60q+ASdYIeoQfX1TMZArcPes+ygiIxnyveTI+r8iHqHU1j7oDQtzMkRofvQ3ot0/lAPjUEcsboCGfLkyDRN32Lq6jhLsuL0zmof2kNophwnULbUT/WJZqtOiqfiVn6E+D+UNVZB5w7ykZiGk+zCjPalMOJ9dX/2lTHc9M8UwciRjJq7VKEgw+0vASTi/mVbi0lTW7tBH+KYzDrBgnH3rIOAVTeAXavwp0MfhH/9V/CVaKAYgUIbw2CjHFHGJ4KC+4yasN7PdAhRBW2T3haN8vjRkAo6zn5VH+Aj/PjkWXnDoRa1yK0W9Q2Hb02L3GXWFL8O+5VRdb1fILgcy0XmEGmad0heA4fey5iGX3Q0mqsBq+gzNgenbgHnwyK6HePLnKVnQEmhkZmkOIvAzxj3eIquss0QieK2CowyH+mouJ56ovuCnuiAVfY/xjUBZwsIIU/5SWjie6iLkjsK+5RKLdoUBS9NhlemQpOpI9K+ptSiB2t7u6vUIlFHsN9vwWP+Rzh4Sj3BZXGpV/C+d/ezW35l9agGXzug4ZtQAf/TcCPuBPO9LUpuNNZ5P0f5W3wj1xvFtl6FGoJ76aUNnlXvbHmevxxGDxVPWOqqTRUhn9CTGbxIT4miQUfGW6EQ6cjkNmOasD7CYCFE5OSBU70wweDiB60haBNiMz10pqh7nuk7jEiUSvrzskEPFb6jD1eBOzqF7RS1gjgC01OhOxCE8t4M4xuMQ7po2xV8fY98JTNOB+b6I3S6OvCaUtJABWC3nCe011RQzQ5s1YtaoU6Zjw07i6hRTH+cTNHIksDJzf5Wbfxhk3bpslf24M2BbQsf7ePg0uWPmGR/l7RvqgImh2faK3bkwR2xLf/YXfiMCqxJoMAaWZHyUeBVUWMws3feY0+Lswck8Ap7RJU5d+dNdUoobFsYLJ9SJp4ZM1Mjjr2mf04xMy4RG89wLXz5U1BSj8VJrShgpmapZr4sKihVxmoztaN1baaiXD7nBQXZTATPQa2tOIeKnGRxKpJlOBILFJGjiRi/reJXKPrxsv61mSKieKPgFXPU8KsMqZVLtLrj9uNkUUSjb3Sp4adSkp2+rChspKGMnmLZzAq7WFTAyj02QREc9XbWji17s93TPbu2fqLnhsMHl208GgVVK1NR9kBZvSQBpBJU96V/ROkulXgTp79fUqmrqAqjwlt6kqMCbIS6MAti7QmCTWJ6QXYJbtcxUbMBU1W3113zPq4VFjFfKtdlsOOUQ1X9LFH/IrOn89vUgkB7cpl+O6scDNdtlcpVFMvQ7uM7hfNpZl/d3l7LaX9qPJ8cqqpLzc403pXB1jlp6asWLULdPpotfH1v55O9bN8KrS+zlCqv9Xaoma+FHSlfa217la/lg/g6RlzVgbiJePaJ8SO8QDFWhMzfA8mqoDTa169jHfSwpiZ0lRde8z6tcSkqX0V54L1WKkNLLGR1FbLXkBy+OUc125JI7fAsBWv8yxxRvUkxwJdi6EHzlZIYOuFj6M49GWpfHphohklBH+j48n8iwAuKYb+gIn2+pcpLWp+66Flsw3+E/qIvHlKZLtpqMErlUSloNt+3v8dgx8yEqX98QGDHRMzXzH7EHoTyJ/QMuwf4V2H5HChIcEAr37gfi9oXmH2VuZXuOWChpTCewHUmW4p+YPoXDiovBt3MPGQBr1EGQTPBDjLvs9n3BQo7B1WE2M8ocP4vb2vNGHQ3Vhi4cCc8C3GPAYcPkKiIP8ROYlueJ6q+zbxvZinwsDvlq4tB8KExCnKlKUqtnqJuIcvxPqMlOYqaMG/nVSUlxt5wlIYRO4djucgw55Aoor5BrYbYQpE16L+iickyaGJEqCPZ5kiIVuLC/0CJy1KoYrdEiMagjUIVa8SvUOfCf5mc9zR0ti6cPmMSlU7pFtnQWIy0Gh6WnyOtTcIWxfTeFLGMfd9XKGO+rv9p1OwySGPYe6wCYHlArQElQV1Qdc38ZO6DOOZ2lEIc+xOqlYiyYz5RVgZ07GPaY+oI9bWP59l+iVY9Gg/claJ5JTBks0tLtg+w7Ql14I74ZJuoh5ZBQb6qnGbb5kts4n+wq8DeUaJtzXx7+Hj7k+35pNFKtM08dj/R9jCkZO208NdGF51ghbEo1JREWz3fn4GqcM4SS8SS9yHCPlUSJ99d9DZys0ZTCTuicjZzO4p6sdLgZzTnctJnvz2BX1WzyRXV+po4aEYjCLPKuGccEDdHbzQYYvXKhS9YTAwzCP6YzrSIz2E8N4AO9ZVWDlmdYDqKU47y3CrlCALMlKM8tw/KbGWZc5ltnkuZ/l/RzH4se/jsF/ALnFTH7ygdP57rfVN+dXdyzj/C+in7vMwBLFIHkOd7fCeQF3jKJuoQuhhqqLhzMnDnHMMrNkGEomw8Lh+XwfC48SXEeS8lmVoZzBa1f1diQ1Seeg+8MBPfaz2EUvVP8mnPyHKQ4DhLq50Hr79pEWIYm7cidW1aqqwx/zGoOeGqLQ2lRqgxzeptmKVgwO4Uw4D5wL7mQjXKNu+D7DWdQl/SnuumR7+r7jzvk/gV3fIYk42Xd4CIdREL4CmoZoywep1rNJQxnVlp1C/4HIkJbkPdrspv7AGT1ucH7VoCX5OpaK1NuA8t/mUmElPIX2sOFtfJ+xFYGk62fgj7Dmf70MJ4B36pjlyq3QXGIj9qlyyD2pVGG7K74+t7d/EBeclyQF4L6eTuhqiuqdjjCH9UHd10UtjKQXrxDcWgXn7sroUirj+DiE2iQSUSK/Yubn40wE8A9yzheZ1w+wC9UEGDocgkjTcdWvcnDo9Q+pT65HZS0gqKlTSC+cLN49vkfRRoj7p99B8P/29QX+n0BjAG93klwReo1BGSePL1++J+bS85GrZ559WIv1F+iDod1+h06DNWKDAwKA8GJuqGMP/RCJtzRvW95ZlO72XqkOTSIdEnZ2j0BlUaJKwcRFiDwcx/XZlcX1B5HuZN476L97tBw5Ic5UDDFEnfxeUnmeT4Hwii8eKHEIOQheryCliyTKGIPcqHEAFhqUC75L+AiX3uBxMbQmBinxOYmAkLpjgz76XsX0WNq2bUwAUqCFeGwfujhElXWZiwWVTgkWRN6xngoOw9vpEEDjcI78sE84L2i/sXC5FT2OY8yr/L5TC96lr5eVktrTVUn3CJhIiVHyE5IkNRzlhJzsxOn585b7FtNNqiJoRXtB/CC0330BKhckrU28eKYbza6wxVXlnVB+GFuzus5Ig/mew7r15KcntZd9KZHe1D8TKb+o92SdPS2W7yAd1i9tFd1J5OWR2c8EPJf1KygKry87svx+wfvS0rbK7X1oS1DppbN3ULayKDhON1po+TnTQCQHvcIiuue+7K+ojZ8KTVhzelyNKBbzq31IHX3WYWmtFW/56eFkXNiUzUeYMpct8iOYXq1coSm/Xi+XVIrqnVD+a16AUqeSV2Hd9DYf5FfLOog3ZgUWk8rwDCWsr57ObNiB0Uem48gZ+o0StW2aK5fFHWaRqZ0S/z/YV9L+47DAHzb8yTlo2NznScu3TZmrTUrmkfrPpokw0cJh5YYWAxHth8qK7/DGFheD+1ko8pNIqDYPPW13iOiP0Z57kIGl7dCsE7cVs/iucjariIjGFwGsIKF1iw6TqjkQ/qajNUXV/wJ9NbQ7RCvLrITxvD8c7Wz5QAXhGKFVT9AyxOEddMYVnZj9l78dNg8eLSrLKIWnfocbvpyT9/iUIVuPZ4tB3lnv8J3mqTsC5iqiB4I7QHqU43uOwRARw8Bspd6dG1sjBX1IPhoat9ySwMqZCuhh2zV1vMhx2jLsOPFQbgfy8W/GVGiFfDjhVHjWcdK0G8cnY2sa7uuC87aL7gxgmXBbuiJlTWtqSJqP4wK4a52uRbNYK6sh/k66jJsYLGTGYquKtVZeCuqDGVE3fhKhPeVQnN4h4+zKulpb8Ifo1sanaFRjYamk+Ky3yrhmcE+bdH8KFqqXClZHuZU+49sfJoNs+/yu1QS6mo8umdBN1dLYAvyaGu1VzYl9zAL8u9IuQqC/bhasGPrzkUtFYUqjDpONgqPui0t6HG+0JXi6z8WKxM6Bm58sOM92b3O77gTvbS42tan3r278GzMxYsT19uk/Hz2uRfjkDBHWKkWvhteN1IKIbWCtnGYDFSnMY3XPI+q/E18LrlnaJ4tjk1Ag0+Y66Fn4Dn5HqFtLWhDNKWim0OhACFiPUFxMgaChHrpsIBuuO65O2G+pxLDmP8tgd6SM99wLHyXKXBsSgg+SSE/ShiXiSQ3z4i7hlm3+fGex8W65M1ftkt4j8mRC0RGkzagHc3kxOhnUYxfuUY1wtWaYYHtXFkunnhSO0VK892G7G/WIJhPjhHitC3WKayuMP4EDX1/ndNfQ1NnfC3VJDxEHjOu4fJP4yzxvFSMF7EqonjhbyqcOA9qhb3CbeiejdjOAk/XYXrle1WuF7ZLjNoONtdGtcLhe4nY01sr9q4ZRW2Vw0+5Kz3QWI43tL0sQay4tuRywZmvjljwL6Vx/anHl382J+veD6Ys2jNpvQFtpilT+Qfj0BxV8V4ysLvQKxR6/8K7gVbRLU49lIZjKpAFVa93nXW+5wmO6Eh5IJ4uYyAqga7CKhqtYuAqj5zKaCqlS4FVLXOTUBV610mUJWIIDzasIfANgksEG1CDEeL2s+aV/euHMoK2ZdDA/D9iTTGlRwcY5OC2srOUVhb+3IU2FZ2jnEIh9mXA0/sR2UoWk8tgds60NHvj54PDfVheI4IGMuBh88ExuqVS+eoi7AfY/widDaitTLoWLAELdL6RWwYdorGw7cPO03lU6EiqRSThL2I8ZXQQf6q8cMKK2ulwsqaWhYrq2pLVYXyCxHZxMTKuuBEbe6s86r3TY3fTDFwvS4n+qGyzicqqKybiQSVleu8Gyor4lFVa/JLEddSHY1sc5+doH32Ae6z9cX77JIb3pRzCQvruLsEQwsPQRkQLaL3MsS+/X+mhy3LoWtByiBcX9GgK1utPMrB/AFF69G7SC1FSssU5FZ/gtwSPJ6l+0iI+ifZMGJG7YPd6iztNnnacx+eTErH3aLq93ikUIlaJWzhVBLT5ximmM89jrYT4QiBoyyBmKHQirC9NuB1sQE2wXnt3Pojvy09mfnE8Sf/6qaKKH9cm6C99JVwRKOrWoZZ+Sq60G18w/qJ66etTrHJZwkKbCxBgY218j/WDcr6Yt1IutwVHpio9jSDFaLedQUIlmfvwndT6Cg/o3eAhfI3/LSi8goFCAZV/6HLfAK9heJ9cAcFri8stCgHJml/pZ7YtGxDetcjb57saxvz9fAfh9YuCwemp0BfDaoVTpXVYJWVNIA16yZMWRclK5YGE5s5KVmVjh627ptVY2ZkzF69dIVNtnLLhrmbIlSgJGpRO8y7cQlxTbBc+W77Ay5+zeOLkDwEE0XIY3hVekStpxiFQcKVMQ69AbShGppK8bF6O5Diw0cx4wTBufgiIeul+SIh7Tne7UxEPccOCavADU0RjnjIIhU+yANIxBDVCbdeKw3VZUY34v/dgkATssSMcaRcJg/rITc2UPU2V+jOuY5gM7zRbCxi+1KL7iImh1lFjddYSfiir0GdydSgp4g5iw2i8O7dkuOPTDx0BzIBV6YisxeIoBlMedjlFsW493m5QtgX0XNWJlPNqgzHZiBKld4siUiEdS849CcpIJHWSFRHPigUMUeFIh4sHYqIpkewAjtp40P5KlCtqz+qwg6B8BX3oJ5DS7AaxYgd73LmfYTe8u0H2MvGzNIYXLdNDK7qI/wYXEF2C0+95H1R4zeKAtk7Imgk45feZzxV4XAtEFWeZrum9cz8IHVwSsbiZemLbB1W9l6+6rhD/kIQgP4INxVUBnuRE4LqikBF5gMzpGwIXi6VvU3oAUVYXmj9lKw0IDKzT/r7c/p5Uv7es2jHvI57Oh36ZPripRtSU22yYupLe3+NoPJW6Y6OxkIVV3bn/8uwMoo+goXI5mFkM1JBO4XzY+ZyXaTl6mlMUShRx0pCjYaaKFFX+BW1TLdxmT4UVVsTdp8ZUATfgY1ug5FAyM5EcwW/CWH0JHMZ2lrea/CMrDk8UsR/ydITb7z2V7/pSzKyli21ycbTH9+3MAKeB5sxxvKW0d+MPKLAo5vl4o7S7py4RQbfMNFgkAkWleeyNwngRa5T3nc1CnrdzwYb7c6zvxzlYo6KXOWAo6A/lYILYXhRdGJ2L/eqSeUXT0qWIEh5yyNIUd8w362AnY/f1fmWCjHyqgijW2UCjLzF8UXhiUxyiFmiroI0flmRuFlMIu+ecFIUwwPnUBuYDLFJ0GaGidplCpZjSrAcpg9IOFEUmOMXHr7gHPu/Sn4sUkE594/IWaNOvwkfJbQLzAhXaZwUg1PkMmNw9CkOP2AUat7B3r8p+oaQpotGMGMcLoUKvfEWR96ACrzx+uNu5kOwPgnCKpBZaPcog/C/m4OPFo4tE1Wifce8vZUl6LM9AveVID1RXMk6nyGojMDsexqBV8gIbGYsvTcC1Ga/0UcRJHZwK4PPjaZIkkME5ZlAUBT5gZwQahZFfthBBPVnTY3aInyuPyE25Hfzz52IiO/PWkE+ylRf0McvZEY9Wco8E9ZfmTHv7pCPjeYVpI8kxBST0vTSSE/e2n7nwW4F9cQmMW9ctq9cqN5EeUEPEbQ7vRvKLfd0xOv/QmjYCceP2IWaHuMX1avmMXIaeKOyVBHRi6Xxn/TokveSQ0pA+FyoOAC/XQwIpVdFXRHPLrn/DpG7WL3+3yl6G6mKKusZLyj24LO/mR4oqi5gzcCx00RA8fBNHtVhs6e4R+EzfRx8uMcopHw6/3Ou7ix56CFubpfixudrv138kKt/UJb10o19HvfbpZ5w9Wq0gruVu72+7+n1PtBRulO93hyiYD4qZ+trXc6hfrPEn65XVW+1qkLQRXPN6QMpf7pe/FRLNSP0kLHkG4gYeP+FrFJcLgL58H90nWjC659a2snKMko2HBSZ0T+r65y+YMk6d2LerkUv/v3UzXfmr16yLjXNJuMWPwShWyNm+5/1o7Lu53qHD0XkegZVce83E4E1UWPwO97fFREeZt/YiMFh1bsU6JUJWwWPoiQj/1R0C2Zfyu/otbwuLdsi63aRQc6nIld8sqi3YC8p3LeXmTcgqzSi1R2FaOXzxB8SdSJYffzXY1BDVhYN3mWxUNO+IdOutfe75V9KMN593Dpn4YJF8xaKBrvZwTGXhbUjW/6JN49tn9Fr/gfzP7a1Leeh95VTNd3zc3cVTUfxqhcabUyfFnnaD5GcJJ8WzSDXnUQ44YeXC8cF9oZDudpLKv7V/J0tpVLKtjaq4l+fLvbxi7llcXEH/mFHEdKC6p6qKn+hqGcGqSp/fgSu47hYD0KcrC6Cg5j9KIdyC9tcxI1mpVG4sIM+0CFr3ac995pgXORhDxKhQ6h0VRQqA7h65Pqk1htUbdLbqjYpgXYdp2bzIHgp2M4rt7qqZ16ermFid10uhd1FvNeA+rHEinoEOKr8or6efggvt6MshJcMIMc6ucZ7iXqorFaEKELeaikCH2bentn/FXpL1M6ksl8xB9l6b7thzPbsvn63wB7B5S6ohHeSvFq6nOdpynwTsTZUganHNm9bEfgl2wWV5UBZeZNFaP8w78Csu7G5rpV1UKwRYetYZ4gZJkJ34TQimf1mF3t8Ar365IX/Rnd8YbNlbFpXUWsw+60fVLgZwa90EVVR1braTJ5BRSVc8DBWguJ1ZUpZFC+odkrYcll7iBspwrzMfsnT28G9nrITvOlRM/R6cIp+H/ttTzlkLx+lLhA71EfpP9JBAn4vxUcQckEErWSnISrG/CQNeW7ZnrdUx1x5islxz8GTouZWBq59Mgmi9S0WJ07W76rIJVfFVXJV6MOIoyjcq/X4hXtRu0Bc5JbBEfPNoSvE96c5KJv4ksde2XnXVAr8U9EnlcUYy08pdr6foYogPlmW7ZNlIvSC8qUvLCWqepIj937C6qhPWCnvuiznXY9/ho0ofxT2uu1NXDzXTYdB1HtZIcnanzNd0lddyiWNv1Eu6asuH6AZ1CBGqSJWM8Ga3hvMbD4EhcHTIjJZOeT45n64ufzAZhC8dYzjhENWUX9Wrrfi+bwuqzqfjlz+SWpfNZ9raj4NceffG/sMymOfzULLkeqK1xJV17FDU8jzo/xzuR6UdUXLyS9nfMCK6xz6oMrmE9Z6CKrEiqMLVH31qLufCUkErE3pilInsTUuYneHrHHPxm39RaXI6zoYQpaJGjb2EEQlpREvJ7nsx2Q3GYgLFii3kb/1QYIkO+HztxLQ2XxR/yW2JW2u8uY0tofxfki8UIQsYD+JsJ1s0lc/vR3J+xPkWb/SkGfEVQLEi+iPaN4qremC297FZTKHFxeBn510lUI/g0ZKsFkVwI6Sa3rK4f+Ef6aG+hKCPcXbnsRM7U//p61feIfpq1do8m0r/q6NDP5ddkWR2cmi32DGWTyZs+qWPg7196Cot4XBe1AJrzgbbTby8uF244bgPzG9641fbn5IK5Wv1ulPO+OrcWlrtrXyUyK4MZOxuLgfC/aDr1zWGlqw1bRg5BaaRLB8SVBzBcRmQy37RajobagJSwaDPcLZiU36YtzzPpiweng1YcNlEJMDtV7Hs1mAZlTEJNzolh6PPyMt/SIzPsr4cHa/vam7Vq3aNrVf5vtrPpm7cMnixbNSP1vdK2XImun7l89fO7/r7q67B9hmpS9cOX+BDY8Ca8uMSkYtDYmZviNUBv+eAn1E3HPMHMueT6Dfk/DTiapHqcDdXz6ksZlTRe0r7AUKUguQU0vcRNbzE6Ce/xmm0SRYRa8wensGO2CyNmPqjCmzJs34etaXM4fbVnygeVI8y+avLLrBZvbJ7LN8wMLF4QkFQ5nhzLBOGZ88dqIJbrJd1FxKIpoq7hguYibJcYBY2S4Cj7HpU6Gx44vxyIjhgs+NqsVx5pWo2+tmoZ7/3A0nMML0FFWHDBHeiqYua0LUMZw+4fdi1wNM1G3IFELYrKlTJkVMVF2vPCOXFTuOsC8wCkUf5f9OH0M8cIfbYa5fwD1puB1JRgWyW5S3yL94umuS3birDA/s0Kv935fQB2AGn4FCGa82FeLGAwFJxpKbIMeboJ2yyIpvx7veilw6MK3vnH6pqSs2zt087YO5PecOnZ6+fP2ihbau83oevhGxD5iI3cUk0w5ZZNWPn3jwpcj0gel9Zn+Unrpi+ezlc95Z2HvOp3OWpGcuW2B7cW2vP8EacRhN7BQLv9zC6KHJBCtBnk38clzHSDhWAlcW/AGbiwxVQ4Ymufk6f3Wf1/WPNL7KXbSA/AJE5KZbr8n4evfK+YsXT5lT2I39GbEfLHKetIgaJxj+ecHwuZ9OH2qLt+hNdCtsJnVkbe763HmiWj0mXwAxHMTbME92EtHzmD1nD+kjf88trrXz97ZmeK3EMn79Z3hHXtNGty8cwPg/c0UVg9n4pWS9Ixp9aaLqc/g/P4sqLehvxg9NHEhD/xd3z0SaCIWJ4GQuqsoyqcoF8q6qLPMuVZYZQJVlClvqL2u8t4smNsBFE/vHRRN7z3Wfif3jumtiCpwMRedA+qbBUPFniHoahsinwIqfiOToSjd/360vxo8LaO0NdMshkm2xtPjihT5vRSYu7nnwQsQu/DLfSXbQIit8mNC+M377hf1nD8SJutPTl21NXj65z5y3Uz6zjflxzJgo2d16b3SyYeMi+XvuOXNmL5g0L/nDjB5zh8xatCgjdb7txXV9/4TKEbKnnKpNcU92J39le8Wir9cH/Bd8MraVyaEQ3A5s+cUQZdM6bnXw1R19CGVrnAqhrKMXr/xP9FeENg/3x0F9HX6jNR0XzF+YOXNp8tDpn84YbhvZxCIzGR/SUS9ic6dMnxQx1lr4HEGY6T/7jsIMiBuLO+9JZbEPEnbUxf6AAYUBmh/EbCLBio0e99XYyNRFaSumrxH1X2C8g4gfhocAz0ANPAPPRfJOcz+fM3TWENsDFv2VYigz2CiCg5msArEjIW6KqNkb94Ob/1NccuS6WzYTMemEXii0c4zfcB/Cb55i0fdKi4b/mistJ6xv9GjX8I1I/rd73uczv5g21NaisaUs7hkyqB92DBsbyc+5Vy1JWzJlrqiVz3CMR0thnLE5TL4K1WSQwjl7WISMY/azdnvsGP53G38hkrOVm+sPa/zv7wp70A+Cn8cT0UlUnYv/00HYJ+D56jH1W291R8+mFgWE1kYBoV3uISwD8acO8k1fTZIlouZuJvGKkqiDTRMxAcy+LxOVk6uhVJckL/Qp/QWNXxlfsJsq40CmD9Qs+B3WGGJ7qeY7EvDv/iokeaFyjH5Do+67VR2aTObzRcD6YnErK0Mdcpk3UzLXfivgrINwHm8FKMl7232A4b/hEblfVOnEKO2hsSwkmUsQZ2hbVVWX8EYqSo6X8B1ve01U/cQPdSbqGAzq/GHeurd5AVRxQITlzacecn4Smf5Reu+UPlsW7F2V+cusxBXvp38yPzVzyeKU1MGre877RF/vWLB+QZft3bZ+ZJubumS5aIA2uNF83pNn10Xg7VjJqC4r7XS82faJh4dGPp/afe/mCL2vwwixtDJ+pNoGZp2HAj8qGmERzGIek8nbqGfcRm2hOz2mR1hefupB50Di5sOUvlvmK27eKcfNx5sWbFuzYMOC15Gd/ra5S5ZkLp5vaz73yfOeUry83Lb1w0Min0/rvm9nMS9LyiOg3S6LgIbapYmC9jHUzIIYWigq0YDLlORIZa3kOU3Bnll5ocvvhzFxz3zAZbXOqbud7knsQwE9VbsxfUWZug7YRmGPmg30D0ucKNiwNH4Zmi2roZIJ/FlrM1X8L76Ezb7ZzJhBSGY0QAmSGSopsSnMvkZUHcSM2QqI67IPuSxkJ3tCsCx2UWGX3XTZg1xnHSiSSaZfR5luCvTOBWjPXXHJ/vhLl7DPZ94HVhC62T+ugo2UtisCf8dz5BI1/lE/WSKUP3PlOajyM3QX9aqwhRDdls6lUmH/6Wh/NsFe0carBuR4OxLpoAAiXTWASHObCzbJihoPd0I84+EuUd/GLPK08aicznjC+IIviEr0fy4KUK4iwDabryIAwZpBulqNRmo1pisYsz8Ixsw8LT0ddFgk6sYVWH2oRdjwdGL4P3Rm+DEYKukpI1uImuqJe4pPxYUZuG2vFyu4LUs9ZCtsLLLXSOukdl3Md3R1eO8cYC2NKSIkjVFqo9ePlQW7lYHHFO0sU1W7aCpqJc1x477hU888wvEsM4UFjYCb4n4j6B/KJeod2ek3LwcoMzi3+A25hag7hNl1eemeb8dei8+qDO1D8E9X7mcjZ/tsSvWYfKU0IpVes9h6JBqouimjsWgniq7SMFR6vWJ7kdrl8TxkqUl5bGu9n99OLGnUtBywtXqtrSecwczEqO5X/pE2v9QjLVfvZE2htWyAe+Vx0x1Gi6HeaW+XvNNaa5M1H/EOewXEDWxahUrywkMOwqBnexh3uOazwr6yodGGifDlrNSLpHDOYjzWZXSVPeAX3J3uor/VO+tZEfUGg/EU9Y9qeewY8nhUDWPeCtDVfG9d/9dvYP9CBAKDLGw10+7hJ7fop7RCnfGrUCNDgx035Q6LPje5NJjVZbAvF3X6M/tq7v1V36PxW8KG11++cOYyfWZyufwnb+n8p49FzQNshYKjWj/Rbm9vfzqATzAzBabXN96VqDd1Z7wb/iab/bYTT9KE0QYXMY0ZXzmxCI/rhPZGH+/Dwu7LEdi2/yDwflBx5VX1pCrJXOmDdxtN5oLT/nAAv+Dcol/W+J1E7xuMF6SIENRZLji919QTaaY5/erxTL2S4v5+jNkPuOyJAfyAi9aBX/HQUuS7yqwFAQr5kpUOuIpfTysWE6MX1DAfrf9KCBsUZy3NpC+xXYVQfcJ7+z/ETWHJYvrcSephtb8J+vR78YerJ8LxdDVzExLMKre/zzH33QOtDDAzlla5fSlL5sxrQP2GxKx6WDqhgkOOF9O5XI4OgTllu+6RyDStmKGRKpNphiq/M8WtPu0Vt3BMZaSnKUJ8qrt3YaRmZjLJdRYcLyVj6doFc238hFvUrEBls0X8VvWMe1hEvcXgVQrS6s/zRJXXmE0G/fEa1AcWAQ0h2HjFwu+IuC5Mv5V237Snz0RlVDDfICJZuMWzvMGMry1KZt5X4BGNnywP1ERpUFvw+NUKZtCLOq1Xk8l3Z+u/Uj0xUU1T70ZxTzMdklU+VL777oSoHqLG2yrsXEYL6wu+8a8mkvP5aiK86P3UqEUhWMY2RtvzLjSn2MrsM0XBRWWgSiic8ND+POGhSRz3FM/iShl0J8qJ+kyIZF+ffxRWT3b5PpfL4ztRJtQotVitVCbUQD6QuvQp7rFSb8j4YP9D7EB6iB2sHmJ7+1a5u0qDuqvfontAQFHyE/I4CXlUeU/ZHvu7zruZvOKBFMZPpJTKd+pWLNd+tSfwDUqyrfFLNlHLw4Q2BQ/nCRHI1UNsgpJW09y0cNluJbKOu5XMuuwuLbQIq4lisPxZTWehAu6zFBQuvRyPi+i5Psm1bo9di7U/5ebJv6jtPWtiseTq/gtJrqydVj7pFxHkZtikMJgZDiXC1uwhEZY8v4wIWypqd2F3Ca9z40U9D8rg8Up65SeQ9MrvKGqhJZE7nhKm/KlOmX99SblOKLvKSrGdTpwsffSjTiV/zifScT6fIhhyedJZAu3kS3XyESgjDPa77A87cf39wiDfJYIHMD/kEs9z0ntzaTGQDdVOinovMuDHT+M91x9PZvxwJh1yNaUPRqEWF/8ent/qnoegLTgi4B0IMX63eOPgDc2IlU1lNWhqNPE/R7eDkLlgy7gZBs8J5xJmX4sndy08TCW+wzuwwtb3yAe/BcFLhUA1tX2Gil1Yqc6t1/zit8wvnm9+8V3JmvxdNqJ4dfkD3t15D9KRLvMu/YiIeV+FGaJRuk32wi/zTLr+rMN+JUfFjyTu1qXGjRxYzFLSl6wiD2hoshOC0EDolW8csPDCxIKRCnen9LP1wyL6CxVtKKuKQA8yqb8nxFlm3ibZnpJ8oU9VQ1REQqjdmAT6q/HqmsLW7AEjquAXZhHBO5meKKJbM3q7DtafheAFIuhf8rD0nBXvsPfh7ym14ZZc45tnHxxt5YOs0C4tIgSlZLCxVJuTvnTDwnk23se7Crc8MGkr/IfZeD8RlENXUshcIvkoitH4WWaiQm8FgN7bTV/ipps+Be8ZYHzjyw3v7da/Nh+czYkmQDxOAD+fUtSPe+w9nHi2aUMJW1smn0WOxuHKZ6f4HrjhDFTbRyL/UHYWZR1c49fuLfNvKZlff45mhFsJ/A/3jmbUK5dKoOT/c6L6WAbVRB0r7iG3/WAAz3KrC8CNIkYfBQ20JEfBd6XdeoUQnGKK/5vbdhMXKz3UbbVHyf+VHlP+e5T8bzRWk1tkEK5vkEyCKD3PKqyDWcFnrPBZ5KFyXYbdyl0NdUXUplL3wqXtwtGD2a9cp12VN8AHTcOvDhijt1I3xHU9F7/InQGi8g7WyUJgBTajo1UPl27t1SXvb1kWcckCB2C2iNnrc/g9BsGTy90c5vSP55AEjAig6Vf3+KfP/8nB+RdjF3xJvenmMPv8lUNSRJTv8zf18d8aXSDkBxL+F3bM8kEW8CHuwi7MeE5PpCn0cxdUZEv7LnvHWMumL12yfvFiW8KMpy9vjrhg4QvcuHaBMkbUbcWEtRGTM3GO77vBinNUF0BpcBl4AoJ/pCsjf+02BSyDM+odyk8cNIFlKG45VPfQkMdz7jNkvoVfzJHBeeVGPJZTMqLp2MDt0xWqHYJqM5RIq5Ps3ktCbYdKQVzvJsmmz0ijCjvynKyH+69eWytf48Z/VrI8evxVNPEDIvhqtynk8BCg+LPh30kEDp40ZMrQaTYQchXEeW8XnlbbbigE34Zq7ZUAy8GR/nbbp9B95YcvO+F+Sx8l6m8whVdfpxX1KlntTrSzHdXYlXHLW0DY3gjoDRYczwIfWdrVk6HykY8j0/ov7za7z7XM/ONLfk9re6lp7vuz0tJWLlxk63ZHhuIJlNaFU2YK23f4JS3ADgN7QB16hX21y21/hBRLOu7r3MIynsknoq38d7ewJvp8NKsJ0gR66u0cUCVRqWsVV20T8QF4Cam1WuumIzxs0vDk4ZNtJ+UyOqSWhRNmTo6Y9tX4zpHNZXqnE3Skj7r1ePmmlisrNYyzYK8nTnwI1ssRUNGCJ1b+Bi+gpgU2OcdCql4p3JAZKOuDfepazYUH1cjmic33Q4fIF+Ak3gAeaGh57LEEafkoMqN32vtzPjyc8efOJdsXvfxL92s9Js6ckjI5xXZURuAxPlyGwc/aHTI6WvSm8mUt9/WGXSyPLu92ZGcE1FRu7sPQQsTfUppg4eO4cW6bW3U/sB1Q5Rml39gydkPUDl8F6evX7S/Y+Fabb8sGB/i3bP0cuYHxhERRfRH+cFBUX8FgHSzSjHNINcVMjKoFVXblh+mt4CFJwb05/CIE6cs0fl2EnmL84jVjnibrG05ZvaAlVDfqnLbOnTY9WdSuhpIV2Vgsoj5RSoL9GH9TVDUY/7xoFCotIrA5bi8jVOZp+mXBP2WFw9AejXmNLYXmjhur80R1PHqNcLxjEKDf1CDDIsJCGQQY8VpjI1pacTCrEbXWOn365IkRE4aN7xBpVJNuERiIAil6PEu9M0PUiaeAtliIEw2Go43u4kc9omq6Km5ua8UgCc/GUU9hFDtrVNGeMSKcBS1F0FiKjDYC5WZRZR4TtSNQV+KBjNAbcQ4x8BCFgbsvO9RE/nXjTPDfOBMjxNgorHvwHr2x/uZJ1cWOXRJEg6Hs3h1CZX9ZAZdoFFjXQYX8W+lXK+hP43QzqSU2yzfqaPEiohW7apWRcpBxDOdV9wBLA6uI74e6sipXG38X7XwjRGtM3TKsKSK2ERv3XmRvmafnsODpENMQrBAB/AZU2woVKDx0jeyHqkYdeBR+puwhN9/gPqkv11DUQC9Lh/oJssHnkWkfr+w2p+flBXf2L9uZ8fLNdmcGp6xYsmHBfJusOePh879EkMRCjYpvdEPkVg3WQAW5xoKE/jB+1ORjVhG+HT+5W9T4kqUkT5sYkfzlNgecVp6l54G0kuCWELDiZizYD19bmRtG6bbxMAv1hgdlhKh3mNmTx/MD4+FT7+cazMqVsyzSiZcQP9IRXrV0lsEdROjjbF6vGR9deMWxNX1z6tu3u15zT01bvH7BApus0WDz+ijofs1Ae+9IAvSSqdqjwjmM8aUJ8MQk6DkJGiSPWDNi2XeLnxzx+Ig2o2z8QEKmdfLPk6CS461IyNZbaoXN8DN+JiyJjP8WatwudIhwqlceGc4aicjmqlBvO0iV3VXW1Nld9vpunr9LVMEdfmtXEdoQVxeL6EOoAU4pCsUfpoxcOmrVqKUNRrT7vtP3NvztTOvUCcmUSUW9HBtYvTt6E8ePqDc5ICgGOvcD++7r6bgqqBp3xmG6ITNTUY+rQfEYHe0Bo/nOjkYq4zYn9JFTNR7qbGYV1TaoX7SeAE/+BJGTbFRNSkMTypaQbp3xc/KEiAnfjvsgErbocRqPDS2kFLZXRfANxj2j5drCAcK+klLWxENQEf717ZQBuFMGqty8R2ELHuXVvOlx2ieP4DZ5rf5D8sGhuE0y3k7peW0RBO7L3Jn+MgQ8ew03yqK1tFHq4UZZHwGv4UbZZ+EosIr3ib5onuYrxcRXG1nGHE02xy2zkkw87STtmEmU2dspEm2wQQzcV5dfIK9Q3GO+LVJPxDZDK8vFp7lEXCzjU11C68y8DaGOqIE2/TEP0kzQcFHCF+Nd4pE36HczrSnJImIwG98pkh4W3pFfipojUB1uyDIgMFpEtmcQf3H532Goh8c0Fg6nL91nNKX7tC+og5+2flFlNsxwaIW9GL9QXwSj8MwNH5U2Ygnl/lwIn2e95ZCB7JF2FqG1YTZvN/1NjeeOFpYTlAWEUqYpJd7lsiQRVonB6+oLN4W4BBHVndkPOHs7eLUA6KOjhRmeUlSJeR8Dp2Yc059y4AydLpxSTa2dtwXjoS6akBNNpMFUQFEPlUdEVE2yV4f4yXZ3POSjyq86TZpXStEc84wVbSrj1cUWEY62X3bi6OUjVn2f9siI+G+fwg16JZFIP4rziHiejK9BP/+00DF9wdRx26NkgbCPotjgixRQX63ZefhWsCEE2xGbDFEKIqmZm3/qNscc5MYx+Sdu+FRO0/gKdwvcpln0C1Ezgx23wna9rtCuonXvRklaqKFy+9DD8hV3pPcBnE3Ui4RJWbefIi7iZjD7r+MJEQHFgiJe2UXEccsr4qFOH3GbUzQ4iErvT9CODkHoyKXfLR2RYcNz8OTIuiNbjrYtsM76ecqEiIlfJ3WLhNt6XQ0bieAFqvzpnsJ3hWWnSjrSa6sLcElBq38Ln3cH/Bswwh0wDR7Ci/A6ZHvf0+BavrxmGYiGzT/LT25d/MuWR6DxkyD6z16RunbJUhv/Rz7+nWwHfHsEeKBK4U9o2u1C0VVPhsge30Yu65nZdVYfG7+4bMKy5GXTpsjq4XKcCKpBPvnkU4FJ06ZMru8Y9tPzke0tn8uIQBln+eavwGnJeOklD//pJTwXpe+oGTNhCsROx1Ui4PQ8F2iP0K20xRsqrD/gHeESdT5k/JrH+JHhaQxZBhXrQACEQMDaq2G6A96QTfAGmsKn4ZWbo/Fs4UAqG0XNFqwwXOPThAhndKVvFPV/IjMrzq7zE8Iaj0ZZ0W+MH3nEeEHTa7yJtp/NvNLl1o16tAj7lQU/j8b1u8Bm34GKt1KviKq47WmoIn4a/vJ+p8GNK/IGPapVf1PReVvTG0iq8FVTrwlMhf0/aV7tMRMZBSPlM3uRO8lRtIQuPlErB638sbgZo2+oOxv19D/MOzsOVQhKwy5y8zy3YrXALUKrMMVpJxF6ntGFfU21pwu7LranO/5fulaxeZKjuHUCNDpvziYXbVu6uteD9SfBbzK8txvar/N1in4vWorFjxhPa3rMy9Bwh16Duuj1ZRu6wuvdgLDbu8E6jvpBIMTjMjaCp1GcI4fLTA6nmxw+iWN2sAi2hW0CK9VbdIv6E5lsIkI/RV2T3/pbz9Z4vrBvoISFuNUaZN2QWRbpMkAEMzZ2SRTaq0F/M0gW1XIZhFHAS5w9y83fdIuQKoy3DCi8wICnabDqjFxl4U+75UPGJ8YfzPuSXkfjX7sL9jNjYiEvasyCT0HIlsuQdIvu507wk9CGq+iFW+6Leh5VxoEHLYnNnnaOjEztu6jHjH7/zD7xy5xNc9462A0qDZmSMW91yiKbrP5zhz0ZEfDwLSMRVVh33koNfsqVP1lkuJGtDfJGoVR1Q+UJgXIvSo/fROQBNip9xOoRSyX/ToSNZjZ9q/6FVhgia8kQqCUfRIX+kgg8W2x2i3g7auSrL0Cna4suKS1C1oafFad6Di9IhFe9X2jw8yX5s4XfSKwvP9EgwfJu0w/rjIhc0ldf5MiefnJZ2qqMd3d+fG741CWL185ZZKszrk1qKnJ8zXjH0sfgovJJxq/nrEtalbRgjE2GWvntROFsQ7/bKRzXmXDUYshkE83YgEwGQ633kEcn8Vj4PvLoRNvuC/yKI9VXfEhEj2H2D/h59RUvq694s9RXbGlIbeDP40WdKmxRFD8vqkwhq0NMzMtLu3la1B3BZNzPOlXdvJJIBtvFxKt6kcb1FHjX8p5ocITJ8B8i0z5c+MHM3temQYXVq3eseP1KT6jyVfKixWsXpNlk1e9l8LqVEdDthrHbQjdD1CINlp+Tyy3ycWO+CH4SFfvEX8fvGrttjK2ulV92itgM+pVgM9RFeRYqJyv9pzlEN0fFpBNEwyZk55qTXhTAqTSgf52kAd1JEfbT9NwsonsxiN5pLXoGdWxnmYvwynkR9xc5rOKaCyee7dMuXuSibYp7lMcFiEC87HJQa/+VPQExx62/j4VKRQ1Y08I3tAaqyvIrV/Cg/Eva996bv846YFLr7mihiF1w2jsEIDN+ekUpJdtenzteM/4Y87SV/l5vPPKcKKr+Rqwnfff5mF61HxChm5hFXXKdVubfShUh+xie+zj7dH5SHaPCsqfoJB6i8QUnmKibx25fVmw8DA2aER/KEMtWCCiGx89LoUvNzVBzkxUOWHmRUzYc0Oa55yKELZhF4l8+GfTD4No3BHuZqbupyCns2xi8SdVsSklvyrT6Gt6YiKzN5DNN+X1Sye8sJb/tGp8panRBnbvamQNbIXiGTxJHo+nMfQKvlChGuUeiONf9iJGowVoqBYsSnKPpHguhqA9Hp7Hrsk2xSB5AdZEHCUcFqgJMQhnnZXuP6nUu11RCVoFLBj0gLEOourFbhF8pK6ZHiNoxbJTqnucypbSrSAEfiOgf6P3psgttoIMQm6K/NQQ5OEgZw6LWmwSIIKILGBlGf9xK8svUr/Di6A0xIyH+moNfNYXqcbciiPNpqkH/RqmKpqX3a692imgJQQ+jlb8EbBeObn99u6y6JBIbLroMH90qamWBwhgNere2jO3dc2yP2u/3/P77PlHYNz9Og1e29+vX+9Xe8hX5XKf09NRtqfBcFNUb1oVSGNIKWhurfHqCMpgvksEsNxWuKskPw9tURM6nBDGyj7OVJbeR7ONsEbqOXaGyvcXGMd2hnSBkis8+xjuUuvitY26Qfcyz5VrjCtEPUWlizYoN4gyoOMlvEeuvUQaYm0J9bevoBlW2MLjRFpbbjTUi6Ai7Ib/2W8AbBberz6S/hd3odZS4PENcXiMurxqfFpu+l1Rb+33bXpEN1NWZDFUWiCoawzWyZ+LNSa10arVObjAuiCCN6fEyzm/0rr5FNq8+FA+Qn+S/iqRcb/wp6ucwvaccTzauPk95abLMhDDlozmmfDSNoKsvNACOKdfzeZVGdcXvZrhdyuW4P7lgFEWfjy9+FbvMb6rn/POm/8b3mK+iAm6WTjGDX5VDQz2gx73D7Pncqxwht5QnQ1hnkWfan2i25jgKz4orr6owArvPD3O+OFc0z6XcMIaH3DB4nMJO0uEoXT12mY9AGE7L0cAk8C44Vi+BlkRlgPm2a1LJVFQSiIoqK5s3wF9WlhwEv5DPQ4UpVFV8e+/iu4lK2imOV2Bl53l3e1/0gtcfvaCfolU/rVLS/uH/kJOASsAWxhY7aMt4BrIF38wyemZ0m97vaioEHFv+G/kG1GvsL2po840fxyapCtzBbwUUe4wClO96f7KovIAKnPvDIvYBH34Fol9wUKEX/Q2HPZyvy/M20uCUhX8q2GSm5+8RNVE9XqfHEvBj9udmWVbhaMz050VsK2bfyDde87bR/kRtpPKJS/ADvBZhfGmh8qvGIioB4otVaJWMZrK95+1sUa8ds+/lM71dvOcUqOS14hAFQzfwSO2GirkwHrpFGENRrTluIUy0T9iEsROSfhprk5u9fSHYOCEapLLkGckRU74c/3KkL6VLOJorB55O6fgX+LUiyfQrKzThfAjvVm9DXzVUYp2e3iBKsX+Kn/lP7F8r+NRXA1VNeaBDj0XiB/hpwbMZmolfM+M3qpRfbwIzvpSBcMHCT3/PJidNTkoeZzNCha0iHitReQzrEtmokRG7xjJbhH3OZDfteSN2rzWYgg06idrXycXTUFZTEQeD+KB7ckRlU5Gj9HsXTqU4gkfyVU5bDaiPWkNDwN3kwKUOOOvgJwPuN8lsmmQAvDeSqWACftospHjNV0jxtNuXxtXtFsTgNgmEunvJkf0F/+K2N0KDGRZR/SzzPokK28Z7e/1FzEhm32z38M0XvE9rsMiSw2AblQdvCYMjjCYW74tZOOq9XP9f3jlKlcpQbV0BMSKoJrPvtI/nWy54W2qwwCKC2lDQVY1z8DjMLSZ0BuawuyMAHhB1XMrTs0LwAcx+zkPP4dc8F7wdiCHjHcXRFrS+BpiE8F4Czz0jAVrkHwRLGDl0NkGd30Xc94w8OWfc95/bZUfpeADl2ZkhwoWqNrdUsXPWTZ6d/41GqfiAZ4VjF9MrQZ01KkRgCB/yHxZ4DcUL3KPGnN5b8XIOgh9UvPTn/f8TlXtGDygKnSB+Aa0IBRDghISLn/wPE0IlioIJzhRXpmuDW4Vfwf8+XyKL0vlGvyzK9sui4piCjRRTYJZVrWHxySJvI8d9tjk/QmFTf/nKq0YPZ4tEeE1W7qTscNsbuPif7vvRyHX7Xe4qv+uomd+V68vvOqryuzgEN0Z1y+mbRS+H/dPSEjU0h27zK8K2ixl9/A72T0XtCkzETURZisfkXtKUUnhRq1nOClvCCbqGa0NI25tHezpOOFDSP4QziLP/imdjc763lSbsNgZX8qAKTIIeEcY3Fm8tOmEi8i1W+GCpe/kDNWz8WhQR9sR7SkE17DUatp7vfkYhW6eGMnCgOjRWQXTnybeEenKAt7OmSwYjoYOI7qSqnSWz0mF/0IMGpJcHcIjawcy+/78N26505lia6t1UxD7P7Aew52nlVM/DZs+Q3/1heBvtxMsn4GNoF1FKFKdPDDdCRIjOYPAR6KHiK2Lxvt1jT+DN7zf2EfkRfSG5DOL0zCRWXM5TH654yIZgNzS8obzwg+yM974fnRXInOEm11xfSp/qXZxv1hWCE0SdoSSc7T3c95bOikJugPxBsdIXWfnRumTG7KIuzEViWa4yE9Eo/yQGgiuQZD5MPnKdqgPKc42sM079dBb15GYM2uVfhPB1kGB7AwKN19ACP1w0uqxvfoiIrOTbfoLPIk2b4fHciLs1G145dvHyCmC2ByFQNvdj1lOxgSYQXL9YRMNUGlxtQp+vD/6k+PfTcnS0deauCQeO4dlHk2mBhW8m0c1PQ4fz1/JXQbxNBkCA/BWi9AvCBsVi+wlR62dTZtO79ZPMfsNDiS/g8Tnm9br6HFGjonq5e4ccVPDysfPnV0JlEb6VveXQjJFQ2eeHfw8PJQlLcIl6k5j9JO0772JoKZcw/RF9J1UtpemeySFl5N7TVXI7zU8HRTdMoPmeRYXpDP64LpHBBO9n/wslfQQEO5XoPkMUPuWfFnZhH+j7NBQMH8dbp24fv2sfLZUFJSf/lOQFvHrsgiLUEgm9juv0jqh20reTXoXgxxVLVP6/1oTbyhlvyt9rLtOzmYLSR/4QbZ2996ffjhRTPu6maspuop27AoJsMUg7Gmm3xa1hnIFoEdwOxfJQCN4NgZ9CcGaJQEu3dywtmEmkbRS1VpOStwasK25+CEHf9XRAAxGNl+NB+2ieR3VD8VA1lY+hxjRxedLyTBRLqFajoOJHYN5xCIe2a+ApWyPhWGrG/FwQ9kFlxUy+yx4dwHM9d8mZfI90kQehRM4EiepBpeXMZTfhIB913/eQueUY1qS0rHlJUTBlTa69DT+qZE0uNmvqlzX8wl3S5mhpaTPo6F6wLclPhKBRqJORetdYKfp/2uvzfvfj5LB8SNaTQVCvkaiGcseJh34jxQQkR0wePp7KU+jRirPSEijN3pl3vh/BVGTZDA54Dd42bYXKYEvKHwy2gaQqoskAqRNwppTvesltb+fif7jVZHe7pUO2tOJ1OC41KXWxf5JF37CJY5ZE7Rm77YdfxnV8VkZ0lZVGLO2d3m3WB5SCBbv3gw06LIYnbbICtGoiW0kbtJIaTmSisEXg53b5TY9vAU3Y0RC02NQqlexailvriKpuulkOxMFPj88au3kLyTAbipVECL4IjZfBS7ZcGSMr4B6oIHeSNCtXtDSZxGEFlIqfUtFSEXKNwSjjeU2+If/y+eMTgVlTp8+e/Kijg8pTFeHfsQp6AO6Y/pQ+Xnieyd5MVL7F5AEj0l+e9H2UtPXPnqCaPOew1XUR+igSlkc1aZH/COtSZnTdWOzml7/Jef5kkwwRd5GZeaWVoR5aIPX2s0IrE9buTJ6RZ1XdUSpFQ0xQsZm/kI+P6KWghA9YZlT3J4jeFLWDShr2pwfGUgzvlT9QSuhSZLbxbco0giKIbQ1R9hR+3WwGX8jtmqwiTyue391azDO/+KVc7cs7WI7961B/VbSrKg70JcTbr/oojJZbNFlJXlYUXltnneejsN6oQikICyGKMjen3IQKLzjgGzThwyByH86oOe9+HQWHXt/Ci34Y8v17owbYvpItpUvEfMFg6+yR734rK7jfrJU5atN3a7+1pUPnGTAAtAhjhQUchl2Tbmv7kU1HvfXD3PjwgT+P+25i7cmzp4xbHwX1JsPzU+GlWaNTv/GMSn3EfdUh4sKZHqa/qozX7sXG6zWoliWq9GXwtaiXwew/eOwpAXyCR4S3ZnyUp1DgPtvrkVmMz/OIqnUY/9EjghbST8YWtJOwYVCTkjKhuCeeA3s68HrbZ4LlIOVbN4e4DuCAIKhD053o4Qs9171PanqchSd5fvj8+8HfD7N9K5vL1iOa1J4dFzj0p3Hf/Vx70owpwvY2Dv2nZ8R73/T7ZrAtY9v362qnnZ0NLYCp2deThzSndaTr0VFv1J4THzjoJzX5WclJK6Lg4Qnw+iRoPX04VApv+q20fvf0KNtu65QJE3+OmPjVuDcj9ap6Ba3wceR/oQc+o4X40bp4xqxkEfEDE7VrshmiaidGlU5F9Ermzyp9Xh8ngq+z/8fZe4BHVXRx45tA7m4mySbk7g0hmS2phNClCIq4IAoqIlVBUYMiRV8FAQWlLSUVUiABQg+9995DR4qIIAhSQi/S27mbuZv8z8zuhoC87/d9/8fnfdFlZu6ZM2d+p8ycM/KjvpQEkBljZ4yZmWmI06e/3zy9bWRBbb8+47NHTYqcPHtC5lY0gftq7xD56krG3CW6JgsWo4/dWnB5b843ZvnXlYLJu1cKJl/ty5l8rK9g8t6+gsnHVgomY0Nk8muujrRiH08t0lRQVoH86urF1NJWFCQdDuanEH1IWO0Hk/ijvH8UieGXF+Hw8AGBumyPwirqUxvSKr+R6OS3UgwH9ZNyJ4yPyB2egyzxhceKqFB6PAmacZb8SPW3iHy8rbtQ6fEkT6HS+VAZtY/IV/WBVmC6AeYt7qoZYf/wHNVfpYyfMtqn9zc4WDiLGtolck4tv5/G5yTnRk6YMjFnmfV4XlFeYXZa0ggmjfh6acpux7rkxfD1BHCk3zVobaQLWpjChulTe7dK7RG5uKpf//HjcF3zZ0zJWWuFgEnQdNqD/JSlI9aPWtrMUXVkp1QDvKYXx/95I3K+tKgz1E6ijsoZGtyHlISj9lbcJVR4BdKxoERDxJw/2vIL8PGnhIXArGAq1bVy6GiY0VOEsrOp7WiuHn8dRCM+JfKhQc5YIi8alPado+PI/iszd6evS19waRK0Sb/KCX7CNirMX5/a4f20HpGza/j9kDsOxSB/5sSc1Vb5NNoJE6F2PujzRq1NXTFqSfPkRqM/TjPg2PupuQfJdXCi0+GGIv85iC36AD7heTo0MJAkWapru8ACTX9l3SFaXSbNR7H4da23vinHk9UIJrzMPUeTSLDcRdgbILCkLl8CN5K8wd4VSHIQkWR4rWFuINk4yrAK3vYAyRbJaTnovVyh3dY6/J8w5evpg8Ev/BUHs4zkkCISU1fQ4LHCOHkTbGowEnKZG1vaRfRGCmnAYLRF7QXV/frhDqGG1/mP7A80B8uK2M2F4ENo8Zzgs+GVrnzA1s2MZjvXU0Rro7DOrLs4674JVlolkvATbTv+6ANmqWDSZH7Gnd0G1dYiCHoKPqch0EdthqolHmqZipbAIkWN0lD5qT4q+pYsXloBAZPRQYylShvyaVqfoZ8YXCZ3EbaIxvyUNgoSxSt0qNHkYhqdSRrxKpbnJVnT6guMywHjOfA9h442v33WED8VAbVNmqeUJ2tzhiZ0JixaopUeEVeEZKRRBwlSE4sfrcVft3N2MO8zy6X2xWolRY18i60TyZR7j0tyqUONL3nTo/2QGlptEi88EWvSHPypOU4L2+6pTokEleqQIvwL5/u8hnQ9d4k2C7WuIKGiZxx/ooz3dGUTlgEZihpTF6Kuejoa4SQEXqfW+yTUXbIS9Vo1U5F8G7k31KkR+bGoWnl7Wt8DZu2bK4oa3QRizqhWCGRh0nwIGw9BGRBucI1gBvW2pO4w/2BJY++yZHWquZ009TW/b3JzR02hiQdJXuYaK7yRA29mQeI4Q9/krqO+tbhiJXem5zkIpGH3RP6vKIWJNLAApAPpLtUtgav42cYSGzQ0scmrEbXAvyEs5q/snTXfuFD9NBsyxXpOj+0EUaaSfkTtxevzljjgw8Pfdkt672v2IWvZatV6K7ZZhwDWEqWkLgTOgKAoCL5w71CmGfZS63FuZ3WWz/8Gv6u9SOYf2SvGGpgLLTQ//fnMG+P+zkFbK3Vh6saU1d+n4z8ZhsXgPwNqU+UIOm1pA0f3dnxtGM0as1rptSKdHdQWirxd+511ZIHQkaXzt0q0NoQmpJBS3fcOXWnpXIfu4VLw3euuLzkB5YIX+JxXYNqpkw8VeLLKmUm9piBjjXoaPpEMTR88up/l2zQ/ObeARQ9niSMS0qntMZkyKWshgnNR4fiDOb+ON7CaCOBLiqCRXl5QcDrn79yj41IXjF4/esXPGQPTB2UY5t3Jh/BLEXc3K9p01pIZoeWbSF4wJw938QYaOkjs4jTBkicFpgD0Lwo8eeUJUE+thCZ/Eo1AwwiSqDSH9Oub/kPk7HPTwfB3hFYQ5TITP97AsALVZBLVr3fnxt6ZBBXr39/6z8ZHwrzmL7XuFOb1rcKdZhkRYyGkTCdaD1jAP/C0cHvWvswtmQYOE3UhTo+/AHeTCk9n0WB/sjJlpSGjX7/0fpEz700Hv7OujbwPjZohwCbhKPkKF24mTokXHD0CBFEiZDdU2IcO2DDc2r24Vb0CV/vCXriuDMzJRs2UO3F85kzrxsx1Y5dmGlgpROnlHTR+FemX3j+jX4Zh7j/ToO6tCC0OFzRbSknvn/qzJTme+SR3ipxRz+8HAZETpuRmLrKuyz4xfjVSfiF90Ojeyf0NKczPlt4qUl2vxiraWWZDjtvYl/yWMQ83eKqXctW07Oo0GtLH/aqF+qoZ6GHPldxbRVyXQ1t0XHMR+LUsmHId51vkfopZf5TqV6LxcLdISxe/xhQS+VqRcxHu7a2IdTj1i0LIj6KQbUQh2ypvPQ4nle/HjVN7mqfnZS6xbs887hH3WNVXfzoLKmSdyjbIQ9KXJm9OXW1I69UzvWfkEjDMgDpC3reWyfurLJHL+wdqC9c+UVW1MQ39gcApWvUfYpqB1vV5sN2DmuQDeJf6z0YHhsoqqZEeXvBgOlQ8x5ftvPNN7kYEz3/PXB0qbinbElORWn4NZZ/DlKMz1eCxNM+mQHFV+udkJedFTpyem7nSKt9x7OaVRbMMrD52ek0vn3PQagNJr4ye6b3SDQvvTYbo6xHaAr6RJL6RsMMvaT8j/iSzRqxaWp1I57uqlfo/cesx8KGVZootsIjG9CMeya8HCpVmiVrI9AzXW1SaS9J79xrTI3Le2QKofLlM9sFO9e4WIRluww8qC6ag610g+PIbr+5011F8k7wOVanf9/yer/w54Y8uv8iduw5kjyjS2laM0Q5iR4gx9rnHoMGr+XRocA/eliZuJhLLhUN8UP7z/xoVBiwDXzAy/N9hsS1PQdwkUbp1nilNvqAOgIndidYHwsRg5ziLNyCLa+DOraM/mQkVsv/IMsjb+OCGjG++yfgmcs4jxNQi/oFzqb8k9xj1g4EzuHo6ZzAwajwvoAC9nnIfRSyYjiOuEFiw12FqLyI0bjD4FLI9E/F+PAKbWp59/JzjpV+/43jp5y+Iys130ThAGBjB7+pCbE80D1RZXQIrFRr7J+GPJXyD5MVIS8EwGdVQFLcPPk/73pFkcFXmSVyPfkeV71H8gRXIOlq1mAxCxc90qF3K6ng71MfwmSJUfwAqsnmsOo5VnatcxKLG+O+NJa6ffoIAt2EgHov+BmqzeO97vSU2bhjILhv0eUviNz08D0WXOFgQ2ggulL8uBFysnXJcz4f6z1vuzPuboOOa1HmJZKMORauBVj1IZM2+BB4o/Jno7Jpowjx7P9plZzVvqqvNkA26km5EteWZb/LaDhAn2pWrbgvDcXfXgxAf538gwVSweK64mcDqSRtg8CxoA/0iXD+xEPWS9FVqi5RPLWzwEDYOjYKMOUwXPnA8NbYm2YesEDkOao6H+NyRHw5hvoPfM7j83UZX+HBR+ZZZIN70u6zyyukJVxX5sfYTB4fhYLwDFU5DMLe11E94G6+d9eGvbjoUNEZiJ0LXIxGuASwYyRiY2it9AJIxis0fznwz5lcN/4kmhhH+rq1tHLyTB4njM/olJ438zuBKlERAYh8YT9zf5SkTLF5YRn/dBHxh1VYkXpgUWm93fVyk11sfV7S6K5eocSQOSXYhycIEi6NVJpZVyfU24jbYGBjnaSYvIUfA+Ojp7sVmXgO3H8SzUB5PkF2eCuxaryP4VRr8mKhv3IZoHsHxhBvreEKN/ATIaTvovbGQzc86fcSpifry6Je4sABv5EHe47O8mENiLpqyr8D7CLUnnaOcV/lVBf7SmQJHwOc2jIMvvCfO/Lx5/NicrFzUj9ucaWDUVPDVz5k0VeTmiHOQ4Xd2g68PvEbjcTffLWHEWZn6t37+vGOwILFcIPLMywllpc9HH3e6+7nDj2c5qdiiwUsPOf4sF3Hs/xf0EmcbA3gl3JfGA8ULs7fLXpgV8cDB4iBCvJf50l7U+JjILk/U7jaEXgH5U+R/3AfmB2p1MxrrTeStNGgZUR8eE8GWs+VvCuyngS3RSsVWM0wH5POuQiJO1e96LgWMBsNQMH0P+uMDzP9AbD2aOJiYpmPLczToD6KqW8QFgSVlFwREBQN+2L+DBvxMGniO+sGOqsjF2y93H/YXF/LT/sRPyUbejOnBfI6GtSKmp0VoyT3XsAh9yUogs0pgLf/Cp8W1StwWoHE60hDlugY/83eYuutQoXjn8MThvRoQwifZFJuJqwGO59qMIKKoABSBNBpMXWnQZwR+Fsf8r8mbS44jKZ5j/c9ffqwPRXzwE6K2QGOTJG/yDn2OOYi82XWWyJs8tVo5sahuEtTmIi6C9PrYPbScFbQ8O+R/WWlKqAghl8DYGQGQ9jRfQKF9xA/6t6MlQ2oQ50d/KfL5l53wn6RB6HI/phHHSclc4mzLz+5ePM2vaVYHmBHbfgL/02PNl4EmoXobR631CTXmEWd77LPE8a+T+/XUuIV0QScpmxMCSVPN3BC3nCGudcTZaiWifNG/z+ilJWQ3pwihCKbwfnd5kdW7hV7anhT+6zhe5u27U1oDmfbfGnvO3eEi6PMg6H0akkvgL2rLKZvz384NBC4KXviK1Pst8hbv3114ybH5Dt60FyrIkeLI/LdCUztbuS8/Fcn2d7zJ9rjvuvLod1AbMF4o23kfmRLk5eX33ufFPYUobAfpVTCugIq4mkNpQLPycnHIbkJr9R87yoV8ovC5E+0zBUIs8FchFmcKUCxugAwtUe34QSCY8Mso5mMRQbvKZ6lpAxrI7E/2CnoKr2ijPcfZR2jgFKLm8ttWprbyXRdaiOdZEotHbyCefYLdW1PS2F0ZilyCYPxZf1Ls/rriwAh3P5J3jipt+YHLYJaAiJzA0GJTr9Ym5dPCV9Lgg6SZwN9/7KZXdPxwkNm1zdw/UrWyGqX1oAoLebL1wUoasohc8dYk/3GQqYrOFKqTt23kPfoPQk8+nvkjhZ3wS9WpaRWR12301iXfxKfUGNGmE622H8d38EndcTgPPF/b1MCbNcFm7V9s9qyq6d/OBDMuRtBmviqQJ46EPpHP8Jbb2VdIQxDSsB5pWFyblJU1hb/5yJdFHuhJ0yL5NG++DccV6d7yGX64fNp7uLwJpN/QGaoAfnv5N15Fddte2JwICO0EIJzhtLG+no+Nx4/l1ublar2p3wgEPAUNN3egD8cBxp3IrRwF1DFHFXY6kRlva197/bpyx8gnaUA9AprIFzflyPdQmNXktSj/tNJjIjDgSnkA4CfGapGZQ4Caulphw+oy41W2DazqCRzY1Qii1Ufx/3pFcj0NfFOgQsM1e/iXoC+/PQN9OTDQivcR1O8zcptfhlcT+VkmPwZ+Hh2QyI7iIPhpoamVDsXFS+edQu2X8rCADbt7T3pPvqxtOVQ4IiBh6rzlIvF6i8w8DVnvRBZ0WxRr7aWfPWHqxIiJNJARlx+1BHG96rmRw/iNHJf31ccdnvE4PmRQGk1M5xz7zF3M3jF78CVg7XHMruXG1C4hx6bHk2cPPuLmXQlBBWBMg+ApzzavGzf49j1Pq9g9e/Fj0M8FfR8wDCu3Gyc6TAt1pj06+aRD7MhFDpYojiYrsqqoV6uyd3DIW9RwncuoP3hktKPDVF0nL+WSxoJYVb38kYP6dfccRC7TcXFd6uDyykVtCfjngXEU+M93ax0ubbRqD+KVN0TPb6OZ/2MWLP7/xgty5xarSX/PPT0xtJxcmbbxkhNZZs9dhC5m9s4WWG++DVWyJ1+0Js9PXpS8yPCXYOFv0rwJ02hwHnmNxUU90cySGsH6KuDzOvOpLSW3fj/trciOV2AAf7rzNIyX4DA0VlwNkdVP9HMmTp0QMXF4F1EVF3QQeBXIGQgSgdJEiDHdR6t4IlpsTFcuFVgaO9cPDkAgjdzgzQa2rSVQHUWaZwS7qOkLkgNfYTdJHt6aGgeiSO4nPAu46OHOe+sf+oj8Xf4uUQn+W3d+mbkhDFRgW8NyKcCSSAHOVDuZYcND7e5O9do97dp69drDRLMnFfgwDYsinjTg0kJqak7g84q9zTwRuPI7hForuUniiT8unnngSZuSXYXMxp+O2tKal2uNWiFx6kSGL+gPPtz8cP19Gt+CoBsQC9VFpq+7twkymI/obQXXC715vu95apbFQ0noGVl5KFptBUO0v4gWCF8rsgbbG/EE3vOwl+pLnmX9mu+JPiLrt8R+0aymgkkt4p/RfDkLt7cRab/ShMy83AjY7e4b24nkelluKkUe1lacg+65BknqN8xP60u0rbBDcH9HGfc9ecKhoLeBvB8Mx8AQehtit6GnsgAZVIvnKcEG2KOwOHdybx+R3Dsjb3JmngXewiUx/q36gEHzOSb+GKclSyqo64TWnukoM5lpQi5h/g83Plj+kBrOkxYQ94PI9822yVkFKMtdeaatfDRpGfRWmous3RVoEZWQnPEzM7It0OmhFrxR9X2g+S5XfR9q47VwSb2ttlJcjdAAnJTkztk1zkE1XRdVREWouB/0uxabrwOdwJ87oiSYmN5wyG841KlwXoGKbMN+nJ+eLdiFf0haba2rXt7hgPh0hdXSU2MimT5xMg2rR9Qv1OmK/JlDq94azrnQEDTjvgo/qNVEG9GTNRsBhr/AcAj5dh3itokM1TfkHbAGDouxeHbrcJHdOmEyyu2YzIyxFkhCTlX7S6X4Bz0k/limDZWcVdVlvFZp3ACy+cEq5FQowlVziOsnBp1hl6fbqeUTxLbC5fC90sqd5rqdp7lO1+PoEyJworG5RHLGqHaeEGt0p2ruo8ZQBN6yRM0mDnm4Q/0ChjyXeClvd7AU6Ky0cadTDhO5mvug/fXiaKJ3VlYb84xNkZ0pxqsJiame9Mz9OSZdK/loK3UuVOZZlPKklawfdPCOdHRl+cTMBTnexMyjKz2JmYvHZI+bY4HW12nkDsK/pGArnv0i3oDzLcOewAqktLTUoQMz7iJVAJD8GKzSRObrVy6JMmvS+Lxx46ugjybJKoci9S1XKLbkuZQXMibk5GWPrwL1JSNPidwJFY6A7x7w4dCTgDoJkY2aJxIXUZ6lP8aOdKc/uqihHflf+Y6baOxDggIYY3LJjJov8nePXshslF1luY02A4EEd25jAX827n0SrzVW4tWo7nq5NIltFQk04om0+xLyPYSA2ZPeiLjjKuTEdJQump9lNUa8J3IxmJVWLSUC3koKPQ2fZTNeNJfLZ9xAaQfinnoiT2pUmxFt3f/MZFxHI/qLrBumiK+IXEZODu+6RuQwIkllWYxrHu16tOWRD79msUlkMr5BbcHkQ+2oJ2nRk7JonFOWsvi6Q17uoEEHuDzS4BDC/4tEklvmDiy4LF1xxb/SFXfe3XFn893QBxCbQysV8r3eBX2JREV99S5bsAPm3GFzNsOcu1o9qRuSyRMQUYP+/88/5Ll9m57NbavI7/uFz60DrnlZKh9P5OMyBBVplWuoueV7YmalYmK4YChYz/LbXPGuPjQoTZxM8tS/zbRqKMKfyPvjGoDaCHLOwbP1nqXquew8VY+zvCxTbz41fEIaQHS2J0mv1MbPcoK64heTaGicOPohldGWSqLGT8tS9G4VvJCit4MmfEHGi4mds8tP7M4wdahyQy8/tWs8hmkXc3ha+MIkPEl6T/6dpLeDRn6H2omPd7dALi7wjsdsfDyer4fjMRtfbKceNE+eXnGByNMrLhJ5esUFL+bpeTLvKgVwRzAxB3faFuESNLWbdto4echv5I6X1mnurLsnz2fdPX0x6+5JWdbddi9A8Ihiwo+8xKrpqVwsMEJCZ7Z8kt16vv3XoZkml209jgEn/ktG3UVzWU4dQsF/3Dl1cfWIXJJDI/JJd2RKSFkaXUmSSKNDFBgqsuf4UTI/dXPZVCORtQIY3lGEmF/Im9MKRd5cie1Z3tzaZzsYEv5TljvnfAUHs/NdvICnIbmT5rCfXJN3/1/5b1ChvHXosQydw91mYFz559FwJ6ynCS2I2omLNK348OUpbwefGYMmldrMJE67+K8ct7CWRIxl0vg4D7QkhYZ+564q405/20sr/yCwzZ3/Vuoo3lCW5hYywN3C+hn5nZqrE9OKs6aOOnnFVmwjrzh7kY1QihsQ/ur1wK1UOkxE2v1WCNgorMBQnh2HpmKsygtQuxBpOAlyieO51Dhva6/NKKgo17hcbtwh0dA9YWSf+oHiHMYNujjtr/K5cUvwu9W9xobPdbU5f+J+iDMMDY2XmRP6riyPkkTuBHW5+Hd5e0LlkeJtsstpRl3LLQb91+x9GmDmhe8UP4Ej60CHimM3aSDCEPfsvJiA3k66M1NJEUruc1ix68xGmtCQqO1w1PM4QWeoaleu8yMNrtC7MGvJSQ8udDE/BwsPecdXidr+v3Wkpuro4NCqw8j4uWbLs11/G/gD1nxPGX28rt8gHi5ymo95wuh/0Ng7/N7377DopUWBeYS2yBuedbuE/GXZYh6edca4awA/LV8DeAe1nfFEZe46RHk+B1xA6soHxrdT+pg0pvFGxExTL9mF3/ZU/2XPyu4F8UZNRAj8nGjiyZ5j5d50W0KrjPIGUV4rOc4pUv7Lm27im89iIed0/IUDl0504hFuh9kT4d4D4WhOydADAnxozDekVJeCtlQNiK0Ar6tFCpUaEbXY80raahrKSKnPPIeOBiPi8cDVFBregshnSkKJQV4+jTgDPHlkU3jEW21mXsi7wD6IKy295Ol2BLtNF93OiW5LynWbXhzCJfNLiByLRkt1Gj+bmHLkzdDMSXlKh/QaEuMOkm/+d5B8Ia323rOEuMuOqWb5OtqrfXhuBpj57e+SdcTps9IdC7/ucFYn9aAyC36y9eFKGryV/EFD9hDTgPumSjp5zX3R0SA6+oWU79j/95cG0WmIQuScOtqvIpK+SMwb/dtS3c+eeV/jB7u/OcTM7zrE1E85ys39N2+A/SHvq/Y3O983i477HP+7mzfmfggqpyHXJplDaRRaqXaziLsXyN1F37U0MJh4gu//+S/B90OC6iNgLC19iFJQpVT3CxLPH0+bItcVo6wSBHQq9/3GPDD/Cg/M1/UE5hdB5UVgujhAvB1Vqst2z19U9jzskE/rxEBMx+nxJOSdK5eQd9adkHfOk5B3lifkUWk4WSJWtzpEqK97VxfE6v57acGhbkNT04LrZIRu/Crj7yjjNh4dD6Tmh4TqQ4l6F8a/tG7vcppYkfiop3jrpaYcWnk8cdUlL8b3cVglFUdvTiPRi1F44zkoqVtActoU+RQNshLqf4g4v9yi4I8vRvpnQdgSam4v0j3c0f6bDlOs7pa5WNQy0fY9e1Ttlrl8MG8qjWgvyiu6Y/3HTa3kC5xCubSMRvzBE9G7JGYCbUWk//jzE/EE8jZB+BJETJ/FZnWLyKoLlG/zhvmEzXkLOunnT502ISJvWPZnluraQrSJqx9nv0C0uo0arAQ2uce/KsL/gc+NXy7wP0mQ3LEs8n/cnZ8pqGY6T48Ys/cr/Lkz+3HWDb8ySZo3adpEXvrpY5EB5I7xIWANo4lfk1OZ5ufwypQkDxGQJW/1gJYINgwp7umGruBPy0HXHlOBKVyeICRxrxDpBeVEejINQCma4Nrlzp/bjBDZH4zzzD6lPoN57R/+xREQV4GaNpLpcD6cVm5KWN09ivonBGh/Ss6WZ6lpt9A3m6lxKFFDaFw+MeWa0uS/aeRUIu9wRRLXOy/RPp8Cau+A7QjFZ8xXIexkoSqbuVxBBOIftXxGoHk+NJ8E9inJq0atSF7VO9We0jWNhpUQVmOZoh7Gzx+WnI230JD24qjXq6VmUdskcfHlOlTZduIWz2Ljp0vXk6Ces7oiQ5LqItBkEnw8BWpNNsj3ipJXj1qUsuqbtNdTv06bBHK4VoOwN5Yr6h+8xqPkrLtScXUirhrPdNx8PlHuhp4Wcz1o53dsfyukCSZxIbQ3L7iHs25S7vzgtujyuflkuR53CwWDRNs3yj2NlkvjL5JDQFYMMKshUOUXsHZdBr3MpnEOHqXu4hC9tjm00YR9yl5FDHuV/cpfS8vi1SvL8tnggPjkWTC+DVVOLz4m8kkmC9W42j3ETw78sLxFp2WU/EM8GSTzvd/mz9mfhCq7doIilOqBQtM7Nvmoe5L3PJNEEmgII/LRArZdKFiOQ715tqcXhxpQ/ZbyQFQH0hV2jBn5k0Tad2B2v6NW4dk7am5UqpKCqPQLjfLn1xkFLL1H1HlrFZb6Aiyh5R28l8PS8vXHxafm8ItW6NhyaOLAxKs8cHBS566m/pvQ5X0BnCi1upHptWXuAe4U4vQENBUuIWoEvKnQwFqEdQaz+or+KJ/78xgVdsyNUW8Iao+LNbrgEDv+TUcZ1fIexzOk4rMTaWa1PH2en+AzuHoKwUsQrQZunUHN9XgW8NNyLT9k/uiZ+7MBSNnn+oUTZkyMyB+e3ckCPlSpgo6i9/ThKT99KPaePkyC8BqAJqFx1WKzAKpJYN7puaH3m93UziEf9aSWaaPUXFz7++6vdWLB+qyRgzO/i7RLA9n3QzMc6YMzqvSB+svM02jCXfKFpbEk33GsYj9/kfZleq+MKvNq+vXP223Oz5pvBZqP+3GemV91Slk1clnyij6p36Z8l5Z3NhysrAvS30pyXSDaNcTBWR8LCPKDoBtgLMg0P0Oh82v+NJt6oGFk4s8qlSAW+XEsks8/j0b8pklQRSIApsoQMF46tCzTLBDmziKOMJscPMrprvbKGqjtFXV5NbDWZ1a71Dv1q/Tv0jnC1Jb4GiIG8bZeGEorSJ2ZMtNwhnXF3XaHGqoSnql0C1HIgzsx4MWdXw/covGbUViK8IfeiBuvqpUVdUJLGvYpaSG1SEGY8UOYwc9AEcIRtis+776UUO0DD7LEVCSm8zb5QgE1TiZ11Go0UsItl8Si60u907ul/pDhOsT73ysQWzHJSQlvWzmTuOEmqNgNN2XDOEc/Ut5F+1qPKMM+VIP/r8dDIOGDuYHk5pRh++YIKBnk2GeWf3Hg72v3EfVt4vpUjVXUlU0l+Uc7tVwnzw870c6H7WTnw35k58OKWw18tnWgGgLNufn9j50XSHO2wOQbIl/IURfCsg1E66GOV9S5OOyFJKjTjtWsJ32b3jNtgGfc64LcU0nQLB/aTwLLhJQ5qbNTZhtu06guRJJPiRkgKt0D/1tAlvCUqd8hbMzJI/wYaaA8+E+nRZEHqh2AaB0kdcJxhfVjUf3QExk7YujYAZE09C/yurRGq/5ZWh8u1PMT/PrlOWPNkyZnLUCxngSvTQXLZFQgq5OXf5XcPvU/aVNhV7gDomqwKOaP20p74UTLizqVpqApEAPtJrpB515f+dZ9b1Hqf/rGqGEK7gn5Xl/I4Wk6q1nS56nuXQX1zaNzIydMzsuezXNzOA1Np4KUnz49bVrKVMMWqj/Jp+LsQvUp7szWS7SSyZ3V+gEN24vuURJnpUhrZZPVIuc0Xt8pfABIp35dOiNUnTzFDTaD5aG8uPQ2tZ4iD1bb1zj/ZqM2rAD1xUu3uDzYu8kFIdMMW2ritu4uzRo/dWLE5OEnzU1YRMtbWjfJ+ZVw46LV5frlk2blR0xOdJ+vvQmB3O7wURtADI1H5b+XvUkrDiV3pYVT0evISc9KzrLAcWqcQFjGAsWZA0ZXjvvWnfVr4QiZNH7fDuJoRDV0wjpo0cVPiBa1G3aV5BGWMp2a0Eq1XCDnwQdFzodW7ecO1PD7dzvVL5RpLMyPvcl84EwjrQ4Na0G0kPOwGXyYXaIhoYSNnMcjOj6u4Ty8Eu1J+YvGf17zviUZrloouUagsC2tmEr2wR8lXxM2bCYl/7izIPbQBAca9SLe7VLjCET/L1Kj9rnP6GrxsLsrm6Spj6nhzf/WHHZC0FEarxPP1TOrqFp8nyc/zCBsoNqT0jgi34B9LakcQo4+9x3xTGTQUX7A+VTkA3K5bIXawHt7j/2otnV/+SW9zUbCJPCHn3BnXYGBg2l8ADFFypFgdxJlJmvrJ5tjmb8kT4We7BUpOa5W2ie0UhhZkE8TtxD5Uxrchs+yE/jH62cA9cuaOsKcO2zcJ5ZXJNn8I3Z/WxoKcX6TcieOj8gdkdPNwuyrFAQGoi2U1Mfu6jXVnx2wheWiIRX/ikgjW4QCP01citnHo4T77eooyCn+gsj7be48sP12dx4Y9Ha2c+eLHbJDK+5nf0cTRhJWXVHXPNTWSGeZSZGvF06Np4lHEFNb4yyoP39PuJAGdyJ70Z5czbOYIpFp/vA1N3y2ojlwUMRjyEHiyUdyDWLvKuqvSPmv0hlWB3nzph/zQYzozt6QqP4fXh5yKGrzAD0Nv87jobfI9sdgfsIvkY+h0QVEVDlz3x1XM5wKf0nPFYljTudHPz7Rkvw3dEdRNf7NC6AFdyC/w7ePmY+eVllM2AfzFbXwiVYoieOkZp6tBvPQ/XgDrCYVApw1vFsK4lkiUvexH2vGAqEB/n+yOFfKhACJRhzmx555EXmjcr7PtKhj+HY0lt9V0d1RrMHCA8Qv2VuS/BQaN6IRF4g0hT82OhYRAzeYnm8w6MpOKix6rTR9Yn5eRCZU1mvvwfTn9py40jqJVv6OTKERx8r2nJLGjTVKXydswj54HXcd9GZjFRazD2IkrQN87d6B9A1cLJRyKh8k1BRMPHuK7wymg8R2LJmR4jeAuCoRWACBt/hughVgHQ/WMTijx/KNF/bTY6hfg4ZFklvQBHcEfMr2KiwO/Q1J+wAGiU05GIKOqC3NY82wCqpM5JuShkxGO4dXRgt+RTzkZ23nBq/7ToXw3KxjVE+R2KhAsgqXKYaaCsQhuEmDWbz8R6UHpJ6Gnn9IT3KfNRNJyP5nya9Pt4IvhIAvNfTkj4Blkw+o/gn51T2W/ieyGirsevD0gRu0+Lt5tQRoRZHu3ufvVqu22WYjrZhCIHjaCndzGjWJt+lJYy4TPbUqaA0VUX2+uDt8rOyTsi/h54JTiCeZS8zA+T5bTU0LuAYSr+WVtQ4Yiq2RwLLH8iT3U3mwG4L20MpfeRO4eNV1GvyAfAgx+1UrBJU0kdQo1kFhvmgCsE8GW1b3XvPF3G5Qe+2dA/v2Fb4HlT6EBr0LVqzavmyZQb4v0r1u0KjhRGRmbeGDRw4l3syslhzf+PCfPp+PVZaLZdni/qhe7cXmKS+kYIn0KysuUhBZhJZqAn9r8KA42+PXZSu9TWStlzZN6ZeTMzovcuK0iVlLrCoaPGF/kFn3bvJsAZowhJiOOExf2tFkLhlC5Eq6T7SmbCopxn+P0tHEZCIrjv/9WJ4c63jxvTy79728FSDN8hL2F41tIipRCMLUYdokqiQS58eExl0i6x+Br4CYqaLVZvQTQhsQ1ovdp6HFRC5x/omug6uhS0HUEWkl5yBs3dUbV3gJtwnIx/UQ56xtLkkhXaghhEdz9mWezNqYaWgNMYf1fXiM35sYyTNI7tKE5cK6nUDNKKcu2aWeQ3On5Cmp7+qoVNXLe7VO9yTtAbaueo2sQV75wF6IWSLSOTZT4+8Eh2YB+N0g/Z/ZoNcyCIyEoH3uLTZJvO5Thdcr4YXuxE67oMiPKXmN0IjWZD7fT7j9qyURU6l8T+wnuZTvKPlePW2BQuM2EiCMInhTGCEk7j5rLbaYF3t+oMp1wnby8nSiyGOJ3Z3QoOabKXlMaHR/sp7LsPMSyUP1U9Fc8hvRRlIyldCqN4iQQBhMzY2IqZiGNEDIqAOx1yCLJu4g1+CTMiH3pOlv9u4IlNoBOFwWxP1MLSnE3bWhJGsOKj0S0UVpA8qco/iCSHFo7sH3xcVNuSXlnPqC0VSv/DOHUWayzoPd7qOruc53yvAaO7zE/qmhLff2f8De8RZCWAcVdnghhqcdmEqdFQn1v0bKTB+eZmAqYQFoPLC1ouAB2jg8rUD8SCuicbQd/E+6LRFux5iKYIFT2B7OUR6bg9wkNbQ51DSZqNHsPWTUHlQBSc+F8z+GuGfhfGec94XEbVAZ0kDvw8PFzu/4uVERj4iV2F5+NvIlKvSlyMQzZpSGcOAHOwUiMs/j8s44cTpS/mxkIZjgF149zJM1IN8VMfUSVwDh0doaK/lLiXfLn5QsolEWsRucxAxV3CQVy2dEmK4EyZLPlE8cuEctg4npjIfkBuXCRRNphEJKS/c6dOKs5D/yAN7INZM4G25R5Nv/5cxkEWcHD/LQqmbPu0HyH+LbT0VXkRlw2nNusg7Buz7IraHCCqoMIk9xHbc5+DNyxi94JIoG3CPgVL8T5tgZR/mCDL/SsJ/RAS2U/XTFp/groc4KRG5fWLKTwANwKtpBNLsK7EC52dW3OXGFPiu/0O7WXjB1vjX78ZInVH+VJEJcTRpRgoMlyYEOWvkvwlIV9fxj7bwkt0+iQX8SuKMaxHHJLNuzqoNPXAr147WCIiuTuX8fApOd+q0hNYDWF4NBPg0yEdnXXuxDZP8E514iF7XSHvFOXK6Dr5DN1DaUsDZgzuSvFMffxz4fmXQZ1L9pWbdo3s3WFhe3hgKfSnJhW+csIhd0pPrviIzbJ6wB/jX+UdcNgwuubeSFAeVgAgPMjQQZ9+rwsZBBFR2cQdXqPMeg33PKGNTKUzqh5ZM9T86VjVOVl9L/fxpHU7XD6j6uKq4d5jyh8wiziCOUbXZqqkfkeXZ3V9V9iGIvhP/wrp82JygTl7TTnuoNi6/dARMCEBLBoqHaR5wKcfhxrw5/rMFDTMgLxPBjkJAQfgzCn2BYqt0s5tFHmQiD3GrcDhK/o/wujdhBTvLQ/7ZC+UwhrfQ9ClshDbhF1FT1GwV/evFIAwXuII08STrRwGIU7N0oag7XX1zsqPQRzilJVYmrHoqYX6wQsa53F4Ox990ZNCKUdISw3fgtWvUAQfmCN519qIJboH1bqhwn6k+qvyLPq8MPN7q6wqECrmSoL5l/axsYX71VQAOOkI9gLpsOMUf5p00wzVRNJ1ewwzvOFOccIpvyXJWJfLNG8Rv8unK44txGYJgwa+Nmo6cY1PDuLEqGk7YixWquIN90r9E3ZrmajdNf0SHo/6Mz0l/H1UGJ1yPftG/vS2pXFIXHu55c5LNmUyD2kOhauxF/mKeajYbWwRnkF7cmaOm3PM7eTH8LpbOV1nWGRCu6SE1WTBOvEbUrTbxBYI9Ew+uTLAfa9XnUlklg5Z2TEBR/d9bDAhp1BBchSZ6n49SEuLn5XhKt2I/w0oMOByvSLrsW47/ZqSEbewpyIsDYTZCztUie63iuJ85DHpHkOkDUv0XS8MI7l8HI9MiFqjXILggrFKcn9xqZ2rbwsiBEdA3NB98CBeY+YnMlVZ1NjX+gCLXw1pJAnJoDxtNQoScYu3iRajlP+/jOLrCK13Aoh1Wd7MU9iUeOh4Mx93oaGGs8mveI483z4vxPvsnUQvaxcXH2NXBxTsj3irNsMpQ914e0rH9RnDdCBR7V/tqDnjNW3eB3D+xcpAV+FtLQVwmX5pasMjNCZS3EeYyL8h9UYaQrxC6c8Q/ECWl+DkQLXKeIGg5PFLkgifqd4I/1jYCaHuhcBcb+NPoS4S8CIGLySjge0EwpB5qmdRws2T0bMz5lWTR0Pb+BVWbrraZV/BF2o+tQksVTLtx2nP48mUttHxNWG8zfQ2xHMH3B6TNtWewwmd52yKSFrqSEqEYzQqPqY1ZnEHldNZRfdIE/gLeJusrs+tONgytp6EoSDbENacTrHnF/Di8Syib4ez6fYAvYKZKIb/J+zdDaM/xfdnQFaSdL3kWw23h5HpA+NPgj/jwxNyrLwK6sh72QnabmYYTVQrU5oTY6Ndrl7kivXI1s49+1QbV6/LNCZXIBHf3fvh0Szo4xPZqrep7rLSz0wtEeC50jXE0I+pAjXPqSQnGnPUk+UyQwbp6dYxxsVbshOUVaXEMWVKSFvVDZT0CdcQbZs3EN2PZCtOlskWmhTj6QBN3vcXiT2+ueQJ6yc0H//j/26depY5+5s+YsmLPLKhvcWBJXWKwj6iuTFXakoR5hsjfV90ItlQR/EgGMU8E4yA2M/MXO5Vzt8vGPJMHr0A3xD8XpNdx/AiLt1IYIs1LVKbLNzu7w8XTDaIxDjBfwx7bDM6yn2LdgUx9INLEzGZbTwQL+eYqrK06lMjoiAklXAWmJSGrTI3pSU6JO/qcJfADdyqBSrtB2tNpZgGkaZLCeLI7AYjiryIZwlo+fNOV8TP1SiVUODwTL8YPHsq1HVBvh+DoPArqUw1cajp+424jfdjqR71wI8Uo8QqkeoVSupoNo6EeDTiLQ9C3Pn2o2N39CwpE/bsBF3nPAhbdo8FRiOtnIVEMnX+kMbWF2SW0+0s+q4h5o5X8dCHFSrGAKWGsKHm9KQixVN8BEjqVz7ZSgZ74P+rxkFSvpxCq+by8/+Dyde3B7Esgn9vw20fo7C0Wufy8tmFCQHzFl2HgP3/lbf5vRIpyRHzFp2LiPLUY3BE8F0t2NwPAal6p9nmMhPrcWiGyewg04N5YDf78wub/E5AZ4Jxd4fPvBqdbjsfj5r/DzM/nnaeIFwr+vPeVlgPQLJvHSd4mE4+NQMKr/MbMKYJzLIXL+Ig6Ry4s4cCcJkFxeJEDysyT2iAWzIAhmfoynlwWzX2il1h60dHK0XDvei5YHbO6qDfIR21/qZGpAwF+Y5AznqXCuUx6cbMrz1Ajz5VgpepqONjKt1MlS2+fB8t0EAZYr89lk9DIf1uf/F4W72uWKJuX949U0dJkbM816rxnwsKun+oL8dBrKx7GDRL7VlRKU5Edd1TbUUEgkbEPDa+EPNWjlO0SA4+UvwLjqMvULc0MkH04g3ZW04pvc8txHq/K9EE71jd2o+KyDGxvL9UD3ZQ4CIPZiBmek4IS7IyJiOwjc6UZEsC4UHEAkyityF06QpySxK+oA0aNTEktgwxT1VJ2H9lgW+JCF4fzPimOwHtVPcCatS+J8hY18JdhHuJZ8NeZSuRRNgN93muVxIdpAIhPbZ0SbQLSN6mAxbtu2fE3QQDjlgdlnExFgi/MoB7aFo91lFfhcfuencGIuHsoaPnwvlhkfcn9aXSAoS6r+G6cMbYhTAnX/yoUA8LeVw90ZK3mR5zt9BfSeXwlD2Wxl+7wOnTv98FHnj38o3Ll93u4dVjcY3+3LnjZk/kUsQI8tX5XG5o4ZPz4CKjRHLzmWJv5JmA+rwHx/RzmOgsonrt2baGG+RTw97DnoFkeTeibdvQCG19wYu2/q4PXbIXIvWEzLKbfdTk7z4qzU1ouz1RIEzm7iOIvKZUVN3HFoUQmctT3+bfXOBVa5bY2aN2tDpHpL/zlpqsUo7zTU5+RnTp4ckZcxIT3PAvPVGoqrDVic/l7c/ejRyluNH6cL4H3yGwfemzOeB16fhQi8NL4fMro1NThxBQN7FP0Hd/arVKqJi/8VNjHc0Abp8S9o0M/YrLlzvgclg26WR8kT03ju2B9NvCiZ4ECU/De6UcMPRPZpUTyc5ID/lds0qphfII9Rk80mlzyT2tCrKlWrsWHUlky0Hto7SnET8Neir0hQf8KDXf9E0OgoUuNhR3hlhKWuZtUbz4N+DZWPEFFN1w9q4fqIB5Ju2CH0vEITY4lrqCTftsN76gEaiLB6w158gmSZtVjy/g9m8Fl7hVoIASO1tBAZT2hFKod5HpIax75WaPhion3FjnIqfLSodRJ8MOHcnv0Rf8TsZaPYqJh2Ld670Ak6jrR8qdn0xqYX519ccmkNNY0QD1OwABo3grAKtNo+Im9eiD/VUtRrkly88Fvtmh5/odGfE5ktnK9eh26ugXpoqy6m+gq8LQsl8va+2ilCzb5krRjQCmZGoOY8iPwCYr4BOhFqmmZeMvWqJLdZzDPQFPhIknMSaNBPRG5FKF2PS9CcmiXCzurZd+oSMbIujY+sV3Dk9x7uf4Q26+eCwD1EfhLi/PYOtfoRuYIO3lL3UGkFkRsVIZ/eubbmWpFoWZFaU3hLnEoPKu3jTRc52z5rCXWXrwDfTbRaKX9LsBYurJVFCM6WiKIpr0NH6ofmd3v1N7EW3xTiWsi/cF5/gV55O8J2ck77alFbkNN557bvjPg1ZgdyemRM59btLnwCHUZaPuOcTrgMQVcXeD71FKrFUnMI4TVRERJ3h6hp4EuDqhDWUd3nIe7/+QtNLy4tWlS02rOWEcyHr6WptK282QFVmirO1IsuH3W1mSZ+TvTyFsci9X6R6ye+hIvcS+goW8KpEA6NQJ57cyZUWA6+/Hp1zBdwgEek5kDsJV6IgV+mVwPU7sqJhX2//Pr7Ps2bf7dg1dpF809Y5TN2tgckRb0HFbR7EjJYgQPgyw5ILNG1Uvll/LiUvMjJsyZmbrLyiwxdJoItP2XxyHWjlxrkc/aPkuuPapJiuK7H8S9NPbvhOrptzLrGZmPWr5jRgi2qX/ni6lBLTX2j5Lj0d8canFZnZ2ciuQiBW6hhKekEK1l3XnMn/jAxTco3FepMs3XyYgM0vKio61lz3PybXe9IaJ/BN/AX9ffjDhSttJDIUXYaOIdoZxT2MzHIdWw0uJQs44Yc9TcQuU4C1R9HMTVo13GIujT6tlDZ719eBaEs8NyvRdPuTLvDK+/E2CCuNsx5RsTMcK7yOkIHheU63wGjtu43/axJU0Wd3XYWVBzfqmsUkQ8joWfNKOuNhN7R1ktylxCYx7oqu+cPGTKk7y8dOvaZNmXKgim7rGwjW6b8PG5ccm5k/oyJmautkJgF7+VA49zkZanrU+cb5La25imvpbZPN6zWy1VCbuYdXX044rcWW1kTVuvdLh9Y5LYJzf7odXaUpZs+ve3HYz6LbCw5ZXWa4vqqvlm2GWAEVMJZVYL5v5CmV5dfWXZtGlX2E/lKLiLxm4o6s7c2k33jfOuqtna5WgDfuGpLsqEiBINJSa/2+pg2kQXV/JCJnIGyb8WZerlCNDWswq0XSyutIfy/Agbx/5o1f9KfFlmXQ4PTcJ+3osGj0FgbQSutRfdlBIQLHqP4HLy+8S9qu89P8mKfW94VdVCTqoHqfL6MY5lFgWaHNx04jPNszhq+2+XDd051g3pWdIXYMhipqLtvarslubmDhiFdv7elVpm4WvBANv8QO+GKo6arBKoOLFi+aus0M3s3hYWfPhqh3jVP+oHf0K16HUJujYAGNi85EZDAcw7Kk4T/Xc10aL5J10wmsf9nynx8y1MWkiMoCyGcMjnW10WRuB6cOLmwGdvgClXYGOb/1mv1wP9tGIP/GI5dPssMx9kYa42KkHDkh9493u2LpkdCy/krlx2dBwlW4zQIbPAEzT3jvNszHy98EorqJqwj5PIrQ8lg28ODWZa+8rI60NbZoxi3wsKVNjZaUXs+1npK8ua+MIT1UzbNHtC794ABn3XtP3vZsjmzN1tZhtZMGZjNt/HEqeMy51rlXiv5uWSDPJAmDH8S/nHKR6ld0wwgo8Loe33Gut3HIi69fYhZGX3/rSYW/EaTjV2KfrEwRZ/aonlG10jnT86u4jrwmZ6kxAhWb/gMt/R+SuaS3jTkS2LKbkRjE4l8Ihy6407+y72TaeJKIvvbgMBNqu8twjL+B/gv1PAbmnKdna1x54Zrh8EGYUcZRUM/h0rfcpPnbfBbBEG2kwfOT7s1/Z/QBxDcA8awARBbg5rCcNNSHqPY0xp6Qlca9SPBXTQNvbtDM4cMGTxwyPut+0+ZOmXOlIMoXHaWck8BmxkFC8h0Bcb8w8ZIMdol3KA5cNKcn5c5zwr+2fD+OPDJSVmRvC5lsUG227qkfZjaLcOwSS/7h9yYuH7N1ojDrbbi4lVr06WtRW4X22Zbd9CNsCTpM74cPIbZIp3fqunozwayhy1hsfvObtZnlkRXK5zawKNsLK0SgJsl80lVqLgBjJPPTL0y60oomCC4N60yDQ2XygVgi6KyAxe8s+ywqRtRr3FxTxg4c/myrcuXGWRHCK36Lrfd8vmFdDnUzrYCCK4aQtgvt34xX/nJLCfrIGiWAj9cYT9ITNZOU9tABEu7Aye2goZuIzifULtg/sL8Dzb2uDTM0lWf3nHYGBYc6fxaHamw31tCKntK5KRw7SySXuco+wJX5Thflaq3QX93NoQw8mTnn62fm0Rb3GrBXAxwgyWYDu3XmZJsvNK6Tv61pQ7OqrEKRB7a8JtV9m2h+73VJlaFWdp0bW3hf9v0WHcIs/A4UDpU5dOB1eay6YTkPD+fS3w+fC58kZQAHTWMIltZ5c7l5jBGzCGFzyG2gk67j5N4+yjrgZM4o6LjUGhzUDmLzEQNetijPmncUsKGQ9xiiFUbmE0/O+TBDmpDw3Qt/uFH1ElTvFViXamuLeUU5GYrvxiMCrJJfvLiUetGoYLs7/g4melHNUk1nNdfyb+48XYE+pyWNUxnwUFtzPIVC7bKaxzVL3xxaYilHurIRK4jjddBv536q6QTTZiOwl0H1aI8OgTaXKd0L8q2DdrDTW073z9s6T1qqEbkaIcTDXm7nZoekMYpNUa3TDPIIfblqE5sznm4qdpS/Tv49yHaZXS75pXECW0YAxXevrvoxIWTM+8W3ApF1ybmdf6a9CKWBFFT8G8T0Z1DdTg6Dd6DDjTqY76tbsJV5dDSnwf0/2bQ++/1njFn9rLph61cES65pajH72rHEbLtULVAgUW32CKJvaE9FM/+2uy83tiEiWCakLo4eXnqUv7OcuPRzGcUkrqdb6s7k/avPhBx7NXNrB6r0+gzO26rhHcP9YSAkZaP9KlMF5feKdL5mbpMFClsemnVhRVFtGoDoWaYDqLrUdurBN6BJmhSqwTN3S8lWWoBn8AWzikfm5dTITlqB9wjBkr6IgMNc/XYirMolrTb0V09Zab+qN0Mvto2ZNRwzqi3Lm+4jFKBy4EqNq4ZpdlE3tUCGiDW+0cROTDtmDoEenDLdDb4Nbu37yQlZuLWM70gaiYksnA0rXuZTdYEeXRndSDuZP1NvorsPVDFKtq9tKGyMy9FXjmQV1RmBDm1MnUJWjf2xsk1kt9NM/zJFxSCJ2xevyPiUIttHvWEBkKrdoXdwWe45Q3klG9cmuDUdAX1ZZzTt6PYqndyylOH7jciuJtCGjrWvVGPjjXpmsuFzdW5ODfTUT43VkttxWn0LZO0KJugMcT2Ao3hIc9oDEx7CY0JppfSKIdURM0Zp57piLBn/Ps+99e+RYbVAOtP1Iomxt864bNpDlptKuHOGfMF2hG6WqllAP9b1ocNVBqirjUWv4HGZ/5cPS+FTI1jSP3GrMYsaRaNHE2GZbezcJGPe7r6OnfHBlClMXFngN7VCX+srq3MH5OTCk+wrxQWP1cal52TOc6SPnN2xpzIeXPHZs6yslXdFJZtK37jKZs8W8qfOGF8RHZq1pBMC45wa/b6devLuW4WOcnx2dqvrv5o8Xhua+9spJX3kj6iCr5tANRE1yjmGBrzo8t8N/to4bs5HMJ36zb6Od8tpDIuSisktLUCxqMjf/mx5WjoYu6cWzBtO3xolsPraJFEpq1oxfEen8rUjPtUYRXRpzI871MpauV/tMqS7Kdz1ubCu/jePhqhCq+qP9jGgHUc2Pqjh9XbLI92POdXhc8n8is24e9o/0ES7TSsE//l8sw1K1aVc3YscjcdrTyGZ9IHLXh49tGc+wvR5I7FMfk9IvwS+uNT4E+nY5v5zndmeTwbwQYpzjP3XWckGahJI/J49IzReohh6dghXbWIOw7cId9CwzeRBOGHO8wlvkQ+gFqsK5GP2KlxNvmU7WJ67pizXVto7FsC66pDQMGVC1en3pslnoJkRpyoUTj0NXEQXg9N0sFp50gFnHeZEw1kB/uZ/aA4N99zbZbkugisaOvtcmi92BEkKBpiHiM5AeKWR6LCUpyj0FN4uJuXYEdPQbw8517xzQ+W8xXH6YpveXz1LQup39RnbnjJNR4DeFOJU6O66tF7Z1vrq9dQDCSvC1/sduFZ4WbV9kBv5D77FmoaWeazA1l/ZJmYy8zDpl6hcpvbYvw2S/n4H84oN/6nbHVD+Egvz1gq/Pg2S+HVI2w5XLnE8MvfLxXu/OYt4ivcf99Ag3cS8IWoh1ArQXjx4QWc3346we/LbWnUMcLW0cAVBNaxXRs4u53vsxzlQ63Tfj13B/aA7zQacJ4XkYu5C7V45OQVBx+CuIfYq6PSKwS1hBr9CcRsVa3gyy+yRLLXucAJP/zKOvCdS42XuR9eByfrHqmJ2xl/kR4+WDEO1k1iAx3V3307oikYmsEiWAqGP/86Vv0wGzjJss79FX49K5mG3iLGBSCtu7nm5pkbBU8XPhUGwGCIXgSxXe8dQx3YtK1Jt1J+xU5tDp7n6HaX7z/V7vPdA68sVGD/U7ZfkvvZKe3FX3GNV/pT6WsyNS9rkVUuXAm1x/sxXk0gT39g7J3so9lpy5PXpy0zDGNd2OgU9kaks4V6VHF9zJoyCZoyg/MYmrzX1vV4sOReLo3ZQNhXEDOGmgcSjtBo5/rYYIAzVYGtF9lWiYcyQ9jH6IRe5E5oYBoN+xL9JTs7wGYqP9AYhSy27hv3a2ZhpqGx3jF07E+RDdGxTUJxPYry1dYEb5mlP7LvZ5/NSV+SvCR1hbgolsqaphmcH6sD0IatqF1lLeOgZW/UJVWofgNx697ci9NujKGB00hNiB4B0XkQ8y2Y1/PnFSea6rwnXz9T0pbIzjCqTyTO+OsKNXQnoyT5ZhgrvC9RqStJ1Ms3o1l4Q66tnd2KTxOUtwMPd9LASbyuIu7fsCk43wxTUhjOl/oH8Jgt1VflSsm1CfVPGGtM5KJ3qDSWtHCNpNYaxCjU3JJz867ShJqEF4d7nQ8iVFtwhqkojPt53rFCyo8VwtazobzqBNtA8rKWWPdmbc/clGlgkbv03JeL79+y/QcRVHER1LRhotQBhFHbD8TgfFttrshJ72izWNPG0LQb6rEjNMBA2EbXj4pc+DYNf0ys+PfLjs7mb0ZsAsPya1svX78y9eaSG9xSDumEXsxXEDETlNagL6DVdMQ0ZKPJt60cpINPnA70T26gf8Ik1kdR+97U+nIhg1HMV2Fh773fovnhNhAG4UcOnPjj3UMs3JrxirJl1qC+fX78+dPP+01fMH/ujI1WlseOKT/x8t60SgSagAWrMtdl8/Lew9EjTtHvyzybcyA7Y2HK2pQlhsHsE9Y3uXYkOhfqanWr4noNFZGNUWaQZEc4UIQaq/OUND93+qSIKcNzOllAn6d4y3ej/7f0L+qfQTrQKiFotTbixcF8HbSSjZs41GggcmMbQ00b29aJhOzprDbl1ymyn/MOOVRXvbygaMnxP/+YfnzmiVCIhNAOyKRkiE2EiDyQf6fySGLaQd2jQzfnOGTSCWQSt6N8WGNF7XFc6yHJjUNgeF1k07tdP2xz5BPOpsNbD+x/bzNnUwtly+xhA/oPGPrp5/0nz5k9Jx/ZlMGmKFT6neRmFljl2ITVmeuzkEvVIOKpfn8mDbeR5WjlDEMGdUuuE6nOVlsp6G9qm5hSDxQeo/fTzxiPZkfQckS68YqrEzJFoQGLyYRE4qrjMnOv1Nj01qZzSy6spQG9SWuIZpE0fCRxz+f6flNdHY+tVDJyY5UafYhsbMEOoXNMnB8S+UGM1ocp74Lyo3aXuN5w1VPUS99ql1h/Z/ItDTapV+ATVz9J7IC7S4/zVWiHPlg8jGWtISIdTGf4V9xGXpbpS7EN+LrgNuDrQtM8vEr6sN2Rz4RIbdq7/931nFctOa9+HDhgCPJqysxZglfDWTZNqEfk9iZkkxCmcBQmi35/FmfUktTF5Rn1miJHS9Q8gbjM6HWd8/AE9xV3vKDdzeXlYXcAxMxy+11DCuXuDoG4lXTlEZeUR9wrDoG4xzWb8sO4nFE8wjEhe4FVTrYfyPp97HYkbCTq3VT9X1ngl3UhO21FynpcRQdLZQXJrDF/o4BXDUZ3ax3U3UiD6hKHgNmSJGpqSHCrITqwnWwmDUIsKyyASvyFn3TuhBlpNROZfe3KXIHPdojpJTpeCEeUKg/O6BiVA+cqIQKckxLYZrZQGUil82TqxKzl1n1Z17M3jDXEQ8wT/W9j72Udz05dmrIqbblhBOvJZo5m7/Hq7P244yMXplGzF4IX0Sq8jlQ0WkdjcJpV+bXJfDkohyNvaIIWw2+juRJcbzzziATGbqbhTz0Ym/iDZ8al4dTaTFwV4rDYOKT8xIsScOL1XSOVNvziELXWJdwlus9HQUCIa/x/N4qNj4L9XY1dMnecjNBkzpPLh58xffvzTF/jZXrniX7oeMVAmP7vbJookTUpiwwD2XQ2N5kFRTrbq18prrf5WSo1+hEGrjjuXblVAVS8tI5KDTyqwEul2AXWcFPhaDextueInar8kpOdMo5WqcxdnT+zj2XvyDYw/016fv2ivCJISmgDFaW/szhJa5Gkn8qR1FpBWY9T/+Qk8X4HUBtwVSDUgNXIr6fNK28Qd+dlcT6GmhPM8lTdM4s4V1feJH7sEDZxrg5NuSIFBrJR2HUUdGYZEAcZMICXxHHbxpZSkiBeh3/Fzm0jg81taNlowBm0jZu6bWNJ3ulgjbfQ6O8Jq6FsgeBP9Qi+vxWuBcPkFwzlGfghH4juyU3lIpOuLZfxcqYy4m45Uzk8R5jKF5PQVN6N26AmxN4EH+aH5o8fpINBmMx1/y9M5ja8oM97XheJBq0mXSU5aTTz99rGHhcpye0i6eU6dZhxM3z/QLxCz6opm+E/XctZsT+iDAVDbG80ZCGWGl2EGi1E3mlgr7rtV3R0kpJY4w2CIwnKBgj+Qo9/DY1jvMZswoYd4DObG7MNcKwsiK4Bte6ZPVz295izDmGBggJdq0PMP5BVHaL/gc/Ax23UNigzaq9u4GOVGbXPRkS7VlBX6S0iR9vLRrNL8ghDg++6d/v8OYsWBTFp01frX1lo+dP9FT3887oZsrpKY3t0y/ws8rNu6Rk9rHweleoLU7fMyVaDuP8kn+feNXetrXIJ964t8nmPg23BH9DF1r7hZ6R2MJbYhe+1jIau4J3dB6GlOtzucMCZJY7bDA5+3PZIx2LITZav8CVyn49yvR4P+kXC+VaN6Ae4HPJvXNYztplvfmdmA9kAxbnnjmsPOlsO9C39FeFBv/WoLcr4qEcHjwqv2lq7onDQd/FNcEQpbsJLrN1nUS8Xp9qHu9Cwa2Q+jfuE8IfXqqLvEAtyR1jMAqHmK2Ay7bhp0oXKuiThLekKxNFlKPeWurNlSnHTxyVNJblV7EXWRFF/JvAHrbSbRz5oWDCRC/ypfjsxvv9415NFtFKgqHKPOFWLc4YXr6qgE1wRh4OFyA95p+6+Vl1xpj7Wnu5Srz5JNHvEffXjNVzcueuNHEUb20xN9VEnJ71AR1LOAzZYeUH2c7zhAWPDS0vPLS9aj4OF9CbLwAxfQM3qYDOVLsQdS00NcMS2L4xYtPAiG0oDRxGxSf41C9x4YTvISyZiQw8vnR/kGnmQ4cy/+lWk0e+8tN99VoUHILhbuAp0G7zxBsGyUlkqEyMipIitJmwHP0vVufdO/LO9s8jTmx/MuvvX4XX0eDjn+c+WHwIJQIdvED+39Ry+ruKs3ydYbypNejnbCx0PtC/dp7H8KFaSbd6jWONcqHLyJpjLxY3bum2XoQ75a52IGUfoeMxYvuqAeNT47ogvqiNL96egA8tqBCR3PNjK9mk5yiBKppD8gvzszVZ4Pxd+mgYJ+SlLh29MXcyW9GcDk1n1DIPzA2dLtFlwP7W4v/TUv2K3n3rittuTEJfUCmpFBaJurDv1LKza9HIPqG9Nhvr/H13vHRfF1b6NLwozw6iEMDsGEBas2GuiJjEGjb1iR0UFRKX3XpciAlKWLWxh2V1674iiqNg15bH3xBa74Go03rM5i8971uT5vs/7+/y+f8C0nTntPtd9XTP3Oef/5zWuJe+/XuMu0P3Xa9zR/WZsHHaM0mFyXVHeISewLQCFAmbKsuvSj2SWoppodGbf4mzK8B3X+omnpDr/X55SDrwKB7tw+u/XtPbraL5ewQwW9T/5FIfTCGmfXix+7gwOVSy0PEQtBJplbGPDpeJ01bDicklBpxOmDwYVXZVehwEF++kSdCx98jDDFs4Hpf8vLOeig00rPQVGO39K8N9TGTtnU4KYkP0nwUduRuH/8BrRf3gNWJlu/PtV7/925wjTnfie/+Eyn+jGtT91n0pperVquvUT0bj/KZL9nydY/9cT/quwY4332biCgkzJMHnZ35UrgkIFfCXLaso4mqlDNTHo6D+VG/83s7g76lPs+484ef7Fv0dYRP4TIPyp9RHz56fAN2QKWOZGcUF/r0x0wcHusSkiUzCOdmBOYij7FOf/RIgOmIax/N/4XxhmGjjhMEZh+vEYrJDteP/vkAmfHtOQCc6Woz7N85Xm+v9GsQ3b8HcUm1P+P/X38aOp/kzDHQa4mmJ6H4u4uqHGWlySPaPo/x7kVf0UaNNwgE9Ra6bbP3qabrxp8q+mvE73xHnFHdnB/OWnuLUH//z+76C1//WGh879jv9E8Tab6uCfAN6/hAz/U1C086eK+FEIPPrTQhipPPTX/0TudvyTxqd4MpzEp3iyj5/Wlvw7Jcr575Tw3cZfcZlUpvEyzo5rBcwJa9yvTSG7Yj3n/mab3oYLcdT/2QgW9WDeBpb848xxwyTDdra/AMxPtXmApSGTRJbGd6wPV9BGMPfRr11sXvn+4832isKiIqm9JE0SkScYLs73yl+fs9Ru5ZgLBMqIRGPmImsB9xNZekzZrjlFFYtlUpnptzGF00zLiZHHyNsbLf6AWRUwFY7aNxL5czPR9+nIMX14YsbKTJ2PerfC+52k/mfx7xKgCsArD9IpK99XwO+FwX3A63MYtIEGFVjxjfD1ehYGGWZcoOEkrQnSfpxPc/vRC9Y0fqkXxZ/rN9ITRqDd42E34qP9EwxfvCJQFbeaxWgX34fir5iuIwqtGgerEA+ljzMM7iOs3vW+7J3ee7cXhmI67ATkeRhwF1v0JiD49z/Nt3HRcJjtf49PzQSXXtOs4VuFLz/t/Q5r4TaJBmCW/C0MvUvAqD52HHyFhqIZ46ESX2JG89DvxnHseDkpm3dgXtuG0LDV/ivT7oy27dZ0V3V1a6M6/C76cAMddbUexR7lYVWHfmzvU7/1qrXtFxu3ZTsaxhDKo/ITivOUXCwpwpWaKU7KF0ws90cLliCrhbPsfhmj0qp0ynI7w9drHDN3RayOjApuim9O7aasfrvTcLX+at3V6ittV1ue2cBEGHQezL8GsrrvwssysPwazPn/7uCbLWFgCfxq6GGnkoxVByzcheahZdxLWI7mNsPyZwSqQyy7suUCgQmCC7um9QyBJvmwK9tw28/4e8u8XYJGIQFrHPYb6Ru2Mm5bck1EcWjV7rPF1zsPNlGa7JKCInuJUBGoFsBXRFjICZ/bnhcD7HQV5c3lVWu063RBCuolN4xAlqNYdLYOzv6FEfBsPZwlkKM5OtuAd/oHobzHjobFhOywrFN2lFKIpRIHSzM6qkAwuiQF2SxHsxbMt6sMqvTRBSqKlVqpkrKaB7Y+b7jv3m56awMbgETmQDwCogtwM8EgfrlpkrdNQu6EYSXbnwvEbzBqLTatCBINMl5n0SguBEYRzB6hMe84m3d+/9GcWkohUTgMDqED8wWjJAUbc+flLLNDzGjCtEKINZGO5DFoELJCLjUxnX7VoZhvrpLCtzIopH4ncj33e3jYT8qemOkqmJmxOWfOMM0OlZdy2wPpvQrtq4rne2FEHnCU1RIYCuw72PwHkO/MYAJmjTOBNE1ix0/m5kM3i2bCZphJoPo/WGMkWN6EmVuB5NxJYyyEsCO5fxvfkr5J6evjY3JzwwUVW4q8VV4UDP+p6aGTYTTYvyOtVoMNTH09U49R9pJ+kd44hz735tHbUzCYv+lBsSNz5AGI4TE7B/7Eiu/gA6Bo7i1ZU8e6cEOMetI9JHtunqBsZ/EOOX7s0LyDXS/tDZ+f05PGMuTBMjcfGAPeXHu05i3nQY7GvOdL8HxEWGWeirl1/ebx3iN3Ll89pLeBdW8n/gnDgTfjD5yVQYjATZHixufVMClu3BrgsWjidZhIIPFNFlW8PQQTSaamZw/uv8UkAtjMMoIajoAwI0GAFo1g0VeXsUkZrSEI5/EvNIJ0D85fkCUo9SqOUJjyKGutu2MPS4GnJ/tfGKeb5rYVWRvM0C5is3/ukhxB2XZViMqTAgdxbcMteyiCwb2klRuYrbp/8MGCO8ce1F5uvVr7oO6FDYYD8ikM/AEGFcCAWrDYDyS/uY7vvoDZ/NJw+hqLRp6BkQQqvMMiKQxogpGRuOGySMZMZKQ4L7aOM3thNNOSH2Pp9cg4CYyB6PhMg88DgiFc+yevcURLLuKCepYFWaCwmbCQyA7NjtuXRKHJM4Em4rxWbli0qzGsNros/NGJH2803qR+JXLd4+Jd89Q75IFyP6rmR1VtrVNjk/RyFgyk0BxCIi9RFtmL0wsjCgT+IgsD/QCF47TMi2stfoclBNqMlrDYccTh9HaYPlQn1lrA1cus0bGVcySsuCb9zLMtvTYnYM1XYL33rRwGPgFqODZHc6D4kTy+Je+sI7PT1bDRkMwe3UBPmIK2oQ0w8BX85gwUeBLGxcienVxBmiZfqFXWaWWhtuu2rIlaEa8N0IQpgo6XHq450Snzs2UOum5aN33Z+pi8ArFSIg+qCtNFlRz8UwxTcmAqhewJUWXBKdEJiql3VUpkf3ugyHzBlOLs1ZkbUmfaMW09X7lcIjKXRSDH7Whwl7AhXpeoarSV7S1KL06J8PRcOH9He0BlsCb0+JEDRztv/fKDbWGxvErdqAtURShCzlQbzGnGuweG7IHBq/8UKFSFCnklpSLKHMiZtNeF4MctzVU1unqqWFkgE++VJhY5rTkSsivIOyHVLr0762BWI3X8OcFUuxo75rG53yUg68gVCfLw4lSR7rrsatFDEwYN4rxetveedqDUNPhxfexEsCKXbZ2YNC5NHlbmIQ35Q3mz6nyDKsB2wiqXgOHxOGO+RQFgVvXswKMT0mDbMd8iyxXIxa/SVxmk9YExx/Qnbl6h8uJyE5PtN8clbExJ2p+XIKjwLvEW+1DwrVJ9Agbaw5QdYL7mqaBYWVhYXEZpifOo8z6mvz5oRFV7RWNtK6IvLPnF41/HG9rbmpopTX6Rw+A9dFyRYEmn//bd/t6BdpHHk0/vbaFgwksChYIje3oxPQ59RIm4dYdxfyJboCGOsIIh+sX6i/q856n6q/rtepsLptUjzRrB/DQMTHz9K7aV+uf89W7MBuEFg8aB2k8fcbCYaQo0V7FbYeYRwviduQfMPUwwdb4wkpvMfhyCDWwhWOmRlf7T/wcwB+6SaCCKYdcCc5qA4XrWBYYhBg11gRzTpV+MU02D752t1YRoVNuSqj2hod95LkupDazaWRZyruxwfXtLfWBLyMkgXUvVAV3ttmLP4tBq6seLVc+K4HPsZ+e6sHvXJvmG+UfVx7Vmn6SsIEbf0tHyGsz1azFaJcAXrTBg/lZHMURgwnSpxzSOqK6H+9nQwhrtgdcMVnvAkrPHtAlJWGQFU8CKYDp7jDtPs5ICVa5OUCT6xJzSJZF5ApfCHJ+csMwQOzTCBT4jkpdvHL1wS3Vsa1Bp1KPbXc8rgKQeEMlogjB8VIbaT+1Z5Ad29T8e2Qf/opgXPd3GuWwLybzskUrFDlilBgrwyQnf/TWTBh6FksEKwsnr3/51miaslsJgj9fcJtwmt+BnGj7/sw7MKsGsGReh2TSicHIPHDCMZsGWlEokRRJ7aXphpGB0/xGaM9A/P7d1sDxDEzB7aG5n3omceqqoUCaTfbSm8wQjxHne+YtyFtltc+kiREjrh8ZPQ2xTTFN0fTDVC9MrYRYcsWeae+qIPPRFFnLciwZnjIpPXp2r81LuVnq/L6z6V2GvBMwxy8sFIcVs76k8yfbLwOyn5rWYfuab6Ocf7B4uv5n45KvGvQK/V8venNFHdmDXgQGIwu6qB/uMVz18EY951cM5Gk5i6KeNL0j3mP92T9Z5HSb3NOiMnkQPjPuxN/J7RCC3V6wx4s31R25vOR+SudljHN/MwjCSudvzcTo9Gi1AA8eABRGCZixFA90X3pplW9WsrtF1UKgbp/0nqQ7VhJXEnum1xSkvueTXl3KJekzgm9+QVnNhUM3dw7cr+2Dg5Tz9srtVepunr6foj7yc8aweBpuWtDBNJTIWtwCq4fPWMxs2QCFMYNcTjM7t8EkSTbnNIrGeZDzdusHF9D6R1iEx9w2Lol63YiawmpyILNl1LacIhqW5lT+zknJJvayLKpIae2iRYGKJEFn6j1021w5cT+mNGS5wHbmTgeHp2wRFEXJfSSCFascRjNQCbqNAYofv/tUClXfpdqn/DdHR0vITNZF1YerYWycPPdToa6cf/vrBwkevbZHLh00wORN2UCb2L7OXpknC8wTjJdKSfElegR3MJTLdo91DdmjTjkVUJLWcaQYL1e++jbbGb42fs4y15a0+xBLHKva3tNgfDNckaWI1ZdoWiZoq8M3zC7BHCzeiYbNXChhr81xprqzI/lN7j3n7plfz8or+Oz03hYYJHy7BgMO4tTf1YHJys4dbZCBYY8KHa5dWwwAu2MS8f2YXQdAlwtgBGpZBprH54aZVbt+aGldPaksxXHw0vv7/2MZneQdMtmGNbcMqVw/d+j36G70Ogx/Tl4FAZn/mAzVX3/C+C7v4ww/4g12ZLk8OGcLY06QDfYQei7pRryGB/tof2Rr4NAyGRfZQaxjU62CxiWZ+fcCZo7lsXsv+Ep29XCyVwbeO4igsmiT52/J35XjaMXcebHTpIdCUCDTkO0QK3q62eGR6x20Oq+zbiFyPPO8t9mhNZvp3GQKdt3KX0psCuqq4DaLsc6DMgul+0PgTa/zw/mjXdsz83pKINHqy28DYhb12Z3X4j4dfcDPo69r3MNYNqDHYaHlYxiQKTTMldwm5YVwn+wws4CXBxAvRAEyFPVHaIezAv0RriYJ0Rbxa4GDeSuOfIhYNdgGzjzy6rLLGgQqkMcpZkQ5ULJ1bkJ8vkpSEFMVLYn+s+seRb3Sb7TbctzpAE6Lxu3fA5FXjhP/xqkyiUFVSWJJXQpUTpSbHuuvnwEdNTf+bY804tK89+wDV9RxdmdxGmBhEXVFtGWYQ2/Z4hK+JKZQp1IoSCmfRwWIy/ZiI0bPzMGEsKdSJigskOeLsghzK6ntgDr16+/JC79ve7mYb2P0+BSzvfwiHQRJsTMk6U7zNRx3s5uxY9O79GeiGLtIZbWbRmrewhmD6PWEbt5ntJj/+m0ZZ4yELhdD96CdHTB4/6gxfoD+IzT7ZrnmCUu/iHSaWOfwT1HD815g7Zr6GBuwUYWZfQ4sNeGN7Ggi8WLDMBqINiKkwCMxwgxw2jSi7dgmucsFsrna/WmvPtLphTeNAfEZjhY0vjZLl++bvzA6wQ84uBHPlEjgR2Wiyh8sI16qwioAKX7DuPQUjRbCMekV8u3/s3lWCjNU7Mr/L03gpt8p3UeBRVXAKTtrDGJLpuNRWzxpPA9ENjjuA4I6TiMBeEznCz+BIMF1TkRkY2QZyE70QzW8gsvAmbRykfQOWv8L86TDoMSRhlbwILPDvFsOA3uOdVa9cex/2re+1gfFAdkgltY8xLxgFmWg6hrdvrvH32jLjrkGE4ZnxLi0r4nxpiQAUxniWibt2nJRyg+hUcZBg8kRkOx5sRxE7M1fnbM7RjrB1sDhBv5XCZyqgKqi3pHf6ilTfLOoZ2PeSzPj3mHQEYyH/vm/E8Y8UHSyYPAkNGocVBI/AiSGGYPzeF1VYqESrHbG3lUbLBH00eof7SD6JrysqVFWKauo7zvIVyVReKyplx78y2pC+ntmbcwQlnsrdMn8KBhV2N96w52YexemNu+VA36Kh5VVjW/WrN32L+mwgCr7APioOBiwGyyLgPXXkX/40rPjlA+4EZ802ktJCkURsL0uTRAvGzDcSEyCfWOc5aTuy8dXuLtmjCqCYOs9btVebehqpGeTWjKB9PtnNk2xDpGKheJhErCwpdAKeGgaUwLA26iW5IHZF8rI0bF1kmUanVZU8RXzgO4PHV8VVFQ01nd9WLan2La9SNpTWlVPqXEWhzN7UkWSCDR0Wb18RaNgEdo93UOTuKI/GsIrwKoo54ImUnJDNFedKcmQUpiUyGa4osYmWiC1C94dmxQiQYJyJlizZMPHrTTXRZdEVwb33Tt6vApq6T6ARETEjswXFQSovWQB8X1pzKwu0phKdq2HRB+DVAj8IBsIHE1uLZXFehwLftCTE0Fmv3vcufi172vEs+cXO3vY+m2umD4FHP/z2vhvLziA53+YCE3SRW2CC9sQPJPM5cf231e8xuo9AF9mvCWZAFYT9RhrrTSGAo2lmiHXox/G0AzGVZjwvwEr0iJ32/gmBtvWyxhn0k4/2tIZrZcdxNMkIU43vSK+wdO+01P25qQKNV/EO2XbMX0XNB/vsDfwzfaTV9Vv1V+ov111runHoZsdzG9MyWguBOPkGyD/OAj0HW/O/ffk8EfPxzXnDL+wUqMN++TNf5IfcDUJwRwEd0PCcML7C1G/sodcEBG5nEXnonCNs28GOO9iHc4VVLNlxzpF5IzJiPcsah74ifaO+jZifUOuvC9UGPyq72HzjIFWSrRYV2UtS5aFK3FGI0KDrHjf2PNljV1pd1lBetUizVrOxjHrFDSUQPZI1LqzjFhLIzty4sJ5b+Fcr/Wlr4nyWO/XwdW9++9leIWZ+sl6bO6bpsf/1vuGP6vd1YM6328HPqOHP5zF+Wx8afmLRG5Lxq4cBKxwZmTY7IzWn34b+toyGLadzsvdlZmfaNcQ1RDeHUa9gegXmdcftG4hcNCwbjdiL6L1j4lLcsrU+yt0K7zeF1ZjUUeLnBTAWlnTmdB22R8OIvLLc4zlHKXmhVGaack8SlSsYLc7H7DF72Sf2WIA2JSDbHciCwpnQ/bWKxrm6AW+JUaiA/Q4m3yaYncXc8lS2X/n+Yt0qMDeISWRufMsGcnl1hNUqsNH2tr/89v6/7vS8nPngSN/2vgRwpOv7fn5zEEP81hghf5SQx3g0C7ndHGKNu1+TzCgJ79rPbnrOnRyDjrHLYMfPBLoOe1lmoBvPWEkzNs48h0ELaMbNmudgsQMfm/PAhhtCMAOtecimG5szo2oQ9pEoBR12oCQ02mXuf7GBALvbH9diCs7NZcfBQ2Mv6RWZ5mMyOeEnByHDDuLzvNYD2OQ+O4lNzu2to16nBy/9Bv3Hz+nXGFUHfGh/X/nnBewWLjwwkdomzyeGPPZYxE8+R/1Ov7Jd27i+am0lNQsdYY9G3tl1POj4R3faHWWzLu8yac/Wa8ZYmttISA4ZdDSVgiwdqHgazdh8tN3pIFkbUx9WHoa7/oP7MLgN98gU+1Yid0fudg/7ddlumSsEmRt2h61N03kpAlU7KXA6VHYIUu1/2/c8BwgB0+mJnIm86tyyenusALiPjpjGjJTke+Vtyt5th+FkisszIh+5+QxfOpmCZSTz2pOzhndsv92f1y6sAcJAm/xMILuSoy4QVkvA4kv4vO1h9ZWaK7V36+9feD7/iQ12J9QyYFeDWToQ3n+MhyE+MADGwMBxWDomZwv5FvN5fJ61KzPmgpCbwalYhhzLe1WbfxnMS3I0pfZoEVGQl58nwyJL6kBl09jGXMTZ/jkJWUIssSbDQCJy9ebt8z0ppmK+a3NYY0hJpEpWXKSQUcbPDE7kD+H7l2ZiXFD4Fe2mgFdwqgrW2Gv2l2RrBKiX4GY7VkPWFZRFQpJjDWRfQdkkYz5AWAu1d0mGms8zjvjWEa0gGNyjamAFiYaam47GzsdQiI/YT0fW83nVpqPLiMfGbA3fGbClIuFgdFVcdXvZCW0PxSzg8w5ns4XeBe45Pg70r/ThjMOpjdRP+WxBWNFWkXt5wTFxdUFGV1pzXAt1JotVBZUsKwyrLmyVVoj3tkUfjmmgjHHcGFwvlsLjB49cUF/FAjJ7c5bvtIIyH1mQNITi/IFi0RgMo6nC3zAbQFL0DcsNBKlxIGG1EL7gzr2+csAM6jBT3GuaeZ0faLgAQwxy2l25kR5HoJX901iw4NrRHhrtjWavcEdpMVYCIlzVI5EFCnSBnYTQN3JHeGiKJEIdVPzdEtsLO6+4da/b7Lls9+LQqtCaPRVBMOeZaf7EO2BDaQswKcaeSpIkFXx/PGL7ljVbPOzSpXFlSYqDXU1Ha69RsPs14YLesLORDZqBXJDX/N8m277punPifHen38lVLd4luq6mhkrP9mUnPRsaag4eaTpCqVXiIvzMBKmTFWfzGj7rTdBLD9pABi6VP/5jsKO5xzRxFx0sz9HA/DWNZu4Zb8xin5MyibQIeWApPRE5ohHjYQT6DP0wFoYRqSuiZobP882I3Rewrx7xbEPEklTJMJlMrRU5fdD+WXmvVBwp8xYFNhcdUtVIYnuDn3r+7hJiq/aXB4gjN6dsFm5K156uellyhoKQ12glfAaTewmrCD046uGN3gz2YCb4BKz4nGEK9hFPwBGeEGD1nG1Nr9tXv0/ZpGwpbUfWUvRF1bTWu+duvjl6f0+7LbpPyGQYT+WUulAhkxj7aWSp3DETEWgMclpsVx9SGayLONtw+lh3d5VPvVf3LpfNyN4PWSSX7VTtlvselB6U6Qop1A+DOuCJN1iRxmLOin1Qdan6YsuNnc/9nsRRaBi8YcN2btvu7ret3q8t4AhlFd0Lg3rh+oFEfbcxyzSQkYIluEJvCpm7QkMEzv0SXJYlBAx+yMoyNXs1GYomTVPFgVnF06tXHDh1/ML7qqd76mxRFJGPVYBIZnp3L4bv6eACwaSi2FmRS3zm28W1RndGVa0IsX31mjYsIeRBigBZULFEI6mWx4VFh0aEViYcDK6KKymrairrUIXrIsojlmz8ZjfiRVPVe8r3aIJUhcXiahmFbgLVCsuCgCZfOva3GTZJ6awDk2j4C31kD5Uerzvc0enXE3rbn8JZH4MLGuEeFbDHd8+ByMakA5TV2j+4z2tVj7+/p/79u18rH61/aHP8tfxRDJALgFr+TvVG+bbzw9Fn/BsrePyxI3n84TweY+7Mgz7DbJYZ4MyrhJWP0EopiU1RJjH1kSDBtE1o/pcwn2AsynlhSPANN+ZX8hcYxeaPTF/v7t0c2xRbFt/SXHE07x7VSTCWZkLMC2XJ92GEuOZloSC4MKjIX075ZqUFJQ5LyMgvdgI+yTgLeUiD5KyYZKyFPGMawbjiM8Oxg7PO4J2BwyTjas5bg327sznvUBGp2Fy9psPXI2x17OJ4XXxFeN2uH4t/qjzR2hl2JORcXHFpW6e2co1is2J3CdV5rPWG6tfd5bbjp7PpwbH+kbjeExvTKynGdQnPmJPIIhv/dWt3CCqFTREV4S3t3cdEYEbd3EYk7UvaF51ZO9c2plCSgbmspEid72TKxo/aG5Xd5dQDnCeK55fkm+Sbjok9akQHPypoRmjN68K4uFwXDT9AZN1+cDkg8FB+NC2Akck6EH/Rd8/ahjRFlgXVUeC5jD299ehGGEO7d208sq2WsgLvl5V3Fuqzn/oB4fGiziRHzn2If7MOwtEKsHwuBsL0pZN/o4Y/bijjTHGdpphZ66zHxnicGyFagammddZzqCGZ4YPH6TN1pNhVs6xn3o7dCwIXxFT513hrAq5pL7cdO9bhdSTsXyEljU3nSsrXFW8q3VVNHfm5EcyVYLGrwnaqC5u5XbjV3yukOe5URieFzLgEwxw6LsEeM1lkE7k1wEtQF9sYVBfSfamoVQQjqEaCyU5DM8hl1cKbArAUlcu1MMpH6lcUWkLNzxCm+A2DYLJ/ilHDovHBrstXCxjhkpqYjsCK4Iu/V9/Of0fddyUS06PSYzOaxtrGiMVpkmFSqbK0wOlC1bn6yw0UDCF3xwXGBySZ9hhXZySpZCH8zqcPANYwBXLYOljZh1YWk8bZdJokSDBlFVo6DpYGIvtJ3OgXhFWiHo7p5/TCLr0NbAXqcTt8hznVHeYet9lwjHWBL1EMGuUCo9AxtMuFa9AjHzgG0/RoGsTAYj2JJhsr2LoNjXO0m66dsI0+53sFo0h/MheOb8W03LSa+IDxMABFkR77dmR65JQj2oHeRj+VA68YhpRjA9m1d1VaUBaFQdKsD4vOnWClJ62g/k1eX/Wr/b3lvTa/vu5+BaYxHYM/HIOB/B2fXstu6uGOG9awj0hZkbToUweMEIxDX8wY/zuydh53n0hdHTc5egW1g2hBAywiJA6DZbRCJ3Y6KT9dfEhZEF8YKgqolVaL60WUM7aNHT2G2mPG3eTuEFF0jkDjrfYo8qKeVvw1geY4VNq/nYy9ntAdcXhKlG1hjCy8ICoiPXpfRE7xkfJH2isUDO1DAwicI7DWYzHZ3GO8AlascSaJ7DLQkMARgqrw+sBK/+qLpTA6D/ehbvQdsSGiYCfWVx5qz8Jg6m5RR/lNe4OSnICC2S1g1U0gvfkW4HcTViv7Jr5svFJ1qupU9c+1V2ov1lxcdqnpxmaNzU9AbgAyAPu7ACBVMAjvrcc8KkUs5Jv5uPJ5lDNTMZAHPtwoFt0DARkTtCFp0rDYmNzcKKdDLuAjuXG087rdBYLxNONtINfVx4Kz4HaOBZjXlV3SOQVqQovDdEHbM/fOzKFm5GZIKuyZUTwhdgf3CIYaIESDJrOBjgx/gLAaMEceaI4Pxg4QVpkOBpgOrEd8OvA1DGVdScbM0xWsfJHlIrAMQpZYURtmOAag82SlSi0rUaiEquRioVolV1RoUuVxivRCqUSCmRulkBeIRZmFyRKnLbVbvdIKE+QJEjtoc4yPjUlNSFaky4RFaRHx/vFRWDhHOJYkKBMLUym0gIDDjrXgeBE5kswAKaZrDheRQwl5SNKpaddQKvV+uShLlC5yWtq9OWhT5K4UuzVKC9RCcpMdVxncHbGDI/F9lDOYGTAAm/OcXYAiuWmOsBCfdnZdBacIBtNUdLeJTYxMS42LTy1MFUcUJydHxkclHva3jU8MiQ9P0cap4pQxtdoqra5EnqlO0KYoVeqSElWiKlEuFMsVksIiJaXIlYrE9riIKWKB1QogwfrVxWcXX9x7YQa5QGCBRcE03Bn/bZjOPWXLW5t/qjnkXWuL6ohylUYpsxcLC8MKBGOK16EBI5A1GrzUri6sIrgiuK28saamkvLK3eJhj3xT5qEfZgvaQioDKsN7D125XAYkxa2cQ3huy3YVlHurdsr9KLAvOHHopT0nI9H5e2x6YqxvjD+FsojS8to6bTWW0ViBoLEXYSwBlYtZNO0iTCNQrPk/O5VDF6OJZG5xbm2pvZXw6qnr//73KyHP4OQItjd60AQaPn/jChZ3wXzRO1zGQfz7vnwzBbPVzTAflrLafcocZZa0rKRJVbGycLl6q66h4uiFmlOBVbbIlygSqyVS+8L0wmixwEtmUQc/G60/WgPF3QIfYsuqNduW7qYYnagyXhtfHaxTFEs1Jeq4spCKRCp6x1fCucPUoaodReFnxbYo4E0tfBX0jhz5lkVfEYyb6BR8RaKF19lm6cHiBm1VQkvS2URqLniyaUnRMaGxEYpI/CSK+cx3Auxh0YQWmEDkXMUo3ZzgCBvvs+hnUBnHfBxIG1L+ukavP7TnDzje8dMzmN5ngxGUegnEgquX33X9id0TP7GHTzgz9s6GHO4oi9QwHdQEUypEv6NLbAH6LgrZTRjVHN8UXR3z6HUp2ElhBSV1sJhGp4uj8wUnjCvZd9wEQlLoMOgzOkIwE/dZVxhvtGDdy6NuvtSUf6gUBMvC5cHqDE9hZFIOlZBVoHHCrk4sLpTCt46SCMGXBKNxNnYa3VmgDDOIHhhtoRTJpPCMlkaJBdOrdyGHheibGYhnpw3QbC/x0VVVNGnqMSRzLqxxGJCdUOz16cOXSUTAAz0E679stwE1ts9Q05fyQfxgJvi14TjG/K9RMPLB+GLcxN11hLV6tBaCYbqevNA/nT3nyGznsJx6jfXbErowTDCZAO/+L1iPlOSRAp23A22ki1prn9kbfEmJzESrZGmF4QIXwmrH6/becxjqnO41XG96aAN/foiEwe64h3wJA/j3evievIeOgAz32e+2TNiDBOHaoIpt8rAKkSy/VKz1sfVK9tm7KaM8QB0sD+8W39X1lFH56dK0LPsFu6ZEzUosDZbHKKJvKsCs5UiDOM52+fYJ/oiM0gaqghQRvVXPWk515niGJi+M1/npdilDcWepVb04an8h6sa6q4JqRa2uqZJS5RTnO9Aj6SSZwL1DmJ6WmrzXTli8F2NUcZFKJimkivNU+VI46JhUJEAOY9iCvcqQgkxhekJG3L59sjT1XrmsUFlYIqawhLFmjRs9Sc0Mi2iROF2K3b1ULnW6IDojPi2hfiErlxzZ8miLvKy6qax6s25XbVh1tbq2orwMp1BUKLEv3CtOkgiWH4iLiokMj7PL0O0t21dOAR9+IlAZ+oXtIqTbpD5F/kF7Q7Pisilcg/4s+rIBviSum6Mvm/CWOcFDEf3fsO1Q34vqpR8f0pM2oKbx0LTTaDX2L4vXhBVwer3+INY118EMtuPWPwTXuR42Bw1MQWZRG0M0AaoAherH4ofqW5RGz0rai06JW03flRyIN3RIgWC2MmNJ0rLk1XYTXG4QCVODkXUAsq/e25jSnixSFygLSnRptdGauJ2rl22ZH9S4W7unOOxG5y9nuy9RFRFN3hWBFfWV7WW1W49GV/jWHgIiHwbnwTaqC1NtF5iKspCbC7gZZ8EgbhZs0qNNkAVzMaVY+vzLtzD/2ZdPT7wC316bhr/Goa9hGt+DCeYiDHJWV2ehEiulEhPYRBYIxqvSouP8QwPskHo8eBOhnn47d/scSKiPrkhQFKmKNaVHhIeSTiR844nm70Oj8pRRlVsU4VRLU26uwonZnhyWmpCaRKGhU+8S6akhPn47apIaY7TxUplEXijTpFQkKdM2hSza+21ecbDaQxr2LOdF1eXTFNNUITwQfDBUoVGolcXq6HJfeRyYF9ypPnqkPuaQb1WIXNvSpSv1qd9eFaygmEZtTdWxwkPU8WcomBCJC1USHaXEihGXIUOUUCCYVZLmmeCXEG6H2ClPiITwWP9d7vVJlfGtsRUHbDWpumR1+sbApRlLs+RyW5/Sndpd2srmxjuK6xSzPajUAjGEvMxCWiArFNvLUvKDJQJwUtyuenbsUuxvO3/dful32x8OILOOjer61qpuRRsF3/USqGc8m+wf4xsZvk6zTbZMI5PL1LJiigkCo3E7m5Wa6BkdGqoMUYRL5GqZVizBKaE/ROzexBiv+OhAVZQsWC5TyuRSFWXF0W8h9K1hGs3vgc8Nbexo+BcKNRKjOcK4FIZwSznqrdEEPxffYrZo2ftTRfiTzvtf68vvnuyrb7PpNb2jxmYvBlcYdKaaf/A5f4kbczPUMAyjRDQa+v3o5R5UDxp2Er7qQ1/Vk1KJWPKRpSf+gMaOg7EbCGaUEAnQM4LReYJgOZo7Huai+fiB8+Ebgjkf+xCGI0y6QAVz9GgODHh4kxRlqpM1SfJG7RFNy7Sj814EXqCkhRKJxBTFElYoQMNw5ztysumU5ohue9eqsxsppNzDLr+PBiBX2EoWx5dEqWKodehrdgXi/0gyX+rKn7BobifMJe6bo7kH8NZq4Z+QrwWPhy2fQLAKBvl/aMMOdTQmxd8K+T28zY4wDqaysTt9V/sFtUfUxJbHtHaUdalaHei1dBuiWbeaCJgNkR2FMKJe4Cf3LQnWJMyMykbD9lE/5IbkaOzbSBG2T9NnDVGAYDoBrgpWG17row3UqVvKqkti6kOrIysp2LCaPe1+bEO9p7a8sb6sxOfojma3gxQ6bKBYYxHJJAhTslNz4nOoqwGv5/0qaFQc0TZoKVWWsqDIvnCfNEUu2NKTnpGyNz7TLqMoSZGgKcrX5avFVHahaH/BMJkov1CcKU1SOK05uzgU2exGZjF2qriq7crww4VdigNydawyVpWUmpGUmbwvRZ1QHKP70se2cXNwul+Gd6adzl8TLI88KelWtiulSba+kTN8F8Wpoyp8lFHd8lvNp1pl8bYr1o1fP9m/JLoCI8utmqcnz1+g8oW5qWn2e0Jjv04UaENVPkVBFwpfN0n/KFtpGyuSShyxzC10OiY+qzglp+6RBxac3HVjnby84VBZ/aYyz9awap2iSlNWSmlz5SKZaSm6hcfj4iJDQqPthGphVSamUI5whUBSdIXVEYqFJZtKd/qmRWQm7qNw82HtN7oFRhO511k0pgnGmL6kfAGre2Hm0616SW/NwT1taDMNlu9gIFiYvvLyAx7w+Twm4IHB3ZDHtpAyqVhqWnYIu9RJ36P88ZC/GgUY2fdNT4kFM1wWfONVHVDhWxx+u+PKhZ4eCi3CT1lDHlp/ac3djerqyg5tzeSuaXfXX6T6QoDHWaGoc5CG+/I742QWDYSZMJCAeDSTRaYARUsCPfNk1f5qb4lvpbJUWSxKbY3vSMSi3SuXTfWO94vzuRJoW1ShqCuspcS4V2F+u69QWCBgZDzjQXBlRfQYlzezaXhOx+Wu+XiQhsEfD9EtKgp4ZIAwyBRiP5wHDr+SzOc8kw58p7/55q4+4YANFoY0XITB/Aa+G9PLhRq6MdrPRjK0yQU2GafBYG4arNSjlSCDWXrS+NIU8/YrzDa+pkcjbzRyDAwnwtGQrxB/5dLSwLLA0t3Nh9pO1J+g0G383D/I4tCD21t3F9eWNZY2jXjo9Vv8bQqc3mBfJ+uDyb3nepvazHDXGQhfwxAMKQT/I3fGUMA2kRKJCFe9NL0wQjB6Hno+Hp6vRjVGBzDvhFHEtDHIefEE3+qAqp3F4b1tQNz66QKFHdIQ2E7+uAKGLHztUVxde0RT43wATby9FEvJcbuA4L5Abefg917C6GGcyGInNRm+JqAL4dZwBRtHwjmLTfKK3xXt+9jPVlGurJfVUYoCmdiE+uJ4kcA4I4XV+Jf4abZXKFtLdLKkxqCeGB1lBXTf3ZfdL/L07k+P9fnjCg3BeDYZeAdhUBcuUJ+Oz7gyfQ+4JG4Fy/3AscYfCLiMxrFo1zGHQQ00uoo2shNh8rfIbRy4ocUY/RbD2j609i7MekkyVx8YH0A2C1ONDI22oJEu4EQEolHzJqxaXLFHE125u6mt41xZJ4V+x6m+J9Wh9b6tvsUVpW2VjbPPu71KfkABoyesamql93+8ceb+iQcnrvRgkDsJxLW3Y56cfDP3918wkU5x55vVMCnuf4XQqIxbQd9FZex6F2RJd5w8/uLYc0rJnWCxPCC4dvgB3pJjkJqdd+I6wRTU5Fxh5/dcI2DMQxa9hUXGQaRXWvaGdEGpt3pb0R7qZWVT2a/2Bqx/aHzP9yduErlX2Lk9t7BQcEM30WXWOPlJ1x2SaXHz+Z1zIWegEeycM3cwE3dD7uZzfrxDWLVea/lX84226/XnG2+3PLEBjw91Hw49+QYGjnhTg3N/Covzf5/l81TMv8/CU4Mt27/+A/cdfAX1JNNdNAZ5savrzxHnzVc3niNg6G0W1cMclE/6pGduzRCACv9oGbb1DpAR6lDlTlkA9VzeWnvXHtNpZIlvXlr/C5F7nl3S+C+CebAAjULv2DnNdwjkbD6nBWdzoPMWw0C29ONJ+stl6LjxM8Item3S5gzjNrpE5FRedECtKcr+JhGN2jC3Mu1YZH00dR4sFWALC+3hqmHIE/IjHzmzOs+qJUqP3zps97bu/jWhibKKe1Z3o+5G7YMTT5ueNuAiXwHL5RieUkyS1bQIvWEPtLGog2Duu9ZCB4luP2DrT1hwGU+Nu4lCZW5hvorihjwlmHs9CBEFyv2K3KIPhefEH4qpbKksRzxMKc2XYPBIkzot+skiFLfMD2lo0TAPj9xcDyd1QJGfJOxSzp28n0W5Cdmp+5IplDsVEoh9yTmZ6fEU0kyFeGLzrGkLRm1uCawMrAmmcDYuHjh16NBRCv0Flgehww9TxM0kGoTu4lzWQQdxw9yU23+74n3S6uL9xX0N2BRFfWsenrxS2rf4wV/76Ib3B+/NfVX1csa9I9jrdv7aw186yJU54NFz33CUHUdy7Y5viMzJDoNjaGapG894hz65Sc/tR6MdBi+n8UWw6SOYJbd4yLKfZNeB5BQBdpwd+5F+TzLmuTyuEcZgs2WIHN4EVMxuPnmUwHa75bhpcHeqK1g/MNmuwGhGMtKMnjBh6u5MAfSjEOP4eweATyoDNRvzd1G/ybpLb9kb5CQyx89giFRXr5MHTObsebyTYFrMhegL4yZ245keApvuxh97MMZ93vvri7aXm/X7Xx7F6tUXt+HoD0dh0Dmw4OtdTevw3uyB37jbLAjIWrEqr6mIyhEV7hcNUxTlSwszJcIipxW/uPhOSxqdatc2vjmvWlRXaIfNku8C1mTs8PmIXLayIrgmWBvc0FbTVtFhYgqujiVh6viaCFW9rq60ZvkRn9ORFykw0xOMvqcdjWa5DZytcQMBj1EXi+KOQRzxwhzFHcVb9Af6jZ0E33+Dto2HbWgVBqJVsKUXbfkVfniBPcYyPVj3wpQ+M24F9hYPPp6m+w+hQnY8HEbWRsKFI1AeDIY8jtJj/mgNh3tJq7A7W6+2XW6/3HSr+ueqW1cMWvo1EHfeB/2xv+TA+w0fXmPkSf6dP3ADE/87XOTessz+SZpC7iUNAwg0gm5KaoqvxWRfATKUQ/r573fLE+gCitdjWAEz2fHSq/bcRbSMZAakdRTJRfL8zLLUEqHSeJxmBvnuo7fbXb1KL5u8eoOdKkmbokmh+kdh/DJFp1eRDOU20hSpNBm3v1s1TCZzfmbRJIKhN1TBJJKbjQazaAK+ZlENE8hcfG0iwawdXQUTSWM6SmTRb+9bScZ1AKzA7T4i8APcIJ1N03msaDed2TkCjTNHK9rwvnEWl8SqNeoyTY3D4LF0BAVtQ3F2HYh2Gmp60/UdL9/rv8OWMRjI69gH7sAdvBl74RjO13AYe+EpaC9a7gLLjV/jDvU1eOqRJ+yF2XqSae6v0rJGgkRTUtCkrRMEreFdW4rjW3+ph+G5wKNuo7lEdGxGUGpqbm6KQL21ZFvRDupF0fGy1/aGdBINNG5m54HddeKl+TxgrhNWC2AatOmv/HEZa88FOC0WhvATYYHhNNsfTG7M9M/2zGlGpG2ERJJq0s1yTaETOClhVg1QOgoGkLNjJibPTaegHoaQj9G294iEfDSwpKzlSGPTRikiutwPHa5tqm3voHSmb4yZkhSp01cX9mxet2HHHrvNh7dfSminQMW5EWgImssa2cscS6AscyP/CsfH3Wjo04oHVbcj+/xvqx7P+a3+2dJeYbNN31s3IBLeJ8LA9W8PgflNyU/Y2b4KEPL5Mh6fZ+bKrK/v4WoMZ9n+fWR8empWbGbzVNsoqSTVFCYk1+Q7HS/7qepIBfWQrFlxaO21VeXVzQcqyxe2Lbsdfa5c/kt7bTmlzJEVSLHylyXLBSvPxUZ4B0TE2mWWpHVlHcAkhhtHIJVxHFtG4BLKp9fPCUyJEEanUTCWO8OisedhLIF2m6Ox50xv9w47ovcQyHKrHLWY2oilhVi+iMIEU7EL4fPWzSslRRIsNO0lGaJIwaR13025jQiCm+yIUW3sWF44Go62wIhP339ys/Zn7rXftz8zZ58ATZ8JUwhGiM8m7c/JNr2jnQrTCP9NKwOXJxTHd6xRRvTobh9vO1u5++zWA+HKqorGsnYv9faqSEwrnZ6i+YTpiQW5JTn5Apj0wGTyY2lermR/UY6EghGwBQ03ZaKCNGXyBRB3nxFoHbJm59Vj1z92PG8aCmJzU/Yn5CRRPqZJr4d6eZG5ov1atb1V6itYqB9f2fKs9dmBtqPS9j6bc2A+BqpQOZRPA17bHy/A/O2f/OOT+Twpc1xj2GrQsSXGd/Tktch/HPhvRpuNA2A6sW7m7HlrAigIQqfQBzA/fs8HeL2kJrLMTxVz2oGW0l3rTm254l5cVX1QU0Mxi1d9eWrpue3/omAuZ4F8jkJUH4GeID2bURPfmOxguZ2W7qqSayXFIsp7EgnnQcCuKk/1jfdKCrQD+i05Gjmw5yOU1comSbWdSGSBeKPJfr5p/G1VH6oiQpGQhVt9CLMXW+daDAQOgytpFG5u2jA6ESxFv7OzweweYVVRJ3pw4F7nwyuPu2539drcBcsPMHAJWPwKFvOA+GAarqPgm/kyKQo4zY1ijZ/BwHb4BtMg0R4MUoNIRCCWRd90mlRxgAjNMUffHMD7xmwDw36kwJLDbVLgC2rAqGuBtBitukyvUTG9Gd+V4AibelnEgQL1k57R6d9nCSp2l2wwRWd8rmsp/+MTBAxCI1nk0gUuRA7ucWhMl0kdrdHDxqdXX4GTfsYrG/i86S6wrWBxFAYAi1nWC1PMO/TAS0M4m1uQpyzoov4TMWIKys/2z/LL2GmHBC4wiEiev2Pi1wsbousiKmMe3j0Lg0v+oO4TKUiQtwuRGSXbVXukux4WdyqqftZ2a37JhQ0UHEDpdx0JprcHJgBLovRXrFEAA44B6w0Uxyf7O4wz+hfSVtVPT97y1Rf2HX3Rdj9Sv8tkV+Q9GHgIeN8CD7wr95s+NJP8kmv8EWNNMyGWXONWGTCCf/iFjN+1ZtVyT4qpe8wtQRf6rYB8eI9kfnvpBQPfkiXR8nhJkrjAFu0H3mFIJNOyE7Pjs9TBFZ7FAT/Lu0uq71BlF0XwOWyzR4+IIpVMJdFSTMljUMIHAj8Fkf0bWKS45zDoHL2ZaKmoqNDpKD0R775ru4dvaURZdElEjbqmRV2vC60KbIlQ67TlmvpNFbsb0rUUBgQsdmSZ+70kAnAmcJ9KSrRft29xmrtg705hTFIGxTReMziYo8Q2SCTQzH92jDrUzs4mGNVjeHOPtOrshfmvzr/ovHew1wYWAjkL842DbZdg0GasxKY5Ch0NvtwF1jiykxtJ3DM3jjyIt0YFNpV+DOHME9fV852XLgxsDK+IrgwoyBfl5+WaBkSQh+EW2bhRHagKht3NOhiQDY8oYwGhLinRlpRRzAshNxT6CeTWv4RNJM6d2VK2rjOpzE4iwUWCUEfmjCu4E4XIPWIrGpxAoS9BwcZ6Ld20Zo8iSZuoTaSQxU2iSFook9rLhdIwQRAhK2zQVpRh/EHz2bLipobyGl1UbWBdOGXlMOg0zX3uYBlKQz8uDlAGMdvl++PqNi9daUN9S8PO9mUntzZQyBmdZ3u2dW9o8G5oa2nRlXh2rTy7s4a6hRrZoFkLkcvqmS8X26ZLJftEwyQFUrk0u2hfkVPb7UP6hseUHisd9O4ByTx2NU41rU8AnfCOwKX4uJhmvhGaVhTEFT2vr7f46PP9vdtetN6T9C7rNQU9ml1+0wUYMsAcNtVLgZqJzbDoT/5SmvELhTMwm10I0ssESudIzJnMyIzJ3sh59iStt2pH0R6lUlEmVVLoBpg9vez+Bg6S0lRtjDxOlG/LSD9HRWDRDlPJMveinTJMfhZ3iX/jhthjHJIrZWqFhmLM60AO740+6P01wn+nx84doZRpjuZJ6CtSeVB+XnaVgom9BOa/HIWiWSRsBSE2ASRsx1umhU0z3mPRTKJGp6qT1yvDawLrws5dsf3LiU6PTktMzaDQNChk0z1DNvgF6mIqIlUJ1LLHhFTyqdFSpeGCZUStVq1UF1NWB3rBDYthnb6tN6jLBoY+CQJLITB1QOKKGQAb6jsdZ+F6+Ws9nx3L3F4C5wzzWYblfRxMoyEuBGMjhA96Aj1Es1nV9xo0sdC5SV4prpFm98XB1LhbFBDqfsY0DxE3pY5FyRiHx7ZCMomLktwGyQTq7WUZZ2f0jsRi7TqxffPq7TtjtLFVgaXBVCaqArINJhJlm/+uxfkH5Hc41lSLMom81FSLYynMDnFj96xH1v3fsyjmCSGWiGQSe3maLFKwiCiWlmvKS6mXhKkq/MMqo6oi5ImlGl2Vskn+n0rbUO/XLtTgHm16RfnCga7/Tx1aifpuq5qfNN1sudF8s+2lvMUGpjg6w6B8ILkeuqBIBJY7sS44vozPm8rnZTAOGYYt3ELWOK2Fm4YFlHFaM94yhHXMTbYN8l6iPJIxs5b3u9PjCWbA1C1oDD52lht+p0fhXzlvQfkTId+HZNZjWYJ6HhMrtsz2Wh5GMW+WaUPUYTqP+pIKpUpGoSgY1M2xZMMORbQK81OHn6WHwMP+lTGHVCulqx0phm/OOUEPVr/LkJXxGLuK0JYXa2XKzZrVpbvK8nMLC/LzKIxFMbnR0fbbs7wTkwQx0SnCAGw0RbCNDQ7dHuwRWx6tjZakUIt6CInEwWIWLY4Q/ECUq9RFGhkF9tjVlSrqK2pq6yPbw1piKYaYGsQdw06pzeSUTBb14ijuZ3P0JbifOQM1/E/4AUgXTJh3ynRAmd4afajhm7kxfSKQGjax78m/XGnmtajCR72n2E+rNP5OM31ugY0W3EbTYNc0gvng1gppJqtJa4M0Ar3FGIhN5kPWDSJw05Kliz3L46vDy4MolAPkUVhAVm5R75QHw7SGklvZ3BcUhn+ZWqyUYov5IIJSk8V8qEGOJouJfYJLWPAfi9lDyGXlZSVqbDFpnn7rAsIqoyvDFYk6bXX1PxYTWlKqKS+rxD0tNTQ5ISyJsjreB0PU+frlLzC86Ffda+s1cPQFIJwxqszpwKgyFZe2+DqPP2qZkDF35UGnYaLxEj3VxOVGCXkOlINpmmaeDn1NhKZuSvbu/xd9Wv24/oYDsYUWx5zzvR16zIHcTYOzabQfr4xgbtkKY15fJ9XxujCtbwF2fyogOuErcm+OMCclq9xT46H0/78lv0YUq4vU8mKMLizP1FmMa9G780Sg3w7v9QEUF+YIPfjBzjwUjSpN6xPzQmAeYYrvqiZM6QGD5uHTzrxgmGdY6FhDMIMseFxmLouCWyHYhEjBbXjLXKKFacarbAKhUitUKl2kZmtnmo765FLsZWm5AYWYGRC5yfuTkuzXZC5O8RTsS9ybkpFGIUfIYYWr/bYFh5XE62KlaZS7qUFEGKeK0mQRgiWEVqWUq+QU0GghKy/SVihq5TGqcF00ZdXVu6n32KP9L8Mepr7w/TX9XmhvUG9Yi839dxscLO7RGz60w8BRH47frtAUgPl0GMD37xDzZUtH8XnmS5gBtTxuniGLNSroOePvIJZg/Pk9v29BApQJAnf07Xj4FpnGoU+AGb1oxjEY2UdIMzQxZcEUhl8hbwlqMDGYGWTq3qgMv8zy3dptsmDc83gDLqsOqct+Lr0q+iUfyrASJiQqqVyCva65awX4Y8Qfjt6fI0J3+e/eGkQxtLkQ4+zIbiyJs3lPgL3bS6C1WPPPO2Li6zbCSeghu/tSCwHjF7G7LrUSjIXrKCzmMf9b1AqLTNW/qB1vGR1vyT7jXXz2sYnMeBCMNc+tVC1XKlXUDSJrT8T6cJyYK49Sptb4qRJUGlVNUZU8qtRXmUAxIp6NSqMrV5SG10eXxzRQFVfIvBX7JqetonBBqaz4fclp8ZTV/lflL2HAi7abir55N5teaDv2tNm8AmIDmEfdq3+xFnglj1Y1XQdy5LtTwON/qBTyB5p78nlLnJnOhZ5cvkHNMp1nPCtImRg66VgBhsDO0Z7L0VCSOTjaU0tKpYUOg6fSf59e9d2k26iYZA4v9BwzqcNoC8SPcJRoDK8NrY6E4fBNC0zNgh7qGJG/Kc/D037G3h/2LhekTPCOXLC3eKdqu8SLgnlN9ec5nv2VnPvZbwT4QTrsLHPLckvL7StyKnKqBUq4bxpxNFwqWi6akb3VDlmOI5jDmz1hMKbXOyLRiG/QEEqFoI0sFqrSlKlHfym5UXiHqsfAscwT8ckNisiXMFDe/lAt8FVEFIUpKffMiLi4YSmpkiKnpzD1BWkqyAgovvOCQKtN0mBoEwwl0FhzNLTFtDMR77ThHaZzgyeaiOzYjJ1C77gdmPGT/4et94CL4gj/xg+8211WQpS9NQccJ/ZeYi9JxN67RmNFEQHpvcvRFJRync7d0XsTBBUVu8bYe0wMsaAiSGJ77jKHeWdJ8vu97//z1w+3s2VmZ2efeZ7vd/aZZ6wM0d3J3bfFFhgEWiphw3thM9MCzYZnbI8F7Qez6Mw82cCn6TCn8udsjstvi9kesyGBgioQdpNMJET/waoKVCXqUipbzn0CVUmVfjLJOJ07stmCBs8Ya9PoWe5ZFNh0oaEt/ycKZhKxzkFzI5cWHzy2/0hs3i9l74sf72oQoSK0mlWjOGSBln69rsK/0q3Q48Wjk0AUdBVP6kRf/ro4q/jI8dJy9OVNJIAZ8eBIpWNUrOwR0ckSK7c3utfvXjU9KOme/qDpVW2DJycvMAIsztfmALkZqJinF14vBYuGq8JPgVKhhQVPaC5zZE7MkEKOkcdiZtXTSoNd0bl0g629R0JAnEsSJhxv8PN9GuMIA9Br9iyRsFW63t2lLLwoQB959GRGa1oHdQF9SXyvDsY9KaPsnlYsCKJh4iv8KvZIB0Nt26tppwm1QtazlA6TDJqIpuPGb5AeR3toVaw8SDJ88rfjH6FaRI/Hx0dKz6A3QJYalr8xLScgFK5i+R0qFfOP01bKzj+7urrcqo5Un+x8UMctF2IxBKsKM+AHQt+Xf2BYIHxbys21614CHz6wyOpPsCK6+MiqC2+B38XWkyq5yYyWDJ+LrOoJlUKuVHAxC4Ikw+auGXXRtB0sroDVVuAbVh/rIpi3pSfBj33wuRS36zhMM7ec+dzFhey0qDSkb8H33f55BT2RGIf82RSNLDstS0wjGpcWnCaZlhs4xmPc2vE2TPfE0ui6gKLg8uNF5zLrqGwiHEXNGeO49oh7XliBz9XWlvsFbWXzrn1z//vsEn1ZWe2spkHQNxFmUMo0jXqkfXSyV6rkGpHgG78vdOsbHxHz25Ksa8U/55yl8DO6VwmsvsdIcSUMXHbn6I2Ce+Vd1niX1r8aDy1ICX2bOpK5kQRBJ9gJT0nP2AvN+Uy1E4yGSFa61AlZeO6sjaqLqAkrPVHaobpCZcqw1bBVxitDZZLTaDK7qNgTpkF4RRYMr5E4Z/hkuemo7yJ8AhFjNz9IUT4QLEh5hkzd657Pfao1LHdiW9adGpa/tD7/WHFxBsVc9/T+8Ydft52gkhSKwwq7M1Un7hcP9MrdUepfQLlJo0NC7fZHqnXBA3Vl5eczmyiNXClXcB+rg5WSxQUJ3u7LQgJsQmqiGw5cxLipaxKh16dr0lVhRTvqvPQLV4q0+3XBZR4UU70GmRFJRUl5yQWUWjmC9kuVjFEf2pfsJNtmY1qBFdCIiHl7vpOUSpsCa0Oo2gtFr4Bni3kFU+0GvxOK6eUT6zdRzGmHYH+/4F2+FMxBp9FyKCejD8QfiDuYHp8Rkx21aLOoyL1+S55fVnprvS49Lj0mM7j4SHFpaVVdtVd5UGUkrobUdA70LLTc40KhnnYAJ+TCoj5HoQ9hteBPGFsiAxuXW0cflt0u7PrpqPWFu0VAPHqTCBQiny6CNXPbpO9HdR+HL4TXf+QJM9bwhLwF+G8u/nN0ZFrX8AyrstkFZRGwFL6s1HfkS/w0rnluempNQGLcVLvvpcnFA4FHyjWpWKjTpXI/yWQC+vuw+n3FO7N8tJoyXXFuWI1XY3g+ZQo3zGYZcynvQFp86v7kuSrR5MRJIXMlhQcbY0rj0m/KXyVepBhzJ2maTJaWIqN6FgJhHEhWDdGmZ6ky5DaxiO/9vdum2oDiwPyQK50ZH1K5UYm9hHxq5uzCeRQjonnREfsjIyMomIK8UPjTI50Y6pg7xsVFRIfvL4+s2Kf1L8mvrs4pofaU17rW2KWmHU5OG9ig1l3S1XkWRmkDqinPuCj/SLu4WJU+dqCuMu94yW0sHpgp2CoSFJFyybdV8Xtjdku9bQzV9rE1CccPNlHwTdd84nSzgOmzy9GnzF8XqF27W5QeVuSp86McCV1ybnKxRK5MU6TZKuJlYWmSiWoB6oNaydTdKS7JrjFFEZVRpTtDRdCnZys9Cn6zh/PoLAtrbqM1BPdEQCA/dsfRZgLFoABWuiRoWcCOgriK6CNhufXZJ9TXKaxOsM5XJigjUyVgCmDLXZoWF+7Q5+Zr63Q+x9xO72qirJxgKiI7C152va57UPdg4d+8XVLe339XSXmdB18X1ls/BAz3+Ls7jrxcAOb5Z3Ydvwa8IWB2DRhh5O1WIW8slgVzByGPJ2O25bcaFcYCNj+4YrveOzezVp+TGVAVWOBRQTFmPMcpaCJ7qDm5KaWIypaJ+4porJWGaAS4tZL2Hl6dPBcJDohGkcy6sQ5gIVegSTpkXTLZxtPpB6d5LlQx+nyGvLXt1E+Zt1Lu2BwhmIkCHiLIDZkhHYckbQW1D3QD3TICNb6Z1I64kKhIO2mcQjnwCVDY9vaLlX4Heb++nkkYFtoXkhqFkkMXIwmGp+AtRyT
[truncated: 2,596,865 more chars]
