# Supplementary material for: Interactive Case-Based Childhood Adversity and Trauma-Informed Care Electronic Modules for Pediatric Primary Care
Source: MedEdPORTAL. 2020 Oct 12;16:10990. doi: 10.15766/mep_2374-8265.10990 (PMC7549390; doi:10.15766/mep_2374-8265.10990)
Supplement: Supplementary file 1 — CA-TIC Premodule folderCA-TIC Module 1 folderCA-TIC Module 2 folderCA-TIC Module 3 folderImage Citations.docxCA-TIC Evaluation.docx [file mep_2374-8265.10990-s001.zip › C. CA-TIC Module 2/html5/data/js/5av6o6ry3gH.js]

window.globalProvideData('slide', '{"title":"Resilience 3","trackViews":true,"showMenuResultIcon":false,"viewGroupId":"","historyGroupId":"","videoZoom":"","scrolling":false,"transition":"tween","slideLock":false,"navIndex":-1,"globalAudioId":"","thumbnailid":"","slideNumberInScene":5,"includeInSlideCounts":true,"presenterRef":{"id":"none"},"showAnimationId":"6Suj38NkQeb","lmsId":"Slide5","width":1024,"height":640,"resume":false,"background":{"type":"fill","fill":{"type":"linear","rotation":90,"colors":[{"kind":"color","rgb":"0xFFFFFF","alpha":100,"stop":0}]}},"id":"5av6o6ry3gH","actionGroups":{"ActGrpOnNextButtonClick":{"kind":"actiongroup","actions":[{"kind":"gotoplay","window":"_current","wndtype":"normal","objRef":{"type":"string","value":"_player.5ghF2mIRRsQ.5gMAxoIrPMJ"}}]},"ActGrpOnPrevButtonClick":{"kind":"actiongroup","actions":[{"kind":"history_prev"}]},"NavigationRestrictionNextSlide_5av6o6ry3gH":{"kind":"actiongroup","actions":[{"kind":"exe_actiongroup","id":"ActGrpOnNextButtonClick"}]},"NavigationRestrictionPreviousSlide_5av6o6ry3gH":{"kind":"actiongroup","actions":[{"kind":"exe_actiongroup","id":"ActGrpOnPrevButtonClick"}]}},"events":[{"kind":"onbeforeslidein","actions":[{"kind":"if_action","condition":{"statement":{"kind":"compare","operator":"eq","valuea":"$WindowId","typea":"property","valueb":"_frame","typeb":"string"}},"thenActions":[{"kind":"set_frame_layout","name":"pxabnsnfns10111000101"}],"elseActions":[{"kind":"set_window_control_layout","name":"pxabnsnfns10111000101"}]}]},{"kind":"onnextslide","actions":[{"kind":"exe_actiongroup","id":"NavigationRestrictionNextSlide_5av6o6ry3gH"}]},{"kind":"onprevslide","actions":[{"kind":"exe_actiongroup","id":"NavigationRestrictionPreviousSlide_5av6o6ry3gH"}]},{"kind":"ontransitionin","actions":[{"kind":"if_action","condition":{"statement":{"kind":"and","statements":[{"kind":"compare","operator":"eq","valuea":"_player.#TimelineCompleted_5av6o6ry3gH","typea":"var","valueb":false,"typeb":"boolean"}]}},"thenActions":[{"kind":"enable_window_control","name":"next","enable":false},{"kind":"enable_window_control","name":"swiperight","enable":false}]},{"kind":"adjustvar","variable":"_player.LastSlideViewed_6mMJGR0azTl","operator":"set","value":{"type":"string","value":"_player."}},{"kind":"adjustvar","variable":"_player.LastSlideViewed_6mMJGR0azTl","operator":"add","value":{"type":"property","value":"$AbsoluteId"}}]},{"kind":"ontimelinecomplete","actions":[{"kind":"adjustvar","variable":"_player.TimelineCompleted_5av6o6ry3gH","operator":"set","value":{"type":"boolean","value":true}},{"kind":"enable_window_control","name":"next","enable":true},{"kind":"enable_window_control","name":"swiperight","enable":true}]}],"slideLayers":[{"audiolib":[{"kind":"audio","assetId":18,"id":"5ZQXbvcRHqa"}],"enableSeek":true,"enableReplay":true,"timeline":{"duration":40462,"events":[{"kind":"ontimelinetick","time":0,"actions":[{"kind":"show","transition":"appear","objRef":{"type":"string","value":"69yvDQxdBzm"}},{"kind":"show","transition":"custom","animationId":"Entrance","reverse":false,"objRef":{"type":"string","value":"5rgjWouBqc8"}},{"kind":"show","transition":"appear","objRef":{"type":"string","value":"5xkXjZ8IidU"}},{"kind":"media_seek","position":0,"objRef":{"type":"string","value":"5ZQXbvcRHqa"}},{"kind":"media_play","objRef":{"type":"string","value":"5ZQXbvcRHqa"}},{"kind":"set_volume","volume":75,"objRef":{"type":"string","value":"5ZQXbvcRHqa"}},{"kind":"show","transition":"appear","objRef":{"type":"string","value":"6cC3PCB6dUg"}}]},{"kind":"ontimelinetick","time":1000,"actions":[{"kind":"show","transition":"custom","animationId":"Entrance","reverse":false,"objRef":{"type":"string","value":"5rxIcPxfYyo"}}]},{"kind":"ontimelinetick","time":2000,"actions":[{"kind":"show","transition":"custom","animationId":"Entrance","reverse":false,"objRef":{"type":"string","value":"5furc6gaDrd"}}]},{"kind":"ontimelinetick","time":3000,"actions":[{"kind":"show","transition":"custom","animationId":"Entrance","reverse":false,"objRef":{"type":"string","value":"6UX88LJ1GW2"}}]},{"kind":"ontimelinetick","time":23250,"actions":[{"kind":"show","transition":"custom","animationId":"Entrance","reverse":false,"objRef":{"type":"string","value":"6kviTcf4NeE"}}]},{"kind":"ontimelinetick","time":25750,"actions":[{"kind":"show","transition":"custom","animationId":"Entrance","reverse":false,"objRef":{"type":"string","value":"65TnZVZlTH2"}}]},{"kind":"ontimelinetick","time":29750,"actions":[{"kind":"show","transition":"custom","animationId":"Entrance","reverse":false,"objRef":{"type":"string","value":"5qwlzul5LGZ"}}]},{"kind":"ontimelinetick","time":36250,"actions":[{"kind":"show","transition":"custom","animationId":"Entrance","reverse":false,"objRef":{"type":"string","value":"5iL7OhkflUk"}}]}]},"objects":[{"kind":"vectorshape","rotation":0,"accType":"image","cliptobounds":false,"defaultAction":"","imagelib":[{"kind":"imagedata","assetId":0,"id":"01","url":"story_content/6A0Y3Bi3Imx_DX2048_DY2048.swf","type":"normal","altText":"Trauma Informed Care_Mod2_Body.png","width":1024,"height":640,"mobiledx":0,"mobiledy":0}],"shapemaskId":"","xPos":0,"yPos":0,"tabIndex":0,"tabEnabled":true,"xOffset":0,"yOffset":0,"rotateXPos":512,"rotateYPos":320,"scaleX":100,"scaleY":100,"alpha":100,"depth":1,"scrolling":false,"shuffleLock":false,"data":{"hotlinkId":"","accState":0,"vectorData":{"left":0,"top":0,"right":1024,"bottom":640,"altText":"Trauma Informed Care_Mod2_Body.png","pngfb":false,"pr":{"l":"Lib","i":0}},"html5data":{"xPos":0,"yPos":0,"width":1024,"height":640,"strokewidth":0}},"width":1024,"height":640,"resume":false,"useHandCursor":true,"id":"6cC3PCB6dUg"},{"kind":"vectorshape","rotation":0,"accType":"text","cliptobounds":false,"defaultAction":"","textLib":[{"kind":"textdata","uniqueId":"69yvDQxdBzm_-1096220239","id":"01","linkId":"txt__default_69yvDQxdBzm","type":"vectortext","xPos":0,"yPos":0,"width":0,"height":0,"shadowIndex":-1,"vectortext":{"left":0,"top":0,"right":179,"bottom":49,"pngfb":false,"pr":{"l":"Lib","i":31}}}],"shapemaskId":"","xPos":21,"yPos":13,"tabIndex":1,"tabEnabled":true,"xOffset":0,"yOffset":0,"rotateXPos":493,"rotateYPos":27,"scaleX":100,"scaleY":100,"alpha":100,"depth":2,"scrolling":true,"shuffleLock":false,"data":{"hotlinkId":"","accState":0,"vectorData":{"left":0,"top":0,"right":986,"bottom":54,"altText":"Resilience","pngfb":false,"pr":{"l":"Lib","i":5}},"html5data":{"xPos":0,"yPos":0,"width":986,"height":54,"strokewidth":0}},"width":986,"height":54,"resume":false,"useHandCursor":true,"id":"69yvDQxdBzm"},{"kind":"vectorshape","rotation":0,"accType":"image","cliptobounds":false,"defaultAction":"","imagelib":[{"kind":"imagedata","assetId":14,"id":"01","url":"story_content/6hjssKDd0Oi_DX444_DY444.swf","type":"normal","altText":"pic 4.png","width":262,"height":263,"mobiledx":0,"mobiledy":0}],"shapemaskId":"","xPos":534,"yPos":365,"tabIndex":7,"tabEnabled":true,"xOffset":0,"yOffset":0,"rotateXPos":110.5,"rotateYPos":111,"scaleX":100,"scaleY":100,"alpha":100,"depth":3,"scrolling":true,"shuffleLock":false,"data":{"hotlinkId":"","accState":0,"vectorData":{"left":-5,"top":-5,"right":224,"bottom":225,"altText":"pic 4.png","pngfb":false,"pr":{"l":"Lib","i":32}},"html5data":{"xPos":-2,"yPos":-2,"width":223,"height":224,"strokewidth":3}},"animations":[{"kind":"animation","id":"Entrance","duration":750,"hidetextatstart":true,"animateshapewithtext":false,"tweens":[{"kind":"tween","time":0,"duration":750,"position":{"relativerotation":false,"relativestartpoint":false,"path":[{"kind":"segment","type":"line","anchora":{"x":"$RawXPos","y":"$RawYPos","dx":"0","dy":"280"},"anchorb":{"x":"$RawXPos","y":"$RawYPos","dx":"0","dy":"0"}}],"duration":750,"easing":"cubic","easingdir":"easeout"}}]}],"width":221,"height":222,"resume":false,"useHandCursor":true,"id":"6UX88LJ1GW2"},{"kind":"vectorshape","rotation":0,"accType":"image","cliptobounds":false,"defaultAction":"","imagelib":[{"kind":"imagedata","assetId":15,"id":"01","url":"story_content/5wlHrg7QU5g_DX482_DY482.jpg","type":"normal","altText":"thinking-3484737_1920.jpg","width":482,"height":318,"mobiledx":0,"mobiledy":0}],"shapemaskId":"","xPos":268,"yPos":428,"tabIndex":8,"tabEnabled":true,"xOffset":0,"yOffset":0,"rotateXPos":120.5,"rotateYPos":79.5,"scaleX":100,"scaleY":100,"alpha":100,"depth":4,"scrolling":true,"shuffleLock":false,"data":{"hotlinkId":"","accState":0,"vectorData":{"left":-5,"top":-5,"right":244,"bottom":162,"altText":"thinking-3484737_1920.jpg","pngfb":false,"pr":{"l":"Lib","i":33}},"html5data":{"xPos":-2,"yPos":-2,"width":243,"height":161,"strokewidth":3}},"animations":[{"kind":"animation","id":"Entrance","duration":750,"hidetextatstart":true,"animateshapewithtext":false,"tweens":[{"kind":"tween","time":0,"duration":750,"position":{"relativerotation":false,"relativestartpoint":false,"path":[{"kind":"segment","type":"line","anchora":{"x":"$RawXPos","y":"$RawYPos","dx":"-514","dy":"0"},"anchorb":{"x":"$RawXPos","y":"$RawYPos","dx":"0","dy":"0"}}],"duration":750,"easing":"cubic","easingdir":"easeout"}}]}],"width":241,"height":159,"resume":false,"useHandCursor":true,"id":"5furc6gaDrd"},{"kind":"vectorshape","rotation":0,"accType":"image","cliptobounds":false,"defaultAction":"","imagelib":[{"kind":"imagedata","assetId":16,"id":"01","url":"story_content/6LW2MZSumxi_DX562_DY562.jpg","type":"normal","altText":"kid-388527_1920.jpg","width":562,"height":375,"mobiledx":0,"mobiledy":0}],"shapemaskId":"","xPos":685,"yPos":87,"tabIndex":3,"tabEnabled":true,"xOffset":0,"yOffset":0,"rotateXPos":140.5,"rotateYPos":93.5,"scaleX":100,"scaleY":100,"alpha":100,"depth":5,"scrolling":true,"shuffleLock":false,"data":{"hotlinkId":"","accState":0,"vectorData":{"left":-5,"top":-5,"right":284,"bottom":190,"altText":"kid-388527_1920.jpg","pngfb":false,"pr":{"l":"Lib","i":34}},"html5data":{"xPos":-2,"yPos":-2,"width":283,"height":189,"strokewidth":3}},"animations":[{"kind":"animation","id":"Entrance","duration":750,"hidetextatstart":true,"animateshapewithtext":false,"tweens":[{"kind":"tween","time":0,"duration":750,"position":{"relativerotation":false,"relativestartpoint":false,"path":[{"kind":"segment","type":"line","anchora":{"x":"$RawXPos","y":"$RawYPos","dx":"344","dy":"0"},"anchorb":{"x":"$RawXPos","y":"$RawYPos","dx":"0","dy":"0"}}],"duration":750,"easing":"cubic","easingdir":"easeout"}}]}],"width":281,"height":187,"resume":false,"useHandCursor":true,"id":"5rxIcPxfYyo"},{"kind":"vectorshape","rotation":0,"accType":"image","cliptobounds":false,"defaultAction":"","imagelib":[{"kind":"imagedata","assetId":17,"id":"01","url":"story_content/6SGXMJAeWRp_DX712_DY712.swf","type":"normal","altText":"pic 1.png","width":363,"height":242,"mobiledx":0,"mobiledy":0}],"shapemaskId":"","xPos":64,"yPos":87,"tabIndex":2,"tabEnabled":true,"xOffset":0,"yOffset":0,"rotateXPos":178,"rotateYPos":118.5,"scaleX":100,"scaleY":100,"alpha":100,"depth":6,"scrolling":true,"shuffleLock":false,"data":{"hotlinkId":"","accState":0,"vectorData":{"left":-5,"top":-5,"right":359,"bottom":240,"altText":"pic 1.png","pngfb":false,"pr":{"l":"Lib","i":35}},"html5data":{"xPos":-2,"yPos":-2,"width":358,"height":239,"strokewidth":3}},"animations":[{"kind":"animation","id":"Entrance","duration":750,"hidetextatstart":true,"animateshapewithtext":false,"tweens":[{"kind":"tween","time":0,"duration":750,"position":{"relativerotation":false,"relativestartpoint":false,"path":[{"kind":"segment","type":"line","anchora":{"x":"$RawXPos","y":"$RawYPos","dx":"0","dy":"-329"},"anchorb":{"x":"$RawXPos","y":"$RawYPos","dx":"0","dy":"0"}}],"duration":750,"easing":"cubic","easingdir":"easeout"}}]}],"width":356,"height":237,"resume":false,"useHandCursor":true,"id":"5rgjWouBqc8"},{"kind":"vectorshape","rotation":0,"accType":"text","cliptobounds":false,"defaultAction":"","textLib":[{"kind":"textdata","uniqueId":"6kviTcf4NeE_-1413699615","id":"01","linkId":"txt__default_6kviTcf4NeE","type":"vectortext","xPos":0,"yPos":0,"width":0,"height":0,"shadowIndex":-1,"vectortext":{"left":0,"top":0,"right":181,"bottom":69,"pngfb":false,"pr":{"l":"Lib","i":37}}}],"shapemaskId":"","xPos":57,"yPos":332,"tabIndex":6,"tabEnabled":true,"xOffset":0,"yOffset":0,"rotateXPos":102,"rotateYPos":37,"scaleX":100,"scaleY":100,"alpha":100,"depth":7,"scrolling":true,"shuffleLock":false,"data":{"hotlinkId":"","accState":0,"vectorData":{"left":0,"top":0,"right":204,"bottom":74,"altText":"Adult – Child Relationships","pngfb":false,"pr":{"l":"Lib","i":36}},"html5data":{"xPos":0,"yPos":0,"width":204,"height":74,"strokewidth":0}},"animations":[{"kind":"animation","id":"Entrance","duration":750,"hidetextatstart":true,"animateshapewithtext":false,"tweens":[{"kind":"tween","time":0,"duration":750,"mask":{"type":"wipe","settings":[{"kind":"setting","name":"direction","value":"fromleft"}],"duration":750,"easing":"linear","easingdir":"easeinout"}}]}],"width":204,"height":74,"resume":false,"useHandCursor":true,"id":"6kviTcf4NeE"},{"kind":"vectorshape","rotation":0,"accType":"text","cliptobounds":false,"defaultAction":"","textLib":[{"kind":"textdata","uniqueId":"5xkXjZ8IidU_846148859","id":"01","linkId":"txt__default_5xkXjZ8IidU","type":"vectortext","xPos":0,"yPos":0,"width":0,"height":0,"shadowIndex":-1,"vectortext":{"left":0,"top":0,"right":264,"bottom":65,"pngfb":false,"pr":{"l":"Lib","i":39}}}],"shapemaskId":"","xPos":387,"yPos":295,"tabIndex":5,"tabEnabled":true,"xOffset":0,"yOffset":0,"rotateXPos":154.5,"rotateYPos":34.5,"scaleX":100,"scaleY":100,"alpha":100,"depth":8,"scrolling":true,"shuffleLock":false,"data":{"hotlinkId":"","accState":0,"vectorData":{"left":-2,"top":-2,"right":312,"bottom":72,"altText":"Resilience","pngfb":false,"pr":{"l":"Lib","i":38}},"html5data":{"xPos":0,"yPos":0,"width":310,"height":70,"strokewidth":4}},"width":310,"height":70,"resume":false,"useHandCursor":true,"id":"5xkXjZ8IidU"},{"kind":"vectorshape","rotation":0,"accType":"text","cliptobounds":false,"defaultAction":"","textLib":[{"kind":"textdata","uniqueId":"65TnZVZlTH2_-1830914052","id":"01","linkId":"txt__default_65TnZVZlTH2","type":"vectortext","xPos":0,"yPos":0,"width":0,"height":0,"shadowIndex":-1,"vectortext":{"left":0,"top":0,"right":175,"bottom":37,"pngfb":false,"pr":{"l":"Lib","i":41}}}],"shapemaskId":"","xPos":496,"yPos":158,"tabIndex":4,"tabEnabled":true,"xOffset":0,"yOffset":0,"rotateXPos":160.5,"rotateYPos":21,"scaleX":100,"scaleY":100,"alpha":100,"depth":9,"scrolling":true,"shuffleLock":false,"data":{"hotlinkId":"","accState":0,"vectorData":{"left":0,"top":0,"right":321,"bottom":42,"altText":"Self- Efficacy","pngfb":false,"pr":{"l":"Lib","i":40}},"html5data":{"xPos":0,"yPos":0,"width":321,"height":42,"strokewidth":0}},"animations":[{"kind":"animation","id":"Entrance","duration":750,"hidetextatstart":true,"animateshapewithtext":false,"tweens":[{"kind":"tween","time":0,"duration":750,"mask":{"type":"wipe","settings":[{"kind":"setting","name":"direction","value":"fromleft"}],"duration":750,"easing":"linear","easingdir":"easeinout"}}]}],"width":321,"height":42,"resume":false,"useHandCursor":true,"id":"65TnZVZlTH2"},{"kind":"vectorshape","rotation":0,"accType":"text","cliptobounds":false,"defaultAction":"","textLib":[{"kind":"textdata","uniqueId":"5qwlzul5LGZ_1384149671","id":"01","linkId":"txt__default_5qwlzul5LGZ","type":"vectortext","xPos":0,"yPos":0,"width":0,"height":0,"shadowIndex":-1,"vectortext":{"left":0,"top":0,"right":199,"bottom":69,"pngfb":false,"pr":{"l":"Lib","i":43}}}],"shapemaskId":"","xPos":57,"yPos":473,"tabIndex":10,"tabEnabled":true,"xOffset":0,"yOffset":0,"rotateXPos":136,"rotateYPos":37,"scaleX":100,"scaleY":100,"alpha":100,"depth":10,"scrolling":true,"shuffleLock":false,"data":{"hotlinkId":"","accState":0,"vectorData":{"left":0,"top":0,"right":272,"bottom":74,"altText":"Strengthen Adaptive Skills","pngfb":false,"pr":{"l":"Lib","i":42}},"html5data":{"xPos":0,"yPos":0,"width":272,"height":74,"strokewidth":0}},"animations":[{"kind":"animation","id":"Entrance","duration":750,"hidetextatstart":true,"animateshapewithtext":false,"tweens":[{"kind":"tween","time":0,"duration":750,"mask":{"type":"wipe","settings":[{"kind":"setting","name":"direction","value":"fromleft"}],"duration":750,"easing":"linear","easingdir":"easeinout"}}]}],"width":272,"height":74,"resume":false,"useHandCursor":true,"id":"5qwlzul5LGZ"},{"kind":"vectorshape","rotation":0,"accType":"text","cliptobounds":false,"defaultAction":"","textLib":[{"kind":"textdata","uniqueId":"5iL7OhkflUk_369628401","id":"01","linkId":"txt__default_5iL7OhkflUk","type":"vectortext","xPos":0,"yPos":0,"width":0,"height":0,"shadowIndex":-1,"vectortext":{"left":0,"top":0,"right":295,"bottom":69,"pngfb":false,"pr":{"l":"Lib","i":45}}}],"shapemaskId":"","xPos":711,"yPos":441,"tabIndex":9,"tabEnabled":true,"xOffset":0,"yOffset":0,"rotateXPos":160.5,"rotateYPos":37,"scaleX":100,"scaleY":100,"alpha":100,"depth":11,"scrolling":true,"shuffleLock":false,"data":{"hotlinkId":"","accState":0,"vectorData":{"left":0,"top":0,"right":321,"bottom":74,"altText":"Mobilize Faith & Cultural Traditions","pngfb":false,"pr":{"l":"Lib","i":44}},"html5data":{"xPos":0,"yPos":0,"width":321,"height":74,"strokewidth":0}},"animations":[{"kind":"animation","id":"Entrance","duration":750,"hidetextatstart":true,"animateshapewithtext":false,"tweens":[{"kind":"tween","time":0,"duration":750,"mask":{"type":"wipe","settings":[{"kind":"setting","name":"direction","value":"fromleft"}],"duration":750,"easing":"linear","easingdir":"easeinout"}}]}],"width":321,"height":74,"resume":false,"useHandCursor":true,"id":"5iL7OhkflUk"}],"startTime":-1,"elapsedTimeMode":"normal","animations":[{"kind":"animation","id":"6Suj38NkQeb","duration":700,"hidetextatstart":true,"animateshapewithtext":false,"tweens":[{"kind":"tween","time":0,"duration":700,"alpha":{"path":[{"kind":"segment","start":"0","dstart":"0","end":"100","dend":"0"}],"duration":700,"easing":"linear","easingdir":"easein"}}]}],"useHandCursor":false,"resume":false,"kind":"slidelayer","isBaseLayer":true}]}');
