# Supplementary material for: Interactive Case-Based Childhood Adversity and Trauma-Informed Care Electronic Modules for Pediatric Primary Care
Source: MedEdPORTAL. 2020 Oct 12;16:10990. doi: 10.15766/mep_2374-8265.10990 (PMC7549390; doi:10.15766/mep_2374-8265.10990)
Supplement: Supplementary file 1 — CA-TIC Premodule folderCA-TIC Module 1 folderCA-TIC Module 2 folderCA-TIC Module 3 folderImage Citations.docxCA-TIC Evaluation.docx [file mep_2374-8265.10990-s001.zip › C. CA-TIC Module 2/html5/data/js/5gMAxoIrPMJ.js]

window.globalProvideData('slide', '{"title":"Resilience 4","trackViews":true,"showMenuResultIcon":false,"viewGroupId":"","historyGroupId":"","videoZoom":"","scrolling":false,"transition":"tween","slideLock":false,"navIndex":-1,"globalAudioId":"","thumbnailid":"","slideNumberInScene":6,"includeInSlideCounts":true,"presenterRef":{"id":"none"},"showAnimationId":"6KWDD931vrF","lmsId":"Slide6","width":1024,"height":640,"resume":false,"background":{"type":"fill","fill":{"type":"linear","rotation":90,"colors":[{"kind":"color","rgb":"0xFFFFFF","alpha":100,"stop":0}]}},"id":"5gMAxoIrPMJ","actionGroups":{"ActGrpOnNextButtonClick":{"kind":"actiongroup","actions":[{"kind":"gotoplay","window":"_current","wndtype":"normal","objRef":{"type":"string","value":"_player.5ghF2mIRRsQ.5tQXjuC5X9q"}}]},"ActGrpOnPrevButtonClick":{"kind":"actiongroup","actions":[{"kind":"history_prev"}]},"NavigationRestrictionNextSlide_5gMAxoIrPMJ":{"kind":"actiongroup","actions":[{"kind":"exe_actiongroup","id":"ActGrpOnNextButtonClick"}]},"NavigationRestrictionPreviousSlide_5gMAxoIrPMJ":{"kind":"actiongroup","actions":[{"kind":"exe_actiongroup","id":"ActGrpOnPrevButtonClick"}]}},"events":[{"kind":"onbeforeslidein","actions":[{"kind":"if_action","condition":{"statement":{"kind":"compare","operator":"eq","valuea":"$WindowId","typea":"property","valueb":"_frame","typeb":"string"}},"thenActions":[{"kind":"set_frame_layout","name":"pxabnsnfns10111000101"}],"elseActions":[{"kind":"set_window_control_layout","name":"pxabnsnfns10111000101"}]}]},{"kind":"onnextslide","actions":[{"kind":"exe_actiongroup","id":"NavigationRestrictionNextSlide_5gMAxoIrPMJ"}]},{"kind":"onprevslide","actions":[{"kind":"exe_actiongroup","id":"NavigationRestrictionPreviousSlide_5gMAxoIrPMJ"}]},{"kind":"ontransitionin","actions":[{"kind":"if_action","condition":{"statement":{"kind":"and","statements":[{"kind":"compare","operator":"eq","valuea":"_player.#TimelineCompleted_5gMAxoIrPMJ","typea":"var","valueb":false,"typeb":"boolean"}]}},"thenActions":[{"kind":"enable_window_control","name":"next","enable":false},{"kind":"enable_window_control","name":"swiperight","enable":false}]},{"kind":"adjustvar","variable":"_player.LastSlideViewed_6mMJGR0azTl","operator":"set","value":{"type":"string","value":"_player."}},{"kind":"adjustvar","variable":"_player.LastSlideViewed_6mMJGR0azTl","operator":"add","value":{"type":"property","value":"$AbsoluteId"}}]},{"kind":"ontimelinecomplete","actions":[{"kind":"adjustvar","variable":"_player.TimelineCompleted_5gMAxoIrPMJ","operator":"set","value":{"type":"boolean","value":true}},{"kind":"enable_window_control","name":"next","enable":true},{"kind":"enable_window_control","name":"swiperight","enable":true}]}],"slideLayers":[{"audiolib":[{"kind":"audio","assetId":21,"id":"5dVTAyaVcoV"}],"enableSeek":true,"enableReplay":true,"timeline":{"duration":31625,"events":[{"kind":"ontimelinetick","time":0,"actions":[{"kind":"show","transition":"appear","objRef":{"type":"string","value":"5VE8K48G5Xo"}},{"kind":"show","transition":"appear","objRef":{"type":"string","value":"63PXgUHhSvA"}},{"kind":"media_seek","position":0,"objRef":{"type":"string","value":"5dVTAyaVcoV"}},{"kind":"media_play","objRef":{"type":"string","value":"5dVTAyaVcoV"}},{"kind":"set_volume","volume":75,"objRef":{"type":"string","value":"5dVTAyaVcoV"}},{"kind":"show","transition":"appear","objRef":{"type":"string","value":"5tMBRYeuPvk"}},{"kind":"show","transition":"appear","objRef":{"type":"string","value":"6cC3PCB6dUg"}}]},{"kind":"ontimelinetick","time":500,"actions":[{"kind":"show","transition":"custom","animationId":"Entrance","reverse":false,"objRef":{"type":"string","value":"6B3GYMaHru0"}},{"kind":"show","transition":"custom","animationId":"Entrance","reverse":false,"objRef":{"type":"string","value":"6EdwpBBqI3G"}}]},{"kind":"ontimelinetick","time":7000,"actions":[{"kind":"show","transition":"custom","animationId":"Entrance","reverse":false,"objRef":{"type":"string","value":"6WU2JLyQRRP"}},{"kind":"show","transition":"custom","animationId":"Entrance","reverse":false,"objRef":{"type":"string","value":"67IpnisQNM9"}}]},{"kind":"ontimelinetick","time":15000,"actions":[{"kind":"show","transition":"custom","animationId":"Entrance","reverse":false,"objRef":{"type":"string","value":"6er0ZrPPWFl"}}]},{"kind":"ontimelinetick","time":16000,"actions":[{"kind":"show","transition":"custom","animationId":"Entrance","reverse":false,"objRef":{"type":"string","value":"5dJe5BmumK5"}}]},{"kind":"ontimelinetick","time":18000,"actions":[{"kind":"show","transition":"custom","animationId":"Entrance","reverse":false,"objRef":{"type":"string","value":"5y0La8Il83y"}}]},{"kind":"ontimelinetick","time":19000,"actions":[{"kind":"show","transition":"custom","animationId":"Entrance","reverse":false,"objRef":{"type":"string","value":"6iRmUya7iO7"}}]},{"kind":"ontimelinetick","time":20000,"actions":[{"kind":"show","transition":"custom","animationId":"Entrance","reverse":false,"objRef":{"type":"string","value":"6ZdbuqciB5G"}}]},{"kind":"ontimelinetick","time":21000,"actions":[{"kind":"show","transition":"custom","animationId":"Entrance","reverse":false,"objRef":{"type":"string","value":"6hLeeHn8iXc"}}]},{"kind":"ontimelinetick","time":22000,"actions":[{"kind":"show","transition":"custom","animationId":"Entrance","reverse":false,"objRef":{"type":"string","value":"6lWDM1iSX7z"}}]}]},"objects":[{"kind":"vectorshape","rotation":0,"accType":"image","cliptobounds":false,"defaultAction":"","imagelib":[{"kind":"imagedata","assetId":0,"id":"01","url":"story_content/6A0Y3Bi3Imx_DX2048_DY2048.swf","type":"normal","altText":"Trauma Informed Care_Mod2_Body.png","width":1024,"height":640,"mobiledx":0,"mobiledy":0}],"shapemaskId":"","xPos":0,"yPos":0,"tabIndex":0,"tabEnabled":true,"xOffset":0,"yOffset":0,"rotateXPos":512,"rotateYPos":320,"scaleX":100,"scaleY":100,"alpha":100,"depth":1,"scrolling":false,"shuffleLock":false,"data":{"hotlinkId":"","accState":0,"vectorData":{"left":0,"top":0,"right":1024,"bottom":640,"altText":"Trauma Informed Care_Mod2_Body.png","pngfb":false,"pr":{"l":"Lib","i":0}},"html5data":{"xPos":0,"yPos":0,"width":1024,"height":640,"strokewidth":0}},"width":1024,"height":640,"resume":false,"useHandCursor":true,"id":"6cC3PCB6dUg"},{"kind":"vectorshape","rotation":0,"accType":"image","cliptobounds":false,"defaultAction":"","imagelib":[{"kind":"imagedata","assetId":19,"id":"01","url":"story_content/6nAYD602p6V_DX1762_DY1762.swf","type":"normal","altText":"magnetic-board-2614939_1920.png","width":1569,"height":1057,"mobiledx":0,"mobiledy":0}],"shapemaskId":"","xPos":77,"yPos":64,"tabIndex":2,"tabEnabled":true,"xOffset":0,"yOffset":0,"rotateXPos":440.5,"rotateYPos":280.5,"scaleX":100,"scaleY":100,"alpha":100,"depth":2,"scrolling":true,"shuffleLock":false,"data":{"hotlinkId":"","accState":0,"vectorData":{"left":0,"top":0,"right":881,"bottom":561,"altText":"magnetic-board-2614939_1920.png","pngfb":false,"pr":{"l":"Lib","i":46}},"html5data":{"xPos":0,"yPos":0,"width":881,"height":561,"strokewidth":0}},"width":881,"height":561,"resume":false,"useHandCursor":true,"id":"5VE8K48G5Xo"},{"kind":"vectorshape","rotation":0,"accType":"text","cliptobounds":false,"defaultAction":"","shapemaskId":"","xPos":176,"yPos":114,"tabIndex":3,"tabEnabled":true,"xOffset":0,"yOffset":0,"rotateXPos":110.5,"rotateYPos":29.5,"scaleX":100,"scaleY":100,"alpha":100,"depth":3,"scrolling":true,"shuffleLock":false,"data":{"hotlinkId":"","accState":0,"vectorData":{"left":-1,"top":-1,"right":222,"bottom":60,"altText":"Round Diagonal Corner 1","pngfb":false,"pr":{"l":"Lib","i":47}},"html5data":{"xPos":0,"yPos":0,"width":221,"height":59,"strokewidth":0}},"animations":[{"kind":"animation","id":"Entrance","duration":250,"hidetextatstart":true,"returntextatend":false,"animateshapewithtext":false,"tweens":[{"kind":"tween","time":0,"duration":250,"scale":{"path":[{"kind":"segment","startx":"$ScaleX","starty":"$ScaleY","dsx":"-90","dsy":"-90","endx":"100","endy":"100","dex":"0","dey":"0","startrelative":false,"endrelative":true}],"textonly":false,"useglobalaxes":true,"duration":250,"easing":"linear","easingdir":"easein"}}]}],"width":221,"height":59,"resume":false,"useHandCursor":true,"id":"6B3GYMaHru0"},{"kind":"vectorshape","rotation":0,"accType":"text","cliptobounds":false,"defaultAction":"","textLib":[{"kind":"textdata","uniqueId":"6EdwpBBqI3G_1940876084","id":"01","linkId":"txt__default_6EdwpBBqI3G","type":"vectortext","xPos":0,"yPos":0,"width":0,"height":0,"shadowIndex":-1,"vectortext":{"left":0,"top":0,"right":167,"bottom":44,"pngfb":false,"pr":{"l":"Lib","i":49}}}],"shapemaskId":"","xPos":192,"yPos":120,"tabIndex":4,"tabEnabled":true,"xOffset":0,"yOffset":0,"rotateXPos":94.5,"rotateYPos":24.5,"scaleX":100,"scaleY":100,"alpha":100,"depth":4,"scrolling":true,"shuffleLock":false,"data":{"hotlinkId":"","accState":0,"vectorData":{"left":0,"top":0,"right":189,"bottom":49,"altText":"Resilience","pngfb":false,"pr":{"l":"Lib","i":48}},"html5data":{"xPos":0,"yPos":0,"width":189,"height":49,"strokewidth":0}},"animations":[{"kind":"animation","id":"Entrance","duration":250,"hidetextatstart":true,"returntextatend":false,"animateshapewithtext":false,"tweens":[{"kind":"tween","time":0,"duration":250,"scale":{"path":[{"kind":"segment","startx":"$ScaleX","starty":"$ScaleY","dsx":"-90","dsy":"-90","endx":"100","endy":"100","dex":"0","dey":"0","startrelative":false,"endrelative":true}],"textonly":false,"useglobalaxes":true,"duration":250,"easing":"linear","easingdir":"easein"}}]}],"width":189,"height":49,"resume":false,"useHandCursor":true,"id":"6EdwpBBqI3G"},{"kind":"vectorshape","rotation":0,"accType":"text","cliptobounds":false,"defaultAction":"","textLib":[{"kind":"textdata","uniqueId":"63PXgUHhSvA_1588323393","id":"01","linkId":"txt__default_63PXgUHhSvA","type":"vectortext","xPos":0,"yPos":0,"width":0,"height":0,"shadowIndex":-1,"vectortext":{"left":0,"top":0,"right":371,"bottom":49,"pngfb":false,"pr":{"l":"Lib","i":50}}}],"shapemaskId":"","xPos":21,"yPos":13,"tabIndex":1,"tabEnabled":true,"xOffset":0,"yOffset":0,"rotateXPos":493,"rotateYPos":27,"scaleX":100,"scaleY":100,"alpha":100,"depth":5,"scrolling":true,"shuffleLock":false,"data":{"hotlinkId":"","accState":0,"vectorData":{"left":0,"top":0,"right":986,"bottom":54,"altText":"Resilience – The 7 C’s","pngfb":false,"pr":{"l":"Lib","i":5}},"html5data":{"xPos":0,"yPos":0,"width":986,"height":54,"strokewidth":0}},"width":986,"height":54,"resume":false,"useHandCursor":true,"id":"63PXgUHhSvA"},{"kind":"vectorshape","rotation":0,"accType":"text","cliptobounds":false,"defaultAction":"","textLib":[{"kind":"textdata","uniqueId":"6WU2JLyQRRP_-1978691185","id":"01","linkId":"txt__default_6WU2JLyQRRP","type":"vectortext","xPos":0,"yPos":0,"width":0,"height":0,"shadowIndex":-1,"vectortext":{"left":0,"top":0,"right":282,"bottom":42,"pngfb":false,"pr":{"l":"Lib","i":52}}}],"shapemaskId":"","xPos":168,"yPos":184,"tabIndex":6,"tabEnabled":true,"xOffset":0,"yOffset":0,"rotateXPos":198.5,"rotateYPos":23.5,"scaleX":100,"scaleY":100,"alpha":100,"depth":6,"scrolling":true,"shuffleLock":false,"data":{"hotlinkId":"","accState":0,"vectorData":{"left":0,"top":0,"right":397,"bottom":47,"altText":"Ken Ginsberg – 7 C’s:","pngfb":false,"pr":{"l":"Lib","i":51}},"html5data":{"xPos":0,"yPos":0,"width":397,"height":47,"strokewidth":0}},"animations":[{"kind":"animation","id":"Entrance","duration":750,"hidetextatstart":true,"animateshapewithtext":false,"tweens":[{"kind":"tween","time":0,"duration":750,"position":{"relativerotation":false,"relativestartpoint":false,"path":[{"kind":"segment","type":"line","anchora":{"x":"$RawXPos","y":"$RawYPos","dx":"-570","dy":"0"},"anchorb":{"x":"$RawXPos","y":"$RawYPos","dx":"0","dy":"0"}}],"duration":750,"easing":"cubic","easingdir":"easeout"}}]}],"width":397,"height":47,"resume":false,"useHandCursor":true,"id":"6WU2JLyQRRP"},{"kind":"image","btnxpos":42,"btnypos":410,"zoomiconurl":"","zoomtype":"none","zoomslide":false,"accType":"none","shapemaskId":"","xPos":451,"yPos":139,"tabIndex":5,"tabEnabled":true,"xOffset":0,"yOffset":0,"rotateXPos":205.5,"rotateYPos":212.5,"scaleX":100,"scaleY":100,"alpha":100,"rotation":4.399,"depth":7,"scrolling":true,"shuffleLock":false,"data":{"hotlinkId":"","accState":0,"imagedata":{"assetId":20,"url":"","type":"normal","altText":"Book.png","width":0,"height":0,"mobiledx":0,"mobiledy":0},"html5data":{"url":"Shape67IpnisQNM9.png","xPos":0,"yPos":0,"width":412,"height":425,"strokewidth":0,"mask":"2AA60X19BO"}},"animations":[{"kind":"animation","id":"Entrance","duration":750,"hidetextatstart":true,"animateshapewithtext":false,"tweens":[{"kind":"tween","time":0,"duration":750,"mask":{"type":"wipe","settings":[{"kind":"setting","name":"direction","value":"fromleft"}],"duration":750,"easing":"linear","easingdir":"easeinout"}}]}],"width":411,"height":425,"resume":false,"useHandCursor":true,"id":"67IpnisQNM9"},{"kind":"vectorshape","rotation":4.611,"accType":"text","cliptobounds":false,"defaultAction":"","textLib":[{"kind":"textdata","uniqueId":"6er0ZrPPWFl_-27343433","id":"01","linkId":"txt__default_6er0ZrPPWFl","type":"vectortext","xPos":0,"yPos":0,"width":0,"height":0,"shadowIndex":-1,"vectortext":{"left":0,"top":-12,"right":226,"bottom":43,"pngfb":false,"pr":{"l":"Lib","i":54}}}],"shapemaskId":"","xPos":575,"yPos":197,"tabIndex":7,"tabEnabled":true,"xOffset":0,"yOffset":0,"rotateXPos":162,"rotateYPos":21,"scaleX":100,"scaleY":100,"alpha":100,"depth":8,"scrolling":true,"shuffleLock":false,"data":{"hotlinkId":"","accState":0,"vectorData":{"left":0,"top":-12,"right":324,"bottom":43,"altText":" COMPETENCE","pngfb":false,"pr":{"l":"Lib","i":53}},"html5data":{"xPos":0,"yPos":0,"width":324,"height":42,"strokewidth":0}},"animations":[{"kind":"animation","id":"Entrance","duration":500,"hidetextatstart":true,"returntextatend":false,"animateshapewithtext":false,"tweens":[{"kind":"tween","time":0,"duration":500,"rotation":{"path":[{"kind":"segment","start":"0","dstart":"$Rotation","end":"$Rotation","dend":"360"}],"duration":500,"easing":"linear","easingdir":"easeinout"},"scale":{"path":[{"kind":"segment","startx":"$ScaleX","starty":"$ScaleY","dsx":"-90","dsy":"-90","endx":"100","endy":"100","dex":"0","dey":"0","startrelative":false,"endrelative":true}],"textonly":false,"useglobalaxes":false,"duration":500,"easing":"linear","easingdir":"easein"}}]}],"width":324,"height":42,"resume":false,"useHandCursor":true,"id":"6er0ZrPPWFl"},{"kind":"vectorshape","rotation":4.611,"accType":"text","cliptobounds":false,"defaultAction":"","textLib":[{"kind":"textdata","uniqueId":"5dJe5BmumK5_545449924","id":"01","linkId":"txt__default_5dJe5BmumK5","type":"vectortext","xPos":0,"yPos":0,"width":0,"height":0,"shadowIndex":-1,"vectortext":{"left":0,"top":-12,"right":215,"bottom":43,"pngfb":false,"pr":{"l":"Lib","i":55}}}],"shapemaskId":"","xPos":569,"yPos":243,"tabIndex":8,"tabEnabled":true,"xOffset":0,"yOffset":0,"rotateXPos":162,"rotateYPos":21,"scaleX":100,"scaleY":100,"alpha":100,"depth":9,"scrolling":true,"shuffleLock":false,"data":{"hotlinkId":"","accState":0,"vectorData":{"left":0,"top":-12,"right":324,"bottom":43,"altText":" CONFIDENCE","pngfb":false,"pr":{"l":"Lib","i":53}},"html5data":{"xPos":0,"yPos":0,"width":324,"height":42,"strokewidth":0}},"animations":[{"kind":"animation","id":"Entrance","duration":500,"hidetextatstart":true,"returntextatend":false,"animateshapewithtext":false,"tweens":[{"kind":"tween","time":0,"duration":500,"rotation":{"path":[{"kind":"segment","start":"0","dstart":"$Rotation","end":"$Rotation","dend":"360"}],"duration":500,"easing":"linear","easingdir":"easeinout"},"scale":{"path":[{"kind":"segment","startx":"$ScaleX","starty":"$ScaleY","dsx":"-90","dsy":"-90","endx":"100","endy":"100","dex":"0","dey":"0","startrelative":false,"endrelative":true}],"textonly":false,"useglobalaxes":false,"duration":500,"easing":"linear","easingdir":"easein"}}]}],"width":324,"height":42,"resume":false,"useHandCursor":true,"id":"5dJe5BmumK5"},{"kind":"vectorshape","rotation":4.611,"accType":"text","cliptobounds":false,"defaultAction":"","textLib":[{"kind":"textdata","uniqueId":"5y0La8Il83y_1410966388","id":"01","linkId":"txt__default_5y0La8Il83y","type":"vectortext","xPos":0,"yPos":0,"width":0,"height":0,"shadowIndex":-1,"vectortext":{"left":0,"top":-12,"right":175,"bottom":43,"pngfb":false,"pr":{"l":"Lib","i":56}}}],"shapemaskId":"","xPos":565,"yPos":289,"tabIndex":9,"tabEnabled":true,"xOffset":0,"yOffset":0,"rotateXPos":162,"rotateYPos":21,"scaleX":100,"scaleY":100,"alpha":100,"depth":10,"scrolling":true,"shuffleLock":false,"data":{"hotlinkId":"","accState":0,"vectorData":{"left":0,"top":-12,"right":324,"bottom":43,"altText":" CONTROL","pngfb":false,"pr":{"l":"Lib","i":53}},"html5data":{"xPos":0,"yPos":0,"width":324,"height":42,"strokewidth":0}},"animations":[{"kind":"animation","id":"Entrance","duration":500,"hidetextatstart":true,"returntextatend":false,"animateshapewithtext":false,"tweens":[{"kind":"tween","time":0,"duration":500,"rotation":{"path":[{"kind":"segment","start":"0","dstart":"$Rotation","end":"$Rotation","dend":"360"}],"duration":500,"easing":"linear","easingdir":"easeinout"},"scale":{"path":[{"kind":"segment","startx":"$ScaleX","starty":"$ScaleY","dsx":"-90","dsy":"-90","endx":"100","endy":"100","dex":"0","dey":"0","startrelative":false,"endrelative":true}],"textonly":false,"useglobalaxes":false,"duration":500,"easing":"linear","easingdir":"easein"}}]}],"width":324,"height":42,"resume":false,"useHandCursor":true,"id":"5y0La8Il83y"},{"kind":"vectorshape","rotation":4.611,"accType":"text","cliptobounds":false,"defaultAction":"","textLib":[{"kind":"textdata","uniqueId":"6iRmUya7iO7_514177945","id":"01","linkId":"txt__default_6iRmUya7iO7","type":"vectortext","xPos":0,"yPos":0,"width":0,"height":0,"shadowIndex":-1,"vectortext":{"left":0,"top":-12,"right":223,"bottom":43,"pngfb":false,"pr":{"l":"Lib","i":57}}}],"shapemaskId":"","xPos":564,"yPos":335,"tabIndex":10,"tabEnabled":true,"xOffset":0,"yOffset":0,"rotateXPos":162,"rotateYPos":21,"scaleX":100,"scaleY":100,"alpha":100,"depth":11,"scrolling":true,"shuffleLock":false,"data":{"hotlinkId":"","accState":0,"vectorData":{"left":0,"top":-12,"right":324,"bottom":43,"altText":" CONNECTION","pngfb":false,"pr":{"l":"Lib","i":53}},"html5data":{"xPos":0,"yPos":0,"width":324,"height":42,"strokewidth":0}},"animations":[{"kind":"animation","id":"Entrance","duration":500,"hidetextatstart":true,"returntextatend":false,"animateshapewithtext":false,"tweens":[{"kind":"tween","time":0,"duration":500,"rotation":{"path":[{"kind":"segment","start":"0","dstart":"$Rotation","end":"$Rotation","dend":"360"}],"duration":500,"easing":"linear","easingdir":"easeinout"},"scale":{"path":[{"kind":"segment","startx":"$ScaleX","starty":"$ScaleY","dsx":"-90","dsy":"-90","endx":"100","endy":"100","dex":"0","dey":"0","startrelative":false,"endrelative":true}],"textonly":false,"useglobalaxes":false,"duration":500,"easing":"linear","easingdir":"easein"}}]}],"width":324,"height":42,"resume":false,"useHandCursor":true,"id":"6iRmUya7iO7"},{"kind":"vectorshape","rotation":4.611,"accType":"text","cliptobounds":false,"defaultAction":"","textLib":[{"kind":"textdata","uniqueId":"6ZdbuqciB5G_806654247","id":"01","linkId":"txt__default_6ZdbuqciB5G","type":"vectortext","xPos":0,"yPos":0,"width":0,"height":0,"shadowIndex":-1,"vectortext":{"left":0,"top":-12,"right":205,"bottom":43,"pngfb":false,"pr":{"l":"Lib","i":58}}}],"shapemaskId":"","xPos":559,"yPos":382,"tabIndex":11,"tabEnabled":true,"xOffset":0,"yOffset":0,"rotateXPos":162,"rotateYPos":21,"scaleX":100,"scaleY":100,"alpha":100,"depth":12,"scrolling":true,"shuffleLock":false,"data":{"hotlinkId":"","accState":0,"vectorData":{"left":0,"top":-12,"right":324,"bottom":43,"altText":" CHARACTER","pngfb":false,"pr":{"l":"Lib","i":53}},"html5data":{"xPos":0,"yPos":0,"width":324,"height":42,"strokewidth":0}},"animations":[{"kind":"animation","id":"Entrance","duration":500,"hidetextatstart":true,"returntextatend":false,"animateshapewithtext":false,"tweens":[{"kind":"tween","time":0,"duration":500,"rotation":{"path":[{"kind":"segment","start":"0","dstart":"$Rotation","end":"$Rotation","dend":"360"}],"duration":500,"easing":"linear","easingdir":"easeinout"},"scale":{"path":[{"kind":"segment","startx":"$ScaleX","starty":"$ScaleY","dsx":"-90","dsy":"-90","endx":"100","endy":"100","dex":"0","dey":"0","startrelative":false,"endrelative":true}],"textonly":false,"useglobalaxes":false,"duration":500,"easing":"linear","easingdir":"easein"}}]}],"width":324,"height":42,"resume":false,"useHandCursor":true,"id":"6ZdbuqciB5G"},{"kind":"vectorshape","rotation":4.611,"accType":"text","cliptobounds":false,"defaultAction":"","textLib":[{"kind":"textdata","uniqueId":"6hLeeHn8iXc_-1262558060","id":"01","linkId":"txt__default_6hLeeHn8iXc","type":"vectortext","xPos":0,"yPos":0,"width":0,"height":0,"shadowIndex":-1,"vectortext":{"left":0,"top":-12,"right":247,"bottom":43,"pngfb":false,"pr":{"l":"Lib","i":59}}}],"shapemaskId":"","xPos":554,"yPos":428,"tabIndex":12,"tabEnabled":true,"xOffset":0,"yOffset":0,"rotateXPos":162,"rotateYPos":21,"scaleX":100,"scaleY":100,"alpha":100,"depth":13,"scrolling":true,"shuffleLock":false,"data":{"hotlinkId":"","accState":0,"vectorData":{"left":0,"top":-12,"right":324,"bottom":43,"altText":" CONTRIBUTION","pngfb":false,"pr":{"l":"Lib","i":53}},"html5data":{"xPos":0,"yPos":0,"width":324,"height":42,"strokewidth":0}},"animations":[{"kind":"animation","id":"Entrance","duration":500,"hidetextatstart":true,"returntextatend":false,"animateshapewithtext":false,"tweens":[{"kind":"tween","time":0,"duration":500,"rotation":{"path":[{"kind":"segment","start":"0","dstart":"$Rotation","end":"$Rotation","dend":"360"}],"duration":500,"easing":"linear","easingdir":"easeinout"},"scale":{"path":[{"kind":"segment","startx":"$ScaleX","starty":"$ScaleY","dsx":"-90","dsy":"-90","endx":"100","endy":"100","dex":"0","dey":"0","startrelative":false,"endrelative":true}],"textonly":false,"useglobalaxes":false,"duration":500,"easing":"linear","easingdir":"easein"}}]}],"width":324,"height":42,"resume":false,"useHandCursor":true,"id":"6hLeeHn8iXc"},{"kind":"vectorshape","rotation":4.611,"accType":"text","cliptobounds":false,"defaultAction":"","textLib":[{"kind":"textdata","uniqueId":"6lWDM1iSX7z_769094218","id":"01","linkId":"txt__default_6lWDM1iSX7z","type":"vectortext","xPos":0,"yPos":0,"width":0,"height":0,"shadowIndex":-1,"vectortext":{"left":0,"top":-12,"right":152,"bottom":43,"pngfb":false,"pr":{"l":"Lib","i":61}}}],"shapemaskId":"","xPos":551,"yPos":474,"tabIndex":13,"tabEnabled":true,"xOffset":0,"yOffset":0,"rotateXPos":162,"rotateYPos":21,"scaleX":100,"scaleY":100,"alpha":100,"depth":14,"scrolling":true,"shuffleLock":false,"data":{"hotlinkId":"","accState":0,"vectorData":{"left":0,"top":-12,"right":324,"bottom":43,"altText":" COPING","pngfb":false,"pr":{"l":"Lib","i":60}},"html5data":{"xPos":0,"yPos":0,"width":324,"height":42,"strokewidth":0}},"animations":[{"kind":"animation","id":"Entrance","duration":500,"hidetextatstart":true,"returntextatend":false,"animateshapewithtext":false,"tweens":[{"kind":"tween","time":0,"duration":500,"rotation":{"path":[{"kind":"segment","start":"0","dstart":"$Rotation","end":"$Rotation","dend":"360"}],"duration":500,"easing":"linear","easingdir":"easeinout"},"scale":{"path":[{"kind":"segment","startx":"$ScaleX","starty":"$ScaleY","dsx":"-90","dsy":"-90","endx":"100","endy":"100","dex":"0","dey":"0","startrelative":false,"endrelative":true}],"textonly":false,"useglobalaxes":false,"duration":500,"easing":"linear","easingdir":"easein"}}]}],"width":324,"height":42,"resume":false,"useHandCursor":true,"id":"6lWDM1iSX7z"},{"kind":"vectorshape","rotation":0,"accType":"text","cliptobounds":false,"defaultAction":"","textLib":[{"kind":"textdata","uniqueId":"5tMBRYeuPvk_-258104285","id":"01","linkId":"txt__default_5tMBRYeuPvk","type":"vectortext","xPos":0,"yPos":0,"width":0,"height":0,"shadowIndex":-1,"vectortext":{"left":0,"top":0,"right":281,"bottom":24,"pngfb":false,"pr":{"l":"Lib","i":63}}}],"shapemaskId":"","xPos":105,"yPos":561,"tabIndex":14,"tabEnabled":true,"xOffset":0,"yOffset":0,"rotateXPos":235,"rotateYPos":14.5,"scaleX":100,"scaleY":100,"alpha":100,"depth":15,"scrolling":true,"shuffleLock":false,"data":{"hotlinkId":"","accState":0,"vectorData":{"left":0,"top":0,"right":470,"bottom":29,"altText":"Source: www.fosteringresilience.com","pngfb":false,"pr":{"l":"Lib","i":62}},"html5data":{"xPos":0,"yPos":0,"width":470,"height":29,"strokewidth":0}},"width":470,"height":29,"resume":false,"useHandCursor":true,"id":"5tMBRYeuPvk"}],"startTime":-1,"elapsedTimeMode":"normal","animations":[{"kind":"animation","id":"6KWDD931vrF","duration":700,"hidetextatstart":true,"animateshapewithtext":false,"tweens":[{"kind":"tween","time":0,"duration":700,"alpha":{"path":[{"kind":"segment","start":"0","dstart":"0","end":"100","dend":"0"}],"duration":700,"easing":"linear","easingdir":"easein"}}]}],"useHandCursor":false,"resume":false,"kind":"slidelayer","isBaseLayer":true}]}');
