# Supplementary material for: Interactive Case-Based Childhood Adversity and Trauma-Informed Care Electronic Modules for Pediatric Primary Care
Source: MedEdPORTAL. 2020 Oct 12;16:10990. doi: 10.15766/mep_2374-8265.10990 (PMC7549390; doi:10.15766/mep_2374-8265.10990)
Supplement: Supplementary file 1 — CA-TIC Premodule folderCA-TIC Module 1 folderCA-TIC Module 2 folderCA-TIC Module 3 folderImage Citations.docxCA-TIC Evaluation.docx [file mep_2374-8265.10990-s001.zip › C. CA-TIC Module 2/html5/data/js/5iSwIFaDSID.js]

window.globalProvideData('slide', '{"title":"Summary","trackViews":true,"showMenuResultIcon":false,"viewGroupId":"","historyGroupId":"","videoZoom":"","scrolling":false,"transition":"tween","slideLock":false,"navIndex":-1,"globalAudioId":"","thumbnailid":"","slideNumberInScene":14,"includeInSlideCounts":true,"presenterRef":{"id":"none"},"showAnimationId":"5qoBmtyMl1h","lmsId":"Slide14","width":1024,"height":640,"resume":false,"background":{"type":"fill","fill":{"type":"linear","rotation":90,"colors":[{"kind":"color","rgb":"0xFFFFFF","alpha":100,"stop":0}]}},"id":"5iSwIFaDSID","actionGroups":{"ActGrpOnNextButtonClick":{"kind":"actiongroup","actions":[{"kind":"gotoplay","window":"_current","wndtype":"normal","objRef":{"type":"string","value":"_player.5ghF2mIRRsQ.5rRsN1mBfHw"}}]},"ActGrpOnPrevButtonClick":{"kind":"actiongroup","actions":[{"kind":"history_prev"}]},"NavigationRestrictionNextSlide_5iSwIFaDSID":{"kind":"actiongroup","actions":[{"kind":"exe_actiongroup","id":"ActGrpOnNextButtonClick"}]},"NavigationRestrictionPreviousSlide_5iSwIFaDSID":{"kind":"actiongroup","actions":[{"kind":"exe_actiongroup","id":"ActGrpOnPrevButtonClick"}]}},"events":[{"kind":"onbeforeslidein","actions":[{"kind":"if_action","condition":{"statement":{"kind":"compare","operator":"eq","valuea":"$WindowId","typea":"property","valueb":"_frame","typeb":"string"}},"thenActions":[{"kind":"set_frame_layout","name":"pxabnsnfns10111000101"}],"elseActions":[{"kind":"set_window_control_layout","name":"pxabnsnfns10111000101"}]}]},{"kind":"onnextslide","actions":[{"kind":"exe_actiongroup","id":"NavigationRestrictionNextSlide_5iSwIFaDSID"}]},{"kind":"onprevslide","actions":[{"kind":"exe_actiongroup","id":"NavigationRestrictionPreviousSlide_5iSwIFaDSID"}]},{"kind":"ontransitionin","actions":[{"kind":"if_action","condition":{"statement":{"kind":"and","statements":[{"kind":"compare","operator":"eq","valuea":"_player.#TimelineCompleted_5iSwIFaDSID","typea":"var","valueb":false,"typeb":"boolean"}]}},"thenActions":[{"kind":"enable_window_control","name":"next","enable":false},{"kind":"enable_window_control","name":"swiperight","enable":false}]},{"kind":"adjustvar","variable":"_player.LastSlideViewed_6mMJGR0azTl","operator":"set","value":{"type":"string","value":"_player."}},{"kind":"adjustvar","variable":"_player.LastSlideViewed_6mMJGR0azTl","operator":"add","value":{"type":"property","value":"$AbsoluteId"}}]},{"kind":"ontimelinecomplete","actions":[{"kind":"adjustvar","variable":"_player.TimelineCompleted_5iSwIFaDSID","operator":"set","value":{"type":"boolean","value":true}},{"kind":"enable_window_control","name":"next","enable":true},{"kind":"enable_window_control","name":"swiperight","enable":true}]}],"slideLayers":[{"audiolib":[{"kind":"audio","assetId":48,"id":"6R4ETiEPQpu"}],"enableSeek":true,"enableReplay":true,"timeline":{"duration":77917,"events":[{"kind":"ontimelinetick","time":0,"actions":[{"kind":"show","transition":"custom","animationId":"Entrance","reverse":false,"objRef":{"type":"string","value":"6cjoBGtCzSE"}},{"kind":"show","transition":"appear","objRef":{"type":"string","value":"5WGJbgJvCgl"}},{"kind":"show","transition":"appear","objRef":{"type":"string","value":"6cC3PCB6dUg"}}]},{"kind":"ontimelinetick","time":250,"actions":[{"kind":"media_seek","position":0,"objRef":{"type":"string","value":"6R4ETiEPQpu"}},{"kind":"media_play","objRef":{"type":"string","value":"6R4ETiEPQpu"}},{"kind":"set_volume","volume":75,"objRef":{"type":"string","value":"6R4ETiEPQpu"}}]},{"kind":"ontimelinetick","time":8000,"actions":[{"kind":"show","transition":"custom","animationId":"Entrance","reverse":false,"objRef":{"type":"string","value":"5tCONsIsD4a"}}]},{"kind":"ontimelinetick","time":8750,"actions":[{"kind":"show","transition":"custom","animationId":"Entrance","reverse":false,"objRef":{"type":"string","value":"5aNlDniYmCM"}}]},{"kind":"ontimelinetick","time":9250,"actions":[{"kind":"show","transition":"custom","animationId":"Entrance","reverse":false,"objRef":{"type":"string","value":"5pWnnnhWqhX"}}]},{"kind":"ontimelinetick","time":9750,"actions":[{"kind":"show","transition":"custom","animationId":"Entrance","reverse":false,"objRef":{"type":"string","value":"6HP8gry1q9N"}}]},{"kind":"ontimelinetick","time":10250,"actions":[{"kind":"show","transition":"custom","animationId":"Entrance","reverse":false,"objRef":{"type":"string","value":"5WsLpC3ib2m"}}]},{"kind":"ontimelinetick","time":14250,"actions":[{"kind":"hide","transition":"custom","animationId":"Exit","reverse":false,"objRef":{"type":"string","value":"6cjoBGtCzSE"}},{"kind":"hide","transition":"custom","animationId":"Exit","reverse":false,"objRef":{"type":"string","value":"5aNlDniYmCM"}},{"kind":"hide","transition":"custom","animationId":"Exit","reverse":false,"objRef":{"type":"string","value":"5pWnnnhWqhX"}},{"kind":"hide","transition":"custom","animationId":"Exit","reverse":false,"objRef":{"type":"string","value":"6HP8gry1q9N"}},{"kind":"hide","transition":"custom","animationId":"Exit","reverse":false,"objRef":{"type":"string","value":"5WsLpC3ib2m"}}]},{"kind":"ontimelinetick","time":15000,"actions":[{"kind":"hide","transition":"appear","objRef":{"type":"string","value":"5tCONsIsD4a"}},{"kind":"show","transition":"custom","animationId":"Entrance","reverse":false,"objRef":{"type":"string","value":"6GZdMnLVOrt"}}]},{"kind":"ontimelinetick","time":16000,"actions":[{"kind":"show","transition":"appear","objRef":{"type":"string","value":"5kBgpzQ0Hs6"}},{"kind":"show","transition":"custom","animationId":"Entrance","reverse":false,"objRef":{"type":"string","value":"6J4HiBQ2Sov"}}]},{"kind":"ontimelinetick","time":21750,"actions":[{"kind":"show","transition":"custom","animationId":"Entrance","reverse":false,"objRef":{"type":"string","value":"5kVg2ztvl4k"}}]},{"kind":"ontimelinetick","time":22000,"actions":[{"kind":"show","transition":"custom","animationId":"Entrance","reverse":false,"objRef":{"type":"string","value":"6aCARCGjhy2"}}]},{"kind":"ontimelinetick","time":23000,"actions":[{"kind":"show","transition":"custom","animationId":"Entrance","reverse":false,"objRef":{"type":"string","value":"65JstD83kys"}}]},{"kind":"ontimelinetick","time":23250,"actions":[{"kind":"show","transition":"custom","animationId":"Entrance","reverse":false,"objRef":{"type":"string","value":"6f5yPYUoFg3"}}]},{"kind":"ontimelinetick","time":36000,"actions":[{"kind":"show","transition":"custom","animationId":"Entrance","reverse":false,"objRef":{"type":"string","value":"5ocQV1LZwHy"}}]},{"kind":"ontimelinetick","time":50000,"actions":[{"kind":"show","transition":"custom","animationId":"Entrance","reverse":false,"objRef":{"type":"string","value":"5aH5XXCE8ra"}}]}]},"objects":[{"kind":"vectorshape","rotation":0,"accType":"image","cliptobounds":false,"defaultAction":"","imagelib":[{"kind":"imagedata","assetId":0,"id":"01","url":"story_content/6A0Y3Bi3Imx_DX2048_DY2048.swf","type":"normal","altText":"Trauma Informed Care_Mod2_Body.png","width":1024,"height":640,"mobiledx":0,"mobiledy":0}],"shapemaskId":"","xPos":0,"yPos":0,"tabIndex":0,"tabEnabled":true,"xOffset":0,"yOffset":0,"rotateXPos":512,"rotateYPos":320,"scaleX":100,"scaleY":100,"alpha":100,"depth":1,"scrolling":false,"shuffleLock":false,"data":{"hotlinkId":"","accState":0,"vectorData":{"left":0,"top":0,"right":1024,"bottom":640,"altText":"Trauma Informed Care_Mod2_Body.png","pngfb":false,"pr":{"l":"Lib","i":0}},"html5data":{"xPos":0,"yPos":0,"width":1024,"height":640,"strokewidth":0}},"width":1024,"height":640,"resume":false,"useHandCursor":true,"id":"6cC3PCB6dUg"},{"kind":"vectorshape","rotation":0,"accType":"image","cliptobounds":false,"defaultAction":"","imagelib":[{"kind":"imagedata","assetId":28,"id":"01","url":"story_content/6mMv2K7Oepj_DX1618_DY1618.swf","type":"normal","altText":"Still Frame Doc Talking to Teenager.png","width":809,"height":457,"mobiledx":0,"mobiledy":0}],"shapemaskId":"","xPos":108,"yPos":94,"tabIndex":4,"tabEnabled":true,"xOffset":0,"yOffset":0,"rotateXPos":404.5,"rotateYPos":228.5,"scaleX":100,"scaleY":100,"alpha":100,"depth":2,"scrolling":true,"shuffleLock":false,"data":{"hotlinkId":"","accState":0,"vectorData":{"left":0,"top":0,"right":809,"bottom":457,"altText":"Still Frame Doc Talking to Teenager.png","pngfb":false,"pr":{"l":"Lib","i":99}},"html5data":{"xPos":0,"yPos":0,"width":809,"height":457,"strokewidth":0}},"animations":[{"kind":"animation","id":"Entrance","duration":750,"hidetextatstart":true,"animateshapewithtext":false,"tweens":[{"kind":"tween","time":0,"duration":750,"alpha":{"path":[{"kind":"segment","start":"0","dstart":"0","end":"100","dend":"0"}],"duration":750,"easing":"linear","easingdir":"easein"}}]},{"kind":"animation","id":"Exit","duration":750,"hidetextatend":true,"animateshapewithtext":false,"tweens":[{"kind":"tween","time":0,"duration":750,"mask":{"type":"split","effecttype":"exit","settings":[{"kind":"setting","name":"direction","value":"verticalin"}],"duration":750,"easing":"linear","easingdir":"easeinout"}}]}],"width":809,"height":457,"resume":false,"useHandCursor":true,"id":"6cjoBGtCzSE"},{"kind":"vectorshape","rotation":0,"accType":"text","cliptobounds":false,"defaultAction":"","textLib":[{"kind":"textdata","uniqueId":"5tCONsIsD4a_-620724713","id":"01","linkId":"txt__default_5tCONsIsD4a","type":"vectortext","xPos":0,"yPos":0,"width":0,"height":0,"shadowIndex":-1,"vectortext":{"left":0,"top":0,"right":110,"bottom":33,"pngfb":false,"pr":{"l":"Lib","i":154}}}],"shapemaskId":"","xPos":151,"yPos":561,"tabIndex":14,"tabEnabled":true,"xOffset":0,"yOffset":0,"rotateXPos":86,"rotateYPos":19,"scaleX":100,"scaleY":100,"alpha":100,"depth":3,"scrolling":true,"shuffleLock":false,"data":{"hotlinkId":"","accState":0,"vectorData":{"left":0,"top":0,"right":172,"bottom":38,"altText":"TRAUMA","pngfb":false,"pr":{"l":"Lib","i":153}},"html5data":{"xPos":0,"yPos":0,"width":172,"height":38,"strokewidth":0}},"animations":[{"kind":"animation","id":"Entrance","duration":750,"hidetextatstart":true,"animateshapewithtext":false,"tweens":[{"kind":"tween","time":0,"duration":750,"mask":{"type":"wipe","settings":[{"kind":"setting","name":"direction","value":"fromleft"}],"duration":750,"easing":"linear","easingdir":"easeinout"}}]}],"width":172,"height":38,"resume":false,"useHandCursor":true,"id":"5tCONsIsD4a"},{"kind":"vectorshape","rotation":0,"accType":"text","cliptobounds":false,"defaultAction":"","shapemaskId":"","xPos":286,"yPos":560,"tabIndex":13,"tabEnabled":true,"xOffset":0,"yOffset":0,"rotateXPos":59,"rotateYPos":20.5,"scaleX":100,"scaleY":100,"alpha":100,"depth":4,"scrolling":true,"shuffleLock":false,"data":{"hotlinkId":"","accState":0,"vectorData":{"left":-1,"top":-1,"right":120,"bottom":43,"altText":"Notched Right Arrow 1","pngfb":false,"pr":{"l":"Lib","i":155}},"html5data":{"xPos":0,"yPos":0,"width":119,"height":42,"strokewidth":1}},"animations":[{"kind":"animation","id":"Entrance","duration":750,"hidetextatstart":true,"animateshapewithtext":false,"tweens":[{"kind":"tween","time":0,"duration":750,"mask":{"type":"wipe","settings":[{"kind":"setting","name":"direction","value":"fromleft"}],"duration":750,"easing":"linear","easingdir":"easeinout"}}]},{"kind":"animation","id":"Exit","duration":750,"hidetextatend":true,"animateshapewithtext":false,"tweens":[{"kind":"tween","time":0,"duration":750,"alpha":{"path":[{"kind":"segment","start":"100","dstart":"0","end":"0","dend":"0"}],"duration":750,"easing":"linear","easingdir":"easeout"}}]}],"width":119,"height":42,"resume":false,"useHandCursor":true,"id":"5aNlDniYmCM"},{"kind":"vectorshape","rotation":0,"accType":"text","cliptobounds":false,"defaultAction":"","textLib":[{"kind":"textdata","uniqueId":"5pWnnnhWqhX_-1853831872","id":"01","linkId":"txt__default_5pWnnnhWqhX","type":"vectortext","xPos":0,"yPos":0,"width":0,"height":0,"shadowIndex":-1,"vectortext":{"left":0,"top":0,"right":161,"bottom":33,"pngfb":false,"pr":{"l":"Lib","i":156}}}],"shapemaskId":"","xPos":409,"yPos":561,"tabIndex":15,"tabEnabled":true,"xOffset":0,"yOffset":0,"rotateXPos":86,"rotateYPos":19,"scaleX":100,"scaleY":100,"alpha":100,"depth":5,"scrolling":true,"shuffleLock":false,"data":{"hotlinkId":"","accState":0,"vectorData":{"left":0,"top":0,"right":172,"bottom":38,"altText":"TOXIC STRESS","pngfb":false,"pr":{"l":"Lib","i":153}},"html5data":{"xPos":0,"yPos":0,"width":172,"height":38,"strokewidth":0}},"animations":[{"kind":"animation","id":"Entrance","duration":750,"hidetextatstart":true,"animateshapewithtext":false,"tweens":[{"kind":"tween","time":0,"duration":750,"mask":{"type":"wipe","settings":[{"kind":"setting","name":"direction","value":"fromleft"}],"duration":750,"easing":"linear","easingdir":"easeinout"}}]},{"kind":"animation","id":"Exit","duration":750,"hidetextatend":true,"animateshapewithtext":false,"tweens":[{"kind":"tween","time":0,"duration":750,"alpha":{"path":[{"kind":"segment","start":"100","dstart":"0","end":"0","dend":"0"}],"duration":750,"easing":"linear","easingdir":"easeout"}}]}],"width":172,"height":38,"resume":false,"useHandCursor":true,"id":"5pWnnnhWqhX"},{"kind":"vectorshape","rotation":0,"accType":"text","cliptobounds":false,"defaultAction":"","shapemaskId":"","xPos":589,"yPos":559,"tabIndex":12,"tabEnabled":true,"xOffset":0,"yOffset":0,"rotateXPos":59,"rotateYPos":20.5,"scaleX":100,"scaleY":100,"alpha":100,"depth":6,"scrolling":true,"shuffleLock":false,"data":{"hotlinkId":"","accState":0,"vectorData":{"left":-1,"top":-1,"right":120,"bottom":43,"altText":"Notched Right Arrow 2","pngfb":false,"pr":{"l":"Lib","i":155}},"html5data":{"xPos":0,"yPos":0,"width":119,"height":42,"strokewidth":1}},"animations":[{"kind":"animation","id":"Entrance","duration":750,"hidetextatstart":true,"animateshapewithtext":false,"tweens":[{"kind":"tween","time":0,"duration":750,"mask":{"type":"wipe","settings":[{"kind":"setting","name":"direction","value":"fromleft"}],"duration":750,"easing":"linear","easingdir":"easeinout"}}]},{"kind":"animation","id":"Exit","duration":750,"hidetextatend":true,"animateshapewithtext":false,"tweens":[{"kind":"tween","time":0,"duration":750,"alpha":{"path":[{"kind":"segment","start":"100","dstart":"0","end":"0","dend":"0"}],"duration":750,"easing":"linear","easingdir":"easeout"}}]}],"width":119,"height":42,"resume":false,"useHandCursor":true,"id":"6HP8gry1q9N"},{"kind":"vectorshape","rotation":0,"accType":"text","cliptobounds":false,"defaultAction":"","textLib":[{"kind":"textdata","uniqueId":"5WsLpC3ib2m_-1848979560","id":"01","linkId":"txt__default_5WsLpC3ib2m","type":"vectortext","xPos":0,"yPos":0,"width":0,"height":0,"shadowIndex":-1,"vectortext":{"left":0,"top":0,"right":168,"bottom":33,"pngfb":false,"pr":{"l":"Lib","i":158}}}],"shapemaskId":"","xPos":709,"yPos":561,"tabIndex":16,"tabEnabled":true,"xOffset":0,"yOffset":0,"rotateXPos":121,"rotateYPos":19,"scaleX":100,"scaleY":100,"alpha":100,"depth":7,"scrolling":true,"shuffleLock":false,"data":{"hotlinkId":"","accState":0,"vectorData":{"left":0,"top":0,"right":242,"bottom":38,"altText":"POOR HEALTH","pngfb":false,"pr":{"l":"Lib","i":157}},"html5data":{"xPos":0,"yPos":0,"width":242,"height":38,"strokewidth":0}},"animations":[{"kind":"animation","id":"Entrance","duration":750,"hidetextatstart":true,"animateshapewithtext":false,"tweens":[{"kind":"tween","time":0,"duration":750,"mask":{"type":"wipe","settings":[{"kind":"setting","name":"direction","value":"fromleft"}],"duration":750,"easing":"linear","easingdir":"easeinout"}}]},{"kind":"animation","id":"Exit","duration":750,"hidetextatend":true,"animateshapewithtext":false,"tweens":[{"kind":"tween","time":0,"duration":750,"alpha":{"path":[{"kind":"segment","start":"100","dstart":"0","end":"0","dend":"0"}],"duration":750,"easing":"linear","easingdir":"easeout"}}]}],"width":242,"height":38,"resume":false,"useHandCursor":true,"id":"5WsLpC3ib2m"},{"kind":"vectorshape","rotation":0,"accType":"image","cliptobounds":false,"defaultAction":"","imagelib":[{"kind":"imagedata","assetId":44,"id":"01","url":"story_content/5nLIYqVQyVG_DX786_DY786.swf","type":"normal","altText":"Brain_Illus_2.png","width":786,"height":611,"mobiledx":0,"mobiledy":0}],"shapemaskId":"","xPos":64,"yPos":189,"tabIndex":6,"tabEnabled":true,"xOffset":0,"yOffset":0,"rotateXPos":196.5,"rotateYPos":153,"scaleX":100,"scaleY":100,"alpha":100,"depth":8,"scrolling":true,"shuffleLock":false,"data":{"hotlinkId":"","accState":0,"vectorData":{"left":0,"top":0,"right":393,"bottom":306,"altText":"Brain_Illus_2.png","pngfb":false,"pr":{"l":"Lib","i":159}},"html5data":{"xPos":0,"yPos":0,"width":393,"height":306,"strokewidth":0}},"animations":[{"kind":"animation","id":"Entrance","duration":250,"hidetextatstart":true,"returntextatend":false,"animateshapewithtext":false,"tweens":[{"kind":"tween","time":0,"duration":250,"scale":{"path":[{"kind":"segment","startx":"$ScaleX","starty":"$ScaleY","dsx":"-90","dsy":"-90","endx":"100","endy":"100","dex":"0","dey":"0","startrelative":false,"endrelative":true}],"textonly":false,"useglobalaxes":true,"duration":250,"easing":"linear","easingdir":"easein"}}]}],"width":393,"height":306,"resume":false,"useHandCursor":true,"id":"6GZdMnLVOrt"},{"kind":"vectorshape","rotation":0,"accType":"image","cliptobounds":false,"defaultAction":"","imagelib":[{"kind":"imagedata","assetId":45,"id":"01","url":"story_content/5ZJJVFcWvTg_DX514_DY514.swf","type":"normal","altText":"crying-heart-2318164_1280.png","width":514,"height":443,"mobiledx":0,"mobiledy":0}],"shapemaskId":"","xPos":458,"yPos":82,"tabIndex":3,"tabEnabled":true,"xOffset":0,"yOffset":0,"rotateXPos":128.5,"rotateYPos":111,"scaleX":100,"scaleY":100,"alpha":100,"depth":9,"scrolling":true,"shuffleLock":false,"data":{"hotlinkId":"","accState":0,"vectorData":{"left":0,"top":0,"right":257,"bottom":222,"altText":"crying-heart-2318164_1280.png","pngfb":false,"pr":{"l":"Lib","i":160}},"html5data":{"xPos":0,"yPos":0,"width":257,"height":222,"strokewidth":0}},"animations":[{"kind":"animation","id":"Entrance","duration":500,"hidetextatstart":true,"returntextatend":false,"animateshapewithtext":false,"tweens":[{"kind":"tween","time":0,"duration":500,"scale":{"path":[{"kind":"segment","startx":"$ScaleX","starty":"$ScaleY","dsx":"-90","dsy":"-90","endx":"100","endy":"100","dex":"0","dey":"0","startrelative":false,"endrelative":true}],"textonly":false,"useglobalaxes":true,"duration":500,"easing":"linear","easingdir":"easein"}}]}],"width":257,"height":222,"resume":false,"useHandCursor":true,"id":"5ocQV1LZwHy"},{"kind":"vectorshape","rotation":0,"accType":"image","cliptobounds":false,"defaultAction":"","imagelib":[{"kind":"imagedata","assetId":46,"id":"01","url":"story_content/5g9ryIXfk2X_DX784_DY784.swf","type":"normal","altText":"family-gathering_2.png","width":784,"height":784,"mobiledx":0,"mobiledy":0}],"shapemaskId":"","xPos":639,"yPos":215,"tabIndex":7,"tabEnabled":true,"xOffset":0,"yOffset":0,"rotateXPos":196,"rotateYPos":196,"scaleX":100,"scaleY":100,"alpha":100,"depth":10,"scrolling":true,"shuffleLock":false,"data":{"hotlinkId":"","accState":0,"vectorData":{"left":0,"top":0,"right":392,"bottom":392,"altText":"family-gathering_2.png","pngfb":false,"pr":{"l":"Lib","i":161}},"html5data":{"xPos":0,"yPos":0,"width":392,"height":392,"strokewidth":0}},"animations":[{"kind":"animation","id":"Entrance","duration":500,"hidetextatstart":true,"returntextatend":false,"animateshapewithtext":false,"tweens":[{"kind":"tween","time":0,"duration":500,"scale":{"path":[{"kind":"segment","startx":"$ScaleX","starty":"$ScaleY","dsx":"-90","dsy":"-90","endx":"100","endy":"100","dex":"0","dey":"0","startrelative":false,"endrelative":true}],"textonly":false,"useglobalaxes":true,"duration":500,"easing":"linear","easingdir":"easein"}}]}],"width":392,"height":392,"resume":false,"useHandCursor":true,"id":"5aH5XXCE8ra"},{"kind":"vectorshape","rotation":0,"accType":"text","cliptobounds":false,"defaultAction":"","textLib":[{"kind":"textdata","uniqueId":"5WGJbgJvCgl_125243383","id":"01","linkId":"txt__default_5WGJbgJvCgl","type":"vectortext","xPos":0,"yPos":0,"width":0,"height":0,"shadowIndex":-1,"vectortext":{"left":0,"top":0,"right":172,"bottom":49,"pngfb":false,"pr":{"l":"Lib","i":162}}}],"shapemaskId":"","xPos":25,"yPos":12,"tabIndex":1,"tabEnabled":true,"xOffset":0,"yOffset":0,"rotateXPos":493,"rotateYPos":27,"scaleX":100,"scaleY":100,"alpha":100,"depth":11,"scrolling":true,"shuffleLock":false,"data":{"hotlinkId":"","accState":0,"vectorData":{"left":0,"top":0,"right":986,"bottom":54,"altText":"Summary","pngfb":false,"pr":{"l":"Lib","i":5}},"html5data":{"xPos":0,"yPos":0,"width":986,"height":54,"strokewidth":0}},"width":986,"height":54,"resume":false,"useHandCursor":true,"id":"5WGJbgJvCgl"},{"kind":"vectorshape","rotation":0,"accType":"image","cliptobounds":false,"defaultAction":"","imagelib":[{"kind":"imagedata","assetId":47,"id":"01","url":"story_content/68TuGgqZkmq_DX312_DY312.swf","type":"normal","altText":"Lightening.png","width":205,"height":312,"mobiledx":0,"mobiledy":0}],"shapemaskId":"","xPos":170,"yPos":60,"tabIndex":2,"tabEnabled":true,"xOffset":0,"yOffset":0,"rotateXPos":55,"rotateYPos":78,"scaleX":100,"scaleY":100,"alpha":100,"depth":12,"scrolling":true,"shuffleLock":false,"data":{"hotlinkId":"","accState":0,"vectorData":{"left":0,"top":0,"right":110,"bottom":156,"altText":"Lightening.png","pngfb":false,"pr":{"l":"Lib","i":163}},"html5data":{"xPos":0,"yPos":0,"width":110,"height":156,"strokewidth":0}},"width":110,"height":156,"resume":false,"useHandCursor":true,"id":"5kBgpzQ0Hs6"},{"kind":"vectorshape","rotation":0,"accType":"text","cliptobounds":false,"defaultAction":"","textLib":[{"kind":"textdata","uniqueId":"6J4HiBQ2Sov_181498336","id":"01","linkId":"txt__default_6J4HiBQ2Sov","type":"vectortext","xPos":0,"yPos":0,"width":0,"height":0,"shadowIndex":-1,"vectortext":{"left":0,"top":0,"right":123,"bottom":37,"pngfb":false,"pr":{"l":"Lib","i":165}}}],"shapemaskId":"","xPos":233,"yPos":97,"tabIndex":5,"tabEnabled":true,"xOffset":0,"yOffset":0,"rotateXPos":86,"rotateYPos":21,"scaleX":100,"scaleY":100,"alpha":100,"depth":13,"scrolling":true,"shuffleLock":false,"data":{"hotlinkId":"","accState":0,"vectorData":{"left":0,"top":0,"right":172,"bottom":42,"altText":"TRAUMA","pngfb":false,"pr":{"l":"Lib","i":164}},"html5data":{"xPos":0,"yPos":0,"width":172,"height":42,"strokewidth":0}},"animations":[{"kind":"animation","id":"Entrance","duration":750,"hidetextatstart":true,"animateshapewithtext":false,"tweens":[{"kind":"tween","time":0,"duration":750,"mask":{"type":"wipe","settings":[{"kind":"setting","name":"direction","value":"fromleft"}],"duration":750,"easing":"linear","easingdir":"easeinout"}}]}],"width":172,"height":42,"resume":false,"useHandCursor":true,"id":"6J4HiBQ2Sov"},{"kind":"vectorshape","rotation":0,"accType":"text","cliptobounds":false,"defaultAction":"","textLib":[{"kind":"textdata","uniqueId":"6aCARCGjhy2_863203395","id":"01","linkId":"txt__default_6aCARCGjhy2","type":"vectortext","xPos":0,"yPos":0,"width":0,"height":0,"shadowIndex":-1,"vectortext":{"left":0,"top":0,"right":181,"bottom":69,"pngfb":false,"pr":{"l":"Lib","i":167}}}],"shapemaskId":"","xPos":12,"yPos":539,"tabIndex":11,"tabEnabled":true,"xOffset":0,"yOffset":0,"rotateXPos":107.5,"rotateYPos":37,"scaleX":100,"scaleY":100,"alpha":100,"depth":14,"scrolling":true,"shuffleLock":false,"data":{"hotlinkId":"","accState":0,"vectorData":{"left":0,"top":0,"right":215,"bottom":74,"altText":"Executive Functioning","pngfb":false,"pr":{"l":"Lib","i":166}},"html5data":{"xPos":0,"yPos":0,"width":215,"height":74,"strokewidth":0}},"animations":[{"kind":"animation","id":"Entrance","duration":250,"hidetextatstart":true,"returntextatend":false,"animateshapewithtext":false,"tweens":[{"kind":"tween","time":0,"duration":250,"scale":{"path":[{"kind":"segment","startx":"$ScaleX","starty":"$ScaleY","dsx":"-90","dsy":"-90","endx":"100","endy":"100","dex":"0","dey":"0","startrelative":false,"endrelative":true}],"textonly":false,"useglobalaxes":true,"duration":250,"easing":"linear","easingdir":"easein"}}]}],"width":215,"height":74,"resume":false,"useHandCursor":true,"id":"6aCARCGjhy2"},{"kind":"vectorshape","rotation":123.286,"accType":"text","cliptobounds":false,"defaultAction":"","shapemaskId":"","xPos":84,"yPos":476,"tabIndex":8,"tabEnabled":true,"xOffset":0,"yOffset":0,"rotateXPos":51.5,"rotateYPos":15,"scaleX":100,"scaleY":100,"alpha":100,"depth":15,"scrolling":true,"shuffleLock":false,"data":{"hotlinkId":"","accState":0,"vectorData":{"left":-1,"top":-1,"right":106,"bottom":33,"altText":"Right Arrow 2","pngfb":false,"pr":{"l":"Lib","i":168}},"html5data":{"xPos":0,"yPos":0,"width":105,"height":32,"strokewidth":2}},"animations":[{"kind":"animation","id":"Entrance","duration":750,"hidetextatstart":true,"animateshapewithtext":false,"tweens":[{"kind":"tween","time":0,"duration":750,"mask":{"type":"wipe","settings":[{"kind":"setting","name":"direction","value":"fromtop"}],"duration":750,"easing":"linear","easingdir":"easeinout"}}]}],"width":104,"height":31,"resume":false,"useHandCursor":true,"id":"5kVg2ztvl4k"},{"kind":"vectorshape","rotation":0,"accType":"text","cliptobounds":false,"defaultAction":"","textLib":[{"kind":"textdata","uniqueId":"6f5yPYUoFg3_-1600306605","id":"01","linkId":"txt__default_6f5yPYUoFg3","type":"vectortext","xPos":0,"yPos":0,"width":0,"height":0,"shadowIndex":-1,"vectortext":{"left":0,"top":0,"right":163,"bottom":69,"pngfb":false,"pr":{"l":"Lib","i":170}}}],"shapemaskId":"","xPos":356,"yPos":537,"tabIndex":10,"tabEnabled":true,"xOffset":0,"yOffset":0,"rotateXPos":86,"rotateYPos":37,"scaleX":100,"scaleY":100,"alpha":100,"depth":16,"scrolling":true,"shuffleLock":false,"data":{"hotlinkId":"","accState":0,"vectorData":{"left":0,"top":0,"right":172,"bottom":74,"altText":"Regulatory Capacity","pngfb":false,"pr":{"l":"Lib","i":169}},"html5data":{"xPos":0,"yPos":0,"width":172,"height":74,"strokewidth":0}},"animations":[{"kind":"animation","id":"Entrance","duration":250,"hidetextatstart":true,"animateshapewithtext":false,"tweens":[{"kind":"tween","time":0,"duration":250,"mask":{"type":"wipe","settings":[{"kind":"setting","name":"direction","value":"fromleft"}],"duration":250,"easing":"linear","easingdir":"easeinout"}}]}],"width":172,"height":74,"resume":false,"useHandCursor":true,"id":"6f5yPYUoFg3"},{"kind":"vectorshape","rotation":51.864,"accType":"text","cliptobounds":false,"defaultAction":"","shapemaskId":"","xPos":355,"yPos":480,"tabIndex":9,"tabEnabled":true,"xOffset":0,"yOffset":0,"rotateXPos":51.5,"rotateYPos":15,"scaleX":100,"scaleY":100,"alpha":100,"depth":17,"scrolling":true,"shuffleLock":false,"data":{"hotlinkId":"","accState":0,"vectorData":{"left":-1,"top":-1,"right":106,"bottom":33,"altText":"Right Arrow 1","pngfb":false,"pr":{"l":"Lib","i":171}},"html5data":{"xPos":0,"yPos":0,"width":105,"height":32,"strokewidth":2}},"animations":[{"kind":"animation","id":"Entrance","duration":750,"hidetextatstart":true,"animateshapewithtext":false,"tweens":[{"kind":"tween","time":0,"duration":750,"mask":{"type":"wipe","settings":[{"kind":"setting","name":"direction","value":"fromtop"}],"duration":750,"easing":"linear","easingdir":"easeinout"}}]}],"width":104,"height":31,"resume":false,"useHandCursor":true,"id":"65JstD83kys"}],"startTime":-1,"elapsedTimeMode":"normal","animations":[{"kind":"animation","id":"5qoBmtyMl1h","duration":700,"hidetextatstart":true,"animateshapewithtext":false,"tweens":[{"kind":"tween","time":0,"duration":700,"alpha":{"path":[{"kind":"segment","start":"0","dstart":"0","end":"100","dend":"0"}],"duration":700,"easing":"linear","easingdir":"easein"}}]}],"useHandCursor":false,"resume":false,"kind":"slidelayer","isBaseLayer":true}]}');
