# Supplementary material for: Interactive Case-Based Childhood Adversity and Trauma-Informed Care Electronic Modules for Pediatric Primary Care
Source: MedEdPORTAL. 2020 Oct 12;16:10990. doi: 10.15766/mep_2374-8265.10990 (PMC7549390; doi:10.15766/mep_2374-8265.10990)
Supplement: Supplementary file 1 — CA-TIC Premodule folderCA-TIC Module 1 folderCA-TIC Module 2 folderCA-TIC Module 3 folderImage Citations.docxCA-TIC Evaluation.docx [file mep_2374-8265.10990-s001.zip › C. CA-TIC Module 2/html5/data/js/5k7PXDAY3uT.js]

window.globalProvideData('slide', '{"title":"Case 2 Revisited with the 7 C\'s","trackViews":true,"showMenuResultIcon":false,"viewGroupId":"","historyGroupId":"","videoZoom":"","scrolling":false,"transition":"tween","slideLock":false,"navIndex":-1,"globalAudioId":"","thumbnailid":"","slideNumberInScene":12,"includeInSlideCounts":true,"presenterRef":{"id":"none"},"showAnimationId":"62LVdQKtpGh","lmsId":"Slide12","width":1024,"height":640,"resume":false,"background":{"type":"fill","fill":{"type":"linear","rotation":90,"colors":[{"kind":"color","rgb":"0xFFFFFF","alpha":100,"stop":0}]}},"id":"5k7PXDAY3uT","actionGroups":{"ActGrpOnNextButtonClick":{"kind":"actiongroup","actions":[{"kind":"gotoplay","window":"_current","wndtype":"normal","objRef":{"type":"string","value":"_player.5ghF2mIRRsQ.6MMxWpaeqlU"}}]},"ActGrpOnPrevButtonClick":{"kind":"actiongroup","actions":[{"kind":"history_prev"}]},"NavigationRestrictionNextSlide_5k7PXDAY3uT":{"kind":"actiongroup","actions":[{"kind":"exe_actiongroup","id":"ActGrpOnNextButtonClick"}]},"NavigationRestrictionPreviousSlide_5k7PXDAY3uT":{"kind":"actiongroup","actions":[{"kind":"exe_actiongroup","id":"ActGrpOnPrevButtonClick"}]}},"events":[{"kind":"onbeforeslidein","actions":[{"kind":"if_action","condition":{"statement":{"kind":"compare","operator":"eq","valuea":"$WindowId","typea":"property","valueb":"_frame","typeb":"string"}},"thenActions":[{"kind":"set_frame_layout","name":"pxabnsnfns10111000101"}],"elseActions":[{"kind":"set_window_control_layout","name":"pxabnsnfns10111000101"}]}]},{"kind":"onnextslide","actions":[{"kind":"exe_actiongroup","id":"NavigationRestrictionNextSlide_5k7PXDAY3uT"}]},{"kind":"onprevslide","actions":[{"kind":"exe_actiongroup","id":"NavigationRestrictionPreviousSlide_5k7PXDAY3uT"}]},{"kind":"ontransitionin","actions":[{"kind":"if_action","condition":{"statement":{"kind":"and","statements":[{"kind":"compare","operator":"eq","valuea":"_player.#TimelineCompleted_5k7PXDAY3uT","typea":"var","valueb":false,"typeb":"boolean"}]}},"thenActions":[{"kind":"enable_window_control","name":"next","enable":false},{"kind":"enable_window_control","name":"swiperight","enable":false}]},{"kind":"adjustvar","variable":"_player.LastSlideViewed_6mMJGR0azTl","operator":"set","value":{"type":"string","value":"_player."}},{"kind":"adjustvar","variable":"_player.LastSlideViewed_6mMJGR0azTl","operator":"add","value":{"type":"property","value":"$AbsoluteId"}}]},{"kind":"ontimelinecomplete","actions":[{"kind":"adjustvar","variable":"_player.TimelineCompleted_5k7PXDAY3uT","operator":"set","value":{"type":"boolean","value":true}},{"kind":"enable_window_control","name":"next","enable":true},{"kind":"enable_window_control","name":"swiperight","enable":true}]}],"slideLayers":[{"audiolib":[{"kind":"audio","assetId":41,"id":"6LDhlgZywO0"}],"enableSeek":true,"enableReplay":true,"timeline":{"duration":121750,"events":[{"kind":"ontimelinetick","time":0,"actions":[{"kind":"show","transition":"appear","objRef":{"type":"string","value":"6ial1dXKqoJ"}},{"kind":"show","transition":"custom","animationId":"Entrance","reverse":false,"objRef":{"type":"string","value":"6al95sxF9DL"}},{"kind":"show","transition":"custom","animationId":"Entrance","reverse":false,"objRef":{"type":"string","value":"6KCiDyPOaHT"}},{"kind":"media_seek","position":0,"objRef":{"type":"string","value":"6LDhlgZywO0"}},{"kind":"media_play","objRef":{"type":"string","value":"6LDhlgZywO0"}},{"kind":"set_volume","volume":75,"objRef":{"type":"string","value":"6LDhlgZywO0"}},{"kind":"show","transition":"appear","objRef":{"type":"string","value":"5rhtSM8APls"}},{"kind":"show","transition":"appear","objRef":{"type":"string","value":"6cC3PCB6dUg"}}]},{"kind":"ontimelinetick","time":6000,"actions":[{"kind":"show","transition":"custom","animationId":"Entrance","reverse":false,"objRef":{"type":"string","value":"6Snt2lEDSjM"}},{"kind":"show","transition":"custom","animationId":"Entrance","reverse":false,"objRef":{"type":"string","value":"5VkEROTKfmG"}}]},{"kind":"ontimelinetick","time":14750,"actions":[{"kind":"show","transition":"custom","animationId":"Entrance","reverse":false,"objRef":{"type":"string","value":"6FTJVT3dizt"}}]},{"kind":"ontimelinetick","time":20250,"actions":[{"kind":"hide","transition":"custom","animationId":"Exit","reverse":false,"objRef":{"type":"string","value":"5VkEROTKfmG"}},{"kind":"hide","transition":"custom","animationId":"Exit","reverse":false,"objRef":{"type":"string","value":"6FTJVT3dizt"}}]},{"kind":"ontimelinetick","time":21000,"actions":[{"kind":"show","transition":"custom","animationId":"Entrance","reverse":false,"objRef":{"type":"string","value":"6Bbiak7SoIW"}},{"kind":"show","transition":"custom","animationId":"Entrance","reverse":false,"objRef":{"type":"string","value":"5clkNNpKmMg"}}]},{"kind":"ontimelinetick","time":29250,"actions":[{"kind":"show","transition":"custom","animationId":"Entrance","reverse":false,"objRef":{"type":"string","value":"5zyM0AW6ueN"}}]},{"kind":"ontimelinetick","time":34250,"actions":[{"kind":"hide","transition":"custom","animationId":"Exit","reverse":false,"objRef":{"type":"string","value":"5clkNNpKmMg"}},{"kind":"hide","transition":"custom","animationId":"Exit","reverse":false,"objRef":{"type":"string","value":"5zyM0AW6ueN"}}]},{"kind":"ontimelinetick","time":35000,"actions":[{"kind":"show","transition":"custom","animationId":"Entrance","reverse":false,"objRef":{"type":"string","value":"67RLIdb7SJs"}},{"kind":"show","transition":"custom","animationId":"Entrance","reverse":false,"objRef":{"type":"string","value":"6lGYnclL0VV"}}]},{"kind":"ontimelinetick","time":45000,"actions":[{"kind":"show","transition":"custom","animationId":"Entrance","reverse":false,"objRef":{"type":"string","value":"6BMcf27m8gW"}}]},{"kind":"ontimelinetick","time":52250,"actions":[{"kind":"hide","transition":"custom","animationId":"Exit","reverse":false,"objRef":{"type":"string","value":"6lGYnclL0VV"}},{"kind":"hide","transition":"custom","animationId":"Exit","reverse":false,"objRef":{"type":"string","value":"6BMcf27m8gW"}}]},{"kind":"ontimelinetick","time":53000,"actions":[{"kind":"show","transition":"custom","animationId":"Entrance","reverse":false,"objRef":{"type":"string","value":"66iI3vtuyHK"}},{"kind":"show","transition":"custom","animationId":"Entrance","reverse":false,"objRef":{"type":"string","value":"5lcjOusBwKV"}}]},{"kind":"ontimelinetick","time":59250,"actions":[{"kind":"show","transition":"custom","animationId":"Entrance","reverse":false,"objRef":{"type":"string","value":"69NGstG1RYd"}}]},{"kind":"ontimelinetick","time":65250,"actions":[{"kind":"hide","transition":"custom","animationId":"Exit","reverse":false,"objRef":{"type":"string","value":"5lcjOusBwKV"}},{"kind":"hide","transition":"custom","animationId":"Exit","reverse":false,"objRef":{"type":"string","value":"69NGstG1RYd"}}]},{"kind":"ontimelinetick","time":66000,"actions":[{"kind":"show","transition":"custom","animationId":"Entrance","reverse":false,"objRef":{"type":"string","value":"631OiAKpaMt"}},{"kind":"show","transition":"custom","animationId":"Entrance","reverse":false,"objRef":{"type":"string","value":"6AUjSefCHmP"}}]},{"kind":"ontimelinetick","time":78750,"actions":[{"kind":"show","transition":"custom","animationId":"Entrance","reverse":false,"objRef":{"type":"string","value":"69waO0aPvyE"}}]},{"kind":"ontimelinetick","time":87250,"actions":[{"kind":"hide","transition":"custom","animationId":"Exit","reverse":false,"objRef":{"type":"string","value":"6AUjSefCHmP"}}]},{"kind":"ontimelinetick","time":87500,"actions":[{"kind":"hide","transition":"custom","animationId":"Exit","reverse":false,"objRef":{"type":"string","value":"69waO0aPvyE"}}]},{"kind":"ontimelinetick","time":88000,"actions":[{"kind":"show","transition":"custom","animationId":"Entrance","reverse":false,"objRef":{"type":"string","value":"6Kn6dBzo3Ph"}},{"kind":"show","transition":"custom","animationId":"Entrance","reverse":false,"objRef":{"type":"string","value":"5bZ02oSicsA"}}]},{"kind":"ontimelinetick","time":98000,"actions":[{"kind":"show","transition":"custom","animationId":"Entrance","reverse":false,"objRef":{"type":"string","value":"5btU8dkafYz"}}]},{"kind":"ontimelinetick","time":105250,"actions":[{"kind":"hide","transition":"custom","animationId":"Exit","reverse":false,"objRef":{"type":"string","value":"5bZ02oSicsA"}},{"kind":"hide","transition":"custom","animationId":"Exit","reverse":false,"objRef":{"type":"string","value":"5btU8dkafYz"}}]},{"kind":"ontimelinetick","time":106000,"actions":[{"kind":"show","transition":"custom","animationId":"Entrance","reverse":false,"objRef":{"type":"string","value":"6m7hgGwsiY1"}},{"kind":"show","transition":"custom","animationId":"Entrance","reverse":false,"objRef":{"type":"string","value":"5cui6UdOho6"}}]},{"kind":"ontimelinetick","time":111750,"actions":[{"kind":"show","transition":"custom","animationId":"Entrance","reverse":false,"objRef":{"type":"string","value":"5o6gTwBJBVw"}}]},{"kind":"ontimelinetick","time":121000,"actions":[{"kind":"hide","transition":"custom","animationId":"Exit","reverse":false,"objRef":{"type":"string","value":"5o6gTwBJBVw"}}]}]},"objects":[{"kind":"vectorshape","rotation":0,"accType":"image","cliptobounds":false,"defaultAction":"","imagelib":[{"kind":"imagedata","assetId":0,"id":"01","url":"story_content/6A0Y3Bi3Imx_DX2048_DY2048.swf","type":"normal","altText":"Trauma Informed Care_Mod2_Body.png","width":1024,"height":640,"mobiledx":0,"mobiledy":0}],"shapemaskId":"","xPos":0,"yPos":0,"tabIndex":0,"tabEnabled":true,"xOffset":0,"yOffset":0,"rotateXPos":512,"rotateYPos":320,"scaleX":100,"scaleY":100,"alpha":100,"depth":1,"scrolling":false,"shuffleLock":false,"data":{"hotlinkId":"","accState":0,"vectorData":{"left":0,"top":0,"right":1024,"bottom":640,"altText":"Trauma Informed Care_Mod2_Body.png","pngfb":false,"pr":{"l":"Lib","i":0}},"html5data":{"xPos":0,"yPos":0,"width":1024,"height":640,"strokewidth":0}},"width":1024,"height":640,"resume":false,"useHandCursor":true,"id":"6cC3PCB6dUg"},{"kind":"vectorshape","rotation":5.075,"accType":"image","cliptobounds":false,"defaultAction":"","imagelib":[{"kind":"imagedata","assetId":33,"id":"01","url":"story_content/6nTykGQrWxU_DX1144_DY1144.swf","type":"normal","altText":"Clipboard_.png","width":1144,"height":1144,"mobiledx":0,"mobiledy":0}],"shapemaskId":"","xPos":480,"yPos":52,"tabIndex":2,"tabEnabled":true,"xOffset":0,"yOffset":0,"rotateXPos":286,"rotateYPos":286,"scaleX":100,"scaleY":100,"alpha":100,"depth":2,"scrolling":true,"shuffleLock":false,"data":{"hotlinkId":"","accState":0,"vectorData":{"left":0,"top":0,"right":572,"bottom":572,"altText":"Clipboard_.png","pngfb":false,"pr":{"l":"Lib","i":117}},"html5data":{"xPos":0,"yPos":0,"width":572,"height":572,"strokewidth":0}},"width":572,"height":572,"resume":false,"useHandCursor":true,"id":"6ial1dXKqoJ"},{"kind":"vectorshape","rotation":0,"accType":"text","cliptobounds":false,"defaultAction":"","shapemaskId":"","xPos":40,"yPos":100,"tabIndex":4,"tabEnabled":true,"xOffset":0,"yOffset":0,"rotateXPos":110.5,"rotateYPos":29.5,"scaleX":100,"scaleY":100,"alpha":100,"depth":3,"scrolling":true,"shuffleLock":false,"data":{"hotlinkId":"","accState":0,"vectorData":{"left":-1,"top":-1,"right":222,"bottom":60,"altText":"Round Diagonal Corner 1","pngfb":false,"pr":{"l":"Lib","i":118}},"html5data":{"xPos":0,"yPos":0,"width":221,"height":59,"strokewidth":0}},"animations":[{"kind":"animation","id":"Entrance","duration":750,"hidetextatstart":true,"animateshapewithtext":false,"tweens":[{"kind":"tween","time":0,"duration":750,"mask":{"type":"randombars","settings":[{"kind":"setting","name":"direction","value":"horizontal"}],"duration":750,"easing":"linear","easingdir":"easeinout"}}]}],"width":221,"height":59,"resume":false,"useHandCursor":true,"id":"6al95sxF9DL"},{"kind":"vectorshape","rotation":0,"accType":"text","cliptobounds":false,"defaultAction":"","textLib":[{"kind":"textdata","uniqueId":"6KCiDyPOaHT_380833495","id":"01","linkId":"txt__default_6KCiDyPOaHT","type":"vectortext","xPos":0,"yPos":0,"width":0,"height":0,"shadowIndex":-1,"vectortext":{"left":0,"top":0,"right":155,"bottom":48,"pngfb":false,"pr":{"l":"Lib","i":120}}}],"shapemaskId":"","xPos":62,"yPos":103,"tabIndex":5,"tabEnabled":true,"xOffset":0,"yOffset":0,"rotateXPos":140.5,"rotateYPos":26.5,"scaleX":100,"scaleY":100,"alpha":100,"depth":4,"scrolling":true,"shuffleLock":false,"data":{"hotlinkId":"","accState":0,"vectorData":{"left":0,"top":0,"right":281,"bottom":53,"altText":"The 7 C’s:","pngfb":false,"pr":{"l":"Lib","i":119}},"html5data":{"xPos":0,"yPos":0,"width":281,"height":53,"strokewidth":0}},"animations":[{"kind":"animation","id":"Entrance","duration":750,"hidetextatstart":true,"animateshapewithtext":false,"tweens":[{"kind":"tween","time":0,"duration":750,"mask":{"type":"randombars","settings":[{"kind":"setting","name":"direction","value":"horizontal"}],"duration":750,"easing":"linear","easingdir":"easeinout"}}]}],"width":281,"height":53,"resume":false,"useHandCursor":true,"id":"6KCiDyPOaHT"},{"kind":"vectorshape","rotation":4.764,"accType":"text","cliptobounds":false,"defaultAction":"","textLib":[{"kind":"textdata","uniqueId":"6Snt2lEDSjM_863937237","id":"01","linkId":"txt__default_6Snt2lEDSjM","type":"vectortext","xPos":0,"yPos":0,"width":0,"height":0,"shadowIndex":-1,"vectortext":{"left":0,"top":0,"right":226,"bottom":42,"pngfb":false,"pr":{"l":"Lib","i":122}}}],"shapemaskId":"","xPos":628,"yPos":203,"tabIndex":15,"tabEnabled":true,"xOffset":0,"yOffset":0,"rotateXPos":162,"rotateYPos":23.5,"scaleX":100,"scaleY":100,"alpha":100,"depth":5,"scrolling":true,"shuffleLock":false,"data":{"hotlinkId":"","accState":0,"vectorData":{"left":0,"top":0,"right":324,"bottom":48,"altText":"COMPETENCE","pngfb":false,"pr":{"l":"Lib","i":121}},"html5data":{"xPos":0,"yPos":0,"width":324,"height":48,"strokewidth":0}},"animations":[{"kind":"animation","id":"Entrance","duration":250,"hidetextatstart":true,"returntextatend":false,"animateshapewithtext":false,"tweens":[{"kind":"tween","time":0,"duration":250,"scale":{"path":[{"kind":"segment","startx":"$ScaleX","starty":"$ScaleY","dsx":"-90","dsy":"-90","endx":"100","endy":"100","dex":"0","dey":"0","startrelative":false,"endrelative":true}],"textonly":false,"useglobalaxes":true,"duration":250,"easing":"linear","easingdir":"easein"}}]}],"width":324,"height":47,"resume":false,"useHandCursor":true,"id":"6Snt2lEDSjM"},{"kind":"vectorshape","rotation":0,"accType":"image","cliptobounds":false,"defaultAction":"","imagelib":[{"kind":"imagedata","assetId":34,"id":"01","url":"story_content/6I0Qx96CGKw_DX702_DY702.swf","type":"normal","altText":"Light Bulb.png","width":621,"height":702,"mobiledx":0,"mobiledy":0}],"shapemaskId":"","xPos":250,"yPos":217,"tabIndex":18,"tabEnabled":true,"xOffset":0,"yOffset":0,"rotateXPos":155,"rotateYPos":175.5,"scaleX":100,"scaleY":100,"alpha":100,"depth":6,"scrolling":true,"shuffleLock":false,"data":{"hotlinkId":"","accState":0,"vectorData":{"left":0,"top":0,"right":310,"bottom":351,"altText":"Light Bulb.png","pngfb":false,"pr":{"l":"Lib","i":123}},"html5data":{"xPos":0,"yPos":0,"width":310,"height":351,"strokewidth":0}},"animations":[{"kind":"animation","id":"Entrance","duration":750,"hidetextatstart":true,"animateshapewithtext":false,"tweens":[{"kind":"tween","time":0,"duration":750,"mask":{"type":"circle","settings":[{"kind":"setting","name":"direction","value":"out"}],"duration":750,"easing":"linear","easingdir":"easeinout"}}]},{"kind":"animation","id":"Exit","duration":750,"hidetextatend":true,"animateshapewithtext":false,"tweens":[{"kind":"tween","time":0,"duration":750,"alpha":{"path":[{"kind":"segment","start":"100","dstart":"0","end":"0","dend":"0"}],"duration":750,"easing":"linear","easingdir":"easeout"}}]}],"width":310,"height":351,"resume":false,"useHandCursor":true,"id":"5VkEROTKfmG"},{"kind":"vectorshape","rotation":0,"accType":"text","cliptobounds":false,"defaultAction":"","textLib":[{"kind":"textdata","uniqueId":"6FTJVT3dizt_-1548618412","id":"01","linkId":"txt__default_6FTJVT3dizt","type":"vectortext","xPos":0,"yPos":0,"width":0,"height":0,"shadowIndex":-1,"vectortext":{"left":0,"top":0,"right":240,"bottom":173,"pngfb":false,"pr":{"l":"Lib","i":125}}}],"shapemaskId":"","xPos":33,"yPos":212,"tabIndex":17,"tabEnabled":true,"xOffset":0,"yOffset":0,"rotateXPos":128,"rotateYPos":89,"scaleX":100,"scaleY":100,"alpha":100,"depth":7,"scrolling":true,"shuffleLock":false,"data":{"hotlinkId":"","accState":0,"vectorData":{"left":0,"top":0,"right":256,"bottom":178,"altText":"“You do have a\\rgood understanding of why it is important\\rto maintain a\\rhealthy weight. That’s great!”    ","pngfb":false,"pr":{"l":"Lib","i":124}},"html5data":{"xPos":0,"yPos":0,"width":256,"height":178,"strokewidth":0}},"animations":[{"kind":"animation","id":"Entrance","duration":750,"hidetextatstart":true,"animateshapewithtext":false,"tweens":[{"kind":"tween","time":0,"duration":750,"alpha":{"path":[{"kind":"segment","start":"0","dstart":"0","end":"100","dend":"0"}],"duration":750,"easing":"linear","easingdir":"easein"}}]},{"kind":"animation","id":"Exit","duration":750,"hidetextatend":true,"animateshapewithtext":false,"tweens":[{"kind":"tween","time":0,"duration":750,"alpha":{"path":[{"kind":"segment","start":"100","dstart":"0","end":"0","dend":"0"}],"duration":750,"easing":"linear","easingdir":"easeout"}}]}],"width":256,"height":178,"resume":false,"useHandCursor":true,"id":"6FTJVT3dizt"},{"kind":"vectorshape","rotation":4.764,"accType":"text","cliptobounds":false,"defaultAction":"","textLib":[{"kind":"textdata","uniqueId":"6Bbiak7SoIW_1650838343","id":"01","linkId":"txt__default_6Bbiak7SoIW","type":"vectortext","xPos":0,"yPos":0,"width":0,"height":0,"shadowIndex":-1,"vectortext":{"left":0,"top":0,"right":219,"bottom":42,"pngfb":false,"pr":{"l":"Lib","i":126}}}],"shapemaskId":"","xPos":624,"yPos":249,"tabIndex":19,"tabEnabled":true,"xOffset":0,"yOffset":0,"rotateXPos":162,"rotateYPos":23.5,"scaleX":100,"scaleY":100,"alpha":100,"depth":8,"scrolling":true,"shuffleLock":false,"data":{"hotlinkId":"","accState":0,"vectorData":{"left":0,"top":0,"right":324,"bottom":47,"altText":"CONFIDENCE","pngfb":false,"pr":{"l":"Lib","i":121}},"html5data":{"xPos":0,"yPos":0,"width":324,"height":47,"strokewidth":0}},"animations":[{"kind":"animation","id":"Entrance","duration":250,"hidetextatstart":true,"returntextatend":false,"animateshapewithtext":false,"tweens":[{"kind":"tween","time":0,"duration":250,"scale":{"path":[{"kind":"segment","startx":"$ScaleX","starty":"$ScaleY","dsx":"-90","dsy":"-90","endx":"100","endy":"100","dex":"0","dey":"0","startrelative":false,"endrelative":true}],"textonly":false,"useglobalaxes":true,"duration":250,"easing":"linear","easingdir":"easein"}}]}],"width":324,"height":47,"resume":false,"useHandCursor":true,"id":"6Bbiak7SoIW"},{"kind":"vectorshape","rotation":0,"accType":"image","cliptobounds":false,"defaultAction":"","imagelib":[{"kind":"imagedata","assetId":35,"id":"01","url":"story_content/6cq3xNRk58k_DX996_DY996.swf","type":"normal","altText":"Girl_Strength.png","width":721,"height":996,"mobiledx":0,"mobiledy":0}],"shapemaskId":"","xPos":228,"yPos":107,"tabIndex":8,"tabEnabled":true,"xOffset":0,"yOffset":0,"rotateXPos":180,"rotateYPos":249,"scaleX":100,"scaleY":100,"alpha":100,"depth":9,"scrolling":true,"shuffleLock":false,"data":{"hotlinkId":"","accState":0,"vectorData":{"left":0,"top":0,"right":360,"bottom":498,"altText":"Girl_Strength.png","pngfb":false,"pr":{"l":"Lib","i":127}},"html5data":{"xPos":0,"yPos":0,"width":360,"height":498,"strokewidth":0}},"animations":[{"kind":"animation","id":"Entrance","duration":750,"hidetextatstart":true,"animateshapewithtext":false,"tweens":[{"kind":"tween","time":0,"duration":750,"position":{"relativerotation":false,"relativestartpoint":false,"path":[{"kind":"segment","type":"line","anchora":{"x":"$RawXPos","y":"$RawYPos","dx":"0","dy":"538"},"anchorb":{"x":"$RawXPos","y":"$RawYPos","dx":"0","dy":"0"}}],"duration":750,"easing":"cubic","easingdir":"easeout"}}]},{"kind":"animation","id":"Exit","duration":750,"hidetextatend":true,"animateshapewithtext":false,"tweens":[{"kind":"tween","time":0,"duration":750,"alpha":{"path":[{"kind":"segment","start":"100","dstart":"0","end":"0","dend":"0"}],"duration":750,"easing":"linear","easingdir":"easeout"}}]}],"width":360,"height":498,"resume":false,"useHandCursor":true,"id":"5clkNNpKmMg"},{"kind":"vectorshape","rotation":0,"accType":"text","cliptobounds":false,"defaultAction":"","textLib":[{"kind":"textdata","uniqueId":"5zyM0AW6ueN_500114019","id":"01","linkId":"txt__default_5zyM0AW6ueN","type":"vectortext","xPos":0,"yPos":0,"width":0,"height":0,"shadowIndex":-1,"vectortext":{"left":0,"top":0,"right":221,"bottom":145,"pngfb":false,"pr":{"l":"Lib","i":129}}}],"shapemaskId":"","xPos":32,"yPos":260,"tabIndex":20,"tabEnabled":true,"xOffset":0,"yOffset":0,"rotateXPos":120,"rotateYPos":75,"scaleX":100,"scaleY":100,"alpha":100,"depth":10,"scrolling":true,"shuffleLock":false,"data":{"hotlinkId":"","accState":0,"vectorData":{"left":0,"top":0,"right":240,"bottom":150,"altText":"“You have been doing a great job walking to school and trying to make healthy changes.”","pngfb":false,"pr":{"l":"Lib","i":128}},"html5data":{"xPos":0,"yPos":0,"width":240,"height":150,"strokewidth":0}},"animations":[{"kind":"animation","id":"Entrance","duration":750,"hidetextatstart":true,"animateshapewithtext":false,"tweens":[{"kind":"tween","time":0,"duration":750,"alpha":{"path":[{"kind":"segment","start":"0","dstart":"0","end":"100","dend":"0"}],"duration":750,"easing":"linear","easingdir":"easein"}}]},{"kind":"animation","id":"Exit","duration":750,"hidetextatend":true,"animateshapewithtext":false,"tweens":[{"kind":"tween","time":0,"duration":750,"alpha":{"path":[{"kind":"segment","start":"100","dstart":"0","end":"0","dend":"0"}],"duration":750,"easing":"linear","easingdir":"easeout"}}]}],"width":240,"height":150,"resume":false,"useHandCursor":true,"id":"5zyM0AW6ueN"},{"kind":"vectorshape","rotation":4.764,"accType":"text","cliptobounds":false,"defaultAction":"","textLib":[{"kind":"textdata","uniqueId":"67RLIdb7SJs_688046752","id":"01","linkId":"txt__default_67RLIdb7SJs","type":"vectortext","xPos":0,"yPos":0,"width":0,"height":0,"shadowIndex":-1,"vectortext":{"left":0,"top":0,"right":176,"bottom":42,"pngfb":false,"pr":{"l":"Lib","i":130}}}],"shapemaskId":"","xPos":618,"yPos":295,"tabIndex":21,"tabEnabled":true,"xOffset":0,"yOffset":0,"rotateXPos":162,"rotateYPos":23.5,"scaleX":100,"scaleY":100,"alpha":100,"depth":11,"scrolling":true,"shuffleLock":false,"data":{"hotlinkId":"","accState":0,"vectorData":{"left":0,"top":0,"right":324,"bottom":47,"altText":"CONTROL","pngfb":false,"pr":{"l":"Lib","i":121}},"html5data":{"xPos":0,"yPos":0,"width":324,"height":47,"strokewidth":0}},"animations":[{"kind":"animation","id":"Entrance","duration":250,"hidetextatstart":true,"returntextatend":false,"animateshapewithtext":false,"tweens":[{"kind":"tween","time":0,"duration":250,"scale":{"path":[{"kind":"segment","startx":"$ScaleX","starty":"$ScaleY","dsx":"-90","dsy":"-90","endx":"100","endy":"100","dex":"0","dey":"0","startrelative":false,"endrelative":true}],"textonly":false,"useglobalaxes":true,"duration":250,"easing":"linear","easingdir":"easein"}}]}],"width":324,"height":47,"resume":false,"useHandCursor":true,"id":"67RLIdb7SJs"},{"kind":"vectorshape","rotation":0,"accType":"image","cliptobounds":false,"defaultAction":"","imagelib":[{"kind":"imagedata","assetId":36,"id":"01","url":"story_content/5Wq7xHuw06K_DX928_DY928.swf","type":"normal","altText":"Health in Hand.png","width":928,"height":918,"mobiledx":0,"mobiledy":0}],"shapemaskId":"","xPos":133,"yPos":135,"tabIndex":9,"tabEnabled":true,"xOffset":0,"yOffset":0,"rotateXPos":232,"rotateYPos":229.5,"scaleX":100,"scaleY":100,"alpha":100,"depth":12,"scrolling":true,"shuffleLock":false,"data":{"hotlinkId":"","accState":0,"vectorData":{"left":0,"top":0,"right":464,"bottom":459,"altText":"Health in Hand.png","pngfb":false,"pr":{"l":"Lib","i":131}},"html5data":{"xPos":0,"yPos":0,"width":464,"height":459,"strokewidth":0}},"animations":[{"kind":"animation","id":"Entrance","duration":750,"hidetextatstart":true,"animateshapewithtext":false,"tweens":[{"kind":"tween","time":0,"duration":750,"position":{"relativerotation":false,"relativestartpoint":false,"path":[{"kind":"segment","type":"line","anchora":{"x":"$RawXPos","y":"$RawYPos","dx":"0","dy":"510"},"anchorb":{"x":"$RawXPos","y":"$RawYPos","dx":"0","dy":"0"}}],"duration":750,"easing":"cubic","easingdir":"easeout"}}]},{"kind":"animation","id":"Exit","duration":750,"hidetextatend":true,"animateshapewithtext":false,"tweens":[{"kind":"tween","time":0,"duration":750,"position":{"relativerotation":false,"relativestartpoint":false,"path":[{"kind":"segment","type":"line","anchora":{"x":"$RawXPos","y":"$RawYPos","dx":"0","dy":"0"},"anchorb":{"x":"$RawXPos","y":"645","dx":"0","dy":"0"}}],"duration":750,"easing":"cubic","easingdir":"easein"}}]}],"width":464,"height":459,"resume":false,"useHandCursor":true,"id":"6lGYnclL0VV"},{"kind":"vectorshape","rotation":0,"accType":"text","cliptobounds":false,"defaultAction":"","textLib":[{"kind":"textdata","uniqueId":"6BMcf27m8gW_-1329922937","id":"01","linkId":"txt__default_6BMcf27m8gW","type":"vectortext","xPos":0,"yPos":0,"width":0,"height":0,"shadowIndex":-1,"vectortext":{"left":0,"top":0,"right":235,"bottom":173,"pngfb":false,"pr":{"l":"Lib","i":133}}}],"shapemaskId":"","xPos":30,"yPos":200,"tabIndex":14,"tabEnabled":true,"xOffset":0,"yOffset":0,"rotateXPos":120,"rotateYPos":89,"scaleX":100,"scaleY":100,"alpha":100,"depth":13,"scrolling":true,"shuffleLock":false,"data":{"hotlinkId":"","accState":0,"vectorData":{"left":0,"top":0,"right":240,"bottom":178,"altText":"“We want to make sure you have your family’s support, but I want you to know that I believe that you can do this!”","pngfb":false,"pr":{"l":"Lib","i":132}},"html5data":{"xPos":0,"yPos":0,"width":240,"height":178,"strokewidth":0}},"animations":[{"kind":"animation","id":"Entrance","duration":750,"hidetextatstart":true,"animateshapewithtext":false,"tweens":[{"kind":"tween","time":0,"duration":750,"alpha":{"path":[{"kind":"segment","start":"0","dstart":"0","end":"100","dend":"0"}],"duration":750,"easing":"linear","easingdir":"easein"}}]},{"kind":"animation","id":"Exit","duration":750,"hidetextatend":true,"animateshapewithtext":false,"tweens":[{"kind":"tween","time":0,"duration":750,"alpha":{"path":[{"kind":"segment","start":"100","dstart":"0","end":"0","dend":"0"}],"duration":750,"easing":"linear","easingdir":"easeout"}}]}],"width":240,"height":178,"resume":false,"useHandCursor":true,"id":"6BMcf27m8gW"},{"kind":"vectorshape","rotation":4.764,"accType":"text","cliptobounds":false,"defaultAction":"","textLib":[{"kind":"textdata","uniqueId":"66iI3vtuyHK_2029337585","id":"01","linkId":"txt__default_66iI3vtuyHK","type":"vectortext","xPos":0,"yPos":0,"width":0,"height":0,"shadowIndex":-1,"vectortext":{"left":0,"top":0,"right":228,"bottom":42,"pngfb":false,"pr":{"l":"Lib","i":134}}}],"shapemaskId":"","xPos":614,"yPos":341,"tabIndex":22,"tabEnabled":true,"xOffset":0,"yOffset":0,"rotateXPos":162,"rotateYPos":23.5,"scaleX":100,"scaleY":100,"alpha":100,"depth":14,"scrolling":true,"shuffleLock":false,"data":{"hotlinkId":"","accState":0,"vectorData":{"left":0,"top":0,"right":324,"bottom":47,"altText":"CONNECTION","pngfb":false,"pr":{"l":"Lib","i":121}},"html5data":{"xPos":0,"yPos":0,"width":324,"height":47,"strokewidth":0}},"animations":[{"kind":"animation","id":"Entrance","duration":250,"hidetextatstart":true,"returntextatend":false,"animateshapewithtext":false,"tweens":[{"kind":"tween","time":0,"duration":250,"scale":{"path":[{"kind":"segment","startx":"$ScaleX","starty":"$ScaleY","dsx":"-90","dsy":"-90","endx":"100","endy":"100","dex":"0","dey":"0","startrelative":false,"endrelative":true}],"textonly":false,"useglobalaxes":true,"duration":250,"easing":"linear","easingdir":"easein"}}]}],"width":324,"height":47,"resume":false,"useHandCursor":true,"id":"66iI3vtuyHK"},{"kind":"vectorshape","rotation":0,"accType":"image","cliptobounds":false,"defaultAction":"","imagelib":[{"kind":"imagedata","assetId":37,"id":"01","url":"story_content/6Fo9mAbimgL_DX1076_DY1076.swf","type":"normal","altText":"Helping Hand.png","width":1076,"height":1064,"mobiledx":0,"mobiledy":0}],"shapemaskId":"","xPos":50,"yPos":105,"tabIndex":6,"tabEnabled":true,"xOffset":0,"yOffset":0,"rotateXPos":269,"rotateYPos":266,"scaleX":100,"scaleY":100,"alpha":100,"depth":15,"scrolling":true,"shuffleLock":false,"data":{"hotlinkId":"","accState":0,"vectorData":{"left":0,"top":0,"right":538,"bottom":532,"altText":"Helping Hand.png","pngfb":false,"pr":{"l":"Lib","i":135}},"html5data":{"xPos":0,"yPos":0,"width":538,"height":532,"strokewidth":0}},"animations":[{"kind":"animation","id":"Entrance","duration":750,"hidetextatstart":true,"animateshapewithtext":false,"tweens":[{"kind":"tween","time":0,"duration":750,"mask":{"type":"wipe","settings":[{"kind":"setting","name":"direction","value":"fromleft"}],"duration":750,"easing":"linear","easingdir":"easeinout"}}]},{"kind":"animation","id":"Exit","duration":750,"hidetextatend":true,"animateshapewithtext":false,"tweens":[{"kind":"tween","time":0,"duration":750,"mask":{"type":"split","effecttype":"exit","settings":[{"kind":"setting","name":"direction","value":"verticalin"}],"duration":750,"easing":"linear","easingdir":"easeinout"}}]}],"width":538,"height":532,"resume":false,"useHandCursor":true,"id":"5lcjOusBwKV"},{"kind":"vectorshape","rotation":0,"accType":"text","cliptobounds":false,"defaultAction":"","textLib":[{"kind":"textdata","uniqueId":"69NGstG1RYd_1416349922","id":"01","linkId":"txt__default_69NGstG1RYd","type":"vectortext","xPos":0,"yPos":0,"width":0,"height":0,"shadowIndex":-1,"vectortext":{"left":0,"top":0,"right":416,"bottom":89,"pngfb":false,"pr":{"l":"Lib","i":137}}}],"shapemaskId":"","xPos":40,"yPos":207,"tabIndex":16,"tabEnabled":true,"xOffset":0,"yOffset":0,"rotateXPos":216.5,"rotateYPos":47,"scaleX":100,"scaleY":100,"alpha":100,"depth":16,"scrolling":true,"shuffleLock":false,"data":{"hotlinkId":"","accState":0,"vectorData":{"left":0,"top":0,"right":433,"bottom":94,"altText":"“Who supports you in being healthy? How can we include that person\\rin our plan.” ","pngfb":false,"pr":{"l":"Lib","i":136}},"html5data":{"xPos":0,"yPos":0,"width":433,"height":94,"strokewidth":0}},"animations":[{"kind":"animation","id":"Entrance","duration":750,"hidetextatstart":true,"animateshapewithtext":false,"tweens":[{"kind":"tween","time":0,"duration":750,"alpha":{"path":[{"kind":"segment","start":"0","dstart":"0","end":"100","dend":"0"}],"duration":750,"easing":"linear","easingdir":"easein"}}]},{"kind":"animation","id":"Exit","duration":750,"hidetextatend":true,"animateshapewithtext":false,"tweens":[{"kind":"tween","time":0,"duration":750,"alpha":{"path":[{"kind":"segment","start":"100","dstart":"0","end":"0","dend":"0"}],"duration":750,"easing":"linear","easingdir":"easeout"}}]}],"width":433,"height":94,"resume":false,"useHandCursor":true,"id":"69NGstG1RYd"},{"kind":"vectorshape","rotation":4.764,"accType":"text","cliptobounds":false,"defaultAction":"","textLib":[{"kind":"textdata","uniqueId":"631OiAKpaMt_-922827064","id":"01","linkId":"txt__default_631OiAKpaMt","type":"vectortext","xPos":0,"yPos":0,"width":0,"height":0,"shadowIndex":-1,"vectortext":{"left":0,"top":0,"right":206,"bottom":42,"pngfb":false,"pr":{"l":"Lib","i":138}}}],"shapemaskId":"","xPos":609,"yPos":388,"tabIndex":23,"tabEnabled":true,"xOffset":0,"yOffset":0,"rotateXPos":162,"rotateYPos":23.5,"scaleX":100,"scaleY":100,"alpha":100,"depth":17,"scrolling":true,"shuffleLock":false,"data":{"hotlinkId":"","accState":0,"vectorData":{"left":0,"top":0,"right":324,"bottom":47,"altText":"CHARACTER","pngfb":false,"pr":{"l":"Lib","i":121}},"html5data":{"xPos":0,"yPos":0,"width":324,"height":47,"strokewidth":0}},"animations":[{"kind":"animation","id":"Entrance","duration":250,"hidetextatstart":true,"returntextatend":false,"animateshapewithtext":false,"tweens":[{"kind":"tween","time":0,"duration":250,"scale":{"path":[{"kind":"segment","startx":"$ScaleX","starty":"$ScaleY","dsx":"-90","dsy":"-90","endx":"100","endy":"100","dex":"0","dey":"0","startrelative":false,"endrelative":true}],"textonly":false,"useglobalaxes":true,"duration":250,"easing":"linear","easingdir":"easein"}}]}],"width":324,"height":47,"resume":false,"useHandCursor":true,"id":"631OiAKpaMt"},{"kind":"vectorshape","rotation":0,"accType":"image","cliptobounds":false,"defaultAction":"","imagelib":[{"kind":"imagedata","assetId":38,"id":"01","url":"story_content/5rHMJlg4sBF_DX980_DY980.swf","type":"normal","altText":"Character_Morals.png","width":980,"height":969,"mobiledx":0,"mobiledy":0}],"shapemaskId":"","xPos":56,"yPos":192,"tabIndex":12,"tabEnabled":true,"xOffset":0,"yOffset":0,"rotateXPos":245,"rotateYPos":242.5,"scaleX":100,"scaleY":100,"alpha":100,"depth":18,"scrolling":true,"shuffleLock":false,"data":{"hotlinkId":"","accState":0,"vectorData":{"left":0,"top":0,"right":490,"bottom":485,"altText":"Character_Morals.png","pngfb":false,"pr":{"l":"Lib","i":139}},"html5data":{"xPos":0,"yPos":0,"width":490,"height":485,"strokewidth":0}},"animations":[{"kind":"animation","id":"Entrance","duration":750,"hidetextatstart":true,"animateshapewithtext":false,"tweens":[{"kind":"tween","time":0,"duration":750,"mask":{"type":"split","settings":[{"kind":"setting","name":"direction","value":"verticalin"}],"duration":750,"easing":"linear","easingdir":"easeinout"}}]},{"kind":"animation","id":"Exit","duration":750,"hidetextatend":true,"animateshapewithtext":false,"tweens":[{"kind":"tween","time":0,"duration":750,"alpha":{"path":[{"kind":"segment","start":"100","dstart":"0","end":"0","dend":"0"}],"duration":750,"easing":"linear","easingdir":"easeout"}}]}],"width":490,"height":485,"resume":false,"useHandCursor":true,"id":"6AUjSefCHmP"},{"kind":"vectorshape","rotation":0,"accType":"text","cliptobounds":false,"defaultAction":"","textLib":[{"kind":"textdata","uniqueId":"69waO0aPvyE_1918853442","id":"01","linkId":"txt__default_69waO0aPvyE","type":"vectortext","xPos":0,"yPos":0,"width":0,"height":0,"shadowIndex":-1,"vectortext":{"left":0,"top":0,"right":507,"bottom":117,"pngfb":false,"pr":{"l":"Lib","i":141}}}],"shapemaskId":"","xPos":33,"yPos":171,"tabIndex":10,"tabEnabled":true,"xOffset":0,"yOffset":0,"rotateXPos":259,"rotateYPos":61,"scaleX":100,"scaleY":100,"alpha":100,"depth":19,"scrolling":true,"shuffleLock":false,"data":{"hotlinkId":"","accState":0,"vectorData":{"left":0,"top":0,"right":518,"bottom":122,"altText":"“You did a great job being honest with me today, this helped me better understand your health, and I’m grateful that you were able to share with me.”","pngfb":false,"pr":{"l":"Lib","i":140}},"html5data":{"xPos":0,"yPos":0,"width":518,"height":122,"strokewidth":0}},"animations":[{"kind":"animation","id":"Entrance","duration":750,"hidetextatstart":true,"animateshapewithtext":false,"tweens":[{"kind":"tween","time":0,"duration":750,"alpha":{"path":[{"kind":"segment","start":"0","dstart":"0","end":"100","dend":"0"}],"duration":750,"easing":"linear","easingdir":"easein"}}]},{"kind":"animation","id":"Exit","duration":750,"hidetextatend":true,"animateshapewithtext":false,"tweens":[{"kind":"tween","time":0,"duration":750,"alpha":{"path":[{"kind":"segment","start":"100","dstart":"0","end":"0","dend":"0"}],"duration":750,"easing":"linear","easingdir":"easeout"}}]}],"width":518,"height":122,"resume":false,"useHandCursor":true,"id":"69waO0aPvyE"},{"kind":"vectorshape","rotation":4.764,"accType":"text","cliptobounds":false,"defaultAction":"","textLib":[{"kind":"textdata","uniqueId":"6Kn6dBzo3Ph_1165232452","id":"01","linkId":"txt__default_6Kn6dBzo3Ph","type":"vectortext","xPos":0,"yPos":0,"width":0,"height":0,"shadowIndex":-1,"vectortext":{"left":0,"top":0,"right":255,"bottom":42,"pngfb":false,"pr":{"l":"Lib","i":142}}}],"shapemaskId":"","xPos":605,"yPos":434,"tabIndex":24,"tabEnabled":true,"xOffset":0,"yOffset":0,"rotateXPos":162,"rotateYPos":23.5,"scaleX":100,"scaleY":100,"alpha":100,"depth":20,"scrolling":true,"shuffleLock":false,"data":{"hotlinkId":"","accState":0,"vectorData":{"left":0,"top":0,"right":324,"bottom":47,"altText":"CONTRIBUTION","pngfb":false,"pr":{"l":"Lib","i":121}},"html5data":{"xPos":0,"yPos":0,"width":324,"height":47,"strokewidth":0}},"animations":[{"kind":"animation","id":"Entrance","duration":250,"hidetextatstart":true,"returntextatend":false,"animateshapewithtext":false,"tweens":[{"kind":"tween","time":0,"duration":250,"scale":{"path":[{"kind":"segment","startx":"$ScaleX","starty":"$ScaleY","dsx":"-90","dsy":"-90","endx":"100","endy":"100","dex":"0","dey":"0","startrelative":false,"endrelative":true}],"textonly":false,"useglobalaxes":true,"duration":250,"easing":"linear","easingdir":"easein"}}]}],"width":324,"height":47,"resume":false,"useHandCursor":true,"id":"6Kn6dBzo3Ph"},{"kind":"vectorshape","rotation":0,"accType":"image","cliptobounds":false,"defaultAction":"","imagelib":[{"kind":"imagedata","assetId":39,"id":"01","url":"story_content/6fP7b615RRY_DX1228_DY1228.swf","type":"normal","altText":"writing on paper.png","width":1212,"height":1199,"mobiledx":0,"mobiledy":0}],"shapemaskId":"","xPos":-4,"yPos":106,"tabIndex":7,"tabEnabled":true,"xOffset":0,"yOffset":0,"rotateXPos":307,"rotateYPos":303.5,"scaleX":100,"scaleY":100,"alpha":100,"depth":21,"scrolling":true,"shuffleLock":false,"data":{"hotlinkId":"","accState":0,"vectorData":{"left":0,"top":0,"right":614,"bottom":607,"altText":"writing on paper.png","pngfb":false,"pr":{"l":"Lib","i":143}},"html5data":{"xPos":0,"yPos":0,"width":614,"height":607,"strokewidth":0}},"animations":[{"kind":"animation","id":"Entrance","duration":750,"hidetextatstart":true,"animateshapewithtext":false,"tweens":[{"kind":"tween","time":0,"duration":750,"mask":{"type":"wipe","settings":[{"kind":"setting","name":"direction","value":"fromleft"}],"duration":750,"easing":"linear","easingdir":"easeinout"}}]},{"kind":"animation","id":"Exit","duration":750,"hidetextatend":true,"returntextatend":false,"animateshapewithtext":false,"tweens":[{"kind":"tween","time":0,"duration":750,"rotation":{"path":[{"kind":"segment","start":"0","dstart":"$Rotation","end":"$Rotation","dend":"360"}],"duration":750,"easing":"linear","easingdir":"easeinout"}}]}],"width":614,"height":607,"resume":false,"useHandCursor":true,"id":"5bZ02oSicsA"},{"kind":"vectorshape","rotation":0,"accType":"text","cliptobounds":false,"defaultAction":"","textLib":[{"kind":"textdata","uniqueId":"5btU8dkafYz_239561768","id":"01","linkId":"txt__default_5btU8dkafYz","type":"vectortext","xPos":0,"yPos":0,"width":0,"height":0,"shadowIndex":-1,"vectortext":{"left":0,"top":0,"right":353,"bottom":117,"pngfb":false,"pr":{"l":"Lib","i":145}}}],"shapemaskId":"","xPos":198,"yPos":184,"tabIndex":11,"tabEnabled":true,"xOffset":0,"yOffset":0,"rotateXPos":187,"rotateYPos":61,"scaleX":100,"scaleY":100,"alpha":100,"depth":22,"scrolling":true,"shuffleLock":false,"data":{"hotlinkId":"","accState":0,"vectorData":{"left":0,"top":0,"right":374,"bottom":122,"altText":"“Maybe you could help your mother make a healthy grocery list each week, this may help decrease her stress as well?”","pngfb":false,"pr":{"l":"Lib","i":144}},"html5data":{"xPos":0,"yPos":0,"width":374,"height":122,"strokewidth":0}},"animations":[{"kind":"animation","id":"Entrance","duration":750,"hidetextatstart":true,"animateshapewithtext":false,"tweens":[{"kind":"tween","time":0,"duration":750,"alpha":{"path":[{"kind":"segment","start":"0","dstart":"0","end":"100","dend":"0"}],"duration":750,"easing":"linear","easingdir":"easein"}}]},{"kind":"animation","id":"Exit","duration":750,"hidetextatend":true,"animateshapewithtext":false,"tweens":[{"kind":"tween","time":0,"duration":750,"alpha":{"path":[{"kind":"segment","start":"100","dstart":"0","end":"0","dend":"0"}],"duration":750,"easing":"linear","easingdir":"easeout"}}]}],"width":374,"height":122,"resume":false,"useHandCursor":true,"id":"5btU8dkafYz"},{"kind":"vectorshape","rotation":4.764,"accType":"text","cliptobounds":false,"defaultAction":"","textLib":[{"kind":"textdata","uniqueId":"6m7hgGwsiY1_1844647054","id":"01","linkId":"txt__default_6m7hgGwsiY1","type":"vectortext","xPos":0,"yPos":0,"width":0,"height":0,"shadowIndex":-1,"vectortext":{"left":0,"top":0,"right":152,"bottom":42,"pngfb":false,"pr":{"l":"Lib","i":146}}}],"shapemaskId":"","xPos":600,"yPos":480,"tabIndex":25,"tabEnabled":true,"xOffset":0,"yOffset":0,"rotateXPos":162,"rotateYPos":23.5,"scaleX":100,"scaleY":100,"alpha":100,"depth":23,"scrolling":true,"shuffleLock":false,"data":{"hotlinkId":"","accState":0,"vectorData":{"left":0,"top":0,"right":324,"bottom":47,"altText":"COPING","pngfb":false,"pr":{"l":"Lib","i":121}},"html5data":{"xPos":0,"yPos":0,"width":324,"height":47,"strokewidth":0}},"animations":[{"kind":"animation","id":"Entrance","duration":250,"hidetextatstart":true,"returntextatend":false,"animateshapewithtext":false,"tweens":[{"kind":"tween","time":0,"duration":250,"scale":{"path":[{"kind":"segment","startx":"$ScaleX","starty":"$ScaleY","dsx":"-90","dsy":"-90","endx":"100","endy":"100","dex":"0","dey":"0","startrelative":false,"endrelative":true}],"textonly":false,"useglobalaxes":true,"duration":250,"easing":"linear","easingdir":"easein"}}]}],"width":324,"height":47,"resume":false,"useHandCursor":true,"id":"6m7hgGwsiY1"},{"kind":"vectorshape","rotation":0,"accType":"image","cliptobounds":false,"defaultAction":"","imagelib":[{"kind":"imagedata","assetId":40,"id":"01","url":"story_content/6ee7kDwyzE0_DX1274_DY1274.swf","type":"normal","altText":"meditate.png","width":995,"height":1274,"mobiledx":0,"mobiledy":0}],"shapemaskId":"","xPos":137,"yPos":84,"tabIndex":3,"tabEnabled":true,"xOffset":0,"yOffset":0,"rotateXPos":249,"rotateYPos":318.5,"scaleX":100,"scaleY":100,"alpha":100,"depth":24,"scrolling":true,"shuffleLock":false,"data":{"hotlinkId":"","accState":0,"vectorData":{"left":0,"top":0,"right":498,"bottom":637,"altText":"meditate.png","pngfb":false,"pr":{"l":"Lib","i":147}},"html5data":{"xPos":0,"yPos":0,"width":498,"height":637,"strokewidth":0}},"animations":[{"kind":"animation","id":"Entrance","duration":750,"hidetextatstart":true,"animateshapewithtext":false,"tweens":[{"kind":"tween","time":0,"duration":750,"alpha":{"path":[{"kind":"segment","start":"0","dstart":"0","end":"100","dend":"0"}],"duration":750,"easing":"linear","easingdir":"easeinout"},"position":{"relativerotation":false,"relativestartpoint":false,"path":[{"kind":"segment","type":"line","anchora":{"x":"$RawXPos","y":"$RawYPos","dx":"0","dy":"60"},"anchorb":{"x":"$RawXPos","y":"$RawYPos","dx":"0","dy":"0"}}],"duration":750,"easing":"linear","easingdir":"easein"}}]}],"width":498,"height":637,"resume":false,"useHandCursor":true,"id":"5cui6UdOho6"},{"kind":"vectorshape","rotation":0,"accType":"text","cliptobounds":false,"defaultAction":"","textLib":[{"kind":"textdata","uniqueId":"5o6gTwBJBVw_-1919163360","id":"01","linkId":"txt__default_5o6gTwBJBVw","type":"vectortext","xPos":0,"yPos":0,"width":0,"height":0,"shadowIndex":-1,"vectortext":{"left":0,"top":0,"right":235,"bottom":229,"pngfb":false,"pr":{"l":"Lib","i":149}}}],"shapemaskId":"","xPos":32,"yPos":193,"tabIndex":13,"tabEnabled":true,"xOffset":0,"yOffset":0,"rotateXPos":123,"rotateYPos":117,"scaleX":100,"scaleY":100,"alpha":100,"depth":25,"scrolling":true,"shuffleLock":false,"data":{"hotlinkId":"","accState":0,"vectorData":{"left":0,"top":0,"right":246,"bottom":234,"altText":"“Your situation with your sister sounds stressful, how can you manage the stress in your house to protect yourself and stay healthy at the same time.”  ","pngfb":false,"pr":{"l":"Lib","i":148}},"html5data":{"xPos":0,"yPos":0,"width":246,"height":234,"strokewidth":0}},"animations":[{"kind":"animation","id":"Entrance","duration":750,"hidetextatstart":true,"animateshapewithtext":false,"tweens":[{"kind":"tween","time":0,"duration":750,"alpha":{"path":[{"kind":"segment","start":"0","dstart":"0","end":"100","dend":"0"}],"duration":750,"easing":"linear","easingdir":"easein"}}]},{"kind":"animation","id":"Exit","duration":750,"hidetextatend":true,"animateshapewithtext":false,"tweens":[{"kind":"tween","time":0,"duration":750,"alpha":{"path":[{"kind":"segment","start":"100","dstart":"0","end":"0","dend":"0"}],"duration":750,"easing":"linear","easingdir":"easeout"}}]}],"width":246,"height":234,"resume":false,"useHandCursor":true,"id":"5o6gTwBJBVw"},{"kind":"vectorshape","rotation":0,"accType":"text","cliptobounds":false,"defaultAction":"","textLib":[{"kind":"textdata","uniqueId":"5rhtSM8APls_1781719813","id":"01","linkId":"txt__default_5rhtSM8APls","type":"vectortext","xPos":0,"yPos":0,"width":0,"height":0,"shadowIndex":-1,"vectortext":{"left":0,"top":0,"right":461,"bottom":49,"pngfb":false,"pr":{"l":"Lib","i":150}}}],"shapemaskId":"","xPos":21,"yPos":13,"tabIndex":1,"tabEnabled":true,"xOffset":0,"yOffset":0,"rotateXPos":493,"rotateYPos":27,"scaleX":100,"scaleY":100,"alpha":100,"depth":26,"scrolling":true,"shuffleLock":false,"data":{"hotlinkId":"","accState":0,"vectorData":{"left":0,"top":0,"right":986,"bottom":54,"altText":"Case 2 Revisited with 7 C’s","pngfb":false,"pr":{"l":"Lib","i":5}},"html5data":{"xPos":0,"yPos":0,"width":986,"height":54,"strokewidth":0}},"width":986,"height":54,"resume":false,"useHandCursor":true,"id":"5rhtSM8APls"}],"startTime":-1,"elapsedTimeMode":"normal","animations":[{"kind":"animation","id":"62LVdQKtpGh","duration":700,"hidetextatstart":true,"animateshapewithtext":false,"tweens":[{"kind":"tween","time":0,"duration":700,"alpha":{"path":[{"kind":"segment","start":"0","dstart":"0","end":"100","dend":"0"}],"duration":700,"easing":"linear","easingdir":"easein"}}]}],"useHandCursor":false,"resume":false,"kind":"slidelayer","isBaseLayer":true}]}');
