# Supplementary material for: Interactive Case-Based Childhood Adversity and Trauma-Informed Care Electronic Modules for Pediatric Primary Care
Source: MedEdPORTAL. 2020 Oct 12;16:10990. doi: 10.15766/mep_2374-8265.10990 (PMC7549390; doi:10.15766/mep_2374-8265.10990)
Supplement: Supplementary file 1 — CA-TIC Premodule folderCA-TIC Module 1 folderCA-TIC Module 2 folderCA-TIC Module 3 folderImage Citations.docxCA-TIC Evaluation.docx [file mep_2374-8265.10990-s001.zip › C. CA-TIC Module 2/html5/data/js/5o5rwhnb8AT.js]

window.globalProvideData('slide', '{"title":"Resilience 2","trackViews":true,"showMenuResultIcon":false,"viewGroupId":"","historyGroupId":"","videoZoom":"","scrolling":false,"transition":"tween","slideLock":false,"navIndex":-1,"globalAudioId":"","thumbnailid":"","slideNumberInScene":4,"includeInSlideCounts":true,"presenterRef":{"id":"none"},"showAnimationId":"6kdF12CSxbh","lmsId":"Slide4","width":1024,"height":640,"resume":false,"background":{"type":"fill","fill":{"type":"linear","rotation":90,"colors":[{"kind":"color","rgb":"0xFFFFFF","alpha":100,"stop":0}]}},"id":"5o5rwhnb8AT","actionGroups":{"ActGrpOnNextButtonClick":{"kind":"actiongroup","actions":[{"kind":"gotoplay","window":"_current","wndtype":"normal","objRef":{"type":"string","value":"_player.5ghF2mIRRsQ.5av6o6ry3gH"}}]},"ActGrpOnPrevButtonClick":{"kind":"actiongroup","actions":[{"kind":"history_prev"}]},"NavigationRestrictionNextSlide_5o5rwhnb8AT":{"kind":"actiongroup","actions":[{"kind":"exe_actiongroup","id":"ActGrpOnNextButtonClick"}]},"NavigationRestrictionPreviousSlide_5o5rwhnb8AT":{"kind":"actiongroup","actions":[{"kind":"exe_actiongroup","id":"ActGrpOnPrevButtonClick"}]}},"events":[{"kind":"onbeforeslidein","actions":[{"kind":"if_action","condition":{"statement":{"kind":"compare","operator":"eq","valuea":"$WindowId","typea":"property","valueb":"_frame","typeb":"string"}},"thenActions":[{"kind":"set_frame_layout","name":"pxabnsnfns10111000101"}],"elseActions":[{"kind":"set_window_control_layout","name":"pxabnsnfns10111000101"}]}]},{"kind":"onnextslide","actions":[{"kind":"exe_actiongroup","id":"NavigationRestrictionNextSlide_5o5rwhnb8AT"}]},{"kind":"onprevslide","actions":[{"kind":"exe_actiongroup","id":"NavigationRestrictionPreviousSlide_5o5rwhnb8AT"}]},{"kind":"ontransitionin","actions":[{"kind":"if_action","condition":{"statement":{"kind":"and","statements":[{"kind":"compare","operator":"eq","valuea":"_player.#TimelineCompleted_5o5rwhnb8AT","typea":"var","valueb":false,"typeb":"boolean"}]}},"thenActions":[{"kind":"enable_window_control","name":"next","enable":false},{"kind":"enable_window_control","name":"swiperight","enable":false}]},{"kind":"adjustvar","variable":"_player.LastSlideViewed_6mMJGR0azTl","operator":"set","value":{"type":"string","value":"_player."}},{"kind":"adjustvar","variable":"_player.LastSlideViewed_6mMJGR0azTl","operator":"add","value":{"type":"property","value":"$AbsoluteId"}}]},{"kind":"ontimelinecomplete","actions":[{"kind":"adjustvar","variable":"_player.TimelineCompleted_5o5rwhnb8AT","operator":"set","value":{"type":"boolean","value":true}},{"kind":"enable_window_control","name":"next","enable":true},{"kind":"enable_window_control","name":"swiperight","enable":true}]}],"slideLayers":[{"audiolib":[{"kind":"audio","assetId":13,"id":"5ezwbvbW0Fe"}],"enableSeek":true,"enableReplay":true,"timeline":{"duration":22854,"events":[{"kind":"ontimelinetick","time":0,"actions":[{"kind":"show","transition":"appear","objRef":{"type":"string","value":"5iR6taHXglM"}},{"kind":"show","transition":"appear","objRef":{"type":"string","value":"5x4JggBnH8a"}},{"kind":"show","transition":"custom","animationId":"Entrance","reverse":false,"objRef":{"type":"string","value":"6KrHtFU2v6K"}},{"kind":"show","transition":"custom","animationId":"Entrance","reverse":false,"objRef":{"type":"string","value":"6f2aTW68XgH"}},{"kind":"show","transition":"custom","animationId":"Entrance","reverse":false,"objRef":{"type":"string","value":"5pemsvn7Hvp"}},{"kind":"media_seek","position":0,"objRef":{"type":"string","value":"5ezwbvbW0Fe"}},{"kind":"media_play","objRef":{"type":"string","value":"5ezwbvbW0Fe"}},{"kind":"set_volume","volume":75,"objRef":{"type":"string","value":"5ezwbvbW0Fe"}},{"kind":"show","transition":"appear","objRef":{"type":"string","value":"5YcB3XAihGZ"}},{"kind":"show","transition":"appear","objRef":{"type":"string","value":"6cC3PCB6dUg"}}]},{"kind":"ontimelinetick","time":750,"actions":[{"kind":"show","transition":"custom","animationId":"Entrance","reverse":false,"objRef":{"type":"string","value":"6U1lNkUdVsx"}},{"kind":"show","transition":"custom","animationId":"Entrance","reverse":false,"objRef":{"type":"string","value":"6R071SbgcUy"}},{"kind":"show","transition":"custom","animationId":"Entrance","reverse":false,"objRef":{"type":"string","value":"6fZz9SY5zhY"}}]},{"kind":"ontimelinetick","time":1479,"actions":[{"kind":"show","transition":"custom","animationId":"Entrance","reverse":false,"objRef":{"type":"string","value":"654PrYifXAJ"}},{"kind":"show","transition":"custom","animationId":"Entrance","reverse":false,"objRef":{"type":"string","value":"6AfZjxFROHr"}}]},{"kind":"ontimelinetick","time":1500,"actions":[{"kind":"show","transition":"custom","animationId":"Entrance","reverse":false,"objRef":{"type":"string","value":"68hIyDEe1Jo"}}]},{"kind":"ontimelinetick","time":2250,"actions":[{"kind":"show","transition":"custom","animationId":"Entrance","reverse":false,"objRef":{"type":"string","value":"5jfectbvJTX"}},{"kind":"show","transition":"custom","animationId":"Entrance","reverse":false,"objRef":{"type":"string","value":"5vPw5rkrqX3"}},{"kind":"show","transition":"custom","animationId":"Entrance","reverse":false,"objRef":{"type":"string","value":"5uWfPXp6DJH"}}]},{"kind":"ontimelinetick","time":3000,"actions":[{"kind":"show","transition":"custom","animationId":"Entrance","reverse":false,"objRef":{"type":"string","value":"6PavA7JnPLR"}}]}]},"objects":[{"kind":"vectorshape","rotation":0,"accType":"image","cliptobounds":false,"defaultAction":"","imagelib":[{"kind":"imagedata","assetId":0,"id":"01","url":"story_content/6A0Y3Bi3Imx_DX2048_DY2048.swf","type":"normal","altText":"Trauma Informed Care_Mod2_Body.png","width":1024,"height":640,"mobiledx":0,"mobiledy":0}],"shapemaskId":"","xPos":0,"yPos":0,"tabIndex":0,"tabEnabled":true,"xOffset":0,"yOffset":0,"rotateXPos":512,"rotateYPos":320,"scaleX":100,"scaleY":100,"alpha":100,"depth":1,"scrolling":false,"shuffleLock":false,"data":{"hotlinkId":"","accState":0,"vectorData":{"left":0,"top":0,"right":1024,"bottom":640,"altText":"Trauma Informed Care_Mod2_Body.png","pngfb":false,"pr":{"l":"Lib","i":0}},"html5data":{"xPos":0,"yPos":0,"width":1024,"height":640,"strokewidth":0}},"width":1024,"height":640,"resume":false,"useHandCursor":true,"id":"6cC3PCB6dUg"},{"kind":"vectorshape","rotation":0,"accType":"text","cliptobounds":false,"defaultAction":"","textLib":[{"kind":"textdata","uniqueId":"5iR6taHXglM_504806054","id":"01","linkId":"txt__default_5iR6taHXglM","type":"vectortext","xPos":0,"yPos":0,"width":0,"height":0,"shadowIndex":-1,"vectortext":{"left":0,"top":0,"right":513,"bottom":49,"pngfb":false,"pr":{"l":"Lib","i":12}}}],"shapemaskId":"","xPos":21,"yPos":13,"tabIndex":1,"tabEnabled":true,"xOffset":0,"yOffset":0,"rotateXPos":493,"rotateYPos":27,"scaleX":100,"scaleY":100,"alpha":100,"depth":2,"scrolling":true,"shuffleLock":false,"data":{"hotlinkId":"","accState":0,"vectorData":{"left":0,"top":0,"right":986,"bottom":54,"altText":"Resilience – Traumatic Events","pngfb":false,"pr":{"l":"Lib","i":5}},"html5data":{"xPos":0,"yPos":0,"width":986,"height":54,"strokewidth":0}},"width":986,"height":54,"resume":false,"useHandCursor":true,"id":"5iR6taHXglM"},{"kind":"vectorshape","rotation":0,"accType":"text","cliptobounds":false,"defaultAction":"","textLib":[{"kind":"textdata","uniqueId":"5x4JggBnH8a_-639989862","id":"01","linkId":"txt__default_5x4JggBnH8a","type":"vectortext","xPos":0,"yPos":0,"width":0,"height":0,"shadowIndex":-1,"vectortext":{"left":0,"top":0,"right":248,"bottom":43,"pngfb":false,"pr":{"l":"Lib","i":14}}}],"shapemaskId":"","xPos":18,"yPos":576,"tabIndex":15,"tabEnabled":true,"xOffset":0,"yOffset":0,"rotateXPos":235,"rotateYPos":24,"scaleX":100,"scaleY":100,"alpha":100,"depth":3,"scrolling":true,"shuffleLock":false,"data":{"hotlinkId":"","accState":0,"vectorData":{"left":0,"top":0,"right":470,"bottom":48,"altText":"Source:\\nAmerican Academy of Pediatrics","pngfb":false,"pr":{"l":"Lib","i":13}},"html5data":{"xPos":0,"yPos":0,"width":470,"height":48,"strokewidth":0}},"width":470,"height":48,"resume":false,"useHandCursor":true,"id":"5x4JggBnH8a"},{"kind":"vectorshape","rotation":0,"accType":"image","cliptobounds":false,"defaultAction":"","imagelib":[{"kind":"imagedata","assetId":8,"id":"01","url":"story_content/5wgkqCZAdI7_DX930_DY930.swf","type":"normal","altText":"Circular Arrow.png","width":930,"height":893,"mobiledx":0,"mobiledy":0}],"shapemaskId":"","xPos":258,"yPos":99,"tabIndex":4,"tabEnabled":true,"xOffset":0,"yOffset":0,"rotateXPos":232.5,"rotateYPos":223.5,"scaleX":100,"scaleY":100,"alpha":100,"depth":4,"scrolling":true,"shuffleLock":false,"data":{"hotlinkId":"","accState":0,"vectorData":{"left":0,"top":0,"right":465,"bottom":447,"altText":"Circular Arrow.png","pngfb":false,"pr":{"l":"Lib","i":15}},"html5data":{"xPos":0,"yPos":0,"width":465,"height":447,"strokewidth":0}},"animations":[{"kind":"animation","id":"Entrance","duration":1250,"hidetextatstart":true,"animateshapewithtext":false,"tweens":[{"kind":"tween","time":0,"duration":1250,"mask":{"type":"wheel","settings":[{"kind":"setting","name":"spokes","value":"1"},{"kind":"setting","name":"direction","value":"clockwise"}],"duration":1250,"easing":"linear","easingdir":"easeinout"}}]}],"width":465,"height":447,"resume":false,"useHandCursor":true,"id":"6PavA7JnPLR"},{"kind":"vectorshape","rotation":0,"accType":"image","cliptobounds":false,"defaultAction":"","imagelib":[{"kind":"imagedata","assetId":9,"id":"01","url":"story_content/6MpK04DyJzT_DX604_DY604.swf","type":"normal","altText":"Circular chart P4.png","width":604,"height":330,"mobiledx":0,"mobiledy":0}],"shapemaskId":"","xPos":168,"yPos":260,"tabIndex":6,"tabEnabled":true,"xOffset":0,"yOffset":0,"rotateXPos":151,"rotateYPos":76,"scaleX":100,"scaleY":100,"alpha":100,"depth":5,"scrolling":true,"shuffleLock":false,"data":{"hotlinkId":"","accState":0,"vectorData":{"left":0,"top":0,"right":302,"bottom":152,"altText":"Circular chart P4.png","pngfb":false,"pr":{"l":"Lib","i":16}},"html5data":{"xPos":0,"yPos":0,"width":302,"height":152,"strokewidth":0}},"animations":[{"kind":"animation","id":"Entrance","duration":750,"hidetextatstart":true,"animateshapewithtext":false,"tweens":[{"kind":"tween","time":0,"duration":750,"alpha":{"path":[{"kind":"segment","start":"0","dstart":"0","end":"100","dend":"0"}],"duration":750,"easing":"linear","easingdir":"easein"}}]}],"width":302,"height":152,"resume":false,"useHandCursor":true,"id":"5jfectbvJTX"},{"kind":"vectorshape","rotation":0,"accType":"image","cliptobounds":false,"defaultAction":"","imagelib":[{"kind":"imagedata","assetId":10,"id":"01","url":"story_content/6bKMV1YZ35T_DX604_DY604.swf","type":"normal","altText":"Circular chart P3.png","width":604,"height":330,"mobiledx":0,"mobiledy":0}],"shapemaskId":"","xPos":345,"yPos":442,"tabIndex":12,"tabEnabled":true,"xOffset":0,"yOffset":0,"rotateXPos":151,"rotateYPos":76,"scaleX":100,"scaleY":100,"alpha":100,"depth":6,"scrolling":true,"shuffleLock":false,"data":{"hotlinkId":"","accState":0,"vectorData":{"left":0,"top":0,"right":302,"bottom":152,"altText":"Circular chart P3.png","pngfb":false,"pr":{"l":"Lib","i":16}},"html5data":{"xPos":0,"yPos":0,"width":302,"height":152,"strokewidth":0}},"animations":[{"kind":"animation","id":"Entrance","duration":750,"hidetextatstart":true,"animateshapewithtext":false,"tweens":[{"kind":"tween","time":0,"duration":750,"alpha":{"path":[{"kind":"segment","start":"0","dstart":"0","end":"100","dend":"0"}],"duration":750,"easing":"linear","easingdir":"easein"}}]}],"width":302,"height":152,"resume":false,"useHandCursor":true,"id":"68hIyDEe1Jo"},{"kind":"vectorshape","rotation":0,"accType":"image","cliptobounds":false,"defaultAction":"","imagelib":[{"kind":"imagedata","assetId":11,"id":"01","url":"story_content/67XznMDUUsl_DX604_DY604.swf","type":"normal","altText":"Circular chart P2.png","width":604,"height":330,"mobiledx":0,"mobiledy":0}],"shapemaskId":"","xPos":536,"yPos":260,"tabIndex":7,"tabEnabled":true,"xOffset":0,"yOffset":0,"rotateXPos":151,"rotateYPos":76,"scaleX":100,"scaleY":100,"alpha":100,"depth":7,"scrolling":true,"shuffleLock":false,"data":{"hotlinkId":"","accState":0,"vectorData":{"left":0,"top":0,"right":302,"bottom":152,"altText":"Circular chart P2.png","pngfb":false,"pr":{"l":"Lib","i":16}},"html5data":{"xPos":0,"yPos":0,"width":302,"height":152,"strokewidth":0}},"animations":[{"kind":"animation","id":"Entrance","duration":750,"hidetextatstart":true,"animateshapewithtext":false,"tweens":[{"kind":"tween","time":0,"duration":750,"alpha":{"path":[{"kind":"segment","start":"0","dstart":"0","end":"100","dend":"0"}],"duration":750,"easing":"linear","easingdir":"easein"}}]}],"width":302,"height":152,"resume":false,"useHandCursor":true,"id":"6U1lNkUdVsx"},{"kind":"vectorshape","rotation":0,"accType":"image","cliptobounds":false,"defaultAction":"","imagelib":[{"kind":"imagedata","assetId":12,"id":"01","url":"story_content/5owqjCkf3nh_DX604_DY604.swf","type":"normal","altText":"Circular chart P1.png","width":604,"height":330,"mobiledx":0,"mobiledy":0}],"shapemaskId":"","xPos":365,"yPos":86,"tabIndex":2,"tabEnabled":true,"xOffset":0,"yOffset":0,"rotateXPos":151,"rotateYPos":76,"scaleX":100,"scaleY":100,"alpha":100,"depth":8,"scrolling":true,"shuffleLock":false,"data":{"hotlinkId":"","accState":0,"vectorData":{"left":0,"top":0,"right":302,"bottom":152,"altText":"Circular chart P1.png","pngfb":false,"pr":{"l":"Lib","i":16}},"html5data":{"xPos":0,"yPos":0,"width":302,"height":152,"strokewidth":0}},"animations":[{"kind":"animation","id":"Entrance","duration":750,"hidetextatstart":true,"animateshapewithtext":false,"tweens":[{"kind":"tween","time":0,"duration":750,"alpha":{"path":[{"kind":"segment","start":"0","dstart":"0","end":"100","dend":"0"}],"duration":750,"easing":"linear","easingdir":"easein"}}]}],"width":302,"height":152,"resume":false,"useHandCursor":true,"id":"6KrHtFU2v6K"},{"kind":"vectorshape","rotation":0,"accType":"text","cliptobounds":false,"defaultAction":"","textLib":[{"kind":"textdata","uniqueId":"6f2aTW68XgH_1666033739","id":"01","linkId":"txt__default_6f2aTW68XgH","type":"vectortext","xPos":0,"yPos":0,"width":0,"height":0,"shadowIndex":-1,"vectortext":{"left":0,"top":0,"right":305,"bottom":33,"pngfb":false,"pr":{"l":"Lib","i":18}}}],"shapemaskId":"","xPos":334,"yPos":92,"tabIndex":3,"tabEnabled":true,"xOffset":0,"yOffset":0,"rotateXPos":179,"rotateYPos":19,"scaleX":100,"scaleY":100,"alpha":100,"depth":9,"scrolling":true,"shuffleLock":false,"data":{"hotlinkId":"","accState":0,"vectorData":{"left":0,"top":0,"right":358,"bottom":38,"altText":"Traumatic Event Occurs","pngfb":false,"pr":{"l":"Lib","i":17}},"html5data":{"xPos":0,"yPos":0,"width":358,"height":38,"strokewidth":0}},"animations":[{"kind":"animation","id":"Entrance","duration":750,"hidetextatstart":true,"animateshapewithtext":false,"tweens":[{"kind":"tween","time":0,"duration":750,"mask":{"type":"wipe","settings":[{"kind":"setting","name":"direction","value":"fromleft"}],"duration":750,"easing":"linear","easingdir":"easeinout"}}]}],"width":358,"height":38,"resume":false,"useHandCursor":true,"id":"6f2aTW68XgH"},{"kind":"vectorshape","rotation":0,"accType":"text","cliptobounds":false,"defaultAction":"","textLib":[{"kind":"textdata","uniqueId":"5pemsvn7Hvp_1738766601","id":"01","linkId":"txt__default_5pemsvn7Hvp","type":"vectortext","xPos":0,"yPos":0,"width":0,"height":0,"shadowIndex":-1,"vectortext":{"left":0,"top":0,"right":286,"bottom":74,"pngfb":false,"pr":{"l":"Lib","i":20}}}],"shapemaskId":"","xPos":369,"yPos":127,"tabIndex":5,"tabEnabled":true,"xOffset":0,"yOffset":0,"rotateXPos":148.5,"rotateYPos":39.5,"scaleX":100,"scaleY":100,"alpha":100,"depth":10,"scrolling":true,"shuffleLock":false,"data":{"hotlinkId":"","accState":0,"vectorData":{"left":0,"top":0,"right":297,"bottom":79,"altText":"Everything from taking a test, to the loss of a loved one, to experiencing abuse or bullying","pngfb":false,"pr":{"l":"Lib","i":19}},"html5data":{"xPos":0,"yPos":0,"width":297,"height":79,"strokewidth":0}},"animations":[{"kind":"animation","id":"Entrance","duration":750,"hidetextatstart":true,"animateshapewithtext":false,"tweens":[{"kind":"tween","time":0,"duration":750,"mask":{"type":"wipe","settings":[{"kind":"setting","name":"direction","value":"fromleft"}],"duration":750,"easing":"linear","easingdir":"easeinout"}}]}],"width":297,"height":79,"resume":false,"useHandCursor":true,"id":"5pemsvn7Hvp"},{"kind":"vectorshape","rotation":0,"accType":"text","cliptobounds":false,"defaultAction":"","textLib":[{"kind":"textdata","uniqueId":"6R071SbgcUy_-139746842","id":"01","linkId":"txt__default_6R071SbgcUy","type":"vectortext","xPos":0,"yPos":0,"width":0,"height":0,"shadowIndex":-1,"vectortext":{"left":0,"top":0,"right":268,"bottom":33,"pngfb":false,"pr":{"l":"Lib","i":21}}}],"shapemaskId":"","xPos":505,"yPos":274,"tabIndex":9,"tabEnabled":true,"xOffset":0,"yOffset":0,"rotateXPos":179,"rotateYPos":19,"scaleX":100,"scaleY":100,"alpha":100,"depth":11,"scrolling":true,"shuffleLock":false,"data":{"hotlinkId":"","accState":0,"vectorData":{"left":0,"top":0,"right":358,"bottom":38,"altText":"Child Experience","pngfb":false,"pr":{"l":"Lib","i":17}},"html5data":{"xPos":0,"yPos":0,"width":358,"height":38,"strokewidth":0}},"animations":[{"kind":"animation","id":"Entrance","duration":750,"hidetextatstart":true,"animateshapewithtext":false,"tweens":[{"kind":"tween","time":0,"duration":750,"mask":{"type":"wipe","settings":[{"kind":"setting","name":"direction","value":"fromleft"}],"duration":750,"easing":"linear","easingdir":"easeinout"}}]}],"width":358,"height":38,"resume":false,"useHandCursor":true,"id":"6R071SbgcUy"},{"kind":"vectorshape","rotation":0,"accType":"text","cliptobounds":false,"defaultAction":"","textLib":[{"kind":"textdata","uniqueId":"6fZz9SY5zhY_1275956483","id":"01","linkId":"txt__default_6fZz9SY5zhY","type":"vectortext","xPos":0,"yPos":0,"width":0,"height":0,"shadowIndex":-1,"vectortext":{"left":0,"top":0,"right":240,"bottom":72,"pngfb":false,"pr":{"l":"Lib","i":23}}}],"shapemaskId":"","xPos":559,"yPos":302,"tabIndex":11,"tabEnabled":true,"xOffset":0,"yOffset":0,"rotateXPos":126,"rotateYPos":39,"scaleX":100,"scaleY":100,"alpha":100,"depth":12,"scrolling":true,"shuffleLock":false,"data":{"hotlinkId":"","accState":0,"vectorData":{"left":0,"top":0,"right":252,"bottom":78,"altText":"Emotional Response\\nPhysiological Response","pngfb":false,"pr":{"l":"Lib","i":22}},"html5data":{"xPos":0,"yPos":0,"width":252,"height":78,"strokewidth":0}},"animations":[{"kind":"animation","id":"Entrance","duration":750,"hidetextatstart":true,"animateshapewithtext":false,"tweens":[{"kind":"tween","time":0,"duration":750,"mask":{"type":"wipe","settings":[{"kind":"setting","name":"direction","value":"fromleft"}],"duration":750,"easing":"linear","easingdir":"easeinout"}}]}],"width":252,"height":78,"resume":false,"useHandCursor":true,"id":"6fZz9SY5zhY"},{"kind":"vectorshape","rotation":0,"accType":"text","cliptobounds":false,"defaultAction":"","textLib":[{"kind":"textdata","uniqueId":"654PrYifXAJ_1557738828","id":"01","linkId":"txt__default_654PrYifXAJ","type":"vectortext","xPos":0,"yPos":0,"width":0,"height":0,"shadowIndex":-1,"vectortext":{"left":0,"top":0,"right":301,"bottom":33,"pngfb":false,"pr":{"l":"Lib","i":24}}}],"shapemaskId":"","xPos":315,"yPos":452,"tabIndex":13,"tabEnabled":true,"xOffset":0,"yOffset":0,"rotateXPos":179,"rotateYPos":19,"scaleX":100,"scaleY":100,"alpha":100,"depth":13,"scrolling":true,"shuffleLock":false,"data":{"hotlinkId":"","accState":0,"vectorData":{"left":0,"top":0,"right":358,"bottom":38,"altText":"Child Receives Support","pngfb":false,"pr":{"l":"Lib","i":17}},"html5data":{"xPos":0,"yPos":0,"width":358,"height":38,"strokewidth":0}},"animations":[{"kind":"animation","id":"Entrance","duration":750,"hidetextatstart":true,"animateshapewithtext":false,"tweens":[{"kind":"tween","time":0,"duration":750,"mask":{"type":"wipe","settings":[{"kind":"setting","name":"direction","value":"fromleft"}],"duration":750,"easing":"linear","easingdir":"easeinout"}}]}],"width":358,"height":38,"resume":false,"useHandCursor":true,"id":"654PrYifXAJ"},{"kind":"vectorshape","rotation":0,"accType":"text","cliptobounds":false,"defaultAction":"","textLib":[{"kind":"textdata","uniqueId":"6AfZjxFROHr_853553726","id":"01","linkId":"txt__default_6AfZjxFROHr","type":"vectortext","xPos":0,"yPos":0,"width":0,"height":0,"shadowIndex":-1,"vectortext":{"left":0,"top":0,"right":225,"bottom":106,"pngfb":false,"pr":{"l":"Lib","i":26}}}],"shapemaskId":"","xPos":369,"yPos":477,"tabIndex":14,"tabEnabled":true,"xOffset":0,"yOffset":0,"rotateXPos":126,"rotateYPos":56,"scaleX":100,"scaleY":100,"alpha":100,"depth":14,"scrolling":true,"shuffleLock":false,"data":{"hotlinkId":"","accState":0,"vectorData":{"left":0,"top":0,"right":252,"bottom":112,"altText":"Parental Reassurance\\nSocial Supports\\nInternal Strengths","pngfb":false,"pr":{"l":"Lib","i":25}},"html5data":{"xPos":0,"yPos":0,"width":252,"height":112,"strokewidth":0}},"animations":[{"kind":"animation","id":"Entrance","duration":750,"hidetextatstart":true,"animateshapewithtext":false,"tweens":[{"kind":"tween","time":0,"duration":750,"mask":{"type":"wipe","settings":[{"kind":"setting","name":"direction","value":"fromleft"}],"duration":750,"easing":"linear","easingdir":"easeinout"}}]}],"width":252,"height":112,"resume":false,"useHandCursor":true,"id":"6AfZjxFROHr"},{"kind":"vectorshape","rotation":0,"accType":"text","cliptobounds":false,"defaultAction":"","textLib":[{"kind":"textdata","uniqueId":"5vPw5rkrqX3_1488844212","id":"01","linkId":"txt__default_5vPw5rkrqX3","type":"vectortext","xPos":0,"yPos":0,"width":0,"height":0,"shadowIndex":-1,"vectortext":{"left":0,"top":0,"right":260,"bottom":33,"pngfb":false,"pr":{"l":"Lib","i":27}}}],"shapemaskId":"","xPos":130,"yPos":267,"tabIndex":8,"tabEnabled":true,"xOffset":0,"yOffset":0,"rotateXPos":179,"rotateYPos":19,"scaleX":100,"scaleY":100,"alpha":100,"depth":15,"scrolling":true,"shuffleLock":false,"data":{"hotlinkId":"","accState":0,"vectorData":{"left":0,"top":0,"right":358,"bottom":38,"altText":"Child Stabilizes","pngfb":false,"pr":{"l":"Lib","i":17}},"html5data":{"xPos":0,"yPos":0,"width":358,"height":38,"strokewidth":0}},"animations":[{"kind":"animation","id":"Entrance","duration":750,"hidetextatstart":true,"animateshapewithtext":false,"tweens":[{"kind":"tween","time":0,"duration":750,"mask":{"type":"wipe","settings":[{"kind":"setting","name":"direction","value":"fromleft"}],"duration":750,"easing":"linear","easingdir":"easeinout"}}]}],"width":358,"height":38,"resume":false,"useHandCursor":true,"id":"5vPw5rkrqX3"},{"kind":"vectorshape","rotation":0,"accType":"text","cliptobounds":false,"defaultAction":"","textLib":[{"kind":"textdata","uniqueId":"5uWfPXp6DJH_-734652184","id":"01","linkId":"txt__default_5uWfPXp6DJH","type":"vectortext","xPos":0,"yPos":0,"width":0,"height":0,"shadowIndex":-1,"vectortext":{"left":0,"top":0,"right":279,"bottom":98,"pngfb":false,"pr":{"l":"Lib","i":29}}}],"shapemaskId":"","xPos":167,"yPos":295,"tabIndex":10,"tabEnabled":true,"xOffset":0,"yOffset":0,"rotateXPos":167,"rotateYPos":51.5,"scaleX":100,"scaleY":100,"alpha":100,"depth":16,"scrolling":true,"shuffleLock":false,"data":{"hotlinkId":"","accState":0,"vectorData":{"left":0,"top":0,"right":334,"bottom":103,"altText":"Improves internal strengths\\r\\nLearns to utilize external supports","pngfb":false,"pr":{"l":"Lib","i":28}},"html5data":{"xPos":0,"yPos":0,"width":334,"height":103,"strokewidth":0}},"animations":[{"kind":"animation","id":"Entrance","duration":750,"hidetextatstart":true,"animateshapewithtext":false,"tweens":[{"kind":"tween","time":0,"duration":750,"mask":{"type":"wipe","settings":[{"kind":"setting","name":"direction","value":"fromleft"}],"duration":750,"easing":"linear","easingdir":"easeinout"}}]}],"width":334,"height":103,"resume":false,"useHandCursor":true,"id":"5uWfPXp6DJH"},{"kind":"vectorshape","rotation":0,"accType":"text","cliptobounds":false,"defaultAction":"","textLib":[{"kind":"textdata","uniqueId":"5YcB3XAihGZ_-650445943","id":"01","linkId":"txt__default_5YcB3XAihGZ","type":"vectortext","xPos":0,"yPos":0,"width":0,"height":0,"shadowIndex":-1,"vectortext":{"left":0,"top":0,"right":254,"bottom":43,"pngfb":false,"pr":{"l":"Lib","i":30}}}],"shapemaskId":"","xPos":12,"yPos":663,"tabIndex":16,"tabEnabled":true,"xOffset":0,"yOffset":0,"rotateXPos":235,"rotateYPos":24,"scaleX":100,"scaleY":100,"alpha":100,"depth":17,"scrolling":true,"shuffleLock":false,"data":{"hotlinkId":"","accState":0,"vectorData":{"left":0,"top":0,"right":470,"bottom":48,"altText":"Concept Source:\\nAmerican Academy of Pediatrics ","pngfb":false,"pr":{"l":"Lib","i":13}},"html5data":{"xPos":0,"yPos":0,"width":470,"height":48,"strokewidth":0}},"width":470,"height":48,"resume":false,"useHandCursor":true,"id":"5YcB3XAihGZ"}],"startTime":-1,"elapsedTimeMode":"normal","animations":[{"kind":"animation","id":"6kdF12CSxbh","duration":700,"hidetextatstart":true,"animateshapewithtext":false,"tweens":[{"kind":"tween","time":0,"duration":700,"alpha":{"path":[{"kind":"segment","start":"0","dstart":"0","end":"100","dend":"0"}],"duration":700,"easing":"linear","easingdir":"easein"}}]}],"useHandCursor":false,"resume":false,"kind":"slidelayer","isBaseLayer":true}]}');
