# Supplementary material for: Interactive Case-Based Childhood Adversity and Trauma-Informed Care Electronic Modules for Pediatric Primary Care
Source: MedEdPORTAL. 2020 Oct 12;16:10990. doi: 10.15766/mep_2374-8265.10990 (PMC7549390; doi:10.15766/mep_2374-8265.10990)
Supplement: Supplementary file 1 — CA-TIC Premodule folderCA-TIC Module 1 folderCA-TIC Module 2 folderCA-TIC Module 3 folderImage Citations.docxCA-TIC Evaluation.docx [file mep_2374-8265.10990-s001.zip › C. CA-TIC Module 2/html5/data/js/5rRsN1mBfHw.js]

window.globalProvideData('slide', '{"title":"Clinical Pearl","trackViews":true,"showMenuResultIcon":false,"viewGroupId":"","historyGroupId":"","videoZoom":"","scrolling":false,"transition":"tween","slideLock":false,"navIndex":-1,"globalAudioId":"","thumbnailid":"","slideNumberInScene":15,"includeInSlideCounts":true,"presenterRef":{"id":"none"},"showAnimationId":"68SWsim33YI","lmsId":"Slide15","width":1024,"height":640,"resume":false,"background":{"type":"fill","fill":{"type":"linear","rotation":90,"colors":[{"kind":"color","rgb":"0xFFFFFF","alpha":100,"stop":0}]}},"id":"5rRsN1mBfHw","actionGroups":{"ActGrpOnPrevButtonClick":{"kind":"actiongroup","actions":[{"kind":"history_prev"}]},"NavigationRestrictionPreviousSlide_5rRsN1mBfHw":{"kind":"actiongroup","actions":[{"kind":"exe_actiongroup","id":"ActGrpOnPrevButtonClick"}]}},"events":[{"kind":"onbeforeslidein","actions":[{"kind":"if_action","condition":{"statement":{"kind":"compare","operator":"eq","valuea":"$WindowId","typea":"property","valueb":"_frame","typeb":"string"}},"thenActions":[{"kind":"set_frame_layout","name":"pnxanbnsnfns10111000101"}],"elseActions":[{"kind":"set_window_control_layout","name":"pnxanbnsnfns10111000101"}]}]},{"kind":"onprevslide","actions":[{"kind":"exe_actiongroup","id":"NavigationRestrictionPreviousSlide_5rRsN1mBfHw"}]},{"kind":"ontransitionin","actions":[{"kind":"adjustvar","variable":"_player.LastSlideViewed_6mMJGR0azTl","operator":"set","value":{"type":"string","value":"_player."}},{"kind":"adjustvar","variable":"_player.LastSlideViewed_6mMJGR0azTl","operator":"add","value":{"type":"property","value":"$AbsoluteId"}}]}],"slideLayers":[{"audiolib":[{"kind":"audio","assetId":53,"id":"5eJyOdJ8Sej"},{"kind":"audio","assetId":54,"id":"6EDMkwarfW3"}],"enableSeek":true,"enableReplay":true,"timeline":{"duration":89989,"events":[{"kind":"ontimelinetick","time":0,"actions":[{"kind":"show","transition":"appear","objRef":{"type":"string","value":"6gzAByeTjS3"}},{"kind":"show","transition":"appear","objRef":{"type":"string","value":"5hzW2diGEUd"}},{"kind":"media_seek","position":0,"objRef":{"type":"string","value":"6EDMkwarfW3"}},{"kind":"media_play","objRef":{"type":"string","value":"6EDMkwarfW3"}},{"kind":"set_volume","volume":75,"objRef":{"type":"string","value":"6EDMkwarfW3"}},{"kind":"show","transition":"appear","objRef":{"type":"string","value":"6cC3PCB6dUg"}}]},{"kind":"ontimelinetick","time":21250,"actions":[{"kind":"show","transition":"custom","animationId":"Entrance","reverse":false,"objRef":{"type":"string","value":"5VT7ilalIJr"}},{"kind":"show","transition":"custom","animationId":"Entrance","reverse":false,"objRef":{"type":"string","value":"5k2B0UfrBKH"}},{"kind":"hide","transition":"appear","objRef":{"type":"string","value":"5hzW2diGEUd"}}]},{"kind":"ontimelinetick","time":44354,"actions":[{"kind":"media_seek","position":0,"objRef":{"type":"string","value":"5eJyOdJ8Sej"}},{"kind":"media_play","objRef":{"type":"string","value":"5eJyOdJ8Sej"}},{"kind":"set_volume","volume":75,"objRef":{"type":"string","value":"5eJyOdJ8Sej"}}]},{"kind":"ontimelinetick","time":52500,"actions":[{"kind":"hide","transition":"custom","animationId":"Exit","reverse":false,"objRef":{"type":"string","value":"5k2B0UfrBKH"}}]},{"kind":"ontimelinetick","time":52521,"actions":[{"kind":"hide","transition":"custom","animationId":"Exit","reverse":false,"objRef":{"type":"string","value":"5VT7ilalIJr"}}]},{"kind":"ontimelinetick","time":53271,"actions":[{"kind":"show","transition":"custom","animationId":"Entrance","reverse":false,"objRef":{"type":"string","value":"6VxKrvZXMB0"}}]},{"kind":"ontimelinetick","time":59000,"actions":[{"kind":"show","transition":"custom","animationId":"Entrance","reverse":false,"objRef":{"type":"string","value":"6PFZ9JuMtVe"}}]},{"kind":"ontimelinetick","time":59021,"actions":[{"kind":"hide","transition":"custom","animationId":"Exit","reverse":false,"objRef":{"type":"string","value":"6VxKrvZXMB0"}}]},{"kind":"ontimelinetick","time":75250,"actions":[{"kind":"hide","transition":"custom","animationId":"Exit","reverse":false,"objRef":{"type":"string","value":"6PFZ9JuMtVe"}}]},{"kind":"ontimelinetick","time":76000,"actions":[{"kind":"show","transition":"appear","objRef":{"type":"string","value":"5vXjzGZypmU"}},{"kind":"show","transition":"custom","animationId":"Entrance","reverse":false,"objRef":{"type":"string","value":"6d5WVl2hvNf"}}]}]},"objects":[{"kind":"vectorshape","rotation":0,"accType":"image","cliptobounds":false,"defaultAction":"","imagelib":[{"kind":"imagedata","assetId":0,"id":"01","url":"story_content/6A0Y3Bi3Imx_DX2048_DY2048.swf","type":"normal","altText":"Trauma Informed Care_Mod2_Body.png","width":1024,"height":640,"mobiledx":0,"mobiledy":0}],"shapemaskId":"","xPos":0,"yPos":0,"tabIndex":0,"tabEnabled":true,"xOffset":0,"yOffset":0,"rotateXPos":512,"rotateYPos":320,"scaleX":100,"scaleY":100,"alpha":100,"depth":1,"scrolling":false,"shuffleLock":false,"data":{"hotlinkId":"","accState":0,"vectorData":{"left":0,"top":0,"right":1024,"bottom":640,"altText":"Trauma Informed Care_Mod2_Body.png","pngfb":false,"pr":{"l":"Lib","i":0}},"html5data":{"xPos":0,"yPos":0,"width":1024,"height":640,"strokewidth":0}},"width":1024,"height":640,"resume":false,"useHandCursor":true,"id":"6cC3PCB6dUg"},{"kind":"vectorshape","rotation":0,"accType":"text","cliptobounds":false,"defaultAction":"","textLib":[{"kind":"textdata","uniqueId":"6gzAByeTjS3_-82595848","id":"01","linkId":"txt__default_6gzAByeTjS3","type":"vectortext","xPos":0,"yPos":0,"width":0,"height":0,"shadowIndex":-1,"vectortext":{"left":0,"top":0,"right":230,"bottom":49,"pngfb":false,"pr":{"l":"Lib","i":172}}}],"shapemaskId":"","xPos":21,"yPos":13,"tabIndex":1,"tabEnabled":true,"xOffset":0,"yOffset":0,"rotateXPos":493,"rotateYPos":27,"scaleX":100,"scaleY":100,"alpha":100,"depth":2,"scrolling":true,"shuffleLock":false,"data":{"hotlinkId":"","accState":0,"vectorData":{"left":0,"top":0,"right":986,"bottom":54,"altText":"Clinical Pearl","pngfb":false,"pr":{"l":"Lib","i":5}},"html5data":{"xPos":0,"yPos":0,"width":986,"height":54,"strokewidth":0}},"width":986,"height":54,"resume":false,"useHandCursor":true,"id":"6gzAByeTjS3"},{"kind":"vectorshape","rotation":0,"accType":"image","cliptobounds":false,"defaultAction":"","imagelib":[{"kind":"imagedata","assetId":49,"id":"01","url":"story_content/6JCknVvvu6h_DX1368_DY1368.swf","type":"normal","altText":"Module 2 1.15 Clinical Pearl.png","width":1368,"height":1026,"mobiledx":0,"mobiledy":0}],"shapemaskId":"","xPos":168,"yPos":88,"tabIndex":6,"tabEnabled":true,"xOffset":0,"yOffset":0,"rotateXPos":342,"rotateYPos":256.5,"scaleX":100,"scaleY":100,"alpha":100,"depth":3,"scrolling":true,"shuffleLock":false,"data":{"hotlinkId":"","accState":0,"vectorData":{"left":-2,"top":-2,"right":686,"bottom":515,"altText":"Module 2 1.15 Clinical Pearl.png","pngfb":false,"pr":{"l":"Lib","i":173}},"html5data":{"xPos":0,"yPos":0,"width":684,"height":513,"strokewidth":2}},"animations":[{"kind":"animation","id":"Entrance","duration":750,"hidetextatstart":true,"animateshapewithtext":false,"tweens":[{"kind":"tween","time":0,"duration":750,"mask":{"type":"wipe","settings":[{"kind":"setting","name":"direction","value":"fromleft"}],"duration":750,"easing":"linear","easingdir":"easeinout"}}]},{"kind":"animation","id":"Exit","duration":750,"hidetextatend":true,"animateshapewithtext":false,"tweens":[{"kind":"tween","time":0,"duration":750,"alpha":{"path":[{"kind":"segment","start":"100","dstart":"0","end":"0","dend":"0"}],"duration":750,"easing":"linear","easingdir":"easeout"}}]}],"width":684,"height":513,"resume":false,"useHandCursor":true,"id":"5VT7ilalIJr"},{"kind":"vectorshape","rotation":0,"accType":"text","cliptobounds":false,"defaultAction":"","textLib":[{"kind":"textdata","uniqueId":"5k2B0UfrBKH_963793521","id":"01","linkId":"txt__default_5k2B0UfrBKH","type":"vectortext","xPos":0,"yPos":0,"width":0,"height":0,"shadowIndex":-1,"vectortext":{"left":0,"top":0,"right":679,"bottom":43,"pngfb":false,"pr":{"l":"Lib","i":175}}}],"shapemaskId":"","xPos":168,"yPos":554,"tabIndex":8,"tabEnabled":true,"xOffset":0,"yOffset":0,"rotateXPos":372.5,"rotateYPos":24,"scaleX":100,"scaleY":100,"alpha":100,"depth":4,"scrolling":true,"shuffleLock":false,"data":{"hotlinkId":"","accState":0,"vectorData":{"left":0,"top":0,"right":745,"bottom":48,"altText":"Adapted from: Miller AL, Dawson L, Welker E. Early Life Stress and Childhood Obesity Risk. http://www.healthyeatingresearch.org. Published June 2017.  Accessed February 9, 2018","pngfb":false,"pr":{"l":"Lib","i":174}},"html5data":{"xPos":0,"yPos":0,"width":745,"height":48,"strokewidth":0}},"animations":[{"kind":"animation","id":"Entrance","duration":750,"hidetextatstart":true,"animateshapewithtext":false,"tweens":[{"kind":"tween","time":0,"duration":750,"alpha":{"path":[{"kind":"segment","start":"0","dstart":"0","end":"100","dend":"0"}],"duration":750,"easing":"linear","easingdir":"easein"}}]},{"kind":"animation","id":"Exit","duration":750,"hidetextatend":true,"animateshapewithtext":false,"tweens":[{"kind":"tween","time":0,"duration":750,"alpha":{"path":[{"kind":"segment","start":"100","dstart":"0","end":"0","dend":"0"}],"duration":750,"easing":"linear","easingdir":"easeout"}}]}],"width":745,"height":48,"resume":false,"useHandCursor":true,"id":"5k2B0UfrBKH"},{"kind":"vectorshape","rotation":0,"accType":"image","cliptobounds":false,"defaultAction":"","imagelib":[{"kind":"imagedata","assetId":50,"id":"01","url":"story_content/61G2vQmEyOn_DX1154_DY1154.swf","type":"normal","altText":"10ACES.png","width":1153,"height":1035,"mobiledx":0,"mobiledy":0}],"shapemaskId":"","xPos":224,"yPos":80,"tabIndex":5,"tabEnabled":true,"xOffset":0,"yOffset":0,"rotateXPos":288.5,"rotateYPos":259,"scaleX":100,"scaleY":100,"alpha":100,"depth":5,"scrolling":true,"shuffleLock":false,"data":{"hotlinkId":"","accState":0,"vectorData":{"left":0,"top":0,"right":577,"bottom":518,"altText":"10ACES.png","pngfb":false,"pr":{"l":"Lib","i":176}},"html5data":{"xPos":0,"yPos":0,"width":577,"height":518,"strokewidth":0}},"width":577,"height":518,"resume":false,"useHandCursor":true,"id":"5hzW2diGEUd"},{"kind":"vectorshape","rotation":0,"accType":"image","cliptobounds":false,"defaultAction":"","imagelib":[{"kind":"imagedata","assetId":51,"id":"01","url":"story_content/6nyXmTPmr9n_DX1512_DY1512.swf","type":"normal","altText":"Hide in Room.png","width":1500,"height":1080,"mobiledx":0,"mobiledy":0}],"shapemaskId":"","xPos":115,"yPos":52,"tabIndex":3,"tabEnabled":true,"xOffset":0,"yOffset":0,"rotateXPos":378,"rotateYPos":272,"scaleX":100,"scaleY":100,"alpha":100,"depth":6,"scrolling":true,"shuffleLock":false,"data":{"hotlinkId":"","accState":0,"vectorData":{"left":0,"top":0,"right":756,"bottom":544,"altText":"Hide in Room.png","pngfb":false,"pr":{"l":"Lib","i":177}},"html5data":{"xPos":0,"yPos":0,"width":756,"height":544,"strokewidth":0}},"animations":[{"kind":"animation","id":"Entrance","duration":750,"hidetextatstart":true,"animateshapewithtext":false,"tweens":[{"kind":"tween","time":0,"duration":750,"position":{"relativerotation":false,"relativestartpoint":false,"path":[{"kind":"segment","type":"line","anchora":{"x":"$RawXPos","y":"$RawYPos","dx":"0","dy":"593"},"anchorb":{"x":"$RawXPos","y":"$RawYPos","dx":"0","dy":"0"}}],"duration":750,"easing":"cubic","easingdir":"easeout"}}]},{"kind":"animation","id":"Exit","duration":750,"hidetextatend":true,"animateshapewithtext":false,"tweens":[{"kind":"tween","time":0,"duration":750,"alpha":{"path":[{"kind":"segment","start":"100","dstart":"0","end":"0","dend":"0"}],"duration":750,"easing":"linear","easingdir":"easeout"}}]}],"width":756,"height":544,"resume":false,"useHandCursor":true,"id":"6VxKrvZXMB0"},{"kind":"vectorshape","rotation":0,"accType":"image","cliptobounds":false,"defaultAction":"","imagelib":[{"kind":"imagedata","assetId":52,"id":"01","url":"story_content/6nQ5O1NAtqT_DX1510_DY1510.swf","type":"normal","altText":"Eating in Bed.png","width":1500,"height":1080,"mobiledx":0,"mobiledy":0}],"shapemaskId":"","xPos":115,"yPos":51,"tabIndex":2,"tabEnabled":true,"xOffset":0,"yOffset":0,"rotateXPos":377.5,"rotateYPos":272,"scaleX":100,"scaleY":100,"alpha":100,"depth":7,"scrolling":true,"shuffleLock":false,"data":{"hotlinkId":"","accState":0,"vectorData":{"left":0,"top":0,"right":755,"bottom":544,"altText":"Eating in Bed.png","pngfb":false,"pr":{"l":"Lib","i":178}},"html5data":{"xPos":0,"yPos":0,"width":755,"height":544,"strokewidth":0}},"animations":[{"kind":"animation","id":"Entrance","duration":750,"hidetextatstart":true,"animateshapewithtext":false,"tweens":[{"kind":"tween","time":0,"duration":750,"alpha":{"path":[{"kind":"segment","start":"0","dstart":"0","end":"100","dend":"0"}],"duration":750,"easing":"linear","easingdir":"easein"}}]},{"kind":"animation","id":"Exit","duration":750,"hidetextatend":true,"animateshapewithtext":false,"tweens":[{"kind":"tween","time":0,"duration":750,"alpha":{"path":[{"kind":"segment","start":"100","dstart":"0","end":"0","dend":"0"}],"duration":750,"easing":"linear","easingdir":"easeout"}}]}],"width":755,"height":544,"resume":false,"useHandCursor":true,"id":"6PFZ9JuMtVe"},{"kind":"vectorshape","rotation":0,"accType":"image","cliptobounds":false,"defaultAction":"","imagelib":[{"kind":"imagedata","assetId":19,"id":"01","url":"story_content/6nAYD602p6V_DX1762_DY1762.swf","type":"normal","altText":"magnetic-board-2614939_1920.png","width":1569,"height":1057,"mobiledx":0,"mobiledy":0}],"shapemaskId":"","xPos":77,"yPos":64,"tabIndex":4,"tabEnabled":true,"xOffset":0,"yOffset":0,"rotateXPos":440.5,"rotateYPos":280.5,"scaleX":100,"scaleY":100,"alpha":100,"depth":8,"scrolling":true,"shuffleLock":false,"data":{"hotlinkId":"","accState":0,"vectorData":{"left":0,"top":0,"right":881,"bottom":561,"altText":"magnetic-board-2614939_1920.png","pngfb":false,"pr":{"l":"Lib","i":46}},"html5data":{"xPos":0,"yPos":0,"width":881,"height":561,"strokewidth":0}},"width":881,"height":561,"resume":false,"useHandCursor":true,"id":"5vXjzGZypmU"},{"kind":"vectorshape","rotation":0,"accType":"text","cliptobounds":false,"defaultAction":"","textLib":[{"kind":"textdata","uniqueId":"6d5WVl2hvNf_1932551355","id":"01","linkId":"txt__default_6d5WVl2hvNf","type":"vectortext","xPos":0,"yPos":0,"width":0,"height":0,"shadowIndex":-1,"vectortext":{"left":0,"top":0,"right":715,"bottom":185,"pngfb":false,"pr":{"l":"Lib","i":3}}}],"shapemaskId":"","xPos":146,"yPos":224,"tabIndex":7,"tabEnabled":true,"xOffset":0,"yOffset":0,"rotateXPos":368.5,"rotateYPos":95,"scaleX":100,"scaleY":100,"alpha":100,"depth":9,"scrolling":true,"shuffleLock":false,"data":{"hotlinkId":"","accState":0,"vectorData":{"left":0,"top":0,"right":737,"bottom":190,"altText":"“Trauma-informed care is a shift from wondering what is WRONG with a person that would have made them ACT the way they do-\\nTo WHAT HAPPENED to a person that would have them REACT the way that they do?” ","pngfb":false,"pr":{"l":"Lib","i":2}},"html5data":{"xPos":0,"yPos":0,"width":737,"height":190,"strokewidth":0}},"animations":[{"kind":"animation","id":"Entrance","duration":750,"hidetextatstart":true,"animateshapewithtext":false,"tweens":[{"kind":"tween","time":0,"duration":750,"alpha":{"path":[{"kind":"segment","start":"0","dstart":"0","end":"100","dend":"0"}],"duration":750,"easing":"linear","easingdir":"easein"}}]}],"width":737,"height":190,"resume":false,"useHandCursor":true,"id":"6d5WVl2hvNf"}],"startTime":-1,"elapsedTimeMode":"normal","animations":[{"kind":"animation","id":"68SWsim33YI","duration":700,"hidetextatstart":true,"animateshapewithtext":false,"tweens":[{"kind":"tween","time":0,"duration":700,"alpha":{"path":[{"kind":"segment","start":"0","dstart":"0","end":"100","dend":"0"}],"duration":700,"easing":"linear","easingdir":"easein"}}]}],"useHandCursor":false,"resume":false,"kind":"slidelayer","isBaseLayer":true}]}');
