# Supplementary material for: Interactive Case-Based Childhood Adversity and Trauma-Informed Care Electronic Modules for Pediatric Primary Care
Source: MedEdPORTAL. 2020 Oct 12;16:10990. doi: 10.15766/mep_2374-8265.10990 (PMC7549390; doi:10.15766/mep_2374-8265.10990)
Supplement: Supplementary file 1 — CA-TIC Premodule folderCA-TIC Module 1 folderCA-TIC Module 2 folderCA-TIC Module 3 folderImage Citations.docxCA-TIC Evaluation.docx [file mep_2374-8265.10990-s001.zip › C. CA-TIC Module 2/html5/data/js/5tQXjuC5X9q.js]

window.globalProvideData('slide', '{"title":"Chart","trackViews":true,"showMenuResultIcon":false,"viewGroupId":"","historyGroupId":"","videoZoom":"","scrolling":false,"transition":"tween","slideLock":false,"navIndex":-1,"globalAudioId":"","thumbnailid":"","slideNumberInScene":7,"includeInSlideCounts":true,"presenterRef":{"id":"none"},"showAnimationId":"6M49Wk7lh2K","lmsId":"Slide7","width":1024,"height":640,"resume":false,"background":{"type":"fill","fill":{"type":"linear","rotation":90,"colors":[{"kind":"color","rgb":"0xFFFFFF","alpha":100,"stop":0}]}},"id":"5tQXjuC5X9q","actionGroups":{"ActGrpOnNextButtonClick":{"kind":"actiongroup","actions":[{"kind":"gotoplay","window":"_current","wndtype":"normal","objRef":{"type":"string","value":"_player.5ghF2mIRRsQ.6SDHirV6qh2"}}]},"ActGrpOnPrevButtonClick":{"kind":"actiongroup","actions":[{"kind":"history_prev"}]},"NavigationRestrictionNextSlide_5tQXjuC5X9q":{"kind":"actiongroup","actions":[{"kind":"exe_actiongroup","id":"ActGrpOnNextButtonClick"}]},"NavigationRestrictionPreviousSlide_5tQXjuC5X9q":{"kind":"actiongroup","actions":[{"kind":"exe_actiongroup","id":"ActGrpOnPrevButtonClick"}]}},"events":[{"kind":"onbeforeslidein","actions":[{"kind":"if_action","condition":{"statement":{"kind":"compare","operator":"eq","valuea":"$WindowId","typea":"property","valueb":"_frame","typeb":"string"}},"thenActions":[{"kind":"set_frame_layout","name":"pxabnsnfns10111000101"}],"elseActions":[{"kind":"set_window_control_layout","name":"pxabnsnfns10111000101"}]}]},{"kind":"onnextslide","actions":[{"kind":"exe_actiongroup","id":"NavigationRestrictionNextSlide_5tQXjuC5X9q"}]},{"kind":"onprevslide","actions":[{"kind":"exe_actiongroup","id":"NavigationRestrictionPreviousSlide_5tQXjuC5X9q"}]},{"kind":"ontransitionin","actions":[{"kind":"if_action","condition":{"statement":{"kind":"and","statements":[{"kind":"compare","operator":"eq","valuea":"_player.#TimelineCompleted_5tQXjuC5X9q","typea":"var","valueb":false,"typeb":"boolean"}]}},"thenActions":[{"kind":"enable_window_control","name":"next","enable":false},{"kind":"enable_window_control","name":"swiperight","enable":false}]},{"kind":"adjustvar","variable":"_player.LastSlideViewed_6mMJGR0azTl","operator":"set","value":{"type":"string","value":"_player."}},{"kind":"adjustvar","variable":"_player.LastSlideViewed_6mMJGR0azTl","operator":"add","value":{"type":"property","value":"$AbsoluteId"}}]},{"kind":"ontimelinecomplete","actions":[{"kind":"adjustvar","variable":"_player.TimelineCompleted_5tQXjuC5X9q","operator":"set","value":{"type":"boolean","value":true}},{"kind":"enable_window_control","name":"next","enable":true},{"kind":"enable_window_control","name":"swiperight","enable":true}]}],"slideLayers":[{"audiolib":[{"kind":"audio","assetId":27,"id":"6jyxkTNxJOi"}],"enableSeek":true,"enableReplay":true,"timeline":{"duration":52976,"events":[{"kind":"ontimelinetick","time":0,"actions":[{"kind":"show","transition":"appear","objRef":{"type":"string","value":"6hShSaSvgjt"}},{"kind":"show","transition":"appear","objRef":{"type":"string","value":"5vZU3abmnYU"}},{"kind":"show","transition":"appear","objRef":{"type":"string","value":"5l60nFFepSA"}},{"kind":"show","transition":"appear","objRef":{"type":"string","value":"6YnGN8zW2SS"}},{"kind":"media_seek","position":0,"objRef":{"type":"string","value":"6jyxkTNxJOi"}},{"kind":"media_play","objRef":{"type":"string","value":"6jyxkTNxJOi"}},{"kind":"set_volume","volume":75,"objRef":{"type":"string","value":"6jyxkTNxJOi"}},{"kind":"show","transition":"appear","objRef":{"type":"string","value":"6cC3PCB6dUg"}}]},{"kind":"ontimelinetick","time":14021,"actions":[{"kind":"show","transition":"custom","animationId":"Entrance","reverse":false,"objRef":{"type":"string","value":"5qBnhNUPm0J"}}]},{"kind":"ontimelinetick","time":20021,"actions":[{"kind":"show","transition":"custom","animationId":"Entrance","reverse":false,"objRef":{"type":"string","value":"6BLeBsCnrdx"}},{"kind":"show","transition":"custom","animationId":"Entrance","reverse":false,"objRef":{"type":"string","value":"6LJ3CcjjsuX"}}]},{"kind":"ontimelinetick","time":21000,"actions":[{"kind":"show","transition":"custom","animationId":"Entrance","reverse":false,"objRef":{"type":"string","value":"6EbzDfJaxeI"}}]},{"kind":"ontimelinetick","time":35750,"actions":[{"kind":"show","transition":"custom","animationId":"Entrance","reverse":false,"objRef":{"type":"string","value":"61hUI0ncid4"}}]},{"kind":"ontimelinetick","time":36000,"actions":[{"kind":"show","transition":"custom","animationId":"Entrance","reverse":false,"objRef":{"type":"string","value":"5pUROlR4w1E"}}]},{"kind":"ontimelinetick","time":40750,"actions":[{"kind":"show","transition":"custom","animationId":"Entrance","reverse":false,"objRef":{"type":"string","value":"6hy3U5k3F6l"}}]}]},"objects":[{"kind":"vectorshape","rotation":0,"accType":"image","cliptobounds":false,"defaultAction":"","imagelib":[{"kind":"imagedata","assetId":0,"id":"01","url":"story_content/6A0Y3Bi3Imx_DX2048_DY2048.swf","type":"normal","altText":"Trauma Informed Care_Mod2_Body.png","width":1024,"height":640,"mobiledx":0,"mobiledy":0}],"shapemaskId":"","xPos":0,"yPos":0,"tabIndex":0,"tabEnabled":true,"xOffset":0,"yOffset":0,"rotateXPos":512,"rotateYPos":320,"scaleX":100,"scaleY":100,"alpha":100,"depth":1,"scrolling":false,"shuffleLock":false,"data":{"hotlinkId":"","accState":0,"vectorData":{"left":0,"top":0,"right":1024,"bottom":640,"altText":"Trauma Informed Care_Mod2_Body.png","pngfb":false,"pr":{"l":"Lib","i":0}},"html5data":{"xPos":0,"yPos":0,"width":1024,"height":640,"strokewidth":0}},"width":1024,"height":640,"resume":false,"useHandCursor":true,"id":"6cC3PCB6dUg"},{"kind":"vectorshape","rotation":0,"accType":"image","cliptobounds":false,"defaultAction":"","imagelib":[{"kind":"imagedata","assetId":22,"id":"01","url":"story_content/6nAYD602p6V_DX1760_DY1760.swf","type":"normal","altText":"magnetic-board-2614939_1920.png","width":1569,"height":1057,"mobiledx":0,"mobiledy":0}],"shapemaskId":"","xPos":236,"yPos":64,"tabIndex":2,"tabEnabled":true,"xOffset":0,"yOffset":0,"rotateXPos":392.5,"rotateYPos":276.5,"scaleX":100,"scaleY":100,"alpha":100,"depth":2,"scrolling":true,"shuffleLock":false,"data":{"hotlinkId":"","accState":0,"vectorData":{"left":0,"top":0,"right":785,"bottom":553,"altText":"magnetic-board-2614939_1920.png","pngfb":false,"pr":{"l":"Lib","i":64}},"html5data":{"xPos":0,"yPos":0,"width":785,"height":553,"strokewidth":0}},"width":785,"height":553,"resume":false,"useHandCursor":true,"id":"6hShSaSvgjt"},{"kind":"vectorshape","rotation":0,"accType":"image","cliptobounds":false,"defaultAction":"","imagelib":[{"kind":"imagedata","assetId":23,"id":"01","url":"story_content/5oq4DX9W8eE_P_0_0_958_2020_DX996_DY996.swf","type":"normal","altText":"Teenage Girl.png","width":958,"height":2021,"mobiledx":0,"mobiledy":0}],"shapemaskId":"","xPos":11,"yPos":123,"tabIndex":6,"tabEnabled":true,"xOffset":0,"yOffset":0,"rotateXPos":116.5,"rotateYPos":246,"scaleX":100,"scaleY":100,"alpha":100,"depth":3,"scrolling":true,"shuffleLock":false,"data":{"hotlinkId":"","accState":0,"vectorData":{"left":0,"top":0,"right":233,"bottom":492,"altText":"Teenage Girl.png","pngfb":false,"pr":{"l":"Lib","i":65}},"html5data":{"xPos":0,"yPos":0,"width":233,"height":492,"strokewidth":0}},"width":233,"height":492,"resume":false,"useHandCursor":true,"id":"5vZU3abmnYU"},{"kind":"vectorshape","rotation":0,"accType":"text","cliptobounds":false,"defaultAction":"","textLib":[{"kind":"textdata","uniqueId":"5l60nFFepSA_-1576195619","id":"01","linkId":"txt__default_5l60nFFepSA","type":"vectortext","xPos":0,"yPos":0,"width":0,"height":0,"shadowIndex":-1,"vectortext":{"left":0,"top":0,"right":180,"bottom":33,"pngfb":false,"pr":{"l":"Lib","i":67}}}],"shapemaskId":"","xPos":28,"yPos":89,"tabIndex":3,"tabEnabled":true,"xOffset":0,"yOffset":0,"rotateXPos":95,"rotateYPos":19,"scaleX":100,"scaleY":100,"alpha":100,"depth":4,"scrolling":true,"shuffleLock":false,"data":{"hotlinkId":"","accState":0,"vectorData":{"left":0,"top":0,"right":190,"bottom":38,"altText":"15 Year Old Girl","pngfb":false,"pr":{"l":"Lib","i":66}},"html5data":{"xPos":0,"yPos":0,"width":190,"height":38,"strokewidth":0}},"width":190,"height":38,"resume":false,"useHandCursor":true,"id":"5l60nFFepSA"},{"kind":"vectorshape","rotation":0,"accType":"text","cliptobounds":false,"defaultAction":"","shapemaskId":"","xPos":288,"yPos":197,"tabIndex":7,"tabEnabled":true,"xOffset":0,"yOffset":0,"rotateXPos":74,"rotateYPos":47.5,"scaleX":100,"scaleY":100,"alpha":100,"depth":5,"scrolling":true,"shuffleLock":false,"data":{"hotlinkId":"","accState":0,"vectorData":{"left":-3,"top":-3,"right":150,"bottom":97,"altText":"Rectangle 1","pngfb":false,"pr":{"l":"Lib","i":68}},"html5data":{"xPos":0,"yPos":0,"width":148,"height":95,"strokewidth":3}},"animations":[{"kind":"animation","id":"Entrance","duration":250,"hidetextatstart":true,"returntextatend":false,"animateshapewithtext":false,"tweens":[{"kind":"tween","time":0,"duration":250,"scale":{"path":[{"kind":"segment","startx":"$ScaleX","starty":"$ScaleY","dsx":"-90","dsy":"-90","endx":"100","endy":"100","dex":"0","dey":"0","startrelative":false,"endrelative":true}],"textonly":false,"useglobalaxes":true,"duration":250,"easing":"linear","easingdir":"easein"}}]}],"width":148,"height":95,"resume":false,"useHandCursor":true,"id":"6BLeBsCnrdx"},{"kind":"vectorshape","rotation":0,"accType":"text","cliptobounds":false,"defaultAction":"","textLib":[{"kind":"textdata","uniqueId":"6LJ3CcjjsuX_1514348621","id":"01","linkId":"txt__default_6LJ3CcjjsuX","type":"vectortext","xPos":0,"yPos":0,"width":0,"height":0,"shadowIndex":-1,"vectortext":{"left":0,"top":0,"right":150,"bottom":71,"pngfb":false,"pr":{"l":"Lib","i":70}}}],"shapemaskId":"","xPos":281,"yPos":204,"tabIndex":9,"tabEnabled":true,"xOffset":0,"yOffset":0,"rotateXPos":82,"rotateYPos":38,"scaleX":100,"scaleY":100,"alpha":100,"depth":6,"scrolling":true,"shuffleLock":false,"data":{"hotlinkId":"","accState":0,"vectorData":{"left":0,"top":0,"right":164,"bottom":76,"altText":"BMI =\\n35 > 95th ^%^","pngfb":false,"pr":{"l":"Lib","i":69}},"html5data":{"xPos":0,"yPos":0,"width":164,"height":76,"strokewidth":0}},"animations":[{"kind":"animation","id":"Entrance","duration":250,"hidetextatstart":true,"returntextatend":false,"animateshapewithtext":false,"tweens":[{"kind":"tween","time":0,"duration":250,"scale":{"path":[{"kind":"segment","startx":"$ScaleX","starty":"$ScaleY","dsx":"-90","dsy":"-90","endx":"100","endy":"100","dex":"0","dey":"0","startrelative":false,"endrelative":true}],"textonly":false,"useglobalaxes":true,"duration":250,"easing":"linear","easingdir":"easein"}}]}],"width":164,"height":76,"resume":false,"useHandCursor":true,"id":"6LJ3CcjjsuX"},{"kind":"vectorshape","rotation":0,"accType":"image","cliptobounds":false,"defaultAction":"","imagelib":[{"kind":"imagedata","assetId":24,"id":"01","url":"story_content/5rB174x3zIF_DX960_DY960.swf","type":"normal","altText":"BMI Chart_Blank.png","width":856,"height":960,"mobiledx":0,"mobiledy":0}],"shapemaskId":"","xPos":467,"yPos":100,"tabIndex":4,"tabEnabled":true,"xOffset":0,"yOffset":0,"rotateXPos":214,"rotateYPos":240,"scaleX":100,"scaleY":100,"alpha":100,"depth":7,"scrolling":true,"shuffleLock":false,"data":{"hotlinkId":"","accState":0,"vectorData":{"left":0,"top":0,"right":428,"bottom":480,"altText":"BMI Chart_Blank.png","pngfb":false,"pr":{"l":"Lib","i":71}},"html5data":{"xPos":0,"yPos":0,"width":428,"height":480,"strokewidth":0}},"animations":[{"kind":"animation","id":"Entrance","duration":750,"hidetextatstart":true,"animateshapewithtext":false,"tweens":[{"kind":"tween","time":0,"duration":750,"alpha":{"path":[{"kind":"segment","start":"0","dstart":"0","end":"100","dend":"0"}],"duration":750,"easing":"linear","easingdir":"easein"}}]}],"width":428,"height":480,"resume":false,"useHandCursor":true,"id":"5qBnhNUPm0J"},{"kind":"vectorshape","rotation":0,"accType":"image","cliptobounds":false,"defaultAction":"","imagelib":[{"kind":"imagedata","assetId":25,"id":"01","url":"story_content/6K3CuyFWt3W_DX858_DY858.swf","type":"normal","altText":"BMI curves.png","width":858,"height":752,"mobiledx":0,"mobiledy":0}],"shapemaskId":"","xPos":500,"yPos":102,"tabIndex":5,"tabEnabled":true,"xOffset":0,"yOffset":0,"rotateXPos":214.5,"rotateYPos":188,"scaleX":100,"scaleY":100,"alpha":100,"depth":8,"scrolling":true,"shuffleLock":false,"data":{"hotlinkId":"","accState":0,"vectorData":{"left":0,"top":0,"right":429,"bottom":376,"altText":"BMI curves.png","pngfb":false,"pr":{"l":"Lib","i":72}},"html5data":{"xPos":0,"yPos":0,"width":429,"height":376,"strokewidth":0}},"animations":[{"kind":"animation","id":"Entrance","duration":750,"hidetextatstart":true,"animateshapewithtext":false,"tweens":[{"kind":"tween","time":0,"duration":750,"mask":{"type":"wipe","settings":[{"kind":"setting","name":"direction","value":"fromleft"}],"duration":750,"easing":"linear","easingdir":"easeinout"}}]}],"width":429,"height":376,"resume":false,"useHandCursor":true,"id":"6EbzDfJaxeI"},{"kind":"vectorshape","rotation":0,"accType":"image","cliptobounds":false,"defaultAction":"","imagelib":[{"kind":"imagedata","assetId":26,"id":"01","url":"story_content/6mvpEtR7QEr_DX500_DY500.swf","type":"normal","altText":"BMI DOTS.png","width":484,"height":500,"mobiledx":0,"mobiledy":0}],"shapemaskId":"","xPos":497,"yPos":198,"tabIndex":8,"tabEnabled":true,"xOffset":0,"yOffset":0,"rotateXPos":121,"rotateYPos":125,"scaleX":100,"scaleY":100,"alpha":100,"depth":9,"scrolling":true,"shuffleLock":false,"data":{"hotlinkId":"","accState":0,"vectorData":{"left":0,"top":0,"right":242,"bottom":250,"altText":"BMI DOTS.png","pngfb":false,"pr":{"l":"Lib","i":73}},"html5data":{"xPos":0,"yPos":0,"width":242,"height":250,"strokewidth":0}},"animations":[{"kind":"animation","id":"Entrance","duration":750,"hidetextatstart":true,"animateshapewithtext":false,"tweens":[{"kind":"tween","time":0,"duration":750,"alpha":{"path":[{"kind":"segment","start":"0","dstart":"0","end":"100","dend":"0"}],"duration":750,"easing":"linear","easingdir":"easein"}}]}],"width":242,"height":250,"resume":false,"useHandCursor":true,"id":"6hy3U5k3F6l"},{"kind":"vectorshape","rotation":0,"accType":"text","cliptobounds":false,"defaultAction":"","textLib":[{"kind":"textdata","uniqueId":"6YnGN8zW2SS_1091557150","id":"01","linkId":"txt__default_6YnGN8zW2SS","type":"vectortext","xPos":0,"yPos":0,"width":0,"height":0,"shadowIndex":-1,"vectortext":{"left":0,"top":0,"right":183,"bottom":49,"pngfb":false,"pr":{"l":"Lib","i":74}}}],"shapemaskId":"","xPos":21,"yPos":13,"tabIndex":1,"tabEnabled":true,"xOffset":0,"yOffset":0,"rotateXPos":493,"rotateYPos":27,"scaleX":100,"scaleY":100,"alpha":100,"depth":10,"scrolling":true,"shuffleLock":false,"data":{"hotlinkId":"","accState":0,"vectorData":{"left":0,"top":0,"right":986,"bottom":54,"altText":"BMI Chart","pngfb":false,"pr":{"l":"Lib","i":5}},"html5data":{"xPos":0,"yPos":0,"width":986,"height":54,"strokewidth":0}},"width":986,"height":54,"resume":false,"useHandCursor":true,"id":"6YnGN8zW2SS"},{"kind":"vectorshape","rotation":0,"accType":"text","cliptobounds":false,"defaultAction":"","shapemaskId":"","xPos":289,"yPos":331,"tabIndex":10,"tabEnabled":true,"xOffset":0,"yOffset":0,"rotateXPos":71.5,"rotateYPos":65,"scaleX":100,"scaleY":100,"alpha":100,"depth":11,"scrolling":true,"shuffleLock":false,"data":{"hotlinkId":"","accState":0,"vectorData":{"left":-3,"top":-3,"right":145,"bottom":132,"altText":"Rectangle 2","pngfb":false,"pr":{"l":"Lib","i":75}},"html5data":{"xPos":0,"yPos":0,"width":143,"height":130,"strokewidth":3}},"animations":[{"kind":"animation","id":"Entrance","duration":500,"hidetextatstart":true,"returntextatend":false,"animateshapewithtext":false,"tweens":[{"kind":"tween","time":0,"duration":500,"scale":{"path":[{"kind":"segment","startx":"$ScaleX","starty":"$ScaleY","dsx":"-90","dsy":"-90","endx":"100","endy":"100","dex":"0","dey":"0","startrelative":false,"endrelative":true}],"textonly":false,"useglobalaxes":true,"duration":500,"easing":"linear","easingdir":"easein"}}]}],"width":143,"height":130,"resume":false,"useHandCursor":true,"id":"61hUI0ncid4"},{"kind":"vectorshape","rotation":0,"accType":"text","cliptobounds":false,"defaultAction":"","textLib":[{"kind":"textdata","uniqueId":"5pUROlR4w1E_-515171092","id":"01","linkId":"txt__default_5pUROlR4w1E","type":"vectortext","xPos":0,"yPos":0,"width":0,"height":0,"shadowIndex":-1,"vectortext":{"left":0,"top":0,"right":155,"bottom":104,"pngfb":false,"pr":{"l":"Lib","i":77}}}],"shapemaskId":"","xPos":272,"yPos":340,"tabIndex":11,"tabEnabled":true,"xOffset":0,"yOffset":0,"rotateXPos":88,"rotateYPos":54.5,"scaleX":100,"scaleY":100,"alpha":100,"depth":12,"scrolling":true,"shuffleLock":false,"data":{"hotlinkId":"","accState":0,"vectorData":{"left":0,"top":0,"right":176,"bottom":109,"altText":"11 Pounds Gained in\\n1 Year","pngfb":false,"pr":{"l":"Lib","i":76}},"html5data":{"xPos":0,"yPos":0,"width":176,"height":109,"strokewidth":0}},"animations":[{"kind":"animation","id":"Entrance","duration":500,"hidetextatstart":true,"returntextatend":false,"animateshapewithtext":false,"tweens":[{"kind":"tween","time":0,"duration":500,"scale":{"path":[{"kind":"segment","startx":"$ScaleX","starty":"$ScaleY","dsx":"-90","dsy":"-90","endx":"100","endy":"100","dex":"0","dey":"0","startrelative":false,"endrelative":true}],"textonly":false,"useglobalaxes":true,"duration":500,"easing":"linear","easingdir":"easein"}}]}],"width":176,"height":109,"resume":false,"useHandCursor":true,"id":"5pUROlR4w1E"}],"startTime":-1,"elapsedTimeMode":"normal","animations":[{"kind":"animation","id":"6M49Wk7lh2K","duration":700,"hidetextatstart":true,"animateshapewithtext":false,"tweens":[{"kind":"tween","time":0,"duration":700,"alpha":{"path":[{"kind":"segment","start":"0","dstart":"0","end":"100","dend":"0"}],"duration":700,"easing":"linear","easingdir":"easein"}}]}],"useHandCursor":false,"resume":false,"kind":"slidelayer","isBaseLayer":true}]}');
