# Supplementary material for: Interactive Case-Based Childhood Adversity and Trauma-Informed Care Electronic Modules for Pediatric Primary Care
Source: MedEdPORTAL. 2020 Oct 12;16:10990. doi: 10.15766/mep_2374-8265.10990 (PMC7549390; doi:10.15766/mep_2374-8265.10990)
Supplement: Supplementary file 1 — CA-TIC Premodule folderCA-TIC Module 1 folderCA-TIC Module 2 folderCA-TIC Module 3 folderImage Citations.docxCA-TIC Evaluation.docx [file mep_2374-8265.10990-s001.zip › C. CA-TIC Module 2/html5/data/js/5YF1LDfpM7U.js]

window.globalProvideData('slide', '{"title":"Case 2","trackViews":true,"showMenuResultIcon":false,"viewGroupId":"","historyGroupId":"","videoZoom":"","scrolling":false,"transition":"tween","slideLock":false,"navIndex":-1,"globalAudioId":"","thumbnailid":"","slideNumberInScene":10,"includeInSlideCounts":true,"presenterRef":{"id":"none"},"showAnimationId":"6ClQVc5SeRD","lmsId":"Slide10","width":1024,"height":640,"resume":false,"background":{"type":"fill","fill":{"type":"linear","rotation":90,"colors":[{"kind":"color","rgb":"0xFFFFFF","alpha":100,"stop":0}]}},"id":"5YF1LDfpM7U","actionGroups":{"ActGrpOnNextButtonClick":{"kind":"actiongroup","actions":[{"kind":"gotoplay","window":"_current","wndtype":"normal","objRef":{"type":"string","value":"_player.5ghF2mIRRsQ.6aa4eoXw2Ov"}}]},"ActGrpOnPrevButtonClick":{"kind":"actiongroup","actions":[{"kind":"history_prev"}]},"NavigationRestrictionNextSlide_5YF1LDfpM7U":{"kind":"actiongroup","actions":[{"kind":"exe_actiongroup","id":"ActGrpOnNextButtonClick"}]},"NavigationRestrictionPreviousSlide_5YF1LDfpM7U":{"kind":"actiongroup","actions":[{"kind":"exe_actiongroup","id":"ActGrpOnPrevButtonClick"}]}},"events":[{"kind":"onslidestart","actions":[{"kind":"set_volume","volume":75,"objRef":{"type":"string","value":"6LuwOj64645"}}]},{"kind":"onbeforeslidein","actions":[{"kind":"if_action","condition":{"statement":{"kind":"compare","operator":"eq","valuea":"$WindowId","typea":"property","valueb":"_frame","typeb":"string"}},"thenActions":[{"kind":"set_frame_layout","name":"pxabnsnfns10111000101"}],"elseActions":[{"kind":"set_window_control_layout","name":"pxabnsnfns10111000101"}]}]},{"kind":"onnextslide","actions":[{"kind":"exe_actiongroup","id":"NavigationRestrictionNextSlide_5YF1LDfpM7U"}]},{"kind":"onprevslide","actions":[{"kind":"exe_actiongroup","id":"NavigationRestrictionPreviousSlide_5YF1LDfpM7U"}]},{"kind":"ontransitionin","actions":[{"kind":"if_action","condition":{"statement":{"kind":"and","statements":[{"kind":"compare","operator":"eq","valuea":"_player.#TimelineCompleted_5YF1LDfpM7U","typea":"var","valueb":false,"typeb":"boolean"}]}},"thenActions":[{"kind":"enable_window_control","name":"next","enable":false},{"kind":"enable_window_control","name":"swiperight","enable":false}]},{"kind":"adjustvar","variable":"_player.LastSlideViewed_6mMJGR0azTl","operator":"set","value":{"type":"string","value":"_player."}},{"kind":"adjustvar","variable":"_player.LastSlideViewed_6mMJGR0azTl","operator":"add","value":{"type":"property","value":"$AbsoluteId"}}]},{"kind":"ontimelinecomplete","actions":[{"kind":"adjustvar","variable":"_player.TimelineCompleted_5YF1LDfpM7U","operator":"set","value":{"type":"boolean","value":true}},{"kind":"enable_window_control","name":"next","enable":true},{"kind":"enable_window_control","name":"swiperight","enable":true}]}],"slideLayers":[{"enableSeek":true,"enableReplay":true,"timeline":{"duration":136022,"events":[{"kind":"ontimelinetick","time":0,"actions":[{"kind":"show","transition":"appear","objRef":{"type":"string","value":"5y8qmgKtgg9"}},{"kind":"show","transition":"appear","objRef":{"type":"string","value":"5lM6mWHMoe7"}},{"kind":"show","transition":"appear","objRef":{"type":"string","value":"6LuwOj64645"}},{"kind":"show","transition":"custom","animationId":"Entrance","reverse":false,"objRef":{"type":"string","value":"6TLTHYgBEpC"}},{"kind":"show","transition":"appear","objRef":{"type":"string","value":"6cC3PCB6dUg"}}]},{"kind":"ontimelinetick","time":3750,"actions":[{"kind":"hide","transition":"custom","animationId":"Exit","reverse":false,"objRef":{"type":"string","value":"6TLTHYgBEpC"}}]},{"kind":"ontimelinetick","time":6000,"actions":[{"kind":"show","transition":"custom","animationId":"Entrance","reverse":false,"objRef":{"type":"string","value":"6aNClYjkbGX"}}]},{"kind":"ontimelinetick","time":16500,"actions":[{"kind":"hide","transition":"custom","animationId":"Exit","reverse":false,"objRef":{"type":"string","value":"6aNClYjkbGX"}}]},{"kind":"ontimelinetick","time":43062,"actions":[{"kind":"show","transition":"custom","animationId":"Entrance","reverse":false,"objRef":{"type":"string","value":"5iazzzjNkFQ"}}]},{"kind":"ontimelinetick","time":47562,"actions":[{"kind":"hide","transition":"custom","animationId":"Exit","reverse":false,"objRef":{"type":"string","value":"5iazzzjNkFQ"}}]},{"kind":"ontimelinetick","time":50812,"actions":[{"kind":"show","transition":"custom","animationId":"Entrance","reverse":false,"objRef":{"type":"string","value":"6lc0nQvGbrF"}}]},{"kind":"ontimelinetick","time":70312,"actions":[{"kind":"hide","transition":"custom","animationId":"Exit","reverse":false,"objRef":{"type":"string","value":"6lc0nQvGbrF"}}]},{"kind":"ontimelinetick","time":85000,"actions":[{"kind":"show","transition":"custom","animationId":"Entrance","reverse":false,"objRef":{"type":"string","value":"6XXk2wWImeu"}}]},{"kind":"ontimelinetick","time":103875,"actions":[{"kind":"hide","transition":"custom","animationId":"Exit","reverse":false,"objRef":{"type":"string","value":"6XXk2wWImeu"}}]},{"kind":"ontimelinetick","time":115000,"actions":[{"kind":"show","transition":"custom","animationId":"Entrance","reverse":false,"objRef":{"type":"string","value":"5gUN40129Xc"}}]},{"kind":"ontimelinetick","time":135250,"actions":[{"kind":"hide","transition":"custom","animationId":"Exit","reverse":false,"objRef":{"type":"string","value":"5gUN40129Xc"}}]}]},"objects":[{"kind":"vectorshape","rotation":0,"accType":"image","cliptobounds":false,"defaultAction":"","imagelib":[{"kind":"imagedata","assetId":0,"id":"01","url":"story_content/6A0Y3Bi3Imx_DX2048_DY2048.swf","type":"normal","altText":"Trauma Informed Care_Mod2_Body.png","width":1024,"height":640,"mobiledx":0,"mobiledy":0}],"shapemaskId":"","xPos":0,"yPos":0,"tabIndex":0,"tabEnabled":true,"xOffset":0,"yOffset":0,"rotateXPos":512,"rotateYPos":320,"scaleX":100,"scaleY":100,"alpha":100,"depth":1,"scrolling":false,"shuffleLock":false,"data":{"hotlinkId":"","accState":0,"vectorData":{"left":0,"top":0,"right":1024,"bottom":640,"altText":"Trauma Informed Care_Mod2_Body.png","pngfb":false,"pr":{"l":"Lib","i":0}},"html5data":{"xPos":0,"yPos":0,"width":1024,"height":640,"strokewidth":0}},"width":1024,"height":640,"resume":false,"useHandCursor":true,"id":"6cC3PCB6dUg"},{"kind":"vectorshape","rotation":0,"accType":"text","cliptobounds":false,"defaultAction":"","textLib":[{"kind":"textdata","uniqueId":"5y8qmgKtgg9_-529639631","id":"01","linkId":"txt__default_5y8qmgKtgg9","type":"vectortext","xPos":0,"yPos":0,"width":0,"height":0,"shadowIndex":-1,"vectortext":{"left":0,"top":0,"right":120,"bottom":49,"pngfb":false,"pr":{"l":"Lib","i":102}}}],"shapemaskId":"","xPos":12,"yPos":13,"tabIndex":1,"tabEnabled":true,"xOffset":0,"yOffset":0,"rotateXPos":493,"rotateYPos":27,"scaleX":100,"scaleY":100,"alpha":100,"depth":2,"scrolling":true,"shuffleLock":false,"data":{"hotlinkId":"","accState":0,"vectorData":{"left":0,"top":0,"right":986,"bottom":54,"altText":"Case 2","pngfb":false,"pr":{"l":"Lib","i":5}},"html5data":{"xPos":0,"yPos":0,"width":986,"height":54,"strokewidth":0}},"width":986,"height":54,"resume":false,"useHandCursor":true,"id":"5y8qmgKtgg9"},{"kind":"vectorshape","rotation":0,"accType":"text","cliptobounds":false,"defaultAction":"","shapemaskId":"","xPos":72,"yPos":71,"tabIndex":2,"tabEnabled":true,"xOffset":0,"yOffset":0,"rotateXPos":448.5,"rotateYPos":253,"scaleX":100,"scaleY":100,"alpha":100,"depth":3,"scrolling":true,"shuffleLock":false,"data":{"hotlinkId":"","accState":0,"vectorData":{"left":-1,"top":-1,"right":899,"bottom":508,"altText":"Rectangle 1","pngfb":false,"pr":{"l":"Lib","i":103}},"html5data":{"xPos":0,"yPos":0,"width":898,"height":507,"strokewidth":1}},"width":898,"height":507,"resume":false,"useHandCursor":true,"id":"5lM6mWHMoe7"},{"kind":"video","captureanimation":false,"maskwidth":0,"maskheight":0,"playwithanimation":true,"autoplay":true,"showcontrols":false,"autorewind":false,"loop":false,"usedefaultcontrols":false,"accType":"text","defaultAction":"onpress","shapemaskId":"","xPos":76,"yPos":74,"tabIndex":3,"tabEnabled":true,"xOffset":0,"yOffset":0,"rotateXPos":445.5,"rotateYPos":250.5,"scaleX":100,"scaleY":100,"alpha":100,"rotation":0,"depth":4,"scrolling":true,"shuffleLock":false,"data":{"hotlinkId":"","accState":0,"videodata":{"assetId":30,"posterAssetId":31,"progindex":"prog_index.m3u8","altText":"Mod 2 Full Anim RD_2_Compressed_2.mp4","lmstext":"","playgroupid":""}},"width":891,"height":501,"resume":false,"useHandCursor":true,"id":"6LuwOj64645","events":[{"kind":"onpress","actions":[{"kind":"media_toggle","objRef":{"type":"string","value":"_this"}}]}]},{"kind":"vectorshape","rotation":0,"accType":"text","cliptobounds":false,"defaultAction":"","textLib":[{"kind":"textdata","uniqueId":"6TLTHYgBEpC_-189654950","id":"01","linkId":"txt__default_6TLTHYgBEpC","type":"vectortext","xPos":0,"yPos":0,"width":0,"height":0,"shadowIndex":-1,"vectortext":{"left":0,"top":0,"right":340,"bottom":38,"pngfb":false,"pr":{"l":"Lib","i":105}}}],"shapemaskId":"","xPos":353,"yPos":578,"tabIndex":6,"tabEnabled":true,"xOffset":0,"yOffset":0,"rotateXPos":175,"rotateYPos":21.5,"scaleX":100,"scaleY":100,"alpha":100,"depth":5,"scrolling":true,"shuffleLock":false,"data":{"hotlinkId":"","accState":0,"vectorData":{"left":0,"top":0,"right":350,"bottom":43,"altText":"Collaboration, Voice, Choice","pngfb":false,"pr":{"l":"Lib","i":104}},"html5data":{"xPos":0,"yPos":0,"width":350,"height":43,"strokewidth":0}},"animations":[{"kind":"animation","id":"Entrance","duration":750,"hidetextatstart":true,"animateshapewithtext":false,"tweens":[{"kind":"tween","time":0,"duration":750,"alpha":{"path":[{"kind":"segment","start":"0","dstart":"0","end":"100","dend":"0"}],"duration":750,"easing":"linear","easingdir":"easein"}}]},{"kind":"animation","id":"Exit","duration":750,"hidetextatend":true,"animateshapewithtext":false,"tweens":[{"kind":"tween","time":0,"duration":750,"alpha":{"path":[{"kind":"segment","start":"100","dstart":"0","end":"0","dend":"0"}],"duration":750,"easing":"linear","easingdir":"easeout"}}]}],"width":350,"height":43,"resume":false,"useHandCursor":true,"id":"6TLTHYgBEpC"},{"kind":"vectorshape","rotation":0,"accType":"text","cliptobounds":false,"defaultAction":"","textLib":[{"kind":"textdata","uniqueId":"6aNClYjkbGX_-877618188","id":"01","linkId":"txt__default_6aNClYjkbGX","type":"vectortext","xPos":0,"yPos":0,"width":0,"height":0,"shadowIndex":-1,"vectortext":{"left":0,"top":0,"right":423,"bottom":38,"pngfb":false,"pr":{"l":"Lib","i":107}}}],"shapemaskId":"","xPos":316,"yPos":577,"tabIndex":4,"tabEnabled":true,"xOffset":0,"yOffset":0,"rotateXPos":216.5,"rotateYPos":21.5,"scaleX":100,"scaleY":100,"alpha":100,"depth":6,"scrolling":true,"shuffleLock":false,"data":{"hotlinkId":"","accState":0,"vectorData":{"left":0,"top":0,"right":433,"bottom":43,"altText":"Trust, Transparency, Collaboration","pngfb":false,"pr":{"l":"Lib","i":106}},"html5data":{"xPos":0,"yPos":0,"width":433,"height":43,"strokewidth":0}},"animations":[{"kind":"animation","id":"Entrance","duration":750,"hidetextatstart":true,"animateshapewithtext":false,"tweens":[{"kind":"tween","time":0,"duration":750,"alpha":{"path":[{"kind":"segment","start":"0","dstart":"0","end":"100","dend":"0"}],"duration":750,"easing":"linear","easingdir":"easein"}}]},{"kind":"animation","id":"Exit","duration":750,"hidetextatend":true,"animateshapewithtext":false,"tweens":[{"kind":"tween","time":0,"duration":750,"alpha":{"path":[{"kind":"segment","start":"100","dstart":"0","end":"0","dend":"0"}],"duration":750,"easing":"linear","easingdir":"easeout"}}]}],"width":433,"height":43,"resume":false,"useHandCursor":true,"id":"6aNClYjkbGX"},{"kind":"vectorshape","rotation":0,"accType":"text","cliptobounds":false,"defaultAction":"","textLib":[{"kind":"textdata","uniqueId":"5iazzzjNkFQ_226770505","id":"01","linkId":"txt__default_5iazzzjNkFQ","type":"vectortext","xPos":0,"yPos":0,"width":0,"height":0,"shadowIndex":-1,"vectortext":{"left":0,"top":0,"right":74,"bottom":38,"pngfb":false,"pr":{"l":"Lib","i":109}}}],"shapemaskId":"","xPos":474,"yPos":578,"tabIndex":8,"tabEnabled":true,"xOffset":0,"yOffset":0,"rotateXPos":42,"rotateYPos":21.5,"scaleX":100,"scaleY":100,"alpha":100,"depth":7,"scrolling":true,"shuffleLock":false,"data":{"hotlinkId":"","accState":0,"vectorData":{"left":0,"top":0,"right":84,"bottom":43,"altText":"Voice","pngfb":false,"pr":{"l":"Lib","i":108}},"html5data":{"xPos":0,"yPos":0,"width":84,"height":43,"strokewidth":0}},"animations":[{"kind":"animation","id":"Entrance","duration":750,"hidetextatstart":true,"animateshapewithtext":false,"tweens":[{"kind":"tween","time":0,"duration":750,"alpha":{"path":[{"kind":"segment","start":"0","dstart":"0","end":"100","dend":"0"}],"duration":750,"easing":"linear","easingdir":"easein"}}]},{"kind":"animation","id":"Exit","duration":750,"hidetextatend":true,"animateshapewithtext":false,"tweens":[{"kind":"tween","time":0,"duration":750,"alpha":{"path":[{"kind":"segment","start":"100","dstart":"0","end":"0","dend":"0"}],"duration":750,"easing":"linear","easingdir":"easeout"}}]}],"width":84,"height":43,"resume":false,"useHandCursor":true,"id":"5iazzzjNkFQ"},{"kind":"vectorshape","rotation":0,"accType":"text","cliptobounds":false,"defaultAction":"","textLib":[{"kind":"textdata","uniqueId":"6lc0nQvGbrF_-1414768745","id":"01","linkId":"txt__default_6lc0nQvGbrF","type":"vectortext","xPos":0,"yPos":0,"width":0,"height":0,"shadowIndex":-1,"vectortext":{"left":0,"top":0,"right":244,"bottom":38,"pngfb":false,"pr":{"l":"Lib","i":111}}}],"shapemaskId":"","xPos":394,"yPos":578,"tabIndex":7,"tabEnabled":true,"xOffset":0,"yOffset":0,"rotateXPos":127,"rotateYPos":21.5,"scaleX":100,"scaleY":100,"alpha":100,"depth":8,"scrolling":true,"shuffleLock":false,"data":{"hotlinkId":"","accState":0,"vectorData":{"left":0,"top":0,"right":254,"bottom":43,"altText":"Central Tenet of TIC","pngfb":false,"pr":{"l":"Lib","i":110}},"html5data":{"xPos":0,"yPos":0,"width":254,"height":43,"strokewidth":0}},"animations":[{"kind":"animation","id":"Entrance","duration":750,"hidetextatstart":true,"animateshapewithtext":false,"tweens":[{"kind":"tween","time":0,"duration":750,"alpha":{"path":[{"kind":"segment","start":"0","dstart":"0","end":"100","dend":"0"}],"duration":750,"easing":"linear","easingdir":"easein"}}]},{"kind":"animation","id":"Exit","duration":750,"hidetextatend":true,"animateshapewithtext":false,"tweens":[{"kind":"tween","time":0,"duration":750,"alpha":{"path":[{"kind":"segment","start":"100","dstart":"0","end":"0","dend":"0"}],"duration":750,"easing":"linear","easingdir":"easeout"}}]}],"width":254,"height":43,"resume":false,"useHandCursor":true,"id":"6lc0nQvGbrF"},{"kind":"vectorshape","rotation":0,"accType":"text","cliptobounds":false,"defaultAction":"","textLib":[{"kind":"textdata","uniqueId":"6XXk2wWImeu_1680368411","id":"01","linkId":"txt__default_6XXk2wWImeu","type":"vectortext","xPos":0,"yPos":0,"width":0,"height":0,"shadowIndex":-1,"vectortext":{"left":0,"top":0,"right":74,"bottom":38,"pngfb":false,"pr":{"l":"Lib","i":109}}}],"shapemaskId":"","xPos":486,"yPos":578,"tabIndex":9,"tabEnabled":true,"xOffset":0,"yOffset":0,"rotateXPos":42,"rotateYPos":21.5,"scaleX":100,"scaleY":100,"alpha":100,"depth":9,"scrolling":true,"shuffleLock":false,"data":{"hotlinkId":"","accState":0,"vectorData":{"left":0,"top":0,"right":84,"bottom":43,"altText":"Voice","pngfb":false,"pr":{"l":"Lib","i":108}},"html5data":{"xPos":0,"yPos":0,"width":84,"height":43,"strokewidth":0}},"animations":[{"kind":"animation","id":"Entrance","duration":750,"hidetextatstart":true,"animateshapewithtext":false,"tweens":[{"kind":"tween","time":0,"duration":750,"alpha":{"path":[{"kind":"segment","start":"0","dstart":"0","end":"100","dend":"0"}],"duration":750,"easing":"linear","easingdir":"easein"}}]},{"kind":"animation","id":"Exit","duration":750,"hidetextatend":true,"animateshapewithtext":false,"tweens":[{"kind":"tween","time":0,"duration":750,"alpha":{"path":[{"kind":"segment","start":"100","dstart":"0","end":"0","dend":"0"}],"duration":750,"easing":"linear","easingdir":"easeout"}}]}],"width":84,"height":43,"resume":false,"useHandCursor":true,"id":"6XXk2wWImeu"},{"kind":"vectorshape","rotation":0,"accType":"text","cliptobounds":false,"defaultAction":"","textLib":[{"kind":"textdata","uniqueId":"5gUN40129Xc_-1248410878","id":"01","linkId":"txt__default_5gUN40129Xc","type":"vectortext","xPos":0,"yPos":0,"width":0,"height":0,"shadowIndex":-1,"vectortext":{"left":0,"top":0,"right":381,"bottom":38,"pngfb":false,"pr":{"l":"Lib","i":113}}}],"shapemaskId":"","xPos":330,"yPos":578,"tabIndex":5,"tabEnabled":true,"xOffset":0,"yOffset":0,"rotateXPos":195.5,"rotateYPos":21.5,"scaleX":100,"scaleY":100,"alpha":100,"depth":10,"scrolling":true,"shuffleLock":false,"data":{"hotlinkId":"","accState":0,"vectorData":{"left":0,"top":0,"right":391,"bottom":43,"altText":"Collaboration, Trustworthiness","pngfb":false,"pr":{"l":"Lib","i":112}},"html5data":{"xPos":0,"yPos":0,"width":391,"height":43,"strokewidth":0}},"animations":[{"kind":"animation","id":"Entrance","duration":750,"hidetextatstart":true,"animateshapewithtext":false,"tweens":[{"kind":"tween","time":0,"duration":750,"alpha":{"path":[{"kind":"segment","start":"0","dstart":"0","end":"100","dend":"0"}],"duration":750,"easing":"linear","easingdir":"easein"}}]},{"kind":"animation","id":"Exit","duration":750,"hidetextatend":true,"animateshapewithtext":false,"tweens":[{"kind":"tween","time":0,"duration":750,"alpha":{"path":[{"kind":"segment","start":"100","dstart":"0","end":"0","dend":"0"}],"duration":750,"easing":"linear","easingdir":"easeout"}}]}],"width":391,"height":43,"resume":false,"useHandCursor":true,"id":"5gUN40129Xc"}],"startTime":-1,"elapsedTimeMode":"normal","animations":[{"kind":"animation","id":"6ClQVc5SeRD","duration":700,"hidetextatstart":true,"animateshapewithtext":false,"tweens":[{"kind":"tween","time":0,"duration":700,"alpha":{"path":[{"kind":"segment","start":"0","dstart":"0","end":"100","dend":"0"}],"duration":700,"easing":"linear","easingdir":"easein"}}]}],"useHandCursor":false,"resume":false,"kind":"slidelayer","isBaseLayer":true}]}');
