# Supplementary material for: Interactive Case-Based Childhood Adversity and Trauma-Informed Care Electronic Modules for Pediatric Primary Care
Source: MedEdPORTAL. 2020 Oct 12;16:10990. doi: 10.15766/mep_2374-8265.10990 (PMC7549390; doi:10.15766/mep_2374-8265.10990)
Supplement: Supplementary file 1 — CA-TIC Premodule folderCA-TIC Module 1 folderCA-TIC Module 2 folderCA-TIC Module 3 folderImage Citations.docxCA-TIC Evaluation.docx [file mep_2374-8265.10990-s001.zip › C. CA-TIC Module 2/html5/data/js/6LBXA159Y4x.js]

window.globalProvideData('slide', '{"title":"Results Slide","trackViews":true,"showMenuResultIcon":false,"viewGroupId":"","historyGroupId":"","videoZoom":"","scrolling":false,"transition":"tween","slideLock":false,"navIndex":-1,"globalAudioId":"","thumbnailid":"","slideNumberInScene":1,"includeInSlideCounts":true,"presenterRef":{"id":"none"},"slideLayers":[{"enableSeek":true,"enableReplay":true,"timeline":{"duration":67250,"events":[{"kind":"ontimelinetick","time":0,"actions":[{"kind":"show","transition":"appear","objRef":{"type":"string","value":"6jxkThniwnN"}},{"kind":"show","transition":"appear","objRef":{"type":"string","value":"5swrXaD6xpX"}},{"kind":"show","transition":"appear","objRef":{"type":"string","value":"5ZKeuPgKduZ"}},{"kind":"show","transition":"appear","objRef":{"type":"string","value":"5ZKeuPgKduZ.6Dlf9AeNMTu"}},{"kind":"show","transition":"appear","objRef":{"type":"string","value":"5ZKeuPgKduZ.63ENOICWcs4"}},{"kind":"show","transition":"appear","objRef":{"type":"string","value":"5ZKeuPgKduZ.6fyY5FrMk1G"}},{"kind":"show","transition":"appear","objRef":{"type":"string","value":"5ZKeuPgKduZ.69XKH3jepw9"}},{"kind":"show","transition":"appear","objRef":{"type":"string","value":"6MjTCnsSo4x"}},{"kind":"show","transition":"appear","objRef":{"type":"string","value":"6AjLY6JPEZ6"}},{"kind":"show","transition":"appear","objRef":{"type":"string","value":"6cC3PCB6dUg"}}]}]},"objects":[{"kind":"vectorshape","rotation":0,"accType":"image","cliptobounds":false,"defaultAction":"","imagelib":[{"kind":"imagedata","assetId":0,"id":"01","url":"story_content/6A0Y3Bi3Imx_DX2048_DY2048.swf","type":"normal","altText":"Trauma Informed Care_Mod2_Body.png","width":1024,"height":640,"mobiledx":0,"mobiledy":0}],"shapemaskId":"","xPos":0,"yPos":0,"tabIndex":4,"tabEnabled":true,"xOffset":0,"yOffset":0,"rotateXPos":512,"rotateYPos":320,"scaleX":100,"scaleY":100,"alpha":100,"depth":1,"scrolling":false,"shuffleLock":false,"data":{"hotlinkId":"","accState":0,"vectorData":{"left":0,"top":0,"right":1024,"bottom":640,"altText":"Trauma Informed Care_Mod2_Body.png","pngfb":false,"pr":{"l":"Lib","i":0}},"html5data":{"xPos":0,"yPos":0,"width":1024,"height":640,"strokewidth":0}},"width":1024,"height":640,"resume":true,"useHandCursor":true,"id":"6cC3PCB6dUg"},{"kind":"vectorshape","rotation":0,"accType":"image","cliptobounds":false,"defaultAction":"","imagelib":[{"kind":"imagedata","assetId":19,"id":"01","url":"story_content/6nAYD602p6V_DX1762_DY1762.swf","type":"normal","altText":"magnetic-board-2614939_1920.png","width":1569,"height":1057,"mobiledx":0,"mobiledy":0}],"shapemaskId":"","xPos":81,"yPos":66,"tabIndex":7,"tabEnabled":true,"xOffset":0,"yOffset":0,"rotateXPos":440.5,"rotateYPos":280.5,"scaleX":100,"scaleY":100,"alpha":100,"depth":2,"scrolling":true,"shuffleLock":false,"data":{"hotlinkId":"","accState":0,"vectorData":{"left":0,"top":0,"right":881,"bottom":561,"altText":"magnetic-board-2614939_1920.png","pngfb":false,"pr":{"l":"Lib","i":46}},"html5data":{"xPos":0,"yPos":0,"width":881,"height":561,"strokewidth":0}},"width":881,"height":561,"resume":true,"useHandCursor":true,"id":"6jxkThniwnN"},{"kind":"vectorshape","rotation":0,"accType":"button","cliptobounds":false,"defaultAction":"onrelease","textLib":[{"kind":"textdata","uniqueId":"68QJyvGynhh_676563207","id":"01","linkId":"txt__default_5swrXaD6xpX","type":"vectortext","xPos":0,"yPos":0,"width":0,"height":0,"shadowIndex":-1,"vectortext":{"left":0,"top":0,"right":150,"bottom":35,"pngfb":false,"pr":{"l":"Lib","i":185}}},{"kind":"textdata","uniqueId":"6LSrdoniWZa_1208582839","id":"04","linkId":"txt__default_Hover_5swrXaD6xpX","type":"vectortext","xPos":0,"yPos":0,"width":0,"height":0,"shadowIndex":-1,"vectortext":{"left":0,"top":0,"right":155,"bottom":36,"pngfb":false,"pr":{"l":"Lib","i":186}}}],"shapemaskId":"","xPos":431,"yPos":544,"tabIndex":14,"tabEnabled":true,"xOffset":0,"yOffset":0,"rotateXPos":82.5,"rotateYPos":19.5,"scaleX":100,"scaleY":100,"alpha":100,"depth":3,"scrolling":true,"shuffleLock":false,"data":{"hotlinkId":"","accState":0,"vectorData":{"left":-2,"top":-2,"right":166,"bottom":40,"altText":"Review Quiz","pngfb":false,"pr":{"l":"Lib","i":179}},"html5data":{"xPos":0,"yPos":0,"width":165,"height":40,"strokewidth":1}},"states":[{"kind":"state","name":"_default_Disabled","data":{"hotlinkId":"","accState":1,"vectorData":{"left":-2,"top":-2,"right":166,"bottom":41,"altText":"Review Quiz","pngfb":false,"pr":{"l":"Lib","i":180}},"html5data":{"xPos":-2,"yPos":-2,"width":168,"height":43,"strokewidth":2}}},{"kind":"state","name":"_default_Down","data":{"hotlinkId":"","accState":8,"vectorData":{"left":-2,"top":-2,"right":166,"bottom":41,"altText":"Review Quiz","pngfb":false,"pr":{"l":"Lib","i":181}},"html5data":{"xPos":-2,"yPos":-2,"width":168,"height":43,"strokewidth":3}}},{"kind":"state","name":"_default_Hover","data":{"hotlinkId":"","accState":0,"vectorData":{"left":-2,"top":-2,"right":166,"bottom":41,"altText":"Review Quiz","pngfb":false,"pr":{"l":"Lib","i":182}},"html5data":{"xPos":-2,"yPos":-2,"width":168,"height":43,"strokewidth":1}}},{"kind":"state","name":"_default_Hover_Disabled","data":{"hotlinkId":"","accState":1,"vectorData":{"left":-2,"top":-2,"right":167,"bottom":41,"altText":"Review Quiz","pngfb":false,"pr":{"l":"Lib","i":183}},"html5data":{"xPos":-2,"yPos":-2,"width":169,"height":43,"strokewidth":2}}},{"kind":"state","name":"_default_Hover_Down","data":{"hotlinkId":"","accState":8,"vectorData":{"left":-2,"top":-2,"right":166,"bottom":41,"altText":"Review Quiz","pngfb":false,"pr":{"l":"Lib","i":184}},"html5data":{"xPos":-2,"yPos":-2,"width":168,"height":43,"strokewidth":3}}}],"width":165,"height":39,"resume":true,"useHandCursor":true,"id":"5swrXaD6xpX","variables":[{"kind":"variable","name":"_hover","type":"boolean","value":false,"resume":true},{"kind":"variable","name":"_down","type":"boolean","value":false,"resume":true},{"kind":"variable","name":"_disabled","type":"boolean","value":false,"resume":true},{"kind":"variable","name":"_state","type":"string","value":"_default","resume":true},{"kind":"variable","name":"_stateName","type":"string","value":"","resume":true},{"kind":"variable","name":"_tempStateName","type":"string","value":"","resume":false}],"actionGroups":{"ActGrpSetHoverState":{"kind":"actiongroup","actions":[{"kind":"adjustvar","variable":"_hover","operator":"set","value":{"type":"boolean","value":true}},{"kind":"exe_actiongroup","id":"_player._setstates","scopeRef":{"type":"string","value":"_this"}}]},"ActGrpClearHoverState":{"kind":"actiongroup","actions":[{"kind":"adjustvar","variable":"_hover","operator":"set","value":{"type":"boolean","value":false}},{"kind":"exe_actiongroup","id":"_player._setstates","scopeRef":{"type":"string","value":"_this"}}]},"ActGrpSetDisabledState":{"kind":"actiongroup","actions":[{"kind":"adjustvar","variable":"_disabled","operator":"set","value":{"type":"boolean","value":true}},{"kind":"exe_actiongroup","id":"_player._setstates","scopeRef":{"type":"string","value":"_this"}}]},"ActGrpSetDownState":{"kind":"actiongroup","actions":[{"kind":"adjustvar","variable":"_down","operator":"set","value":{"type":"boolean","value":true}},{"kind":"exe_actiongroup","id":"_player._setstates","scopeRef":{"type":"string","value":"_this"}}]},"ActGrpClearStateVars":{"kind":"actiongroup","actions":[{"kind":"adjustvar","variable":"_hover","operator":"set","value":{"type":"boolean","value":false}},{"kind":"adjustvar","variable":"_down","operator":"set","value":{"type":"boolean","value":false}},{"kind":"adjustvar","variable":"_disabled","operator":"set","value":{"type":"boolean","value":false}}]}},"events":[{"kind":"onrelease","actions":[{"kind":"adjustvar","variable":"_down","operator":"set","value":{"type":"boolean","value":false}},{"kind":"exe_actiongroup","id":"_player._setstates","scopeRef":{"type":"string","value":"_this"}},{"kind":"adjustvar","variable":"_player.ReviewMode_6nISoZfOi5H","operator":"set","value":{"type":"boolean","value":true}},{"kind":"adjustvar","variable":"_player.CurrentQuiz_6nISoZfOi5H","operator":"set","value":{"type":"string","value":"5nWCY9QKeFN"}},{"kind":"adjustvar","variable":"_player.ReviewMode_6b8CdqjYhpB","operator":"set","value":{"type":"boolean","value":true}},{"kind":"adjustvar","variable":"_player.CurrentQuiz_6b8CdqjYhpB","operator":"set","value":{"type":"string","value":"5nWCY9QKeFN"}},{"kind":"nextviewedslide","quizRef":{"type":"string","value":"_player.5nWCY9QKeFN"},"completed_slide_ref":{"type":"string","value":"_player.6UAa0aFpw1T.6LBXA159Y4x"},"status_filter":""}]},{"kind":"ontransitionin","actions":[{"kind":"exe_actiongroup","id":"_player._setstates","scopeRef":{"type":"string","value":"_this"}}]},{"kind":"onrollover","actions":[{"kind":"exe_actiongroup","id":"ActGrpSetHoverState","scopeRef":{"type":"string","value":"_this"}}]},{"kind":"onrollout","actions":[{"kind":"exe_actiongroup","id":"ActGrpClearHoverState","scopeRef":{"type":"string","value":"_this"}}]},{"kind":"onpress","actions":[{"kind":"exe_actiongroup","id":"ActGrpSetDownState","scopeRef":{"type":"string","value":"_this"}}]},{"kind":"onreleaseoutside","actions":[{"kind":"adjustvar","variable":"_down","operator":"set","value":{"type":"boolean","value":false}},{"kind":"exe_actiongroup","id":"_player._setstates","scopeRef":{"type":"string","value":"_this"}}]}]},{"kind":"objgroup","objects":[{"kind":"vectorshape","rotation":0,"accType":"text","cliptobounds":false,"defaultAction":"","textLib":[{"kind":"textdata","id":"01","linkId":"txt__default_6Dlf9AeNMTu","type":"vartext","xPos":0,"yPos":0,"width":410,"height":64,"device":false,"valign":"top","shadowIndex":-1,"vartext":"<p style=\\"text-align:left;direction: ltr; padding-left: 0px\\"><span style=\\"font-family: \'Articulate Charset0_v8MBBDD1F1C\',\'Articulate\'; font-size:26.6667px; color:#1f497d;line-height:30.8533333333333px;\\">%_player.5nWCY9QKeFN.$PassPercent%^%^<br /></span><span style=\\"font-family: \'Articulate Charset0_v8MBBDD1F1C\',\'Articulate\'; font-size:26.6667px; color:#1f497d;line-height:30.8533333333333px;\\">(%_player.5nWCY9QKeFN.$PassScore% points)</span></p>"}],"shapemaskId":"","xPos":209,"yPos":82,"tabIndex":13,"tabEnabled":true,"xOffset":0,"yOffset":0,"rotateXPos":219,"rotateYPos":39,"scaleX":100,"scaleY":100,"alpha":100,"depth":1,"scrolling":true,"shuffleLock":false,"data":{"hotlinkId":"","accState":0,"vectorData":{"left":0,"top":0,"right":438,"bottom":78,"altText":"%_player.5nWCY9QKeFN.$PassPercent%^%^\\r(%_player.5nWCY9QKeFN.$PassScore% points)","pngfb":false,"pr":{"l":"Lib","i":187}},"html5data":{"xPos":0,"yPos":0,"width":438,"height":78,"strokewidth":0}},"width":438,"height":78,"resume":true,"useHandCursor":true,"id":"6Dlf9AeNMTu"},{"kind":"vectorshape","rotation":0,"accType":"text","cliptobounds":false,"defaultAction":"","textLib":[{"kind":"textdata","id":"01","linkId":"txt__default_63ENOICWcs4","type":"vartext","xPos":0,"yPos":0,"width":417,"height":64,"device":false,"valign":"top","shadowIndex":-1,"vartext":"<p style=\\"text-align:left;direction: ltr; padding-left: 0px\\"><span style=\\"font-family: \'Articulate Charset0_v8MBBDD1F1C\',\'Articulate\'; font-size:26.6667px; color:#1f497d;line-height:30.8533333333333px;\\">%_player.5nWCY9QKeFN.$PercentScore%^%^<br /></span><span style=\\"font-family: \'Articulate Charset0_v8MBBDD1F1C\',\'Articulate\'; font-size:26.6667px; color:#1f497d;line-height:30.8533333333333px;\\">(%_player.5nWCY9QKeFN.$Score% points)</span></p>"}],"shapemaskId":"","xPos":209,"yPos":0,"tabIndex":11,"tabEnabled":true,"xOffset":0,"yOffset":0,"rotateXPos":222.5,"rotateYPos":39,"scaleX":100,"scaleY":100,"alpha":100,"depth":2,"scrolling":true,"shuffleLock":false,"data":{"hotlinkId":"","accState":0,"vectorData":{"left":0,"top":0,"right":445,"bottom":78,"altText":"%_player.5nWCY9QKeFN.$PercentScore%^%^\\r(%_player.5nWCY9QKeFN.$Score% points)","pngfb":false,"pr":{"l":"Lib","i":188}},"html5data":{"xPos":0,"yPos":0,"width":445,"height":78,"strokewidth":0}},"width":445,"height":78,"resume":true,"useHandCursor":true,"id":"63ENOICWcs4"},{"kind":"vectorshape","rotation":0,"accType":"text","cliptobounds":false,"defaultAction":"","textLib":[{"kind":"textdata","uniqueId":"6fyY5FrMk1G_-2004377864","id":"01","linkId":"txt__default_6fyY5FrMk1G","type":"vectortext","xPos":0,"yPos":0,"width":0,"height":0,"shadowIndex":-1,"vectortext":{"left":0,"top":0,"right":189,"bottom":40,"pngfb":false,"pr":{"l":"Lib","i":190}}}],"shapemaskId":"","xPos":0,"yPos":82,"tabIndex":12,"tabEnabled":true,"xOffset":0,"yOffset":0,"rotateXPos":101.5,"rotateYPos":23,"scaleX":100,"scaleY":100,"alpha":100,"depth":3,"scrolling":true,"shuffleLock":false,"data":{"hotlinkId":"","accState":0,"vectorData":{"left":0,"top":0,"right":203,"bottom":46,"altText":"Passing Score:","pngfb":false,"pr":{"l":"Lib","i":189}},"html5data":{"xPos":0,"yPos":0,"width":203,"height":46,"strokewidth":0}},"width":203,"height":46,"resume":true,"useHandCursor":true,"id":"6fyY5FrMk1G"},{"kind":"vectorshape","rotation":0,"accType":"text","cliptobounds":false,"defaultAction":"","textLib":[{"kind":"textdata","uniqueId":"69XKH3jepw9_272475258","id":"01","linkId":"txt__default_69XKH3jepw9","type":"vectortext","xPos":0,"yPos":0,"width":0,"height":0,"shadowIndex":-1,"vectortext":{"left":0,"top":0,"right":158,"bottom":38,"pngfb":false,"pr":{"l":"Lib","i":192}}}],"shapemaskId":"","xPos":31,"yPos":0,"tabIndex":10,"tabEnabled":true,"xOffset":0,"yOffset":0,"rotateXPos":86,"rotateYPos":23,"scaleX":100,"scaleY":100,"alpha":100,"depth":4,"scrolling":true,"shuffleLock":false,"data":{"hotlinkId":"","accState":0,"vectorData":{"left":0,"top":0,"right":172,"bottom":46,"altText":"Your Score:","pngfb":false,"pr":{"l":"Lib","i":191}},"html5data":{"xPos":0,"yPos":0,"width":172,"height":46,"strokewidth":0}},"width":172,"height":46,"resume":true,"useHandCursor":true,"id":"69XKH3jepw9"}],"accType":"text","altText":"Group\\r\\n 1","shapemaskId":"","xPos":185,"yPos":240,"tabIndex":9,"tabEnabled":true,"xOffset":0,"yOffset":0,"rotateXPos":327,"rotateYPos":80.5,"scaleX":100,"scaleY":100,"alpha":100,"rotation":0,"depth":4,"scrolling":true,"shuffleLock":false,"width":654,"height":161,"resume":true,"useHandCursor":true,"id":"5ZKeuPgKduZ"},{"kind":"vectorshape","rotation":0,"accType":"text","cliptobounds":false,"defaultAction":"","textLib":[{"kind":"textdata","uniqueId":"6MjTCnsSo4x_774947925","id":"01","linkId":"txt__default_6MjTCnsSo4x","type":"vectortext","xPos":0,"yPos":0,"width":0,"height":0,"shadowIndex":-1,"vectortext":{"left":0,"top":0,"right":184,"bottom":44,"pngfb":false,"pr":{"l":"Lib","i":194}}}],"shapemaskId":"","xPos":12,"yPos":13,"tabIndex":5,"tabEnabled":true,"xOffset":0,"yOffset":0,"rotateXPos":493,"rotateYPos":24.5,"scaleX":100,"scaleY":100,"alpha":100,"depth":5,"scrolling":true,"shuffleLock":false,"data":{"hotlinkId":"","accState":0,"vectorData":{"left":0,"top":0,"right":986,"bottom":49,"altText":"Thank You ","pngfb":false,"pr":{"l":"Lib","i":193}},"html5data":{"xPos":0,"yPos":0,"width":986,"height":49,"strokewidth":0}},"width":986,"height":49,"resume":true,"useHandCursor":true,"id":"6MjTCnsSo4x"},{"kind":"vectorshape","rotation":0,"accType":"text","cliptobounds":false,"defaultAction":"","textLib":[{"kind":"textdata","uniqueId":"6AjLY6JPEZ6_188503324","id":"01","linkId":"txt__default_6AjLY6JPEZ6","type":"vectortext","xPos":0,"yPos":0,"width":0,"height":0,"shadowIndex":-1,"vectortext":{"left":0,"top":0,"right":510,"bottom":43,"pngfb":false,"pr":{"l":"Lib","i":196}}}],"shapemaskId":"","xPos":150,"yPos":115,"tabIndex":8,"tabEnabled":true,"xOffset":0,"yOffset":0,"rotateXPos":370,"rotateYPos":24,"scaleX":100,"scaleY":100,"alpha":100,"depth":6,"scrolling":true,"shuffleLock":false,"data":{"hotlinkId":"","accState":0,"vectorData":{"left":0,"top":0,"right":740,"bottom":48,"altText":"Thank you for taking this course.","pngfb":false,"pr":{"l":"Lib","i":195}},"html5data":{"xPos":0,"yPos":0,"width":740,"height":48,"strokewidth":0}},"width":740,"height":48,"resume":true,"useHandCursor":true,"id":"6AjLY6JPEZ6"}],"startTime":-1,"elapsedTimeMode":"normal","animations":[{"kind":"animation","id":"5vNW07wtX5Q","duration":700,"hidetextatstart":true,"animateshapewithtext":false,"tweens":[{"kind":"tween","time":0,"duration":700,"alpha":{"path":[{"kind":"segment","start":"0","dstart":"0","end":"100","dend":"0"}],"duration":700,"easing":"linear","easingdir":"easein"}}]}],"useHandCursor":false,"resume":true,"kind":"slidelayer","isBaseLayer":true},{"kind":"slidelayer","depth":0,"modal":false,"pauseParent":false,"rotateXPos":512,"rotateYPos":320,"tabIndex":-1,"enableSeek":true,"enableReplay":true,"lmsId":"","timeline":{"duration":5000,"events":[{"kind":"ontimelinetick","time":0,"actions":[{"kind":"show","transition":"appear","objRef":{"type":"string","value":"6JiA1LA9YqF"}},{"kind":"show","transition":"appear","objRef":{"type":"string","value":"5iVPF01ySIS"}}]}]},"objects":[{"kind":"vectorshape","rotation":0,"accType":"text","cliptobounds":false,"defaultAction":"","textLib":[{"kind":"textdata","uniqueId":"6JiA1LA9YqF_1693904460","id":"01","linkId":"txt__default_6JiA1LA9YqF","type":"vectortext","xPos":0,"yPos":0,"width":0,"height":0,"shadowIndex":-1,"vectortext":{"left":0,"top":0,"right":450,"bottom":34,"pngfb":false,"pr":{"l":"Lib","i":198}}}],"shapemaskId":"","xPos":262,"yPos":270,"tabIndex":3,"tabEnabled":true,"xOffset":0,"yOffset":0,"rotateXPos":256,"rotateYPos":15.5,"scaleX":100,"scaleY":100,"alpha":100,"depth":1,"scrolling":true,"shuffleLock":false,"data":{"hotlinkId":"","accState":0,"vectorData":{"left":0,"top":0,"right":512,"bottom":34,"altText":"GOOD JOB! YOU PASSED THE COURSE","pngfb":false,"pr":{"l":"Lib","i":197}},"html5data":{"xPos":0,"yPos":0,"width":512,"height":32,"strokewidth":0}},"width":512,"height":31,"resume":false,"useHandCursor":true,"id":"6JiA1LA9YqF"},{"kind":"vectorshape","rotation":0,"accType":"text","cliptobounds":false,"defaultAction":"","shapemaskId":"","xPos":486,"yPos":165,"tabIndex":2,"tabEnabled":true,"xOffset":0,"yOffset":0,"rotateXPos":16,"rotateYPos":12.5,"scaleX":100,"scaleY":100,"alpha":100,"depth":2,"scrolling":true,"shuffleLock":false,"data":{"hotlinkId":"","accState":0,"vectorData":{"left":0,"top":0,"right":32,"bottom":25,"altText":"Freeform","pngfb":false,"pr":{"l":"Lib","i":199}},"html5data":{"xPos":0,"yPos":0,"width":32,"height":25,"strokewidth":0}},"width":32,"height":25,"resume":false,"useHandCursor":true,"id":"5iVPF01ySIS"}],"startTime":-1,"elapsedTimeMode":"normal","width":1024,"height":640,"resume":false,"useHandCursor":false,"id":"5pWRdLEWv2S"},{"kind":"slidelayer","depth":0,"modal":false,"pauseParent":false,"rotateXPos":512,"rotateYPos":320,"tabIndex":-1,"enableSeek":true,"enableReplay":true,"lmsId":"","timeline":{"duration":5000,"events":[{"kind":"ontimelinetick","time":0,"actions":[{"kind":"show","transition":"appear","objRef":{"type":"string","value":"5ffQCjJM8ZQ"}},{"kind":"show","transition":"appear","objRef":{"type":"string","value":"6paL30Ex1BW"}}]}]},"objects":[{"kind":"vectorshape","rotation":0,"accType":"text","cliptobounds":false,"defaultAction":"","textLib":[{"kind":"textdata","uniqueId":"5ffQCjJM8ZQ_-989791255","id":"01","linkId":"txt__default_5ffQCjJM8ZQ","type":"vectortext","xPos":0,"yPos":0,"width":0,"height":0,"shadowIndex":-1,"vectortext":{"left":0,"top":0,"right":466,"bottom":34,"pngfb":false,"pr":{"l":"Lib","i":201}}}],"shapemaskId":"","xPos":262,"yPos":270,"tabIndex":1,"tabEnabled":true,"xOffset":0,"yOffset":0,"rotateXPos":256,"rotateYPos":15.5,"scaleX":100,"scaleY":100,"alpha":100,"depth":1,"scrolling":true,"shuffleLock":false,"data":{"hotlinkId":"","accState":0,"vectorData":{"left":0,"top":0,"right":512,"bottom":34,"altText":"SORRY, YOU DID NOT PASS THIS COURSE","pngfb":false,"pr":{"l":"Lib","i":200}},"html5data":{"xPos":0,"yPos":0,"width":512,"height":31,"strokewidth":0}},"width":512,"height":31,"resume":false,"useHandCursor":true,"id":"5ffQCjJM8ZQ"},{"kind":"vectorshape","rotation":0,"accType":"text","cliptobounds":false,"defaultAction":"","shapemaskId":"","xPos":486,"yPos":162,"tabIndex":0,"tabEnabled":true,"xOffset":0,"yOffset":0,"rotateXPos":16,"rotateYPos":16,"scaleX":100,"scaleY":100,"alpha":100,"depth":2,"scrolling":true,"shuffleLock":false,"data":{"hotlinkId":"","accState":0,"vectorData":{"left":0,"top":0,"right":32,"bottom":32,"altText":"Freeform","pngfb":false,"pr":{"l":"Lib","i":202}},"html5data":{"xPos":0,"yPos":0,"width":32,"height":32,"strokewidth":0}},"width":32,"height":32,"resume":false,"useHandCursor":true,"id":"6paL30Ex1BW"}],"startTime":-1,"elapsedTimeMode":"normal","width":1024,"height":640,"resume":false,"useHandCursor":false,"id":"6d2Csocw6bb"}],"showAnimationId":"5vNW07wtX5Q","lmsId":"Slide1","width":1024,"height":640,"resume":true,"background":{"type":"fill","fill":{"type":"linear","rotation":90,"colors":[{"kind":"color","rgb":"0xFFFFFF","alpha":100,"stop":0}]}},"id":"6LBXA159Y4x","actionGroups":{"ActGrpOnNextButtonClick":{"kind":"actiongroup","actions":[]},"ActGrpOnPrevButtonClick":{"kind":"actiongroup","actions":[{"kind":"history_prev"}]},"NavigationRestrictionNextSlide_6LBXA159Y4x":{"kind":"actiongroup","actions":[{"kind":"exe_actiongroup","id":"ActGrpOnNextButtonClick"}]},"NavigationRestrictionPreviousSlide_6LBXA159Y4x":{"kind":"actiongroup","actions":[{"kind":"exe_actiongroup","id":"ActGrpOnPrevButtonClick"}]}},"events":[{"kind":"onslidestart","actions":[{"kind":"if_action","condition":{"statement":{"kind":"and","statements":[{"kind":"and","statements":[{"kind":"compare","operator":"gte","valuea":"_player.5nWCY9QKeFN.$Score","typea":"property","valueb":"_player.5nWCY9QKeFN.$PassScore","typeb":"property"}]}]}},"thenActions":[{"kind":"show_slidelayer","hideOthers":"oncomplete","transition":"appear","objRef":{"type":"string","value":"5pWRdLEWv2S"}}]},{"kind":"if_action","condition":{"statement":{"kind":"and","statements":[{"kind":"and","statements":[{"kind":"compare","operator":"lt","valuea":"_player.5nWCY9QKeFN.$Score","typea":"property","valueb":"_player.5nWCY9QKeFN.$PassScore","typeb":"property"}]}]}},"thenActions":[{"kind":"show_slidelayer","hideOthers":"oncomplete","transition":"appear","objRef":{"type":"string","value":"6d2Csocw6bb"}}]},{"kind":"setquizcomplete","objRef":{"type":"string","value":"_player.5nWCY9QKeFN"}}]},{"kind":"onbeforeslidein","actions":[{"kind":"if_action","condition":{"statement":{"kind":"compare","operator":"eq","valuea":"$WindowId","typea":"property","valueb":"_frame","typeb":"string"}},"thenActions":[{"kind":"set_frame_layout","name":"pxabnsnfns10111000101"}],"elseActions":[{"kind":"set_window_control_layout","name":"pxabnsnfns10111000101"}]}]},{"kind":"onnextslide","actions":[{"kind":"exe_actiongroup","id":"NavigationRestrictionNextSlide_6LBXA159Y4x"}]},{"kind":"onprevslide","actions":[{"kind":"exe_actiongroup","id":"NavigationRestrictionPreviousSlide_6LBXA159Y4x"}]},{"kind":"ontransitionin","actions":[{"kind":"if_action","condition":{"statement":{"kind":"and","statements":[{"kind":"compare","operator":"eq","valuea":"_player.#TimelineCompleted_6LBXA159Y4x","typea":"var","valueb":false,"typeb":"boolean"},{"kind":"compare","operator":"eq","valuea":"_player.#ReviewMode_5uH1wKwN8h0","typea":"var","valueb":false,"typeb":"boolean"}]}},"thenActions":[{"kind":"enable_window_control","name":"next","enable":false},{"kind":"enable_window_control","name":"swiperight","enable":false}]},{"kind":"exe_actiongroup","id":"_player.5nWCY9QKeFN.EvaluateQuiz"},{"kind":"adjustvar","variable":"_player.LastSlideViewed_6mMJGR0azTl","operator":"set","value":{"type":"string","value":"_player."}},{"kind":"adjustvar","variable":"_player.LastSlideViewed_6mMJGR0azTl","operator":"add","value":{"type":"property","value":"$AbsoluteId"}}]},{"kind":"ontimelinecomplete","actions":[{"kind":"adjustvar","variable":"_player.TimelineCompleted_6LBXA159Y4x","operator":"set","value":{"type":"boolean","value":true}},{"kind":"enable_window_control","name":"next","enable":true},{"kind":"enable_window_control","name":"swiperight","enable":true}]}]}');
