# Supplementary material for: Interactive Case-Based Childhood Adversity and Trauma-Informed Care Electronic Modules for Pediatric Primary Care
Source: MedEdPORTAL. 2020 Oct 12;16:10990. doi: 10.15766/mep_2374-8265.10990 (PMC7549390; doi:10.15766/mep_2374-8265.10990)
Supplement: Supplementary file 1 — CA-TIC Premodule folderCA-TIC Module 1 folderCA-TIC Module 2 folderCA-TIC Module 3 folderImage Citations.docxCA-TIC Evaluation.docx [file mep_2374-8265.10990-s001.zip › C. CA-TIC Module 2/html5/data/js/6NPbLYsgnTf.js]

window.globalProvideData('slide', '{"title":"Trauma Informed Care Principles","trackViews":true,"showMenuResultIcon":false,"viewGroupId":"","historyGroupId":"","videoZoom":"","scrolling":false,"transition":"tween","slideLock":false,"navIndex":-1,"globalAudioId":"","thumbnailid":"","slideNumberInScene":9,"includeInSlideCounts":true,"presenterRef":{"id":"none"},"showAnimationId":"6kPtTQVXwcG","lmsId":"Slide9","width":1024,"height":640,"resume":false,"background":{"type":"fill","fill":{"type":"linear","rotation":90,"colors":[{"kind":"color","rgb":"0xFFFFFF","alpha":100,"stop":0}]}},"id":"6NPbLYsgnTf","actionGroups":{"ActGrpOnNextButtonClick":{"kind":"actiongroup","actions":[{"kind":"gotoplay","window":"_current","wndtype":"normal","objRef":{"type":"string","value":"_player.5ghF2mIRRsQ.5YF1LDfpM7U"}}]},"ActGrpOnPrevButtonClick":{"kind":"actiongroup","actions":[{"kind":"history_prev"}]},"NavigationRestrictionNextSlide_6NPbLYsgnTf":{"kind":"actiongroup","actions":[{"kind":"exe_actiongroup","id":"ActGrpOnNextButtonClick"}]},"NavigationRestrictionPreviousSlide_6NPbLYsgnTf":{"kind":"actiongroup","actions":[{"kind":"exe_actiongroup","id":"ActGrpOnPrevButtonClick"}]}},"events":[{"kind":"onbeforeslidein","actions":[{"kind":"if_action","condition":{"statement":{"kind":"compare","operator":"eq","valuea":"$WindowId","typea":"property","valueb":"_frame","typeb":"string"}},"thenActions":[{"kind":"set_frame_layout","name":"pxabnsnfns10111000101"}],"elseActions":[{"kind":"set_window_control_layout","name":"pxabnsnfns10111000101"}]}]},{"kind":"onnextslide","actions":[{"kind":"exe_actiongroup","id":"NavigationRestrictionNextSlide_6NPbLYsgnTf"}]},{"kind":"onprevslide","actions":[{"kind":"exe_actiongroup","id":"NavigationRestrictionPreviousSlide_6NPbLYsgnTf"}]},{"kind":"ontransitionin","actions":[{"kind":"if_action","condition":{"statement":{"kind":"and","statements":[{"kind":"compare","operator":"eq","valuea":"_player.#TimelineCompleted_6NPbLYsgnTf","typea":"var","valueb":false,"typeb":"boolean"}]}},"thenActions":[{"kind":"enable_window_control","name":"next","enable":false},{"kind":"enable_window_control","name":"swiperight","enable":false}]},{"kind":"adjustvar","variable":"_player.LastSlideViewed_6mMJGR0azTl","operator":"set","value":{"type":"string","value":"_player."}},{"kind":"adjustvar","variable":"_player.LastSlideViewed_6mMJGR0azTl","operator":"add","value":{"type":"property","value":"$AbsoluteId"}}]},{"kind":"ontimelinecomplete","actions":[{"kind":"adjustvar","variable":"_player.TimelineCompleted_6NPbLYsgnTf","operator":"set","value":{"type":"boolean","value":true}},{"kind":"enable_window_control","name":"next","enable":true},{"kind":"enable_window_control","name":"swiperight","enable":true}]}],"slideLayers":[{"audiolib":[{"kind":"audio","assetId":29,"id":"6bZpx1SQJkR"}],"enableSeek":true,"enableReplay":true,"timeline":{"duration":36649,"events":[{"kind":"ontimelinetick","time":0,"actions":[{"kind":"media_seek","position":0,"objRef":{"type":"string","value":"6bZpx1SQJkR"}},{"kind":"media_play","objRef":{"type":"string","value":"6bZpx1SQJkR"}},{"kind":"set_volume","volume":75,"objRef":{"type":"string","value":"6bZpx1SQJkR"}},{"kind":"show","transition":"appear","objRef":{"type":"string","value":"6ko6yTSm5wT"}},{"kind":"show","transition":"custom","animationId":"Entrance","reverse":false,"objRef":{"type":"string","value":"6QArtXICA8G"}},{"kind":"show","transition":"appear","objRef":{"type":"string","value":"6cC3PCB6dUg"}}]},{"kind":"ontimelinetick","time":13250,"actions":[{"kind":"show","transition":"custom","animationId":"Entrance","reverse":false,"objRef":{"type":"string","value":"6otVgg4lpiG"}}]},{"kind":"ontimelinetick","time":17458,"actions":[{"kind":"hide","transition":"custom","animationId":"Exit","reverse":false,"objRef":{"type":"string","value":"6QArtXICA8G"}},{"kind":"hide","transition":"custom","animationId":"Exit","reverse":false,"objRef":{"type":"string","value":"6otVgg4lpiG"}}]},{"kind":"ontimelinetick","time":18208,"actions":[{"kind":"show","transition":"custom","animationId":"Entrance","reverse":false,"objRef":{"type":"string","value":"5fJbv3Ub7sJ"}}]},{"kind":"ontimelinetick","time":18250,"actions":[{"kind":"show","transition":"custom","animationId":"Entrance","reverse":false,"objRef":{"type":"string","value":"5iNG42YRMQr"}}]},{"kind":"ontimelinetick","time":22000,"actions":[{"kind":"show","transition":"custom","animationId":"Entrance","reverse":false,"objRef":{"type":"string","value":"6OrhtVmkl1Q"}}]},{"kind":"ontimelinetick","time":23000,"actions":[{"kind":"show","transition":"custom","animationId":"Entrance","reverse":false,"objRef":{"type":"string","value":"63k8EUcrJDx"}}]},{"kind":"ontimelinetick","time":25500,"actions":[{"kind":"show","transition":"custom","animationId":"Entrance","reverse":false,"objRef":{"type":"string","value":"6bIXwmS8PSB"}}]},{"kind":"ontimelinetick","time":28500,"actions":[{"kind":"show","transition":"custom","animationId":"Entrance","reverse":false,"objRef":{"type":"string","value":"6Y5AjAodWGX"}}]},{"kind":"ontimelinetick","time":30750,"actions":[{"kind":"show","transition":"custom","animationId":"Entrance","reverse":false,"objRef":{"type":"string","value":"6HuZmdtALAa"}}]},{"kind":"ontimelinetick","time":33000,"actions":[{"kind":"show","transition":"custom","animationId":"Entrance","reverse":false,"objRef":{"type":"string","value":"6M7jXkOBwW2"}}]}]},"objects":[{"kind":"vectorshape","rotation":0,"accType":"image","cliptobounds":false,"defaultAction":"","imagelib":[{"kind":"imagedata","assetId":0,"id":"01","url":"story_content/6A0Y3Bi3Imx_DX2048_DY2048.swf","type":"normal","altText":"Trauma Informed Care_Mod2_Body.png","width":1024,"height":640,"mobiledx":0,"mobiledy":0}],"shapemaskId":"","xPos":0,"yPos":0,"tabIndex":0,"tabEnabled":true,"xOffset":0,"yOffset":0,"rotateXPos":512,"rotateYPos":320,"scaleX":100,"scaleY":100,"alpha":100,"depth":1,"scrolling":false,"shuffleLock":false,"data":{"hotlinkId":"","accState":0,"vectorData":{"left":0,"top":0,"right":1024,"bottom":640,"altText":"Trauma Informed Care_Mod2_Body.png","pngfb":false,"pr":{"l":"Lib","i":0}},"html5data":{"xPos":0,"yPos":0,"width":1024,"height":640,"strokewidth":0}},"width":1024,"height":640,"resume":false,"useHandCursor":true,"id":"6cC3PCB6dUg"},{"kind":"vectorshape","rotation":0,"accType":"image","cliptobounds":false,"defaultAction":"","imagelib":[{"kind":"imagedata","assetId":19,"id":"01","url":"story_content/6nAYD602p6V_DX1762_DY1762.swf","type":"normal","altText":"magnetic-board-2614939_1920.png","width":1569,"height":1057,"mobiledx":0,"mobiledy":0}],"shapemaskId":"","xPos":77,"yPos":64,"tabIndex":2,"tabEnabled":true,"xOffset":0,"yOffset":0,"rotateXPos":440.5,"rotateYPos":280.5,"scaleX":100,"scaleY":100,"alpha":100,"depth":2,"scrolling":true,"shuffleLock":false,"data":{"hotlinkId":"","accState":0,"vectorData":{"left":0,"top":0,"right":881,"bottom":561,"altText":"magnetic-board-2614939_1920.png","pngfb":false,"pr":{"l":"Lib","i":46}},"html5data":{"xPos":0,"yPos":0,"width":881,"height":561,"strokewidth":0}},"animations":[{"kind":"animation","id":"Entrance","duration":750,"hidetextatstart":true,"animateshapewithtext":false,"tweens":[{"kind":"tween","time":0,"duration":750,"mask":{"type":"wipe","settings":[{"kind":"setting","name":"direction","value":"fromleft"}],"duration":750,"easing":"linear","easingdir":"easeinout"}}]}],"width":881,"height":561,"resume":false,"useHandCursor":true,"id":"5fJbv3Ub7sJ"},{"kind":"vectorshape","rotation":0,"accType":"text","cliptobounds":false,"defaultAction":"","textLib":[{"kind":"textdata","uniqueId":"6OrhtVmkl1Q_-177195446","id":"01","linkId":"txt__default_6OrhtVmkl1Q","type":"vectortext","xPos":0,"yPos":0,"width":0,"height":0,"shadowIndex":-1,"vectortext":{"left":0,"top":0,"right":125,"bottom":42,"pngfb":false,"pr":{"l":"Lib","i":88}}}],"shapemaskId":"","xPos":242,"yPos":192,"tabIndex":5,"tabEnabled":true,"xOffset":0,"yOffset":0,"rotateXPos":162,"rotateYPos":23.5,"scaleX":100,"scaleY":100,"alpha":100,"depth":3,"scrolling":true,"shuffleLock":false,"data":{"hotlinkId":"","accState":0,"vectorData":{"left":0,"top":0,"right":324,"bottom":47,"altText":"1) Safety","pngfb":false,"pr":{"l":"Lib","i":87}},"html5data":{"xPos":0,"yPos":0,"width":324,"height":47,"strokewidth":0}},"animations":[{"kind":"animation","id":"Entrance","duration":750,"hidetextatstart":true,"animateshapewithtext":false,"tweens":[{"kind":"tween","time":0,"duration":750,"position":{"relativerotation":false,"relativestartpoint":false,"path":[{"kind":"segment","type":"line","anchora":{"x":"$RawXPos","y":"$RawYPos","dx":"-571","dy":"0"},"anchorb":{"x":"$RawXPos","y":"$RawYPos","dx":"0","dy":"0"}}],"duration":750,"easing":"cubic","easingdir":"easeout"}}]}],"width":324,"height":47,"resume":false,"useHandCursor":true,"id":"6OrhtVmkl1Q"},{"kind":"vectorshape","rotation":0,"accType":"text","cliptobounds":false,"defaultAction":"","textLib":[{"kind":"textdata","uniqueId":"63k8EUcrJDx_-2145246119","id":"01","linkId":"txt__default_63k8EUcrJDx","type":"vectortext","xPos":0,"yPos":0,"width":0,"height":0,"shadowIndex":-1,"vectortext":{"left":0,"top":0,"right":524,"bottom":42,"pngfb":false,"pr":{"l":"Lib","i":90}}}],"shapemaskId":"","xPos":242,"yPos":249,"tabIndex":6,"tabEnabled":true,"xOffset":0,"yOffset":0,"rotateXPos":275,"rotateYPos":23.5,"scaleX":100,"scaleY":100,"alpha":100,"depth":4,"scrolling":true,"shuffleLock":false,"data":{"hotlinkId":"","accState":0,"vectorData":{"left":0,"top":0,"right":550,"bottom":47,"altText":"2) Trustworthiness and Transparency  ","pngfb":false,"pr":{"l":"Lib","i":89}},"html5data":{"xPos":0,"yPos":0,"width":550,"height":47,"strokewidth":0}},"animations":[{"kind":"animation","id":"Entrance","duration":750,"hidetextatstart":true,"animateshapewithtext":false,"tweens":[{"kind":"tween","time":0,"duration":750,"position":{"relativerotation":false,"relativestartpoint":false,"path":[{"kind":"segment","type":"line","anchora":{"x":"$RawXPos","y":"$RawYPos","dx":"-797","dy":"0"},"anchorb":{"x":"$RawXPos","y":"$RawYPos","dx":"0","dy":"0"}}],"duration":750,"easing":"cubic","easingdir":"easeout"}}]}],"width":550,"height":47,"resume":false,"useHandCursor":true,"id":"63k8EUcrJDx"},{"kind":"vectorshape","rotation":0,"accType":"text","cliptobounds":false,"defaultAction":"","textLib":[{"kind":"textdata","uniqueId":"6bIXwmS8PSB_1063260629","id":"01","linkId":"txt__default_6bIXwmS8PSB","type":"vectortext","xPos":0,"yPos":0,"width":0,"height":0,"shadowIndex":-1,"vectortext":{"left":0,"top":0,"right":520,"bottom":42,"pngfb":false,"pr":{"l":"Lib","i":92}}}],"shapemaskId":"","xPos":242,"yPos":306,"tabIndex":7,"tabEnabled":true,"xOffset":0,"yOffset":0,"rotateXPos":307.5,"rotateYPos":23.5,"scaleX":100,"scaleY":100,"alpha":100,"depth":5,"scrolling":true,"shuffleLock":false,"data":{"hotlinkId":"","accState":0,"vectorData":{"left":0,"top":0,"right":615,"bottom":47,"altText":"3) Peer Support and Mutual Self-Help  ","pngfb":false,"pr":{"l":"Lib","i":91}},"html5data":{"xPos":0,"yPos":0,"width":615,"height":47,"strokewidth":0}},"animations":[{"kind":"animation","id":"Entrance","duration":750,"hidetextatstart":true,"animateshapewithtext":false,"tweens":[{"kind":"tween","time":0,"duration":750,"position":{"relativerotation":false,"relativestartpoint":false,"path":[{"kind":"segment","type":"line","anchora":{"x":"$RawXPos","y":"$RawYPos","dx":"-862","dy":"0"},"anchorb":{"x":"$RawXPos","y":"$RawYPos","dx":"0","dy":"0"}}],"duration":750,"easing":"cubic","easingdir":"easeout"}}]}],"width":615,"height":47,"resume":false,"useHandCursor":true,"id":"6bIXwmS8PSB"},{"kind":"vectorshape","rotation":0,"accType":"text","cliptobounds":false,"defaultAction":"","textLib":[{"kind":"textdata","uniqueId":"6Y5AjAodWGX_-1791152657","id":"01","linkId":"txt__default_6Y5AjAodWGX","type":"vectortext","xPos":0,"yPos":0,"width":0,"height":0,"shadowIndex":-1,"vectortext":{"left":0,"top":0,"right":435,"bottom":42,"pngfb":false,"pr":{"l":"Lib","i":93}}}],"shapemaskId":"","xPos":242,"yPos":362,"tabIndex":8,"tabEnabled":true,"xOffset":0,"yOffset":0,"rotateXPos":307.5,"rotateYPos":23.5,"scaleX":100,"scaleY":100,"alpha":100,"depth":6,"scrolling":true,"shuffleLock":false,"data":{"hotlinkId":"","accState":0,"vectorData":{"left":0,"top":0,"right":615,"bottom":47,"altText":"4) Collaboration and Mutuality  ","pngfb":false,"pr":{"l":"Lib","i":91}},"html5data":{"xPos":0,"yPos":0,"width":615,"height":47,"strokewidth":0}},"animations":[{"kind":"animation","id":"Entrance","duration":750,"hidetextatstart":true,"animateshapewithtext":false,"tweens":[{"kind":"tween","time":0,"duration":750,"position":{"relativerotation":false,"relativestartpoint":false,"path":[{"kind":"segment","type":"line","anchora":{"x":"$RawXPos","y":"$RawYPos","dx":"-862","dy":"0"},"anchorb":{"x":"$RawXPos","y":"$RawYPos","dx":"0","dy":"0"}}],"duration":750,"easing":"cubic","easingdir":"easeout"}}]}],"width":615,"height":47,"resume":false,"useHandCursor":true,"id":"6Y5AjAodWGX"},{"kind":"vectorshape","rotation":0,"accType":"text","cliptobounds":false,"defaultAction":"","textLib":[{"kind":"textdata","uniqueId":"6HuZmdtALAa_-553332950","id":"01","linkId":"txt__default_6HuZmdtALAa","type":"vectortext","xPos":0,"yPos":0,"width":0,"height":0,"shadowIndex":-1,"vectortext":{"left":0,"top":0,"right":506,"bottom":42,"pngfb":false,"pr":{"l":"Lib","i":94}}}],"shapemaskId":"","xPos":242,"yPos":419,"tabIndex":9,"tabEnabled":true,"xOffset":0,"yOffset":0,"rotateXPos":307.5,"rotateYPos":23.5,"scaleX":100,"scaleY":100,"alpha":100,"depth":7,"scrolling":true,"shuffleLock":false,"data":{"hotlinkId":"","accState":0,"vectorData":{"left":0,"top":0,"right":615,"bottom":47,"altText":"5) Empowerment, Voice, and Choice  ","pngfb":false,"pr":{"l":"Lib","i":91}},"html5data":{"xPos":0,"yPos":0,"width":615,"height":47,"strokewidth":0}},"animations":[{"kind":"animation","id":"Entrance","duration":750,"hidetextatstart":true,"animateshapewithtext":false,"tweens":[{"kind":"tween","time":0,"duration":750,"position":{"relativerotation":false,"relativestartpoint":false,"path":[{"kind":"segment","type":"line","anchora":{"x":"$RawXPos","y":"$RawYPos","dx":"-862","dy":"0"},"anchorb":{"x":"$RawXPos","y":"$RawYPos","dx":"0","dy":"0"}}],"duration":750,"easing":"cubic","easingdir":"easeout"}}]}],"width":615,"height":47,"resume":false,"useHandCursor":true,"id":"6HuZmdtALAa"},{"kind":"vectorshape","rotation":0,"accType":"text","cliptobounds":false,"defaultAction":"","textLib":[{"kind":"textdata","uniqueId":"6M7jXkOBwW2_-2110570796","id":"01","linkId":"txt__default_6M7jXkOBwW2","type":"vectortext","xPos":0,"yPos":0,"width":0,"height":0,"shadowIndex":-1,"vectortext":{"left":0,"top":0,"right":562,"bottom":42,"pngfb":false,"pr":{"l":"Lib","i":95}}}],"shapemaskId":"","xPos":242,"yPos":476,"tabIndex":10,"tabEnabled":true,"xOffset":0,"yOffset":0,"rotateXPos":307.5,"rotateYPos":23.5,"scaleX":100,"scaleY":100,"alpha":100,"depth":8,"scrolling":true,"shuffleLock":false,"data":{"hotlinkId":"","accState":0,"vectorData":{"left":0,"top":0,"right":615,"bottom":48,"altText":"6) Cultural, Historical, and Gender Issues ","pngfb":false,"pr":{"l":"Lib","i":91}},"html5data":{"xPos":0,"yPos":0,"width":615,"height":48,"strokewidth":0}},"animations":[{"kind":"animation","id":"Entrance","duration":750,"hidetextatstart":true,"animateshapewithtext":false,"tweens":[{"kind":"tween","time":0,"duration":750,"position":{"relativerotation":false,"relativestartpoint":false,"path":[{"kind":"segment","type":"line","anchora":{"x":"$RawXPos","y":"$RawYPos","dx":"-862","dy":"0"},"anchorb":{"x":"$RawXPos","y":"$RawYPos","dx":"0","dy":"0"}}],"duration":750,"easing":"cubic","easingdir":"easeout"}}]}],"width":615,"height":47,"resume":false,"useHandCursor":true,"id":"6M7jXkOBwW2"},{"kind":"vectorshape","rotation":0,"accType":"text","cliptobounds":false,"defaultAction":"","textLib":[{"kind":"textdata","uniqueId":"5iNG42YRMQr_992853636","id":"01","linkId":"txt__default_5iNG42YRMQr","type":"vectortext","xPos":0,"yPos":0,"width":0,"height":0,"shadowIndex":-1,"vectortext":{"left":0,"top":0,"right":580,"bottom":44,"pngfb":false,"pr":{"l":"Lib","i":97}}}],"shapemaskId":"","xPos":212,"yPos":129,"tabIndex":4,"tabEnabled":true,"xOffset":0,"yOffset":0,"rotateXPos":306.5,"rotateYPos":24.5,"scaleX":100,"scaleY":100,"alpha":100,"depth":9,"scrolling":true,"shuffleLock":false,"data":{"hotlinkId":"","accState":0,"vectorData":{"left":0,"top":0,"right":613,"bottom":49,"altText":"6 Principles of Trauma Informed Care:","pngfb":false,"pr":{"l":"Lib","i":96}},"html5data":{"xPos":0,"yPos":0,"width":613,"height":49,"strokewidth":0}},"animations":[{"kind":"animation","id":"Entrance","duration":750,"hidetextatstart":true,"animateshapewithtext":false,"tweens":[{"kind":"tween","time":0,"duration":750,"alpha":{"path":[{"kind":"segment","start":"0","dstart":"0","end":"100","dend":"0"}],"duration":750,"easing":"linear","easingdir":"easein"}}]}],"width":613,"height":49,"resume":false,"useHandCursor":true,"id":"5iNG42YRMQr"},{"kind":"vectorshape","rotation":0,"accType":"text","cliptobounds":false,"defaultAction":"","textLib":[{"kind":"textdata","uniqueId":"6ko6yTSm5wT_-976029601","id":"01","linkId":"txt__default_6ko6yTSm5wT","type":"vectortext","xPos":0,"yPos":0,"width":0,"height":0,"shadowIndex":-1,"vectortext":{"left":0,"top":0,"right":717,"bottom":49,"pngfb":false,"pr":{"l":"Lib","i":98}}}],"shapemaskId":"","xPos":21,"yPos":13,"tabIndex":1,"tabEnabled":true,"xOffset":0,"yOffset":0,"rotateXPos":493,"rotateYPos":27,"scaleX":100,"scaleY":100,"alpha":100,"depth":10,"scrolling":true,"shuffleLock":false,"data":{"hotlinkId":"","accState":0,"vectorData":{"left":0,"top":0,"right":986,"bottom":54,"altText":"Case 2 - Trauma Informed Care Principles","pngfb":false,"pr":{"l":"Lib","i":5}},"html5data":{"xPos":0,"yPos":0,"width":986,"height":54,"strokewidth":0}},"width":986,"height":54,"resume":false,"useHandCursor":true,"id":"6ko6yTSm5wT"},{"kind":"vectorshape","rotation":0,"accType":"image","cliptobounds":false,"defaultAction":"","imagelib":[{"kind":"imagedata","assetId":28,"id":"01","url":"story_content/6mMv2K7Oepj_DX1618_DY1618.swf","type":"normal","altText":"Still Frame Doc Talking to Teenager.png","width":809,"height":457,"mobiledx":0,"mobiledy":0}],"shapemaskId":"","xPos":108,"yPos":94,"tabIndex":3,"tabEnabled":true,"xOffset":0,"yOffset":0,"rotateXPos":404.5,"rotateYPos":228.5,"scaleX":100,"scaleY":100,"alpha":100,"depth":11,"scrolling":true,"shuffleLock":false,"data":{"hotlinkId":"","accState":0,"vectorData":{"left":0,"top":0,"right":809,"bottom":457,"altText":"Still Frame Doc Talking to Teenager.png","pngfb":false,"pr":{"l":"Lib","i":99}},"html5data":{"xPos":0,"yPos":0,"width":809,"height":457,"strokewidth":0}},"animations":[{"kind":"animation","id":"Entrance","duration":750,"hidetextatstart":true,"animateshapewithtext":false,"tweens":[{"kind":"tween","time":0,"duration":750,"alpha":{"path":[{"kind":"segment","start":"0","dstart":"0","end":"100","dend":"0"}],"duration":750,"easing":"linear","easingdir":"easein"}}]},{"kind":"animation","id":"Exit","duration":750,"hidetextatend":true,"animateshapewithtext":false,"tweens":[{"kind":"tween","time":0,"duration":750,"mask":{"type":"split","effecttype":"exit","settings":[{"kind":"setting","name":"direction","value":"verticalin"}],"duration":750,"easing":"linear","easingdir":"easeinout"}}]}],"width":809,"height":457,"resume":false,"useHandCursor":true,"id":"6QArtXICA8G"},{"kind":"vectorshape","rotation":0,"accType":"text","cliptobounds":false,"defaultAction":"","textLib":[{"kind":"textdata","uniqueId":"6otVgg4lpiG_-1743190254","id":"01","linkId":"txt__default_6otVgg4lpiG","type":"vectortext","xPos":0,"yPos":0,"width":0,"height":0,"shadowIndex":-1,"vectortext":{"left":0,"top":0,"right":450,"bottom":33,"pngfb":false,"pr":{"l":"Lib","i":101}}}],"shapemaskId":"","xPos":200,"yPos":552,"tabIndex":11,"tabEnabled":true,"xOffset":0,"yOffset":0,"rotateXPos":301,"rotateYPos":19,"scaleX":100,"scaleY":100,"alpha":100,"depth":12,"scrolling":true,"shuffleLock":false,"data":{"hotlinkId":"","accState":0,"vectorData":{"left":0,"top":0,"right":602,"bottom":38,"altText":"Collaboration, Voice, Choice","pngfb":false,"pr":{"l":"Lib","i":100}},"html5data":{"xPos":0,"yPos":0,"width":602,"height":38,"strokewidth":0}},"animations":[{"kind":"animation","id":"Entrance","duration":750,"hidetextatstart":true,"animateshapewithtext":false,"tweens":[{"kind":"tween","time":0,"duration":750,"alpha":{"path":[{"kind":"segment","start":"0","dstart":"0","end":"100","dend":"0"}],"duration":750,"easing":"linear","easingdir":"easein"}}]},{"kind":"animation","id":"Exit","duration":750,"hidetextatend":true,"animateshapewithtext":false,"tweens":[{"kind":"tween","time":0,"duration":750,"alpha":{"path":[{"kind":"segment","start":"100","dstart":"0","end":"0","dend":"0"}],"duration":750,"easing":"linear","easingdir":"easeout"}}]}],"width":602,"height":38,"resume":false,"useHandCursor":true,"id":"6otVgg4lpiG"}],"startTime":-1,"elapsedTimeMode":"normal","animations":[{"kind":"animation","id":"6kPtTQVXwcG","duration":700,"hidetextatstart":true,"animateshapewithtext":false,"tweens":[{"kind":"tween","time":0,"duration":700,"alpha":{"path":[{"kind":"segment","start":"0","dstart":"0","end":"100","dend":"0"}],"duration":700,"easing":"linear","easingdir":"easein"}}]}],"useHandCursor":false,"resume":false,"kind":"slidelayer","isBaseLayer":true}]}');
