# Supplementary material for: Interactive Case-Based Childhood Adversity and Trauma-Informed Care Electronic Modules for Pediatric Primary Care
Source: MedEdPORTAL. 2020 Oct 12;16:10990. doi: 10.15766/mep_2374-8265.10990 (PMC7549390; doi:10.15766/mep_2374-8265.10990)
Supplement: Supplementary file 1 — CA-TIC Premodule folderCA-TIC Module 1 folderCA-TIC Module 2 folderCA-TIC Module 3 folderImage Citations.docxCA-TIC Evaluation.docx [file mep_2374-8265.10990-s001.zip › C. CA-TIC Module 2/html5/data/js/data.js]

window.globalProvideData('data', '{"version":"3.38.21861.0","bwVersion":"4.0","tincanVersion":"1.0","projectId":"5ekgvPsTR9Y","courseId":"6mMJGR0azTl_course_id","entryPoint":"_player.5ghF2mIRRsQ","iosFonts":"mobile/fonts.json","debugMode":false,"lessonDuration":0,"textDirection":"ltr","playervars":[{"kind":"playervar","name":"displayCaptions","value":false},{"kind":"playervar","name":"menuSlideNumber","value":0},{"kind":"playervar","name":"menuSlideTitle","value":""},{"kind":"playervar","name":"menuSlideReference","value":0},{"kind":"playervar","name":"menuSlidesViewed","value":0},{"kind":"playervar","name":"menuTotalSlides","value":0},{"kind":"playervar","name":"menuProgress","value":0},{"kind":"playervar","name":"menuSectionSlideNumber","value":0},{"kind":"playervar","name":"menuSectionSlidesViewed","value":0},{"kind":"playervar","name":"menuSectionTotalSlides","value":0},{"kind":"playervar","name":"menuSectionProgress","value":0},{"kind":"playervar","name":"menuSectionNumber","value":0},{"kind":"playervar","name":"menuSectionsViewed","value":0},{"kind":"playervar","name":"menuTotalSections","value":0},{"kind":"playervar","name":"projectSlideNumber","value":0},{"kind":"playervar","name":"projectSceneNumber","value":0},{"kind":"playervar","name":"projectSlideTitle","value":""},{"kind":"playervar","name":"projectSlideReference","value":0},{"kind":"playervar","name":"projectSlidesViewed","value":0},{"kind":"playervar","name":"projectScenesViewed","value":0},{"kind":"playervar","name":"projectTotalSlides","value":0},{"kind":"playervar","name":"projectTotalScenes","value":0},{"kind":"playervar","name":"projectProgress","value":0},{"kind":"playervar","name":"sceneSlideNumber","value":0},{"kind":"playervar","name":"sceneSlidesViewed","value":0},{"kind":"playervar","name":"sceneTotalSlides","value":0},{"kind":"playervar","name":"sceneProgress","value":0}],"slideMap":{"queueSize":3,"slideRefs":[{"kind":"slideref","id":"MsgScene_6mMJGR0azTl.InvalidPromptSlide","type":"slide","assetIds":[]},{"kind":"slideref","id":"MsgScene_6mMJGR0azTl.PrintPromptSlide","type":"slide","assetIds":[]},{"kind":"slideref","id":"MsgScene_6mMJGR0azTl.ScrollPromptSlide","type":"slide","assetIds":[]},{"kind":"slideref","id":"PromptScene.ResumePromptSlide","type":"slide","assetIds":[]},{"kind":"slideref","id":"PromptScene.ExternalInterfaceErrorSlide","type":"slide","assetIds":[]},{"kind":"slideref","id":"5ghF2mIRRsQ.5lkdzB3QWim","type":"slide","assetIds":[0,1,2],"linksTo":[{"kind":"link","id":"5ghF2mIRRsQ.66e1wtPrztl","type":"slide"}]},{"kind":"slideref","id":"5ghF2mIRRsQ.66e1wtPrztl","type":"slide","assetIds":[0,3,4],"linksTo":[{"kind":"link","id":"5ghF2mIRRsQ.5jZyNJN1HEa","type":"slide"}]},{"kind":"slideref","id":"5ghF2mIRRsQ.5jZyNJN1HEa","type":"slide","assetIds":[0,5,6,7],"linksTo":[{"kind":"link","id":"5ghF2mIRRsQ.5o5rwhnb8AT","type":"slide"}]},{"kind":"slideref","id":"5ghF2mIRRsQ.5o5rwhnb8AT","type":"slide","assetIds":[0,8,9,10,11,12,13],"linksTo":[{"kind":"link","id":"5ghF2mIRRsQ.5av6o6ry3gH","type":"slide"}]},{"kind":"slideref","id":"5ghF2mIRRsQ.5av6o6ry3gH","type":"slide","assetIds":[0,14,15,16,17,18],"linksTo":[{"kind":"link","id":"5ghF2mIRRsQ.5gMAxoIrPMJ","type":"slide"}]},{"kind":"slideref","id":"5ghF2mIRRsQ.5gMAxoIrPMJ","type":"slide","assetIds":[0,19,20,21],"linksTo":[{"kind":"link","id":"5ghF2mIRRsQ.5tQXjuC5X9q","type":"slide"}]},{"kind":"slideref","id":"5ghF2mIRRsQ.5tQXjuC5X9q","type":"slide","assetIds":[0,22,23,24,25,26,27],"linksTo":[{"kind":"link","id":"5ghF2mIRRsQ.6SDHirV6qh2","type":"slide"}]},{"kind":"slideref","id":"5ghF2mIRRsQ.6SDHirV6qh2","type":"slide","assetIds":[0],"linksTo":[{"kind":"link","id":"MsgScene_6mMJGR0azTl.InvalidPromptSlide","type":"slide"},{"kind":"link","id":"5ghF2mIRRsQ.6NPbLYsgnTf","type":"slide"},{"kind":"link","id":"nextviewedslide","type":"action","data":"_player.5nWCY9QKeFN"}]},{"kind":"slideref","id":"5ghF2mIRRsQ.6NPbLYsgnTf","type":"slide","assetIds":[0,19,28,29],"linksTo":[{"kind":"link","id":"5ghF2mIRRsQ.5YF1LDfpM7U","type":"slide"}]},{"kind":"slideref","id":"5ghF2mIRRsQ.5YF1LDfpM7U","type":"slide","assetIds":[0,30,31],"linksTo":[{"kind":"link","id":"5ghF2mIRRsQ.6aa4eoXw2Ov","type":"slide"}]},{"kind":"slideref","id":"5ghF2mIRRsQ.6aa4eoXw2Ov","type":"slide","assetIds":[0,32],"linksTo":[{"kind":"link","id":"MsgScene_6mMJGR0azTl.InvalidPromptSlide","type":"slide"},{"kind":"link","id":"5ghF2mIRRsQ.5k7PXDAY3uT","type":"slide"},{"kind":"link","id":"nextviewedslide","type":"action","data":"_player.5nWCY9QKeFN"}]},{"kind":"slideref","id":"5ghF2mIRRsQ.5k7PXDAY3uT","type":"slide","assetIds":[0,33,34,35,36,37,38,39,40,41],"linksTo":[{"kind":"link","id":"5ghF2mIRRsQ.6MMxWpaeqlU","type":"slide"}]},{"kind":"slideref","id":"5ghF2mIRRsQ.6MMxWpaeqlU","type":"slide","assetIds":[0,42,43],"linksTo":[{"kind":"link","id":"5ghF2mIRRsQ.5iSwIFaDSID","type":"slide"}]},{"kind":"slideref","id":"5ghF2mIRRsQ.5iSwIFaDSID","type":"slide","assetIds":[0,28,44,45,46,47,48],"linksTo":[{"kind":"link","id":"5ghF2mIRRsQ.5rRsN1mBfHw","type":"slide"}]},{"kind":"slideref","id":"5ghF2mIRRsQ.5rRsN1mBfHw","type":"slide","assetIds":[0,49,50,51,52,19,53,54]},{"kind":"slideref","id":"6UAa0aFpw1T.6LBXA159Y4x","type":"slide","assetIds":[0,19],"linksTo":[{"kind":"link","id":"nextviewedslide","type":"action","data":"_player.5nWCY9QKeFN"}]}]},"display":{"frameData":"story_content/frame.xml","width":1284,"height":734,"windows":[{"kind":"window","id":"MessageWnd","linkId":"StoryWindow","width":420,"height":210,"alignTo":"content","align":"center","valign":"center"},{"kind":"window","id":"LightboxWnd","linkId":"StoryPopup","width":878,"height":552,"alignTo":"player","align":"center","valign":"center"},{"kind":"window","id":"LightboxControlsWnd","linkId":"StoryPopupControls","width":882,"height":594,"alignTo":"player","align":"center","valign":"center"}]},"resume":{"id":"6POEwFgJg6h","window":"MessageWnd","slideId":"_player.PromptScene.ResumePromptSlide","lmsresume":true,"flashresume":true,"prompt":true,"everySlide":false},"string_table":[{"kind":"group","id":"chrome23","strings":[{"kind":"string","id":"title","Text":"Can\'t Play Course"},{"kind":"string","id":"description","Text":"For security reasons, Flash cannot access files on your computer\'s hard disk from your web browser."},{"kind":"string","id":"linkText","Text":"Learn More"},{"kind":"string","id":"linkUrl","Text":"https://ipc.articulate.com/slw/360/en/localplayback/"}]}],"errorMsgs":{"external_interface":{"kind":"error","window":"MessageWnd","slideId":"_player.PromptScene.ExternalInterfaceErrorSlide"}},"scenes":[{"kind":"scene","lmsId":"","isMessageScene":true,"startingSlide":"_player.MsgScene_6mMJGR0azTl.InvalidPromptSlide","sceneNumber":0,"slides":[{"kind":"slide","title":"<p dir=\'ltr\' align=\'left\' style=\\"font-family: \'Open SansD6FFC9F9\';\\">Invalid Answer</p>","trackViews":false,"showMenuResultIcon":false,"viewGroupId":"","historyGroupId":"prompt","videoZoom":"","scrolling":false,"transition":"appear","transDuration":0,"transDir":1,"wipeTrans":false,"slideLock":false,"navIndex":-1,"globalAudioId":"","thumbnailid":"","slideNumberInScene":0,"includeInSlideCounts":false,"showAnimationId":"","lmsId":"","width":420,"height":210,"resume":false,"id":"InvalidPromptSlide","slideLayers":[{"enableSeek":true,"enableReplay":true,"timeline":{"duration":1000,"events":[{"kind":"ontimelinetick","time":0,"actions":[{"kind":"show","transition":"appear","objRef":{"type":"string","value":"6mMJGR0azTl_InvalidPromptSlide_btn0"}},{"kind":"show","transition":"appear","objRef":{"type":"string","value":"InvalidPromptSlide_Scroll.6mMJGR0azTl_InvalidPromptSlide_text"}},{"kind":"show","transition":"appear","objRef":{"type":"string","value":"InvalidPromptSlide_Scroll"}}]}]},"objects":[{"kind":"scrollarea","contentwidth":383,"contentheight":52,"objects":[{"kind":"vectorshape","rotation":0,"accType":"text","cliptobounds":false,"defaultAction":"","textLib":[{"kind":"textdata","uniqueId":"6mMJGR0azTl_InvalidPromptSlide_text","id":"01","linkId":"6mMJGR0azTl_InvalidPromptSlide_text","type":"vectortext","xPos":0,"yPos":0,"width":0,"height":0,"shadowIndex":-1,"vectortext":{"left":0,"top":0,"right":378,"bottom":52,"pngfb":false,"pr":{"l":"common","i":1}}}],"shapemaskId":"","xPos":0,"yPos":0,"tabIndex":1,"tabEnabled":true,"xOffset":0,"yOffset":0,"rotateXPos":194,"rotateYPos":26,"scaleX":100,"scaleY":100,"alpha":100,"depth":1,"scrolling":true,"shuffleLock":false,"data":{"hotlinkId":"","accState":0,"vectorData":{"left":0,"top":0,"right":378,"bottom":52,"altText":"You must complete the question before submitting.","pngfb":false,"pr":{"l":"common","i":0}},"html5data":{"xPos":0,"yPos":0,"width":378,"height":52,"strokewidth":0}},"width":388,"height":52,"resume":false,"useHandCursor":true,"id":"6mMJGR0azTl_InvalidPromptSlide_text"}],"shapemaskId":"","xPos":13,"yPos":16,"tabIndex":0,"tabEnabled":true,"xOffset":0,"yOffset":0,"rotateXPos":205.5,"rotateYPos":39,"scaleX":100,"scaleY":100,"alpha":100,"rotation":0,"depth":1,"scrolling":true,"shuffleLock":false,"width":411,"height":78,"resume":false,"useHandCursor":true,"id":"InvalidPromptSlide_Scroll"},{"kind":"button","shapemaskId":"","xPos":160,"yPos":110,"tabIndex":2,"tabEnabled":true,"xOffset":0,"yOffset":0,"rotateXPos":50,"rotateYPos":15,"scaleX":100,"scaleY":100,"alpha":100,"rotation":0,"depth":2,"scrolling":true,"shuffleLock":false,"data":{"hotlinkId":"","accState":0,"textdata":{"uniqueId":"6mMJGR0azTl_InvalidPromptSlide_btn0","type":"vectortext","altText":"OK","xPos":0,"yPos":0,"width":0,"height":0,"shadowIndex":-1,"vectortext":{"left":0,"top":0,"right":61,"bottom":26,"pngfb":false,"pr":{"l":"common","i":2}}}},"width":100,"height":30,"resume":false,"useHandCursor":true,"id":"6mMJGR0azTl_InvalidPromptSlide_btn0","events":[{"kind":"onrelease","actions":[{"kind":"close_window","id":"MessageWnd"}]}]}],"startTime":-1,"elapsedTimeMode":"normal","useHandCursor":false,"resume":false,"kind":"slidelayer","isBaseLayer":true}]},{"kind":"slide","title":"<p dir=\'ltr\' align=\'left\' style=\\"font-family: \'Open SansD6FFC9F9\';\\">Enter name</p>","trackViews":false,"showMenuResultIcon":false,"viewGroupId":"","historyGroupId":"prompt","videoZoom":"","scrolling":false,"transition":"appear","transDuration":0,"transDir":1,"wipeTrans":false,"slideLock":false,"navIndex":-1,"globalAudioId":"","thumbnailid":"","slideNumberInScene":0,"includeInSlideCounts":false,"showAnimationId":"","lmsId":"","width":420,"height":210,"resume":false,"id":"PrintPromptSlide","actionGroups":{"PrintOkButtonClick":{"kind":"actiongroup","actions":[{"kind":"printresults","showuserscore":true,"showpassingscore":true,"showpassfail":true,"showquizreview":true,"displayusername":true,"usernamevar":"_player.PrintPromptUsername_60Lf0oq4pPK","quizid":"_player.PrintPromptWindowQuizVar_60Lf0oq4pPK","quizidtype":"var"},{"kind":"close_window","id":"MessageWnd"}]}},"slideLayers":[{"enableSeek":true,"enableReplay":true,"timeline":{"duration":1000,"events":[{"kind":"ontimelinetick","time":0,"actions":[{"kind":"show","transition":"appear","objRef":{"type":"string","value":"6mMJGR0azTl_PrintPromptSlide_btn0"}},{"kind":"show","transition":"appear","objRef":{"type":"string","value":"PrintPromptSlide_Scroll.6mMJGR0azTl_PrintPromptSlide_text"}},{"kind":"show","transition":"appear","objRef":{"type":"string","value":"PrintPromptSlide_Scroll"}},{"kind":"show","transition":"appear","objRef":{"type":"string","value":"PrintPromptSlide_Input"}},{"kind":"setfocus","showrect":true,"value":{"type":"string","value":"PrintPromptSlide_Input"}}]}]},"objects":[{"kind":"scrollarea","contentwidth":337,"contentheight":26,"objects":[{"kind":"vectorshape","rotation":0,"accType":"text","cliptobounds":false,"defaultAction":"","textLib":[{"kind":"textdata","uniqueId":"6mMJGR0azTl_PrintPromptSlide_text","id":"01","linkId":"6mMJGR0azTl_PrintPromptSlide_text","type":"vectortext","xPos":0,"yPos":0,"width":0,"height":0,"shadowIndex":-1,"vectortext":{"left":0,"top":0,"right":331,"bottom":26,"pngfb":false,"pr":{"l":"common","i":3}}}],"shapemaskId":"","xPos":0,"yPos":0,"tabIndex":1,"tabEnabled":true,"xOffset":0,"yOffset":0,"rotateXPos":194,"rotateYPos":13,"scaleX":100,"scaleY":100,"alpha":100,"depth":1,"scrolling":true,"shuffleLock":false,"data":{"hotlinkId":"","accState":0,"vectorData":{"left":0,"top":0,"right":331,"bottom":26,"altText":"Enter your name in the field below:","pngfb":false,"pr":{"l":"common","i":0}},"html5data":{"xPos":0,"yPos":0,"width":331,"height":26,"strokewidth":0}},"width":388,"height":26,"resume":false,"useHandCursor":true,"id":"6mMJGR0azTl_PrintPromptSlide_text"}],"shapemaskId":"","xPos":13,"yPos":16,"tabIndex":0,"tabEnabled":true,"xOffset":0,"yOffset":0,"rotateXPos":205.5,"rotateYPos":39,"scaleX":100,"scaleY":100,"alpha":100,"rotation":0,"depth":1,"scrolling":true,"shuffleLock":false,"width":411,"height":78,"resume":false,"useHandCursor":true,"id":"PrintPromptSlide_Scroll"},{"kind":"button","shapemaskId":"","xPos":160,"yPos":110,"tabIndex":3,"tabEnabled":true,"xOffset":0,"yOffset":0,"rotateXPos":50,"rotateYPos":15,"scaleX":100,"scaleY":100,"alpha":100,"rotation":0,"depth":2,"scrolling":true,"shuffleLock":false,"data":{"hotlinkId":"","accState":0,"textdata":{"uniqueId":"6mMJGR0azTl_PrintPromptSlide_btn0","type":"vectortext","altText":"OK","xPos":0,"yPos":0,"width":0,"height":0,"shadowIndex":-1,"vectortext":{"left":0,"top":0,"right":61,"bottom":26,"pngfb":false,"pr":{"l":"common","i":2}}}},"width":100,"height":30,"resume":false,"useHandCursor":true,"id":"6mMJGR0azTl_PrintPromptSlide_btn0","events":[{"kind":"onrelease","actions":[{"kind":"exe_actiongroup","id":"_parent.PrintOkButtonClick"}]}]},{"kind":"textinput","bindto":"","align":"left","verticalAlign":"top","rtl":false,"numeric":false,"multiline":false,"maxchars":0,"fontsize":14,"textcolor":"0x000000","bold":false,"italic":false,"marginleft":2,"marginright":2,"margintop":2,"marginbottom":2,"shapemaskId":"","xPos":13,"yPos":66,"tabIndex":2,"tabEnabled":true,"xOffset":0,"yOffset":0,"rotateXPos":192.5,"rotateYPos":13.5,"scaleX":100,"scaleY":100,"alpha":100,"rotation":0,"depth":3,"scrolling":true,"shuffleLock":false,"width":385,"height":27,"resume":false,"useHandCursor":true,"id":"PrintPromptSlide_Input","events":[{"kind":"onlosefocus","actions":[{"kind":"adjustvar","variable":"_player.PrintPromptUsername_60Lf0oq4pPK","operator":"set","value":{"type":"property","value":"$Text"}}]},{"kind":"onkeypress","keycode":13,"shift":false,"ctrl":false,"alt":false,"actions":[{"kind":"adjustvar","variable":"_player.PrintPromptUsername_60Lf0oq4pPK","operator":"set","value":{"type":"property","value":"$Text"}},{"kind":"exe_actiongroup","id":"_parent.PrintOkButtonClick"}]}]}],"startTime":-1,"elapsedTimeMode":"normal","useHandCursor":false,"resume":false,"kind":"slidelayer","isBaseLayer":true}]},{"kind":"slide","title":"<p dir=\'ltr\' align=\'left\' style=\\"font-family: \'Open SansD6FFC9F9\';\\">Scroll to Bottom</p>","trackViews":false,"showMenuResultIcon":false,"viewGroupId":"","historyGroupId":"prompt","videoZoom":"","scrolling":false,"transition":"appear","transDuration":0,"transDir":1,"wipeTrans":false,"slideLock":false,"navIndex":-1,"globalAudioId":"","thumbnailid":"","slideNumberInScene":0,"includeInSlideCounts":false,"showAnimationId":"","lmsId":"","width":420,"height":210,"resume":false,"id":"ScrollPromptSlide","slideLayers":[{"enableSeek":true,"enableReplay":true,"timeline":{"duration":1000,"events":[{"kind":"ontimelinetick","time":0,"actions":[{"kind":"show","transition":"appear","objRef":{"type":"string","value":"6mMJGR0azTl_ScrollPromptSlide_btn0"}},{"kind":"show","transition":"appear","objRef":{"type":"string","value":"ScrollPromptSlide_Scroll.6mMJGR0azTl_ScrollPromptSlide_text"}},{"kind":"show","transition":"appear","objRef":{"type":"string","value":"ScrollPromptSlide_Scroll"}}]}]},"objects":[{"kind":"scrollarea","contentwidth":358,"contentheight":52,"objects":[{"kind":"vectorshape","rotation":0,"accType":"text","cliptobounds":false,"defaultAction":"","textLib":[{"kind":"textdata","uniqueId":"6mMJGR0azTl_ScrollPromptSlide_text","id":"01","linkId":"6mMJGR0azTl_ScrollPromptSlide_text","type":"vectortext","xPos":0,"yPos":0,"width":0,"height":0,"shadowIndex":-1,"vectortext":{"left":0,"top":0,"right":355,"bottom":52,"pngfb":false,"pr":{"l":"common","i":4}}}],"shapemaskId":"","xPos":0,"yPos":0,"tabIndex":1,"tabEnabled":true,"xOffset":0,"yOffset":0,"rotateXPos":194,"rotateYPos":26,"scaleX":100,"scaleY":100,"alpha":100,"depth":1,"scrolling":true,"shuffleLock":false,"data":{"hotlinkId":"","accState":0,"vectorData":{"left":0,"top":0,"right":355,"bottom":52,"altText":"You must scroll to the bottom before submitting.","pngfb":false,"pr":{"l":"common","i":0}},"html5data":{"xPos":0,"yPos":0,"width":355,"height":52,"strokewidth":0}},"width":388,"height":52,"resume":false,"useHandCursor":true,"id":"6mMJGR0azTl_ScrollPromptSlide_text"}],"shapemaskId":"","xPos":13,"yPos":16,"tabIndex":0,"tabEnabled":true,"xOffset":0,"yOffset":0,"rotateXPos":205.5,"rotateYPos":39,"scaleX":100,"scaleY":100,"alpha":100,"rotation":0,"depth":1,"scrolling":true,"shuffleLock":false,"width":411,"height":78,"resume":false,"useHandCursor":true,"id":"ScrollPromptSlide_Scroll"},{"kind":"button","shapemaskId":"","xPos":160,"yPos":110,"tabIndex":2,"tabEnabled":true,"xOffset":0,"yOffset":0,"rotateXPos":50,"rotateYPos":15,"scaleX":100,"scaleY":100,"alpha":100,"rotation":0,"depth":2,"scrolling":true,"shuffleLock":false,"data":{"hotlinkId":"","accState":0,"textdata":{"uniqueId":"6mMJGR0azTl_ScrollPromptSlide_btn0","type":"vectortext","altText":"OK","xPos":0,"yPos":0,"width":0,"height":0,"shadowIndex":-1,"vectortext":{"left":0,"top":0,"right":61,"bottom":26,"pngfb":false,"pr":{"l":"common","i":2}}}},"width":100,"height":30,"resume":false,"useHandCursor":true,"id":"6mMJGR0azTl_ScrollPromptSlide_btn0","events":[{"kind":"onrelease","actions":[{"kind":"close_window","id":"MessageWnd"}]}]}],"startTime":-1,"elapsedTimeMode":"normal","useHandCursor":false,"resume":false,"kind":"slidelayer","isBaseLayer":true}]}],"id":"MsgScene_6mMJGR0azTl"},{"kind":"scene","lmsId":"","isMessageScene":true,"startingSlide":"_player.PromptScene.ResumePromptSlide","sceneNumber":0,"slides":[{"kind":"slide","title":"<p dir=\'ltr\' align=\'left\' style=\\"font-family: \'Open SansD6FFC9F9\';\\">Resume</p>","trackViews":false,"showMenuResultIcon":false,"viewGroupId":"","historyGroupId":"prompt","videoZoom":"","scrolling":false,"transition":"appear","transDuration":0,"transDir":1,"wipeTrans":false,"slideLock":false,"navIndex":-1,"globalAudioId":"","thumbnailid":"","slideNumberInScene":0,"includeInSlideCounts":false,"showAnimationId":"","lmsId":"","width":420,"height":210,"resume":false,"id":"ResumePromptSlide","slideLayers":[{"enableSeek":true,"enableReplay":true,"timeline":{"duration":1000,"events":[{"kind":"ontimelinetick","time":0,"actions":[{"kind":"show","transition":"appear","objRef":{"type":"string","value":"6mMJGR0azTl_ResumePromptSlide_btn0"}},{"kind":"show","transition":"appear","objRef":{"type":"string","value":"6mMJGR0azTl_ResumePromptSlide_btn1"}},{"kind":"show","transition":"appear","objRef":{"type":"string","value":"ResumePromptSlide_Scroll.6mMJGR0azTl_ResumePromptSlide_text"}},{"kind":"show","transition":"appear","objRef":{"type":"string","value":"ResumePromptSlide_Scroll"}}]}]},"objects":[{"kind":"scrollarea","contentwidth":387,"contentheight":52,"objects":[{"kind":"vectorshape","rotation":0,"accType":"text","cliptobounds":false,"defaultAction":"","textLib":[{"kind":"textdata","uniqueId":"6mMJGR0azTl_ResumePromptSlide_text","id":"01","linkId":"6mMJGR0azTl_ResumePromptSlide_text","type":"vectortext","xPos":0,"yPos":0,"width":0,"height":0,"shadowIndex":-1,"vectortext":{"left":0,"top":0,"right":387,"bottom":52,"pngfb":false,"pr":{"l":"common","i":5}}}],"shapemaskId":"","xPos":0,"yPos":0,"tabIndex":1,"tabEnabled":true,"xOffset":0,"yOffset":0,"rotateXPos":194,"rotateYPos":26,"scaleX":100,"scaleY":100,"alpha":100,"depth":1,"scrolling":true,"shuffleLock":false,"data":{"hotlinkId":"","accState":0,"vectorData":{"left":0,"top":0,"right":387,"bottom":52,"altText":"Would you like to resume where you left off?","pngfb":false,"pr":{"l":"common","i":0}},"html5data":{"xPos":0,"yPos":0,"width":387,"height":52,"strokewidth":0}},"width":388,"height":52,"resume":false,"useHandCursor":true,"id":"6mMJGR0azTl_ResumePromptSlide_text"}],"shapemaskId":"","xPos":13,"yPos":16,"tabIndex":0,"tabEnabled":true,"xOffset":0,"yOffset":0,"rotateXPos":205.5,"rotateYPos":39,"scaleX":100,"scaleY":100,"alpha":100,"rotation":0,"depth":1,"scrolling":true,"shuffleLock":false,"width":411,"height":78,"resume":false,"useHandCursor":true,"id":"ResumePromptSlide_Scroll"},{"kind":"button","shapemaskId":"","xPos":107,"yPos":110,"tabIndex":2,"tabEnabled":true,"xOffset":0,"yOffset":0,"rotateXPos":50,"rotateYPos":15,"scaleX":100,"scaleY":100,"alpha":100,"rotation":0,"depth":2,"scrolling":true,"shuffleLock":false,"data":{"hotlinkId":"","accState":0,"textdata":{"uniqueId":"6mMJGR0azTl_ResumePromptSlide_btn0","type":"vectortext","altText":"Yes","xPos":0,"yPos":0,"width":0,"height":0,"shadowIndex":-1,"vectortext":{"left":0,"top":0,"right":63,"bottom":26,"pngfb":false,"pr":{"l":"common","i":6}}}},"width":100,"height":30,"resume":false,"useHandCursor":true,"id":"6mMJGR0azTl_ResumePromptSlide_btn0","events":[{"kind":"onrelease","actions":[{"kind":"resume_player","resume":true}]}]},{"kind":"button","shapemaskId":"","xPos":212,"yPos":110,"tabIndex":3,"tabEnabled":true,"xOffset":0,"yOffset":0,"rotateXPos":50,"rotateYPos":15,"scaleX":100,"scaleY":100,"alpha":100,"rotation":0,"depth":3,"scrolling":true,"shuffleLock":false,"data":{"hotlinkId":"","accState":0,"textdata":{"uniqueId":"6mMJGR0azTl_ResumePromptSlide_btn1","type":"vectortext","altText":"No","xPos":0,"yPos":0,"width":0,"height":0,"shadowIndex":-1,"vectortext":{"left":0,"top":0,"right":61,"bottom":26,"pngfb":false,"pr":{"l":"common","i":7}}}},"width":100,"height":30,"resume":false,"useHandCursor":true,"id":"6mMJGR0azTl_ResumePromptSlide_btn1","events":[{"kind":"onrelease","actions":[{"kind":"resume_player","resume":false}]}]}],"startTime":-1,"elapsedTimeMode":"normal","useHandCursor":false,"resume":false,"kind":"slidelayer","isBaseLayer":true}]},{"kind":"slide","title":"<p dir=\'ltr\' align=\'left\' style=\\"font-family: \'Open SansD6FFC9F9\';\\">Warning</p>","trackViews":false,"showMenuResultIcon":false,"viewGroupId":"","historyGroupId":"prompt","videoZoom":"","scrolling":false,"transition":"appear","transDuration":0,"transDir":1,"wipeTrans":false,"slideLock":false,"navIndex":-1,"globalAudioId":"","thumbnailid":"","slideNumberInScene":0,"includeInSlideCounts":false,"showAnimationId":"","lmsId":"","width":415,"height":151,"resume":false,"id":"ExternalInterfaceErrorSlide","slideLayers":[{"enableSeek":true,"enableReplay":true,"timeline":{"duration":1000,"events":[{"kind":"ontimelinetick","time":0,"actions":[{"kind":"show","transition":"appear","objRef":{"type":"string","value":"Text"}},{"kind":"show","transition":"appear","objRef":{"type":"string","value":"buttonOK"}}]}]},"objects":[{"kind":"vectorshape","rotation":0,"accType":"text","cliptobounds":false,"defaultAction":"","textLib":[{"kind":"textdata","id":"01","linkId":"01","type":"vartext","xPos":0,"yPos":0,"width":383,"height":105,"device":true,"valign":"center","shadowIndex":-1,"vartext":"<html><p dir=\'ltr\' align=\'left\'><font face=\'Open Sans\' size=\'18pt\'color=\'#FFFFFF\'>The %_player.$LastErrorFeature% feature on this slide has been disabled while viewing locally because your browser does not support it.</font></p></html>"}],"shapemaskId":"","xPos":16,"yPos":0,"tabIndex":0,"tabEnabled":true,"xOffset":0,"yOffset":0,"rotateXPos":191.5,"rotateYPos":52.5,"scaleX":100,"scaleY":100,"alpha":100,"depth":1,"scrolling":true,"shuffleLock":false,"data":{"hotlinkId":"","accState":0,"vectorData":{"left":0,"top":0,"right":383,"bottom":105,"altText":"Warning Message","pngfb":false,"pr":{"l":"common","i":8}},"html5data":{"xPos":0,"yPos":0,"width":383,"height":105,"strokewidth":0}},"width":383,"height":105,"resume":false,"useHandCursor":true,"id":"Text"},{"kind":"button","shapemaskId":"","xPos":299,"yPos":105,"tabIndex":1,"tabEnabled":true,"xOffset":0,"yOffset":0,"rotateXPos":50,"rotateYPos":15,"scaleX":100,"scaleY":100,"alpha":100,"rotation":0,"depth":2,"scrolling":true,"shuffleLock":false,"data":{"hotlinkId":"","accState":0,"textdata":{"uniqueId":"buttonOK","type":"vectortext","altText":"OK","xPos":0,"yPos":0,"width":0,"height":0,"shadowIndex":-1,"vectortext":{"left":0,"top":0,"right":61,"bottom":26,"pngfb":false,"pr":{"l":"common","i":2}}}},"width":100,"height":30,"resume":false,"useHandCursor":true,"id":"buttonOK","events":[{"kind":"onrelease","actions":[{"kind":"close_window","id":"MessageWnd"}]}]}],"startTime":-1,"elapsedTimeMode":"normal","useHandCursor":false,"resume":false,"kind":"slidelayer","isBaseLayer":true}]}],"id":"PromptScene"},{"kind":"scene","lmsId":"Scene1","isMessageScene":false,"startingSlide":"_player.5ghF2mIRRsQ.5lkdzB3QWim","sceneNumber":1,"slides":[{"kind":"slide","html5url":"html5/data/js/5lkdzB3QWim.js","title":"Title - Trauma Informed Care Module 2","trackViews":true,"showMenuResultIcon":false,"viewGroupId":"","historyGroupId":"","videoZoom":"","scrolling":false,"transition":"tween","slideLock":false,"navIndex":-1,"globalAudioId":"","thumbnailid":"","slideNumberInScene":1,"includeInSlideCounts":true,"showAnimationId":"6rIluYgr82K","lmsId":"Slide1","width":1024,"height":640,"resume":false,"id":"5lkdzB3QWim","slideLayers":[{"enableSeek":true,"enableReplay":true,"startTime":-1,"elapsedTimeMode":"normal","useHandCursor":false,"resume":false,"kind":"slidelayer","isBaseLayer":true}]},{"kind":"slide","html5url":"html5/data/js/66e1wtPrztl.js","title":"What is Trauma Informed Care?","trackViews":true,"showMenuResultIcon":false,"viewGroupId":"","historyGroupId":"","videoZoom":"","scrolling":false,"transition":"tween","slideLock":false,"navIndex":-1,"globalAudioId":"","thumbnailid":"","slideNumberInScene":2,"includeInSlideCounts":true,"showAnimationId":"6StBCzDSwWz","lmsId":"Slide2","width":1024,"height":640,"resume":false,"id":"66e1wtPrztl","slideLayers":[{"enableSeek":true,"enableReplay":true,"startTime":-1,"elapsedTimeMode":"normal","useHandCursor":false,"resume":false,"kind":"slidelayer","isBaseLayer":true}]},{"kind":"slide","html5url":"html5/data/js/5jZyNJN1HEa.js","title":"Resilience 1","trackViews":true,"showMenuResultIcon":false,"viewGroupId":"","historyGroupId":"","videoZoom":"","scrolling":false,"transition":"tween","slideLock":false,"navIndex":-1,"globalAudioId":"","thumbnailid":"","slideNumberInScene":3,"includeInSlideCounts":true,"showAnimationId":"6DMDJTradjL","lmsId":"Slide3","width":1024,"height":640,"resume":false,"id":"5jZyNJN1HEa","slideLayers":[{"enableSeek":true,"enableReplay":true,"startTime":-1,"elapsedTimeMode":"normal","useHandCursor":false,"resume":false,"kind":"slidelayer","isBaseLayer":true}]},{"kind":"slide","html5url":"html5/data/js/5o5rwhnb8AT.js","title":"Resilience 2","trackViews":true,"showMenuResultIcon":false,"viewGroupId":"","historyGroupId":"","videoZoom":"","scrolling":false,"transition":"tween","slideLock":false,"navIndex":-1,"globalAudioId":"","thumbnailid":"","slideNumberInScene":4,"includeInSlideCounts":true,"showAnimationId":"6kdF12CSxbh","lmsId":"Slide4","width":1024,"height":640,"resume":false,"id":"5o5rwhnb8AT","slideLayers":[{"enableSeek":true,"enableReplay":true,"startTime":-1,"elapsedTimeMode":"normal","useHandCursor":false,"resume":false,"kind":"slidelayer","isBaseLayer":true}]},{"kind":"slide","html5url":"html5/data/js/5av6o6ry3gH.js","title":"Resilience 3","trackViews":true,"showMenuResultIcon":false,"viewGroupId":"","historyGroupId":"","videoZoom":"","scrolling":false,"transition":"tween","slideLock":false,"navIndex":-1,"globalAudioId":"","thumbnailid":"","slideNumberInScene":5,"includeInSlideCounts":true,"showAnimationId":"6Suj38NkQeb","lmsId":"Slide5","width":1024,"height":640,"resume":false,"id":"5av6o6ry3gH","slideLayers":[{"enableSeek":true,"enableReplay":true,"startTime":-1,"elapsedTimeMode":"normal","useHandCursor":false,"resume":false,"kind":"slidelayer","isBaseLayer":true}]},{"kind":"slide","html5url":"html5/data/js/5gMAxoIrPMJ.js","title":"Resilience 4","trackViews":true,"showMenuResultIcon":false,"viewGroupId":"","historyGroupId":"","videoZoom":"","scrolling":false,"transition":"tween","slideLock":false,"navIndex":-1,"globalAudioId":"","thumbnailid":"","slideNumberInScene":6,"includeInSlideCounts":true,"showAnimationId":"6KWDD931vrF","lmsId":"Slide6","width":1024,"height":640,"resume":false,"id":"5gMAxoIrPMJ","slideLayers":[{"enableSeek":true,"enableReplay":true,"startTime":-1,"elapsedTimeMode":"normal","useHandCursor":false,"resume":false,"kind":"slidelayer","isBaseLayer":true}]},{"kind":"slide","html5url":"html5/data/js/5tQXjuC5X9q.js","title":"Chart","trackViews":true,"showMenuResultIcon":false,"viewGroupId":"","historyGroupId":"","videoZoom":"","scrolling":false,"transition":"tween","slideLock":false,"navIndex":-1,"globalAudioId":"","thumbnailid":"","slideNumberInScene":7,"includeInSlideCounts":true,"showAnimationId":"6M49Wk7lh2K","lmsId":"Slide7","width":1024,"height":640,"resume":false,"id":"5tQXjuC5X9q","slideLayers":[{"enableSeek":true,"enableReplay":true,"startTime":-1,"elapsedTimeMode":"normal","useHandCursor":false,"resume":false,"kind":"slidelayer","isBaseLayer":true}]},{"kind":"slide","html5url":"html5/data/js/6SDHirV6qh2.js","title":"Essay Question 1","trackViews":true,"showMenuResultIcon":false,"viewGroupId":"","historyGroupId":"","videoZoom":"","scrolling":false,"transition":"tween","slideLock":false,"navIndex":-1,"globalAudioId":"","thumbnailid":"","slideNumberInScene":8,"includeInSlideCounts":true,"interactions":[{"kind":"interaction","id":"66KUqUz47gT","lmsId":"Essay","lmstext":"Essay","type":"essay","maxpoints":0,"aoinclude":true,"istracked":true,"issurvey":true,"skipenabled":false,"responseDefinition":{"actions":[{"kind":"addchoiceresponse","interactionId":"66KUqUz47gT","value":"6A5udS6T9xQ.$Text","type":"property"}]},"answers":[{"kind":"answer","id":"5zyKxIyDvUP","points":0,"status":"neutral","evaluate":{"statements":[{"kind":"other"}]},"actions":[{"kind":"trigger_next_slide"}]},{"kind":"answer","id":"61JtFsbdkBM","points":0,"status":"neutral","evaluate":{"statements":[{"kind":"other"}]},"actions":[{"kind":"trigger_next_slide"}]}]}],"showAnimationId":"5WOS2sXKiUo","lmsId":"Slide8","width":1024,"height":640,"resume":true,"id":"6SDHirV6qh2","slideLayers":[{"enableSeek":true,"enableReplay":true,"startTime":-1,"elapsedTimeMode":"normal","useHandCursor":false,"resume":true,"kind":"slidelayer","isBaseLayer":true}]},{"kind":"slide","html5url":"html5/data/js/6NPbLYsgnTf.js","title":"Trauma Informed Care Principles","trackViews":true,"showMenuResultIcon":false,"viewGroupId":"","historyGroupId":"","videoZoom":"","scrolling":false,"transition":"tween","slideLock":false,"navIndex":-1,"globalAudioId":"","thumbnailid":"","slideNumberInScene":9,"includeInSlideCounts":true,"showAnimationId":"6kPtTQVXwcG","lmsId":"Slide9","width":1024,"height":640,"resume":false,"id":"6NPbLYsgnTf","slideLayers":[{"enableSeek":true,"enableReplay":true,"startTime":-1,"elapsedTimeMode":"normal","useHandCursor":false,"resume":false,"kind":"slidelayer","isBaseLayer":true}]},{"kind":"slide","html5url":"html5/data/js/5YF1LDfpM7U.js","title":"Case 2","trackViews":true,"showMenuResultIcon":false,"viewGroupId":"","historyGroupId":"","videoZoom":"","scrolling":false,"transition":"tween","slideLock":false,"navIndex":-1,"globalAudioId":"","thumbnailid":"","slideNumberInScene":10,"includeInSlideCounts":true,"showAnimationId":"6ClQVc5SeRD","lmsId":"Slide10","width":1024,"height":640,"resume":false,"id":"5YF1LDfpM7U","slideLayers":[{"enableSeek":true,"enableReplay":true,"startTime":-1,"elapsedTimeMode":"normal","useHandCursor":false,"resume":false,"kind":"slidelayer","isBaseLayer":true}]},{"kind":"slide","html5url":"html5/data/js/6aa4eoXw2Ov.js","title":"Essay Question 2","trackViews":true,"showMenuResultIcon":false,"viewGroupId":"","historyGroupId":"","videoZoom":"","scrolling":false,"transition":"tween","slideLock":false,"navIndex":-1,"globalAudioId":"","thumbnailid":"","slideNumberInScene":11,"includeInSlideCounts":true,"interactions":[{"kind":"interaction","id":"6TrxCfsUNWb","lmsId":"Essay","lmstext":"Essay","type":"essay","maxpoints":0,"aoinclude":true,"istracked":true,"issurvey":true,"skipenabled":false,"responseDefinition":{"actions":[{"kind":"addchoiceresponse","interactionId":"6TrxCfsUNWb","value":"6l1kX2onGU0.$Text","type":"property"}]},"answers":[{"kind":"answer","id":"6USurlPdozQ","points":0,"status":"neutral","evaluate":{"statements":[{"kind":"other"}]},"actions":[{"kind":"trigger_next_slide"}]},{"kind":"answer","id":"6I3zKmyGeGN","points":0,"status":"neutral","evaluate":{"statements":[{"kind":"other"}]},"actions":[{"kind":"trigger_next_slide"}]}]}],"showAnimationId":"5xRkrQeWdYZ","lmsId":"Slide11","width":1024,"height":640,"resume":true,"id":"6aa4eoXw2Ov","slideLayers":[{"enableSeek":true,"enableReplay":true,"startTime":-1,"elapsedTimeMode":"normal","useHandCursor":false,"resume":true,"kind":"slidelayer","isBaseLayer":true}]},{"kind":"slide","html5url":"html5/data/js/5k7PXDAY3uT.js","title":"Case 2 Revisited with the 7 C\'s","trackViews":true,"showMenuResultIcon":false,"viewGroupId":"","historyGroupId":"","videoZoom":"","scrolling":false,"transition":"tween","slideLock":false,"navIndex":-1,"globalAudioId":"","thumbnailid":"","slideNumberInScene":12,"includeInSlideCounts":true,"showAnimationId":"62LVdQKtpGh","lmsId":"Slide12","width":1024,"height":640,"resume":false,"id":"5k7PXDAY3uT","slideLayers":[{"enableSeek":true,"enableReplay":true,"startTime":-1,"elapsedTimeMode":"normal","useHandCursor":false,"resume":false,"kind":"slidelayer","isBaseLayer":true}]},{"kind":"slide","html5url":"html5/data/js/6MMxWpaeqlU.js","title":"Resilience in Summary","trackViews":true,"showMenuResultIcon":false,"viewGroupId":"","historyGroupId":"","videoZoom":"","scrolling":false,"transition":"tween","slideLock":false,"navIndex":-1,"globalAudioId":"","thumbnailid":"","slideNumberInScene":13,"includeInSlideCounts":true,"showAnimationId":"6jOwA02UxyW","lmsId":"Slide13","width":1024,"height":640,"resume":false,"id":"6MMxWpaeqlU","slideLayers":[{"enableSeek":true,"enableReplay":true,"startTime":-1,"elapsedTimeMode":"normal","useHandCursor":false,"resume":false,"kind":"slidelayer","isBaseLayer":true}]},{"kind":"slide","html5url":"html5/data/js/5iSwIFaDSID.js","title":"Summary","trackViews":true,"showMenuResultIcon":false,"viewGroupId":"","historyGroupId":"","videoZoom":"","scrolling":false,"transition":"tween","slideLock":false,"navIndex":-1,"globalAudioId":"","thumbnailid":"","slideNumberInScene":14,"includeInSlideCounts":true,"showAnimationId":"5qoBmtyMl1h","lmsId":"Slide14","width":1024,"height":640,"resume":false,"id":"5iSwIFaDSID","slideLayers":[{"enableSeek":true,"enableReplay":true,"startTime":-1,"elapsedTimeMode":"normal","useHandCursor":false,"resume":false,"kind":"slidelayer","isBaseLayer":true}]},{"kind":"slide","html5url":"html5/data/js/5rRsN1mBfHw.js","title":"Clinical Pearl","trackViews":true,"showMenuResultIcon":false,"viewGroupId":"","historyGroupId":"","videoZoom":"","scrolling":false,"transition":"tween","slideLock":false,"navIndex":-1,"globalAudioId":"","thumbnailid":"","slideNumberInScene":15,"includeInSlideCounts":true,"showAnimationId":"68SWsim33YI","lmsId":"Slide15","width":1024,"height":640,"resume":false,"id":"5rRsN1mBfHw","slideLayers":[{"enableSeek":true,"enableReplay":true,"startTime":-1,"elapsedTimeMode":"normal","useHandCursor":false,"resume":false,"kind":"slidelayer","isBaseLayer":true}]}],"id":"5ghF2mIRRsQ"},{"kind":"scene","lmsId":"Scene2","isMessageScene":false,"startingSlide":"_player.6UAa0aFpw1T.6LBXA159Y4x","sceneNumber":2,"slides":[{"kind":"slide","html5url":"html5/data/js/6LBXA159Y4x.js","title":"Results Slide","trackViews":true,"showMenuResultIcon":false,"viewGroupId":"","historyGroupId":"","videoZoom":"","scrolling":false,"transition":"tween","slideLock":false,"navIndex":-1,"globalAudioId":"","thumbnailid":"","slideNumberInScene":1,"includeInSlideCounts":true,"showAnimationId":"5vNW07wtX5Q","lmsId":"Slide1","width":1024,"height":640,"resume":true,"id":"6LBXA159Y4x","slideLayers":[{"enableSeek":true,"enableReplay":true,"startTime":-1,"elapsedTimeMode":"normal","useHandCursor":false,"resume":true,"kind":"slidelayer","isBaseLayer":true}]}],"id":"6UAa0aFpw1T"}],"slideBank":{},"quizzes":[{"kind":"quiz","lmstext":"Trauma Informed Care - Module 2","issurvey":true,"passPercent":0,"submitunanswered":"all","scoretype":"all","reviewtype":"all","resettype":"all","sliderefs":[{"kind":"slideref","id":"_player.5ghF2mIRRsQ.6SDHirV6qh2"},{"kind":"slideref","id":"_player.5ghF2mIRRsQ.6aa4eoXw2Ov"}],"id":"5nWCY9QKeFN","actionGroups":{"EvaluateQuiz":{"kind":"actiongroup","actions":[{"kind":"eval_all_unanswered","objRef":{"type":"string","value":"_this"}}]}}}],"assetLib":[{"kind":"asset","id":0,"imageType":"normal","width":1024,"height":640,"mobiledx":0,"mobiledy":0,"fileSize":944277,"maskref":"0","url":"mobile/6A0Y3Bi3Imx_DX2048_DY2048_CX1024_CY640.png"},{"kind":"asset","id":1,"imageType":"normal","width":1024,"height":640,"mobiledx":0,"mobiledy":0,"fileSize":1196619,"maskref":"1","url":"mobile/5nIFKaTVf81_DX2048_DY2048_CX1024_CY640.png"},{"kind":"asset","id":2,"width":0,"height":0,"duration":11411,"fileSize":68464,"url":"story_content/5ncqUc3Eukv_44100_48_0.mp3"},{"kind":"asset","id":3,"imageType":"normal","width":1093,"height":915,"mobiledx":0,"mobiledy":0,"fileSize":165428,"maskref":"2","url":"mobile/6ey6BKiberi_DX1212_DY1212_CX908_CY760.png"},{"kind":"asset","id":4,"width":0,"height":0,"duration":33222,"fileSize":199338,"url":"story_content/6hsOl8qyrK5_44100_48_0.mp3"},{"kind":"asset","id":5,"imageType":"normal","width":1280,"height":853,"mobiledx":0,"mobiledy":0,"fileSize":593515,"url":"mobile/6iAAd46nske_DX1280_DY1280_CX960_CY640.jpg"},{"kind":"asset","id":6,"imageType":"normal","width":1276,"height":638,"mobiledx":0,"mobiledy":0,"fileSize":313935,"url":"mobile/5XEWxznToGj_DX1276_DY1276_CX956_CY478.jpg"},{"kind":"asset","id":7,"width":0,"height":0,"duration":16451,"fileSize":98714,"url":"story_content/6alC8y0at7O_44100_48_0.mp3"},{"kind":"asset","id":8,"imageType":"normal","width":930,"height":893,"mobiledx":0,"mobiledy":0,"fileSize":36209,"maskref":"3","url":"mobile/5wgkqCZAdI7_DX930_DY930_CX697_CY669.png"},{"kind":"asset","id":9,"imageType":"normal","width":604,"height":330,"mobiledx":0,"mobiledy":0,"fileSize":2285,"maskref":"4","url":"mobile/6MpK04DyJzT_DX604_DY604_CX418_CY228.png"},{"kind":"asset","id":10,"imageType":"normal","width":604,"height":330,"mobiledx":0,"mobiledy":0,"fileSize":2317,"maskref":"5","url":"mobile/6bKMV1YZ35T_DX604_DY604_CX418_CY228.png"},{"kind":"asset","id":11,"imageType":"normal","width":604,"height":330,"mobiledx":0,"mobiledy":0,"fileSize":2353,"maskref":"6","url":"mobile/67XznMDUUsl_DX604_DY604_CX418_CY228.png"},{"kind":"asset","id":12,"imageType":"normal","width":604,"height":330,"mobiledx":0,"mobiledy":0,"fileSize":2396,"maskref":"7","url":"mobile/5owqjCkf3nh_DX604_DY604_CX418_CY228.png"},{"kind":"asset","id":13,"width":0,"height":0,"duration":23011,"fileSize":138054,"url":"story_content/6qFPA1jFwYL_44100_48_0.mp3"},{"kind":"asset","id":14,"imageType":"normal","width":262,"height":263,"mobiledx":0,"mobiledy":0,"fileSize":141179,"maskref":"8","url":"mobile/6hjssKDd0Oi_DX444_DY444_CX262_CY263.png"},{"kind":"asset","id":15,"imageType":"normal","width":482,"height":318,"mobiledx":0,"mobiledy":0,"fileSize":48859,"url":"mobile/5wlHrg7QU5g_DX482_DY482_CX361_CY238.jpg"},{"kind":"asset","id":16,"imageType":"normal","width":562,"height":375,"mobiledx":0,"mobiledy":0,"fileSize":36582,"url":"mobile/6LW2MZSumxi_DX562_DY562_CX420_CY280.jpg"},{"kind":"asset","id":17,"imageType":"normal","width":363,"height":242,"mobiledx":0,"mobiledy":0,"fileSize":92392,"maskref":"9","url":"mobile/6SGXMJAeWRp_DX712_DY712_CX363_CY242.png"},{"kind":"asset","id":18,"width":0,"height":0,"duration":40622,"fileSize":243693,"url":"story_content/68saVOy5cll_44100_48_0.mp3"},{"kind":"asset","id":19,"imageType":"normal","width":1569,"height":1057,"mobiledx":0,"mobiledy":0,"fileSize":207277,"maskref":"10","url":"mobile/6nAYD602p6V_DX1762_DY1762_CX1248_CY841.png"},{"kind":"asset","id":20,"imageType":"normal","width":411,"height":425,"mobiledx":0,"mobiledy":0,"fileSize":0,"url":"mobile/Shape67IpnisQNM9.png"},{"kind":"asset","id":21,"width":0,"height":0,"duration":31791,"fileSize":190717,"url":"story_content/5eayHA8GqqG_44100_48_0.mp3"},{"kind":"asset","id":22,"imageType":"normal","width":1569,"height":1057,"mobiledx":0,"mobiledy":0,"fileSize":188543,"maskref":"11","url":"mobile/6nAYD602p6V_DX1760_DY1760_CX1177_CY793.png"},{"kind":"asset","id":23,"imageType":"normal","width":958,"height":2021,"mobiledx":0,"mobiledy":0,"fileSize":148463,"maskref":"12","url":"mobile/5oq4DX9W8eE_P_0_0_958_2020_DX996_DY996_CX349_CY736.png"},{"kind":"asset","id":24,"imageType":"normal","width":856,"height":960,"mobiledx":0,"mobiledy":0,"fileSize":74025,"maskref":"13","url":"mobile/5rB174x3zIF_DX960_DY960_CX642_CY720.png"},{"kind":"asset","id":25,"imageType":"normal","width":858,"height":752,"mobiledx":0,"mobiledy":0,"fileSize":91415,"maskref":"14","url":"mobile/6K3CuyFWt3W_DX858_DY858_CX643_CY563.png"},{"kind":"asset","id":26,"imageType":"normal","width":484,"height":500,"mobiledx":0,"mobiledy":0,"fileSize":3763,"maskref":"15","url":"mobile/6mvpEtR7QEr_DX500_DY500_CX363_CY375.png"},{"kind":"asset","id":27,"width":0,"height":0,"duration":53131,"fileSize":318769,"url":"story_content/6EyHQRtBL8s_44100_48_0.mp3"},{"kind":"asset","id":28,"imageType":"normal","width":809,"height":457,"mobiledx":0,"mobiledy":0,"fileSize":339102,"maskref":"16","url":"mobile/6mMv2K7Oepj_DX1618_DY1618_CX809_CY457.png"},{"kind":"asset","id":29,"width":0,"height":0,"duration":36801,"fileSize":220810,"url":"story_content/68JM1niKows_44100_48_0.mp3"},{"kind":"asset","id":30,"videoType":"mp4","width":960,"height":540,"duration":135853,"framerate":30,"fileSize":10223400,"asversion":"3","url":"story_content/video_6rnYrDrzhK9_18_48_892x502.mp4"},{"kind":"asset","id":31,"imageType":"normal","width":0,"height":0,"mobiledx":0,"mobiledy":0,"fileSize":182937,"url":"mobile/poster_6LuwOj64645_video_6rnYrDrzhK9_18_48_892x502.jpg"},{"kind":"asset","id":32,"width":0,"height":0,"duration":32361,"fileSize":194165,"url":"story_content/6PPZdGP5D27_44100_48_0.mp3"},{"kind":"asset","id":33,"imageType":"normal","width":1144,"height":1144,"mobiledx":0,"mobiledy":0,"fileSize":572287,"maskref":"17","url":"mobile/6nTykGQrWxU_DX1144_DY1144_CX858_CY858.png"},{"kind":"asset","id":34,"imageType":"normal","width":621,"height":702,"mobiledx":0,"mobiledy":0,"fileSize":180795,"maskref":"18","url":"mobile/6I0Qx96CGKw_DX702_DY702_CX465_CY526.png"},{"kind":"asset","id":35,"imageType":"normal","width":721,"height":996,"mobiledx":0,"mobiledy":0,"fileSize":216698,"maskref":"19","url":"mobile/6cq3xNRk58k_DX996_DY996_CX540_CY746.png"},{"kind":"asset","id":36,"imageType":"normal","width":928,"height":918,"mobiledx":0,"mobiledy":0,"fileSize":157405,"maskref":"20","url":"mobile/5Wq7xHuw06K_DX928_DY928_CX695_CY688.png"},{"kind":"asset","id":37,"imageType":"normal","width":1076,"height":1064,"mobiledx":0,"mobiledy":0,"fileSize":221010,"maskref":"21","url":"mobile/6Fo9mAbimgL_DX1076_DY1076_CX807_CY798.png"},{"kind":"asset","id":38,"imageType":"normal","width":980,"height":969,"mobiledx":0,"mobiledy":0,"fileSize":143143,"maskref":"22","url":"mobile/5rHMJlg4sBF_DX980_DY980_CX735_CY727.png"},{"kind":"asset","id":39,"imageType":"normal","width":1212,"height":1199,"mobiledx":0,"mobiledy":0,"fileSize":234208,"maskref":"23","url":"mobile/6fP7b615RRY_DX1228_DY1228_CX920_CY910.png"},{"kind":"asset","id":40,"imageType":"normal","width":995,"height":1274,"mobiledx":0,"mobiledy":0,"fileSize":219032,"maskref":"24","url":"mobile/6ee7kDwyzE0_DX1274_DY1274_CX746_CY955.png"},{"kind":"asset","id":41,"width":0,"height":0,"duration":121882,"fileSize":731295,"url":"story_content/5k0O4M9mjod_44100_48_0.mp3"},{"kind":"asset","id":42,"imageType":"normal","width":1278,"height":852,"mobiledx":0,"mobiledy":0,"fileSize":284711,"url":"mobile/6HNgKGYxdMk_DX1278_DY1278_CX958_CY639.jpg"},{"kind":"asset","id":43,"width":0,"height":0,"duration":22752,"fileSize":136487,"url":"story_content/5hxqg5rEEfQ_44100_48_0.mp3"},{"kind":"asset","id":44,"imageType":"normal","width":786,"height":611,"mobiledx":0,"mobiledy":0,"fileSize":400056,"maskref":"25","url":"mobile/5nLIYqVQyVG_DX786_DY786_CX589_CY458.png"},{"kind":"asset","id":45,"imageType":"normal","width":514,"height":443,"mobiledx":0,"mobiledy":0,"fileSize":17613,"maskref":"26","url":"mobile/5ZJJVFcWvTg_DX514_DY514_CX385_CY332.png"},{"kind":"asset","id":46,"imageType":"normal","width":784,"height":784,"mobiledx":0,"mobiledy":0,"fileSize":130022,"maskref":"27","url":"mobile/5g9ryIXfk2X_DX784_DY784_CX588_CY588.png"},{"kind":"asset","id":47,"imageType":"normal","width":205,"height":312,"mobiledx":0,"mobiledy":0,"fileSize":10334,"maskref":"28","url":"mobile/68TuGgqZkmq_DX312_DY312_CX154_CY234.png"},{"kind":"asset","id":48,"width":0,"height":0,"duration":77811,"fileSize":466884,"url":"story_content/5YDj29HXDp0_44100_48_0.mp3"},{"kind":"asset","id":49,"imageType":"normal","width":1368,"height":1026,"mobiledx":0,"mobiledy":0,"fileSize":244601,"maskref":"29","url":"mobile/6JCknVvvu6h_DX1368_DY1368_CX1025_CY769.png"},{"kind":"asset","id":50,"imageType":"normal","width":1153,"height":1035,"mobiledx":0,"mobiledy":0,"fileSize":129915,"maskref":"30","url":"mobile/61G2vQmEyOn_DX1154_DY1154_CX865_CY776.png"},{"kind":"asset","id":51,"imageType":"normal","width":1500,"height":1080,"mobiledx":0,"mobiledy":0,"fileSize":587159,"maskref":"31","url":"mobile/6nyXmTPmr9n_DX1512_DY1512_CX1133_CY816.png"},{"kind":"asset","id":52,"imageType":"normal","width":1500,"height":1080,"mobiledx":0,"mobiledy":0,"fileSize":659933,"maskref":"32","url":"mobile/6nQ5O1NAtqT_DX1510_DY1510_CX1132_CY815.png"},{"kind":"asset","id":53,"width":0,"height":0,"duration":45791,"fileSize":274727,"url":"story_content/6afNfyQBKW6_44100_48_0.mp3"},{"kind":"asset","id":54,"width":0,"height":0,"duration":44512,"fileSize":267047,"url":"story_content/6Cr3Hr7qgel_44100_48_0.mp3"}],"fontLib":[{"name":"Open Sans Charset0_v9TY33EDE6F2"},{"name":"Articulate Charset0_v8MBBDD1F1C"}],"scoring":{"description":"","lmstext":"Trauma Informed Care - Module 2","type":"survey","passPercent":0,"viewThreshold":0,"passStatus":"pass","failStatus":"fail","scoreRefs":[{"kind":"scoreref","type":"quiz","ref":"5nWCY9QKeFN","weight":1,"maxvalue":100,"mustpass":false}],"id":"scoremgr"},"slideCount":16,"flags":[],"id":"_player","variables":[{"kind":"variable","name":"QuizAdvanceModeWarningShown","type":"boolean","value":false,"resume":true},{"kind":"variable","name":"CurrentQuiz_6nISoZfOi5H","type":"string","value":"","resume":true},{"kind":"variable","name":"CurrentQuiz_6b8CdqjYhpB","type":"string","value":"","resume":true},{"kind":"variable","name":"Essay1","type":"string","value":"","resume":true},{"kind":"variable","name":"Essay2","type":"string","value":"","resume":true},{"kind":"variable","name":"LastSlideViewed_6mMJGR0azTl","type":"string","value":"_player.5ghF2mIRRsQ.5lkdzB3QWim","resume":true},{"kind":"variable","name":"TimelineCompleted_5lkdzB3QWim","type":"boolean","value":false,"resume":true},{"kind":"variable","name":"5lkdzB3QWim_RetryModeInteractionIncompleteOnLoad","type":"boolean","value":false,"resume":true},{"kind":"variable","name":"TimelineCompleted_66e1wtPrztl","type":"boolean","value":false,"resume":true},{"kind":"variable","name":"66e1wtPrztl_RetryModeInteractionIncompleteOnLoad","type":"boolean","value":false,"resume":true},{"kind":"variable","name":"TimelineCompleted_5jZyNJN1HEa","type":"boolean","value":false,"resume":true},{"kind":"variable","name":"5jZyNJN1HEa_RetryModeInteractionIncompleteOnLoad","type":"boolean","value":false,"resume":true},{"kind":"variable","name":"TimelineCompleted_5o5rwhnb8AT","type":"boolean","value":false,"resume":true},{"kind":"variable","name":"5o5rwhnb8AT_RetryModeInteractionIncompleteOnLoad","type":"boolean","value":false,"resume":true},{"kind":"variable","name":"TimelineCompleted_5av6o6ry3gH","type":"boolean","value":false,"resume":true},{"kind":"variable","name":"5av6o6ry3gH_RetryModeInteractionIncompleteOnLoad","type":"boolean","value":false,"resume":true},{"kind":"variable","name":"TimelineCompleted_5gMAxoIrPMJ","type":"boolean","value":false,"resume":true},{"kind":"variable","name":"5gMAxoIrPMJ_RetryModeInteractionIncompleteOnLoad","type":"boolean","value":false,"resume":true},{"kind":"variable","name":"TimelineCompleted_5tQXjuC5X9q","type":"boolean","value":false,"resume":true},{"kind":"variable","name":"5tQXjuC5X9q_RetryModeInteractionIncompleteOnLoad","type":"boolean","value":false,"resume":true},{"kind":"variable","name":"ReviewMode_6nISoZfOi5H","type":"boolean","value":false,"resume":true},{"kind":"variable","name":"TimelineCompleted_6SDHirV6qh2","type":"boolean","value":false,"resume":true},{"kind":"variable","name":"6SDHirV6qh2_RetryModeInteractionIncompleteOnLoad","type":"boolean","value":false,"resume":true},{"kind":"variable","name":"TimelineCompleted_6NPbLYsgnTf","type":"boolean","value":false,"resume":true},{"kind":"variable","name":"6NPbLYsgnTf_RetryModeInteractionIncompleteOnLoad","type":"boolean","value":false,"resume":true},{"kind":"variable","name":"TimelineCompleted_5YF1LDfpM7U","type":"boolean","value":false,"resume":true},{"kind":"variable","name":"5YF1LDfpM7U_RetryModeInteractionIncompleteOnLoad","type":"boolean","value":false,"resume":true},{"kind":"variable","name":"ReviewMode_6b8CdqjYhpB","type":"boolean","value":false,"resume":true},{"kind":"variable","name":"TimelineCompleted_6aa4eoXw2Ov","type":"boolean","value":false,"resume":true},{"kind":"variable","name":"6aa4eoXw2Ov_RetryModeInteractionIncompleteOnLoad","type":"boolean","value":false,"resume":true},{"kind":"variable","name":"TimelineCompleted_5k7PXDAY3uT","type":"boolean","value":false,"resume":true},{"kind":"variable","name":"5k7PXDAY3uT_RetryModeInteractionIncompleteOnLoad","type":"boolean","value":false,"resume":true},{"kind":"variable","name":"TimelineCompleted_6MMxWpaeqlU","type":"boolean","value":false,"resume":true},{"kind":"variable","name":"6MMxWpaeqlU_RetryModeInteractionIncompleteOnLoad","type":"boolean","value":false,"resume":true},{"kind":"variable","name":"TimelineCompleted_5iSwIFaDSID","type":"boolean","value":false,"resume":true},{"kind":"variable","name":"5iSwIFaDSID_RetryModeInteractionIncompleteOnLoad","type":"boolean","value":false,"resume":true},{"kind":"variable","name":"5rRsN1mBfHw_RetryModeInteractionIncompleteOnLoad","type":"boolean","value":false,"resume":true},{"kind":"variable","name":"ReviewMode_5uH1wKwN8h0","type":"boolean","value":false,"resume":true},{"kind":"variable","name":"TimelineCompleted_6LBXA159Y4x","type":"boolean","value":false,"resume":true},{"kind":"variable","name":"6LBXA159Y4x_RetryModeInteractionIncompleteOnLoad","type":"boolean","value":false,"resume":true},{"kind":"variable","name":"PrintPromptWindowQuizVar_60Lf0oq4pPK","type":"string","value":"","resume":true},{"kind":"variable","name":"PrintPromptUsername_60Lf0oq4pPK","type":"string","value":"","resume":true}],"actionGroups":{"ActGrpOnPrevButtonClick":{"kind":"actiongroup","actions":[{"kind":"trigger_prev_slide"}]},"ActGrpOnNextButtonClick":{"kind":"actiongroup","actions":[{"kind":"trigger_next_slide"}]},"ActGrpOnFinishButtonClick":{"kind":"actiongroup","actions":[{"kind":"trigger_slide_finish"}]},"ActGrpOnSubmitButtonClick":{"kind":"actiongroup","actions":[{"kind":"trigger_submit_slide"}]},"ActGrpOnSubmitAllButtonClick":{"kind":"actiongroup","actions":[{"kind":"trigger_submitall_slide"}]},"_setstates":{"kind":"actiongroup","actions":[{"kind":"if_action","condition":{"statement":{"kind":"varexists","value":"_state","type":"string"}},"thenActions":[{"kind":"if_action","condition":{"statement":{"kind":"and","statements":[{"kind":"varexists","value":"_disabled","type":"string"},{"kind":"compare","operator":"eq","valuea":"#_disabled","typea":"var","valueb":true,"typeb":"boolean"}]}},"thenActions":[{"kind":"set_enabled","objRef":{"type":"string","value":"_this"},"enabled":{"type":"boolean","value":false}}],"elseActions":[{"kind":"set_enabled","objRef":{"type":"string","value":"_this"},"enabled":{"type":"boolean","value":true}}]},{"kind":"adjustvar","variable":"_stateName","operator":"set","value":{"type":"var","value":"#_state"}},{"kind":"foreach","iterables":[{"kind":"iterable","valueref":[{"kind":"valueref","name":"valueref1","type":"string","value":"_hover"},{"kind":"valueref","name":"valueref2","type":"var","value":"#_hover"},{"kind":"valueref","name":"valueref3","type":"string","value":"_Hover"}]},{"kind":"iterable","valueref":[{"kind":"valueref","name":"valueref1","type":"string","value":"_down"},{"kind":"valueref","name":"valueref2","type":"var","value":"#_down"},{"kind":"valueref","name":"valueref3","type":"string","value":"_Down"}]},{"kind":"iterable","valueref":[{"kind":"valueref","name":"valueref1","type":"string","value":"_disabled"},{"kind":"valueref","name":"valueref2","type":"var","value":"#_disabled"},{"kind":"valueref","name":"valueref3","type":"string","value":"_Disabled"}]},{"kind":"iterable","valueref":[{"kind":"valueref","name":"valueref1","type":"string","value":"_review"},{"kind":"valueref","name":"valueref2","type":"var","value":"#_review"},{"kind":"valueref","name":"valueref3","type":"string","value":"_Review"}]}],"actions":[{"kind":"if_action","condition":{"statement":{"kind":"and","statements":[{"kind":"varexists","value":"valueref1","type":"valueref"},{"kind":"compare","operator":"eq","valuea":"valueref2","typea":"valueref","valueb":true,"typeb":"boolean"}]}},"thenActions":[{"kind":"adjustvar","variable":"_tempStateName","operator":"set","value":{"type":"var","value":"#_stateName"}},{"kind":"adjustvar","variable":"_tempStateName","operator":"add","value":{"type":"valueref","value":"valueref3"}},{"kind":"if_action","condition":{"statement":{"kind":"stateexists","objRef":{"type":"string","value":"_this"},"stateRef":{"type":"var","value":"#_tempStateName"}}},"thenActions":[{"kind":"adjustvar","variable":"_stateName","operator":"set","value":{"type":"var","value":"#_tempStateName"}}],"elseActions":[]}]}]},{"kind":"setobjstate","stateRef":{"type":"var","value":"#_stateName"},"objRef":{"type":"string","value":"_this"}}]},{"kind":"if_action","condition":{"statement":{"kind":"and","statements":[{"kind":"actiongroupexists","value":"ActGrpSetStatesFinal","type":"string"}]}},"thenActions":[{"kind":"exe_actiongroup","id":"ActGrpSetStatesFinal"}]}]}},"events":[{"kind":"onobjectevent","eventName":"prev_pressed","actions":[{"kind":"exe_actiongroup","id":"ActGrpOnPrevButtonClick"}]},{"kind":"onobjectevent","eventName":"next_pressed","actions":[{"kind":"exe_actiongroup","id":"ActGrpOnNextButtonClick"}]},{"kind":"onobjectevent","eventName":"finish_pressed","actions":[{"kind":"exe_actiongroup","id":"ActGrpOnFinishButtonClick"}]},{"kind":"onobjectevent","eventName":"submit_pressed","actions":[{"kind":"exe_actiongroup","id":"ActGrpOnSubmitButtonClick"}]},{"kind":"onobjectevent","eventName":"submitall_pressed","actions":[{"kind":"exe_actiongroup","id":"ActGrpOnSubmitAllButtonClick"}]}]}');
