# Supplementary material for: Interactive Case-Based Childhood Adversity and Trauma-Informed Care Electronic Modules for Pediatric Primary Care
Source: MedEdPORTAL. 2020 Oct 12;16:10990. doi: 10.15766/mep_2374-8265.10990 (PMC7549390; doi:10.15766/mep_2374-8265.10990)
Supplement: Supplementary file 1 — CA-TIC Premodule folderCA-TIC Module 1 folderCA-TIC Module 2 folderCA-TIC Module 3 folderImage Citations.docxCA-TIC Evaluation.docx [file mep_2374-8265.10990-s001.zip › C. CA-TIC Module 2/html5/data/js/frame.js]

window.globalProvideData('frame', '{"default_layout":"pxabnsnfns10111000101","textdirection":"ltr","device":false,"fontscale":100,"kbshortcuts":false,"skip_nav_enabled":true,"chromeless":false,"outputtype":"undefined","theme":"classic","layouts":{"npnxnanbsnfns10111000101":{"kind":"layout","font":"Open SansD6FFC9F9","controllayout":"npnxnanbsnfns10111000101","colorscheme":"pxabnsnfns10111000101","string_table":"pxabnsnfns10111000101"},"pxabnsnfns10111000101":{"kind":"layout","font":"Open SansD6FFC9F9","controllayout":"pxabnsnfns10111000101","colorscheme":"pxabnsnfns10111000101","string_table":"pxabnsnfns10111000101"},"npxnabnsnfns10111000101":{"kind":"layout","font":"Open SansD6FFC9F9","controllayout":"npxnabnsnfns10111000101","colorscheme":"pxabnsnfns10111000101","string_table":"pxabnsnfns10111000101"},"npnxnanbnsnfns10111000101":{"kind":"layout","font":"Open SansD6FFC9F9","controllayout":"npnxnanbnsnfns10111000101","colorscheme":"pxabnsnfns10111000101","string_table":"pxabnsnfns10111000101"},"pxabnsnfns10111000100":{"kind":"layout","font":"Open SansD6FFC9F9","controllayout":"pxabnsnfns10111000100","colorscheme":"pxabnsnfns10111000101","string_table":"pxabnsnfns10111000101"},"pnxanbnsnfns10111000101":{"kind":"layout","font":"Open SansD6FFC9F9","controllayout":"pnxanbnsnfns10111000101","colorscheme":"pxabnsnfns10111000101","string_table":"pxabnsnfns10111000101"}},"orientations":{"phone":["portrait","landscape"],"tablet":["portrait","landscape"]},"controlOptions":{"sidebarOptions":{"titleEnabled":true,"titleText":"Trauma Informed Care - Module 2","logoEnabled":false,"sidebarEnabled":true,"sidebarPos":"left","tabs":{"sidebar":[{"name":"outline","properties":{}}]},"timeEnabled":false,"timeFormat":"elapsed","videoEnabled":false,"height":135},"menuOptions":{"flow":"restricted","wrapListItems":false,"tooltips":true,"autocollapse":true,"autonumber":true,"enableResultsIcons":true},"controls":{"volume":true,"seekbar":true,"readonly":true,"readonlyOnce":false,"pauseplay":true,"replay":true,"search":false,"closed_captions":true,"font":"Open SansD6FFC9F9"},"bottomBarOptions":{"bottomBarEnabled":true},"buttonoptions":{"next":"icon","previous":"icon","submit":"icon"}},"controlLayouts":{"npnxnanbsnfns10111000101":{"volume":true,"seekbar":true,"replay":true,"pauseplay":true,"logo":false,"previous":false,"next":false,"swipeleft":false,"swiperight":false,"submit":true,"finish":false,"submitall":false,"resources":false,"glossary":false,"transcript":false,"outline":{"enabled":true,"search":false},"close_btn":true},"pxabnsnfns10111000101":{"volume":true,"seekbar":true,"replay":true,"pauseplay":true,"logo":false,"previous":true,"next":true,"swipeleft":true,"swiperight":true,"submit":false,"finish":false,"submitall":false,"resources":false,"glossary":false,"transcript":false,"outline":{"enabled":true,"search":false},"close_btn":true},"npxnabnsnfns10111000101":{"volume":true,"seekbar":true,"replay":true,"pauseplay":true,"logo":false,"previous":false,"next":true,"swipeleft":false,"swiperight":true,"submit":false,"finish":false,"submitall":false,"resources":false,"glossary":false,"transcript":false,"outline":{"enabled":true,"search":false},"close_btn":true},"npnxnanbnsnfns10111000101":{"volume":true,"seekbar":true,"replay":true,"pauseplay":true,"logo":false,"previous":false,"next":false,"swipeleft":false,"swiperight":false,"submit":false,"finish":false,"submitall":false,"resources":false,"glossary":false,"transcript":false,"outline":{"enabled":true,"search":false},"close_btn":true},"pxabnsnfns10111000100":{"volume":true,"seekbar":true,"replay":true,"pauseplay":true,"logo":false,"previous":true,"next":true,"swipeleft":true,"swiperight":true,"submit":false,"finish":false,"submitall":false,"resources":false,"glossary":false,"transcript":false,"outline":{"enabled":true,"search":false},"close_btn":false},"pnxanbnsnfns10111000101":{"volume":true,"seekbar":true,"replay":true,"pauseplay":true,"logo":false,"previous":true,"next":false,"swipeleft":true,"swiperight":false,"submit":false,"finish":false,"submitall":false,"resources":false,"glossary":false,"transcript":false,"outline":{"enabled":true,"search":false},"close_btn":true}},"stringTables":{"pxabnsnfns10111000101":{"kind":"string_table","string":{"acc_active":"active","check_include":"Check to include","clear":"Clear and return to menu","close":"Close","acc_closed_captions":"Closed captions. Press the spacebar to toggle captions on and off.","continue":"Continue","continueresponsive":"Continue","exit":"Exit","filter":"Filter","finish":"FINISH","acc_finish":"finish","definition":"Definition","acc_definition":"definition","glossary":"Glossary","terms":"Terms","outline":"Menu","disabled_orientation":"Please rotate your device","next":"NEXT","acc_next":"next","transcript_chk":"Notes","transcript":"Notes","bio":"Bio","more_info":"More info","closed_captions":"Captions","acc_pause":"pause","acc_play":"play","send_an_email":"Send an email","prev":"PREV","acc_previous":"previous","question_list":"Question List","acc_replay":"replay","resources":"Resources","acc_resources":"resources","restart":"Restart","resume":"Resume","acc_search_input":"search","search_toggle":"Search","sidebar_toggle":"Sidebar Toggle","desktop_start":"Start Course","mobile_start":"Start Course","search":"Search...","search_in":"Search in:","search_results":"Search Results","acc_skipnavigation":"Skip navigation. Press enter to return to the slide.","slide_text_chk":"Slide Text","submitall":"SUBMIT ALL","acc_submitall":"submit all","submit":"SUBMIT","acc_submit":"submit","acc_volume":"volume"}}},"fonts":[{"name":"Open SansD6FFC9F9","files":[{"bold":true,"italic":false,"fileData":"data:application/font-woff;base64,d09GRgABAAAAADkQABMAAAAAa+QAAAAAAAAAAAAAAAAAAAAAAAAAAAAAAABEU0lHAAAraAAADacAABV0khh0OkdERUYAACkMAAAAHgAAAB4AJgOvR1BPUwAAKSwAAAA0AAAAOAs3DzdHU1VCAAApYAAAAgYAAAPGDis9t09TLzIAAAIkAAAAYAAAAGCidZwfY21hcAAAA7gAAACAAAAAsAGyDNZjdnQgAAAJ2AAAAF0AAACqEy0alGZwZ20AAAQ4AAAEtAAAB+C7c6R1Z2FzcAAAKQAAAAAMAAAADAAIABtnbHlmAAAKOAAAGSAAACWqA3mCHmhlYWQAAAGoAAAANgAAADb34ccOaGhlYQAAAeAAAAAhAAAAJA4pCkdobXR4AAAChAAAATEAAA6Ed9UcQ2tlcm4AACQYAAACFQAABOwgsiIObG9jYQAAI1gAAADAAAAHVka6PidtYXhwAAACBAAAACAAAAAgBSEIjG5hbWUAACYwAAACuQAABWE3KJSHcG9zdAAAKOwAAAATAAAAIP9pAGZwcmVwAAAI7AAAAOsAAAD4yAn8awABAAAAARmaaEh7F18PPPUACQgAAAAAAMlCF6AAAAAAyehKofsM/agKjQiNAAEACQACAAAAAAAAeNpjYGRg4Oj9u4KBgav3N8+/Sq5eBqAIMmCeAQCWHAaEAAAAAAEAAAOqAEEAAwA5AAQAAgAQAC8AXAAAAQAH4AADAAEAAwUPArwABQAIBZoFMwAAAR8FmgUzAAAD0QBmAfwIAgILCAYDBQQCAgTgAALvQAAgWwAAACgAAAAAMUFTQwAgACD7BAYf/hQAhAiNAlggAAGfAAAAAAReBbYAAAAgAAN42u2Xr0uDQRjHP7z34xUxGAayMERMbxARg2llaRiMppdhGGJdkDFMhgURg6yZjgWj+UUsJoMYDIZh2D9gMJhMPnduok7QYFi4D3y5e597vnfv8cILX33HNYIuQVIioG7o8o1kabIW6j2qSZ39sMcpm6KOaGukZVFTVBdtjMbauP8z6h7rRyOnmB0KU6Ztnij0gagpz7e07SKFqlAbe3SXIj2msIcUwWtl3hBfXTx7NHSfzM5xYdYhvZL1bX5FPxC6dIXczJPrS3JVJpOzrKnhkha9j7u3cOkjztf1S+h34S59nHoVX4dVWTvTJ2AHlLRj1s8jkUgkEon8L+aIzGua33HGkXnFrxWJRKYBNWBFD9lVz1R9Rhvlt4Wf8ptd+/rv8jlpIheev2eyv/AGYYdEagAAAHjaY2BgYGRgBmIGBh4GFoYlQFqOQQAowsegwKDEoM6gx2DFYM/gyeDHEMGQyJDJUMBQ+Zvl/3+gOoi8LoMBUN6RwYchACifzJDDUPSb4f///48RkIEBlQe2DQGEUHhiQKzCoMqgBjRbg0GTQYtBm3kacy+TCZMpUyxTHABE8Sh3eNqNVc9PG0cUnlkMGDBknaYR6h4y24ldEHZJlbQFSmFqex27blqMQZolPeyCQaannHKIWsk9FQ30f3mbXExOufbQ/yGH9laOyTV9b9YmJFKlrta78773c977dqzuP9wL9e5OZ7u99cP3D75rfdts3K8HtWrlG7W58fX6V2urK19+8flnd5Y/LZcWPikWbsuP/VvzN/LutbnZmemp7OTEeGbM4awkgEcBjBVEvh7LQMaNckkE871auRTIegQiFoCvTFE2GhaSMYhIQBFf8RU4AoWWR+9ZqtRSXVpyV6yzdUohBfxZk2LA99oa17/XZCjgwq4f2HWmaIVZFHwfPWxVVK0IoP64Z4IIa+TJzHRVVg+nyyWWTM/gcgZXsCAfJXxhg9uFsxCsJQ7LzlJa3GkQd2GrrYOa5/thudSEOVmzKla1IWGiCpM2pDim0tmpSEovzNnAZfvRUq4ru/GPGsZi9DVjgTG/QX4JFmUNFp/8NY87P4SSrAWwRFFb25d5Wm9TchgvuFKYVwy3Iy/+eReJh8hEwX3FaAlOFfi29uny6thrY+pS1E1k4sGb/r4UrjRJLmceBdhutqUxxODN81MP6mchuFGPr4XDrde3W/BB+6EGp1AXvRgRvDelv+L5+Uubrf9SM2wLNgc77PvUhtOBYvsoQL+tU1mwfe8pU8tLITgRaV6MNB/ukqY/0ly6RxJn2+poA5lCsysD7PhpDP19ZNdPNBjpwtxrz5fmel6sLofWVmBVze6xgPEiNgm9rjogb8jFuFaYe52+LjxMUMxfF6sSw1CcQAbR8H7cm8cAAhvdWEqJsKNB1XCh4uHEguTOMnrEEQ7suGaHCcvyEdyQlcvpUlnBcUdbl6Eb3KgCiw6GXrAc2O9KBIaY9n9H2cdR/noW9tYwjWzrc3b3zcvknvCe3WX3WFijwDeryMhiYHT3CG5FXhe/0SOhPR9UiCFCqQ9Doih2c/GlZ4kUWl7t6FZHttp7emVYdKqgcJlC8F4Yqb00DJIVsoWs0I43FqKhi4Co40JW1vEJk4Us/lwcjkWJ5JV1obnHRtZYBiyK4LA2tCP5naDjRL1qYxRtgkSMU214fuinV7nkoFoME6NHlgbQGKnwSENFFrlcbViI+j5PXRVaHspQ9gSoLU17o/bYiQybYecznOvOO9KVZmGbmI/qkUDNhPqSd7W5cN/Kl2LjPXVzpBYmK1sdQ8HlMCDDypvAiO5qJe/Zc4MYI/GcFi5yxjLGJEoRW4gcwshm18iOXrfWePb84j2hXNdZi7d2KuUSHoOVRPKTdqL4SWdPn7uMiZMd/dThTjWqhMlt1OlzwZiyqEMogSQIEijSNgpZa++dK8b6VpuxgJUPBpxZLDvCODsYOCnmpomKNpFiDmoyqUaNrDOIZVOsbzF7JYxapqbHVVZNqZwz63gJJ+gpIs85Y1OcPcvxWe4l6LVt4QHvJ1PKSy36aKHSCk9236be3dPPcgzd7BMTVehCusz3cNj4FxSILhHl57BnopA+NnYTR4M3By43cExyAwuZyMG0PKzAjKwQvkn4ZopPED6JFOU3Obr3cfZbwIkBD7WPn6T46A/PuBc0qRAPIOP+Xf4XIyMyv3jac+jmVPRQCFVgZA6V92AOlWP+Lx/gIybv75si7+eTIq9mIhCqaqwSKin8X56d5b88G1De10dOPsWH0ceNV17YWCiUFaiVxRionZmRn9meeT0zM5u322m3227MysZKoTLG0qFixqKhgoz8oQLG/KHr+c/zMxnwMzIaM4TmM9QzrGd4z8AiwMDYIMbIyriDccLGkGBtbe8d7P+DvDdwBkRvYOzYoBoMIh0CozawdWxgCI2KjtjIyNgX2drby+Ak673BKDhig4JspPeGFCBDQHajGINTZHGxNhCBQHFccQmIBhNwIBEHAOxMQAkAeNpjE2EQZ2Bg3QYkS1m3sZ5lQAEscUDxagaG/29APAT5TwREAnWJ/pny//W//v8P/u0Bigj9C2MgC3BAqKcM3xgZGLUZLjNsYmQCsoGY4S3DfYZNDAyMIQAKyCHTAAAAeNq1Wnl8VNXZPstdZs3cO3NnyZ7JJBMiS0iGZH4BIUOkBEPIBgQGMEUMi6xCRIRAZSlQRURFKFq1CBJTRERMEZWqgKAoSJH6o5bijlagQVFbJJnD9547M0lQa//4vs9xksmdmXue8y7P+7znBRG0HyHBJO5BFMkoLWQRqEgoMRgFKiOUV5AXUO24uFgNqIH8vg6v6g3Ccz+9seOFaWRhZLW450r5NOFzhAhaSZtpaew+ySGzICNKDRKRKUUlgWMFKoZbHC3I74upj3rhiR/NPZRL/gQ/xD2Rr4jCnwhhfh/8qH4fO/ygAuE3OKZ/Pfpl/YvR7/DPD8QtpI5sgc+rf6QiEuASgI5+3FHodQ4kibjlyhW4PP/qWXwSFyMzcoVMEkIWIx0VNjpQSc/Yx4P9igIFLqcm+TL988fVjRw/oXbUhHWj6sbWVo0P8z2WX70gDBOPwR3cqEdIs0h2JCFPotFZFTbK1FYVpolwN+SBO3ZZDSvEm4lUxe4tQFhxBQqKVMXvy5SEYe2sPcKuXsFCBNNI4U2zZ068ecasenKaLWP348W4Ea/Ac9hSdh/75ssL2ISt58/DLhYiRCvBPiZ0XchhFBAyYGy2GGQZC4JRwh5UUgI+42sDBDUQsBcX5/f1etVgUJLlHByglextKo5Ia9mATzFauWbTCM/ql/ACuHMlREK1+DZKRQNDaSkJWEYu7EpLd8kyMdlNlWG7THAKTqkM80Vgh6jYE/2lxoME9hvgixXiQaSwH9+knDOIgE25UWF5p1eo7iB4ztaGXjfXjN48pmXmfS3T7n739rIN+/aRJadw41PLZg8YW1c57I0JFbkNrbdPfu6lHc8lcC9XguVLAZsfjQ/lZbqtDodMU1IQkq1yTg9vWlYa2N7j9rirwxYPtlKPx5QlWxWTUhU2cZeoKOApsRfn/bL+Jh0xv9DpIv2hmwlrkuzkYAVvZo7q4r7i2/AV6i/07RR5CwTB3bzxuT3sHfZZ297RRxsefrBl75y52x/787AN49e9iZ2fYlmYc/drWZLr6QdOnq/Ccs+iaY1T6/4Zntncd8B79+/lkeQDW8/VvehAQ0OZNpkaCTFTCGDkdIiiJjmw6BCrITwd1CZLVHcrbCDAkYN3cRy1bvQoeJ8KuVmIvWrAW9ivKOiTICTm7mLvRu4ny3DqLpZpoobsfuxbnMdO4LxTdFfHrZcHXXDUVrIZYOEGsHAhIEpGdaGeHqfTTRM1LcGQQA00JVVzGB0WBYE5ExGSnE5PZdgpSZaqsNQV8BAOHB787goIHaCdvwJ8PLVQzLAZhf283JycUmiwiEz5Szt7l33x7caqd+txMjtduLRHU5AmRv6V7BtIm9uOf8cuV2HzdYX/OOO0lJIv2RX2sZwAdhwGqKvFN5AHZaHBIa9kt1gyM1GKHdmz/bb06rDN5qTOxKqwM5EaIETka9B2ZSnAtIMJHQryFridPHAlORAlAwRkQMRoIGRKTs01DM/Bs5eUhcf8/kiD0XrL317/gF0+t+XrFUS5ZfotDfUrl5BZeDdusf1bm7jvme3/ev8cu7gRZ7y6smlG06KaBU/yaA7qmdYK5NEn5AImIhiLRJQNIgXurQxTIBXwdzS3uhkyv28AvOt14k9JdiRPSIycEnZh4UA7ZAjVLVEuHgFmykR90MhQrl1y9qLUY/T4nU5bWprRZszrK9ntXm9urgVZkmvClkTkqwmj7jbRLXGN8wriLuQOFCCNZT0/fJlZPMb8/sJ+WVSLJUqO5NAt5C7if5HydzFefM+T69jnn3/F2lauXzIbC447pzXOm3vXe59U3Txi8qTKBvHIq1tue/YXY1+d13r66MtLDpRXtc547ED7vrqJt9TcML90EjlaM+T6Xxb0mVjyi2qeN6X6Lt9AiSgblYQyUkWHxeLzQRL5c5SM6rCiUJcrqSrskqmhujsbd3e37mxeiRQejYUcPM8WzvqF/RA43Z6tbyO6KaGcPcTWLb9h1ITfvTndYOm/ad6rf8fmz7d8szxyceLMSQ31q5bQoaya1SVcdo4/+HR9xXd/O4/VTezD/b9ePH1xUzX3OInWHqFRrxz+kMMOyYOQx+YcFbYpnWVIh8oz+0fVSP2pysR/31TTVaHoGv6iJjwW1pOunqWbgS+5nYaEMjOSkiBxrbJst9r9OTaEjRQhny91VNjnsJmqwjYhvjwQJWfJ7iEQrWLc3UXRLAAWjKKRJeAC3A0b1mpn3XrDxLqNr8368Mo73zTcOzHATsXx4rPlE++rHl7ff/CQSaeXHN42e3NDWfn117Pt3Sos/CeuFPdBUFrRDSEvsVIDRpJoNgNeWbZRQUiwkoqw1UrNIkXUDtpC58WecUaMQYaAjRY+0Bpe7MWYQHRSITg9cn46200E3ESkCFufbfA+iiewJ8V9V4aQifj9xVlLmcyzCUha+BbY0AaZmAGM2EvWNEFISjObM5WkJJvNa1ASlcQRYYsC1UZRbMiWVBG22ZGnIgzf7h518ZLTBTAQzSiupzL0jIqWHJ8Xx+uNquqvvHvxGziIE5umrGliH16OnMFFrb+a27Ry61tLF7EOcc9z+1e0qKb07Wvf/Ig2Vo4bdWPkEFsxafIeYJgFkCcnwP8ulB/yyA6Hh1qtbg2pqCKsCrJoEivCJke8MOrVMA4PXJ1JnIq3IKhKvgyk9rNnBQrcst9Ps599Dc955HTrB2w/29mMgyfeO9VQ2ywcYd+fZ+4RrGM46JXpn+ExL0ztyOkPvgQbivPBhgawIqglI0KqVRAU0VIRFqlgrQgL9u5BH1dLCMSKNwOkktenBjLE+WwyW8wm4bfxFHwve4VN3LYSvwYV4LdsqbiHrWLb8KmOYbBj7jECq5nRL0JZBtBFVslkwtgiGSvCFgm8JEmYENg3odhUEcb2H3upy0O6igGmjT0F0rGHlkcu4ItMJRosy15lbDWKrkoZrGpE/UJJBkrNwOYYm/ii3dazx9nc0z1Qr1kEf8mO06GR8/grpvAFVkeiXhRzwItJqCKUk+TxkASrlRBHisNgSE5QzAoEG4QdmNkseFyiC9YSwamBTrnTs8uz9rjU4UTuVSXdt3q5kyGjiU53QdVLPiVD1n6/nP2RbcUb8NSPT0zd/MyRSwdfurmBnaeFEVOfbLwSz8ST8L3jLlezS5+1tWs4P2oHcYpu/WAoxYgxmN8gCKJoMdCKcIUBGwyiSaJY7EzYa8wdN0X8IU5hb0f+xN7CReQGXEgWRO4GvX+QDOQWLwWaOK2vVBByGxAymaiIMaUWq1EQJGqiurnhliWBuAbuvkhhUM2BrkBW3eR0ZOru3eTh3bt31dLdtbt21XZU1sZ8KpTACiJKDyUIMjCPhIFrwNCxmIkhh3Ksw90LMGvEPe3lV2Pflk7CtzXUP5SiIaPZaKBiAjjOJUpOOzESySzTBCRxkLopOEDI/Ch3uYujwYd9die/OdYrPtC/wwe9D9tsdLDzuBmPk0CENLMPqcXIVgtNbMv8yFhAsEWov1JOWvOXYq19dcwrR3QWKwolmpARS1YrZCEVQd4oZionGCiW4y4pjqIojsthu943dAEhheCYI+yOyK91EKtJk2zDbqGWnV4SqYbFX8Spd5DWaN4L2/W8d/CsEIxGJ0pIsNk0K+LMbVMUQ0VYobb/mBWdPCiCENdVbYaA26asu2/BXWvJPvY++2olxMZJaImcVJo7c9a0ty5ciVwW95zlFWQBsPkX0KPZoPaVhjIlKgrQQxoEkxOhZMVkSqIyUCEAEWQHEJEMCXO4S//EYeiOiHVvMtSPWLYALUGiZKgKiFfxixeewxNZI/vWzXaxTfhWXAOPye3vvfQibmTrXtxHzjDGttawBXgYXoVnwWMZMNlD313G/8Rt36MYQw7TLeVGlSG/w+0WTIKimFzORIhrs9njMFqQcQRkuNliAaNZqMusu6tL0XRiVjyvF6hdSrFbLdHtx+sMckMhbGtYf++6jfVgwO34Opx233Jc3sBa2Fbae9Kt08ZGFkaOi3veP7PsSDFz3E/yeUTXQy1xAwvlALNmJicleZFX1CwQ4D1yNS+yeC1pRndaRdgtUGA96ujGq7FYionsTmhcPna1V/6cPtAsQpFx8SoT1dgut8sluNmn7FzrQ8dGT5nV96Z1q1ZVY/kf847PbZj/cPnYev/I3x3bhDce/mwszigtqhzR84ZBQ0puf2TqgQ+K8r/u668tzR1YXD7pEMefC/G4EKwsg/KyAz9TjA3QrguQ0UKcm1G8Xe5OReQCe4s1CtXwbMWEMbjXTmDkeriXHWWHVBVjzWwwOOxGyHCIpdjWr6mlqiYJEDyQO2pUUapi/QOs7WX2OXsTF/7msU1AbR2VW75djr3tdGfHsj88/vvtdAmsxJVQQOc56PMpMRpFKCxWCGYLAkPHlE9X2kR5A3v1B9ivKEiv4GJmYzuZgouxw50vmUP8uAaWe2TEsR4TPo+uIe+DNVJ5D2oy2jSHiJHHI9qoJSUlNTXdYjanpThEM/XYbNikMxbn1UC3daOM1dX6Uz/JAXbhosvBG4GgA37HXkjD2O8PmwsFqa/1ENvM1uD8l/NdUk/Hezj7vYTrzKZe9pdwPkW5GPcquhiIQDXv+OTMluKLpTTQcSz4SU3ll8NoGorZpk63zZBQhlkkBoNslCWjSTLxwkMFi9lARFEwQsUR4vSmRmHrPBsPTP2iznI4/r9Yxx5nO+DRis+y/rgOD8CFuJIVktzIKXKJvB65RBIiPSF36yArBgjzQR9movKQ324xWEhmpseTlWow+CyJw8MWi6hptqFhTSHpYvrQsOhCzliseX7Me9CR6C2oNyfeiRQFg/zMISa2VczFtsYjiE4ZYBixdcUTL37ffmDnqj9O3n/+46/YiTtWLn9o+l2bbh6+d/vuPxil/O0170x+/c2Im0iCMHbcskWTwW4Trl6gZ6ALcUJMOR3QDrhBTrhEc1lYVJCtLAxy8VpBxhGJGXGdAMmpKoAAlKFEpkT+hVOw8cAj44YtHtTWNnbj8PLfamQgTsW9Ky6kZkPc7c0rYO15WWArWFeYK2mQNekoFPIaXQo1mxMSvKmUZticFqQakSQllYUlBTm6o+AU4ikp6c7KgCeTqIodNGnAz7PKBwbLAUyd/Tkhhz4+e+TkHJMbF5wbYJ02ff4scc6SKXPnabgA27ADB55cMglP+f7CA9u++c1Wb+ujz2zbtg3FUE4C60goGfLBR+2CkKiqqXaTKcXjtFN7eZjy2oHKw1ZFdg4Ny64ftpfdCkjUdjhTkr0gnfXqEShATqdXp72gEyw45+bZBryDzCtil9ifceLlf2JDJE+8f/nk1knVe+gjTXPnNnXUAkerOBEH2KW2h5Y/eF2fCz1yYpxG50vp4MnrQ2kaIbJIqcsNxd0tYg0DNs1mVsrCZkT1mOOsdK0WjHV1nOd8hWC8okBUCUJD56Umdpkdb2nZd/zxpsoJlYP7YwNd2LGaLlxfW/vqrryPUkdcPxS6HIlpwiywVy4qQiG0NDTEnJo6cKDQV1VJrpwh+LAglCZdd53bHfT5BidZkRVbJWs/uf/wsDFDoLLs75dLysO5uX5/yfCwX9F6l4e15O59KLzKA6no1o/rQKHHzr26+ih3cSf5wV6cst6F5uTwPNFbUsEbTSR/109eZrDWebKXKTlif/gyhVnP9m3/MNg7r+WVvfvZi+ydc//+1aK8oeVDx05tO5O3zM5yFs568qXZjY+Pmjtn5Oi66uYWof53vYff1HqEilm9Sh9/+PW/bl0/+Tep2vhAaHSuv2XeC2+qQrtQMmxcZUnfKjpi/PTp498C322GetQC2eBEhaEkICy3zWgxGIxGl02w24WysF0xQYPu5Lx1jSqxF3cqZX4WqcsyVZNjB1VCCzveunQeO47zZVmZ8sGho2TtpZ0HI5ckjR3Mvnvck385DDG+HoLnQ1jbgCwoK6SCNgOhYTXbTE4i3xiG/ls3f0nXKYSjX6BA7+15qKxvbh45shkP4ouId23YUFbV7hbqUXRP+ATclyLHC1CnBIIwD7zYwTovqPgE/xZ8JPppuRQix4dGhPyaw6H3TCkpycnZVqPRZMpyWK1qhqiKZWG3qphtKdjk1NVySfz4MxrI9i4ajyoLbhl/zDQBd6CIB7X+08WvRN8S7mbHa8bMn86Of5mr9t4+uz2c3PvZ2a8cZO/UjLltDlm7cOGOQ5FLQv26EWOerKw7eCqSw69t3oningPcGu+qwXMuHa7TKqocK4caRdrdb9299gNsUafV1XOvAZjA8/MOvsUXe/qwDqBm5Mk34ry0ST87SuR9tGSxJCOHI8llLAu7FBstC9tcP9FHd8Y4KFV+0OUnhZzGXXa8flbTohkzmxbNpCL7iF194l+/xmmYwi+S37z9D081N297il1kR9diwy5sx33vZVc4is2Q7a2AwgEcfkMo0wNFHnotOVWRlQxgDGS1amVAjAabnIySu0i8JK4ErzltD3Aaz/G54sYIFNhVjUgU6FLvRMFUVDp0m6Kw45d7Jsx49/BHtx44M3camXH7scnauntdbIBU/kAze4d99Ty7fA9dv2Yz8Diu5Tyue4kuAKQK12jErvtI5SFuFUW4WAIyORaZMT1a4KbXeIYqg3Ld2YUPbmXHv+ht6/ec0Ghkn5g2ro68IdTvq29EsUq6A9bgp5DpUiLIYZSTrml+ZNHSLemmVHfq0LBboaahYer6kSDuqvnRmQOU+5xCXhc61XCUjQEUP01NI3THxbZFO4aPfq+mudfMccsWBr/4y1uvThj1YMXqMetXLOqPK3a0ejM6ehRNzOpd7C+asGDMhq1j/57V58bc6wcUTriT480DvEGxAjhnYCjNYrDZHA6TgagG1eU22W32oWGrxWYTURlXKdFysf+aGUlcDGQXQOni8oRXjWDAyU8voOQuqL5tXvMLTz3YMvYgiM43bvzQ92ngxRdJ8rIpF9rORs4OHsQxPAJxDB0qZE9ByENUVdNcoJ6ddqONiAliQlmXQtJHS93t1E0XdQlpr0r35ir5rY2H3sT5PItw/rrK0ScPk/cjjTyJSEL7lphaFNbCumbUK6SZkSgSHhFWgrHFiGHTsGZBdyltj/fgXMEGuHDFeDurwyV/zTJKYo9TuITVCfWRFQtnTlxJlkTXAFqTDsEaqaAFs0TBBHmZitxuaqJycnJKSjqItzQ3P6qw2ZIlGxJ1ltBFQrH6n9U05bPSOAyupNMoj0+OSAjW3S4fZXvZAdx3WXqGJKQr9+DqFYKqWLFk7GNahXuyV/Bq3NaxRqhn6spzFdtGE0/kH666m29KGdbeC18E4BiZwDYbddtUhLIkkR8MUyIQLIhYNBtk2QpdqAV0NOzRYHYK2Hatmu6M425ErOseAM3NBjvw4pXQHI97/zQexx7CS9i28xdYMxlAfOxR3BA5EzmE72LLuJeAX7iXXIAk26xpCnSAAuZ10aPwIgmX7ILLqditduCZZH6oCG6LqumuktDlwVizqXY5kcdP9Lg/GMSVJ5NNkjnjOC5jOYO/fqKqIji4ZmGmHfy6pva2qePJ/HbHszvVS9ZbGoLo6lW9h7wMesuPbuRNE6qgiSh+/Vy361Vd1w0Jnddz0I38Ov+elNf5PvqJ96v4+2CN3sBhJN79CeAlI0Sr1WgwgKgy/eyUN4HoU17Cp7xS76yXN8bGvIae3k18zkvQFMjDhcLq+BQb6kkists9TmNV2Om30aqwLfG/1hNfZkzR4k2Tb583eUrjvMnkY/ZVxxX2DXZc+Te2kQFPP/vs0zu2P/00dLpvg/JOxS5cxI7yiT3sLajXs5/Ym/KzE2x9hO2lQXacitaRnoMb8SVsIKY1m2xD1NgUu5Sf3sHuktDgUIasJWgQPCmJGCdrfI6tmirDqp/A34k/Ocfu7HtieqL7JLsoPvXgc+ySDopve2xcr+pRozaPfeLu86tPXVr0/D4CAUVmjaruGwiNGHZ4wbhdm+98vumu6ASbtQilgMuP6kK93frwOtMhyz0smZk5naPrxR4SHV7zgXaWX59fZ//8OCGqL/4vh9e0588Nrwlyw04Wgv9MwHo/mF27NFF0ShoWNT671jRqkxWa/d9n19k/ml1LMhUW7mKvR+4hG/jw2mcQDIl1qV8ms7W48Si9t+O3pwtOZ/Zdlc1OcOs2AKZCYR50btWhHnx6rSVQmupITDRoWgooTH123Tm6VvTRdfYP2jcUr80xm/5v59Zk0n+YW0P+x+bWREKJer4H2T6hWrgNes9eIac+ERZFA+/qogNhBWWhHzcDoM5/MA+Gu8QmwrE1ysUjhPez+uyUbRfKhZX6TBD62+6zU0uGcs341K+PT7N/or/9fxqhEuFnR6hRxpTu68a0UcYEdQx1Y67OJvBOyO8TXC6LMS3NbqE9crJtPo832SuXhb1KMoibZJdNGxq225L5kITvrNspA+zMXdw5/cmOnyiA2BD1jOKbLCyETfo6zx+CXjLnzqnSnKZTM0gj+4Kd++6Zt788L4oz3j1y5uyRd+4wJGJyes3m7OcfYztbms98/X3pt3XMvnYbLsJm/RxiXfSMHrfp/95J3YOg7FI+ZeBoiqPzhb24iB/b/Q9e6Iv8eNpjYGBQgUMPOExAgqUM04DwBiMrYzDjbiYWpnimXUxPmMOZNzO/hkEWdyDsZnnNqsuawjqf9RybMlsEWycYrmB7x64JhBns+zgEOQo5pnOc4fjHGcU5BwN+4/zGZcTVynWbW5Z7J/d3HmUwtOKZxnORV4Q3Ewhn837mM+Ur5FvM95/fhX/yKByFo3DIwPn8q6kMd/OfHoWjkArwp4ClQIbAFkFJwWTB3YKHBd8KfhUKEUqAwgNweJU4CACQAJENeNotkzFu20AQRdewjQBTWVcIaBJS48IEVhy1gsTIDUVCskTyEqldu/QFfAhdwgdIGSAnSOE6ZZi/Dyn0MBj++X85K4YQrkK4+S3+uA7hy9WvcBuy6bsYw1ysoMP1dBE306u4hTXcTR9iA/ewpd9RH+ARnkTD3/A3/A1/w9/wN/wNf8Pf8Df8DX/D3/A3/A3/uxDlMwv59C4uYAmjcmdhOf0UKznMgotZuFU/CwZzPc00lVjCSL+SZyb9JdyHGcz09F5PP8Rq+hQdrtTP8cnxyfEpmCqYKpgqmCqYKpiaS/MqftVvjvJBZxtFgzmdBSxhhEs5PMgt1S4+htnfP2Kmt37EuSS9xLMkvSS9JL1EE8OdNJEzRM4QualIbiQ3khu5u6j7GsUNmi2s4Q42So+6r8SWTkd9gEdSTtRnPHs4wFFc6iSJmU5YqX4X06kqdS5iTn8BS7iWvtJ5ErewhjueNnAPW/od9QEe4Ul0spwsJ8vJcrKcLCfLyXKynCwny8lyspwsJ8vJcrKcrBW7XbHbFbtd68Y/RRM3+mLmook1/Zp+zcZqNlazsZqNfZP+RTTxCf0T+oa6od5T76lb6vZ/nTxbPFs8Wzw7NB2aDk2HpkPToTmkL140uKazgVtYw7SZA9t45r2eea8zs2dmz/xLz2y+p9/T7+n39AecB5wHnAc8R/Qj+hH9mPTXb2knonbyD5BRltMAAAB42nWSP28TMRjG37uktFX/DAgJVHWwxIJQc7lkATogJW2oKkWtRFEnFvfOvbhN7k62oyj9CoiVGSSWLnwAJGZGBsTEh+Ar8NjnpC0tOdn38+vnffz6zRHRRvCSAqp+LzAqDmgZq4pDqtNHzzV6TO8812mdPnheoFX64vkerdFXz4v0eu6zRA/ou+cV2qTfnlcpmvMaRcGy53V6GjzDiUF9GSsVcM8B3Q9+eg5pKfzkuUavwonnOm2G7z0v0KPwm+d7tBH+8rxIn+c+S/Qk/ON5hZ7XHnpepbdzXgNrz+v0pvZjV2bSyAuRspQbzpKinCqZDQy7ZO24FTcwtbbYXlFkQ8F2ClUWihtZ5NFhKXJ2xHPNpGacGcVTMeLqnBWnMznPUzbiU3YimBKZ1EYonCNzlghlON5nYyV1KhNrqKOOTkSeCsUa7Mq8WwxT1h1LzK04PhZKQ8taUSu2GitpWMk891qJA2PK7WZzMplE3G8n2I2SYtQ001KkQsssh2M0MKNhX0KiUd/Y+ZiBYJ2SJ3j5nS02O70dxde9nSoqVNYcVkrd7O/v9A6Oeg0oaZckZRgG44IEpcQwONYclFBBJU1JOdUAUUaXGG2KqYXR8NSiLUT3oC6gG8KH0Q5YIdvO3PkXlONDPERMgBgdIZ6TBkk32xONU6dQjPBWdI5YQae33G2mrdWqpnifuKjCnDk3A1L+PtKdlriIvVe1PqOxu5eGRmJ3VqFGjR3MiasydVkMN2V3Vt5FztCd0oWf9Gx7E9Oxy9Xe10YjtzPzmbk05i63z727i/afMIhuUxPPxD0R9m9mJz43cjSC0qBXpeuKcHVl0FY1Rs5zhCr6rhvCVVb1b3ytHgOd7XQHPhy6anUzx34L/969jRPi/9Z95RW5mjPsDm94akT6tI9+9OgAneu5bw+efwFTLA7bAAAAeNpjYGYAg/9pDGkMWAAAKe0BzwAAAQACAAgACv//AA8AAQAAAAwAAAAWAAAAAgABAAADqQABAAQAAAABAAAAAHjaY2BkYGDgYjBhMGNgzEksyWPgYBBgYPL191FgEAvy91VgkGFg+P8fqAaFZGAAAPWACoJ42o2TS2hTURCG/zmTtPWqfcZYY5RYtBSRolG7cCEiWE1JjXRRimAgCBbhNi0kpeCyre9HW1973enKlStXLkQ3rlyIGxUVRESKdOHK9r+Tg2gqIsP9/nPvmTmPmbkQAAHK8hESlqplNKEVbrCQz6BnqDCYwWFgeRlroJxZS99mtCGBjUjZ9wAxNHB2HQQtaMcGdGKzn4mjkVwPxxU7kMQmpLElPDtawiPjY+OTsDw5hqfG58aX4fjpEK+Mb8ajL++Mn42LExF/GH9GlFilFFYlMLYbU5XK7j3SZdxpzJJZOWA8ZOwn90reOGQcqUarFY1njGXeV3i7ejauYtMvOpr+RYWZ+pPORv+v0VNPqaNj1htWacDsb0U3etGHg+jHcQyj6KNOeD3n9aHXZ16/eV2qqbR6TXrN1m4kx6zOcV3Qm3pLb+sd23uABrylCd7THD7QFJ9oMb71spd24QbmMI8FfMFX7reI71iSkzIqU3JP7rsX7rUe0aP0Fr2rD+xWKQQ6o7N6Xi/oRb2kl/WKXtVrkQ97Lf2bT52Hzlo9Omhgt6a55rROs66O1ePY8pioRdMnQZ8ku72T3ZtiZ6ftFDPcCbUIeojF+QiO/hXRjJjO6bxkZFvUGbJddjB5ORmwk/dZD8X5NyUY14UeV+RZcyi4U6Z5vU6/nNtPFtw+Mm/nza0AakKEuQAAeNrVmHlUE8n2x9NJCPuiISCrDYOgQKCaEAkKIoIPkM1hHxQkxBDCFl4SVkFJGIOAjiDgKCoGQQZxH4GfMAKKKIij6LigMqIoDj5wVFDA3ddJAHGZ+XneOe+Pl5ymqVvpqlt17/fTtxuDwUDSr+SMIYWjZ02M9EMKAkKSH0HRXOQuGleF5LFiIckFNTlhIQhRBooEOQs1HFZXDgPoBCULAoSHhHZYCC/2B98Cy2kW/T2GWfoYB+nXFxOJ4WE4mDgME8NHj0WSLzCaNhheczY7qKjszPmjgjPuvw9aDq+oenoYFgtnhAEhLh0IsZFiHBbCYjVoc7pfvaAfLnteMGBadz30GlCdchWSQ53yl/qIC8QTiNhAf0QbkCQNJaJaEJPL9mezEixhjwSGFWIB5kk6cETjyQ44gB3PhP359PhEdgIL9mdyk9kMJg92cQaG2qrADsxHqED6CdVWRWzQpq0NhWpPtQ8FK79yUltgI5vU4v+bVNLH5MJk2M0GCHZPXyQkh8EJNmGAIBcrEGDa6kb8SCc2iCLmaS1bYe1ZGJtT+IwaEEIdvDw/PNLb71vbf7auiTLI7bht3hajNGZ3cxu/cGzLoSN1yVuH9y1jLHWzilXe4uNpsfFxyLL8q/L9upYvhDUhNy8seUY+mdS7aX/7DwalcV4KJYa9PU9YfdxWj9ayCIe+e81aFYxUtuaag2QsDk2iCkEbEJwCtgQFNPpycvIQhJ8LTIHJZBtAolnRfH7iAmtrDoOXaJWMLp6HLtCKwYkHKuiOGBAh6D0eCzCAImnNxlsCczBXbCo2ERlPXMjgxn10nTWfxyMz6FaoHWhJLpojGUIFKE1OilMAahK7usSOx2EJJ4GhpD0Dj4ankghmIOrotkqjQQjwd0bINp+kEk4IQZjlZzw7TLLu9KuatPbqHi3HllcJySrZJIGdklDN8kioNr3uhty7DT3DhYXHgnQXVw1taabZH0maz1+wzbffrnF7bmfJEoMjDe3iTcF3X11bjV9C9YEuU/Zod3jXmLWP9Im8sDTv7NSzb/zvDt0l5Nyu3FoWrrLt3t7mFuH60xF9dw7OvdG+13P1rXa9FU0H7BWu0YzLKfnWeaVDJ+SNnFydFeXrmPomJ9yvuGYNlXedw9ZqdgW0a1VkrXyZtiiMm7lBu8zSZU+n/8VMxzHzBcd9izF745Wyw16G+z+fdSxYPfH069GDJWI17d42rayIc+oWCSL88NDzVLPLcmce264Ib/CwGaGg6mtDD/KE+txadErubPL7h8t4T7y7KlL5qfoE+dOUEOqMkABR0lAgqgQzeXwmNwF2oScyEU0wU2KWJyq7JnEj6QnJ7Lg45mQ8lNB4RNNT+EzEAOhJDMpETZkBdmFy+ewoNoPOZ3MSkNnAQBY/rYluiZZ4k1KakC0FVartB9lKmpRJ2f5XWCGEjD+VqxBSx6B2Jawko/Z1/lz56wX4sFJm7oGcpKe1PsN3Tqm3sOhNFav1b/3yspOy/3uQG7J2Y0/s7fll6i2XH6WOpFSt5Ti0FB1WbYx+Hlfc2eRH3u/uOFp/LWyVHnb3K+tYw8rxitIq3Q5s3zovv/tqEY8W669tUO11aq+9k9O0Kj0GscJtFxCr3eCLCE81mHwh1ZZSMnP7zIbeaOuaP+635m00P51vlBPVlB0SzElqcagxzQnr1CA57P5+MOCUUkLbuzPLbjfIz/jROKNnkdllw9RHu5Fzw38Y6/S0HXNzKdVdJTYs6A8ffZwxnLk/Eto86q3ce8k4qLrkwqENyYceN6o+6/e+KX4dLT6kufBYzqlfJojRAwQ3/kNizJwihgIgoCcshAHOMm4sADQwX2wrthGBv+KGLFemp4qLs5QiRClF/g4hEAH1UIoQNDMrdYD2ZH7jiCooQtBEo5ERMpXyKUhQTi+LfTkY0uqqj+SmbbfY2iI8AF3X97pwJC8k4Y7CvIrwjs4i4gDeT/WJm5k1hnak/1yRT+lV40jSuJOdkW8ikjWcT8s59vDhj5h3XYFbfUx+22fmk37o/+jOz8wvDpy7GX77F4v1i+p21d3sC37fXHtm7WiXStnTH99ZXFnop6dHMxt3WgaE+DfowZzQMdPPtO9nq1l936nPW3/AeGDlpzpe9ZXKsANUmUKtXOLoPB5MgZcnRcaxGfByLjuezk37WLGwcxI/msNl89Ok0rQHVBvkgzQlTTApTUH9V3owAQFlotYHbXKTeHzYh8lP4XBjkYXAXvYDmwAmN54Hc6LgJB4TpvNhSYbw0BRJSUn5OEW4iXR4LmMesEe9s5LF12xq9MmFunBWM6W3aQkAbACwJ9t8jfybWQa1ETUaHpwg7Yyoc+Ei1WvDB376Z/YP+bkvNuBzSYRG8vdGJf2Xdy73ev2bcdOtkZ+pCw03n1Z8/YZoFdqSm+G4cI7h2LOQNTufQ3VnlY5nXWw249NZZt4xDx4J6CFpFXe1NWaSzI70eduus3CDXRt6o0yi8i74Ns4+Q+sIKOjjjulEJcU0eER30dJUa0B1j2WEe1l3jSa0L7ubVgjsiVtxCzIWB9QfvGutl/179Qy/Rdhj3RZvjep/WlmhrryvSmO5mq2V908Xz4XPubrxxLOEjHknoLA3SE7otY3rWSEbdMQt1KeDFhVGAwVj2Q+q/4xIDV8Tkf02WDnMWZUREHHdxeiJTP5CqAfdke4vSjlRYoPxbMACTIJyhMgdEr1YCslr40AQmDspTSykpf+X8WMk8oD51C+xwFBX/+9i/ZnI46ewpIKng1XlYeIV4DsQDAK1FNGsZjGtWewotHqdDeQn6le85uYHV3RFBzb9EHu6KyvmqvssyzU6VmCO1jcTFIrjsDgfz5vMk9okIxnIwKMFNKfAg536D/cfQhKRAREtowBaRomNRfBfATGRQadIAThPxjZjAFcaAn1EF8yS5f4MacpTXKYAR5W5rIbXwmv+eCm22jSxo9ypeLYCuY26o7LccOQL/MvHnbxdfMN5D519hFSd2g7OFjisXTJuUt+fzdPGr8Nr7Cy/90pgPXSy03WAe3d5faAGnJ2wdUt/6bcxtXbI73vJQxsx7Qa+A942jetf+DS/YgUyn8Y0p3eupulqaKQuTUaeidJx6hGtx8J2jeVHJQv1vuvLftDksZcW9KDXOUUtRB0I5YhoHfN6gn9R95+y0jpJWvHL/TkbdHSzP6tj/lfxg3IVvcrOxn76kwoN0Ka4eunjhUmSTlqgqXqj49IZ0ahzfD5vshaTJxKCOZFJ3AQEzQjpDmiSvDkJHH5aIhP2QLUgmV26EYuAg2ydVFc2i82nx8EerlPOkmFvNoPL4XGi+LA/+ieFzmXCQfQ49mrZfSHZBpklreLxyprqAZKxfROZXGkfb3Jm3F/M/LePR8Wu4hJ2RqDqpR6tTTbUPC/K/nC43KvbPIfWvW3v4qc6HsrGhv6+rS5Vnfn7gp4kuBOq5Uj2hoyFJjMLGrZ1dSpQM7n33YLfpp3PWzawOJFMZaw7lNXVdvjG6/Fzb3JvdFeKexRH9oyseXIh6dQ4c/lq411NmScOHvf8NWSpmvfl77y8J2mXjdJunXTfDYjS55yPkCOfBVxlcnUEaL6I7cRUEWVSrjwGhSyLL/kz6br4u0x2ShXsKkOndJSP0Wn+leiU4PALhRAOJE2jkATNX0chp6lfYb+4Ijqb/jcrYnLBbIkv3+DR7Mj6MmpmEBRl61yCOobuJV4DTaQPbyH0ZDcWDLrTX3q88/nDOOcOy5mkfe+3x2vVLrZuv85oelpX9CCGG9k3+psD7XG1o8KqRjeBcNUKT4/nBvAr9SLFSwY6Qa7aezY8e71p16FxVWqvg8oB1+KIpeY73u3geC08astK1BC9D7VfGXo/TrifmsH0fLstvo5U7LFzQ6JGs+PRyJLantqrtx7uci5Y+y6zoXLLUMKIcd7ZlPneeaHK/nLIFYu5h/36NqXH1qW4NqkcfB42x/L+hTywyBO3M62zyueQcuuvJvLKp4qFYxrDjQX1O0pvrHQgDg9iCbPMvB1yOZS8K6Lef4VQkhyHitj3XDk+mLiua+tvBVWVVjmd9zKKLhiJaOx7SAizNyLa/IkIcSwUiwwsBAHB+f9Z7H0B6B9eLYkTgca0jFBBJPrTmcoFRRyiMv1FFkqbDy1lRA1M7yWBbz5ciEfQ+99LO/ujC4j+6ZR29Vh3e5ViIH/R6xMe4QVZmbbDCSucN6eCldhIG+qKy8mKSlWeF90VeqjpsUVD/zKdcySSQioraa0NzLQu+7UQ5yPoyE9+nxtj+MfehvxduytesHP2KIgG7bqOBqlsnLt2MGdM5NofkNRVas2q8X0Lq4w+Mjo0vO93/VrfBTdOjC0KtGxeAL03jXP1rd+8PWUuTCqX4EcIrfngPAERQnGoKVoSetZ/5VH4Cy/rpkUlDC0vpsVA+cMbRwgNwVSPHKKO3sMQQAVUZD5aedBCPwvBcOXuor4C5Su3nNfEna/+s/BOwbOIz0NQUEjM1410fIh13VxyYPtF7Rr2jrNOjo0zr1VeD1Wp7N1lqGAWXCDsxi/pXP99U35pfBHHfJQXzksf7CY7PygZ6O4w/Qc+Va/u2hXh8djRoOdur6syx65n1I/MLFGIOO5cs4os97TmZcRS23HoW7UgjY62U3fXnYRt5E89kGP5s5J+2o3B/BsXu/99AA=="},{"bold":false,"italic":false,"fileData":"data:application/font-woff;base64,d09GRgABAAAAADfYABMAAAAAaawAAAAAAAAAAAAAAAAAAAAAAAAAAAAAAABEU0lHAAAqLAAADaoAABV0nhJEHUdERUYAACfQAAAAHgAAAB4AJgOvR1BPUwAAJ/AAAAA0AAAAOAs3DzdHU1VCAAAoJAAAAgYAAAPGDis9t09TLzIAAAIkAAAAXwAAAGChPpnQY21hcAAAA8QAAAB6AAAAqAFxDJxjdnQgAAAJ5AAAAFkAAACiD00YpGZwZ20AAARAAAAEqQAAB7R+YbYRZ2FzcAAAJ8AAAAAQAAAAEAAVACNnbHlmAAAKQAAAF94AACOwtf8ED2hlYWQAAAGoAAAANgAAADb3duKmaGhlYQAAAeAAAAAhAAAAJA3MCWhobXR4AAAChAAAAUAAAA6EZ6QhL2tlcm4AACLkAAACEgAABOAhHiJHbG9jYQAAIiAAAADEAAAHViELGQJtYXhwAAACBAAAACAAAAAgBS8IYm5hbWUAACT4AAACsgAABVhyuzWucG9zdAAAJ6wAAAATAAAAIP9pAGZwcmVwAAAI7AAAAPgAAAEJQ7eWpAABAAAAARmabd9nxV8PPPUACQgAAAAAAMk1MYsAAAAAyehMTPua/dUJoghiAAAACQACAAAAAAAAeNpjYGRg4Oj9u4KBgXPN71n/qjkXMQBFkAHzDACncAdGAAAAAAEAAAOqAEIAAwA6AAQAAgAQAC8AXAAAAQ4HtAADAAF42mNgZtnGOIGBlYGDdRarMQMDozyEZr7IkMb4kYOJiZuNjZmVhYmJ5QED03sHBoVoBgYGDSBmMHQMdmYACvxmYZP/J8LQwtHLFKHAwDgfJMfiwboNSCkwMAMA3CMPPAB42u2XP0vDUBTFjy83fwYHkYBDKdKpiBQRdSjFzU8gnTNIkVIoUkLHjBmcHLo4OYiT05scpIuIwxtESvEzFDcRP4AnTwUNgg4OHd4PDnn35d6bGwJ5HLnHDYjEgIph8XaQo8TCHXKVYJ/a/bqvRmirGk7VM2IZ4ZAaUx0qodapnBp+xF2qV+SX+3tHqBRXf4nagPEXkdm5UhipMZ4i82cw6hLtzxqpw4RNmCCCsfGE6xYyeWFNBz3pY5l113ILhF1U5AwRfoHPS+w8D0hlRmVI1RWqcoC6PEGrAOc2b8uudTiALvbl0eZrW7sH7U34nlOs8t6FKCBoYkU22SOCgsPhcDgcjn9FxjyrqXmeMRyiWsh9LYfDMQ94DWzLMb3OKxr0gmvWr53Qs/zg3/z+938Xfc+g3E+13j3ZX3gDXANLE3jaY2BgYGRgBmIGBh4GFoY5QFqOQQAowsegwKDEoMlgxWDP4MzgyeDHEMGQyJDJUMBQ+Zvl/3+gOpC8OoMuUN6RwZXBhyEAKJ/MkM1Q9Jvh////jxGQgQGVB7YNAYRQeHxArAG0V4tBm3kacy+TCZMpUyxTHAAeFSf8AAB42nVVz1PbRhTeFQYMGCJTyjDVIatu7MJgl3SStkApbG3J2HXTYgwzK+hBIiZjeuKUQ6ad8a2MSP+XJ3IxOeXaQ/+HHNpbOSbX9L2VTSAz1Qhr3/d+7vfeLmr78CDQ+3vt3dbOTz8++qH5faO+XfO9auU7tbX57cY362urX3/15Rf3Vz4vlxY/KxbuyU/duwtzefvOzPTU5ER2fGw0M2JxVhLAQx9GCiJfi6Qvo3q5JPyFrlcu+bIWgogE4CdTlPW6gWQEIhRQxE90Aw5BoeWTDyxVaqmuLbktNtgGpZAC/vKk6PODlsb1H54MBFyZ9SOzzhSNMI2C66KHqYqqFT7UnnZjP8QaeTI1WZXV48lyiSWTU7icwhUsytOEL25ys7AW/fXEYtlpSos79aMO7LS07zmuG5RLDZiRnlGxqgkJY1UYNyHFCZXOzkVSehU/79vsKFzOdWQn+lnDSIS+8Ygfx79DfhmWpAdLz/5ewJ0fQ0l6PixT1ObudZ7m+5QcRgu2FPEbhtuRV//eRqIBMlaw3zBaglUFvqtdepwach3HNSlqcRhH/Xe9IylsGSe5XHzqI91sR2OI/ruX5w7Ungdgh12+Hgy2XtttwketQw1WoSa6ESL4bkl31XHz1zY7/6dmSAuSgwy7LtFw3lfsCAXotXQqC3bkXDC1shyAFZLm1VDz8T5pekPNtXsosbfNto4hU2h0pI+Mn0fQO8Lp+oUaI22Yeeu4Mp7Ni7WVwNgKrKrROREwWkSS0OumA84NucS2EWbepp8rBxMU87NiTWIYiuNLPxy8T7sLGEAg0fXldBD2NCgPFyoadMxP7q+gRxRiw04800xYkacwJyvX3aWy/JO2Ni4DN5irAgsfD7xgxTfnSvhx6KUlUCzZ0pfswbvXyUPhvHjAHrLAI+P5Kk5Z0Y915wncDZ0OnrsnQjsuqAA7HEh9HNDYIUNLrx0zHIGZlT3dbMtm60CvDgpJFRQuU/A/CCO1k4bBAYRsISu05YwEaGgjIGq4kJUN/IXxQhb/bCTcoDS4lQ2hucOG1lgGLAn/2BvYkXwr6CiNU7U+jDZGIsap1h03cNOnXLJQLQaJ0SNLpNaHKrymUJHF+azWDURcLtDQCy2PZSC7AtSOpr0RPYblARmG80Gv9m5JN8hCmpiL6qFAZEJt2blJLmwb+Vqsf6BuDNUizspmO6bgchCQYeUNYDTCajXvmLuADrTEu1fYeKTNgY4Tpegwd9cpiGx0YtnWG8Ya75PfnGeUa5Y1eXOvUi7h1VZJJD9rJYqftQ/0pc2YONvTFxa3qmElSO6hTl8KxpRBLUIJJEGQQJF2Ucgae+dSMdYz2owBjPy4z5nBskOMs8d9K8XsNFHRJFLMQk0m1aihdQaxbIr1DGaehBFlanJUZdWEylnTlpNwgi4QeckZm+DsRY5PcydBr10D93kvmVBOatFDC5VWeLb/PvX+gX6RY+hmfjFRhR4cl4UuNhv/rfiiQ4Pya9CNw4AOG5vH1uDLgctNbJPcxELGcjApjyswJSuEbxG+leJjhI/jiPJ5ju497P0OcJqAQ+3ikRSf/OnE9hV1KsBLJbb/Kf8HKfchKQAAAHjaTYu7TsNAEEV3vE6iVGOIsIjAHvNwmu1Y+kQpTMKCeJiR4kRKRU9hU0ODlCaIlq/wustf8CEUfIJxqDjF1T26uqPP7tEk4ghCpolkCgHDYViG8toM6MpoMklMg3OPY33K/V5NHbemtqzpcqpp2mw9vcstkOzq5i0B5VCWUl4kffpO4EQf86E+YF/v8Q4gexoZ8QYdwi90EGt02g4IBi34SbyIUvwI1xPw6kMLNvBRPaRKmU2nvje2e7uwsLJxus3R3dy2V1bwfDGrAN6zt/VajANjz9KZjYLM2MemeEHli3GW50ot8+JZbSlUXqj//On+8hdxO0EGeNpjE2EQZ/Bj3QYkS1m3sZ5lQAEsHgwiDBMZGP6/AfEQ5D8REAnUJfxnyv+3/1r/v/q3Eigi8W8PA1mAA0J1MzQy3GWYwdDP0Mcwk6GDoZGRn6ELAE09H/8AAAB42r1aeVhUZdt/lrPNvi+AqMMwIKAhDDiOZoxKKIhhZtQxLzM1MyvTcOnNVytNzTQXTNzNLUKkMl/EJTW3XDI129wqv9LXsvzMVkuZx+8+Z2ZYtHr/ea8PLgbmwHnu/Xf/7nODCNqNEKfl6xBFInJs5ihPOCoilJmd6ceZ/kx/Vnubx+IJwNduWli/eTj5R3g6X3etaDh3ARE0lVaSDdG7W4UMiIoc5SSNQERKUZ7/SLbFioNBi98C52DqpR74wnltHk0jGWnD0/i68BViVr4QwspZOE89y74ZUcrxRDnjiHJC7Hb11shdyh192XbigTsMqEVILyIthzijSZeq3JbXRLDNbA34BeKwW13eFNJ3afnqufNembly/hKShTX46Ju7WfYvV1iHHdV4v3JqFzhVHzuV08K5yGjSUi61+anYTERvB2tuDkn1O61Ev7R85cxX5s1drRzL/mCdqrbjw1d+wUd3v8Wy4NR++BTJI6PBOssmgngOLmX61eNAwVyPox/+Hp9atAguL7pxDs9APyEdcod0AkJ6g4aWyBonysuI+SKQ08Gf7XTYBW9SyqIuwU5duwX93Ud0v/PO7l0L8hQb7AiRM6ovbZsJ4nhKiTWmPqiOvZicCZ+tVLx3rQj+jqBhNy5x7fgjINWF2oTsVqQXkBDn1jh6yRqRmnrJNA4UQO6IEo0+8CYRi9nqz7Zi9dWiXuHa/fDbpd8u/3L5av1XFWsrFyyoXFtBvmBT2Uv4WfwUnoSfYpNYOdvNvsCpuDN8+thZ0Ho7aH0YtNGi5JBZg7CEdXpOI4pYI2A3qG8NZlqDUfEg3eO15AQEQUzFfnJ4teTI+eR+PGUWZ508xnFbzVM4A04cCtnt4w+jOJQRcrmxaEM2I+biE8zaXrJZxO5iWTk4ZpYrapbHk4vvILk5Kd4kOD3iaiJih4fz1efh5zeM6jh70gNrht7//uWj3y37jO0iV+bgKRsXzb1n7IzbS0ZXfbxxJrvyITsgKZEYCH5NAA1SUfdQcgKyiSKiziSD0CaNupwuZy/Z5dL6fC17yT5Ra+klaxu9jILuTPVbE82wXRAdTlCH8ySlpOY6nf7WFrPHm+vP7tCgrqIvvbx87oZq9iX7dczuBx48MQhPYAPnlq8/OH/SoOon+vX/fvKnl7iBsza2lJy15ce/8rZdkZmF07B2zsJpjz2TUzCqx917IRQoA7w3gt8J8bCi20MtrbyGEJ1IEeWpzY55K18sa0yi1UpFgTbEx59hQf6oyn5/VG2vxWsBp8IbD8TMK4iYG3Hq1XCQ1G04xV7USu3TWQD3YRtwn3n0i/o0fGFO7aC88DgFFcB/iZAT8ahTqJWJxtklu4tyLRIQOAshweGAGDoEQd9LFm5xXaPbsjmHHXmTVI+Bq8yeJDHV5nF4aAfS7husYWfZ1ckFHz68YS+b8eCrpQFyIrzZV0Yn/vvAOcZKVrbzVy7H2YkBUrOYFboUz4wFrTIhqk6UjPJD3niLzuMBbSw0xafXGRN7yzqj0U7trl6yPY5KvWWA1Ka6BZv4KIZRyJPtckAICfVHM86bhPhYXAWH3ekci0twz9Fdew/5/ne9fuTl98798ck59hv+fvby8nn9K+Q+88lo/BZeb5sTx86w/TWXPzjPruN7D/5r3bzKoskFj2wcruQjxDQD/CkAXpsxzyNCRYmSYpkKSIlhzG1QBdgDuIRxIhlYf44eCVfziYunXjsGmDIcrE9TrU9Ct6HeoTSXKcXeliZqNFSw2E1CZnvBktY6rXUvOS1Nj/TxvWV9HPL2lpF4a3IHm7ghEioF10RnFN1yc3wp8NKB2p2RHE8VBJykeMPVQXlLeh78btr8jRXsi+/qcfZLT38//vWFCyqX7VkwDXeaOHvcq3PGz+MPb1v7+MbCe9+ZUHfqyPbrs+7aNOrVHdcrn54265mHFvYILaWPPD10wAvdbn9pwMPjldiOAOsUzHAhH+oaSkqwJGm14DSIbaqxJUTWbjQSu90NoRWJ2FsmzdPOGsxoFlgMuQZpB9Bo8woRiwAnndaIEWCTYkUK5wsPH5PfZ9iVX3X6QN1Te87f+HDB2aeZfc6yufMfWHx/3/m0oL7SPiceitR/z33ffngeS4vZGdx+y9q5rxU9V/DoxmGK5mrn4IYChjsUDDdDWSDkdBltJbLR3NBEYhhu8ftv7iWWHH/2TV1l3ISmvYW+M3260mIISrhxjgbBSwkoBQVDiR6oSNFmQy2MXGobhJLNyS1L5GSnWVsom7lmDmruHQhtoEOH5lALkA757qA5DXphT8/BL/aYMqGk4qHOO46++0lq8aSHu258ulNeKJiTj+d3GLuwX9mYvsOe9GVNH7J9feGTQ0aWPvWgh514saBbqIeiLXzwZn47JKARtG1JjDoJ8wproZzImU1GUijreKMRGiXioFH6I1DW2OosVhf0TY/CX7AfY0gFAW4dVBeuq60h3eaQPPZwtcfrTKvBx1kmv/1aPhmB3yudOKiMdQYphyB9dkLNGSGnWqPCUIqNS9Sa4uKMWk40ApJLJrfJXSSbTEZkjCuSjVbkKpLhvr/uBFHQ8LTmlGJxcBY75/XYPBG08Fos0Z8O4eXQ6rl5M3FvdvUyI9XYXbtiw65rOOvtf21+h697c/vkdXHaIDuz73OaP3rahCfC88JfzCh/8Tmlc02EOjimVnlKyE6Ndo2RutxWVChbOZ0A/rI1b5wQzCRkMSN/dsAheFsjS4412Z/tElNo5x/ZRWz4Y/G+RWfZDrZqHc47eaGmZyXvZ++yi+wrdiCwIIhfxI9+jftt6Vd+lyIbPEZ/B4/pFNQXtFrMIQlzeoOgKZQBAAjhC2VCMWQXtv4l6nuAtDqiX/T3+uM0MzyBDAyvJlP5uoUsrSJ8oYkkDcoOxQPbwlTCVKu7SZA1goy3SPDGJOCy6tjxcHj44sKoB/kuao2AFXYpjhBjgsS1SEQJhdC7eL3eUijrOd5VKPO2v+5dHovQzJ/Kz0q3CIBVxfjHMVdWsFo2ezO+/5vv3u+2fzP7lX2CPdi9aB7bSlg46EvBM/HQ8/i+TaUV/dgedoGdZEe9eE/Edr6V6mV/KE6DMZI4jke8QS/RQlmSeK1Aocsr5eCHemhSDQ3GQ1v3w6ufb1Vdz6qrKakmG8J9gKGXk5GKB/oBLJWqEgKhFjzWUuBEFFOgtJzAFckC1cK7okgQoSW6825pjMDFApZUaESixUVKw6ymhpCamsFerto3eLDveqm3SQx56GlGCsUG/AJYCjg5mhxRzbPaK4d6HIeqlRS4dn5J5F5hNNxrg/i7JZ4XoHMbBIPdgbUWKgDbMSJBcYHiA1fwZhdgr9OhUBsABb9FoaNeTPsws2RcjhE+JuGPWbVRYnrevOST+oF83fUiDvg2fXP1zms/Rf2vTDxmdFvIoQHYwyYTQJTFqqOiSaJYjPn+FrneqGAQm0IC4P+8PfVfSeblu2iiRIzkVe7wydr63SCwUwL25dEeSndQUGi4mulWlBOK14KtYBuy2bUQCa1WEEVrkSxS4aZcDzaCNbBOlci1xlG+6eWGs+PsQk01nkCSw7rFX7+/89BOTv/lD2GQHU4oXzVvtiJ5IlvL74TZwgSVkBMC8u0EVagWKoEaRENcoWzgRBsUAdDzvP0NZdC0BmDWAiATI5nfGjWdNfidXx/FA66ycwEFXPAgnA/zxODrZeEff/796k8/h2Hu+IbN6sYqcBGBShiOH8Yz2Ci2kp1gR3A2TocJJIsdifrnGPhHD92zZ8hnwJjoNRZRp9WKGsI5XRoDjIRFssEAc6mjUKZUR9T4/CVAq5qr/uIcZh7098XcBmiB52GQwE7jlw+xFezYxdqq9Tu+IIPCK/m6o8fYl8PCT5JB5XPmzHsO8kRhJARwJFnxXksbNHW3jed8KfqW1OkELHFyFOCKNsWQ5kMD520do75ANlJVRhXBEpWFwBzi5Aj79gqrn9X/k+HVNV3mlH/wFjt+enPupvXTF3WcOuPCG3jq7pPd16a0fb6s+KG+OYUHV6072OeV4jGPFD90d1bf7UqtW8F//cF/IkxvVoR5TKkEoyMHdcjFELShuCPwAWXtITOrWRbXk2XxrRaqqLkNUDMOzrEgX8hixloRxjarRaKcAQ6K2uhvOoRa7EpO5MK7CEm08HHsI/Y7fJ6tPrhn60G+rv6ua+xr3LqevllfsHnfe1voFpADH9xeddqMD+mguegkaP6UKor6o2MmHO7HSscHthng9JvDP1aFf6nFfTolJXeKTM71d61ZsnoVnJaAkFgMp8Ups2ucNiHeYTTyGrcFAE4TKWO1jmMjP1RwikIilNNtyulRITY//14VO+XIwc727OsqNqH2m/bOhFws1GJbe48t90It/bjrfvsLy+v9IPwfO5dsfov+o/7ZpXtnf0CnKt4DgOUqVMT1hqycwOu0SDDoicRpAMy5poDiiqgBGiiUxo+5it1sPBtViy+wztvxY3jkJtaZTAlPJPVkW3gH6R4uVmoZ5ll6hOuv2Il6hHxJkq5ly7g4q0ShzxBdyx4y0QH9dJgKZMj5+AKZd0I55f398ONJjVJjsy+gUsHoFOuw+CCcuaI6/dC+HqnvmmfWbCW2bU8+M+MN/927H9q3gxmXvl25/60nlj1SWLUUF5uF/Ocn9Hu2bfabu8L2sdWLh4jiE2X9B4JfykDvmdyACJsxQQVrqNslGApkwYysBTJy3sxm+CibcUKZQM9VcwuYDRl2GYYqza8lK9r5A5Oz2cY1K2fMHWnHPqzHNtw2yfWyM5GVvn+y8/wgeAukcgHBDrXRCnULeRIFFzIaLYKltcfqMEG4sJ5qNOAljZnaCmTqbFbB0A4bHzipjvJ5hdjzFpc/NRWue1UP5UQLmS7RlP37xA9XPjs73iByldPZiurFS6vLly6Z/zpOwSb4bLu6pDfe+cel8VuPei8eOHfso8+iWlrBNzaYsjuHWrm1Lh2lkLktEly6AtnlQoJgVx1lbOaopkzF39RlVofD44y4S6DA6z0wpz37M/sG858fvRI28Fur3n7j/uXLXlhuJF1m2XEbLGIN7sh+/PLR3QeLXknx0H/XLFr+upLNidDZjUIrZFdmDLtebyNEpDx1OLWQYFoAGZEvkG2iiSo55o9RiOgTIotSciqBgq6VG4CpPwZ5gDor2MXKffvwQ/eNzRiUP7A/dtED9UF6oNftXfAr3qmtJr4EPZOiVGbnssAz6SiAuqKRoTsy4jr69K268Fk2bONJelKLVr44bbfuLUy5ptwCWercQ9YmSekmySQ509NJDznd1Cavh9zG7Lyth+xMiLquIcTuTBiHgsGMv+gdjtgYnKrOiuo4pDz4UYamlMZXSAYcG4+9YJ5NeZObAz9xWYdbtP18V1bGiKL+eza+yz5n3564+NyY9GDoznsfO7m/9E5mqZh1/NDIRQdGT+o/eczPv42dxPV81O0d3WPVLqnjve0yKubUvbuyfGh5vK1P7u39071Vj9futV9H8oCJj8l3Pk5vLxt36eokiNMGQJ18yHOnwiSNeknSIKfG6XIbNVYrVyBbzTBBaxwK+DT09hivUOrfEklglU3aRX+0+OmKZya/8WplpaTN2jTm0CHy3rQXtn8W3ivYWdq9HUseePfDcK6CSKshUYbxZyFaJsA8izKrY2y2GMSesoGYsJIZR5sOvNB4/LTJ0ItLKytrO6a36dSpTXpHridOC+Z26NgxEEBRuxLBLjPqALzFqNXqdJLA8RJnsUIXNpsliYo6BzVFekYmiMiLhDEYNQ2ryK5wl6hxuF/G/XjweywfnznEJk5cu1YiWV2G4PGsXXgmER5nwwR7/YFAWUQ2LgXZFDlDGoAKjidItSb2FFgxRFEe/kb9a+EwZKoXFYS8DovFCiHwaqxemuxr4XQ4rHGcIQ7QrlWc2WYCBuhQKW1e9GEdJKLff9Nw2SQojdFxKbFp7YpFSPCNGrf0lcpR45fNq5yeIGWuH4FxiZS1bfy2reTQlCkbt4aXKd/f+TS8m+tZ0af/ttKh736kRC2aMaCvHWWF3MiupIxd43ToNWYzJIzZrDX9VcI0zxdX02ypWamo4d8yev9BJVu2fabKvVtWhUZwbjDI1CO38nzEhgwiEuPjtE7AEjM1NwPgJs+4ESQJyVWADTXWGRTXYPbT5fnn/4n1ly9gU/2OqjVr1q17bU0l8bFf2McvYfIGtIQMdpRd/+jzMx8fP6Ug7QbAk7Gq1R6UF2odp+NEUWpllaxJXk6HTCZHgWwya0xSAmrRCLV5jZSuoWhUtE1JjU4BEScohFiBW0dMSfLmY2/frtdXTndJoeqRp//3x8tVFWRJ9exVq+wlfQeVsi5CTkX/Puwz9jP7iX1Kz2077PvmwIX3j5yJxIemgqZmlB6yGzQarZbAXGIyIK0DAebCdVU3a7DZTiQGsDGlyNrCTq78nKk7KmfYpC413AD9EtPJVeFarufhx8ZEmC0tAynJUF8tIsyWtzUw2wLZaRaopiEumX/GbYXGx7o5Kam3kVupLS07f/T0MyWb+k2e9eSqxc/nnd759rrOr00b93S7obP3zsAZiyvvXNLmtnvuDT1wR/Dex3tNW9pzen5R17Z3dMztMRd0bHXjEqniCyAayuxit2t0Givl3C6tzWzrIRtDZpOICmQxGqz4I83oDfTs7A5KHwQGoTShgN+hPDGwO4m1bV93wqPpbM/y5QWD8B1sz8CxBvFZgwWXkFl97vyOPR+eMGSEUilrIWuDXE/ImZxQHLaJer3WpnU49QaDWbKb1Gpx6mIcS2Gu/uZTW4wVA1mI8SwLLoZiebVyhlvj3zTm4AGuZzgI4PopCV3fMv/u0p3HyREUZcgEJCubKC3W6g28BptUOueP8WOPSl/9Haw2QLmVbNDGS32Mkm7sBxvZIDh03Pn8XNybtL+u8G0XIJQXTmuB2obsmoTEli6n0QCsnpPirRoTkhxNWbLf38CUKaS5ICoP3qxWJaeAI6siO4BILvOQLUdq0/LYLvbpmyOelCRdlvVQ7b6OdonzvlvDjpMpnY+/9WD4WZgvhrA+vYKbcsnY8MyasckV5HNQCrRKBRsl1cakkEXkBeAUysINSzoHB8Y2p8tRpoxV1ryFTdmBPbj1O2wKnredHWHvbydZxMUG4LXhi+FjeDvLh/MJVLwA5zuUqQjMpE4XB4MkUE5DggQdKy+7ybSb1b6JbUIks4FGBcjGKyU2yXDPhY0sreCdF4uLAvnrC7uAg+d89qD/Kvnn9dZbl1qm6nctQzduKJyJawGcKQUVQgBFVEzqUOy6vsn1ksbrwsdwPRUVEqj6xvv4Jxp+v/dPfl8S/X0ONOHu6txnv/E0QlGcdXFlsV2iXrAiAbnj1F1iCjX1/s+7xKYw67r65anf/jh98o8wt3T2yytWzHl5Cclkv7KDOBcbgdLmssPsxw+//e7oB5cuKhFtByoEuIEw16WELOpTLaTTi5zIYY05ukYMKryrQXJkjyiqe8TAKqn7HRX98bMzSdYPs7q3H/UUVp4wpQEangCL4iB33coW0WXEfHSNmOJ2YVd0kdhAQKMz7p8sEgWRd3noifq+eN7y0W1njr9/2YD+u37af3ryNraVkJ1Tceb44fd0ve+RLkVPVFVVlL3z3DeCukdkC7gEbgxEoUcohXKRTSIX2SRyN20SU9RNou9vnx//V3eJVPyPu0QXq+KGqVGxKpPQrbvE3rLGajRF1olmmtyw7gVd/2Sj6PuTjeKwU1XhbLJzyyk2Ta9Ny2fBBPYyLptI99fn4wGnvywdEF6h/p8BeDKRe/DvN4pmdaPo+69sFAeujG0UScqfbxShiqIbRSJAjkXivY7LAC1v3dOZUXKzPR2+eU/H1kU2dXBqdFMHpyaolTkCbPdBFv3FbkvbuNtKUXdbvv+P3Rb+4T/ttiIoxO+LohDgFvilULVoNOBrQOV06UplaB3xND29ZctkB81o60ktkJM9CS1M8Sa31S0WyG6zFVq1tdmY7VZZcMyshpbdMFPzSnY1Tt0BIPFNKAcprl7IrVg/d/FCfEajG3Xh1A8/f3x2gs495dIfPy3o9dG42a+N3/x+xtcf/M+Hx089ljzkddwOa7GEsyrLr6+9dKlgRfpt68ojT4Jxmfr/GpY6xPGYoti/a0SeWR+qVh43of8DGxd7uwAAeNpjYGCQh0NXOIxj6GTYAoUnGV4zsjC6MeYzbmDiYwpgms30g1mKuZP5GYsMHBYD4SZWXlZvIGxgXcf6j02fLQkMG9j2sX1l+8puxN7KfolDlcOTo5ZjCccLTgkMWAKE67mYuPy5+rmVuRO5+4HwLPcTHhueMp7tvDxAaM87kfciHx+fKV8D3wa+l6NwFI7CIQO/8jNSGQryK47CUUgFqMWfyT+Z/4qAiUClwBGBMwLvBb4LhggmQOFhOLxBHAQA/yFINnjaLZM9bttAEIXXsI0AU5lXCGgCUuPCBFYctYLEyIAgkZAs/lwitWuXvoAPoUu4Tto0OYLrlGHefkihD4Ph2/eGs2II4SqEm9/ij+sQvlz9DLchn76LMczECjpcTRdxPb2KG1jD7fQh7uEBNvRb6iM8wbNo+Bv+hr/hb/gb/oa/4W/4G/6Gv+Fv+Bv+hr/hfxeifLJQTO/iHJYwKjcLi+mXWMkhCy7m4Vb9PBgs9DTXqcQSRvqVPHPpL+E+ZDDX03s9/RCr6VN0uFS/wKfAp8BnplOv4lf9Zpx9UO4oGizozGEJI1zI80H+qXbxMWR//4i53uiRrJJ5SjxL5imZp2SeEk0Md9JEZojMELmFSG4kN5IbuZeouxjFNZoNrOEW7pUedReJDZ2W+ghPpJypOzx7OMBRXGiSxFwTVqrfxTRVpc5FLOjPYQlX0leaJ3EDa7jl6R4eYEO/pT7CEzyLTpaT5WQ5WU6Wk+VkOVlOlpPlZDlZTpaT5WQ5WU6Wk7Vkt0t2u2S3K934p2jiWl/DTDSxpl/Tr9lYzcZqNlazsW/Sv4gmPqF/Qr9jzh1z7phzx1R7NHs0B+oDdUPd/K9TVkNWQ1ZDVoumRdOiadG0aFo0x/SViwZXdNZwA2uYNnZknmfe95n37Tjbcbbj39txIz39nn5Pv6c/4DzgPOA84DmiH9GP6Mekv35LuxK1q39t+5N7AAB42nVSz2sTQRR+m/QnbYOIBxGROYo0k03xoEWEtA2lEFpopScRprvjZtpkd5mZENKjV2/+DV568w8QT+LZk/gX+Hf4zewkTW3NMrPfvPe9733zskT0KHpNEVW/l1gVjmgVpwrXaJk+BlynJ/Qp4IU5ziKt05eAl2iFvga8TMczzgo9oO8Br9Fj+h3wOvEZ3iAeLQXcoGfRc3SMFlZx0tG7gCO6H/0MuEaNmg24Tq9qHwJemOMs0sPat4CX6F7tV8DL9HnGWaGntT8Br9GLeiPgdXo7wxvA5wE36E39x57KlFWXMmWpsIIlRTnRKutbdsW24nbcxNbeZPtFkQ0k2y10WWhhVZHzo1Lm7ETkhinDBLNapHIo9AUr3k/pIk/ZUEzYmWRaZspYqdFH5SyR2gq8z0damVQlTtDwY5mNBkJ3TCLzVGrWZNc9dkZqkLJ2HJ9KbcBmbd6OXdplZxVz/vrWltut1ng85iKkE2R5UgxbdlLKVBqV5RDjfTsc9BQoBuZGXsf2JeuUIsErZDbZtPEWj+e1PYsXOmsNKqZp9Q52u4cn3SaYtEeKMiyLdUmSUmJYAmcBlFBBJU1Ie1YfUUZXWFsUUxurGVCbNhHdB7sAbwAdRrvAGtVuF16/oBxf4RFiEojRCeI5GSDld9fRenYKxhBvTReIFfT+lrqrdF4da4L3mY9q7JlXs0A63Ef5bomPuHtV53Ma+XsZcBSyU4cGHo+9zgi9nIcOYon3nHoNhnuzO++xgxqFKtfVzSemU19hgraLcp+ZVk9rb/e4e37uP7CIblMLz9g/HPmb1Umo5R4NwbSYUunnIb2bDNzKGfeaQ7ju+TlI76ea3GjOjwXPzbgDHQFedbpZ476Cf2+8hQ7xf31fa3HvOUN2cEPTINKjA8yjS4eYV9d/ddD8CwwpDTMAAHjaY2BmAIP/aQxpDFgAACntAc8AAAEAAwAIAAoADQAH//8ADwABAAAADAAAABYAAAACAAEAAAOpAAEABAAAAAEAAAAAeNpjYGRgYOBiMGEwY2DMSSzJY+BgEGBg8vX3UWAQC/L3VWCQYWD4/x+oBoVkYAAA9YAKgnjajZNLaFNREIb/OZO09ap9xlhjlFi0FJGiUbtwISJYTUmNdFGKYCAIFuE2LSSl4LKt70dbX3vd6cqVK1cuRDeuXIgbFRVERIp04cr2v5ODaCoiw/3+c++ZOY+ZuRAAAcryERKWqmU0oRVusJDPoGeoMJjBYWB5GWugnFlL32a0IYGNSNn3ADE0cHYdBC1oxwZ0YrOfiaORXA/HFTuQxCaksSU8O1rCI+Nj45OwPDmGp8bnxpfh+OkQr4xvxqMv74yfjYsTEX8Yf0aUWKUUViUwthtTlcruPdJl3GnMklk5YDxk7Cf3St44ZBypRqsVjWeMZd5XeLt6Nq5i0y86mv5FhZn6k85G/6/RU0+po2PWG1ZpwOxvRTd60YeD6MdxDKPoo054Pef1oddnXr95XaqptHpNes3WbiTHrM5xXdCbektv6x3be4AGvKUJ3tMcPtAUn2gxvvWyl3bhBuYwjwV8wVfut4jvWJKTMipTck/uuxfutR7Ro/QWvasP7FYpBDqjs3peL+hFvaSX9Ype1WuRD3st/ZtPnYfOWj06aGC3prnmtE6zro7V49jymKhF0ydBnyS7vZPdm2Jnp+0UM9wJtQh6iMX5CI7+FdGMmM7pvGRkW9QZsl12MHk5GbCT91kPxfk3JRjXhR5X5FlzKLhTpnm9Tr+c208W3D4yb+fNrQBqQoS5AAB42tWYeVwT1xbHsxGWsGkIyB4oiiyBO4RIEFwi+FgEpAQBUZAQQwhbaBI2RYVQWaWCggpuQZCiImJZXqEsiihLi0iVolJRFKtPrMoiWFH7JgmbS/v8vM/n/fEyn2G4587ce+495/e9dwaBQCAlh/iKIATCVzWE5EfwAUKCF1beNNU5dVIJKYsSCQkOsGkVComEcEAeK2OmjEZpySAAA6tghkVikEIbFBIjooMvgfk8i84JvSQdhL3kWI8IRvARXEQEgoUQwOdK8QEM5jWGURN+X5e099bL1aWRUVUEb9qygoHrO0TCBQFAiN4GhKhgERqFRKFUqYv7Xr9inDs2nvNoSc0v/r1AadZVpAzsFF3iI3oDBotHbaBDGoAgLijglX1YPA6dw44yJ7pEMS0gM2AirkDjDWcqiN6cSBaRLmBERnOi2EQ6ixfLYbL4RAca0NNQAjZgGUQBkp+/hhJkBRetrcgUW4qtP9j8mZ1aAytpp2b/qVNxHYtHJBGdrEDy8fmDRMog0MnZCJCcgUpORrTWjHoRGtJTg0zUXTdZrssNT8sdo3j7UZ70LAsMdvf60vqrlu0huhntd0xbwxQmbG4dEuRO7KuorIk9MHLKlbnWySIct89jndmeZ36uWTdkh7TMXwlP+93qWjNGuhAzkH2m7Rvdwgg3uXy9gf7n7EFei0vLsSD7wftN6sXMeI7a9rMkFBpOouLkVpB8EVhj5eDoy8jIIpGYpWAJMJopA2TqolCBIHq5pSWXyY+2iIUHz4cHaMHkRgJFeEZ08UjknxgUQACyuKSPMQemYKloicgo1XD6QSYv4r3nLAV8PonJsIDtQF380GJxE4pAYaZTtBxQFttVxHYMGoW9APTE5QUYODwleLAAUoGnVRINrDedBpGsPkgltBCJRHheXtdulHR3SMmoZUDrfBGqqFRIUkwhJNsoCJXNK/01GDU3Zd6l94/k5lb5aK0uHd7XRLWtjFkmWH5o/ZBNfUFGZ/4a3cq6NlG2773XvVsxaygeyB7yCY1299PGbaODqW4oqntK/JU39HvD97Bpd0oOHAtUPHT/ZFOzcPeloMG7Z5febDu5buvtNu1NjeW2cr1UwyJylmVm4XCDrMEqR5q8bA1Lx6jB+bpj0nBRdweqWq3bu029OGnzHwkrA3g70jWOmTuc6KRf3bFiwnT59+vzECcjFVIC/gikjy+q8lWJvjT18my+SFljoFU9KahDxSwqFTMyPB5v3CNz+Zn1psA6F6tRMqy+VvgkTavPqVkz/2621z8cJvsjnZWgkg/Vl5w1Twn+NIgA8OKCHF7Rl8UXsHhRRAdGNAtSAwvFZlk8zjGGF8yIiuVERLBm4qEAxyOUESdgQbpAW2zA4dWkBqIDiyfghHCYDAGHGwXpA11p/NSnq8Va4s9IaVq2ZFip1nOyFRfJM7L9n7BCiDT8UK5CpAoCtiugxBl1qvO7kp+6iOcUdmSUp8W8qPYYuXtRpZnNaCzeqnP7hz86yWe+Bhl+O/f0h99Zdkyluedp/Ghc6U6uffP+c0r1oeMReZ2NXqQzzite1vYGbNFGHX9tGa5XMllcWKrVjhrc5eb1QDno6WqdnXVKA6vaqu+mNW7ZFgZZoAuS8WVOxKsQX8mX1BVvTc5fWLCwbiDU8vRvD1oy95heyjJIC2lM8fPlxjTbn16SFtCpSrA//vUT74sKUa3vLrveqZNdcNAwsX+lcY9e/NPjUMfIb4aa/a1VTg6FWltEejlDgS+fJY7sOBOM3PvSHTdwzdCnLL+rIj224lm90tiQ+y3RVKioQs2uKu3iD9PE6AfJN/9LYiycJYYcwMIXFBIBaFJuLAdUsExkLbJKBX/FDWmuzE8VB5qEIngJRf4OIUgs7KEEIXBmlmgCjZn8RuMVYYTAiUYlQSQK+UOQwJx2Df/jiV+Low6UkVBgdqBZWI78RcetqzLTL+qunElxYHvnfvwjjJfScydjSwS1cqhjv0fhDcNgwuQqG4P10VDSSBY1rerx44OId90bDngY/XzK2GNbxT8ZtDHTq486bgXe+cFs98qaozW3Bn3/bKq+vPNlt+KxFwffmV2389LWphpPrnIFQswb+GRN65jltWTwO4tFgxtVTHaXGz7a/KGOt3ymMmwARapQC4cIBp9PJBM9Y4IjOEyiJ48TyeAlvK9YIi1GEMrlcQQJEmnaAooVNCdNcRHMSDO59jM9mIYADq8+p01eDF9A9GAJ4ri8cMgO2EpvsPJm8SL5RG4IMYbPIjIERHGG8OEUiYuLez9FeNEM4lKmCbCFvbOQxtd4tvWZgTpwt7Iky7QYAFYA2JKsPkf+TWzd6qDTqi5cH43EkI7AVKXekfJvv0r5JivjVTomg4CtJ31tkD/Uc8TTbepnw8bbo99R7PT2XpKfeoO38G/OSFxht1hvYsxv+5FxZM0Vhe+TrjYZCxhsY/ewh0+TGX4Jxfc0VBcSjCsH3a13mTkRHesGQoxCMrvW1+tfprZ75wzyJjRDYsLqXEK7qQlKp0FZv3mQ87G+02rIUyl91Fxgiz+AXp642rv27D1L7ZRfyxZ4rURV9Zm9Naj9dnOxCu5UqaqnsrWF+7dXOwIX39jTMBaVaNKADHgDpfn37tnN9kvXFDVTXjwxKzZ4lDOR8rDs96D4wO1BKW99cQE0JaZ30C8OBs+l8hci++EZ6fuklKPFNiKGA9iAhcUFpTojU1+tRcpqoIEPWDojTRRSXecv48eM5gPT2TtRQE9L5+9i/ZHII2expIhhgC1FAaJNYCPwBRvU5eGsZrMs2ZwQePeqD2Sn968Ytb0Pr2ullmd/E36pOynshvMi8+2aFmCx+hfTFIrgsrnv9xvLl9jELelKwaMO1GbBg5r9D/1fQhKSAhHeRgF4GyUyTCX+FRCjmQyyBIAmUrYZAmKJHtCBtMAiae4vkKQ82WEWcBSpy8oYdYzawWvhZUui24tW5enLkVoph0uK9EY/wb8s9IU7eTdpJxicSkJZfBu4kmO/c82kUe1QCl8DswujeqTo/utky+ELnY6PePc8azeoElOiDuwbKvwyrNoG+vUkaXgPok13/SN3q/rdrzyaXrM3sF6ENW3r3ErVUlWNXxsLjaVuQ6sEtVQFHJ3ICokVam8cTHnY6HKS6vNwgBan7KcChDJ4eB8zNc2/kAcv2AmdBPVITzo3XVMr5aN9zP8rfmCuwk/ZWNnOf1OhAuosV6+9PzBx0kk2aErucLsMZijsnEDAn9mLyeKxvtzgGF4UBGeEZAbUCO7cKK4gIZpFdIG1IO5dMhErgb10nBRHDpsjYEQQXRxnnSUR3TlMHpfPDREQ6fCfOAaPRfRhRHC2SteFWCtokWQXj8GpqXiL214fzeJJ6vgzPaP/oue/fT3KcxTlcxI3KF3rV8+2omS6kc8EEovc+kzTqH2HTq5+oemCM9Sjr29xKO3MOuXzPMoZWyZDsNVj2hktzKk71N0pR9nBe+Dk+zbhx0zXR6ujSRTmroqk7tZzN6cmO95k3OwrEfXLj54Y3f68K+biJMtzq+HRxh0NZ79f95PfWmX3no1u7jO0S4Fpt0sy77p4yXvOe8iRTQKOUrmuAHC+iGxElFTyjFz5TDJJGl/SR9J1oDvMVEoU7ChFp6SV99Fp+pnoFOPwExshNIiZRyExmj+PQqtm70J9ckQMDuNvRsTiAX2xL19g4OxI+jRqFmDlpeNcAzsGzyVGFU6kua8Q2tKFBQHP9Kde7zx+M0y7y6YRNO7//Gyn8tWWgl+YjS9q9j8M4wUPvvzZnvqsbIXclnqnZOGWTetcxnWJr1X2y1/T1fRx1DiRPjaVfbRiUokyYK9Y7pgXtNb08LvDXDe789bsaNXUP/1tN/s/iBCeoSSy1r09FFlDyHM5kh6t2rTifHB+dX/1jduPj9Jydr7bUVeybzhq1DDzStwy90x/HF0Gum629JzXYPa28Jo4x0bFs+MBi80fdGWClevQRxI6Sz0qcC0/GcniLuYJJ1RH6nNqDxfe3GyPH3mCwi4ydrfP4JIzr6cO/MuPHLNieD/nviPXAxHR3bv7tk9pYemqH90MQnNGg+oHH2MDbA3wVr9DQjQbxiIThUSC5B//b7H3CaDPfVoSRQPVeRmhCIn1pzmbC/JoSHH+hyyYNnMlHKQM5tcSwBdzD2IgeP1zfvCkX4O598p5gq8x8Z+scU16/qIPeIRJTlpr13Cj/vlt7eZgu4GFT12xX6/9itaBemehnD+Wcd5rnDYcaWXu3GyS2/CdZcBWI2uL+gPVta78g/cmjtMmJ0NrXyZh42lN9JwLO+O9NumcVjZY82uT/BHy9X945tjJFKiabeQ83X2T2UO6hD1g/bta8ZHREe/VvU4aIhxCf0/I84GV2kVi/AiR2+ecx0JCZARsChWHnv0/eRX+xMe6eVEJgLcX82KAm/viiIRDMFsjA6nAaxgEKIACLaNQIOD/UQi8NeTMcI3PtIyV9bPf0PePU31UVT4Oge7FuIyKw1zDB+EP1972yF394vhzO31jV5/y5W/L8sISJ49c3LV9f5CHdquZb37ej+qDhWxyj5kJvv1pU8PG8+gSk4KnuukFRmlxKoc71aZu3HBxEyi3r7DgEjvQXY8fqlwzsK3y0eydKm8sP0VtrOxVLL7FPFuZXx3qd+l+n8mfuSVtCMS/AZzJ/TMAAA=="}]}],"sounds":{"enabled":true,"sound":[]},"navData":{"outline":{"links":[{"kind":"slidelink","slideid":"_player.5ghF2mIRRsQ","slidetitle":"","displaytext":"Trauma Informed Care - Module 2","expand":true,"type":"slide","links":[{"kind":"slidelink","slideid":"_player.5ghF2mIRRsQ.5lkdzB3QWim","slidetitle":"Title - Trauma Informed Care Module 2","displaytext":"Title - Trauma Informed Care Module 2","expand":false,"type":"slide"},{"kind":"slidelink","slideid":"_player.5ghF2mIRRsQ.66e1wtPrztl","slidetitle":"What is Trauma Informed Care?","displaytext":"What is Trauma Informed Care?","expand":false,"type":"slide"},{"kind":"slidelink","slideid":"_player.5ghF2mIRRsQ.5jZyNJN1HEa","slidetitle":"Resilience 1","displaytext":"Resilience 1","expand":false,"type":"slide"},{"kind":"slidelink","slideid":"_player.5ghF2mIRRsQ.5o5rwhnb8AT","slidetitle":"Resilience 2","displaytext":"Resilience 2","expand":false,"type":"slide"},{"kind":"slidelink","slideid":"_player.5ghF2mIRRsQ.5av6o6ry3gH","slidetitle":"Resilience 3","displaytext":"Resilience 3","expand":false,"type":"slide"},{"kind":"slidelink","slideid":"_player.5ghF2mIRRsQ.5gMAxoIrPMJ","slidetitle":"Resilience 4","displaytext":"Resilience 4","expand":false,"type":"slide"},{"kind":"slidelink","slideid":"_player.5ghF2mIRRsQ.5tQXjuC5X9q","slidetitle":"Chart","displaytext":"Chart","expand":false,"type":"slide"},{"kind":"slidelink","slideid":"_player.5ghF2mIRRsQ.6SDHirV6qh2","slidetitle":"Essay Question 1","displaytext":"Essay Question 1","expand":false,"type":"slide"},{"kind":"slidelink","slideid":"_player.5ghF2mIRRsQ.6NPbLYsgnTf","slidetitle":"Trauma Informed Care Principles","displaytext":"Trauma Informed Care Principles","expand":false,"type":"slide"},{"kind":"slidelink","slideid":"_player.5ghF2mIRRsQ.5YF1LDfpM7U","slidetitle":"Case 2","displaytext":"Case 2","expand":false,"type":"slide"},{"kind":"slidelink","slideid":"_player.5ghF2mIRRsQ.6aa4eoXw2Ov","slidetitle":"Essay Question 2","displaytext":"Essay Question 2","expand":false,"type":"slide"},{"kind":"slidelink","slideid":"_player.5ghF2mIRRsQ.5k7PXDAY3uT","slidetitle":"Case 2 Revisited with the 7 C\'s","displaytext":"Case 2 Revisited with the 7 C\'s","expand":false,"type":"slide"},{"kind":"slidelink","slideid":"_player.5ghF2mIRRsQ.6MMxWpaeqlU","slidetitle":"Resilience in Summary","displaytext":"Resilience in Summary","expand":false,"type":"slide"},{"kind":"slidelink","slideid":"_player.5ghF2mIRRsQ.5iSwIFaDSID","slidetitle":"Summary","displaytext":"Summary","expand":false,"type":"slide"},{"kind":"slidelink","slideid":"_player.5ghF2mIRRsQ.5rRsN1mBfHw","slidetitle":"Clinical Pearl","displaytext":"Clinical Pearl","expand":false,"type":"slide"}]}]}},"resourceData":{"description":""}}');
