# Supplementary material for: Interactive Case-Based Childhood Adversity and Trauma-Informed Care Electronic Modules for Pediatric Primary Care
Source: MedEdPORTAL. 2020 Oct 12;16:10990. doi: 10.15766/mep_2374-8265.10990 (PMC7549390; doi:10.15766/mep_2374-8265.10990)
Supplement: Supplementary file 1 — CA-TIC Premodule folderCA-TIC Module 1 folderCA-TIC Module 2 folderCA-TIC Module 3 folderImage Citations.docxCA-TIC Evaluation.docx [file mep_2374-8265.10990-s001.zip › C. CA-TIC Module 2/html5/data/js/paths.js]

window.globalProvideData('paths', '{"Lib":{"commandset-0":{"nodeType":"g","children":[{"nodeType":"path","d":"M0,0L1024,0 1024,640 0,640z","id":"path-2","fill":"none"},{"nodeType":"image","transform":[{"type":"scale","args":[1,1]}],"id":"image-1","data-original-image":"01","x":0,"y":0,"opacity":1}],"className":"eventable"},"commandset-1":{"nodeType":"g","children":[{"nodeType":"path","d":"M892.295837,1E-06C900.416687,-1.4E-05 906.999939,6.583208 906.999939,14.704057 906.999939,14.70406 906.999939,14.704062 906.999939,14.704065L906.999939,14.704065L906.999939,528.295837C906.999939,536.416687 900.416687,542.999939 892.295898,542.999939L892.295898,542.999939L14.704066,542.999939C6.583239,542.999939 4E-06,536.416687 0,528.295898L0,528.295898L0,14.70407C-5E-06,6.583243 6.58322,8E-06 14.704046,-1E-06z","id":"path-3","fill":"#F1F0E7","fill-opacity":1,"stroke-width":3,"stroke":"#4F81BD","stroke-opacity":1,"stroke-linecap":"flat","stroke-linejoin":"round"}],"className":"eventable"},"commandset-2":{"nodeType":"g","children":[{"nodeType":"g","id":"shape-4","children":[{"nodeType":"path","d":"M0,0L737,0 737,190 0,190z","id":"path-4","fill":"none"}]},{"nodeType":"g","id":"shape-5","children":[{"nodeType":"use","transform":[{"type":"rotate","args":[0]}],"id":"text-5","data-reference-type":"text","data-reference-id":"01","data-shadow":false,"data-rotation":0,"x":0,"y":0}],"className":"uneventable"}],"className":"eventable"},"commandset-3":{"nodeType":"g","children":[{"nodeType":"text","font-family":"ArticulateItalic Italic9DD477B3","font-size":"31px","fill":"#1F497D","fill-opacity":1,"children":[{"nodeType":"tspan","x":"93 110 127 139 156 175 203 220 230 239 258 270 289 301 329 346 365 374 388 405 417 434 443 452 464 473 490 499 511 530 539 551 563 572 584 596 615 643 652","y":34,"children":["“Trauma-informed care is a shift from "]}]},{"nodeType":"text","font-family":"ArticulateItalic Italic9DD477B3","font-size":"31px","fill":"#1F497D","fill-opacity":1,"children":[{"nodeType":"tspan","x":"30 56 75 94 113 130 142 151 170 189 198 224 243 260 272 281 290 302 311","y":70,"children":["wondering what is "]}]},{"nodeType":"text","font-family":"ArticulateBoldItaItalic723309A8","font-size":"31px","fill":"#1F497D","fill-opacity":1,"children":[{"nodeType":"tspan","x":"311 342 361 385 407 429","y":70,"children":["WRONG"]}]},{"nodeType":"text","font-family":"ArticulateItalic Italic9DD477B3","font-size":"31px","fill":"#1F497D","fill-opacity":1,"children":[{"nodeType":"tspan","x":"429 438 464 473 485 504 513 530 539 558 575 587 599 618 637 646 658 677 694 706 715","y":70,"children":[" with a person that "]}]},{"nodeType":"text","font-family":"ArticulateItalic Italic9DD477B3","font-size":"31px","fill":"#1F497D","fill-opacity":1,"children":[{"nodeType":"tspan","x":"35 61 80 99 108 127 136 155 172 188 205 214 242 259 278 295 304 316 335 352 380 389","y":106,"children":["would have made them "]}]},{"nodeType":"text","font-family":"ArticulateBoldItaItalic723309A8","font-size":"31px","fill":"#1F497D","fill-opacity":1,"children":[{"nodeType":"tspan","x":"389 411 430 447","y":106,"children":["ACT"]}]},{"nodeType":"text","font-family":"ArticulateItalic Italic9DD477B3","font-size":"31px","fill":"#1F497D","fill-opacity":1,"children":[{"nodeType":"tspan","x":"447 456 468 487 504 513 539 556 572 581 593 612 629 645 654 673 692 702","y":106,"children":[" the way they do-"]}]},{"nodeType":"text","font-family":"ArticulateItalic Italic9DD477B3","font-size":"31px","fill":"#1F497D","fill-opacity":1,"children":[{"nodeType":"tspan","x":"46 63 82 91","y":142,"children":["To "]}]},{"nodeType":"text","font-family":"ArticulateBoldItaItalic723309A8","font-size":"31px","fill":"#1F497D","fill-opacity":1,"children":[{"nodeType":"tspan","x":"91 122 144 166 183 192 214 236 253 270 287 309 326 348 357","y":142,"children":["WHAT HAPPENED "]}]},{"nodeType":"text","font-family":"ArticulateItalic Italic9DD477B3","font-size":"31px","fill":"#1F497D","fill-opacity":1,"children":[{"nodeType":"tspan","x":"357 369 388 397 414 423 442 459 471 483 502 521 530 542 561 578 590 599 625 644 663 672 691 700","y":142,"children":["to a person that would "]}]},{"nodeType":"text","font-family":"ArticulateItalic Italic9DD477B3","font-size":"31px","fill":"#1F497D","fill-opacity":1,"children":[{"nodeType":"tspan","x":"66 85 102 118 135 144 156 175 192 220 229","y":178,"children":["have them "]}]},{"nodeType":"text","font-family":"ArticulateBoldItaItalic723309A8","font-size":"31px","fill":"#1F497D","fill-opacity":1,"children":[{"nodeType":"tspan","x":"229 248 265 287 306 323","y":178,"children":["REACT"]}]},{"nodeType":"text","font-family":"ArticulateItalic Italic9DD477B3","font-size":"31px","fill":"#1F497D","fill-opacity":1,"children":[{"nodeType":"tspan","x":"323 332 344 363 380 389 415 432 448 457 469 488 505 517 526 538 557 574 590 599 618 637 653 670 679","y":178,"children":[" the way that they do?” "]}]}]},"commandset-4":{"nodeType":"g","children":[{"nodeType":"path","d":"M0,0L606,0 606,507 0,507z","id":"path-7","fill":"none"},{"nodeType":"image","transform":[{"type":"scale","args":[0.55443733930587769,0.55409836769104]}],"id":"image-6","data-original-image":"01","x":0,"y":0,"opacity":1}],"className":"eventable"},"commandset-5":{"nodeType":"g","children":[{"nodeType":"g","id":"shape-8","children":[{"nodeType":"path","d":"M0,0L986,0 986,54 0,54z","id":"path-8","fill":"none"}]},{"nodeType":"g","id":"shape-9","children":[{"nodeType":"use","transform":[{"type":"rotate","args":[0]}],"id":"text-9","data-reference-type":"text","data-reference-id":"01","data-shadow":false,"data-rotation":0,"x":0,"y":0}],"className":"uneventable"}],"className":"eventable"},"commandset-6":{"nodeType":"g","children":[{"nodeType":"text","font-family":"Articulate Charset1_ 5d604EF1F5","font-size":"37px","fill":"#FFFFFF","fill-opacity":1,"children":[{"nodeType":"tspan","x":"10 47 70 91 105 115 125 139 149 170 184 205 228 261 282 292 302 325 339 362 376 409 430 453 463 486 507 521 542 552 571","y":40,"children":["What is Trauma Informed Care ?"]}]}]},"commandset-7":{"nodeType":"g","children":[{"nodeType":"text","font-family":"Articulate Charset1_ 5d604EF1F5","font-size":"37px","fill":"#FFFFFF","fill-opacity":1,"children":[{"nodeType":"tspan","x":"10 33 54 68 78 88 98 119 142 158 179 189 199 222 232 253 267 288 311 344 365 375 396 419 442 452 479 502 521 542 556 570 580 594 613","y":40,"children":["Resilience in Trauma and Adversity"]}]}]},"commandset-8":{"nodeType":"g","children":[{"nodeType":"defs","children":[{"nodeType":"filter","id":"filter-13","children":[{"nodeType":"feFlood","result":"floodOut","flood-color":"#000000","flood-opacity":0.29},{"nodeType":"feGaussianBlur","result":"gaussOut","in":"SourceAlpha","stdDeviation":[1.75,1.75]},{"nodeType":"feComposite","in":"floodOut","in2":"gaussOut","operator":"in"}],"filterUnits":"userSpaceOnUse","x":-11.25,"y":-11.25,"width":670,"height":457}]},{"nodeType":"use","transform":[{"type":"translate","args":[0,0]},{"type":"scale","args":[1,1]}],"xlink:href":"#pathwrap-12","filter":"url(#filter-13)","data-angle":45,"data-distance":4,"data-height":434.5,"data-scale":1,"data-adornment-type":"drop-shadow","data-width":647.5},{"nodeType":"g","id":"pathwrap-12","children":[{"nodeType":"path","d":"M-2.5,-2.5L640.5,-2.5 640.5,427.5 -2.5,427.5z","id":"path-14","fill":"none","stroke-width":3,"stroke":"#376092","stroke-opacity":1,"stroke-linecap":"flat","stroke-linejoin":"round"},{"nodeType":"image","transform":[{"type":"scale","args":[0.5,0.50058615207672119]}],"id":"image-11","data-original-image":"01","x":0,"y":0,"opacity":1}]}],"className":"eventable"},"commandset-9":{"nodeType":"g","children":[{"nodeType":"defs","children":[{"nodeType":"filter","id":"filter-18","children":[{"nodeType":"feFlood","result":"floodOut","flood-color":"#000000","flood-opacity":0.29},{"nodeType":"feGaussianBlur","result":"gaussOut","in":"SourceAlpha","stdDeviation":[1.75,1.75]},{"nodeType":"feComposite","in":"floodOut","in2":"gaussOut","operator":"in"}],"filterUnits":"userSpaceOnUse","x":-11.25,"y":-11.25,"width":668,"height":349}]},{"nodeType":"use","transform":[{"type":"translate","args":[0,0]},{"type":"scale","args":[1,1]}],"xlink:href":"#pathwrap-17","filter":"url(#filter-18)","data-angle":45,"data-distance":4,"data-height":326.5,"data-scale":1,"data-adornment-type":"drop-shadow","data-width":645.5},{"nodeType":"g","id":"pathwrap-17","children":[{"nodeType":"path","d":"M-2.5,-2.5L638.5,-2.5 638.5,319.5 -2.5,319.5z","id":"path-19","fill":"none","stroke-width":3,"stroke":"#376092","stroke-opacity":1,"stroke-linecap":"flat","stroke-linejoin":"round"},{"nodeType":"image","transform":[{"type":"scale","args":[0.5,0.5]}],"id":"image-16","data-original-image":"01","x":0,"y":0,"opacity":1}]}],"className":"eventable"},"commandset-10":{"nodeType":"g","children":[{"nodeType":"g","id":"shape-20","children":[{"nodeType":"path","d":"M0,0L632,0 632,39 0,39z","id":"path-20","fill":"none"}]},{"nodeType":"g","id":"shape-21","children":[{"nodeType":"use","transform":[{"type":"rotate","args":[0]}],"id":"text-21","data-reference-type":"text","data-reference-id":"01","data-shadow":false,"data-rotation":0,"x":0,"y":0}],"className":"uneventable"}],"className":"eventable"},"commandset-11":{"nodeType":"g","children":[{"nodeType":"text","font-family":"ArticulateBold CharBoldC0885F7B","font-size":"24px","fill":"#1F497D","fill-opacity":1,"children":[{"nodeType":"tspan","x":"120 135 142 157 164 179 194 201 212 219 227 234 251 264 279 292 301 308 319 326 334 341 358 371 384 397 404 419 434 455 468 483 492 505 512","y":28,"children":["Biologic - Genetic - Developmental"]}]}]},"commandset-12":{"nodeType":"g","children":[{"nodeType":"text","font-family":"Articulate Charset1_ 5d604EF1F5","font-size":"37px","fill":"#FFFFFF","fill-opacity":1,"children":[{"nodeType":"tspan","x":"10 33 54 68 78 88 98 119 142 158 179 189 208 218 239 253 274 297 330 351 365 375 391 401 422 441 462 485 499 513","y":40,"children":["Resilience – Traumatic Events"]}]}]},"commandset-13":{"nodeType":"g","children":[{"nodeType":"g","id":"shape-22","children":[{"nodeType":"path","d":"M0,0L470,0 470,48 0,48z","id":"path-22","fill":"none"}]},{"nodeType":"g","id":"shape-23","children":[{"nodeType":"use","transform":[{"type":"rotate","args":[0]}],"id":"text-23","data-reference-type":"text","data-reference-id":"01","data-shadow":false,"data-rotation":0,"x":0,"y":0}],"className":"uneventable"}],"className":"eventable"},"commandset-14":{"nodeType":"g","children":[{"nodeType":"text","font-family":"Articulate Charset1_ 5d604EF1F5","font-size":"16px","fill":"#1F497D","fill-opacity":1,"children":[{"nodeType":"tspan","x":"10 18 28 38 44 51 60 64","y":20,"children":["Source:"]}]},{"nodeType":"text","font-family":"Articulate Charset1_ 5d604EF1F5","font-size":"16px","fill":"#1F497D","fill-opacity":1,"children":[{"nodeType":"tspan","x":"10 22 36 45 51 55 62 71 81 85 97 104 113 123 132 146 154 158 168 174 178 187 196 206 210 219 225 231 235 242 248","y":39,"children":["American Academy of Pediatrics"]}]}]},"commandset-15":{"nodeType":"g","children":[{"nodeType":"path","d":"M0,0L465,0 465,447 0,447z","id":"path-25","fill":"none"},{"nodeType":"image","transform":[{"type":"scale","args":[0.5,0.50055992603302]}],"id":"image-24","data-original-image":"01","x":0,"y":0,"opacity":1}],"className":"eventable"},"commandset-16":{"nodeType":"g","children":[{"nodeType":"defs","children":[{"nodeType":"filter","id":"filter-29","children":[{"nodeType":"feFlood","result":"floodOut","flood-color":"#000000","flood-opacity":0.29},{"nodeType":"feGaussianBlur","result":"gaussOut","in":"SourceAlpha","stdDeviation":[1.75,1.75]},{"nodeType":"feComposite","in":"floodOut","in2":"gaussOut","operator":"in"}],"filterUnits":"userSpaceOnUse","x":-11.25,"y":-11.25,"width":324.5,"height":174.5}]},{"nodeType":"use","transform":[{"type":"translate","args":[0,0]},{"type":"scale","args":[1,1]}],"xlink:href":"#pathwrap-28","filter":"url(#filter-29)","data-angle":45,"data-distance":4,"data-height":152,"data-scale":1,"data-adornment-type":"drop-shadow","data-width":302},{"nodeType":"g","id":"pathwrap-28","children":[{"nodeType":"path","d":"M0,0L302,0 302,152 0,152z","id":"path-30","fill":"none"},{"nodeType":"image","transform":[{"type":"scale","args":[0.5,0.46060606837272644]}],"id":"image-27","data-original-image":"01","x":0,"y":0,"opacity":1}]}],"className":"eventable"},"commandset-17":{"nodeType":"g","children":[{"nodeType":"g","id":"shape-31","children":[{"nodeType":"path","d":"M0,0L358,0 358,38 0,38z","id":"path-31","fill":"none"}]},{"nodeType":"g","id":"shape-32","children":[{"nodeType":"use","transform":[{"type":"rotate","args":[0]}],"id":"text-32","data-reference-type":"text","data-reference-id":"01","data-shadow":false,"data-rotation":0,"x":0,"y":0}],"className":"uneventable"}],"className":"eventable"},"commandset-18":{"nodeType":"g","children":[{"nodeType":"text","font-family":"ArticulateBold CharBoldC0885F7B","font-size":"23px","fill":"#1F497D","fill-opacity":1,"children":[{"nodeType":"tspan","x":"53 66 75 88 102 122 135 144 150 160 166 179 192 205 219 228 234 252 262 272 286 295 305","y":27,"children":["Traumatic Event Occurs"]}]}]},"commandset-19":{"nodeType":"g","children":[{"nodeType":"g","id":"shape-33","children":[{"nodeType":"path","d":"M0,0L297,0 297,79 0,79z","id":"path-33","fill":"none"}]},{"nodeType":"g","id":"shape-34","children":[{"nodeType":"use","transform":[{"type":"rotate","args":[0]}],"id":"text-34","data-reference-type":"text","data-reference-id":"01","data-shadow":false,"data-rotation":0,"x":0,"y":0}],"className":"uneventable"}],"className":"eventable"},"commandset-20":{"nodeType":"g","children":[{"nodeType":"text","font-family":"Articulate Charset1_ 5d604EF1F5","font-size":"19px","fill":"#1F497D","fill-opacity":1,"children":[{"nodeType":"tspan","x":"10 21 31 42 49 59 66 78 83 95 107 112 119 126 138 155 160 167 178 189 194 206 218 223 234 239 246 257 264 271 276 281","y":23,"children":["Everything from taking a test, "]}]},{"nodeType":"text","font-family":"Articulate Charset1_ 5d604EF1F5","font-size":"19px","fill":"#1F497D","fill-opacity":1,"children":[{"nodeType":"tspan","x":"10 17 29 34 41 53 64 69 74 86 93 100 105 117 124 129 140 145 150 162 172 183 195 200 212 224 235 240 245 252 264 269","y":46,"children":["to the loss of a loved one, to "]}]},{"nodeType":"text","font-family":"Articulate Charset1_ 5d604EF1F5","font-size":"19px","fill":"#1F497D","fill-opacity":1,"children":[{"nodeType":"tspan","x":"10 21 31 43 54 61 66 77 89 97 102 114 126 131 142 154 166 173 184 189 201 208 213 225 237 242 247 257 262 274 286","y":69,"children":["experiencing abuse or bullying"]}]}]},"commandset-21":{"nodeType":"g","children":[{"nodeType":"text","font-family":"ArticulateBold CharBoldC0885F7B","font-size":"23px","fill":"#FFFFFF","fill-opacity":1,"children":[{"nodeType":"tspan","x":"90 104 118 124 130 144 150 163 176 190 203 212 218 231 245 255 268","y":27,"children":["Child Experience"]}]}]},"commandset-22":{"nodeType":"g","children":[{"nodeType":"g","id":"shape-35","children":[{"nodeType":"path","d":"M0,0L252,0 252,78 0,78z","id":"path-35","fill":"none"}]},{"nodeType":"g","id":"shape-36","children":[{"nodeType":"use","transform":[{"type":"rotate","args":[0]}],"id":"text-36","data-reference-type":"text","data-reference-id":"01","data-shadow":false,"data-rotation":0,"x":0,"y":0}],"className":"uneventable"}],"className":"eventable"},"commandset-23":{"nodeType":"g","children":[{"nodeType":"text","font-family":"Segoe UI Charset1_ 5c9G4B028770","font-size":"19px","fill":"#FFFFFF","fill-opacity":1,"children":[{"nodeType":"tspan","x":"10 18","y":32,"children":["•"]}]},{"nodeType":"text","font-family":"Open Sans Charset1_ 6S70DDAA368","font-size":"19px","fill":"#FFFFFF","fill-opacity":1,"children":[{"nodeType":"tspan","x":"18 36","y":32,"children":["\\t"]}]},{"nodeType":"text","font-family":"Articulate Charset1_ 5d604EF1F5","font-size":"19px","fill":"#FFFFFF","fill-opacity":1,"children":[{"nodeType":"tspan","x":"36 47 64 76 83 88 100 112 123 128 133 145 156 163 175 187 199 206 217","y":32,"children":["Emotional Response"]}]},{"nodeType":"text","font-family":"Segoe UI Charset1_ 5c9G4B028770","font-size":"19px","fill":"#FFFFFF","fill-opacity":1,"children":[{"nodeType":"tspan","x":"10 18","y":66,"children":["•"]}]},{"nodeType":"text","font-family":"Open Sans Charset1_ 6S70DDAA368","font-size":"19px","fill":"#FFFFFF","fill-opacity":1,"children":[{"nodeType":"tspan","x":"18 36","y":66,"children":["\\t"]}]},{"nodeType":"text","font-family":"Articulate Charset1_ 5d604EF1F5","font-size":"19px","fill":"#FFFFFF","fill-opacity":1,"children":[{"nodeType":"tspan","x":"36 47 59 69 76 81 93 98 110 122 127 135 146 151 156 168 179 186 198 210 222 229 240","y":66,"children":["Physiological Response"]}]}]},"commandset-24":{"nodeType":"g","children":[{"nodeType":"text","font-family":"ArticulateBold CharBoldC0885F7B","font-size":"23px","fill":"#FFFFFF","fill-opacity":1,"children":[{"nodeType":"tspan","x":"56 70 84 90 96 110 116 130 143 153 166 172 185 198 208 214 227 241 255 269 283 292 301","y":27,"children":["Child Receives Support"]}]}]},"commandset-25":{"nodeType":"g","children":[{"nodeType":"g","id":"shape-37","children":[{"nodeType":"path","d":"M0,0L252,0 252,112 0,112z","id":"path-37","fill":"none"}]},{"nodeType":"g","id":"shape-38","children":[{"nodeType":"use","transform":[{"type":"rotate","args":[0]}],"id":"text-38","data-reference-type":"text","data-reference-id":"01","data-shadow":false,"data-rotation":0,"x":0,"y":0}],"className":"uneventable"}],"className":"eventable"},"commandset-26":{"nodeType":"g","children":[{"nodeType":"text","font-family":"Segoe UI Charset1_ 5c9G4B028770","font-size":"19px","fill":"#FFFFFF","fill-opacity":1,"children":[{"nodeType":"tspan","x":"10 18","y":32,"children":["•"]}]},{"nodeType":"text","font-family":"Open Sans Charset1_ 6S70DDAA368","font-size":"19px","fill":"#FFFFFF","fill-opacity":1,"children":[{"nodeType":"tspan","x":"18 36","y":32,"children":["\\t"]}]},{"nodeType":"text","font-family":"Articulate Charset1_ 5d604EF1F5","font-size":"19px","fill":"#FFFFFF","fill-opacity":1,"children":[{"nodeType":"tspan","x":"36 47 58 65 76 88 95 106 111 116 128 139 150 157 164 176 183 194 206 214 225","y":32,"children":["Parental Reassurance"]}]},{"nodeType":"text","font-family":"Segoe UI Charset1_ 5c9G4B028770","font-size":"19px","fill":"#FFFFFF","fill-opacity":1,"children":[{"nodeType":"tspan","x":"10 18","y":66,"children":["•"]}]},{"nodeType":"text","font-family":"Open Sans Charset1_ 6S70DDAA368","font-size":"19px","fill":"#FFFFFF","fill-opacity":1,"children":[{"nodeType":"tspan","x":"18 36","y":66,"children":["\\t"]}]},{"nodeType":"text","font-family":"Articulate Charset1_ 5d604EF1F5","font-size":"19px","fill":"#FFFFFF","fill-opacity":1,"children":[{"nodeType":"tspan","x":"36 46 58 66 71 82 87 92 102 114 126 138 150 157 164 171","y":66,"children":["Social Supports"]}]},{"nodeType":"text","font-family":"Segoe UI Charset1_ 5c9G4B028770","font-size":"19px","fill":"#FFFFFF","fill-opacity":1,"children":[{"nodeType":"tspan","x":"10 18","y":100,"children":["•"]}]},{"nodeType":"text","font-family":"Open Sans Charset1_ 6S70DDAA368","font-size":"19px","fill":"#FFFFFF","fill-opacity":1,"children":[{"nodeType":"tspan","x":"18 36","y":100,"children":["\\t"]}]},{"nodeType":"text","font-family":"Articulate Charset1_ 5d604EF1F5","font-size":"19px","fill":"#FFFFFF","fill-opacity":1,"children":[{"nodeType":"tspan","x":"36 41 53 60 71 78 90 101 106 111 121 128 135 146 158 170 177 189 196","y":100,"children":["Internal Strengths"]}]}]},"commandset-27":{"nodeType":"g","children":[{"nodeType":"text","font-family":"ArticulateBold CharBoldC0885F7B","font-size":"23px","fill":"#FFFFFF","fill-opacity":1,"children":[{"nodeType":"tspan","x":"98 112 126 132 138 152 158 171 180 193 207 213 219 225 237 250 260","y":27,"children":["Child Stabilizes"]}]}]},"commandset-28":{"nodeType":"g","children":[{"nodeType":"g","id":"shape-39","children":[{"nodeType":"path","d":"M0,0L334,0 334,103 0,103z","id":"path-39","fill":"none"}]},{"nodeType":"g","id":"shape-40","children":[{"nodeType":"use","transform":[{"type":"rotate","args":[0]}],"id":"text-40","data-reference-type":"text","data-reference-id":"01","data-shadow":false,"data-rotation":0,"x":0,"y":0}],"className":"uneventable"}],"className":"eventable"},"commandset-29":{"nodeType":"g","children":[{"nodeType":"text","font-family":"Segoe UI Charset1_ 5c9G4B028770","font-size":"19px","fill":"#FFFFFF","fill-opacity":1,"children":[{"nodeType":"tspan","x":"10 18","y":32,"children":["•"]}]},{"nodeType":"text","font-family":"Open Sans Charset1_ 6S70DDAA368","font-size":"19px","fill":"#FFFFFF","fill-opacity":1,"children":[{"nodeType":"tspan","x":"18 36","y":32,"children":["\\t"]}]},{"nodeType":"text","font-family":"Articulate Charset1_ 5d604EF1F5","font-size":"19px","fill":"#FFFFFF","fill-opacity":1,"children":[{"nodeType":"tspan","x":"36 41 58 70 77 89 99 110 117 122 127 139 146 157 164 176 187 192 197 204 211 218 229 241 253 260 272 279","y":32,"children":["Improves internal strengths"]}]},{"nodeType":"text","font-family":"Segoe UI Charset1_ 5c9G4B028770","font-size":"19px","fill":"#FFFFFF","fill-opacity":1,"children":[{"nodeType":"tspan","x":"10 18","y":70,"children":["•"]}]},{"nodeType":"text","font-family":"Open Sans Charset1_ 6S70DDAA368","font-size":"19px","fill":"#FFFFFF","fill-opacity":1,"children":[{"nodeType":"tspan","x":"18 36","y":70,"children":["\\t"]}]},{"nodeType":"text","font-family":"Articulate Charset1_ 5d604EF1F5","font-size":"19px","fill":"#FFFFFF","fill-opacity":1,"children":[{"nodeType":"tspan","x":"36 46 57 68 75 87 94 99 106 118 123 135 142 147 152 157 167 178 183 194 204 211 222 229 241 252 257 262","y":70,"children":["Learns to utilize external "]}]},{"nodeType":"text","font-family":"Articulate Charset1_ 5d604EF1F5","font-size":"19px","fill":"#FFFFFF","fill-opacity":1,"children":[{"nodeType":"tspan","x":"36 43 55 67 79 91 98 105 112","y":93,"children":["supports"]}]}]},"commandset-30":{"nodeType":"g","children":[{"nodeType":"text","font-family":"ArticulateBold CharBoldC0885F7B","font-size":"16px","fill":"#4F81BD","fill-opacity":1,"children":[{"nodeType":"tspan","x":"10 20 30 40 47 56 66 72 76 85 95 105 111 118 127 131","y":20,"children":["Concept Source:"]}]},{"nodeType":"text","font-family":"ArticulateBold CharBoldC0885F7B","font-size":"16px","fill":"#4F81BD","fill-opacity":1,"children":[{"nodeType":"tspan","x":"10 22 36 45 51 55 62 71 81 85 97 104 113 123 132 146 155 159 169 175 179 188 197 207 211 220 226 232 236 243 250 254","y":39,"children":["American Academy of Pediatrics "]}]}]},"commandset-31":{"nodeType":"g","children":[{"nodeType":"text","font-family":"Articulate Charset1_ 5d604EF1F5","font-size":"37px","fill":"#FFFFFF","fill-opacity":1,"children":[{"nodeType":"tspan","x":"10 33 54 68 78 88 98 119 142 158 179","y":40,"children":["Resilience"]}]}]},"commandset-32":{"nodeType":"g","children":[{"nodeType":"defs","children":[{"nodeType":"filter","id":"filter-44","children":[{"nodeType":"feFlood","result":"floodOut","flood-color":"#000000","flood-opacity":0.29},{"nodeType":"feGaussianBlur","result":"gaussOut","in":"SourceAlpha","stdDeviation":[1.75,1.75]},{"nodeType":"feComposite","in":"floodOut","in2":"gaussOut","operator":"in"}],"filterUnits":"userSpaceOnUse","x":-11.25,"y":-11.25,"width":251,"height":252}]},{"nodeType":"use","transform":[{"type":"translate","args":[0,0]},{"type":"scale","args":[1,1]}],"xlink:href":"#pathwrap-43","filter":"url(#filter-44)","data-angle":45,"data-distance":4,"data-height":229.5,"data-scale":1,"data-adornment-type":"drop-shadow","data-width":228.5},{"nodeType":"g","id":"pathwrap-43","children":[{"nodeType":"path","d":"M-2.5,-2.5L221.5,-2.5 221.5,222.5 -2.5,222.5z","id":"path-45","fill":"none","stroke-width":3,"stroke":"#376092","stroke-opacity":1,"stroke-linecap":"flat","stroke-linejoin":"round"},{"nodeType":"image","transform":[{"type":"scale","args":[0.84351146221160889,0.84410643577575684]}],"id":"image-42","data-original-image":"01","x":0,"y":0,"opacity":1}]}],"className":"eventable"},"commandset-33":{"nodeType":"g","children":[{"nodeType":"defs","children":[{"nodeType":"filter","id":"filter-49","children":[{"nodeType":"feFlood","result":"floodOut","flood-color":"#000000","flood-opacity":0.29},{"nodeType":"feGaussianBlur","result":"gaussOut","in":"SourceAlpha","stdDeviation":[1.75,1.75]},{"nodeType":"feComposite","in":"floodOut","in2":"gaussOut","operator":"in"}],"filterUnits":"userSpaceOnUse","x":-11.25,"y":-11.25,"width":271,"height":189}]},{"nodeType":"use","transform":[{"type":"translate","args":[0,0]},{"type":"scale","args":[1,1]}],"xlink:href":"#pathwrap-48","filter":"url(#filter-49)","data-angle":45,"data-distance":4,"data-height":166.5,"data-scale":1,"data-adornment-type":"drop-shadow","data-width":248.5},{"nodeType":"g","id":"pathwrap-48","children":[{"nodeType":"path","d":"M-2.5,-2.5L241.5,-2.5 241.5,159.5 -2.5,159.5z","id":"path-50","fill":"none","stroke-width":3,"stroke":"#376092","stroke-opacity":1,"stroke-linecap":"flat","stroke-linejoin":"round"},{"nodeType":"image","transform":[{"type":"scale","args":[0.5,0.5]}],"id":"image-47","data-original-image":"01","x":0,"y":0,"opacity":1}]}],"className":"eventable"},"commandset-34":{"nodeType":"g","children":[{"nodeType":"defs","children":[{"nodeType":"filter","id":"filter-54","children":[{"nodeType":"feFlood","result":"floodOut","flood-color":"#000000","flood-opacity":0.29},{"nodeType":"feGaussianBlur","result":"gaussOut","in":"SourceAlpha","stdDeviation":[1.75,1.75]},{"nodeType":"feComposite","in":"floodOut","in2":"gaussOut","operator":"in"}],"filterUnits":"userSpaceOnUse","x":-11.25,"y":-11.25,"width":311,"height":217}]},{"nodeType":"use","transform":[{"type":"translate","args":[0,0]},{"type":"scale","args":[1,1]}],"xlink:href":"#pathwrap-53","filter":"url(#filter-54)","data-angle":45,"data-distance":4,"data-height":194.5,"data-scale":1,"data-adornment-type":"drop-shadow","data-width":288.5},{"nodeType":"g","id":"pathwrap-53","children":[{"nodeType":"path","d":"M-2.5,-2.5L281.5,-2.5 281.5,187.5 -2.5,187.5z","id":"path-55","fill":"none","stroke-width":3,"stroke":"#376092","stroke-opacity":1,"stroke-linecap":"flat","stroke-linejoin":"round"},{"nodeType":"image","transform":[{"type":"scale","args":[0.5,0.4986666738986969]}],"id":"image-52","data-original-image":"01","x":0,"y":0,"opacity":1}]}],"className":"eventable"},"commandset-35":{"nodeType":"g","children":[{"nodeType":"defs","children":[{"nodeType":"filter","id":"filter-59","children":[{"nodeType":"feFlood","result":"floodOut","flood-color":"#000000","flood-opacity":0.29},{"nodeType":"feGaussianBlur","result":"gaussOut","in":"SourceAlpha","stdDeviation":[1.75,1.75]},{"nodeType":"feComposite","in":"floodOut","in2":"gaussOut","operator":"in"}],"filterUnits":"userSpaceOnUse","x":-11.25,"y":-11.25,"width":386,"height":267}]},{"nodeType":"use","transform":[{"type":"translate","args":[0,0]},{"type":"scale","args":[1,1]}],"xlink:href":"#pathwrap-58","filter":"url(#filter-59)","data-angle":45,"data-distance":4,"data-height":244.5,"data-scale":1,"data-adornment-type":"drop-shadow","data-width":363.5},{"nodeType":"g","id":"pathwrap-58","children":[{"nodeType":"path","d":"M-2.5,-2.5L356.5,-2.5 356.5,237.5 -2.5,237.5z","id":"path-60","fill":"none","stroke-width":3,"stroke":"#376092","stroke-opacity":1,"stroke-linecap":"flat","stroke-linejoin":"round"},{"nodeType":"image","transform":[{"type":"scale","args":[0.98071622848510742,0.97933882474899292]}],"id":"image-57","data-original-image":"01","x":0,"y":0,"opacity":1}]}],"className":"eventable"},"commandset-36":{"nodeType":"g","children":[{"nodeType":"defs","children":[{"nodeType":"filter","id":"filter-62","children":[{"nodeType":"feFlood","result":"floodOut","flood-color":"#FFFFFF","flood-opacity":0.09},{"nodeType":"feGaussianBlur","result":"gaussOut","in":"SourceAlpha","stdDeviation":[0.699999988079071,0.699999988079071]},{"nodeType":"feComposite","in":"floodOut","in2":"gaussOut","operator":"in"}],"filterUnits":"userSpaceOnUse","x":-4.5,"y":-4.5,"width":213,"height":83}]},{"nodeType":"use","transform":[{"type":"translate","args":[0,0]},{"type":"scale","args":[1,1]}],"xlink:href":"#pathwrap-61","filter":"url(#filter-62)","data-angle":45,"data-distance":3,"data-height":74,"data-scale":1,"data-adornment-type":"drop-shadow","data-width":204},{"nodeType":"g","id":"pathwrap-61","children":[{"nodeType":"g","id":"shape-63","children":[{"nodeType":"path","d":"M0,0L204,0 204,74 0,74z","id":"path-63","fill":"none"}]},{"nodeType":"g","id":"shape-64","children":[{"nodeType":"use","transform":[{"type":"rotate","args":[0]}],"id":"text-64","data-reference-type":"text","data-reference-id":"01","data-shadow":false,"data-rotation":0,"x":0,"y":0}],"className":"uneventable"}]}],"className":"eventable"},"commandset-37":{"nodeType":"g","children":[{"nodeType":"text","font-family":"ArticulateBold CharBoldC0885F7B","font-size":"27px","fill":"#1F497D","fill-opacity":1,"children":[{"nodeType":"tspan","x":"10 29 45 61 69 80 88 101 109 125 141 149 157 173 181","y":31,"children":["Adult – Child "]}]},{"nodeType":"text","font-family":"ArticulateBold CharBoldC0885F7B","font-size":"27px","fill":"#1F497D","fill-opacity":1,"children":[{"nodeType":"tspan","x":"10 26 41 49 64 75 83 99 115 127 143 151 167 179","y":63,"children":["Relationships"]}]}]},"commandset-38":{"nodeType":"g","children":[{"nodeType":"defs","children":[{"nodeType":"filter","id":"filter-66","children":[{"nodeType":"feFlood","result":"floodOut","flood-color":"#FF9004","flood-opacity":0.8},{"nodeType":"feGaussianBlur","result":"gaussOut","in":"SourceAlpha","stdDeviation":[8.3999996185302734,8.3999996185302734]},{"nodeType":"feComposite","in":"floodOut","in2":"gaussOut","operator":"in"}],"filterUnits":"userSpaceOnUse","x":-54,"y":-54,"width":422,"height":182}]},{"nodeType":"use","transform":[{"type":"translate","args":[0,0]},{"type":"scale","args":[1,1]}],"xlink:href":"#pathwrap-65","filter":"url(#filter-66)","data-angle":0,"data-distance":0,"data-height":74,"data-scale":1,"data-adornment-type":"drop-shadow","data-width":314},{"nodeType":"g","id":"pathwrap-65","children":[{"nodeType":"g","id":"shape-67","children":[{"nodeType":"path","d":"M0,0L310,0 310,70 0,70z","id":"path-67","fill":"#C0504D","fill-opacity":1,"stroke-width":4,"stroke":"#C00000","stroke-opacity":1,"stroke-linecap":"flat","stroke-linejoin":"round"}]},{"nodeType":"g","id":"shape-68","children":[{"nodeType":"use","transform":[{"type":"rotate","args":[0]}],"id":"text-68","data-reference-type":"text","data-reference-id":"01","data-shadow":false,"data-rotation":0,"x":0,"y":0}],"className":"uneventable"}]}],"className":"eventable"},"commandset-39":{"nodeType":"g","children":[{"nodeType":"text","font-family":"Adobe Gothic Std B CharC2C2CBA3","font-size":"48px","fill":"#FFFFFF","fill-opacity":1,"children":[{"nodeType":"tspan","x":"45 74 100 121 134 147 160 186 215 238 264","y":51,"children":["Resilience"]}]}]},"commandset-40":{"nodeType":"g","children":[{"nodeType":"defs","children":[{"nodeType":"filter","id":"filter-70","children":[{"nodeType":"feFlood","result":"floodOut","flood-color":"#FFFFFF","flood-opacity":0.09},{"nodeType":"feGaussianBlur","result":"gaussOut","in":"SourceAlpha","stdDeviation":[0.699999988079071,0.699999988079071]},{"nodeType":"feComposite","in":"floodOut","in2":"gaussOut","operator":"in"}],"filterUnits":"userSpaceOnUse","x":-4.5,"y":-4.5,"width":330,"height":51}]},{"nodeType":"use","transform":[{"type":"translate","args":[0,0]},{"type":"scale","args":[1,1]}],"xlink:href":"#pathwrap-69","filter":"url(#filter-70)","data-angle":45,"data-distance":4,"data-height":42,"data-scale":1,"data-adornment-type":"drop-shadow","data-width":321},{"nodeType":"g","id":"pathwrap-69","children":[{"nodeType":"g","id":"shape-71","children":[{"nodeType":"path","d":"M0,0L321,0 321,42 0,42z","id":"path-71","fill":"none"}]},{"nodeType":"g","id":"shape-72","children":[{"nodeType":"use","transform":[{"type":"rotate","args":[0]}],"id":"text-72","data-reference-type":"text","data-reference-id":"01","data-shadow":false,"data-rotation":0,"x":0,"y":0}],"className":"uneventable"}]}],"className":"eventable"},"commandset-41":{"nodeType":"g","children":[{"nodeType":"text","font-family":"ArticulateBold CharBoldC0885F7B","font-size":"27px","fill":"#1F497D","fill-opacity":1,"children":[{"nodeType":"tspan","x":"10 25 40 48 59 68 76 91 102 113 121 133 148 160 175","y":31,"children":["Self- Efficacy"]}]}]},"commandset-42":{"nodeType":"g","children":[{"nodeType":"defs","children":[{"nodeType":"filter","id":"filter-74","children":[{"nodeType":"feFlood","result":"floodOut","flood-color":"#FFFFFF","flood-opacity":0.09},{"nodeType":"feGaussianBlur","result":"gaussOut","in":"SourceAlpha","stdDeviation":[0.699999988079071,0.699999988079071]},{"nodeType":"feComposite","in":"floodOut","in2":"gaussOut","operator":"in"}],"filterUnits":"userSpaceOnUse","x":-4.5,"y":-4.5,"width":281,"height":83}]},{"nodeType":"use","transform":[{"type":"translate","args":[0,0]},{"type":"scale","args":[1,1]}],"xlink:href":"#pathwrap-73","filter":"url(#filter-74)","data-angle":45,"data-distance":3,"data-height":74,"data-scale":1,"data-adornment-type":"drop-shadow","data-width":272},{"nodeType":"g","id":"pathwrap-73","children":[{"nodeType":"g","id":"shape-75","children":[{"nodeType":"path","d":"M0,0L272,0 272,74 0,74z","id":"path-75","fill":"none"}]},{"nodeType":"g","id":"shape-76","children":[{"nodeType":"use","transform":[{"type":"rotate","args":[0]}],"id":"text-76","data-reference-type":"text","data-reference-id":"01","data-shadow":false,"data-rotation":0,"x":0,"y":0}],"className":"uneventable"}]}],"className":"eventable"},"commandset-43":{"nodeType":"g","children":[{"nodeType":"text","font-family":"ArticulateBold CharBoldC0885F7B","font-size":"27px","fill":"#1F497D","fill-opacity":1,"children":[{"nodeType":"tspan","x":"10 25 36 47 62 78 94 105 121 136 152 160","y":31,"children":["Strengthen "]}]},{"nodeType":"text","font-family":"ArticulateBold CharBoldC0885F7B","font-size":"27px","fill":"#1F497D","fill-opacity":1,"children":[{"nodeType":"tspan","x":"10 29 45 60 76 87 95 110 125 133 148 163 171 179 187 199","y":63,"children":["Adaptive Skills"]}]}]},"commandset-44":{"nodeType":"g","children":[{"nodeType":"defs","children":[{"nodeType":"filter","id":"filter-78","children":[{"nodeType":"feFlood","result":"floodOut","flood-color":"#FFFFFF","flood-opacity":0.09},{"nodeType":"feGaussianBlur","result":"gaussOut","in":"SourceAlpha","stdDeviation":[0.699999988079071,0.699999988079071]},{"nodeType":"feComposite","in":"floodOut","in2":"gaussOut","operator":"in"}],"filterUnits":"userSpaceOnUse","x":-4.5,"y":-4.5,"width":330,"height":83}]},{"nodeType":"use","transform":[{"type":"translate","args":[0,0]},{"type":"scale","args":[1,1]}],"xlink:href":"#pathwrap-77","filter":"url(#filter-78)","data-angle":45,"data-distance":4,"data-height":74,"data-scale":1,"data-adornment-type":"drop-shadow","data-width":321},{"nodeType":"g","id":"pathwrap-77","children":[{"nodeType":"g","id":"shape-79","children":[{"nodeType":"path","d":"M0,0L321,0 321,74 0,74z","id":"path-79","fill":"none"}]},{"nodeType":"g","id":"shape-80","children":[{"nodeType":"use","transform":[{"type":"rotate","args":[0]}],"id":"text-80","data-reference-type":"text","data-reference-id":"01","data-shadow":false,"data-rotation":0,"x":0,"y":0}],"className":"uneventable"}]}],"className":"eventable"},"commandset-45":{"nodeType":"g","children":[{"nodeType":"text","font-family":"Segoe UI Charset1_ 5c9G4B028770","font-size":"27px","fill":"#1F497D","fill-opacity":1,"children":[{"nodeType":"tspan","x":"10 21","y":31,"children":["•"]}]},{"nodeType":"text","font-family":"Open Sans Charset1_ 6S70DDAA368","font-size":"27px","fill":"#1F497D","fill-opacity":1,"children":[{"nodeType":"tspan","x":"21 58","y":31,"children":["\\t"]}]},{"nodeType":"text","font-family":"ArticulateBold CharBoldC0885F7B","font-size":"27px","fill":"#1F497D","fill-opacity":1,"children":[{"nodeType":"tspan","x":"58 83 99 115 123 131 139 152 167 175 188 203 211 222 238 246 265 273","y":31,"children":["Mobilize Faith & "]}]},{"nodeType":"text","font-family":"ArticulateBold CharBoldC0885F7B","font-size":"27px","fill":"#1F497D","fill-opacity":1,"children":[{"nodeType":"tspan","x":"58 74 90 98 109 125 136 151 159 167 182 193 208 224 232 243 251 267 283 295","y":63,"children":["Cultural Traditions"]}]}]},"commandset-46":{"nodeType":"g","children":[{"nodeType":"defs","children":[{"nodeType":"filter","id":"filter-84","children":[{"nodeType":"feFlood","result":"floodOut","flood-color":"#000000","flood-opacity":0.29},{"nodeType":"feGaussianBlur","result":"gaussOut","in":"SourceAlpha","stdDeviation":[1.75,1.75]},{"nodeType":"feComposite","in":"floodOut","in2":"gaussOut","operator":"in"}],"filterUnits":"userSpaceOnUse","x":-11.25,"y":-11.25,"width":903.5,"height":583.5}]},{"nodeType":"use","transform":[{"type":"translate","args":[0,0]},{"type":"scale","args":[1,1]}],"xlink:href":"#pathwrap-83","filter":"url(#filter-84)","data-angle":45,"data-distance":4,"data-height":561,"data-scale":1,"data-adornment-type":"drop-shadow","data-width":881},{"nodeType":"g","id":"pathwrap-83","children":[{"nodeType":"path","d":"M0,0L881,0 881,561 0,561z","id":"path-85","fill":"none"},{"nodeType":"image","transform":[{"type":"scale","args":[0.56150412559509277,0.53074741363525391]}],"id":"image-82","data-original-image":"01","x":0,"y":0,"opacity":1}]}],"className":"eventable"},"commandset-47":{"nodeType":"g","children":[{"nodeType":"defs","children":[{"nodeType":"filter","id":"filter-87","children":[{"nodeType":"feFlood","result":"floodOut","flood-color":"#FF9004","flood-opacity":0.8},{"nodeType":"feGaussianBlur","result":"gaussOut","in":"SourceAlpha","stdDeviation":[8.3999996185302734,8.3999996185302734]},{"nodeType":"feComposite","in":"floodOut","in2":"gaussOut","operator":"in"}],"filterUnits":"userSpaceOnUse","x":-54,"y":-54,"width":329,"height":167},{"nodeType":"linearGradient","gradientTransform":[{"type":"translate","args":[0,0]},{"type":"translate","args":[6.9063478151790275E-15,0]},{"type":"scale","args":[0.99549549549549554,0.98333333333333328]},{"type":"rotate","args":[90,0.5,0.5]}],"id":"gradient-fill-88","children":[{"nodeType":"stop","offset":"0%","stop-color":"#C76866","stop-opacity":1},{"nodeType":"stop","offset":"50.196%","stop-color":"#C64B47","stop-opacity":1},{"nodeType":"stop","offset":"100%","stop-color":"#B63B37","stop-opacity":1}]},{"nodeType":"filter","id":"filter-89","children":[{"nodeType":"feFlood","result":"floodOut","flood-color":"#000000","flood-opacity":0.36},{"nodeType":"feGaussianBlur","result":"gaussOut","in":"SourceAlpha","stdDeviation":[1.0499999523162842,1.0499999523162842]},{"nodeType":"feComposite","in":"floodOut","in2":"gaussOut","operator":"in"}],"filterUnits":"userSpaceOnUse","x":-6.75,"y":-6.75,"width":236.5,"height":74.5}]},{"nodeType":"use","transform":[{"type":"translate","args":[0,0]},{"type":"scale","args":[1,1]}],"xlink:href":"#pathwrap-86","filter":"url(#filter-87)","data-angle":0,"data-distance":0,"data-height":59,"data-scale":1,"data-adornment-type":"drop-shadow","data-width":221},{"nodeType":"use","transform":[{"type":"translate","args":[0,0]},{"type":"scale","args":[1,1]}],"xlink:href":"#pathwrap-86","filter":"url(#filter-89)","data-angle":90,"data-distance":2,"data-height":61,"data-scale":1,"data-adornment-type":"drop-shadow","data-width":223},{"nodeType":"g","id":"pathwrap-86","children":[{"nodeType":"path","d":"M9.833334,0L222,0 222,50.166664 221.999985,50.16666C221.999985,55.597462 217.597443,59.999992 212.166656,59.999996L212.166656,59.999996L212.166672,60 0,60 0,9.833334 0,9.83334C-3E-06,4.402541 4.402525,5E-06 9.833323,0z","id":"path-90","fill":"url(#gradient-fill-88)"}]}],"className":"eventable"},"commandset-48":{"nodeType":"g","children":[{"nodeType":"defs","children":[{"nodeType":"filter","id":"filter-92","children":[{"nodeType":"feFlood","result":"floodOut","flood-color":"#FF9004","flood-opacity":0.8},{"nodeType":"feGaussianBlur","result":"gaussOut","in":"SourceAlpha","stdDeviation":[8.3999996185302734,8.3999996185302734]},{"nodeType":"feComposite","in":"floodOut","in2":"gaussOut","operator":"in"}],"filterUnits":"userSpaceOnUse","x":-54,"y":-54,"width":297,"height":157}]},{"nodeType":"use","transform":[{"type":"translate","args":[0,0]},{"type":"scale","args":[1,1]}],"xlink:href":"#pathwrap-91","filter":"url(#filter-92)","data-angle":0,"data-distance":0,"data-height":49,"data-scale":1,"data-adornment-type":"drop-shadow","data-width":189},{"nodeType":"g","id":"pathwrap-91","children":[{"nodeType":"g","id":"shape-93","children":[{"nodeType":"path","d":"M0,0L189,0 189,49 0,49z","id":"path-93","fill":"none"}]},{"nodeType":"g","id":"shape-94","children":[{"nodeType":"use","transform":[{"type":"rotate","args":[0]}],"id":"text-94","data-reference-type":"text","data-reference-id":"01","data-shadow":false,"data-rotation":0,"x":0,"y":0}],"className":"uneventable"}]}],"className":"eventable"},"commandset-49":{"nodeType":"g","children":[{"nodeType":"text","font-family":"Open SansBold CharsBold1FB658DC","font-size":"29px","fill":"#FFFFFF","fill-opacity":1,"children":[{"nodeType":"tspan","x":"22 41 58 72 81 90 99 116 135 150 167","y":36,"children":["Resilience"]}]}]},"commandset-50":{"nodeType":"g","children":[{"nodeType":"text","font-family":"Articulate Charset1_ 5d604EF1F5","font-size":"37px","fill":"#FFFFFF","fill-opacity":1,"children":[{"nodeType":"tspan","x":"10 33 54 68 78 88 98 119 142 158 179 189 208 218 239 262 283 293 314 324 347 357 371","y":40,"children":["Resilience – The 7 C’s"]}]}]},"commandset-51":{"nodeType":"g","children":[{"nodeType":"g","id":"shape-95","children":[{"nodeType":"path","d":"M0,0L397,0 397,47 0,47z","id":"path-95","fill":"none"}]},{"nodeType":"g","id":"shape-96","children":[{"nodeType":"use","transform":[{"type":"rotate","args":[0]}],"id":"text-96","data-reference-type":"text","data-reference-id":"01","data-shadow":false,"data-rotation":0,"x":0,"y":0}],"className":"uneventable"}],"className":"eventable"},"commandset-52":{"nodeType":"g","children":[{"nodeType":"text","font-family":"Open SansBold CharsBold1FB658DC","font-size":"27px","fill":"#4F81BD","fill-opacity":1,"children":[{"nodeType":"tspan","x":"10 28 44 62 69 89 97 115 128 145 161 173 188 195 209 216 231 238 255 261 274 282","y":34,"children":["Ken Ginsberg – 7 C’s:"]}]}]},"commandset-53":{"nodeType":"g","children":[{"nodeType":"g","id":"shape-97","children":[{"nodeType":"path","d":"M0,0L324,0 324,42 0,42z","id":"path-97","fill":"none"}]},{"nodeType":"g","id":"shape-98","children":[{"nodeType":"use","transform":[{"type":"rotate","args":[0]}],"id":"text-98","data-reference-type":"text","data-reference-id":"01","data-shadow":false,"data-rotation":0,"x":0,"y":0}],"className":"uneventable"}],"className":"eventable"},"commandset-54":{"nodeType":"g","children":[{"nodeType":"text","font-family":"Wingdings Charset1_ 6NM1B832832","font-size":"40px","fill":"#77933C","fill-opacity":1,"children":[{"nodeType":"tspan","x":"10 41","y":31,"children":["ü"]}]},{"nodeType":"text","font-family":"Open Sans Charset1_ 6S70DDAA368","font-size":"40px","fill":"#77933C","fill-opacity":1,"children":[{"nodeType":"tspan","x":"41 46","y":31,"children":["\\t"]}]},{"nodeType":"text","font-family":"ArticulateBoldItaItalic723309A8","font-size":"27px","fill":"#C0504D","fill-opacity":1,"children":[{"nodeType":"tspan","x":"46 54 70 91 116 131 146 161 176 195 211 226","y":31,"children":[" COMPETENCE"]}]}]},"commandset-55":{"nodeType":"g","children":[{"nodeType":"text","font-family":"Wingdings Charset1_ 6NM1B832832","font-size":"40px","fill":"#77933C","fill-opacity":1,"children":[{"nodeType":"tspan","x":"10 41","y":31,"children":["ü"]}]},{"nodeType":"text","font-family":"Open Sans Charset1_ 6S70DDAA368","font-size":"40px","fill":"#77933C","fill-opacity":1,"children":[{"nodeType":"tspan","x":"41 46","y":31,"children":["\\t"]}]},{"nodeType":"text","font-family":"ArticulateBoldItaItalic723309A8","font-size":"27px","fill":"#C0504D","fill-opacity":1,"children":[{"nodeType":"tspan","x":"46 54 70 91 110 123 131 150 165 184 200 215","y":31,"children":[" CONFIDENCE"]}]}]},"commandset-56":{"nodeType":"g","children":[{"nodeType":"text","font-family":"Wingdings Charset1_ 6NM1B832832","font-size":"40px","fill":"#77933C","fill-opacity":1,"children":[{"nodeType":"tspan","x":"10 41","y":31,"children":["ü"]}]},{"nodeType":"text","font-family":"Open Sans Charset1_ 6S70DDAA368","font-size":"40px","fill":"#77933C","fill-opacity":1,"children":[{"nodeType":"tspan","x":"41 46","y":31,"children":["\\t"]}]},{"nodeType":"text","font-family":"ArticulateBoldItaItalic723309A8","font-size":"27px","fill":"#C0504D","fill-opacity":1,"children":[{"nodeType":"tspan","x":"46 54 70 91 110 125 141 162 175","y":31,"children":[" CONTROL"]}]}]},"commandset-57":{"nodeType":"g","children":[{"nodeType":"text","font-family":"Wingdings Charset1_ 6NM1B832832","font-size":"40px","fill":"#77933C","fill-opacity":1,"children":[{"nodeType":"tspan","x":"10 41","y":31,"children":["ü"]}]},{"nodeType":"text","font-family":"Open Sans Charset1_ 6S70DDAA368","font-size":"40px","fill":"#77933C","fill-opacity":1,"children":[{"nodeType":"tspan","x":"41 46","y":31,"children":["\\t"]}]},{"nodeType":"text","font-family":"ArticulateBoldItaItalic723309A8","font-size":"27px","fill":"#C0504D","fill-opacity":1,"children":[{"nodeType":"tspan","x":"46 54 70 91 110 129 144 160 175 183 204 223","y":31,"children":[" CONNECTION"]}]}]},"commandset-58":{"nodeType":"g","children":[{"nodeType":"text","font-family":"Wingdings Charset1_ 6NM1B832832","font-size":"40px","fill":"#77933C","fill-opacity":1,"children":[{"nodeType":"tspan","x":"10 41","y":31,"children":["ü"]}]},{"nodeType":"text","font-family":"Open Sans Charset1_ 6S70DDAA368","font-size":"40px","fill":"#77933C","fill-opacity":1,"children":[{"nodeType":"tspan","x":"41 46","y":31,"children":["\\t"]}]},{"nodeType":"text","font-family":"ArticulateBoldItaItalic723309A8","font-size":"27px","fill":"#C0504D","fill-opacity":1,"children":[{"nodeType":"tspan","x":"46 54 70 89 108 124 143 159 174 189 205","y":31,"children":[" CHARACTER"]}]}]},"commandset-59":{"nodeType":"g","children":[{"nodeType":"text","font-family":"Wingdings Charset1_ 6NM1B832832","font-size":"40px","fill":"#77933C","fill-opacity":1,"children":[{"nodeType":"tspan","x":"10 41","y":31,"children":["ü"]}]},{"nodeType":"text","font-family":"Open Sans Charset1_ 6S70DDAA368","font-size":"40px","fill":"#77933C","fill-opacity":1,"children":[{"nodeType":"tspan","x":"41 46","y":31,"children":["\\t"]}]},{"nodeType":"text","font-family":"ArticulateBoldItaItalic723309A8","font-size":"27px","fill":"#C0504D","fill-opacity":1,"children":[{"nodeType":"tspan","x":"46 54 70 91 110 125 141 149 165 184 199 207 228 247","y":31,"children":[" CONTRIBUTION"]}]}]},"commandset-60":{"nodeType":"g","children":[{"nodeType":"g","id":"shape-99","children":[{"nodeType":"path","d":"M0,0L324,0 324,41.9999694824219 0,41.9999694824219z","id":"path-99","fill":"none"}]},{"nodeType":"g","id":"shape-100","children":[{"nodeType":"use","transform":[{"type":"rotate","args":[0]}],"id":"text-100","data-reference-type":"text","data-reference-id":"01","data-shadow":false,"data-rotation":0,"x":0,"y":0}],"className":"uneventable"}],"className":"eventable"},"commandset-61":{"nodeType":"g","children":[{"nodeType":"text","font-family":"Wingdings Charset1_ 6NM1B832832","font-size":"40px","fill":"#77933C","fill-opacity":1,"children":[{"nodeType":"tspan","x":"10 41","y":31,"children":["ü"]}]},{"nodeType":"text","font-family":"Open Sans Charset1_ 6S70DDAA368","font-size":"40px","fill":"#77933C","fill-opacity":1,"children":[{"nodeType":"tspan","x":"41 46","y":31,"children":["\\t"]}]},{"nodeType":"text","font-family":"ArticulateBoldItaItalic723309A8","font-size":"27px","fill":"#C0504D","fill-opacity":1,"children":[{"nodeType":"tspan","x":"46 54 70 91 106 114 133 152","y":31,"children":[" COPING"]}]}]},"commandset-62":{"nodeType":"g","children":[{"nodeType":"g","id":"shape-101","children":[{"nodeType":"path","d":"M0,0L470,0 470,29 0,29z","id":"path-101","fill":"none"}]},{"nodeType":"g","id":"shape-102","children":[{"nodeType":"use","transform":[{"type":"rotate","args":[0]}],"id":"text-102","data-reference-type":"text","data-reference-id":"01","data-shadow":false,"data-rotation":0,"x":0,"y":0}],"className":"uneventable"}],"className":"eventable"},"commandset-63":{"nodeType":"g","children":[{"nodeType":"text","font-family":"Articulate Charset1_ 5d604EF1F5","font-size":"16px","fill":"#1F497D","fill-opacity":1,"children":[{"nodeType":"tspan","x":"10 18 28 38 44 51 60 64 68 81 94 107 111 117 127 133 139 148 154 158 168 178 184 193 199 203 207 211 220 230 237 246 250 257 267 281","y":20,"children":["Source: www.fosteringresilience.com"]}]}]},"commandset-64":{"nodeType":"g","children":[{"nodeType":"defs","children":[{"nodeType":"filter","id":"filter-106","children":[{"nodeType":"feFlood","result":"floodOut","flood-color":"#000000","flood-opacity":0.29},{"nodeType":"feGaussianBlur","result":"gaussOut","in":"SourceAlpha","stdDeviation":[1.75,1.75]},{"nodeType":"feComposite","in":"floodOut","in2":"gaussOut","operator":"in"}],"filterUnits":"userSpaceOnUse","x":-11.25,"y":-11.25,"width":807.5,"height":575.5}]},{"nodeType":"use","transform":[{"type":"translate","args":[0,0]},{"type":"scale","args":[1,1]}],"xlink:href":"#pathwrap-105","filter":"url(#filter-106)","data-angle":45,"data-distance":4,"data-height":553,"data-scale":1,"data-adornment-type":"drop-shadow","data-width":785},{"nodeType":"g","id":"pathwrap-105","children":[{"nodeType":"path","d":"M0,0L785,0 785,553 0,553z","id":"path-107","fill":"none"},{"nodeType":"image","transform":[{"type":"scale","args":[0.50031864643096924,0.5231788158416748]}],"id":"image-104","data-original-image":"01","x":0,"y":0,"opacity":1}]}],"className":"eventable"},"commandset-65":{"nodeType":"g","children":[{"nodeType":"defs","children":[{"nodeType":"filter","id":"filter-111","children":[{"nodeType":"feFlood","result":"floodOut","flood-color":"#000000","flood-opacity":0.29},{"nodeType":"feGaussianBlur","result":"gaussOut","in":"SourceAlpha","stdDeviation":[1.75,1.75]},{"nodeType":"feComposite","in":"floodOut","in2":"gaussOut","operator":"in"}],"filterUnits":"userSpaceOnUse","x":-11.25,"y":-11.25,"width":255.5,"height":514.5}]},{"nodeType":"use","transform":[{"type":"translate","args":[0,0]},{"type":"scale","args":[1,1]}],"xlink:href":"#pathwrap-110","filter":"url(#filter-111)","data-angle":90,"data-distance":4,"data-height":492,"data-scale":1,"data-adornment-type":"drop-shadow","data-width":233},{"nodeType":"g","id":"pathwrap-110","children":[{"nodeType":"path","d":"M0,0L233,0 233,492 0,492z","id":"path-112","fill":"none"},{"nodeType":"image","transform":[{"type":"scale","args":[0.24321502447128296,0.24344384670257568]}],"id":"image-109","data-original-image":"01","x":0,"y":0,"opacity":1}]}],"className":"eventable"},"commandset-66":{"nodeType":"g","children":[{"nodeType":"g","id":"shape-113","children":[{"nodeType":"path","d":"M0,0L190,0 190,38 0,38z","id":"path-113","fill":"none"}]},{"nodeType":"g","id":"shape-114","children":[{"nodeType":"use","transform":[{"type":"rotate","args":[0]}],"id":"text-114","data-reference-type":"text","data-reference-id":"01","data-shadow":false,"data-rotation":0,"x":0,"y":0}],"className":"uneventable"}],"className":"eventable"},"commandset-67":{"nodeType":"g","children":[{"nodeType":"text","font-family":"ArticulateBold CharBoldC0885F7B","font-size":"23px","fill":"#1F497D","fill-opacity":1,"children":[{"nodeType":"tspan","x":"10 23 36 42 57 70 83 92 98 116 122 136 142 159 165 174 180","y":27,"children":["15 Year Old Girl"]}]}]},"commandset-68":{"nodeType":"g","children":[{"nodeType":"defs","children":[{"nodeType":"linearGradient","gradientTransform":[{"type":"translate","args":[0,0]},{"type":"translate","args":[1.50916503949727E-14,1.0526316608259633E-08]},{"type":"scale","args":[1.0000001030999368,1.0000000803094227]},{"type":"rotate","args":[90,0.5,0.5]}],"id":"gradient-fill-116","children":[{"nodeType":"stop","offset":"0%","stop-color":"#C76866","stop-opacity":1},{"nodeType":"stop","offset":"50.196%","stop-color":"#C64B47","stop-opacity":1},{"nodeType":"stop","offset":"100%","stop-color":"#B63B37","stop-opacity":1}]},{"nodeType":"filter","id":"filter-118","children":[{"nodeType":"feFlood","result":"floodOut","flood-color":"#000000","flood-opacity":0.36},{"nodeType":"feGaussianBlur","result":"gaussOut","in":"SourceAlpha","stdDeviation":[1.0499999523162842,1.0499999523162842]},{"nodeType":"feComposite","in":"floodOut","in2":"gaussOut","operator":"in"}],"filterUnits":"userSpaceOnUse","x":-6.75,"y":-6.75,"width":166,"height":113}]},{"nodeType":"use","transform":[{"type":"translate","args":[0,0]},{"type":"scale","args":[1,1]}],"xlink:href":"#pathwrap-117","filter":"url(#filter-118)","data-angle":90,"data-distance":2,"data-height":99.5,"data-scale":1,"data-adornment-type":"drop-shadow","data-width":152.5},{"nodeType":"g","id":"pathwrap-117","children":[{"nodeType":"path","d":"M135.999969,1E-06C142.627396,-1.1E-05 147.999985,5.372563 147.999985,11.999996 147.999985,11.999998 147.999985,12.000001 147.999985,12.000003L147.999985,12.000003L147.999985,82.999992C147.999985,89.627411 142.627411,94.999992 136,94.999992L136,94.999992L12.000004,94.999992C5.372588,95 4E-06,89.627419 1E-06,83L1E-06,83L0,12.000007C-4E-06,5.372591 5.372572,6E-06 11.999988,-1E-06z","id":"path-119","fill":"url(#gradient-fill-116)","stroke-width":3,"stroke":"#913942","stroke-opacity":1,"stroke-linecap":"flat","stroke-linejoin":"round"}]}],"className":"eventable"},"commandset-69":{"nodeType":"g","children":[{"nodeType":"g","id":"shape-120","children":[{"nodeType":"path","d":"M0,0L164,0 164,76 0,76z","id":"path-120","fill":"none"}]},{"nodeType":"g","id":"shape-121","children":[{"nodeType":"use","transform":[{"type":"rotate","args":[0]}],"id":"text-121","data-reference-type":"text","data-reference-id":"01","data-shadow":false,"data-rotation":0,"x":0,"y":0}],"className":"uneventable"}],"className":"eventable"},"commandset-70":{"nodeType":"g","children":[{"nodeType":"text","font-family":"Open SansBold CharsBold1FB658DC","font-size":"24px","fill":"#FFFFFF","fill-opacity":1,"children":[{"nodeType":"tspan","x":"48 64 87 95 101 115","y":31,"children":["BMI ="]}]},{"nodeType":"text","font-family":"Open SansBold CharsBold1FB658DC","font-size":"24px","fill":"#FFFFFF","fill-opacity":1,"children":[{"nodeType":"tspan","x":"14 28 42 48 62 68 82 96 106 122 128 150","y":64,"children":["35 > 95th %"]}]}]},"commandset-71":{"nodeType":"g","children":[{"nodeType":"path","d":"M0,0L428,0 428,480 0,480z","id":"path-123","fill":"none"},{"nodeType":"image","transform":[{"type":"scale","args":[0.5,0.5]}],"id":"image-122","data-original-image":"01","x":0,"y":0,"opacity":1}],"className":"eventable"},"commandset-72":{"nodeType":"g","children":[{"nodeType":"path","d":"M0,0L429,0 429,376 0,376z","id":"path-125","fill":"none"},{"nodeType":"image","transform":[{"type":"scale","args":[0.5,0.5]}],"id":"image-124","data-original-image":"01","x":0,"y":0,"opacity":1}],"className":"eventable"},"commandset-73":{"nodeType":"g","children":[{"nodeType":"path","d":"M0,0L242,0 242,250 0,250z","id":"path-127","fill":"none"},{"nodeType":"image","transform":[{"type":"scale","args":[0.5,0.5]}],"id":"image-126","data-original-image":"01","x":0,"y":0,"opacity":1}],"className":"eventable"},"commandset-74":{"nodeType":"g","children":[{"nodeType":"text","font-family":"Articulate Charset1_ 5d604EF1F5","font-size":"37px","fill":"#FFFFFF","fill-opacity":1,"children":[{"nodeType":"tspan","x":"10 33 68 78 88 111 134 155 169 183","y":40,"children":["BMI Chart"]}]}]},"commandset-75":{"nodeType":"g","children":[{"nodeType":"defs","children":[{"nodeType":"linearGradient","gradientTransform":[{"type":"translate","args":[0,0]},{"type":"translate","args":[2.5681777387498984E-14,7.6923076728864828E-09]},{"type":"scale","args":[1,1]},{"type":"rotate","args":[90,0.5,0.5]}],"id":"gradient-fill-129","children":[{"nodeType":"stop","offset":"0%","stop-color":"#C76866","stop-opacity":1},{"nodeType":"stop","offset":"50.196%","stop-color":"#C64B47","stop-opacity":1},{"nodeType":"stop","offset":"100%","stop-color":"#B63B37","stop-opacity":1}]},{"nodeType":"filter","id":"filter-131","children":[{"nodeType":"feFlood","result":"floodOut","flood-color":"#000000","flood-opacity":0.36},{"nodeType":"feGaussianBlur","result":"gaussOut","in":"SourceAlpha","stdDeviation":[1.0499999523162842,1.0499999523162842]},{"nodeType":"feComposite","in":"floodOut","in2":"gaussOut","operator":"in"}],"filterUnits":"userSpaceOnUse","x":-6.75,"y":-6.75,"width":161,"height":148}]},{"nodeType":"use","transform":[{"type":"translate","args":[0,0]},{"type":"scale","args":[1,1]}],"xlink:href":"#pathwrap-130","filter":"url(#filter-131)","data-angle":90,"data-distance":2,"data-height":134.5,"data-scale":1,"data-adornment-type":"drop-shadow","data-width":147.5},{"nodeType":"g","id":"pathwrap-130","children":[{"nodeType":"path","d":"M126.578918,1E-06C135.64801,-1.5E-05 142.999985,7.351929 142.999985,16.421047 143,16.421051 143,16.421053 142.999985,16.421057L142.999985,16.421057L143,113.578941C142.999985,122.648041 135.648041,129.999985 126.578949,129.999985L126.578949,129.999985L16.421059,130C7.351963,130 5E-06,122.648048 0,113.578949L0,113.578949L0,16.421062C-6E-06,7.351968 7.351941,9E-06 16.421036,-1E-06z","id":"path-132","fill":"url(#gradient-fill-129)","stroke-width":3,"stroke":"#913942","stroke-opacity":1,"stroke-linecap":"flat","stroke-linejoin":"round"}]}],"className":"eventable"},"commandset-76":{"nodeType":"g","children":[{"nodeType":"g","id":"shape-133","children":[{"nodeType":"path","d":"M0,0L176,0 176,109 0,109z","id":"path-133","fill":"none"}]},{"nodeType":"g","id":"shape-134","children":[{"nodeType":"use","transform":[{"type":"rotate","args":[0]}],"id":"text-134","data-reference-type":"text","data-reference-id":"01","data-shadow":false,"data-rotation":0,"x":0,"y":0}],"className":"uneventable"}],"className":"eventable"},"commandset-77":{"nodeType":"g","children":[{"nodeType":"text","font-family":"Open SansBold CharsBold1FB658DC","font-size":"24px","fill":"#FFFFFF","fill-opacity":1,"children":[{"nodeType":"tspan","x":"26 40 54 60 75 90 106 122 137 149 155","y":31,"children":["11 Pounds "]}]},{"nodeType":"text","font-family":"Open SansBold CharsBold1FB658DC","font-size":"24px","fill":"#FFFFFF","fill-opacity":1,"children":[{"nodeType":"tspan","x":"32 49 63 70 86 100 115 121 128 144","y":64,"children":["Gained in"]}]},{"nodeType":"text","font-family":"Open SansBold CharsBold1FB658DC","font-size":"24px","fill":"#FFFFFF","fill-opacity":1,"children":[{"nodeType":"tspan","x":"51 65 71 86 100 114 125","y":97,"children":["1 Year"]}]}]},"commandset-78":{"nodeType":"g","children":[{"nodeType":"defs","children":[{"nodeType":"filter","id":"filter-136","children":[{"nodeType":"feFlood","result":"floodOut","flood-color":"#000000","flood-opacity":0.29},{"nodeType":"feGaussianBlur","result":"gaussOut","in":"SourceAlpha","stdDeviation":[1.75,1.75]},{"nodeType":"feComposite","in":"floodOut","in2":"gaussOut","operator":"in"}],"filterUnits":"userSpaceOnUse","x":-11.25,"y":-11.25,"width":943.5,"height":450.5}]},{"nodeType":"use","transform":[{"type":"translate","args":[0,0]},{"type":"scale","args":[1,1]}],"xlink:href":"#pathwrap-135","filter":"url(#filter-136)","data-angle":45,"data-distance":4,"data-height":428,"data-scale":1,"data-adornment-type":"drop-shadow","data-width":921},{"nodeType":"g","id":"pathwrap-135","children":[{"nodeType":"path","d":"M0,0L918.800048828125,0 918.800048828125,426 0,426z","id":"path-137","fill":"#F2F2F2","fill-opacity":1,"stroke-width":1,"stroke":"#1F497D","stroke-opacity":1,"stroke-linecap":"flat","stroke-linejoin":"round"}]}],"className":"eventable"},"commandset-79":{"nodeType":"g","children":[{"nodeType":"text","font-family":"Open Sans Charset1_ 6S70DDAA368","font-size":"23px","fill":"#1F497D","fill-opacity":1,"children":[{"nodeType":"tspan","x":"0 13 25 39 52 58 70 84 98 107 113 121 134 146 154 160 174 187 196 209","y":25,"children":["Type\\tyour\\ttext\\there"]}]}]},"commandset-80":{"nodeType":"g","children":[{"nodeType":"text","font-family":"Articulate Charset1_ 5d604EF1F5","font-size":"37px","fill":"#FFFFFF","fill-opacity":1,"children":[{"nodeType":"tspan","x":"10 33 54 68 89 99 120 130 140 161 175 189 210 229 239 268 291 312 326 340 350 373 396 406 427","y":40,"children":["Case 2: Essay Question 1"]}]}]},"commandset-81":{"nodeType":"g","children":[{"nodeType":"g","id":"shape-138","children":[{"nodeType":"path","d":"M0,0L917,0 917,80 0,80z","id":"path-138","fill":"none"}]},{"nodeType":"g","id":"shape-139","children":[{"nodeType":"use","transform":[{"type":"rotate","args":[0]}],"id":"text-139","data-reference-type":"text","data-reference-id":"01","data-shadow":false,"data-rotation":0,"x":0,"y":0}],"className":"uneventable"}],"className":"eventable"},"commandset-82":{"nodeType":"g","children":[{"nodeType":"text","font-family":"ArticulateBold CharBoldC0885F7B","font-size":"29px","fill":"#1F497D","fill-opacity":1,"children":[{"nodeType":"tspan","x":"10 31 49 75 83 109 127 145 153 171 179 195 213 231 239 247 265 273 284 292 308 319 335 343 356 374 392 408 424 435 448 464 475 483 501 519 527 545 563 571 589 607 623 636 644 655 671 686","y":33,"children":["How would you initiate conversation on obesity?"]}]},{"nodeType":"text","font-family":"ArticulateBold CharBoldC0885F7B","font-size":"29px","fill":"#1F497D","fill-opacity":1,"children":[{"nodeType":"tspan","x":"10 39 57 73 84 92 110 128 144 157 168 176 194 212 225 233 259 277 295 303 321 329 345 363 381 389 397 415 428 436 454 472 488 496 514 532 543 551 569 587 595 611 629 647 658 666 684 692 705 718 736 749 762 770 788 806 821 829","y":68,"children":["What questions would you include during your discussion? "]}]}]},"commandset-83":{"nodeType":"g","children":[{"nodeType":"g","id":"shape-142","children":[{"nodeType":"path","d":"M0,0L1024,0 1024,40 0,40z","id":"path-142","fill":"#77933C","fill-opacity":1}],"className":"uneventable"},{"nodeType":"path","d":"M994,10L1013,10 1013,29 994,29z","id":"path-143","fill":"#77933C","fill-opacity":1},{"nodeType":"g","id":"shape-140","children":[{"nodeType":"line","id":"line-140","x1":1000,"y1":14,"x2":1011,"y2":25,"fill":"#77933C","fill-opacity":1,"stroke-width":2,"stroke":"#FFFFFF","stroke-opacity":1,"stroke-linecap":"square","stroke-linejoin":"round"}]},{"nodeType":"g","id":"shape-141","children":[{"nodeType":"line","id":"line-141","x1":1000,"y1":25,"x2":1011,"y2":14,"fill":"#77933C","fill-opacity":1,"stroke-width":2,"stroke":"#FFFFFF","stroke-opacity":1,"stroke-linecap":"square","stroke-linejoin":"round"}]},{"nodeType":"g","id":"shape-144","children":[{"nodeType":"use","transform":[{"type":"rotate","args":[0]}],"id":"text-144","data-reference-type":"text","data-reference-id":"01","data-shadow":false,"data-rotation":0,"x":0,"y":0}]}],"className":"eventable"},"commandset-84":{"nodeType":"g","children":[{"nodeType":"text","font-family":"Open Sans Charset1_ 6S70DDAA368","font-size":"24px","fill":"#FFFFFF","fill-opacity":1,"children":[{"nodeType":"tspan","x":"471 486 500 510 520 533 544 552","y":29.5,"children":["Correct"]}]}]},"commandset-85":{"nodeType":"g","children":[{"nodeType":"g","id":"shape-147","children":[{"nodeType":"path","d":"M0,0L1024,0 1024,40 0,40z","id":"path-147","fill":"#953735","fill-opacity":1}],"className":"uneventable"},{"nodeType":"path","d":"M994,10L1013,10 1013,29 994,29z","id":"path-148","fill":"#953735","fill-opacity":1},{"nodeType":"g","id":"shape-145","children":[{"nodeType":"line","id":"line-145","x1":1000,"y1":14,"x2":1011,"y2":25,"fill":"#953735","fill-opacity":1,"stroke-width":2,"stroke":"#FFFFFF","stroke-opacity":1,"stroke-linecap":"square","stroke-linejoin":"round"}]},{"nodeType":"g","id":"shape-146","children":[{"nodeType":"line","id":"line-146","x1":1000,"y1":25,"x2":1011,"y2":14,"fill":"#953735","fill-opacity":1,"stroke-width":2,"stroke":"#FFFFFF","stroke-opacity":1,"stroke-linecap":"square","stroke-linejoin":"round"}]},{"nodeType":"g","id":"shape-149","children":[{"nodeType":"use","transform":[{"type":"rotate","args":[0]}],"id":"text-149","data-reference-type":"text","data-reference-id":"01","data-shadow":false,"data-rotation":0,"x":0,"y":0}]}],"className":"eventable"},"commandset-86":{"nodeType":"g","children":[{"nodeType":"text","font-family":"Open Sans Charset1_ 6S70DDAA368","font-size":"24px","fill":"#FFFFFF","fill-opacity":1,"children":[{"nodeType":"tspan","x":"462 469 484 495 509 519 529 542 553 561","y":29.5,"children":["Incorrect"]}]}]},"commandset-87":{"nodeType":"g","children":[{"nodeType":"g","id":"shape-150","children":[{"nodeType":"path","d":"M0,0L324,0 324,47 0,47z","id":"path-150","fill":"none"}]},{"nodeType":"g","id":"shape-151","children":[{"nodeType":"use","transform":[{"type":"rotate","args":[0]}],"id":"text-151","data-reference-type":"text","data-reference-id":"01","data-shadow":false,"data-rotation":0,"x":0,"y":0}],"className":"uneventable"}],"className":"eventable"},"commandset-88":{"nodeType":"g","children":[{"nodeType":"text","font-family":"Open SansBold CharsBold1FB658DC","font-size":"27px","fill":"#4F81BD","fill-opacity":1,"children":[{"nodeType":"tspan","x":"10 25 34 41 56 72 82 98 110 125","y":34,"children":["1) Saety"]}]}]},"commandset-89":{"nodeType":"g","children":[{"nodeType":"g","id":"shape-152","children":[{"nodeType":"path","d":"M0,0L550,0 550,46.9999847412109 0,46.9999847412109z","id":"path-152","fill":"none"}]},{"nodeType":"g","id":"shape-153","children":[{"nodeType":"use","transform":[{"type":"rotate","args":[0]}],"id":"text-153","data-reference-type":"text","data-reference-id":"01","data-shadow":false,"data-rotation":0,"x":0,"y":0}],"className":"uneventable"}],"className":"eventable"},"commandset-90":{"nodeType":"g","children":[{"nodeType":"text","font-family":"Open SansBold CharsBold1FB658DC","font-size":"27px","fill":"#4F81BD","fill-opacity":1,"children":[{"nodeType":"tspan","x":"10 25 34 41 57 69 87 100 112 135 152 164 176 194 202 220 236 249 262 269 285 303 320 327 343 355 371 389 402 419 435 447 463 481 495 510 517 524","y":34,"children":["2) Trustworthiness and Transparency  "]}]}]},"commandset-91":{"nodeType":"g","children":[{"nodeType":"g","id":"shape-154","children":[{"nodeType":"path","d":"M0,0L615,0 615,47 0,47z","id":"path-154","fill":"none"}]},{"nodeType":"g","id":"shape-155","children":[{"nodeType":"use","transform":[{"type":"rotate","args":[0]}],"id":"text-155","data-reference-type":"text","data-reference-id":"01","data-shadow":false,"data-rotation":0,"x":0,"y":0}],"className":"uneventable"}],"className":"eventable"},"commandset-92":{"nodeType":"g","children":[{"nodeType":"text","font-family":"Open SansBold CharsBold1FB658DC","font-size":"27px","fill":"#4F81BD","fill-opacity":1,"children":[{"nodeType":"tspan","x":"10 25 34 41 58 74 90 102 109 124 142 159 176 193 205 217 224 240 258 275 282 307 325 337 355 371 379 386 401 417 425 435 444 465 481 489 506 513 520","y":34,"children":["3) Peer Support and Mutual Sel-Help  "]}]}]},"commandset-93":{"nodeType":"g","children":[{"nodeType":"text","font-family":"Open SansBold CharsBold1FB658DC","font-size":"27px","fill":"#4F81BD","fill-opacity":1,"children":[{"nodeType":"tspan","x":"10 25 34 41 58 75 83 91 107 124 141 153 169 181 189 206 224 231 247 265 282 289 314 332 344 362 378 386 394 406 421 428 435","y":34,"children":["4) Collaboration and Mutuality  "]}]}]},"commandset-94":{"nodeType":"g","children":[{"nodeType":"text","font-family":"Open SansBold CharsBold1FB658DC","font-size":"27px","fill":"#4F81BD","fill-opacity":1,"children":[{"nodeType":"tspan","x":"10 25 34 41 56 83 100 117 140 156 168 195 211 229 241 249 256 274 291 299 313 329 337 344 360 378 395 402 419 437 454 462 476 492 499 506","y":34,"children":["5) Empowerment, Voice, and Choice  "]}]}]},"commandset-95":{"nodeType":"g","children":[{"nodeType":"text","font-family":"Open SansBold CharsBold1FB658DC","font-size":"27px","fill":"#4F81BD","fill-opacity":1,"children":[{"nodeType":"tspan","x":"10 25 34 41 58 76 84 96 114 126 142 150 158 165 186 194 207 219 236 248 256 270 286 294 302 309 325 343 360 367 387 403 421 438 454 466 473 482 495 508 526 542 555 562","y":34,"children":["6) Cultural, Historical, and Gender Issues "]}]}]},"commandset-96":{"nodeType":"g","children":[{"nodeType":"g","id":"shape-156","children":[{"nodeType":"path","d":"M0,0L613,0 613,49 0,49z","id":"path-156","fill":"none"}]},{"nodeType":"g","id":"shape-157","children":[{"nodeType":"use","transform":[{"type":"rotate","args":[0]}],"id":"text-157","data-reference-type":"text","data-reference-id":"01","data-shadow":false,"data-rotation":0,"x":0,"y":0}],"className":"uneventable"}],"className":"eventable"},"commandset-97":{"nodeType":"g","children":[{"nodeType":"text","font-family":"Open SansBold CharsBold1FB658DC","font-size":"29px","fill":"#1F497D","fill-opacity":1,"children":[{"nodeType":"tspan","x":"32 49 57 75 88 97 116 131 140 158 167 184 198 206 224 235 243 260 273 291 310 338 356 364 374 393 404 422 435 463 480 498 506 524 542 555 572 580","y":36,"children":["6 Principles o Trauma Inormed Care:"]}]},{"nodeType":"path","d":"M32,38L57,38 57,39 32,39z","id":"path-158","fill":"#1F497D","fill-opacity":1},{"nodeType":"path","d":"M57,38L572,38 572,39 57,39z","id":"path-159","fill":"#1F497D","fill-opacity":1},{"nodeType":"path","d":"M572,38L580,38 580,39 572,39z","id":"path-160","fill":"#1F497D","fill-opacity":1}]},"commandset-98":{"nodeType":"g","children":[{"nodeType":"text","font-family":"Articulate Charset1_ 5d604EF1F5","font-size":"37px","fill":"#FFFFFF","fill-opacity":1,"children":[{"nodeType":"tspan","x":"10 33 54 68 89 99 120 130 142 152 173 187 208 231 264 285 295 305 328 342 365 379 412 433 456 466 489 510 524 545 555 576 590 600 623 639 649 672 682 703 717","y":40,"children":["Case 2 - Trauma Informed Care Principles"]}]}]},"commandset-99":{"nodeType":"g","children":[{"nodeType":"path","d":"M0,0L809,0 809,457 0,457z","id":"path-162","fill":"none"},{"nodeType":"image","transform":[{"type":"scale","args":[1,1]}],"id":"image-161","data-original-image":"01","x":0,"y":0,"opacity":1}],"className":"eventable"},"commandset-100":{"nodeType":"g","children":[{"nodeType":"g","id":"shape-163","children":[{"nodeType":"path","d":"M0,0L602,0 602,38 0,38z","id":"path-163","fill":"none"}]},{"nodeType":"g","id":"shape-164","children":[{"nodeType":"use","transform":[{"type":"rotate","args":[0]}],"id":"text-164","data-reference-type":"text","data-reference-id":"01","data-shadow":false,"data-rotation":0,"x":0,"y":0}],"className":"uneventable"}],"className":"eventable"},"commandset-101":{"nodeType":"g","children":[{"nodeType":"text","font-family":"ArticulateBold CharBoldC0885F7B","font-size":"23px","fill":"#1F497D","fill-opacity":1,"children":[{"nodeType":"tspan","x":"151 165 179 185 191 204 218 232 241 254 263 269 283 297 303 309 324 338 344 354 367 373 379 393 407 421 427 437 450","y":27,"children":["Collaboration, Voice, Choice"]}]}]},"commandset-102":{"nodeType":"g","children":[{"nodeType":"text","font-family":"Articulate Charset1_ 5d604EF1F5","font-size":"37px","fill":"#FFFFFF","fill-opacity":1,"children":[{"nodeType":"tspan","x":"10 33 54 68 89 99 120","y":40,"children":["Case 2"]}]}]},"commandset-103":{"nodeType":"g","children":[{"nodeType":"path","d":"M0,0L898,0 898,507 0,507z","id":"path-165","fill":"#376092","fill-opacity":1,"stroke-width":1,"stroke":"#385D8A","stroke-opacity":1,"stroke-linecap":"flat","stroke-linejoin":"round"}],"className":"eventable"},"commandset-104":{"nodeType":"g","children":[{"nodeType":"g","id":"shape-166","children":[{"nodeType":"path","d":"M0,0L350,0 350,43 0,43z","id":"path-166","fill":"none"}]},{"nodeType":"g","id":"shape-167","children":[{"nodeType":"use","transform":[{"type":"rotate","args":[0]}],"id":"text-167","data-reference-type":"text","data-reference-id":"01","data-shadow":false,"data-rotation":0,"x":0,"y":0}],"className":"uneventable"}],"className":"eventable"},"commandset-105":{"nodeType":"g","children":[{"nodeType":"text","font-family":"Open SansBold CharsBold1FB658DC","font-size":"24px","fill":"#17375E","fill-opacity":1,"children":[{"nodeType":"tspan","x":"10 25 40 47 54 68 83 98 109 123 133 140 155 171 178 184 200 215 222 234 248 255 261 276 292 307 314 326 340","y":31,"children":["Collaboration, Voice, Choice"]}]}]},"commandset-106":{"nodeType":"g","children":[{"nodeType":"g","id":"shape-168","children":[{"nodeType":"path","d":"M0,0L433,0 433,43 0,43z","id":"path-168","fill":"none"}]},{"nodeType":"g","id":"shape-169","children":[{"nodeType":"use","transform":[{"type":"rotate","args":[0]}],"id":"text-169","data-reference-type":"text","data-reference-id":"01","data-shadow":false,"data-rotation":0,"x":0,"y":0}],"className":"uneventable"}],"className":"eventable"},"commandset-107":{"nodeType":"g","children":[{"nodeType":"text","font-family":"Open SansBold CharsBold1FB658DC","font-size":"24px","fill":"#17375E","fill-opacity":1,"children":[{"nodeType":"tspan","x":"10 24 35 51 63 73 80 86 100 111 125 141 153 168 182 193 207 223 235 249 256 262 277 292 299 306 320 335 350 361 375 385 392 407 423","y":31,"children":["Trust, Transparency, Collaboration"]}]}]},"commandset-108":{"nodeType":"g","children":[{"nodeType":"g","id":"shape-170","children":[{"nodeType":"path","d":"M0,0L84,0 84,43 0,43z","id":"path-170","fill":"none"}]},{"nodeType":"g","id":"shape-171","children":[{"nodeType":"use","transform":[{"type":"rotate","args":[0]}],"id":"text-171","data-reference-type":"text","data-reference-id":"01","data-shadow":false,"data-rotation":0,"x":0,"y":0}],"className":"uneventable"}],"className":"eventable"},"commandset-109":{"nodeType":"g","children":[{"nodeType":"text","font-family":"Open SansBold CharsBold1FB658DC","font-size":"24px","fill":"#17375E","fill-opacity":1,"children":[{"nodeType":"tspan","x":"10 26 41 48 60 74","y":31,"children":["Voice"]}]}]},"commandset-110":{"nodeType":"g","children":[{"nodeType":"g","id":"shape-172","children":[{"nodeType":"path","d":"M0,0L254,0 254,43 0,43z","id":"path-172","fill":"none"}]},{"nodeType":"g","id":"shape-173","children":[{"nodeType":"use","transform":[{"type":"rotate","args":[0]}],"id":"text-173","data-reference-type":"text","data-reference-id":"01","data-shadow":false,"data-rotation":0,"x":0,"y":0}],"className":"uneventable"}],"className":"eventable"},"commandset-111":{"nodeType":"g","children":[{"nodeType":"text","font-family":"Open SansBold CharsBold1FB658DC","font-size":"24px","fill":"#17375E","fill-opacity":1,"children":[{"nodeType":"tspan","x":"10 25 39 55 65 76 90 97 103 117 131 147 161 171 177 192 201 207 221 229 244","y":31,"children":["Central Tenet o TIC"]}]}]},"commandset-112":{"nodeType":"g","children":[{"nodeType":"g","id":"shape-174","children":[{"nodeType":"path","d":"M0,0L391,0 391,43 0,43z","id":"path-174","fill":"none"}]},{"nodeType":"g","id":"shape-175","children":[{"nodeType":"use","transform":[{"type":"rotate","args":[0]}],"id":"text-175","data-reference-type":"text","data-reference-id":"01","data-shadow":false,"data-rotation":0,"x":0,"y":0}],"className":"uneventable"}],"className":"eventable"},"commandset-113":{"nodeType":"g","children":[{"nodeType":"text","font-family":"Open SansBold CharsBold1FB658DC","font-size":"24px","fill":"#17375E","fill-opacity":1,"children":[{"nodeType":"tspan","x":"10 25 40 47 54 68 83 98 109 123 133 140 155 171 178 184 198 209 225 237 247 268 283 294 304 320 327 343 357 369 381","y":31,"children":["Collaboration, Trustworthiness"]}]}]},"commandset-114":{"nodeType":"g","children":[{"nodeType":"defs","children":[{"nodeType":"filter","id":"filter-177","children":[{"nodeType":"feFlood","result":"floodOut","flood-color":"#000000","flood-opacity":0.29},{"nodeType":"feGaussianBlur","result":"gaussOut","in":"SourceAlpha","stdDeviation":[1.75,1.75]},{"nodeType":"feComposite","in":"floodOut","in2":"gaussOut","operator":"in"}],"filterUnits":"userSpaceOnUse","x":-11.25,"y":-11.25,"width":946.5,"height":441.5}]},{"nodeType":"use","transform":[{"type":"translate","args":[0,0]},{"type":"scale","args":[1,1]}],"xlink:href":"#pathwrap-176","filter":"url(#filter-177)","data-angle":45,"data-distance":4,"data-height":419,"data-scale":1,"data-adornment-type":"drop-shadow","data-width":924},{"nodeType":"g","id":"pathwrap-176","children":[{"nodeType":"path","d":"M0,0L921.600036621094,0 921.600036621094,417 0,417z","id":"path-178","fill":"#F2F2F2","fill-opacity":1,"stroke-width":1,"stroke":"#1F497D","stroke-opacity":1,"stroke-linecap":"flat","stroke-linejoin":"round"}]}],"className":"eventable"},"commandset-115":{"nodeType":"g","children":[{"nodeType":"text","font-family":"Articulate Charset1_ 5d604EF1F5","font-size":"37px","fill":"#FFFFFF","fill-opacity":1,"children":[{"nodeType":"tspan","x":"10 33 54 68 89 99 120 130 140 161 175 189 210 229 239 268 291 312 326 340 350 373 396 406 427","y":40,"children":["Case 2: Essay Question 2"]}]}]},"commandset-116":{"nodeType":"g","children":[{"nodeType":"text","font-family":"ArticulateBold CharBoldC0885F7B","font-size":"29px","fill":"#1F497D","fill-opacity":1,"children":[{"nodeType":"tspan","x":"10 26 34 50 66 79 95 103 111 119 132 143 151 162 180 191 207 223 231 257 273 289 302 310 318 336 344 370 388 396 409 427 435 446 464 472 485 493 511 522 540 556 564 582 598 609 617 630 648 666 674 692 700 718 736 744 752 770 778 789 805 818 826 834 842 858 876 889 905 913","y":33,"children":["Please list three ways in which this provider could build resilience "]}]},{"nodeType":"text","font-family":"ArticulateBold CharBoldC0885F7B","font-size":"29px","fill":"#1F497D","fill-opacity":1,"children":[{"nodeType":"tspan","x":"10 18 36 44 55 73 81 94 102 120 136 147 155 171 189 200 208","y":68,"children":["in this patient."]}]}]},"commandset-117":{"nodeType":"g","children":[{"nodeType":"defs","children":[{"nodeType":"filter","id":"filter-182","children":[{"nodeType":"feFlood","result":"floodOut","flood-color":"#000000","flood-opacity":0.29},{"nodeType":"feGaussianBlur","result":"gaussOut","in":"SourceAlpha","stdDeviation":[1.75,1.75]},{"nodeType":"feComposite","in":"floodOut","in2":"gaussOut","operator":"in"}],"filterUnits":"userSpaceOnUse","x":-11.25,"y":-11.25,"width":594.5,"height":594.5}]},{"nodeType":"use","transform":[{"type":"translate","args":[0,0]},{"type":"scale","args":[1,1]}],"xlink:href":"#pathwrap-181","filter":"url(#filter-182)","data-angle":45,"data-distance":4,"data-height":572,"data-scale":1,"data-adornment-type":"drop-shadow","data-width":572},{"nodeType":"g","id":"pathwrap-181","children":[{"nodeType":"path","d":"M0,0L572,0 572,572 0,572z","id":"path-183","fill":"none"},{"nodeType":"image","transform":[{"type":"scale","args":[0.5,0.5]}],"id":"image-180","data-original-image":"01","x":0,"y":0,"opacity":1}]}],"className":"eventable"},"commandset-118":{"nodeType":"g","children":[{"nodeType":"defs","children":[{"nodeType":"linearGradient","gradientTransform":[{"type":"translate","args":[0,0]},{"type":"translate","args":[6.9063478151790275E-15,0]},{"type":"scale","args":[0.99549549549549554,0.98333333333333328]},{"type":"rotate","args":[90,0.5,0.5]}],"id":"gradient-fill-185","children":[{"nodeType":"stop","offset":"0%","stop-color":"#C76866","stop-opacity":1},{"nodeType":"stop","offset":"50.196%","stop-color":"#C64B47","stop-opacity":1},{"nodeType":"stop","offset":"100%","stop-color":"#B63B37","stop-opacity":1}]},{"nodeType":"filter","id":"filter-187","children":[{"nodeType":"feFlood","result":"floodOut","flood-color":"#000000","flood-opacity":0.36},{"nodeType":"feGaussianBlur","result":"gaussOut","in":"SourceAlpha","stdDeviation":[1.0499999523162842,1.0499999523162842]},{"nodeType":"feComposite","in":"floodOut","in2":"gaussOut","operator":"in"}],"filterUnits":"userSpaceOnUse","x":-6.75,"y":-6.75,"width":236.5,"height":74.5}]},{"nodeType":"use","transform":[{"type":"translate","args":[0,0]},{"type":"scale","args":[1,1]}],"xlink:href":"#pathwrap-186","filter":"url(#filter-187)","data-angle":90,"data-distance":2,"data-height":61,"data-scale":1,"data-adornment-type":"drop-shadow","data-width":223},{"nodeType":"g","id":"pathwrap-186","children":[{"nodeType":"path","d":"M9.833334,0L222,0 222,50.166664 221.999985,50.16666C221.999985,55.597462 217.597443,59.999992 212.166656,59.999996L212.166656,59.999996L212.166672,60 0,60 0,9.833334 0,9.83334C-3E-06,4.402541 4.402525,5E-06 9.833323,0z","id":"path-188","fill":"url(#gradient-fill-185)"}]}],"className":"eventable"},"commandset-119":{"nodeType":"g","children":[{"nodeType":"g","id":"shape-189","children":[{"nodeType":"path","d":"M0,0L281,0 281,53 0,53z","id":"path-189","fill":"none"}]},{"nodeType":"g","id":"shape-190","children":[{"nodeType":"use","transform":[{"type":"rotate","args":[0]}],"id":"text-190","data-reference-type":"text","data-reference-id":"01","data-shadow":false,"data-rotation":0,"x":0,"y":0}],"className":"uneventable"}],"className":"eventable"},"commandset-120":{"nodeType":"g","children":[{"nodeType":"text","font-family":"Open SansBold CharsBold1FB658DC","font-size":"32px","fill":"#FFFFFF","fill-opacity":1,"children":[{"nodeType":"tspan","x":"10 29 50 69 77 95 103 123 130 146 155","y":39,"children":["The 7 C’s:"]}]},{"nodeType":"path","d":"M10,41L77,41 77,43 10,43z","id":"path-191","fill":"#FFFFFF","fill-opacity":1},{"nodeType":"path","d":"M77,41L103,41 103,43 77,43z","id":"path-192","fill":"#FFFFFF","fill-opacity":1},{"nodeType":"path","d":"M103,41L123,41 123,43 103,43z","id":"path-193","fill":"#FFFFFF","fill-opacity":1},{"nodeType":"path","d":"M123,41L130,41 130,43 123,43z","id":"path-194","fill":"#FFFFFF","fill-opacity":1},{"nodeType":"path","d":"M130,41L146,41 146,43 130,43z","id":"path-195","fill":"#FFFFFF","fill-opacity":1},{"nodeType":"path","d":"M146,41L155,41 155,43 146,43z","id":"path-196","fill":"#FFFFFF","fill-opacity":1}]},"commandset-121":{"nodeType":"g","children":[{"nodeType":"g","id":"shape-197","children":[{"nodeType":"path","d":"M0,0L324,0 324,47.0000152587891 0,47.0000152587891z","id":"path-197","fill":"none"}]},{"nodeType":"g","id":"shape-198","children":[{"nodeType":"use","transform":[{"type":"rotate","args":[0]}],"id":"text-198","data-reference-type":"text","data-reference-id":"01","data-shadow":false,"data-rotation":0,"x":0,"y":0}],"className":"uneventable"}],"className":"eventable"},"commandset-122":{"nodeType":"g","children":[{"nodeType":"text","font-family":"Segoe UI Charset1_ 5c9G4B028770","font-size":"27px","fill":"#C0504D","fill-opacity":1,"children":[{"nodeType":"tspan","x":"10 21","y":34,"children":["•"]}]},{"nodeType":"text","font-family":"Open Sans Charset1_ 6S70DDAA368","font-size":"27px","fill":"#C0504D","fill-opacity":1,"children":[{"nodeType":"tspan","x":"21 46","y":34,"children":["\\t"]}]},{"nodeType":"text","font-family":"Open SansBold CharsBold1FB658DC","font-size":"27px","fill":"#C0504D","fill-opacity":1,"children":[{"nodeType":"tspan","x":"46 63 84 109 126 141 157 172 194 211 226","y":34,"children":["COMPETENCE"]}]}]},"commandset-123":{"nodeType":"g","children":[{"nodeType":"path","d":"M0,0L310,0 310,351 0,351z","id":"path-200","fill":"none"},{"nodeType":"image","transform":[{"type":"scale","args":[0.499194860458374,0.5]}],"id":"image-199","data-original-image":"01","x":0,"y":0,"opacity":1}],"className":"eventable"},"commandset-124":{"nodeType":"g","children":[{"nodeType":"g","id":"shape-201","children":[{"nodeType":"path","d":"M0,0L256,0 256,178 0,178z","id":"path-201","fill":"none"}]},{"nodeType":"g","id":"shape-202","children":[{"nodeType":"use","transform":[{"type":"rotate","args":[0]}],"id":"text-202","data-reference-type":"text","data-reference-id":"01","data-shadow":false,"data-rotation":0,"x":0,"y":0}],"className":"uneventable"}],"className":"eventable"},"commandset-125":{"nodeType":"g","children":[{"nodeType":"text","font-family":"Articulate Charset1_ 5d604EF1F5","font-size":"23px","fill":"#1F497D","fill-opacity":1,"children":[{"nodeType":"tspan","x":"10 23 38 52 66 72 86 100 106 120 133 145 158 164 177","y":27,"children":["“You do have a"]}]},{"nodeType":"text","font-family":"Articulate Charset1_ 5d604EF1F5","font-size":"23px","fill":"#1F497D","fill-opacity":1,"children":[{"nodeType":"tspan","x":"10 24 38 52 66 72 86 100 114 127 136 145 154 167 181 195 201 215 229 235","y":55,"children":["good understanding "]}]},{"nodeType":"text","font-family":"Articulate Charset1_ 5d604EF1F5","font-size":"23px","fill":"#1F497D","fill-opacity":1,"children":[{"nodeType":"tspan","x":"10 24 33 39 58 72 84 90 96 105 111 117 126 132 138 158 172 186 195 204 217 231 240","y":83,"children":["of why it is important"]}]},{"nodeType":"text","font-family":"Articulate Charset1_ 5d604EF1F5","font-size":"23px","fill":"#1F497D","fill-opacity":1,"children":[{"nodeType":"tspan","x":"10 19 33 39 59 72 78 92 101 114 120 134 140 153","y":111,"children":["to maintain a"]}]},{"nodeType":"text","font-family":"Articulate Charset1_ 5d604EF1F5","font-size":"23px","fill":"#1F497D","fill-opacity":1,"children":[{"nodeType":"tspan","x":"10 24 37 50 56 65 79 91 97 116 129 135 149 163 172 178 184","y":139,"children":["healthy weight. "]}]},{"nodeType":"text","font-family":"Articulate Charset1_ 5d604EF1F5","font-size":"23px","fill":"#1F497D","fill-opacity":1,"children":[{"nodeType":"tspan","x":"10 23 37 50 59 65 74 80 94 103 116 129 138 147 160 166 172 178 184","y":167,"children":["That’s great!”    "]}]}]},"commandset-126":{"nodeType":"g","children":[{"nodeType":"text","font-family":"Segoe UI Charset1_ 5c9G4B028770","font-size":"27px","fill":"#C0504D","fill-opacity":1,"children":[{"nodeType":"tspan","x":"10 21","y":34,"children":["•"]}]},{"nodeType":"text","font-family":"Open Sans Charset1_ 6S70DDAA368","font-size":"27px","fill":"#C0504D","fill-opacity":1,"children":[{"nodeType":"tspan","x":"21 46","y":34,"children":["\\t"]}]},{"nodeType":"text","font-family":"Open SansBold CharsBold1FB658DC","font-size":"27px","fill":"#C0504D","fill-opacity":1,"children":[{"nodeType":"tspan","x":"46 63 84 106 121 130 150 165 187 204 219","y":34,"children":["CONFIDENCE"]}]}]},"commandset-127":{"nodeType":"g","children":[{"nodeType":"defs","children":[{"nodeType":"filter","id":"filter-206","children":[{"nodeType":"feFlood","result":"floodOut","flood-color":"#000000","flood-opacity":0.29},{"nodeType":"feGaussianBlur","result":"gaussOut","in":"SourceAlpha","stdDeviation":[1.75,1.75]},{"nodeType":"feComposite","in":"floodOut","in2":"gaussOut","operator":"in"}],"filterUnits":"userSpaceOnUse","x":-11.25,"y":-11.25,"width":382.5,"height":520.5}]},{"nodeType":"use","transform":[{"type":"translate","args":[0,0]},{"type":"scale","args":[1,1]}],"xlink:href":"#pathwrap-205","filter":"url(#filter-206)","data-angle":90,"data-distance":4,"data-height":498,"data-scale":1,"data-adornment-type":"drop-shadow","data-width":360},{"nodeType":"g","id":"pathwrap-205","children":[{"nodeType":"path","d":"M0,0L360,0 360,498 0,498z","id":"path-207","fill":"none"},{"nodeType":"image","transform":[{"type":"scale","args":[0.49930652976036072,0.5]}],"id":"image-204","data-original-image":"01","x":0,"y":0,"opacity":1}]}],"className":"eventable"},"commandset-128":{"nodeType":"g","children":[{"nodeType":"g","id":"shape-208","children":[{"nodeType":"path","d":"M0,0L240,0 240,150 0,150z","id":"path-208","fill":"none"}]},{"nodeType":"g","id":"shape-209","children":[{"nodeType":"use","transform":[{"type":"rotate","args":[0]}],"id":"text-209","data-reference-type":"text","data-reference-id":"01","data-shadow":false,"data-rotation":0,"x":0,"y":0}],"className":"uneventable"}],"className":"eventable"},"commandset-129":{"nodeType":"g","children":[{"nodeType":"text","font-family":"Articulate Charset1_ 5d604EF1F5","font-size":"23px","fill":"#1F497D","fill-opacity":1,"children":[{"nodeType":"tspan","x":"10 23 38 52 66 72 86 99 111 124 130 144 157 170 184 190","y":27,"children":["“You have been "]}]},{"nodeType":"text","font-family":"Articulate Charset1_ 5d604EF1F5","font-size":"23px","fill":"#1F497D","fill-opacity":1,"children":[{"nodeType":"tspan","x":"10 24 38 44 58 72 78 91 97 111 120 133 146 155 161 167 181 195 201","y":55,"children":["doing a great job "]}]},{"nodeType":"text","font-family":"Articulate Charset1_ 5d604EF1F5","font-size":"23px","fill":"#1F497D","fill-opacity":1,"children":[{"nodeType":"tspan","x":"10 29 42 48 61 67 81 95 101 110 124 130 139 149 163 177 191 197 203","y":83,"children":["walking to school "]}]},{"nodeType":"text","font-family":"Articulate Charset1_ 5d604EF1F5","font-size":"23px","fill":"#1F497D","fill-opacity":1,"children":[{"nodeType":"tspan","x":"10 23 37 51 57 66 75 87 93 107 121 127 136 150 156 176 189 202 215 221","y":111,"children":["and trying to make "]}]},{"nodeType":"text","font-family":"Articulate Charset1_ 5d604EF1F5","font-size":"23px","fill":"#1F497D","fill-opacity":1,"children":[{"nodeType":"tspan","x":"10 24 37 50 56 65 79 91 97 107 121 134 148 162 175 184 190 203","y":139,"children":["healthy changes.”"]}]}]},"commandset-130":{"nodeType":"g","children":[{"nodeType":"text","font-family":"Segoe UI Charset1_ 5c9G4B028770","font-size":"27px","fill":"#C0504D","fill-opacity":1,"children":[{"nodeType":"tspan","x":"10 21","y":34,"children":["•"]}]},{"nodeType":"text","font-family":"Open Sans Charset1_ 6S70DDAA368","font-size":"27px","fill":"#C0504D","fill-opacity":1,"children":[{"nodeType":"tspan","x":"21 46","y":34,"children":["\\t"]}]},{"nodeType":"text","font-family":"Open SansBold CharsBold1FB658DC","font-size":"27px","fill":"#C0504D","fill-opacity":1,"children":[{"nodeType":"tspan","x":"46 63 84 106 122 140 161 176","y":34,"children":["CONTROL"]}]}]},"commandset-131":{"nodeType":"g","children":[{"nodeType":"path","d":"M0,0L464,0 464,459 0,459z","id":"path-211","fill":"none"},{"nodeType":"image","transform":[{"type":"scale","args":[0.5,0.5]}],"id":"image-210","data-original-image":"01","x":0,"y":0,"opacity":1}],"className":"eventable"},"commandset-132":{"nodeType":"g","children":[{"nodeType":"g","id":"shape-212","children":[{"nodeType":"path","d":"M0,0L240,0 240,178 0,178z","id":"path-212","fill":"none"}]},{"nodeType":"g","id":"shape-213","children":[{"nodeType":"use","transform":[{"type":"rotate","args":[0]}],"id":"text-213","data-reference-type":"text","data-reference-id":"01","data-shadow":false,"data-rotation":0,"x":0,"y":0}],"className":"uneventable"}],"className":"eventable"},"commandset-133":{"nodeType":"g","children":[{"nodeType":"text","font-family":"Articulate Charset1_ 5d604EF1F5","font-size":"23px","fill":"#1F497D","fill-opacity":1,"children":[{"nodeType":"tspan","x":"10 23 46 59 65 84 97 111 120 126 135 149 155 175 188 201 214 220","y":27,"children":["“We want to make "]}]},{"nodeType":"text","font-family":"Articulate Charset1_ 5d604EF1F5","font-size":"23px","fill":"#1F497D","fill-opacity":1,"children":[{"nodeType":"tspan","x":"10 19 33 42 55 61 73 87 101 107 121 134 146 159 165 177 191 205 214 220","y":55,"children":["sure you have your "]}]},{"nodeType":"text","font-family":"Articulate Charset1_ 5d604EF1F5","font-size":"23px","fill":"#1F497D","fill-opacity":1,"children":[{"nodeType":"tspan","x":"10 19 32 52 58 64 76 82 91 97 106 120 134 148 162 171 180 186 192 206 220 229 235","y":83,"children":["family’s support, but "]}]},{"nodeType":"text","font-family":"Articulate Charset1_ 5d604EF1F5","font-size":"23px","fill":"#1F497D","fill-opacity":1,"children":[{"nodeType":"tspan","x":"10 16 22 41 54 68 77 83 95 109 123 129 138 152 158 171 185 199 218 224","y":111,"children":["I want you to know "]}]},{"nodeType":"text","font-family":"Articulate Charset1_ 5d604EF1F5","font-size":"23px","fill":"#1F497D","fill-opacity":1,"children":[{"nodeType":"tspan","x":"10 19 33 46 55 61 67 73 87 100 106 112 125 137 150 156 165 179 192 201 207","y":139,"children":["that I believe that "]}]},{"nodeType":"text","font-family":"Articulate Charset1_ 5d604EF1F5","font-size":"23px","fill":"#1F497D","fill-opacity":1,"children":[{"nodeType":"tspan","x":"10 22 36 50 56 66 79 93 99 113 127 133 142 156 162 171 180 193","y":167,"children":["you can do this!”"]}]}]},"commandset-134":{"nodeType":"g","children":[{"nodeType":"text","font-family":"Segoe UI Charset1_ 5c9G4B028770","font-size":"27px","fill":"#C0504D","fill-opacity":1,"children":[{"nodeType":"tspan","x":"10 21","y":34,"children":["•"]}]},{"nodeType":"text","font-family":"Open Sans Charset1_ 6S70DDAA368","font-size":"27px","fill":"#C0504D","fill-opacity":1,"children":[{"nodeType":"tspan","x":"21 46","y":34,"children":["\\t"]}]},{"nodeType":"text","font-family":"Open SansBold CharsBold1FB658DC","font-size":"27px","fill":"#C0504D","fill-opacity":1,"children":[{"nodeType":"tspan","x":"46 63 84 106 128 143 160 176 185 206 228","y":34,"children":["CONNECTION"]}]}]},"commandset-135":{"nodeType":"g","children":[{"nodeType":"path","d":"M0,0L538,0 538,532 0,532z","id":"path-215","fill":"none"},{"nodeType":"image","transform":[{"type":"scale","args":[0.5,0.5]}],"id":"image-214","data-original-image":"01","x":0,"y":0,"opacity":1}],"className":"eventable"},"commandset-136":{"nodeType":"g","children":[{"nodeType":"g","id":"shape-216","children":[{"nodeType":"path","d":"M0,0L433,0 433,94 0,94z","id":"path-216","fill":"none"}]},{"nodeType":"g","id":"shape-217","children":[{"nodeType":"use","transform":[{"type":"rotate","args":[0]}],"id":"text-217","data-reference-type":"text","data-reference-id":"01","data-shadow":false,"data-rotation":0,"x":0,"y":0}],"className":"uneventable"}],"className":"eventable"},"commandset-137":{"nodeType":"g","children":[{"nodeType":"text","font-family":"Articulate Charset1_ 5d604EF1F5","font-size":"23px","fill":"#1F497D","fill-opacity":1,"children":[{"nodeType":"tspan","x":"10 23 46 60 74 80 89 103 117 131 145 154 163 172 178 190 204 218 224 230 244 250 264 277 283 297 311 317 331 344 357 363 372 386 398 410 416","y":27,"children":["“Who supports you in being healthy? "]}]},{"nodeType":"text","font-family":"Articulate Charset1_ 5d604EF1F5","font-size":"23px","fill":"#1F497D","fill-opacity":1,"children":[{"nodeType":"tspan","x":"10 27 41 60 66 76 89 103 109 128 141 147 153 167 177 183 197 211 224 230 239 253 266 275 281 295 308 317 326 340 354","y":55,"children":["How can we include that person"]}]},{"nodeType":"text","font-family":"Articulate Charset1_ 5d604EF1F5","font-size":"23px","fill":"#1F497D","fill-opacity":1,"children":[{"nodeType":"tspan","x":"10 16 30 36 50 64 73 79 93 99 112 126 132 145 151","y":83,"children":["in our plan.” "]}]}]},"commandset-138":{"nodeType":"g","children":[{"nodeType":"text","font-family":"Segoe UI Charset1_ 5c9G4B028770","font-size":"27px","fill":"#C0504D","fill-opacity":1,"children":[{"nodeType":"tspan","x":"10 21","y":34,"children":["•"]}]},{"nodeType":"text","font-family":"Open Sans Charset1_ 6S70DDAA368","font-size":"27px","fill":"#C0504D","fill-opacity":1,"children":[{"nodeType":"tspan","x":"21 46","y":34,"children":["\\t"]}]},{"nodeType":"text","font-family":"Open SansBold CharsBold1FB658DC","font-size":"27px","fill":"#C0504D","fill-opacity":1,"children":[{"nodeType":"tspan","x":"46 63 84 103 121 140 157 173 188 206","y":34,"children":["CHARACTER"]}]}]},"commandset-139":{"nodeType":"g","children":[{"nodeType":"path","d":"M0,0L490,0 490,485 0,485z","id":"path-219","fill":"none"},{"nodeType":"image","transform":[{"type":"scale","args":[0.5,0.50051599740982056]}],"id":"image-218","data-original-image":"01","x":0,"y":0,"opacity":1}],"className":"eventable"},"commandset-140":{"nodeType":"g","children":[{"nodeType":"g","id":"shape-220","children":[{"nodeType":"path","d":"M0,0L518,0 518,122 0,122z","id":"path-220","fill":"none"}]},{"nodeType":"g","id":"shape-221","children":[{"nodeType":"use","transform":[{"type":"rotate","args":[0]}],"id":"text-221","data-reference-type":"text","data-reference-id":"01","data-shadow":false,"data-rotation":0,"x":0,"y":0}],"className":"uneventable"}],"className":"eventable"},"commandset-141":{"nodeType":"g","children":[{"nodeType":"text","font-family":"Articulate Charset1_ 5d604EF1F5","font-size":"23px","fill":"#1F497D","fill-opacity":1,"children":[{"nodeType":"tspan","x":"10 23 38 52 66 72 86 92 106 112 125 131 145 154 167 180 189 195 201 215 229 235 249 262 268 282 296 302 316 330 344 357 366 375 381 400 406 415 429 435 455 468 474","y":27,"children":["“You did a great job being honest with me "]}]},{"nodeType":"text","font-family":"Articulate Charset1_ 5d604EF1F5","font-size":"23px","fill":"#1F497D","fill-opacity":1,"children":[{"nodeType":"tspan","x":"10 19 33 47 60 72 78 84 93 107 113 122 128 142 155 161 175 188 202 208 228 241 247 261 274 283 292 305 314 320 334 348 362 375 384 393 402 415 429 443 449 461 475 489 498 504","y":55,"children":["today, this helped me better understand your "]}]},{"nodeType":"text","font-family":"Articulate Charset1_ 5d604EF1F5","font-size":"23px","fill":"#1F497D","fill-opacity":1,"children":[{"nodeType":"tspan","x":"10 24 37 50 56 65 79 85 91 104 118 132 138 144 150 170 176 190 199 212 221 234 243 257 263 269 278 292 305 314 320 332 346 360 366 385 398 407 420 426 439 453 459 472 478 487 501 507","y":83,"children":["health, and I’m grateful that you were able to "]}]},{"nodeType":"text","font-family":"Articulate Charset1_ 5d604EF1F5","font-size":"23px","fill":"#1F497D","fill-opacity":1,"children":[{"nodeType":"tspan","x":"10 19 33 46 55 68 74 93 99 108 122 128 148 161 167 180","y":111,"children":["share with me.”"]}]}]},"commandset-142":{"nodeType":"g","children":[{"nodeType":"text","font-family":"Segoe UI Charset1_ 5c9G4B028770","font-size":"27px","fill":"#C0504D","fill-opacity":1,"children":[{"nodeType":"tspan","x":"10 21","y":34,"children":["•"]}]},{"nodeType":"text","font-family":"Open Sans Charset1_ 6S70DDAA368","font-size":"27px","fill":"#C0504D","fill-opacity":1,"children":[{"nodeType":"tspan","x":"21 46","y":34,"children":["\\t"]}]},{"nodeType":"text","font-family":"Open SansBold CharsBold1FB658DC","font-size":"27px","fill":"#C0504D","fill-opacity":1,"children":[{"nodeType":"tspan","x":"46 63 84 106 122 140 149 167 187 203 212 233 255","y":34,"children":["CONTRIBUTION"]}]}]},"commandset-143":{"nodeType":"g","children":[{"nodeType":"path","d":"M0,0L614,0 614,607 0,607z","id":"path-223","fill":"none"},{"nodeType":"image","transform":[{"type":"scale","args":[0.50660067796707153,0.50625520944595337]}],"id":"image-222","data-original-image":"01","x":0,"y":0,"opacity":1}],"className":"eventable"},"commandset-144":{"nodeType":"g","children":[{"nodeType":"g","id":"shape-224","children":[{"nodeType":"path","d":"M0,0L374,0 374,122 0,122z","id":"path-224","fill":"none"}]},{"nodeType":"g","id":"shape-225","children":[{"nodeType":"use","transform":[{"type":"rotate","args":[0]}],"id":"text-225","data-reference-type":"text","data-reference-id":"01","data-shadow":false,"data-rotation":0,"x":0,"y":0}],"className":"uneventable"}],"className":"eventable"},"commandset-145":{"nodeType":"g","children":[{"nodeType":"text","font-family":"Articulate Charset1_ 5d604EF1F5","font-size":"23px","fill":"#1F497D","fill-opacity":1,"children":[{"nodeType":"tspan","x":"10 23 45 58 70 84 97 103 115 129 143 149 159 173 187 193 207 213 227 240 246 260 266 278 292 306 315 321","y":27,"children":["“Maybe you could help your "]}]},{"nodeType":"text","font-family":"Articulate Charset1_ 5d604EF1F5","font-size":"23px","fill":"#1F497D","fill-opacity":1,"children":[{"nodeType":"tspan","x":"10 30 44 53 67 80 89 95 115 128 141 154 160 173 179 193 206 219 225 234 248 260 266 280 289 303 313 326 335 347 353","y":55,"children":["mother make a healthy grocery "]}]},{"nodeType":"text","font-family":"Articulate Charset1_ 5d604EF1F5","font-size":"23px","fill":"#1F497D","fill-opacity":1,"children":[{"nodeType":"tspan","x":"10 16 22 31 40 46 59 72 82 96 102 121 134 147 160 166 172 181 195 201 210 216 236 249 261 267 281 294 300 314 320","y":83,"children":["list each week, this may help "]}]},{"nodeType":"text","font-family":"Articulate Charset1_ 5d604EF1F5","font-size":"23px","fill":"#1F497D","fill-opacity":1,"children":[{"nodeType":"tspan","x":"10 24 37 47 56 69 82 91 104 110 124 137 146 152 161 170 179 192 201 210 216 229 238 244 263 276 282 288 300 313","y":111,"children":["decrease her stress as well?”"]}]}]},"commandset-146":{"nodeType":"g","children":[{"nodeType":"text","font-family":"Segoe UI Charset1_ 5c9G4B028770","font-size":"27px","fill":"#C0504D","fill-opacity":1,"children":[{"nodeType":"tspan","x":"10 21","y":34,"children":["•"]}]},{"nodeType":"text","font-family":"Open Sans Charset1_ 6S70DDAA368","font-size":"27px","fill":"#C0504D","fill-opacity":1,"children":[{"nodeType":"tspan","x":"21 46","y":34,"children":["\\t"]}]},{"nodeType":"text","font-family":"Open SansBold CharsBold1FB658DC","font-size":"27px","fill":"#C0504D","fill-opacity":1,"children":[{"nodeType":"tspan","x":"46 63 84 101 110 132 152","y":34,"children":["COPING"]}]}]},"commandset-147":{"nodeType":"g","children":[{"nodeType":"path","d":"M0,0L498,0 498,637 0,637z","id":"path-227","fill":"none"},{"nodeType":"image","transform":[{"type":"scale","args":[0.50050252676010132,0.5]}],"id":"image-226","data-original-image":"01","x":0,"y":0,"opacity":1}],"className":"eventable"},"commandset-148":{"nodeType":"g","children":[{"nodeType":"g","id":"shape-228","children":[{"nodeType":"path","d":"M0,0L246,0 246,234 0,234z","id":"path-228","fill":"none"}]},{"nodeType":"g","id":"shape-229","children":[{"nodeType":"use","transform":[{"type":"rotate","args":[0]}],"id":"text-229","data-reference-type":"text","data-reference-id":"01","data-shadow":false,"data-rotation":0,"x":0,"y":0}],"className":"uneventable"}],"className":"eventable"},"commandset-149":{"nodeType":"g","children":[{"nodeType":"text","font-family":"Articulate Charset1_ 5d604EF1F5","font-size":"23px","fill":"#1F497D","fill-opacity":1,"children":[{"nodeType":"tspan","x":"10 23 38 52 66 75 81 90 96 105 119 132 141 147 161 175 181 200 206 215 229 235","y":27,"children":["“Your situation with "]}]},{"nodeType":"text","font-family":"Articulate Charset1_ 5d604EF1F5","font-size":"23px","fill":"#1F497D","fill-opacity":1,"children":[{"nodeType":"tspan","x":"10 22 36 50 59 65 74 80 89 98 111 120 126 135 149 163 177 191 200 206","y":55,"children":["your sister sounds "]}]},{"nodeType":"text","font-family":"Articulate Charset1_ 5d604EF1F5","font-size":"23px","fill":"#1F497D","fill-opacity":1,"children":[{"nodeType":"tspan","x":"10 19 28 37 50 59 68 77 91 97 103 109 123 137 156 162 172 185 199 205","y":83,"children":["stressful, how can "]}]},{"nodeType":"text","font-family":"Articulate Charset1_ 5d604EF1F5","font-size":"23px","fill":"#1F497D","fill-opacity":1,"children":[{"nodeType":"tspan","x":"10 22 36 50 56 76 89 103 116 130 143 149 158 172 185 191","y":111,"children":["you manage the "]}]},{"nodeType":"text","font-family":"Articulate Charset1_ 5d604EF1F5","font-size":"23px","fill":"#1F497D","fill-opacity":1,"children":[{"nodeType":"tspan","x":"10 19 28 37 50 59 68 74 80 94 100 112 126 140 149 155 169 183 197 206 219 225","y":139,"children":["stress in your house "]}]},{"nodeType":"text","font-family":"Articulate Charset1_ 5d604EF1F5","font-size":"23px","fill":"#1F497D","fill-opacity":1,"children":[{"nodeType":"tspan","x":"10 19 33 39 53 62 76 85 98 108 117 123 135 149 163 172 181 194 200 209 215","y":167,"children":["to protect yourself "]}]},{"nodeType":"text","font-family":"Articulate Charset1_ 5d604EF1F5","font-size":"23px","fill":"#1F497D","fill-opacity":1,"children":[{"nodeType":"tspan","x":"10 23 37 51 57 66 75 88 100 106 120 133 146 152 161 175 187 193 206 215 221","y":195,"children":["and stay healthy at "]}]},{"nodeType":"text","font-family":"Articulate Charset1_ 5d604EF1F5","font-size":"23px","fill":"#1F497D","fill-opacity":1,"children":[{"nodeType":"tspan","x":"10 19 33 46 52 61 74 94 107 113 122 128 148 161 167 180 186 192","y":223,"children":["the same time.”  "]}]}]},"commandset-150":{"nodeType":"g","children":[{"nodeType":"text","font-family":"Articulate Charset1_ 5d604EF1F5","font-size":"37px","fill":"#FFFFFF","fill-opacity":1,"children":[{"nodeType":"tspan","x":"10 33 54 68 89 99 120 130 153 174 193 203 217 227 241 262 285 295 326 336 350 373 383 404 414 437 447 461","y":40,"children":["Case 2 Revisited with 7 C’s"]}]}]},"commandset-151":{"nodeType":"g","children":[{"nodeType":"defs","children":[{"nodeType":"filter","id":"filter-233","children":[{"nodeType":"feFlood","result":"floodOut","flood-color":"#000000","flood-opacity":0.29},{"nodeType":"feGaussianBlur","result":"gaussOut","in":"SourceAlpha","stdDeviation":[1.75,1.75]},{"nodeType":"feComposite","in":"floodOut","in2":"gaussOut","operator":"in"}],"filterUnits":"userSpaceOnUse","x":-11.25,"y":-11.25,"width":665.5,"height":452.5}]},{"nodeType":"use","transform":[{"type":"translate","args":[0,0]},{"type":"scale","args":[1,1]}],"xlink:href":"#pathwrap-232","filter":"url(#filter-233)","data-angle":45,"data-distance":4,"data-height":430,"data-scale":1,"data-adornment-type":"drop-shadow","data-width":643},{"nodeType":"g","id":"pathwrap-232","children":[{"nodeType":"path","d":"M-1,-1L640,-1 640,427 -1,427z","id":"path-234","fill":"none","stroke-width":2,"stroke":"#1F497D","stroke-opacity":1,"stroke-linecap":"flat","stroke-linejoin":"round"},{"nodeType":"image","transform":[{"type":"scale","args":[0.5,0.5]}],"id":"image-231","data-original-image":"01","x":0,"y":0,"opacity":1}]}],"className":"eventable"},"commandset-152":{"nodeType":"g","children":[{"nodeType":"text","font-family":"Articulate Charset1_ 5d604EF1F5","font-size":"37px","fill":"#FFFFFF","fill-opacity":1,"children":[{"nodeType":"tspan","x":"10 33 54 68 78 88 98 119 142 158 179 189 199 222 232 251 274 307 340 361 375 394","y":40,"children":["Resilience in Summary"]}]}]},"commandset-153":{"nodeType":"g","children":[{"nodeType":"g","id":"shape-235","children":[{"nodeType":"path","d":"M0,0L172,0 172,38 0,38z","id":"path-235","fill":"none"}]},{"nodeType":"g","id":"shape-236","children":[{"nodeType":"use","transform":[{"type":"rotate","args":[0]}],"id":"text-236","data-reference-type":"text","data-reference-id":"01","data-shadow":false,"data-rotation":0,"x":0,"y":0}],"className":"uneventable"}],"className":"eventable"},"commandset-154":{"nodeType":"g","children":[{"nodeType":"text","font-family":"ArticulateBold CharBoldC0885F7B","font-size":"23px","fill":"#1F497D","fill-opacity":1,"children":[{"nodeType":"tspan","x":"10 23 37 54 71 93 110","y":27,"children":["TRAUMA"]}]}]},"commandset-155":{"nodeType":"g","children":[{"nodeType":"path","d":"M119,21L83.810806,0 83.810806,13 0,13 17.594595,21 0,29 83.810806,29 83.810806,42z","id":"path-237","fill":"#1F497D","fill-opacity":1,"stroke-width":1,"stroke":"#558ED5","stroke-opacity":1,"stroke-linecap":"flat","stroke-linejoin":"round"}],"className":"eventable"},"commandset-156":{"nodeType":"g","children":[{"nodeType":"text","font-family":"ArticulateBold CharBoldC0885F7B","font-size":"23px","fill":"#1F497D","fill-opacity":1,"children":[{"nodeType":"tspan","x":"10 23 41 56 62 76 82 95 108 122 135 148 161","y":27,"children":["TOXIC STRESS"]}]}]},"commandset-157":{"nodeType":"g","children":[{"nodeType":"g","id":"shape-238","children":[{"nodeType":"path","d":"M0,0L242,0 242,38 0,38z","id":"path-238","fill":"none"}]},{"nodeType":"g","id":"shape-239","children":[{"nodeType":"use","transform":[{"type":"rotate","args":[0]}],"id":"text-239","data-reference-type":"text","data-reference-id":"01","data-shadow":false,"data-rotation":0,"x":0,"y":0}],"className":"uneventable"}],"className":"eventable"},"commandset-158":{"nodeType":"g","children":[{"nodeType":"text","font-family":"ArticulateBold CharBoldC0885F7B","font-size":"23px","fill":"#1F497D","fill-opacity":1,"children":[{"nodeType":"tspan","x":"10 23 41 59 73 79 96 109 126 138 151 168","y":27,"children":["POOR HEALTH"]}]}]},"commandset-159":{"nodeType":"g","children":[{"nodeType":"defs","children":[{"nodeType":"filter","id":"filter-243","children":[{"nodeType":"feFlood","result":"floodOut","flood-color":"#000000","flood-opacity":0.29},{"nodeType":"feGaussianBlur","result":"gaussOut","in":"SourceAlpha","stdDeviation":[1.75,1.75]},{"nodeType":"feComposite","in":"floodOut","in2":"gaussOut","operator":"in"}],"filterUnits":"userSpaceOnUse","x":-11.25,"y":-11.25,"width":415.5,"height":328.5}]},{"nodeType":"use","transform":[{"type":"translate","args":[0,0]},{"type":"scale","args":[1,1]}],"xlink:href":"#pathwrap-242","filter":"url(#filter-243)","data-angle":45,"data-distance":4,"data-height":306,"data-scale":1,"data-adornment-type":"drop-shadow","data-width":393},{"nodeType":"g","id":"pathwrap-242","children":[{"nodeType":"path","d":"M0,0L393,0 393,306 0,306z","id":"path-244","fill":"none"},{"nodeType":"image","transform":[{"type":"scale","args":[0.5,0.50081831216812134]}],"id":"image-241","data-original-image":"01","x":0,"y":0,"opacity":1}]}],"className":"eventable"},"commandset-160":{"nodeType":"g","children":[{"nodeType":"defs","children":[{"nodeType":"filter","id":"filter-248","children":[{"nodeType":"feFlood","result":"floodOut","flood-color":"#000000","flood-opacity":0.29},{"nodeType":"feGaussianBlur","result":"gaussOut","in":"SourceAlpha","stdDeviation":[1.75,1.75]},{"nodeType":"feComposite","in":"floodOut","in2":"gaussOut","operator":"in"}],"filterUnits":"userSpaceOnUse","x":-11.25,"y":-11.25,"width":279.5,"height":244.5}]},{"nodeType":"use","transform":[{"type":"translate","args":[0,0]},{"type":"scale","args":[1,1]}],"xlink:href":"#pathwrap-247","filter":"url(#filter-248)","data-angle":45,"data-distance":4,"data-height":222,"data-scale":1,"data-adornment-type":"drop-shadow","data-width":257},{"nodeType":"g","id":"pathwrap-247","children":[{"nodeType":"path","d":"M0,0L257,0 257,222 0,222z","id":"path-249","fill":"none"},{"nodeType":"image","transform":[{"type":"scale","args":[0.5,0.5011286735534668]}],"id":"image-246","data-original-image":"01","x":0,"y":0,"opacity":1}]}],"className":"eventable"},"commandset-161":{"nodeType":"g","children":[{"nodeType":"defs","children":[{"nodeType":"filter","id":"filter-253","children":[{"nodeType":"feFlood","result":"floodOut","flood-color":"#000000","flood-opacity":0.29},{"nodeType":"feGaussianBlur","result":"gaussOut","in":"SourceAlpha","stdDeviation":[1.75,1.75]},{"nodeType":"feComposite","in":"floodOut","in2":"gaussOut","operator":"in"}],"filterUnits":"userSpaceOnUse","x":-11.25,"y":-11.25,"width":414.5,"height":414.5}]},{"nodeType":"use","transform":[{"type":"translate","args":[0,0]},{"type":"scale","args":[1,1]}],"xlink:href":"#pathwrap-252","filter":"url(#filter-253)","data-angle":45,"data-distance":4,"data-height":392,"data-scale":1,"data-adornment-type":"drop-shadow","data-width":392},{"nodeType":"g","id":"pathwrap-252","children":[{"nodeType":"path","d":"M0,0L392,0 392,392 0,392z","id":"path-254","fill":"none"},{"nodeType":"image","transform":[{"type":"scale","args":[0.5,0.5]}],"id":"image-251","data-original-image":"01","x":0,"y":0,"opacity":1}]}],"className":"eventable"},"commandset-162":{"nodeType":"g","children":[{"nodeType":"text","font-family":"Articulate Charset1_ 5d604EF1F5","font-size":"37px","fill":"#FFFFFF","fill-opacity":1,"children":[{"nodeType":"tspan","x":"10 29 52 85 118 139 153 172","y":40,"children":["Summary"]}]}]},"commandset-163":{"nodeType":"g","children":[{"nodeType":"defs","children":[{"nodeType":"filter","id":"filter-258","children":[{"nodeType":"feFlood","result":"floodOut","flood-color":"#000000","flood-opacity":0.29},{"nodeType":"feGaussianBlur","result":"gaussOut","in":"SourceAlpha","stdDeviation":[1.75,1.75]},{"nodeType":"feComposite","in":"floodOut","in2":"gaussOut","operator":"in"}],"filterUnits":"userSpaceOnUse","x":-11.25,"y":-11.25,"width":132.5,"height":178.5}]},{"nodeType":"use","transform":[{"type":"translate","args":[0,0]},{"type":"scale","args":[1,1]}],"xlink:href":"#pathwrap-257","filter":"url(#filter-258)","data-angle":94,"data-distance":5,"data-height":156,"data-scale":1,"data-adornment-type":"drop-shadow","data-width":110},{"nodeType":"g","id":"pathwrap-257","children":[{"nodeType":"path","d":"M0,0L110,0 110,156 0,156z","id":"path-259","fill":"none"},{"nodeType":"image","transform":[{"type":"scale","args":[0.53658539056777954,0.5]}],"id":"image-256","data-original-image":"01","x":0,"y":0,"opacity":1}]}],"className":"eventable"},"commandset-164":{"nodeType":"g","children":[{"nodeType":"g","id":"shape-260","children":[{"nodeType":"path","d":"M0,0L172,0 172,42 0,42z","id":"path-260","fill":"none"}]},{"nodeType":"g","id":"shape-261","children":[{"nodeType":"use","transform":[{"type":"rotate","args":[0]}],"id":"text-261","data-reference-type":"text","data-reference-id":"01","data-shadow":false,"data-rotation":0,"x":0,"y":0}],"className":"uneventable"}],"className":"eventable"},"commandset-165":{"nodeType":"g","children":[{"nodeType":"text","font-family":"ArticulateBold CharBoldC0885F7B","font-size":"27px","fill":"#1F497D","fill-opacity":1,"children":[{"nodeType":"tspan","x":"10 25 41 60 79 104 123","y":31,"children":["TRAUMA"]}]}]},"commandset-166":{"nodeType":"g","children":[{"nodeType":"g","id":"shape-262","children":[{"nodeType":"path","d":"M0,0L215,0 215,74 0,74z","id":"path-262","fill":"none"}]},{"nodeType":"g","id":"shape-263","children":[{"nodeType":"use","transform":[{"type":"rotate","args":[0]}],"id":"text-263","data-reference-type":"text","data-reference-id":"01","data-shadow":false,"data-rotation":0,"x":0,"y":0}],"className":"uneventable"}],"className":"eventable"},"commandset-167":{"nodeType":"g","children":[{"nodeType":"text","font-family":"ArticulateBold CharBoldC0885F7B","font-size":"27px","fill":"#1F497D","fill-opacity":1,"children":[{"nodeType":"tspan","x":"46 61 76 91 103 119 130 138 153 168 176","y":31,"children":["Executive "]}]},{"nodeType":"text","font-family":"ArticulateBold CharBoldC0885F7B","font-size":"27px","fill":"#1F497D","fill-opacity":1,"children":[{"nodeType":"tspan","x":"33 46 62 78 90 101 109 125 141 149 165 181","y":63,"children":["Functioning"]}]}]},"commandset-168":{"nodeType":"g","children":[{"nodeType":"path","d":"M104.203491,15.705994L72.791504,0 72.791504,9.772618 0,9.772618 0,21.63937 72.791504,21.63937 72.791504,31.411987z","id":"path-264","fill":"#4F81BD","fill-opacity":1,"stroke-width":2,"stroke":"#385D8A","stroke-opacity":1,"stroke-linecap":"flat","stroke-linejoin":"round"}],"className":"eventable"},"commandset-169":{"nodeType":"g","children":[{"nodeType":"g","id":"shape-265","children":[{"nodeType":"path","d":"M0,0L172,0 172,74 0,74z","id":"path-265","fill":"none"}]},{"nodeType":"g","id":"shape-266","children":[{"nodeType":"use","transform":[{"type":"rotate","args":[0]}],"id":"text-266","data-reference-type":"text","data-reference-id":"01","data-shadow":false,"data-rotation":0,"x":0,"y":0}],"className":"uneventable"}],"className":"eventable"},"commandset-170":{"nodeType":"g","children":[{"nodeType":"text","font-family":"ArticulateBold CharBoldC0885F7B","font-size":"27px","fill":"#1F497D","fill-opacity":1,"children":[{"nodeType":"tspan","x":"16 32 47 63 79 87 102 113 129 140 155 163","y":31,"children":["Regulatory "]}]},{"nodeType":"text","font-family":"ArticulateBold CharBoldC0885F7B","font-size":"27px","fill":"#1F497D","fill-opacity":1,"children":[{"nodeType":"tspan","x":"32 48 63 79 94 106 114 125 140","y":63,"children":["Capacity"]}]}]},"commandset-171":{"nodeType":"g","children":[{"nodeType":"path","d":"M104.203491,15.705994L72.791504,0 72.791504,9.772618 0,9.772618 0,21.63937 72.791504,21.63937 72.791504,31.411987z","id":"path-267","fill":"#4F81BD","fill-opacity":1,"stroke-width":2,"stroke":"#385D8A","stroke-opacity":1,"stroke-linecap":"flat","stroke-linejoin":"round"}],"className":"eventable"},"commandset-172":{"nodeType":"g","children":[{"nodeType":"text","font-family":"Articulate Charset1_ 5d604EF1F5","font-size":"37px","fill":"#FFFFFF","fill-opacity":1,"children":[{"nodeType":"tspan","x":"10 33 43 53 76 86 102 123 133 143 164 185 206 220 230","y":40,"children":["Clinical Pearl"]}]}]},"commandset-173":{"nodeType":"g","children":[{"nodeType":"defs","children":[{"nodeType":"filter","id":"filter-271","children":[{"nodeType":"feFlood","result":"floodOut","flood-color":"#000000","flood-opacity":0.29},{"nodeType":"feGaussianBlur","result":"gaussOut","in":"SourceAlpha","stdDeviation":[1.75,1.75]},{"nodeType":"feComposite","in":"floodOut","in2":"gaussOut","operator":"in"}],"filterUnits":"userSpaceOnUse","x":-11.25,"y":-11.25,"width":710.5,"height":539.5}]},{"nodeType":"use","transform":[{"type":"translate","args":[0,0]},{"type":"scale","args":[1,1]}],"xlink:href":"#pathwrap-270","filter":"url(#filter-271)","data-angle":45,"data-distance":4,"data-height":517,"data-scale":1,"data-adornment-type":"drop-shadow","data-width":688},{"nodeType":"g","id":"pathwrap-270","children":[{"nodeType":"path","d":"M-1,-1L685,-1 685,514 -1,514z","id":"path-272","fill":"none","stroke-width":2,"stroke":"#1F497D","stroke-opacity":1,"stroke-linecap":"flat","stroke-linejoin":"round"},{"nodeType":"image","transform":[{"type":"scale","args":[0.5,0.5]}],"id":"image-269","data-original-image":"01","x":0,"y":0,"opacity":1}]}],"className":"eventable"},"commandset-174":{"nodeType":"g","children":[{"nodeType":"g","id":"shape-273","children":[{"nodeType":"path","d":"M0,0L745,0 745,48 0,48z","id":"path-273","fill":"none"}]},{"nodeType":"g","id":"shape-274","children":[{"nodeType":"use","transform":[{"type":"rotate","args":[0]}],"id":"text-274","data-reference-type":"text","data-reference-id":"01","data-shadow":false,"data-rotation":0,"x":0,"y":0}],"className":"uneventable"}],"className":"eventable"},"commandset-175":{"nodeType":"g","children":[{"nodeType":"text","font-family":"ArticulateBold CharBoldC0885F7B","font-size":"16px","fill":"#1F497D","fill-opacity":1,"children":[{"nodeType":"tspan","x":"10 22 32 41 51 57 66 76 80 86 92 102 116 120 124","y":20,"children":["Adapted from: "]}]},{"nodeType":"text","font-family":"Articulate Charset1_ 5d604EF1F5","font-size":"16px","fill":"#1F497D","fill-opacity":1,"children":[{"nodeType":"tspan","x":"124 139 143 147 151 160 166 170 182 190 194 198 210 219 232 238 248 258 262 270 274 278 294 303 307 316 325 331 335 344 348 352 361 370 376 380 388 392 400 404 410 419 423 431 437 443 452 458 464 468 477 487 497 501 511 521 525 529 539 549 559 569 579 583 595 605 614 620 624 630 638 642 652 656 662 671 675","y":20,"children":["Miller AL, Dawson L, Welker E. Early Life Stress and Childhood Obesity Risk."]}]},{"nodeType":"text","font-family":"ArticulateItalic Italic9DD477B3","font-size":"16px","fill":"#1F497D","fill-opacity":1,"children":[{"nodeType":"tspan","x":"675 679","y":20,"children":[" "]}]},{"nodeType":"text","font-family":"Articulate Charset1_ 5d604EF1F5","font-size":"16px","fill":"#1F497D","fill-opacity":1,"children":[{"nodeType":"tspan","x":"10 20 26 32 42 46 50 54 67 80 93 97 107 116 125 129 135 145 153 162 171 177 181 191 201 207 216 222 231 240 246 253 263 267 277 283 293 297 301 310 320 330 334 338 344 354 363 373 377 383 393 403 412 416 425 434 443 452 456 460 464 476 483 490 499 505 511 520 530 534 542 551 561 567 577 586 592 600 604 613 617 621 630 639 648 657","y":39,"children":["http://www.healthyeatingresearch.org. Published June 2017.  Accessed February 9, 2018"]}]},{"nodeType":"path","d":"M10,41L42,41 42,42 10,42z","id":"path-275","fill":"#1F497D","fill-opacity":1},{"nodeType":"path","d":"M42,41L54,41 54,42 42,42z","id":"path-276","fill":"#1F497D","fill-opacity":1},{"nodeType":"path","d":"M54,41L93,41 93,42 54,42z","id":"path-277","fill":"#1F497D","fill-opacity":1},{"nodeType":"path","d":"M93,41L97,41 97,42 93,42z","id":"path-278","fill":"#1F497D","fill-opacity":1},{"nodeType":"path","d":"M97,41L263,41 263,42 97,42z","id":"path-279","fill":"#1F497D","fill-opacity":1},{"nodeType":"path","d":"M263,41L267,41 267,42 263,42z","id":"path-280","fill":"#1F497D","fill-opacity":1},{"nodeType":"path","d":"M267,41L293,41 293,42 267,42z","id":"path-281","fill":"#1F497D","fill-opacity":1}]},"commandset-176":{"nodeType":"g","children":[{"nodeType":"path","d":"M0,0L577,0 577,518 0,518z","id":"path-283","fill":"none"},{"nodeType":"image","transform":[{"type":"scale","args":[0.500433623790741,0.50048309564590454]}],"id":"image-282","data-original-image":"01","x":0,"y":0,"opacity":1}],"className":"eventable"},"commandset-177":{"nodeType":"g","children":[{"nodeType":"path","d":"M0,0L756,0 756,544 0,544z","id":"path-285","fill":"none"},{"nodeType":"image","transform":[{"type":"scale","args":[0.50400000810623169,0.50370371341705322]}],"id":"image-284","data-original-image":"01","x":0,"y":0,"opacity":1}],"className":"eventable"},"commandset-178":{"nodeType":"g","children":[{"nodeType":"path","d":"M0,0L755,0 755,544 0,544z","id":"path-287","fill":"none"},{"nodeType":"image","transform":[{"type":"scale","args":[0.503333330154419,0.50370371341705322]}],"id":"image-286","data-original-image":"01","x":0,"y":0,"opacity":1}],"className":"eventable"},"commandset-179":{"nodeType":"g","children":[{"nodeType":"defs","children":[{"nodeType":"linearGradient","gradientTransform":[{"type":"translate","args":[0,0]},{"type":"translate","args":[8.1726801743952554E-15,2.1813184710918635E-13]},{"type":"scale","args":[1.0062339673754497,1.0156745006551367]},{"type":"rotate","args":[90,0.5,0.5]}],"id":"gradient-fill-289","children":[{"nodeType":"stop","offset":"0%","stop-color":"#6EB3D7","stop-opacity":1},{"nodeType":"stop","offset":"0%","stop-color":"#6EB3D7","stop-opacity":1},{"nodeType":"stop","offset":"100%","stop-color":"#2F4EA2","stop-opacity":1},{"nodeType":"stop","offset":"100%","stop-color":"#2F4EA2","stop-opacity":1}]},{"nodeType":"filter","id":"filter-291","children":[{"nodeType":"feFlood","result":"floodOut","flood-color":"#000000","flood-opacity":0.29},{"nodeType":"feGaussianBlur","result":"gaussOut","in":"SourceAlpha","stdDeviation":[1.75,1.75]},{"nodeType":"feComposite","in":"floodOut","in2":"gaussOut","operator":"in"}],"filterUnits":"userSpaceOnUse","x":-11.25,"y":-11.25,"width":190,"height":64}]},{"nodeType":"use","transform":[{"type":"translate","args":[0,0]},{"type":"scale","args":[1,1]}],"xlink:href":"#pathwrap-290","filter":"url(#filter-291)","data-angle":90,"data-distance":4,"data-height":41.5,"data-scale":1,"data-adornment-type":"drop-shadow","data-width":167.5},{"nodeType":"g","id":"pathwrap-290","children":[{"nodeType":"g","id":"shape-292","children":[{"nodeType":"path","d":"M158.977768,0C161.739197,-5E-06 163.977768,2.238568 163.977768,4.999998 163.977768,4.999999 163.977768,5 163.977768,5.000001L163.977768,5.000001L163.977768,33.398129C163.977768,36.159554 161.739197,38.398129 158.977783,38.398129L158.977783,38.398129L5.000001,38.398129C2.238578,38.398132 2E-06,36.159557 0,33.398132L0,33.398132L0,5.000003C-2E-06,2.23858 2.238572,3E-06 4.999995,0z","id":"path-292","fill":"url(#gradient-fill-289)","stroke-width":1,"stroke":"#000000","stroke-opacity":0.4,"stroke-linecap":"flat","stroke-linejoin":"round"}]},{"nodeType":"g","id":"shape-293","children":[{"nodeType":"use","transform":[{"type":"rotate","args":[0]}],"id":"text-293","data-reference-type":"text","data-reference-id":"01","data-shadow":false,"data-rotation":0,"x":0,"y":0}],"className":"uneventable"}]}],"className":"eventable"},"commandset-180":{"nodeType":"g","children":[{"nodeType":"defs","children":[{"nodeType":"linearGradient","gradientTransform":[{"type":"translate","args":[0,0]},{"type":"translate","args":[8.1726801743952554E-15,2.1813184710918635E-13]},{"type":"scale","args":[1.0062339673754497,1.0156745006551367]},{"type":"rotate","args":[90,0.5,0.5]}],"id":"gradient-fill-295","children":[{"nodeType":"stop","offset":"0%","stop-color":"#6EB3D7","stop-opacity":1},{"nodeType":"stop","offset":"0%","stop-color":"#6EB3D7","stop-opacity":1},{"nodeType":"stop","offset":"100%","stop-color":"#2F4EA2","stop-opacity":1},{"nodeType":"stop","offset":"100%","stop-color":"#2F4EA2","stop-opacity":1}]},{"nodeType":"filter","id":"filter-297","children":[{"nodeType":"feFlood","result":"floodOut","flood-color":"#000000","flood-opacity":0.29},{"nodeType":"feGaussianBlur","result":"gaussOut","in":"SourceAlpha","stdDeviation":[1.75,1.75]},{"nodeType":"feComposite","in":"floodOut","in2":"gaussOut","operator":"in"}],"filterUnits":"userSpaceOnUse","x":-11.25,"y":-11.25,"width":190.5,"height":65.5}]},{"nodeType":"use","transform":[{"type":"translate","args":[0,0]},{"type":"scale","args":[1,1]}],"xlink:href":"#pathwrap-296","filter":"url(#filter-297)","data-angle":90,"data-distance":4,"data-height":43,"data-scale":1,"data-adornment-type":"drop-shadow","data-width":168},{"nodeType":"g","id":"pathwrap-296","children":[{"nodeType":"g","id":"shape-298","children":[{"nodeType":"path","d":"M158.977768,0C161.739197,-5E-06 163.977768,2.238568 163.977768,4.999998 163.977768,4.999999 163.977768,5 163.977768,5.000001L163.977768,5.000001L163.977768,33.398129C163.977768,36.159554 161.739197,38.398129 158.977783,38.398129L158.977783,38.398129L5.000001,38.398129C2.238578,38.398132 2E-06,36.159557 0,33.398132L0,33.398132L0,5.000003C-2E-06,2.23858 2.238572,3E-06 4.999995,0z","id":"path-298","fill":"url(#gradient-fill-295)","stroke-width":2,"stroke":"#000000","stroke-opacity":0.4,"stroke-linecap":"flat","stroke-linejoin":"round"}]},{"nodeType":"g","id":"shape-299","children":[{"nodeType":"use","transform":[{"type":"rotate","args":[0]}],"id":"text-299","data-reference-type":"text","data-reference-id":"01","data-shadow":false,"data-rotation":0,"x":0,"y":0}],"className":"uneventable"}]}],"className":"eventable"},"commandset-181":{"nodeType":"g","children":[{"nodeType":"defs","children":[{"nodeType":"linearGradient","gradientTransform":[{"type":"translate","args":[0,0]},{"type":"translate","args":[8.1726801743952554E-15,2.1813184710918635E-13]},{"type":"scale","args":[1.0062339673754497,1.0156745006551367]},{"type":"rotate","args":[90,0.5,0.5]}],"id":"gradient-fill-301","children":[{"nodeType":"stop","offset":"0%","stop-color":"#3B60AB","stop-opacity":1},{"nodeType":"stop","offset":"0%","stop-color":"#3B60AB","stop-opacity":1},{"nodeType":"stop","offset":"100%","stop-color":"#629FCC","stop-opacity":1},{"nodeType":"stop","offset":"100%","stop-color":"#629FCC","stop-opacity":1}]},{"nodeType":"filter","id":"filter-303","children":[{"nodeType":"feFlood","result":"floodOut","flood-color":"#000000","flood-opacity":0.29},{"nodeType":"feGaussianBlur","result":"gaussOut","in":"SourceAlpha","stdDeviation":[1.75,1.75]},{"nodeType":"feComposite","in":"floodOut","in2":"gaussOut","operator":"in"}],"filterUnits":"userSpaceOnUse","x":-11.25,"y":-11.25,"width":190,"height":65}]},{"nodeType":"use","transform":[{"type":"translate","args":[0,0]},{"type":"scale","args":[1,1]}],"xlink:href":"#pathwrap-302","filter":"url(#filter-303)","data-angle":90,"data-distance":4,"data-height":42.5,"data-scale":1,"data-adornment-type":"drop-shadow","data-width":167.5},{"nodeType":"g","id":"pathwrap-302","children":[{"nodeType":"g","id":"shape-304","children":[{"nodeType":"path","d":"M158.977768,0C161.739197,-5E-06 163.977768,2.238568 163.977768,4.999998 163.977768,4.999999 163.977768,5 163.977768,5.000001L163.977768,5.000001L163.977768,33.398129C163.977768,36.159554 161.739197,38.398129 158.977783,38.398129L158.977783,38.398129L5.000001,38.398129C2.238578,38.398132 2E-06,36.159557 0,33.398132L0,33.398132L0,5.000003C-2E-06,2.23858 2.238572,3E-06 4.999995,0z","id":"path-304","fill":"url(#gradient-fill-301)","stroke-width":1,"stroke":"#000000","stroke-opacity":0.4,"stroke-linecap":"flat","stroke-linejoin":"round"}]},{"nodeType":"g","id":"shape-305","children":[{"nodeType":"use","transform":[{"type":"rotate","args":[0]}],"id":"text-305","data-reference-type":"text","data-reference-id":"01","data-shadow":false,"data-rotation":0,"x":0,"y":0}],"className":"uneventable"},{"nodeType":"g","id":"shape-306","children":[{"nodeType":"path","d":"M157.477768,1.5C160.239197,1.499995 162.477768,3.738568 162.477768,6.499998 162.477768,6.499999 162.477768,6.5 162.477768,6.500001L162.477768,6.500001L162.477768,31.89813C162.477768,34.659554 160.239197,36.898129 157.477783,36.898129L157.477783,36.898129L6.500001,36.898129C3.738578,36.898132 1.500002,34.659557 1.5,31.898134L1.5,31.898134L1.5,6.500003C1.499998,3.73858 3.738572,1.500003 6.499995,1.5z","id":"path-306","fill":"none","stroke-width":3,"stroke":"#000000","stroke-opacity":0.4,"stroke-linecap":"flat","stroke-linejoin":"round"}]}]}],"className":"eventable"},"commandset-182":{"nodeType":"g","children":[{"nodeType":"defs","children":[{"nodeType":"linearGradient","gradientTransform":[{"type":"translate","args":[0,0]},{"type":"translate","args":[8.1726801743952554E-15,2.1813184710918635E-13]},{"type":"scale","args":[1.0062339673754497,1.0156745006551367]},{"type":"rotate","args":[90,0.5,0.5]}],"id":"gradient-fill-308","children":[{"nodeType":"stop","offset":"0%","stop-color":"#79C6E1","stop-opacity":1},{"nodeType":"stop","offset":"0%","stop-color":"#79C6E1","stop-opacity":1},{"nodeType":"stop","offset":"100%","stop-color":"#233B98","stop-opacity":1},{"nodeType":"stop","offset":"100%","stop-color":"#233B98","stop-opacity":1}]},{"nodeType":"filter","id":"filter-310","children":[{"nodeType":"feFlood","result":"floodOut","flood-color":"#000000","flood-opacity":0.29},{"nodeType":"feGaussianBlur","result":"gaussOut","in":"SourceAlpha","stdDeviation":[1.75,1.75]},{"nodeType":"feComposite","in":"floodOut","in2":"gaussOut","operator":"in"}],"filterUnits":"userSpaceOnUse","x":-11.25,"y":-11.25,"width":190,"height":65}]},{"nodeType":"use","transform":[{"type":"translate","args":[0,0]},{"type":"scale","args":[1,1]}],"xlink:href":"#pathwrap-309","filter":"url(#filter-310)","data-angle":90,"data-distance":4,"data-height":42.5,"data-scale":1,"data-adornment-type":"drop-shadow","data-width":167.5},{"nodeType":"g","id":"pathwrap-309","children":[{"nodeType":"g","id":"shape-311","children":[{"nodeType":"path","d":"M158.977768,0C161.739197,-5E-06 163.977768,2.238568 163.977768,4.999998 163.977768,4.999999 163.977768,5 163.977768,5.000001L163.977768,5.000001L163.977768,33.398129C163.977768,36.159554 161.739197,38.398129 158.977783,38.398129L158.977783,38.398129L5.000001,38.398129C2.238578,38.398132 2E-06,36.159557 0,33.398132L0,33.398132L0,5.000003C-2E-06,2.23858 2.238572,3E-06 4.999995,0z","id":"path-311","fill":"url(#gradient-fill-308)","stroke-width":1,"stroke":"#000000","stroke-opacity":0.54,"stroke-linecap":"flat","stroke-linejoin":"round"}]},{"nodeType":"g","id":"shape-312","children":[{"nodeType":"use","transform":[{"type":"rotate","args":[0]}],"id":"text-312","data-reference-type":"text","data-reference-id":"04","data-shadow":false,"data-rotation":0,"x":0,"y":0}],"className":"uneventable"}]}],"className":"eventable"},"commandset-183":{"nodeType":"g","children":[{"nodeType":"defs","children":[{"nodeType":"linearGradient","gradientTransform":[{"type":"translate","args":[0,0]},{"type":"translate","args":[8.1726801743952554E-15,2.1813184710918635E-13]},{"type":"scale","args":[1.0062339673754497,1.0156745006551367]},{"type":"rotate","args":[90,0.5,0.5]}],"id":"gradient-fill-314","children":[{"nodeType":"stop","offset":"0%","stop-color":"#79C6E1","stop-opacity":1},{"nodeType":"stop","offset":"0%","stop-color":"#79C6E1","stop-opacity":1},{"nodeType":"stop","offset":"100%","stop-color":"#233B98","stop-opacity":1},{"nodeType":"stop","offset":"100%","stop-color":"#233B98","stop-opacity":1}]},{"nodeType":"filter","id":"filter-316","children":[{"nodeType":"feFlood","result":"floodOut","flood-color":"#000000","flood-opacity":0.29},{"nodeType":"feGaussianBlur","result":"gaussOut","in":"SourceAlpha","stdDeviation":[1.75,1.75]},{"nodeType":"feComposite","in":"floodOut","in2":"gaussOut","operator":"in"}],"filterUnits":"userSpaceOnUse","x":-11.25,"y":-11.25,"width":191.5,"height":65.5}]},{"nodeType":"use","transform":[{"type":"translate","args":[0,0]},{"type":"scale","args":[1,1]}],"xlink:href":"#pathwrap-315","filter":"url(#filter-316)","data-angle":90,"data-distance":4,"data-height":43,"data-scale":1,"data-adornment-type":"drop-shadow","data-width":169},{"nodeType":"g","id":"pathwrap-315","children":[{"nodeType":"g","id":"shape-317","children":[{"nodeType":"path","d":"M158.977768,0C161.739197,-5E-06 163.977768,2.238568 163.977768,4.999998 163.977768,4.999999 163.977768,5 163.977768,5.000001L163.977768,5.000001L163.977768,33.398129C163.977768,36.159554 161.739197,38.398129 158.977783,38.398129L158.977783,38.398129L5.000001,38.398129C2.238578,38.398132 2E-06,36.159557 0,33.398132L0,33.398132L0,5.000003C-2E-06,2.23858 2.238572,3E-06 4.999995,0z","id":"path-317","fill":"url(#gradient-fill-314)","stroke-width":2,"stroke":"#000000","stroke-opacity":0.54,"stroke-linecap":"flat","stroke-linejoin":"round"}]},{"nodeType":"g","id":"shape-318","children":[{"nodeType":"use","transform":[{"type":"rotate","args":[0]}],"id":"text-318","data-reference-type":"text","data-reference-id":"04","data-shadow":false,"data-rotation":0,"x":0,"y":0}],"className":"uneventable"}]}],"className":"eventable"},"commandset-184":{"nodeType":"g","children":[{"nodeType":"defs","children":[{"nodeType":"linearGradient","gradientTransform":[{"type":"translate","args":[0,0]},{"type":"translate","args":[8.1726801743952554E-15,2.1813184710918635E-13]},{"type":"scale","args":[1.0062339673754497,1.0156745006551367]},{"type":"rotate","args":[90,0.5,0.5]}],"id":"gradient-fill-320","children":[{"nodeType":"stop","offset":"0%","stop-color":"#3B60AB","stop-opacity":1},{"nodeType":"stop","offset":"0%","stop-color":"#3B60AB","stop-opacity":1},{"nodeType":"stop","offset":"100%","stop-color":"#629FCC","stop-opacity":1},{"nodeType":"stop","offset":"100%","stop-color":"#629FCC","stop-opacity":1}]},{"nodeType":"filter","id":"filter-322","children":[{"nodeType":"feFlood","result":"floodOut","flood-color":"#000000","flood-opacity":0.29},{"nodeType":"feGaussianBlur","result":"gaussOut","in":"SourceAlpha","stdDeviation":[1.75,1.75]},{"nodeType":"feComposite","in":"floodOut","in2":"gaussOut","operator":"in"}],"filterUnits":"userSpaceOnUse","x":-11.25,"y":-11.25,"width":190.5,"height":65.5}]},{"nodeType":"use","transform":[{"type":"translate","args":[0,0]},{"type":"scale","args":[1,1]}],"xlink:href":"#pathwrap-321","filter":"url(#filter-322)","data-angle":90,"data-distance":4,"data-height":43,"data-scale":1,"data-adornment-type":"drop-shadow","data-width":168},{"nodeType":"g","id":"pathwrap-321","children":[{"nodeType":"g","id":"shape-323","children":[{"nodeType":"path","d":"M158.977768,0C161.739197,-5E-06 163.977768,2.238568 163.977768,4.999998 163.977768,4.999999 163.977768,5 163.977768,5.000001L163.977768,5.000001L163.977768,33.398129C163.977768,36.159554 161.739197,38.398129 158.977783,38.398129L158.977783,38.398129L5.000001,38.398129C2.238578,38.398132 2E-06,36.159557 0,33.398132L0,33.398132L0,5.000003C-2E-06,2.23858 2.238572,3E-06 4.999995,0z","id":"path-323","fill":"url(#gradient-fill-320)","stroke-width":2,"stroke":"#000000","stroke-opacity":0.54,"stroke-linecap":"flat","stroke-linejoin":"round"}]},{"nodeType":"g","id":"shape-324","children":[{"nodeType":"use","transform":[{"type":"rotate","args":[0]}],"id":"text-324","data-reference-type":"text","data-reference-id":"04","data-shadow":false,"data-rotation":0,"x":0,"y":0}],"className":"uneventable"},{"nodeType":"g","id":"shape-325","children":[{"nodeType":"path","d":"M157.477768,1.5C160.239197,1.499995 162.477768,3.738568 162.477768,6.499998 162.477768,6.499999 162.477768,6.5 162.477768,6.500001L162.477768,6.500001L162.477768,31.89813C162.477768,34.659554 160.239197,36.898129 157.477783,36.898129L157.477783,36.898129L6.500001,36.898129C3.738578,36.898132 1.500002,34.659557 1.5,31.898134L1.5,31.898134L1.5,6.500003C1.499998,3.73858 3.738572,1.500003 6.499995,1.5z","id":"path-325","fill":"none","stroke-width":3,"stroke":"#000000","stroke-opacity":0.4,"stroke-linecap":"flat","stroke-linejoin":"round"}]}]}],"className":"eventable"},"commandset-185":{"nodeType":"g","children":[{"nodeType":"text","font-family":"Open SansBold CharsBold1FB658DC","font-size":"22px","fill":"#FFFFFF","fill-opacity":1,"children":[{"nodeType":"tspan","x":"14 29 42 55 62 75 94 100 118 132 139 150","y":28.5,"children":["Review Quiz"]}]}]},"commandset-186":{"nodeType":"g","children":[{"nodeType":"text","font-family":"Open SansBold CharsBold1FB658DC","font-size":"24px","fill":"#FFFFFF","fill-opacity":1,"children":[{"nodeType":"tspan","x":"9 25 39 53 60 74 95 101 120 136 143 155","y":29,"children":["Review Quiz"]}]}]},"commandset-187":{"nodeType":"g","children":[{"nodeType":"g","id":"shape-326","children":[{"nodeType":"path","d":"M0,0L438,0 438,78 0,78z","id":"path-326","fill":"none"}]},{"nodeType":"g","id":"shape-327","children":[{"nodeType":"use","transform":[{"type":"rotate","args":[0]}],"id":"text-327","data-reference-type":"text","data-reference-id":"01","data-shadow":false,"data-rotation":0,"x":14,"y":7}],"className":"uneventable"}],"className":"eventable"},"commandset-188":{"nodeType":"g","children":[{"nodeType":"g","id":"shape-328","children":[{"nodeType":"path","d":"M0,0L445,0 445,78 0,78z","id":"path-328","fill":"none"}]},{"nodeType":"g","id":"shape-329","children":[{"nodeType":"use","transform":[{"type":"rotate","args":[0]}],"id":"text-329","data-reference-type":"text","data-reference-id":"01","data-shadow":false,"data-rotation":0,"x":14,"y":7}],"className":"uneventable"}],"className":"eventable"},"commandset-189":{"nodeType":"g","children":[{"nodeType":"g","id":"shape-330","children":[{"nodeType":"path","d":"M0,0L203,0 203,46 0,46z","id":"path-330","fill":"none"}]},{"nodeType":"g","id":"shape-331","children":[{"nodeType":"use","transform":[{"type":"rotate","args":[0]}],"id":"text-331","data-reference-type":"text","data-reference-id":"01","data-shadow":false,"data-rotation":0,"x":0,"y":0}],"className":"uneventable"}],"className":"eventable"},"commandset-190":{"nodeType":"g","children":[{"nodeType":"text","font-family":"Articulate Charset1_ 5d604EF1F5","font-size":"27px","fill":"#1F497D","fill-opacity":1,"children":[{"nodeType":"tspan","x":"14 29 44 55 66 74 90 106 114 127 139 155 166 181 189","y":34,"children":["Passing Score:"]}]}]},"commandset-191":{"nodeType":"g","children":[{"nodeType":"g","id":"shape-332","children":[{"nodeType":"path","d":"M0,0L172,0 172,46 0,46z","id":"path-332","fill":"none"}]},{"nodeType":"g","id":"shape-333","children":[{"nodeType":"use","transform":[{"type":"rotate","args":[0]}],"id":"text-333","data-reference-type":"text","data-reference-id":"01","data-shadow":false,"data-rotation":0,"x":0,"y":0}],"className":"uneventable"}],"className":"eventable"},"commandset-192":{"nodeType":"g","children":[{"nodeType":"text","font-family":"Articulate Charset1_ 5d604EF1F5","font-size":"27px","fill":"#1F497D","fill-opacity":1,"children":[{"nodeType":"tspan","x":"14 32 48 64 75 83 96 108 124 135 150 158","y":32,"children":["Your Score:"]}]}]},"commandset-193":{"nodeType":"g","children":[{"nodeType":"g","id":"shape-334","children":[{"nodeType":"path","d":"M0,0L986,0 986,49 0,49z","id":"path-334","fill":"none"}]},{"nodeType":"g","id":"shape-335","children":[{"nodeType":"use","transform":[{"type":"rotate","args":[0]}],"id":"text-335","data-reference-type":"text","data-reference-id":"01","data-shadow":false,"data-rotation":0,"x":0,"y":0}],"className":"uneventable"}],"className":"eventable"},"commandset-194":{"nodeType":"g","children":[{"nodeType":"text","font-family":"Articulate Charset1_ 5d604EF1F5","font-size":"33px","fill":"#FFFFFF","fill-opacity":1,"children":[{"nodeType":"tspan","x":"10 28 48 66 86 104 113 135 155 175 184","y":36,"children":["Thank You "]}]}]},"commandset-195":{"nodeType":"g","children":[{"nodeType":"g","id":"shape-336","children":[{"nodeType":"path","d":"M0,0L740,0 740,48 0,48z","id":"path-336","fill":"none"}]},{"nodeType":"g","id":"shape-337","children":[{"nodeType":"use","transform":[{"type":"rotate","args":[0]}],"id":"text-337","data-reference-type":"text","data-reference-id":"01","data-shadow":false,"data-rotation":0,"x":0,"y":0}],"className":"uneventable"}],"className":"eventable"},"commandset-196":{"nodeType":"g","children":[{"nodeType":"text","font-family":"ArticulateBold CharBoldC0885F7B","font-size":"32px","fill":"#1F497D","fill-opacity":1,"children":[{"nodeType":"tspan","x":"10 28 48 66 86 104 113 131 151 171 180 192 212 224 233 245 263 281 290 310 330 339 351 371 380 394 403 417 437 457 469 483 501 510","y":35,"children":["Thank you for taking this course."]}]}]},"commandset-197":{"nodeType":"g","children":[{"nodeType":"g","id":"shape-338","children":[{"nodeType":"path","d":"M0,0L511.999969482422,0 511.999969482422,31.1458435058594 0,31.1458435058594z","id":"path-338","fill":"none"}]},{"nodeType":"g","id":"shape-339","children":[{"nodeType":"use","transform":[{"type":"rotate","args":[0]}],"id":"text-339","data-reference-type":"text","data-reference-id":"01","data-shadow":false,"data-rotation":0,"x":0,"y":0}],"className":"uneventable"}],"className":"eventable"},"commandset-198":{"nodeType":"g","children":[{"nodeType":"text","font-family":"Open Sans Charset1_ 6S70DDAA368","font-size":"22px","fill":"#808080","fill-opacity":1,"children":[{"nodeType":"tspan","x":"62 78 95 112 128 134 140 157 171 177 183 195 212 228 234 247 261 273 285 297 313 319 331 347 359 365 379 396 412 426 438 450","y":28,"children":["GOOD\\tJOB!\\tYOU\\tPASSED\\tTHE\\tCOURSE"]}]}]},"commandset-199":{"nodeType":"g","children":[{"nodeType":"path","d":"M31.749023,4.769685C26.729418,0.22713 26.729418,0.22713 26.729418,0.22713 26.478434,0 25.97648,0 25.725496,0.22713 10.415696,14.081938 10.415696,14.081938 10.415696,14.081938 6.274511,10.334317 6.274511,10.334317 6.274511,10.334317 6.023527,10.107187 5.521574,10.107187 5.27059,10.334317 0.250984,14.876878 0.250984,14.876878 0.250984,14.876878 0.125501,14.990444 0,15.217574 0,15.33114 0,15.55827 0.125501,15.671836 0.250984,15.785386 9.913726,24.529816 9.913726,24.529816 9.913726,24.529816 10.039227,24.643379 10.290195,24.756945 10.415696,24.756945 10.666664,24.756945 10.792165,24.643379 10.917648,24.529816 31.749023,5.791756 31.749023,5.791756 31.749023,5.791756 32.000004,5.451076 32.000004,5.11038 31.749023,4.769685","id":"path-340","fill":"#C0504D","fill-opacity":1}],"className":"eventable"},"commandset-200":{"nodeType":"g","children":[{"nodeType":"g","id":"shape-341","children":[{"nodeType":"path","d":"M0,0L512,0 512,30.879638671875 0,30.879638671875z","id":"path-341","fill":"none"}]},{"nodeType":"g","id":"shape-342","children":[{"nodeType":"use","transform":[{"type":"rotate","args":[0]}],"id":"text-342","data-reference-type":"text","data-reference-id":"01","data-shadow":false,"data-rotation":0,"x":0,"y":0}],"className":"uneventable"}],"className":"eventable"},"commandset-201":{"nodeType":"g","children":[{"nodeType":"text","font-family":"Open Sans Charset1_ 6S70DDAA368","font-size":"22px","fill":"#808080","fill-opacity":1,"children":[{"nodeType":"tspan","x":"45 57 74 88 102 114 119 125 137 154 170 176 192 198 214 220 237 254 266 272 285 299 311 323 329 341 357 363 375 381 395 412 428 442 454 466","y":28,"children":["SORRY,\\tYOU\\tDID\\tNOT\\tPASS\\tTHIS\\tCOURSE"]}]}]},"commandset-202":{"nodeType":"g","children":[{"nodeType":"path","d":"M22.557394,15.92696C31.737732,6.788542 31.737732,6.788542 31.737732,6.788542 31.999998,6.527448 31.999998,6.005253 31.737732,5.744151 26.229517,0.261094 26.229517,0.261094 26.229517,0.261094 25.967216,0 25.442652,0 25.180353,0.261094 16.000015,9.399511 16.000015,9.399511 16.000015,9.399511 6.819678,0.261094 6.819678,0.261094 6.819678,0.261094 6.557379,0 6.032814,0 5.770514,0.261094 0.262299,5.744151 0.262299,5.744151 0.262299,5.744151 0,6.005253 0,6.527448 0.262299,6.788542 9.442636,15.92696 9.442636,15.92696 9.442636,15.92696 0.262299,25.065393 0.262299,25.065393 0.262299,25.065393 0,25.326496 0,25.848682 0.262299,26.109785 5.770514,31.592842 5.770514,31.592842 5.770514,31.592842 6.032814,31.853928 6.557379,31.853928 6.819678,31.592842 16.000015,22.454409 16.000015,22.454409 16.000015,22.454409 25.180353,31.592842 25.180353,31.592842 25.180353,31.592842 25.311485,31.723377 25.442652,31.853928 25.704918,31.853928 25.836084,31.853928 26.098383,31.723377 26.229517,31.592842 31.737732,26.109785 31.737732,26.109785 31.737732,26.109785 31.999998,25.848682 31.999998,25.326496 31.737732,25.065393L31.737732,25.065393L22.557394,15.92696","id":"path-343","fill":"#C0504D","fill-opacity":1}],"className":"eventable"}},"common":{"commandset-0":{"nodeType":"g","children":[{"nodeType":"use","transform":[{"type":"rotate","args":[0]}],"id":"text-344","data-reference-type":"text","data-reference-id":"01","data-shadow":false,"data-rotation":0,"x":0,"y":0}]},"commandset-1":{"nodeType":"g","children":[{"nodeType":"text","font-family":"Open SansBold CharsBold1FB658DC","font-size":"19px","fill":"#FFFFFF","fill-opacity":1,"children":[{"nodeType":"tspan","x":"0 12 24 36 41 60 72 81 89 94 104 116 135 147 153 164 172 183 188 196 208 219 224 236 248 259 268 276 282 294 306 311 323 334 341 353 362 373 378","y":20,"children":["You must complete the question beore "]}]},{"nodeType":"text","font-family":"Open SansBold CharsBold1FB658DC","font-size":"19px","fill":"#FFFFFF","fill-opacity":1,"children":[{"nodeType":"tspan","x":"0 9 21 33 52 58 66 74 80 92 103 108","y":46,"children":["submitting."]}]}]},"commandset-2":{"nodeType":"g","children":[{"nodeType":"text","font-family":"Open Sans Charset1_ 6S70DDAA368","font-size":"16px","fill":"#FFFFFF","fill-opacity":1,"children":[{"nodeType":"tspan","x":"39 51 61","y":21,"children":["OK"]}]}]},"commandset-3":{"nodeType":"g","children":[{"nodeType":"text","font-family":"Open SansBold CharsBold1FB658DC","font-size":"19px","fill":"#FFFFFF","fill-opacity":1,"children":[{"nodeType":"tspan","x":"0 11 23 31 42 51 56 67 79 91 100 105 117 128 147 158 163 169 181 186 194 206 217 222 235 246 252 264 269 281 292 298 310 326 331","y":20,"children":["Enter your name in the eld below:"]}]}]},"commandset-4":{"nodeType":"g","children":[{"nodeType":"text","font-family":"Open SansBold CharsBold1FB658DC","font-size":"19px","fill":"#FFFFFF","fill-opacity":1,"children":[{"nodeType":"tspan","x":"0 12 24 36 41 60 72 81 89 94 103 113 122 134 140 146 151 159 171 176 184 196 207 212 224 236 244 252 264 283 288 300 311 318 330 339 350 355","y":20,"children":["You must scroll to the bottom beore "]}]},{"nodeType":"text","font-family":"Open SansBold CharsBold1FB658DC","font-size":"19px","fill":"#FFFFFF","fill-opacity":1,"children":[{"nodeType":"tspan","x":"0 9 21 33 52 58 66 74 80 92 103 108","y":46,"children":["submitting."]}]}]},"commandset-5":{"nodeType":"g","children":[{"nodeType":"text","font-family":"Open SansBold CharsBold1FB658DC","font-size":"19px","fill":"#FFFFFF","fill-opacity":1,"children":[{"nodeType":"tspan","x":"0 18 30 42 48 60 65 76 88 100 105 111 117 129 140 145 153 165 170 179 190 199 211 230 241 246 262 274 285 294 305 310 321 333 345 350 356 367 374 382 387","y":20,"children":["Would you like to resume where you let "]}]},{"nodeType":"text","font-family":"Open SansBold CharsBold1FB658DC","font-size":"19px","fill":"#FFFFFF","fill-opacity":1,"children":[{"nodeType":"tspan","x":"0 12 27 36","y":46,"children":["o?"]}]}]},"commandset-6":{"nodeType":"g","children":[{"nodeType":"text","font-family":"Open Sans Charset1_ 6S70DDAA368","font-size":"16px","fill":"#FFFFFF","fill-opacity":1,"children":[{"nodeType":"tspan","x":"37 46 55 63","y":21,"children":["Yes"]}]}]},"commandset-7":{"nodeType":"g","children":[{"nodeType":"text","font-family":"Open Sans Charset1_ 6S70DDAA368","font-size":"16px","fill":"#FFFFFF","fill-opacity":1,"children":[{"nodeType":"tspan","x":"39 51 61","y":21,"children":["No"]}]}]},"commandset-8":{"nodeType":"g","children":[{"nodeType":"g","id":"shape-345","children":[{"nodeType":"path","d":"M0,0L383,0 383,105 0,105z","id":"path-345","fill":"#FFFFFF","fill-opacity":0}],"className":"uneventable"},{"nodeType":"g","id":"shape-346","children":[{"nodeType":"use","transform":[{"type":"rotate","args":[0]}],"id":"text-346","data-reference-type":"text","data-reference-id":"01","data-shadow":false,"data-rotation":0,"x":0,"y":0}],"className":"uneventable"}]}}}');
