# Supplementary material for: Interactive Case-Based Childhood Adversity and Trauma-Informed Care Electronic Modules for Pediatric Primary Care
Source: MedEdPORTAL. 2020 Oct 12;16:10990. doi: 10.15766/mep_2374-8265.10990 (PMC7549390; doi:10.15766/mep_2374-8265.10990)
Supplement: Supplementary file 1 — CA-TIC Premodule folderCA-TIC Module 1 folderCA-TIC Module 2 folderCA-TIC Module 3 folderImage Citations.docxCA-TIC Evaluation.docx [file mep_2374-8265.10990-s001.zip › C. CA-TIC Module 2/story_content/frame.xml]

<?xml version="1.0" encoding="utf-8"?>
<bwFrame xmlns:xsi="http://www.w3.org/2001/XMLSchema-instance" xmlns:xsd="http://www.w3.org/2001/XMLSchema" default_layout="pxabnsnfns10111000101" textdirection="ltr" device="false" fontscale="100" kbshortcuts="false" skip_nav_enabled="true" chromeless="false" outputtype="undefined" theme="classic">
  <layouts>
    <layout name="npnxnanbsnfns10111000101" font="Open Sans" controllayout="npnxnanbsnfns10111000101" colorscheme="pxabnsnfns10111000101" string_table="pxabnsnfns10111000101" />
    <layout name="pxabnsnfns10111000101" font="Open Sans" controllayout="pxabnsnfns10111000101" colorscheme="pxabnsnfns10111000101" string_table="pxabnsnfns10111000101" />
    <layout name="npxnabnsnfns10111000101" font="Open Sans" controllayout="npxnabnsnfns10111000101" colorscheme="pxabnsnfns10111000101" string_table="pxabnsnfns10111000101" />
    <layout name="npnxnanbnsnfns10111000101" font="Open Sans" controllayout="npnxnanbnsnfns10111000101" colorscheme="pxabnsnfns10111000101" string_table="pxabnsnfns10111000101" />
    <layout name="pxabnsnfns10111000100" font="Open Sans" controllayout="pxabnsnfns10111000100" colorscheme="pxabnsnfns10111000101" string_table="pxabnsnfns10111000101" />
    <layout name="pnxanbnsnfns10111000101" font="Open Sans" controllayout="pnxanbnsnfns10111000101" colorscheme="pxabnsnfns10111000101" string_table="pxabnsnfns10111000101" />
  </layouts>
  <control_options>
    <optiongroups>
      <optiongroup name="sidebaroptions">
        <options>
          <option name="title_enabled" value="true">
            <options>
              <option name="title_text" value="Trauma Informed Care - Module 2" />
            </options>
          </option>
          <option name="logo_enabled" value="false">
            <options />
          </option>
          <option name="sidebar_enabled" value="true">
            <options>
              <option name="sidebarpos" value="left" />
            </options>
          </option>
          <optionlist name="tabs">
            <listitems>
              <listitem name="resources" value="false" group="linkright" />
              <listitem name="outline" value="true" group="sidebar" />
              <listitem name="glossary" value="false" group="sidebar" />
              <listitem name="transcript" value="false" group="sidebar" />
            </listitems>
          </optionlist>
          <option name="time_enabled" value="false">
            <options>
              <option name="time_format" value="elapsed" />
            </options>
          </option>
          <option name="video_enabled" value="false">
            <options>
              <option name="height" value="135" />
            </options>
          </option>
        </options>
      </optiongroup>
      <optiongroup name="menuoptions">
        <options>
          <option name="flow" value="restricted" />
          <option name="wraplistitems" value="false" />
          <option name="tooltips" value="true" />
          <option name="autocollapse" value="true" />
          <option name="autonumber" value="true" />
          <option name="enableresultsicons" value="true" />
        </options>
      </optiongroup>
      <optiongroup name="controls">
        <options>
          <option name="volume" value="true" />
          <option name="seekbar" value="true">
            <options>
              <option name="readonly" value="true" />
              <option name="readonlyOnce" value="false" />
            </options>
          </option>
          <option name="pauseplay" value="true" />
          <option name="replay" value="true" />
          <option name="search" value="false" />
          <option name="closed_captions" value="true">
            <options>
              <option name="font" value="Open Sans" />
            </options>
          </option>
        </options>
      </optiongroup>
      <optiongroup name="bottombaroptions">
        <options>
          <option name="bottombar_enabled" value="true" />
        </options>
      </optiongroup>
      <optiongroup name="buttonoptions">
        <options>
          <option name="next" value="icon" />
          <option name="previous" value="icon" />
          <option name="submit" value="icon" />
        </options>
      </optiongroup>
    </optiongroups>
  </control_options>
  <control_layouts>
    <control_layout name="npnxnanbsnfns10111000101">
      <control name="volume" enabled="true" />
      <control name="seekbar" enabled="true" />
      <control name="replay" enabled="true" />
      <control name="pauseplay" enabled="true" />
      <control name="logo" enabled="false" />
      <control name="previous" enabled="false" />
      <control name="next" enabled="false" />
      <control name="swipeleft" enabled="false" />
      <control name="swiperight" enabled="false" />
      <control name="submit" enabled="true" />
      <control name="finish" enabled="false" />
      <control name="submitall" enabled="false" />
      <control name="resources" enabled="false" />
      <control name="glossary" enabled="false" />
      <control name="transcript" enabled="false" />
      <control name="outline" enabled="true">
        <controls>
          <control name="search" enabled="false" />
        </controls>
      </control>
      <control name="close_btn" enabled="true" />
    </control_layout>
    <control_layout name="pxabnsnfns10111000101">
      <control name="volume" enabled="true" />
      <control name="seekbar" enabled="true" />
      <control name="replay" enabled="true" />
      <control name="pauseplay" enabled="true" />
      <control name="logo" enabled="false" />
      <control name="previous" enabled="true" />
      <control name="next" enabled="true" />
      <control name="swipeleft" enabled="true" />
      <control name="swiperight" enabled="true" />
      <control name="submit" enabled="false" />
      <control name="finish" enabled="false" />
      <control name="submitall" enabled="false" />
      <control name="resources" enabled="false" />
      <control name="glossary" enabled="false" />
      <control name="transcript" enabled="false" />
      <control name="outline" enabled="true">
        <controls>
          <control name="search" enabled="false" />
        </controls>
      </control>
      <control name="close_btn" enabled="true" />
    </control_layout>
    <control_layout name="npxnabnsnfns10111000101">
      <control name="volume" enabled="true" />
      <control name="seekbar" enabled="true" />
      <control name="replay" enabled="true" />
      <control name="pauseplay" enabled="true" />
      <control name="logo" enabled="false" />
      <control name="previous" enabled="false" />
      <control name="next" enabled="true" />
      <control name="swipeleft" enabled="false" />
      <control name="swiperight" enabled="true" />
      <control name="submit" enabled="false" />
      <control name="finish" enabled="false" />
      <control name="submitall" enabled="false" />
      <control name="resources" enabled="false" />
      <control name="glossary" enabled="false" />
      <control name="transcript" enabled="false" />
      <control name="outline" enabled="true">
        <controls>
          <control name="search" enabled="false" />
        </controls>
      </control>
      <control name="close_btn" enabled="true" />
    </control_layout>
    <control_layout name="npnxnanbnsnfns10111000101">
      <control name="volume" enabled="true" />
      <control name="seekbar" enabled="true" />
      <control name="replay" enabled="true" />
      <control name="pauseplay" enabled="true" />
      <control name="logo" enabled="false" />
      <control name="previous" enabled="false" />
      <control name="next" enabled="false" />
      <control name="swipeleft" enabled="false" />
      <control name="swiperight" enabled="false" />
      <control name="submit" enabled="false" />
      <control name="finish" enabled="false" />
      <control name="submitall" enabled="false" />
      <control name="resources" enabled="false" />
      <control name="glossary" enabled="false" />
      <control name="transcript" enabled="false" />
      <control name="outline" enabled="true">
        <controls>
          <control name="search" enabled="false" />
        </controls>
      </control>
      <control name="close_btn" enabled="true" />
    </control_layout>
    <control_layout name="pxabnsnfns10111000100">
      <control name="volume" enabled="true" />
      <control name="seekbar" enabled="true" />
      <control name="replay" enabled="true" />
      <control name="pauseplay" enabled="true" />
      <control name="logo" enabled="false" />
      <control name="previous" enabled="true" />
      <control name="next" enabled="true" />
      <control name="swipeleft" enabled="true" />
      <control name="swiperight" enabled="true" />
      <control name="submit" enabled="false" />
      <control name="finish" enabled="false" />
      <control name="submitall" enabled="false" />
      <control name="resources" enabled="false" />
      <control name="glossary" enabled="false" />
      <control name="transcript" enabled="false" />
      <control name="outline" enabled="true">
        <controls>
          <control name="search" enabled="false" />
        </controls>
      </control>
      <control name="close_btn" enabled="false" />
    </control_layout>
    <control_layout name="pnxanbnsnfns10111000101">
      <control name="volume" enabled="true" />
      <control name="seekbar" enabled="true" />
      <control name="replay" enabled="true" />
      <control name="pauseplay" enabled="true" />
      <control name="logo" enabled="false" />
      <control name="previous" enabled="true" />
      <control name="next" enabled="false" />
      <control name="swipeleft" enabled="true" />
      <control name="swiperight" enabled="false" />
      <control name="submit" enabled="false" />
      <control name="finish" enabled="false" />
      <control name="submitall" enabled="false" />
      <control name="resources" enabled="false" />
      <control name="glossary" enabled="false" />
      <control name="transcript" enabled="false" />
      <control name="outline" enabled="true">
        <controls>
          <control name="search" enabled="false" />
        </controls>
      </control>
      <control name="close_btn" enabled="true" />
    </control_layout>
  </control_layouts>
  <colorschemes>
    <colorscheme name="pxabnsnfns10111000101">
      <color_group name="infopanel">
        <group_colors>
          <color name="link_text">
            <fill type="linear" rotation="90">
              <colors>
                <color rgb="0x7C2280" alpha="100" stop="0" />
              </colors>
            </fill>
          </color>
          <color name="link_hover">
            <fill type="linear" rotation="90">
              <colors>
                <color rgb="0x0000EE" alpha="100" stop="0" />
              </colors>
            </fill>
          </color>
          <color name="shadow">
            <fill type="linear" rotation="90">
              <colors>
                <color rgb="0x232531" alpha="100" stop="0" />
              </colors>
            </fill>
          </color>
          <color name="bg">
            <fill type="linear" rotation="90">
              <colors>
                <color rgb="0xFFFFFF" alpha="100" stop="0" />
              </colors>
            </fill>
          </color>
          <color name="name_text">
            <fill type="linear" rotation="90">
              <colors>
                <color rgb="0x444444" alpha="100" stop="0" />
              </colors>
            </fill>
          </color>
          <color name="title_text">
            <fill type="linear" rotation="90">
              <colors>
                <color rgb="0x999999" alpha="100" stop="0" />
              </colors>
            </fill>
          </color>
        </group_colors>
      </color_group>
      <color_group name="infopanelpopup">
        <group_colors>
          <color name="link_text">
            <fill type="linear" rotation="90">
              <colors>
                <color rgb="0xFFFFFF" alpha="100" stop="0" />
              </colors>
            </fill>
          </color>
          <color name="link_hover">
            <fill type="linear" rotation="90">
              <colors>
                <color rgb="0x838CA8" alpha="100" stop="0" />
              </colors>
            </fill>
          </color>
          <color name="bg">
            <fill type="linear" rotation="90">
              <colors>
                <color rgb="0x414555" alpha="100" stop="0" />
                <color rgb="0x2E3139" alpha="100" stop="255" />
              </colors>
            </fill>
          </color>
          <color name="shadow">
            <fill type="linear" rotation="90">
              <colors>
                <color rgb="0xB8B8B8" alpha="100" stop="0" />
              </colors>
            </fill>
          </color>
          <color name="name_text">
            <fill type="linear" rotation="90">
              <colors>
                <color rgb="0xFFFFFF" alpha="100" stop="0" />
              </colors>
            </fill>
          </color>
          <color name="bio_text">
            <fill type="linear" rotation="90">
              <colors>
                <color rgb="0xFFFFFF" alpha="100" stop="0" />
              </colors>
            </fill>
          </color>
        </group_colors>
      </color_group>
      <color_group name="timer">
        <group_colors>
          <color name="duration">
            <fill type="linear" rotation="90">
              <colors>
                <color rgb="0x00D7FF" alpha="100" stop="0" />
                <color rgb="0x00ABFF" alpha="100" stop="255" />
              </colors>
            </fill>
          </color>
          <color name="elapsed">
            <fill type="linear" rotation="90">
              <colors>
                <color rgb="0xFEE347" alpha="100" stop="0" />
                <color rgb="0xFCCC2A" alpha="100" stop="255" />
              </colors>
            </fill>
          </color>
          <color name="stroke">
            <fill type="linear" rotation="90">
              <colors>
                <color rgb="0xC7C7C7" alpha="100" stop="0" />
              </colors>
            </fill>
          </color>
          <color name="inner">
            <fill type="linear" rotation="90">
              <colors>
                <color rgb="0xFFFFFF" alpha="100" stop="0" />
              </colors>
            </fill>
          </color>
          <color name="text">
            <fill type="linear" rotation="90">
              <colors>
                <color rgb="0xFFFFFF" alpha="100" stop="0" />
              </colors>
            </fill>
          </color>
        </group_colors>
      </color_group>
      <color_group name="window">
        <group_colors>
          <color name="text">
            <fill type="linear" rotation="90">
              <colors>
                <color rgb="0xFFFFFF" alpha="100" stop="0" />
              </colors>
            </fill>
          </color>
          <color name="inner">
            <fill type="linear" rotation="90">
              <colors>
                <color rgb="0x414555" alpha="100" stop="0" />
                <color rgb="0x2E3139" alpha="100" stop="255" />
              </colors>
            </fill>
          </color>
          <color name="bg">
            <fill type="linear" rotation="90">
              <colors>
                <color rgb="0x4F5669" alpha="100" stop="0" />
              </colors>
            </fill>
          </color>
          <color name="diva">
            <fill type="linear" rotation="90">
              <colors>
                <color rgb="0x4A4E60" alpha="100" stop="0" />
              </colors>
            </fill>
          </color>
          <color name="divb">
            <fill type="linear" rotation="90">
              <colors>
                <color rgb="0x2B2F3C" alpha="100" stop="0" />
              </colors>
            </fill>
          </color>
          <color name="shadow">
            <fill type="linear" rotation="90">
              <colors>
                <color rgb="0x000000" alpha="20" stop="0" />
              </colors>
            </fill>
          </color>
        </group_colors>
      </color_group>
      <color_group name="editor">
        <group_colors>
          <color name="slide_text">
            <fill type="linear" rotation="90">
              <colors>
                <color rgb="0xFFFFFF" alpha="100" stop="0" />
              </colors>
            </fill>
          </color>
          <color name="html_text">
            <fill type="linear" rotation="90">
              <colors>
                <color rgb="0xFFFFFF" alpha="100" stop="0" />
              </colors>
            </fill>
          </color>
          <color name="btn_text_shadow">
            <fill type="linear" rotation="90">
              <colors>
                <color rgb="0x232531" alpha="100" stop="0" />
              </colors>
            </fill>
          </color>
          <color name="btn_text">
            <fill type="linear" rotation="90">
              <colors>
                <color rgb="0xFFFFFF" alpha="100" stop="0" />
              </colors>
            </fill>
          </color>
          <color name="btn_border">
            <fill type="linear" rotation="90">
              <colors>
                <color rgb="0x232531" alpha="100" stop="0" />
              </colors>
            </fill>
          </color>
          <color name="btn_hover">
            <fill type="linear" rotation="90">
              <colors>
                <color rgb="0x56596D" alpha="100" stop="0" />
                <color rgb="0x2A2C37" alpha="100" stop="255" />
              </colors>
            </fill>
          </color>
          <color name="btn_down">
            <fill type="linear" rotation="90">
              <colors>
                <color rgb="0x2A2C37" alpha="100" stop="0" />
                <color rgb="0x56596D" alpha="100" stop="255" />
              </colors>
            </fill>
          </color>
          <color name="btn_bg">
            <fill type="linear" rotation="90">
              <colors>
                <color rgb="0x484B5B" alpha="100" stop="0" />
                <color rgb="0x313441" alpha="100" stop="255" />
              </colors>
            </fill>
          </color>
        </group_colors>
      </color_group>
      <color_group name="listitem">
        <group_colors>
          <color name="selected_text">
            <fill type="linear" rotation="90">
              <colors>
                <color rgb="0xFFFFFF" alpha="100" stop="0" />
              </colors>
            </fill>
          </color>
          <color name="shadow">
            <fill type="linear" rotation="90">
              <colors>
                <color rgb="0x232531" alpha="100" stop="0" />
              </colors>
            </fill>
          </color>
          <color name="selected">
            <fill type="linear" rotation="90">
              <colors>
                <color rgb="0x676E8B" alpha="100" stop="0" />
              </colors>
            </fill>
          </color>
          <color name="text">
            <fill type="linear" rotation="90">
              <colors>
                <color rgb="0xFFFFFF" alpha="100" stop="0" />
              </colors>
            </fill>
          </color>
          <color name="viewed">
            <fill type="linear" rotation="90">
              <colors>
                <color rgb="0x838CA8" alpha="100" stop="0" />
              </colors>
            </fill>
          </color>
          <color name="hover">
            <fill type="linear" rotation="90">
              <colors>
                <color rgb="0x515669" alpha="100" stop="0" />
              </colors>
            </fill>
          </color>
          <color name="lines">
            <fill type="linear" rotation="90">
              <colors>
                <color rgb="0x373B47" alpha="100" stop="0" />
              </colors>
            </fill>
          </color>
        </group_colors>
      </color_group>
      <color_group name="glossary">
        <group_colors>
          <color name="selected_text">
            <fill type="linear" rotation="90">
              <colors>
                <color rgb="0xFFFFFF" alpha="100" stop="0" />
              </colors>
            </fill>
          </color>
          <color name="selected">
            <fill type="linear" rotation="90">
              <colors>
                <color rgb="0x676E8B" alpha="100" stop="0" />
              </colors>
            </fill>
          </color>
          <color name="text">
            <fill type="linear" rotation="90">
              <colors>
                <color rgb="0xFFFFFF" alpha="100" stop="0" />
              </colors>
            </fill>
          </color>
          <color name="hover">
            <fill type="linear" rotation="90">
              <colors>
                <color rgb="0x515669" alpha="100" stop="0" />
              </colors>
            </fill>
          </color>
          <color name="heading_text">
            <fill type="linear" rotation="90">
              <colors>
                <color rgb="0xFFFFFF" alpha="100" stop="0" />
              </colors>
            </fill>
          </color>
          <color name="diva">
            <fill type="linear" rotation="90">
              <colors>
                <color rgb="0x404656" alpha="100" stop="0" />
              </colors>
            </fill>
          </color>
          <color name="divb">
            <fill type="linear" rotation="90">
              <colors>
                <color rgb="0x404656" alpha="100" stop="0" />
              </colors>
            </fill>
          </color>
          <color name="divc">
            <fill type="linear" rotation="90">
              <colors>
                <color rgb="0x636979" alpha="100" stop="0" />
              </colors>
            </fill>
          </color>
          <color name="bg">
            <fill type="linear" rotation="90">
              <colors>
                <color rgb="0x5E6578" alpha="100" stop="0" />
              </colors>
            </fill>
          </color>
        </group_colors>
      </color_group>
      <color_group name="resource">
        <group_colors>
          <color name="separator">
            <fill type="linear" rotation="90">
              <colors>
                <color rgb="0x373B47" alpha="100" stop="0" />
              </colors>
            </fill>
          </color>
        </group_colors>
      </color_group>
      <color_group name="outline">
        <group_colors>
          <color name="search_hover">
            <fill type="linear" rotation="90">
              <colors>
                <color rgb="0x838CA8" alpha="100" stop="0" />
              </colors>
            </fill>
          </color>
          <color name="search_text">
            <fill type="linear" rotation="90">
              <colors>
                <color rgb="0xFFFFFF" alpha="100" stop="0" />
              </colors>
            </fill>
          </color>
          <color name="divc">
            <fill type="linear" rotation="90">
              <colors>
                <color rgb="0x2F323C" alpha="100" stop="0" />
              </colors>
            </fill>
          </color>
          <color name="divb">
            <fill type="linear" rotation="90">
              <colors>
                <color rgb="0x525666" alpha="100" stop="0" />
              </colors>
            </fill>
          </color>
          <color name="diva">
            <fill type="linear" rotation="90">
              <colors>
                <color rgb="0x2F323C" alpha="100" stop="0" />
              </colors>
            </fill>
          </color>
        </group_colors>
      </color_group>
      <color_group name="transcript">
        <group_colors>
          <color name="heading_text">
            <fill type="linear" rotation="90">
              <colors>
                <color rgb="0xFFFFFF" alpha="100" stop="0" />
              </colors>
            </fill>
          </color>
          <color name="div">
            <fill type="linear" rotation="90">
              <colors>
                <color rgb="0x373B47" alpha="100" stop="0" />
              </colors>
            </fill>
          </color>
        </group_colors>
      </color_group>
      <color_group name="tabs">
        <group_colors>
          <color name="shadow">
            <fill type="linear" rotation="90">
              <colors>
                <color rgb="0x232531" alpha="100" stop="0" />
              </colors>
            </fill>
          </color>
          <color name="hover">
            <fill type="linear" rotation="90">
              <colors>
                <color rgb="0xFFFFFF" alpha="100" stop="0" />
              </colors>
            </fill>
          </color>
          <color name="selected">
            <fill type="linear" rotation="90">
              <colors>
                <color rgb="0xFFFFFF" alpha="100" stop="0" />
              </colors>
            </fill>
          </color>
          <color name="text">
            <fill type="linear" rotation="90">
              <colors>
                <color rgb="0x838CA8" alpha="100" stop="0" />
              </colors>
            </fill>
          </color>
          <color name="bg">
            <fill type="linear" rotation="90">
              <colors>
                <color rgb="0x474D5E" alpha="100" stop="0" />
              </colors>
            </fill>
          </color>
        </group_colors>
      </color_group>
      <color_group name="seekcontrol">
        <group_colors>
          <color name="btn_icon_hover">
            <fill type="linear" rotation="90">
              <colors>
                <color rgb="0xFFFFFF" alpha="100" stop="0" />
              </colors>
            </fill>
          </color>
          <color name="btn_icon_shadow">
            <fill type="linear" rotation="90">
              <colors>
                <color rgb="0x377CB6" alpha="100" stop="0" />
              </colors>
            </fill>
          </color>
          <color name="btn_icon_color">
            <fill type="linear" rotation="90">
              <colors>
                <color rgb="0xFFFFFF" alpha="100" stop="0" />
              </colors>
            </fill>
          </color>
          <color name="seek_position">
            <fill type="linear" rotation="90">
              <colors>
                <color rgb="0xFFFFFF" alpha="100" stop="0" />
              </colors>
            </fill>
          </color>
          <color name="seek_bg">
            <fill type="linear" rotation="90">
              <colors>
                <color rgb="0x343744" alpha="100" stop="0" />
              </colors>
            </fill>
          </color>
          <color name="seek_border">
            <fill type="linear" rotation="90">
              <colors>
                <color rgb="0x272A36" alpha="100" stop="0" />
                <color rgb="0x474C57" alpha="100" stop="255" />
              </colors>
            </fill>
          </color>
          <color name="border">
            <fill type="linear" rotation="90">
              <colors>
                <color rgb="0x232531" alpha="100" stop="0" />
              </colors>
            </fill>
          </color>
          <color name="bg">
            <fill type="linear" rotation="90">
              <colors>
                <color rgb="0x484B5B" alpha="100" stop="0" />
                <color rgb="0x323542" alpha="100" stop="255" />
              </colors>
            </fill>
          </color>
        </group_colors>
      </color_group>
      <color_group name="searchinput">
        <group_colors>
          <color name="text_active">
            <fill type="linear" rotation="90">
              <colors>
                <color rgb="0x2D2D2D" alpha="100" stop="0" />
              </colors>
            </fill>
          </color>
          <color name="bg_active">
            <fill type="linear" rotation="90">
              <colors>
                <color rgb="0xFFFFFF" alpha="100" stop="0" />
              </colors>
            </fill>
          </color>
          <color name="search_text">
            <fill type="linear" rotation="90">
              <colors>
                <color rgb="0x2D2D2D" alpha="100" stop="0" />
              </colors>
            </fill>
          </color>
          <color name="hover_glow">
            <fill type="linear" rotation="90">
              <colors>
                <color rgb="0xEB9471" alpha="0" stop="0" />
              </colors>
            </fill>
          </color>
          <color name="button_hover">
            <fill type="linear" rotation="90">
              <colors>
                <color rgb="0x484B5B" alpha="100" stop="0" />
                <color rgb="0x313441" alpha="100" stop="255" />
              </colors>
            </fill>
          </color>
          <color name="icon">
            <fill type="linear" rotation="90">
              <colors>
                <color rgb="0xFFFFFF" alpha="100" stop="0" />
              </colors>
            </fill>
          </color>
          <color name="border">
            <fill type="linear" rotation="90">
              <colors>
                <color rgb="0x434758" alpha="100" stop="0" />
                <color rgb="0x232531" alpha="100" stop="255" />
              </colors>
            </fill>
          </color>
          <color name="bg">
            <fill type="linear" rotation="90">
              <colors>
                <color rgb="0xFFFFFF" alpha="100" stop="0" />
              </colors>
            </fill>
          </color>
        </group_colors>
      </color_group>
      <color_group name="scrollarea">
        <group_colors>
          <color name="detailb">
            <fill type="linear" rotation="90">
              <colors>
                <color rgb="0x232531" alpha="100" stop="0" />
              </colors>
            </fill>
          </color>
          <color name="detaila">
            <fill type="linear" rotation="90">
              <colors>
                <color rgb="0x5B6076" alpha="100" stop="0" />
              </colors>
            </fill>
          </color>
          <color name="shadow">
            <fill type="linear" rotation="90">
              <colors>
                <color rgb="0x232531" alpha="100" stop="0" />
              </colors>
            </fill>
          </color>
          <color name="icons">
            <fill type="linear" rotation="90">
              <colors>
                <color rgb="0xFFFFFF" alpha="100" stop="0" />
              </colors>
            </fill>
          </color>
          <color name="button_border">
            <fill type="linear" rotation="90">
              <colors>
                <color rgb="0x303341" alpha="100" stop="0" />
              </colors>
            </fill>
          </color>
          <color name="button_inner">
            <fill type="linear" rotation="90">
              <colors>
                <color rgb="0x585D6E" alpha="100" stop="0" />
                <color rgb="0x494D5A" alpha="100" stop="255" />
              </colors>
            </fill>
          </color>
          <color name="button_bg">
            <fill type="linear" rotation="90">
              <colors>
                <color rgb="0x474C5E" alpha="100" stop="0" />
                <color rgb="0x3A3E4D" alpha="100" stop="255" />
              </colors>
            </fill>
          </color>
          <color name="border">
            <fill type="linear" rotation="90">
              <colors>
                <color rgb="0x565C72" alpha="100" stop="0" />
              </colors>
            </fill>
          </color>
          <color name="bg">
            <fill type="linear" rotation="0">
              <colors>
                <color rgb="0x444859" alpha="100" stop="0" />
                <color rgb="0x4B5062" alpha="100" stop="128" />
              </colors>
            </fill>
          </color>
        </group_colors>
      </color_group>
      <color_group name="menu">
        <group_colors>
          <color name="shadow">
            <fill type="linear" rotation="90">
              <colors>
                <color rgb="0x2F323B" alpha="100" stop="0" />
              </colors>
            </fill>
          </color>
          <color name="bg">
            <fill type="linear" rotation="90">
              <colors>
                <color rgb="0x474D5E" alpha="100" stop="0" />
              </colors>
            </fill>
          </color>
        </group_colors>
      </color_group>
      <color_group name="logo">
        <group_colors>
          <color name="shadow">
            <fill type="linear" rotation="90">
              <colors>
                <color rgb="0x232531" alpha="100" stop="0" />
              </colors>
            </fill>
          </color>
          <color name="bg">
            <fill type="linear" rotation="90">
              <colors>
                <color rgb="0xFFFFFF" alpha="100" stop="0" />
              </colors>
            </fill>
          </color>
        </group_colors>
      </color_group>
      <color_group name="checkbox">
        <group_colors>
          <color name="hover">
            <fill type="linear" rotation="90">
              <colors>
                <color rgb="0x838CA8" alpha="100" stop="0" />
              </colors>
            </fill>
          </color>
          <color name="text">
            <fill type="linear" rotation="90">
              <colors>
                <color rgb="0xFFFFFF" alpha="100" stop="0" />
              </colors>
            </fill>
          </color>
          <color name="check">
            <fill type="linear" rotation="90">
              <colors>
                <color rgb="0x2BC400" alpha="100" stop="0" />
              </colors>
            </fill>
          </color>
          <color name="bg">
            <fill type="linear" rotation="90">
              <colors>
                <color rgb="0xFFFFFF" alpha="100" stop="0" />
              </colors>
            </fill>
          </color>
          <color name="border">
            <fill type="linear" rotation="90">
              <colors>
                <color rgb="0x2F323C" alpha="100" stop="0" />
              </colors>
            </fill>
          </color>
        </group_colors>
      </color_group>
      <color_group name="button">
        <group_colors>
          <color name="btn_icon_color">
            <fill type="linear" rotation="90">
              <colors>
                <color rgb="0xFFFFFF" alpha="100" stop="0" />
              </colors>
            </fill>
          </color>
          <color name="btn_text_shadow">
            <fill type="linear" rotation="90">
              <colors>
                <color rgb="0x232531" alpha="100" stop="0" />
              </colors>
            </fill>
          </color>
          <color name="btn_text">
            <fill type="linear" rotation="90">
              <colors>
                <color rgb="0xFFFFFF" alpha="100" stop="0" />
              </colors>
            </fill>
          </color>
          <color name="btn_border">
            <fill type="linear" rotation="90">
              <colors>
                <color rgb="0x232531" alpha="100" stop="0" />
              </colors>
            </fill>
          </color>
          <color name="btn_hover">
            <fill type="linear" rotation="90">
              <colors>
                <color rgb="0x56596D" alpha="100" stop="0" />
                <color rgb="0x2A2C37" alpha="100" stop="255" />
              </colors>
            </fill>
          </color>
          <color name="btn_down">
            <fill type="linear" rotation="90">
              <colors>
                <color rgb="0x2A2C37" alpha="100" stop="0" />
                <color rgb="0x56596D" alpha="100" stop="255" />
              </colors>
            </fill>
          </color>
          <color name="btn_bg">
            <fill type="linear" rotation="90">
              <colors>
                <color rgb="0x484B5B" alpha="100" stop="0" />
                <color rgb="0x313441" alpha="100" stop="255" />
              </colors>
            </fill>
          </color>
          <color name="btn_glow">
            <fill type="linear" rotation="90">
              <colors>
                <color rgb="0x42454C" alpha="100" stop="0" />
              </colors>
            </fill>
          </color>
        </group_colors>
      </color_group>
      <color_group name="base">
        <group_colors>
          <color name="text">
            <fill type="linear" rotation="90">
              <colors>
                <color rgb="0xFFFFFF" alpha="100" stop="0" />
              </colors>
            </fill>
          </color>
          <color name="diva">
            <fill type="linear" rotation="90">
              <colors>
                <color rgb="0x2B2F3C" alpha="100" stop="0" />
              </colors>
            </fill>
          </color>
          <color name="divb">
            <fill type="linear" rotation="90">
              <colors>
                <color rgb="0x4A4E60" alpha="100" stop="0" />
              </colors>
            </fill>
          </color>
          <color name="menu_shade">
            <fill type="linear" rotation="90">
              <colors>
                <color rgb="0x3D4150" alpha="100" stop="0" />
                <color rgb="0x2B2E36" alpha="100" stop="255" />
              </colors>
            </fill>
          </color>
          <color name="border">
            <fill type="linear" rotation="90">
              <colors>
                <color rgb="0x4D5365" alpha="100" stop="0" />
                <color rgb="0x4D5365" alpha="100" stop="255" />
              </colors>
            </fill>
          </color>
          <color name="bg">
            <fill type="linear" rotation="90">
              <colors>
                <color rgb="0x414555" alpha="100" stop="0" />
                <color rgb="0x2E3139" alpha="100" stop="255" />
              </colors>
            </fill>
          </color>
          <color name="slide_bg">
            <fill type="linear" rotation="90">
              <colors>
                <color rgb="0x414555" alpha="100" stop="0" />
                <color rgb="0x2E3139" alpha="100" stop="255" />
              </colors>
            </fill>
          </color>
        </group_colors>
      </color_group>
      <color_group name="volume">
        <group_colors>
          <color name="thumb_border">
            <fill type="linear" rotation="90">
              <colors>
                <color rgb="0x303341" alpha="100" stop="0" />
              </colors>
            </fill>
          </color>
          <color name="thumb_inner">
            <fill type="linear" rotation="90">
              <colors>
                <color rgb="0x535767" alpha="100" stop="0" />
              </colors>
            </fill>
          </color>
          <color name="thumb_bg">
            <fill type="linear" rotation="90">
              <colors>
                <color rgb="0x494E62" alpha="100" stop="0" />
              </colors>
            </fill>
          </color>
          <color name="slider_border">
            <fill type="linear" rotation="90">
              <colors>
                <color rgb="0x565C72" alpha="100" stop="0" />
              </colors>
            </fill>
          </color>
          <color name="slider_bg">
            <fill type="linear" rotation="90">
              <colors>
                <color rgb="0x4B5062" alpha="100" stop="0" />
              </colors>
            </fill>
          </color>
        </group_colors>
      </color_group>
      <color_group name="accessibility">
        <group_colors>
          <color name="focus_rect">
            <fill type="linear" rotation="90">
              <colors>
                <color rgb="0xFFFF00" alpha="100" stop="0" />
              </colors>
            </fill>
          </color>
        </group_colors>
      </color_group>
    </colorscheme>
  </colorschemes>
  <string_tables>
    <string_table name="pxabnsnfns10111000101">
      <string id="acc_active">active</string>
      <string id="check_include">Check to include</string>
      <string id="clear">Clear and return to menu</string>
      <string id="close">Close</string>
      <string id="acc_closed_captions">Closed captions. Press the spacebar to toggle captions on and off.</string>
      <string id="continue">Continue</string>
      <string id="continueresponsive">Continue</string>
      <string id="exit">Exit</string>
      <string id="filter">Filter</string>
      <string id="finish">FINISH</string>
      <string id="acc_finish">finish</string>
      <string id="definition">Definition</string>
      <string id="acc_definition">definition</string>
      <string id="glossary">Glossary</string>
      <string id="terms">Terms</string>
      <string id="outline">Menu</string>
      <string id="disabled_orientation">Please rotate your device</string>
      <string id="next">NEXT</string>
      <string id="acc_next">next</string>
      <string id="transcript_chk">Notes</string>
      <string id="transcript">Notes</string>
      <string id="bio">Bio</string>
      <string id="more_info">More info</string>
      <string id="closed_captions">Captions</string>
      <string id="acc_pause">pause</string>
      <string id="acc_play">play</string>
      <string id="send_an_email">Send an email</string>
      <string id="prev">PREV</string>
      <string id="acc_previous">previous</string>
      <string id="question_list">Question List</string>
      <string id="acc_replay">replay</string>
      <string id="resources">Resources</string>
      <string id="acc_resources">resources</string>
      <string id="restart">Restart</string>
      <string id="resume">Resume</string>
      <string id="acc_search_input">search</string>
      <string id="search_toggle">Search</string>
      <string id="sidebar_toggle">Sidebar Toggle</string>
      <string id="desktop_start">Start Course</string>
      <string id="mobile_start">Start Course</string>
      <string id="search">Search...</string>
      <string id="search_in">Search in:</string>
      <string id="search_results">Search Results</string>
      <string id="acc_skipnavigation">Skip navigation. Press enter to return to the slide.</string>
      <string id="slide_text_chk">Slide Text</string>
      <string id="submitall">SUBMIT ALL</string>
      <string id="acc_submitall">submit all</string>
      <string id="submit">SUBMIT</string>
      <string id="acc_submit">submit</string>
      <string id="acc_volume">volume</string>
    </string_table>
  </string_tables>
  <fonts>
    <font name="Open Sans">
      <files>
        <file bold="true" italic="false" />
        <file bold="false" italic="false" />
      </files>
    </font>
  </fonts>
  <sounds enabled="true" />
  <nav_data>
    <outline>
      <links>
        <slidelink slideid="_player.5ghF2mIRRsQ" displaytext="Trauma Informed Care - Module 2" expand="true" type="slide">
          <links>
            <slidelink slideid="_player.5ghF2mIRRsQ.5lkdzB3QWim" displaytext="Title - Trauma Informed Care Module 2" expand="false" type="slide" />
            <slidelink slideid="_player.5ghF2mIRRsQ.66e1wtPrztl" displaytext="What is Trauma Informed Care?" expand="false" type="slide" />
            <slidelink slideid="_player.5ghF2mIRRsQ.5jZyNJN1HEa" displaytext="Resilience 1" expand="false" type="slide" />
            <slidelink slideid="_player.5ghF2mIRRsQ.5o5rwhnb8AT" displaytext="Resilience 2" expand="false" type="slide" />
            <slidelink slideid="_player.5ghF2mIRRsQ.5av6o6ry3gH" displaytext="Resilience 3" expand="false" type="slide" />
            <slidelink slideid="_player.5ghF2mIRRsQ.5gMAxoIrPMJ" displaytext="Resilience 4" expand="false" type="slide" />
            <slidelink slideid="_player.5ghF2mIRRsQ.5tQXjuC5X9q" displaytext="Chart" expand="false" type="slide" />
            <slidelink slideid="_player.5ghF2mIRRsQ.6SDHirV6qh2" displaytext="Essay Question 1" expand="false" type="slide" />
            <slidelink slideid="_player.5ghF2mIRRsQ.6NPbLYsgnTf" displaytext="Trauma Informed Care Principles" expand="false" type="slide" />
            <slidelink slideid="_player.5ghF2mIRRsQ.5YF1LDfpM7U" displaytext="Case 2" expand="false" type="slide" />
            <slidelink slideid="_player.5ghF2mIRRsQ.6aa4eoXw2Ov" displaytext="Essay Question 2" expand="false" type="slide" />
            <slidelink slideid="_player.5ghF2mIRRsQ.5k7PXDAY3uT" displaytext="Case 2 Revisited with the 7 C's" expand="false" type="slide" />
            <slidelink slideid="_player.5ghF2mIRRsQ.6MMxWpaeqlU" displaytext="Resilience in Summary" expand="false" type="slide" />
            <slidelink slideid="_player.5ghF2mIRRsQ.5iSwIFaDSID" displaytext="Summary" expand="false" type="slide" />
            <slidelink slideid="_player.5ghF2mIRRsQ.5rRsN1mBfHw" displaytext="Clinical Pearl" expand="false" type="slide" />
          </links>
        </slidelink>
      </links>
    </outline>
  </nav_data>
  <resource_data description="" />
  <transcript_data />
  <glossary_data />
</bwFrame>
