# Supplementary material for: Interactive Case-Based Childhood Adversity and Trauma-Informed Care Electronic Modules for Pediatric Primary Care
Source: MedEdPORTAL. 2020 Oct 12;16:10990. doi: 10.15766/mep_2374-8265.10990 (PMC7549390; doi:10.15766/mep_2374-8265.10990)
Supplement: Supplementary file 1 — CA-TIC Premodule folderCA-TIC Module 1 folderCA-TIC Module 2 folderCA-TIC Module 3 folderImage Citations.docxCA-TIC Evaluation.docx [file mep_2374-8265.10990-s001.zip › D. CA-TIC Module 3/html5/data/css/output.min.css]

@font-face {
  font-family: 'Open SansBold CharsBold8FBE857A';
  src: url('data:application/font-woff;base64,d09GRgABAAAAAB4EAA8AAAAAQYAAAAAAAAAAAAAAAAAAAAAAAAAAAAAAAABPUy8yAAABWAAAAGAAAABgonWcH2NtYXAAAAG4AAAAfwAAAVSPX1AeY3Z0IAAAAjgAAABdAAAAqhMtGpRmcGdtAAACmAAABLQAAAfgu3OkdWdhc3AAAAdMAAAADAAAAAwACAAbZ2x5ZgAAB1gAAA9sAAAVxAShSIVoZWFkAAAWxAAAADYAAAA29+HHDmhoZWEAABb8AAAAIQAAACQOKQpCaG10eAAAFyAAAADdAAAOeuCJEDNrZXJuAAAYAAAAAaQAAAOoO0Y69WxvY2EAABmkAAAAgQAAB1Y7FTb0bWF4cAAAGigAAAAgAAAAIAUhCIxuYW1lAAAaSAAAArkAAAVhNyiUh3Bvc3QAAB0EAAAAEwAAACD/aQBmcHJlcAAAHRgAAADrAAAA+MgJ/GsAAwUPArwABQAIBZoFMwAAAR8FmgUzAAAD0QBmAfwIAgILCAYDBQQCAgTgAALvQAAgWwAAACgAAAAAMUFTQwAgACD7BAYf/hQAhAiNAlggAAGfAAAAAAReBbYAAAAgAAN42q3Py6pBAQCF4W+7zHTmZjvmJgbKhJJiIkXJEOfEyf0WnsFLbpl7hW3nFey1Wv2zvxYC2WQU5IJOwp6mvB+hipq6hpa2voGhkbGJqZlff+YW/i2trG1s7ewdHJ2cXVzdwmIkCqJMHCfeVH3x8/s+XmG3VC3fP+9TzBusT2cMAHjaYxNhEGdgYN0GJEtZt7GeZUABLHFA8WoGhv9vQDwE+U8ERAJ1if6Z8v/1v/7/D/7tAYoI/QtjIAtwQKinDN8YGRi1GS4zbGJkArKBmOEtw32GTQwMjCEACsgh0wAAAHjajVXPTxtHFJ5ZDBgwZJ2mEeoeMtuJXRB2SZW0BUphansdu25ajEGaJT3sgkGmp5xyiFrJPRUN9H95m1xMTrn20P8hh/ZWjsk1fW/WJiRSpa7Wu/O+93Pe+3as7j/cC/XuTme7vfXD9w++a33bbNyvB7Vq5Ru1ufH1+ldrqytffvH5Z3eWPy2XFj4pFm7Lj/1b8zfy7rW52ZnpqezkxHhmzOGsJIBHAYwVRL4ey0DGjXJJBPO9WrkUyHoEIhaAr0xRNhoWkjGISEARX/EVOAKFlkfvWarUUl1acless3VKIQX8WZNiwPfaGte/12Qo4MKuH9h1pmiFWRR8Hz1sVVStCKD+uGeCCGvkycx0VVYPp8sllkzP4HIGV7AgHyV8YYPbhbMQrCUOy85SWtxpEHdhq62Dmuf7YbnUhDlZsypWtSFhogqTNqQ4ptLZqUhKL8zZwGX70VKuK7vxjxrGYvQ1Y4Exv0F+CRZlDRaf/DWPOz+EkqwFsERRW9uXeVpvU3IYL7hSmFcMtyMv/nkXiYfIRMF9xWgJThX4tvbp8urYa2PqUtRNZOLBm/6+FK40SS5nHgXYbralMcTgzfNTD+pnIbhRj6+Fw63Xt1vwQfuhBqdQF70YEbw3pb/i+flLm63/UjNsCzYHO+z71IbTgWL7KEC/rVNZsH3vKVPLSyE4EWlejDQf7pKmP9JcukcSZ9vqaAOZQrMrA+z4aQz9fWTXTzQY6cLca8+X5nperC6H1lZgVc3usYDxIjYJva46IG/IxbhWmHudvi48TFDMXxerEsNQnEAG0fB+3JvHAAIb3VhKibCjQdVwoeLhxILkzjJ6xBEO7LhmhwnL8hHckJXL6VJZwXFHW5ehG9yoAosOhl6wHNjvSgSGmPZ/R9nHUf56FvbWMI1s63N2983L5J7wnt1l91hYo8A3q8jIYmB09whuRV4Xv9EjoT0fVIghQqkPQ6IodnPxpWeJFFpe7ehWR7bae3plWHSqoHCZQvBeGKm9NAySFbKFrNCONxaioYuAqONCVtbxCZOFLP5cHI5FieSVdaG5x0bWWAYsiuCwNrQj+Z2g40S9amMUbYJEjFNteH7op1e55KBaDBOjR5YG0Bip8EhDRRa5XG1YiPo+T10VWh7KUPYEqC1Ne6P22IkMm2HnM5zrzjvSlWZhm5iP6pFAzYT6kne1uXDfypdi4z11c6QWJitbHUPB5TAgw8qbwIjuaiXv2XODGCPxnBYucsYyxiRKEVuIHMLIZtfIjl631nj2/OI9oVzXWYu3dirlEh6DlUTyk3ai+ElnT5+7jImTHf3U4U41qoTJbdTpc8GYsqhDKIEkCBIo0jYKWWvvnSvG+labsYCVDwacWSw7wjg7GDgp5qaJijaRYg5qMqlGjawziGVTrG8xeyWMWqamx1VWTamcM+t4CSfoKSLPOWNTnD3L8VnuJei1beEB7ydTykst+mih0gpPdt+m3t3Tz3IM3ewTE1XoQrrM93DY+BcUiC4R5eewZ6KQPjZ2E0eDNwcuN3BMcgMLmcjBtDyswIysEL5J+GaKTxA+iRTlNzm693H2W8CJAQ+1j5+k+OgPz7gXNKkQDyDj/l3+FyMjMr8AAQACAAgACv//AA942nVYC3xU1Z0+5577mLnzuI+5c2+SyWsyyYTwMMlMkvkNrwyICYQA4Z0BzKrLS5C3lAJrFVmkLSJbUZZS10UekbIUbc0idl0t0IAgj1Lqj/XHIlZLrcCCYtdFkjns/9yZCfFRyExu7iTnfOf7P77vfxGHDiHEy8IBRJCEChNunggc4RxOnkgIVUYqo5qO43EtqkWrq3xBLRiD1yEyqvv1udzK1HrhwO2mufyfEeLQOtJOhmfWCSRcvIQIcYicRAiqj56KaBiWOBmprsIkRILwwi9UdFZw/wlvwoHUZ5zKXghhtPzOZXwOx5ELmQlZRMjtJJOSTh+q72cvUV0Vq6mLRky/IYZKwsunTZk4fcaESTM2TZrSOmHc9CRbIQYnahE6kIjuSZiwAoexwAmSQyBwsrFJIqIcVA/L6SiePZweZytHMRzOjz/mylKVfG7qPP8q5g93ednpbFT8MkBloXDCp4uiG6EcxT8pqag9AFFOBuS3cGrfhZl9v3/8XexkA7sYn2yF/cQ7l8l24V2Ui8rQiERJcV5eLkIeSdI9erhcQdhJEAqFCiYlQz5FHpdU+Oz2KJpT+Xdt9/c+mI0G19bUxerqamvCoRKpPINGEkW/H/fCho0JCx6+94EpW36z4NLt01/MfPqBKD2fxYsvNz3wTMvotoHDRjx04bGjuxdun9nYNHgw3duL+xV3rvFnAbeJqhM5ks+XQzwey0Aaak5qvCTIQnNStmMJOO13m690euESzq8GIzFNDBUjrUYvjUYsKRwmZa/8Bi/adqHjA3qI7m/HsbPvnZ85oZ0/Tr+6Sq0xtHs0Xovn/QlPfX1Od/lAwHAQ4s9BJrrQfYlSBw+8ibKMsVt0NifdIvYQUcQcB0g4guXmJNaz3EFC2OT16wEF5FVXBVlWZF48132ANKWu4RtU4wzhAKVvU7oepXcVz8GuBhqYyDeQ0+V0EMHr9XhMQfTrnJMTXRLxIhF2i0bro7odHhyN2NvoVjy9FQ7pfg32wXYuQtr4QlAwdLvTR6/idjxNxItwO71E3E66nl9NdyxPtQoHunbwbbebuI7qJ7DRtR6yhzGwF7A4kA/VJPJ4p9OPvF5FMTwQB49HUVVHc1Ilip6tg5zK3meGUEQjdqqEBIMPhhigYh5fn73pmRWPb+TepO/Tz9bRE1CmMvYTcckjC+aeuHY7dUs4cJkx0QY5YEEOlAP/JYG8vCAKCoYbiOlTYQSRO+gudFqFzUmLJxAQ4uvFfjxNRqbhZMsSG3yopFwzzTSocPk9XG0NJIfJsiNUIvoN07RMk7fox/RKx3OnJs9eUHX/pqeeasHSX5aeWTJz+U+bWtvCE392aivecvRPrbh4eN3YMf3uHTqi/tFtcw5/UFf9eVV4wvCKIfGmhzoZ/gpgbyWwJ0Gl69A/CMYOp0R40pzkCU5zhmyYmdpiCcL+c9foCbqMb4FXB+YohbXgn/QmrFWAGhIlslMxfAJGOTmCQtz5+QUFRW6XqzDfJ7hIjqJg2c4NDbIjercuMrmR/mJ7kTBXLooSCeKgz7Tq6mI++J65EEfSfz3qquXFKk8n3U434Or/qDbFfr73cNl73r4uub/+a1xNUAXG/etuRFNQJd0fXdwRvzGcRLtPxT4aP/bTkaQQpXHz1M6gukSuQ5IEqBjE84LglKF8EBKwRARGRVTvCZoG15GeDMJBDJzgIPc4rsZjaYCepAHcQmZw07rXpo5xlWQ966tTIFcG8cuhI5egpkRYdzvcXElJTk5pgcMRcueOTrrdgmEoDUlD5YqEooakYCJ/JgI5385dBkCPA0vlIZH1M9b0YrU1PS1Pw6zlGSyRyOxBjjE71770xlddh/c/9e+zDl3942f07PfWPfncvMe3Pjj64N5f/dwpVu8df3rWb99JWZzI863T1qyaBZi3A+YO0UA6KkLDE8ECQoJO1eW1LJer2I1cfqcqIjGvMSmayNeYRGrvBM+pr8+A1bOqiiO6pnKQ4SGJVZohReusElGCrE7nO/Ee/fCTY52L/dFPcbXbPX/xkrnc/EfbFi3ml9F36Rf0Kv3dptWiQbfct7X9rxu2Bzte+MXu3bshhjPuXCMXQbP8qG/C7wPxsDwcZwquxqSgIgWQmb01yxaL6iqhWFNRMJIuLU0FCNCPRW526kucj52Ht00b+Q9Dr19v3TK66Z8NbgguwAOarxWU0f30YGWEdlWWAj+wL78kw08iEXSaKnG5vF5GVLHidyPNiUSbH9Xmx/xufoAhi+Ep4TRVByWIhmuBnRAEthww2TrGKp/jOv94+fi5RbKFI1cGeebOW75AWPTY7CVLDRzBCvbh6K7HHsKzv7r2k91f/HBnlpwMyoeAHREFoDZDROf5XE0r0GU5P8evE70pSYjk8aCmpEeV/A1JyfyaTKTtQxZqmjsMYQuCYIF6qSgaQX5/0G5aMT8wuOjBhQ68j1taR2/S3+HcW/+DHalK4Z+enNXxUMsBsm31kiWruyfgvljDuThKb15/7sln+95zrU95piOR5WIRRHJwotDgOEkgxLQ8CFkCNjBgMxSX2ph0IWLXBqCM3tVW2wKkM411qVAtkFdnSytj0B8kMr1Fz+zZ8+aZF1ePnTF22EDsICu715OVmydMePvVyg8LxgxuAFcnUoNfAHxVoDqUQE8kRrgKCoYM4as0jauQivkQ5vnheX37WlYsFBqW50Ee7BE9NdLA0UlnMZhJKVxTwTUlKyrC4frRybBqDGhKGoHergWuKvV4pRVnP4IK6/Gsl+pJh/RVWhT8ku1ZystZPdsGhg+mCz58952JBM4WUgjO68v8ECrhF7xS1XUpNqByz1sHD9E36Okr//eDVZUNTQ2tc65frFyj0/KVC3b9euGyFyctWTRx8pSW9j18288GjL6/4zgRSvsPf/Gnv/2vnZtn/bDAmB5NTK4I71n6+jsa38XXj5w2tr5qHBkzfd686Scgdtuhk+6BavCj2kQeNFZLcbodDqfTVHhd5xuTuiqDnYO4RbOeNNsftKy41LBA2RJjSNAd2GH5PfRMxxNL6RlcLUnq7A86T3Ibb+4/kroJjeBI2Y+m7frDUcjxzZA8l2BvB3Kj0oQGPgDJsselyH5OGpXkUJr++rue1VcTjdhOkKXK5vb2iRPb8VC2ifD48883juuy+DaUOdOXsK4XjUqEeElycISIgqB6ZY/H4ZBlxYXYXYfXS0TZT5QenYBX/d1uk66caEblY6AY8CXZB5Vw5zocx610BD4PQvbWWgZC5R7YiyfRQGo97nyY7hKNVBNNo8FnAQ1BvtcRxjyHMCuDzLjAxBmfZX8Ov5L+bWk45HEIjUmEDZ8P7mE5Pz8QKPM4nbJc6vN4tGJBExqTlqa6lHws+23Hli4pPe3atB7Zi2fxsziFM4GKWtE6VmL2u8nupD/if0TPjJ+6fB4982mFNmDvwq5kYMArC986Qk+Pn7p4Ebdx5cp9nambfNumMVN3jZ1y5HyqnN3bvj/L+R7AbTBnDXlk2nD9HkFjWBnUNNLeWdQ7h76BLZ1CU9pYDgGY6GtLj5xgm/3bURvA+InnjmW75FZ77slFfRKG6HYHkM+XZzobk6aqkMak8k0RsQ1btuJKRJAaKEuulomKqePNC1avmv/I6lWPEIF+SO+89OU/4kJM4BtX3b735y+3t+9+md6gJzdix6tYx1VP09sMxXboPR2AwgeKcm+iJAfsjwzduUCV1GLoX8jjMRqhTTsUKYACdyWlPusqs44yC1AAsTWzZERBfw1OJFnNBaqI2LlYVemZW/28839/9MOHD1+0NffULGPT0yYdJDb9pJ2epp+9Rm/9mGy2JRdPyKgKIF1i81XMvIFJCgiMbrklTkUJ5gUspdB067rEqt6NGpPuv619cTupyrJSpxmmlVFC04rG7NkgFmKy8ugjwqLV5+fzRz+8fGzei4MdAXCepz2e6h0X1rWXdbxA9+9pvwEOTAU6a1ombfrqAH5vyPzxk9IZRVYAVhWVJTROt/NJY83BIwjMtUS0eAZRpkIjFvlaFhF1aIVVVvvsTnrmkwFKzS/5ZU76kbxlfeoY3/Zm2zKU8SD7YI8yVJ8oEnNhDEDlRYYRRm6jyF0kF1gFDUlLJXJDkpjfGgR6kcGSihm68lqmqD1TQFrHABREzirkyL4b11ftGz35vfHt/R+ZtmZl7JM/nHh7xqRnm9dP3bx21UDcvK8jWNzdp+6B0gHxcN2MFVOf39n636X3jKoYPKh2xvcZ3krAGxOaoVsPSRS6HYri88kOTnNopiXrit6Q9LgVRYDQCRm40UPZYSDbzmwrUBYB0WcGlOltLOpnwyOYlRUti5e2v/7ys3taj+A4PTbqUujj6BtvcIE1s69dv5y6PGwow7ANag4mOqj0SCKH0zTDMF0Oh193KpzgFbyNdz0wcyL1vXnq5XyZWthlCBfkYIVa3bGs8x1czSoeV28aO/ncUe791DJW8Jy3awfbF9qj2An7FoATLxV4Geq7AFkWkYkUCOTnF4F1LrRkmQiKEhAVJNjdxrY+ce1vzyuEPe+xR5UoeHGYVQoJyx24wnxsyqPSSXqQHsZVa4qKRb5I/TFuWctrqgeLznvkp3A/+hZej693b+DbqLbuSvPuyVxO6i/mlAfvzx/Z1R/fAOAYydAZtwBuF2pOlIoCezhCOJ7DvIAFF8wuHtnlcjtFAmd0uPw8VmzcGVv0tYLraei2mwPQPiZJ4O/xOroVT3v/Ap5Gn8OP0d1Xr9F2bhAXoi/gmamLqU78OF3Dpiao/o2AxAQkZS7DUGEq5TFT+xyVST/c0nnTr+oeHfpVwIEASiQzy9yVll7ymC48LcMeoGGxhRpgpjKGx54LyKKr+AxupOXDPn9pXHNs2PiVJTrfltowYfGc6dzyLt8r+7Wbnr+fGWPxzSWH8C6Y6URkJZyEh7UkHlipP2rvepg9m7NEEtJjeIs38oML9xUJB8xO+mfc5xS6c8eeim+BBw2jUWyoRc0kF2XvX+l1f9zd+w5vz/1yNIrdZ38nVvZ8jr7j83Hsc/YUj77Jt/CLAW3/hN9+iicIDuZ80w/xVFSKvm2YwMF84xkerJJ5ipfeU3ymF9b0nr27NnySCId403Q7Cwt1N+lTXqaEcoKBIPTsoBqAwg+YitGQ1BXwrlG7X/Xq39AGrHjPc6PezZs9R0kHrrYW+naoZ6qJBblF358jshbOLaOf0Cv/+4t3P70qCPN/f/zi5eOnv+fIxdyFDdvLXvsX1skvfv7V8L9OofrG3bgOu+zpZtP/Axod1wAAAQAAAAEZmszbpjNfDzz1AAkIAAAAAADJQhegAAAAAMnoSqH7DP2oCo0IjQABAAkAAgAAAAAAAHjaY2BkYODo/buCgYGr9zfPv0quXgagCDJgngwAlhcGfwAAAHjaYznLcJABCFhEGBiYRBjAgPk4QysDCYDJg6GUkBqWiQzm+NQzX2RgQ+azSjKUg/VVM+zAZy57N0KelQ3BZslgiGNZxKAJV7cHKv6PgDuvMoSxCjAsYJFliAHSMSy7GGKYJRk0WVoZ2FidGBYwFTJMBqv7BmYvYL/NsAAkzvIFrH4BSA/zIoYFzL+AdCWDPlBuFkg9200GEZYFDFwsvQyjYBSMglEwCkbBoAaMexgkh5qbWTsZNEF4MLuRYwGDJgiPprBRMApGwVAAyP03NkPUsgvU5yHdRAB5hyeHAAAAeNodkz1Ow0AQRgcilDoSJ6BASk1hydoydpYgWfau14liX4I6NWVaJFJT5xIcgktQU2K+fZHy9Glmdv7Wa5Z/i0+7sY+F2dLe7c4KW4sldHYvbuarWM9v4hZ6uJu/xBZ2MGCP6B6d0AM8iCt7nC9iMb+KpWJW5sRH2b/tyVZ/v+pgJUthD+qhwF7QVaFOJrHW2UKdZHq4g60yF+okM2CJ6B6d0AOZD+gjmUc4iaXqXsRct1TdH3GDvYZb6OEObws7GLBHdI9O6AEeRMdcjvyOuZzyX8QabqGHO7x5t47dOuXP9oju0Qk96HYcu93Ynapsbpdiha6YsWLGihkrvLVuY2317VL0RHoiPZGeSE/ksyJP9qzIk70Q+YK9YScNO2nYScMGGmZviWyJ7NAdOqADtQK1ArUC3og34o14I96IN+XvS8w3kqieqJ6onriRRA+JHpJ6DrZn0j2THslw1C1cxXwLR2JGso1kG8k2kmckz8SpiVMTp6Z8Sn99k2IJ9VJEvRRRL0XcQg/1UsQWdjBgj+gendAD1G0uznnzi3Pe/D9FbSrSeNpjYGBQgUMPHDATA04Gw9MwyKgOhZlAuAQNvgJBJk0w7GRaD4LM3EBojwZnMr9l0WSpYbnEKsK6gfUdmxQQJrJVsF1h52cPYl/O/pdDn6Od4yQnKxAmci7j/DoKR+EopC7kEqEZVODSoTK04fIZhaOQBrAMDJug8BGpEAAn6l1MAAAAAAEAAAOqAEEAAwA5AAQAAgAQAC8AXAAAAQAH4AADAAF42nWSP28TMRjG37uktFX/DAgJVHWwxIJQc7lkATogJW2oKkWtRFEnFvfOvbhN7k62oyj9CoiVGSSWLnwAJGZGBsTEh+Ar8NjnpC0tOdn38+vnffz6zRHRRvCSAqp+LzAqDmgZq4pDqtNHzzV6TO8812mdPnheoFX64vkerdFXz4v0eu6zRA/ou+cV2qTfnlcpmvMaRcGy53V6GjzDiUF9GSsVcM8B3Q9+eg5pKfzkuUavwonnOm2G7z0v0KPwm+d7tBH+8rxIn+c+S/Qk/ON5hZ7XHnpepbdzXgNrz+v0pvZjV2bSyAuRspQbzpKinCqZDQy7ZO24FTcwtbbYXlFkQ8F2ClUWihtZ5NFhKXJ2xHPNpGacGcVTMeLqnBWnMznPUzbiU3YimBKZ1EYonCNzlghlON5nYyV1KhNrqKOOTkSeCsUa7Mq8WwxT1h1LzK04PhZKQ8taUSu2GitpWMk891qJA2PK7WZzMplE3G8n2I2SYtQ001KkQsssh2M0MKNhX0KiUd/Y+ZiBYJ2SJ3j5nS02O70dxde9nSoqVNYcVkrd7O/v9A6Oeg0oaZckZRgG44IEpcQwONYclFBBJU1JOdUAUUaXGG2KqYXR8NSiLUT3oC6gG8KH0Q5YIdvO3PkXlONDPERMgBgdIZ6TBkk32xONU6dQjPBWdI5YQae33G2mrdWqpnifuKjCnDk3A1L+PtKdlriIvVe1PqOxu5eGRmJ3VqFGjR3MiasydVkMN2V3Vt5FztCd0oWf9Gx7E9Oxy9Xe10YjtzPzmbk05i63z727i/afMIhuUxPPxD0R9m9mJz43cjSC0qBXpeuKcHVl0FY1Rs5zhCr6rhvCVVb1b3ytHgOd7XQHPhy6anUzx34L/969jRPi/9Z95RW5mjPsDm94akT6tI9+9OgAneu5bw+efwFTLA7bAAAAeNpjYGYAg/9pDGkMWAAAKe0BzwB42nPo5lT0UAhVYGQOlfdgDpVj/i8f4CMm7++bIu/nkyKvZiIQqmqsEiop/F+eneW/PBtQ3tdHTj7Fh9HHjVde2FgolBWolcUYqJ2ZkZ/Znnk9MzObt9tpt9tuzMrGSqEyxtKhYsaioYKM/KECxvyh6/nP8zMZ8DMyGjOE5jPUM6xneM/AIsDA2CDGyMq4g3HCxpBgbW3vHez/g7w3cAZEb2Ds2KAaDCIdAqM2sHVsYAiNio7YyMjYF9na28vgJOu9wSg4YoOCbKT3hhQgQ0B2oxiDU2RxsTYQgUBxXHEJiAYTcCARBwDsTEAJAA==');
  font-style: normal;
  font-weight: normal;
}
@font-face {
  font-family: 'Open Sans Charset1_ 5p2CEE7A32E';
  src: url('data:application/font-woff;base64,d09GRgABAAAAACzgAA8AAAAAWjgAAAAAAAAAAAAAAAAAAAAAAAAAAAAAAABPUy8yAAABWAAAAF8AAABgoT6Z0GNtYXAAAAG4AAAAvgAAAoRYjv4hY3Z0IAAAAngAAABZAAAAog9NGKRmcGdtAAAC1AAABKkAAAe0fmG2EWdhc3AAAAeAAAAAEAAAABAAFQAjZ2x5ZgAAB5AAABuGAAApaOkZauNoZWFkAAAjGAAAADYAAAA293bipmhoZWEAACNQAAAAIQAAACQNzAloaG10eAAAI3QAAAFlAAAOhKMxJnprZXJuAAAk3AAAAz8AAAeqetp87WxvY2EAACgcAAAA4wAAB1afv5WEbWF4cAAAKQAAAAAgAAAAIAUvCGJuYW1lAAApIAAAArIAAAVYcrs1rnBvc3QAACvUAAAAEwAAACD/aQBmcHJlcAAAK+gAAAD4AAABCUO3lqR42mNgZtnGOIGBlYGDdRarMQMDozyEZr7IkMb4kYOJiZuNjZmVhYmJ5QED03sHBoVoBgYGDSBmMHQMdmYACvxmYZP/J8LQwtHLFKHAwDgfJMfiwboNSCkwMAMA3CMPPAB42s3RR0qDYQCE4ScmuPICisIHgijYu0YEu1ETe4LLWLAXrNGVB/AEHseTJGSfK/z5de1KN5mXYVYDA4OEZGxapJpKcX5616xN0KVbj159+g0YNGTYiFFjxk2YNGVa2oxZc+YtWLRk2YpVGWvWbcjK2bRl245de/blFRwoOnTk2IlTZ85duHTl2o1bd+49ePTk2YuSV28qoTW0h46yciKK4o0Nuy2q/p1k9j/tX/iq1L4Jmc6Pn4cbVHXrt8JrAAB42mMTYRBn8GPdBiRLWbexnmVAASweDCIMExkY/r8B8RDkPxEQCdQl/GfK/7f/Wv+/+rcSKCLxbw8DWYADQnUzNDLcZZjB0M/QxzCToYOhkZGfoQsATT0f/wAAAHjadVXPU9tGFN4VBgwYIlPKMNUhq27swmCXdJK2QClsbcnYddNiDDMr6EEiJmN64pRDpp3xrYxI/5cncjE55dpD/4cc2ls5Jtf0vZVNIDPVCGvf937u994uavvwIND7e+3d1s5PPz76ofl9o75d871q5Tu1tfntxjfra6tff/XlF/dXPi+XFj8rFu7JT927C3N5+87M9NTkRHZ8bDQzYnFWEsBDH0YKIl+LpC+jerkk/IWuVy75shaCiATgJ1OU9bqBZAQiFFDET3QDDkGh5ZMPLFVqqa4tuS022AalkAL+8qTo84OWxvUfngwEXJn1I7POFI0wjYLrooepiqoVPtSedmM/xBp5MjVZldXjyXKJJZNTuJzCFSzK04QvbnKzsBb99cRi2WlKizv1ow7stLTvOa4blEsNmJGeUbGqCQljVRg3IcUJlc7ORVJ6FT/v2+woXM51ZCf6WcNIhL7xiB/Hv0N+GZakB0vP/l7AnR9DSXo+LFPU5u51nub7lBxGC7YU8RuG25FX/95GogEyVrDfMFqCVQW+q116nBpyHcc1KWpxGEf9d70jKWwZJ7lcfOoj3WxHY4j+u5fnDtSeB2CHXb4eDLZe223CR61DDVahJroRIvhuSXfVcfPXNjv/p2ZIC5KDDLsu0XDeV+wIBei1dCoLduRcMLWyHIAVkubVUPPxPml6Q821eyixt822jiFTaHSkj4yfR9A7wun6hRojbZh567gyns2LtZXA2AqsqtE5ETBaRJLQ66YDzg25xLYRZt6mnysHExTzs2JNYhiK40s/HLxPuwsYQCDR9eV0EPY0KA8XKhp0zE/ur6BHFGLDTjzTTFiRpzAnK9fdpbL8k7Y2LgM3mKsCCx8PvGDFN+dK+HHopSVQLNnSl+zBu9fJQ+G8eMAessAj4/kqTlnRj3XnCdwNnQ6euydCOy6oADscSH0c0NghQ0uvHTMcgZmVPd1sy2brQK8OCkkVFC5T8D8II7WThsEBhGwhK7TljARoaCMgariQlQ38hfFCFv9sJNygNLiVDaG5w4bWWAYsCf/YG9iRfCvoKI1TtT6MNkYixqnWHTdw06dcslAtBonRI0uk1ocqvKZQkcX5rNYNRFwu0NALLY9lILsC1I6mvRE9huUBGYbzQa/2bkk3yEKamIvqoUBkQm3ZuUkubBv5Wqx/oG4M1SLOymY7puByEJBh5Q1gNMJqNe+Yu4AOtMS7V9h4pM2BjhOl6DB31ymIbHRi2dYbxhrvk9+cZ5RrljV5c69SLuHVVkkkP2slip+1D/SlzZg429MXFreqYSVI7qFOXwrGlEEtQgkkQZBAkXZRyBp751Ix1jPajAGM/LjPmcGyQ4yzx30rxew0UdEkUsxCTSbVqKF1BrFsivUMZp6EEWVqclRl1YTKWdOWk3CCLhB5yRmb4OxFjk9zJ0GvXQP3eS+ZUE5q0UMLlVZ4tv8+9f6BfpFj6GZ+MVGFHhyXhS42G/+t+KJDg/Jr0I3DgA4bm8fW4MuBy01sk9zEQsZyMCmPKzAlK4RvEb6V4mOEj+OI8nmO7j3s/Q5wmoBD7eKRFJ/86cT2FXUqwEsltv8p/wcp9yEpAAAAAAEAAwAIAAoADQAH//8AD3javVp5fIzn9n+Wd5t93xIhkzGJJIhkkoyhmkEkEpQq6lVXVVVVq6W2lp8qvahSa8WuqJtGmrbqRixVtdVSRXWxVFu/24WrdRVdtGQev/O+M5NFufef+/mJyTLJe855vuec7znneR5E0G6EOC1fgygSkWMLR3nCURGhrJysAM4KZAWy29i8Fm8QXrtpSe2W4eTZyEy+5nrpcO4cImg6LScbY083CxsQFTnKSRqBiJSigsCRHIsVh0KWgAXkYOqjXnjhghaPpZPM9OHpfE3kMjErLwQSRt+8yH/KH0E65EB56N5wG5sTJQm+jMzWma18xlRPklOTHwzoS+SAzZTWytiGz6KeVJqRkZxlTdaUyskcKshE7gJrKMsVsrpCBZmg26Xqjum3O135+Xm5qb4UwZYTxEbisDv9ufnB1iQvNz+Q43TYBRHngw4iYl+aIPhSUvHqrvdPfeTRfvJTK668yro9NbDlCrZtdnXfDs33vb1u+4ur8JK2nV0VhbNw5vfbxv9SdvJf3KIuk/t3m3Jfj4cG31i1HFcUysM6jpt1fdrBYQ8OGREqq3h98eOb/8Kevfv1h9k3r7CvNo0Y+BlCGPVmO4gXcDSgJmG9iLQc4owmXZoCYkEDCG1mazAggN1Wly+V9F6xcN38Ba/MXrNoOcnGGnz0rd0s55fLLP+9SrxfkdoBpOrjUjktyEVGk5ZyaY2lYjMRffnWvFySFnBaiX7FwjWzX1kwf50ilv3B2lXswIcv/4KP7n6bZYPUAvY7HokuIQlZNvNIo+UhWo6o4rLb+F2CKiuIB5kShuRNTuxouOQayq49PRznDIRn++DTpICMBm9bNhPEc/BWViD2rC3P6+iDf8Snly6Ft5fe/BbPQlchGtxhnYCQ3qChPWWNE6l+DSl2B+NeA0ct7RBq17FTKNB5ROcuXTp3LCpQ1m9HiJxRo9O2hSCOp5RY40uHZWMfJmciZ8sV5K+Xwt8RNOzmRa6VGoMu1CJstyK9gASPW+PoJmtEauomU080yjIb4+dLIRazNZBjxepni/oO1+qn3y7+dumXS9dq/1G2vnzx4vL1ZeQrNp29hKfgp/Fz+Gn2HFvIdrOvcBpuDx9+dhas3gFWHwZrtKh52KxBWMI6PacRRawRsBvMhwC3hmLqQbvXZ8kNCoKYhgPk8DrJkftZf/zCHM46bayjddXTOBMkDoUc9/OHkQdlhl1uLNqQzYi5hESztptsFrG7u6wIji/LFVuW15uH7ybRfBHTolBDZji8nL+2AE/dOKrt3OceeG1o/w8vHf1h5Qm2i1yeh1/YtHT+feNm3dVzdMWnm2azyx+zA5LiiUGAayJYkIY6h5snIpsoIupMMQgt0qnL6XJ2k10urd/ftJvsF7WWbrK2HmUUcmepXxpYhiFRHU4wh/OmpKblOZ2BZIvZ68sL5OTXmavYSy+tmr+xkn3Nfh27+4EHTw7Gk9ig+QvfOLjoucGVI/sM+HHa5xe5QXM2NZWc1QuP/8PXcnVWNk7H2nlLZjw+MbdoVPG9e8EVKBPQG8HvBH9Y0V3hplZeQ4hOpIjy1GbHvJXvLmtMotVKRYHW+SeQaUGBmMmBOAH5LD4LgAo/eMFnPmAbbsTpVyMhUrPxNHtRK7XJYEHci23EvRbQr2rT8bl51YMLIuMBv+mAXxLERAJqF25moh67ZHdRrkkiArAQEhwO8KFDEPTdZOFP0NXDlsM57MiXoiIGUJm9KWKazevw0nzS6jzWsLPs2rSijx/ZuJfNevDVfkFyMrLFP4ZO/v7At4z1XNMqUL4K5yQFSdUyVuJSkBkHVmWBV52oOSoM+xIsOq8XrLHQVL9eZ0zqIeuMRju1u7rJdg+VeshQWBraFmqAUZzfkDfH5QAXEhqIRZwvBfFxvwrA2M5xuCfuOrpjj4d//F2vf/LSB9/+8dm37Df849xVCxcMKJN7LSKj8dv4Dds8DzvD9ldd+ug7dgP3Pfj3DQvKS6cVPbppuBKP4NNMwFOAqmXGPI8IFSVKustUQIoP47BBFmAv8BLGSWRQ7bf0SKSST1o2/fox4JThsPp0dfUpqDXqEU53mVLtLWmSRkMFi90kZLURLOnJ6cnd5PR0PdIn9JD1HuTrISPxz8EdurVWRauRM8Zuebn+VPiUT+3OaIxDdcIpChrRika6HvxhxqJNZeyrH2pxzkvP/Djh9SWLy1fuWTwDt5s8d/yr8yYs4A9vX//EppK+706qOX1kx40592we9ep7N8qfmTFn4kNLisMr6KPPDB341053vTTwkQmKb0fA6hTOcCE/6hhOSbSkaLUAGvg2zdgUPGs3Gond7gbXikTsIZPGYWcNZTZyLIZYg7ADarT5hOiKgCed1ugiYE3KKlI5f2T42MJewy7/qtMHa57e893NjxeffYbZ562cv+iBZf17L6JFteX2eQmQpIH77v/nx99haRk7g9tsXT//b6XPFz22aZhiuVo5uKFqHwEcboa0QMjpMtp6ykZzXRGJc7glELi1llhyAzm3VJXxkxrWFvruzJlKiSFqLZwOuiTghhSIJIOB12jsNp25p6wzq4WxkZa68kjrVNQXSscEUNKuQ329JD8paooU/hyOrnLp3GmIV0dYwyEecxCuID5LRRkE4zwMQcql1xbQ3bVXqfEqLh+Czy5mL7Otf3qex1AMRUmg9c/bsCpgODXVXgEBBXgWLsLjFjPvEDZAwRT+8WZ+B4SuEYXCTYlRJ2Fe6fooJ3Jmk5GUyDreaIQSizgosYEoCdYXSYtV0eJV+j8cwBiCSIBHB9dEaqqrSKd5pIA9Uun1OdOr8HGWxe+4XkhG4A/6TR48hrUHLYcg8HZCthohGpNRSTjVxiVpTR6PUcuJRqgBksltcpfKJpMRGT2lstGKXKUyPHfnGhKjG28yp6SZg7PYOZ/X5o3yjM9iiX13CK+CJoFbMBv3YNcuMVKJ3dWrN+66jrPf+fuWd/mat3ZM2+DRhtiZfV/SwtEzJo2MLIh8NWvhi88rmE+GDDqm8kNq2E6Ndo2RutxWVCJbOZ0AeNkal1xIkhRkMaNATtAh+JKRJdfaPJDjElNp+yvsAjb8sWzf0rPsPbZ2Ay44da6qazkfYO+zC+wf7EBwcQi/iB/7BvfZ2mfhPYq/ADG+PyAGPZqSA0ZOgzhktfGGUpmnnLFUVrz05z4GeaHPT0YUvvFZAskgg01g89jjeBfuiydWg67vrx3DwE7kAitjU/kaNoO9jpvilBujoNGANYNe+jvo1Sl1StBqMYckzOkNgqZEBsoihC+RCcXaEhlb71inFCMcsRf9vfY4zYpMIoMi68h0vmYJSy+LnGugSYNywgnQH2IqYarV3aLIGuXyP2nwxTXgMZVx8SA8cmFJzHN8B/BcorIKu+QhxJgocU2SUGIJVFter7eUyHqOd5XIvO3O1dZrERr5UfleqW9BWFV3fGXs5dWsms3dgvuf/+HDTvu3sF/ZZ9iL3UsXsG2ERUL+VDwbD/0O37+5X1kftoedY6fYUR/eE10730xFORD2aDBGEsfxiDfoJVoiSxKvFSj0JUoaBiAPG2Rh3eKhEQnA5wDfrLKWVVZSUkk2RnrBPLaQPKkg0AeCqJ+qIRhuwmMthS6OYgpNOCdwpbJAtfBTadSJUMTdBX8q5dA9Bi1pUDpFi4v0i7CqKkKqqob4uEr/kCH+G/18CN8czKbg4ep8khQ26CTJaNJQBI6DgqqiGm/0abR25OeBaLugH5Rf3OPhRyt3sSmJC+zPjIbmvf/O47Ho4y6oVmeEHQomPNFpFVyIxGsaYhJqFAtYVOEAYuIuHIz8uKyykiw5FKkmH7wY2QuQZJLPI9MbRBwPPYMRyJeD/g26QDDXWm+uaq8CgddxqFIJ2OvfLY8+K4ChyAbR6pZ4XoDOyCAY7A6stVABukkjEhTjFOtcoVsdhn1Oh9I6goUBi9Lu+zDtxcyScRVG+JiEP2WVRonpefPyz2oH8TU3SjmYZ+hb63ZevxqLlgLQbUatww4NTArYZAIit1h1VDRJFIsNUWkcKDHFoDaVBCFaCvbU/kMyr9pFkyRiJK9yh09V1+4Ghe0Ssb+AFivMo+TOzttNUCWyhqOmEpnabs880exIRg0nKH4nW8X2KaSHB+NCmJCG3BgTufLz79eu/hyBSWotexJyZDh+BM9io9gadpIdwTk4A6apbHYkyoLccJUjrCg3nKAF3AFnZLNrIYa1WkEUraWySIVbWCJU37bAhKE27ck4Nlv4uOHsODtXVYknkeYR3bJvPtx5aCen//qnCOAQSVy4dsFcFQW2XkXBBBySG4ZBywmmUC1wCDWIBk+JbOBEG9AHjGIF++sIpCF7mJVNCCzeHpVvjuKB19i3wTsic57N6cTKcCn5j/gcA3z00Cl1DfsNGBO9xiLqtFpRQzinS2OA1CyVDQZCKfiPUh1RY+WOJVW1XMWLc5h5sN8fhw14Fi/AoIF9gV8+xFazYxeqK9547ysyOLKGrzl6jH09LPIUGbxw3rwFz0PMKt0nAQZurqDX1AYNnNvGc/5UfVPqdAILOzmqaRRKKNR4QOR8yfExBxrLNLV7jrKw2nHCzOnkCPvnZVY7Z8BnwyurOsxb+NHb7PgXW/I2vzFzadvps869iafvPtV5fWrLqWO6P9Q7t+Tg2g0He73Sfeyj3R+6N7v3DoVvrIDfAMBPhEndijCPKZU00NcAJ3Dx2lNHi1HiBUL0ktmVLJvryrL5ZkvUerMdcsYDcizIH7aYsVaEEd1qkShnAEGxNQYapovFrsSESodRXuQ97BP2O3ycrTy4Z9tBvqb2nuvsG5xcS9+qLdqy74OtdCvogX/cXnVnISGsg7Ksgx6So1QxNBDbUgDhAaz0aDBZBDn9lsiVisgv1bhXu5Tm7aK7JLX3vLZ83VqQloiQ2B2keZR9Co82McFhNPIatwVKgyZKKSqnxLd3gE1SlbZPkW5TpMeU2AL8BxXstCMXO9uwbyrYpOrzbZyJeVioxrY2XlveuWr6acf99r+uqg2A8md3Lt/yNn22dsqKvXM/otNRbFWT1F4nOWzieMKLVAOsj0XK168s1mGBTghPHCAd8IytzF3FPNvJGXKmdmrkEMmiMyEnBt28SI9wA5RVoeKwP0XSNW3q8VglCvWY6JoWy0QHg4XDVCRDhCcUybwTkqfg34+13rTY0GP2B9VBNrY/4bD4wXl5ojrX0t5eqfdrE1/bRmzbn5o4683Avbsf2vceM654p3z/2yNXPlpSsQJ3NwuFUyf1mdIy561dEfu4ymUPi+LIMQMGgd0bIWPGCXaoMM1gFk/Rulwmkz6J6mmy14D0DqtFawEiBoMFJ7IXyVANGqYOVPCCW9gfx+gmNc0nKuXRLgbyXfFxTZk53zr105UTj79zl943oVySxn5UWba8cllZGTeAnWZX4ePznr1fFuxsxpRH1s/ee/78gbPHT3yi+GsMIDybGxjti03ALBrqdgkGsMyMrGCZ89a+mI/1xU5IX+ii1JiHHpkMuwSDvebXnqtbBYLTctim19bMmv+kHfuxHttwyxTXy84k1u/DU+0XhQAf0MoFAR8r4NMp7E0SXMhotAiWZK/VYQKzsJ5qNACPxkxtRTJ13hme6CTnE+J7fq5AWhq871N9mRsjGLpcM+b7kz9dPnF2gkHkymey1ZXLVlQuXLF80es4FZvgo+W6nj3wzj8uTth21HfhwLfHPjkRs9IK2NhQAmofbubWunSUQkY1SXTpimSXCwmCXQXK2Aiohr1noCFkVofD64zCJdAUQfSC36b8zM5j/sujlyMGflvFO2/2X7Xyr6uMpMMcO26BRazBbdmVrx/bfbD0lVQv/b5q6arXFa8lQfdjFJohO8x/SXa93kYIJBh1OLWQClogP5Evkm2iiSrZEIg3hbFdSotCBWpLDNU0L5hn9sapGNhwNbtQvm8ffuj+cZmDCwcNwC56oDZED3S7qwN+xTe92eSXipXTgTRm57IBmQwURB3Rk+G7Mz1t/fpmHfhsG7bxJCOlSTO/R9upcxNTnimvSJbaF8vaFCnDJJkkZ0YGKZYzTC0KiuUWZmfrYtmZGIOuzsVuZRQOhTLvUNMc8a2YNDUB1K0CZfMRqkowtf4zBAOO54dPOWZQfsjLhe+47MNNWn65KztzROmAPZveZ1+yf5688PzYjFC4S9/HT+3v14VZyuYcP/Tk0gOjnxswbezPv417juv6mNs3unjtLqlt31aZZfNq3l+zcOjCBFuvvLsGZPgqnqjea7+B5IGTH5e7PEHvGjP+4rXnwE8bgQ0LIc6dymxg1EuSBjk1TpfbqLFauSLZatYipHEo9FzXc8SzXmEqSzSALfGMj9IUXT1x2puvlpdL2uzNYw8dIh/M+OuOE5G9kN3pfdv2fOD9jyN5StezDgJlGH8WvGVCvrBF2S/C2GwxiF1lAzFhJTKONtwOUYZM2mDjBfcrL69um9GiXbsWGW25rjg9lJfftm0wCLJvLmB2VbYeuVHLsNOm0xkkyZPgNHeVnWGNCUH0oZhXExopsTUYHswNtWU+2L5L53tK6jUyu2emve/9XO0NM9sh/iWuPIppEmBqRvnQyxm1Wp1OEjhe4ixW6EzMZkmios5BTdFqkwWaC6IhFIrBitVqh+OThl3EfTL74yEfsEJ85hCbPHn9eolkd3gYT2CtIrOJ8AQbJthrDwTHRHXjfqCbIlgm0BQUOKQiGR+OFBAV4OBv1L8WDkOW+FBR2OewWKzgfp/G6qPN/U2cDofVwxk8wLTNPGabCbpihzpyFMQ2qyEJAoFbtkgaBER9ZLiUuEh2xaND8I8av+KV8lETVi4on5koZb0xAuOeUvb2Cdu3kUMvvLBpW2Sl8vXdzyO7ua5lvQZs7zf0/U+UiIlFK9hrR9lhN7Ir4WrXOB16jdkMwWo2a013CtbGsepqGKlVaxQzAltH7z+oROr2E6ree2VVaZRjh4BOJZJgQrEhg4jEBI/WCTxmpuZG5N9wQoGQIXkKqaL6HIfEHsKuXlr03f9g/aVz2FT7XsVrr23Y8LfXyomf/cI+fQmTN6EcZbKj7MYnX5759PhpheU3ApeNU1ftRQXhZI+OE0WpmVWypvg4HTKZHEWyyawxSYmoST3NF9S3uXUJqzI9FGhnAxCUqq1QfYNCrRRpfflMlxSufPKLf125VFFGllfOXbvW3rP34H6sg5BbNqAXO8F+Voo2/Xb7Yf/5A+c+PHIm6h+aBpaaYaK2GzQarZbA3GgyIK1DzThz/My10XlinNzjRpH1Je1chbnT3yufZZM6VHED9ctNp9ZGqrmuhx8fG+326RjQ0hzyq0m02+dtdd1+kew0C1RT55es2/X7Qv2xRm5qWuxEt1G7T8d8d/SLiT0395k256m1y6YWfLHznQ3t/zZj/DOths7dOwtnLivvsrxF6/v6hh+4O9T3iW4zVnSdWVjaseXdbfOK54ONzW5eJBV8EXhDmefsdo1OY6Wc26W1mW3FsjFsNomoSBZjzko40qgJhH4hJ1+pwdC9KAUwGHAo+092J7G27O1OfCyD7Vm1qmgwvpvtGTTOIE4xWHBPMqdXlx/Y1Mikh0combIeojbEdYWYyQ17sE3U67U2rcOpNxjMkt2kZotTF+9ElZ430HiSjU8K0KjEu1EL7g7J8mr5LLcmsHnswQNc10gIiP1zEr6xddG9/XYeJ0fi/TUBzcpJrBZr9QZeg01q0xuIzwxetaUP5FttwHJr2OBNF3sZJd24jzaxwSB0/HeFebgHaXNDmUFcwFA+kNYEWNyuSUxq6nIaDTDpcFKCFWhccjScHAKBuumBQpgLorJ9bLUqMQVzg6oyH1RyWYdsuVKLpsd2sc/fGvGUJOmyrYeq97W1S5zv/Sp2nLzQ/vjbD0amwMz1MOvVLbQ5j4yLzK4a17yMfHlD3R9PgzVK6hpTwhaRF6CfUQ6csaRzcLDYhrtG0SkiSufwfyt74T3sxcnvshfwgh3sCPtwB8kmLjYQr49ciBzDO1ghyCeQ8QLIdyiTIiyTOl0cDNfQ7hoSJaiWBTkNdgCgZtWvTYhGNrRwQbLpck+bZLjv3CaWXvTui91Lg4VvlHQAgOedeDBwjfzPjeRtKyzT9btWqjcKIHNHgkaNcuYrYQocx2FOq+O5Ypk3YalYVqrI7c581fMuLx1Z+z3pFzlGzkc2kb+Mpv2mTq3dDvVnFneaWgUvyLXVaEAe97wGZSXEz//V6xMQ56IPz2rzVPKHLd8KP8VdvXtjR0fHnbk3b0anK8FLUlEhGCmg8ZkISX8nrS2pKDMPrPbQ3bhQnaitNTyWNDDLoYL9ceHq6Yk1iPOUI5OJRcl8jVM5K8FJp5TuA54l1eqzJphv9Rw2aDizBUkwA8WvoqjeSwNYQZA3LV+5TCHiMlPbiZOatjdETuqdQ9pO6uSnu50nsTSGnX3IOQDrn2XXGks3K9I1BsxD+TfwZsXCwP466TEbvXUXIeLGkjSje3DbyQmdDPVmOx9gv00cinP/ggAb6LC5JtBhp6ISSDkRdSc1KP6+vsH7PevfFz6F99NQCQGern+OH1n3+723+X3P2O9zYVmd1RXZbz6DUKwyurgx8b07vWBFAnJ71NsPqdTU4z/ffmhYGF3Xvj792x9fnPojwq2Y+/Lq1fNeXk6y2K/sIM7DRhiA8thhduXjf/5w9KOLF5SIbQUmBLlBSAtzoUXd1UY6vchB2GrMsYsPIfXAKlS/i58bFET15kNwrdT57rIBeMpskv3TnM5tRj2NfSAzHbLgJKzIA2zjVu49uIyYj118SHW7sCt29aFuXInt1Nzm6oMg8i4vPVnbGy9YNbrl7An9Vw4csOvq/i+mbWfbCNk5HWdNGH5fx/sf7VA6sqKibMy7z58X1JsPbDGXyI0FLxSHUykXvfvARe8+cLfcfUhV7z74/+251X/19gMV/+PtBxer4IapXrEqc/Ofbz/0kDVWoyl6AcJMm9ddUAFbb3MHwn+bOxDDTldEcsjOrafZDL02vZCFEtnLeMxkur+2EA/84ut+AyOrFSSnA5JJ3IP//g6EWb0D4f+v3IEYtCZ+B4Kk3v4OBGRR7A4EESDGov7ewGWClX++WWBGzRvdLMC33ixgG6J3C0Bq7G4BSE1UM3MErN0PUXSH03ht/Wl8qnoa7///OI3HP/2n0/goC/H7YiwEvAW4lKgrGg0VMah24RlKZmgdCTQjo2nT5g6a2dKbViQ39yY2MSWY3Fa3WCS7zVZorqyNNmXc6twSX1Zdk1W3A8Mr0VW/RxNUjo7q/U66Vy7hVr8xf9kSfEajG3Xu9E8/f3p2ks79wsU/ri7u9sn4uX+bsOXDzG8++t+Pj59+vPnDr+NWWIslnF2+8Mb6ixeLVme03rAweraCx6g3zCw1iOMxRfELZtFToEOVyqYp+j9gP+VLAAAAAQAAAAEZmrro5iVfDzz1AAkIAAAAAADJNTGLAAAAAMnoTEz7mv3VCaIIYgAAAAkAAgAAAAAAAHjaY2BkYODo/buCgYFzze9Z/6o5FzEARZAB8wwAp3AHRgAAAHja7Ze/SwJhGMe/vvfcnUNDhBASEtIgERJRDSLh0l8gjXFESIjgIIdTODo4Rbg0NURT000NIUI03SAhIv0J0hYRrfa9F4WKiJbI4P3Al+d93l/fu5fjXh7p4RZEEoBKQGNto4l32A+oRVF5KFI70/7YKwqqjT2Vxpl6QkLaOKI6VInyqDWqSdUneZmq6PlpFKJce0+i9pqn1hHac2jYQ4TiU2nmA+YjhOqKfivjA3lkfwahm0PoxKk8GtKfxGeOlVCRKha47kbuALeMJe11jG+hnycjBNY9fEZfGvDVNVJyiAw9A+XgQjnjU9nU7cCtIYj6ZajnB/r8drm+z/ccYJljl6IAJ4dF2eAecSiriyJ+GTmPtfDPiM4eBoPBYPhzYvtITtuqh2Skmb9DOryrqVl+RreOVCTzhRkMhlnAymJLWqx1XpBlLbiq67UT1ixf1G929eO/i3VP7fN+Ko/wp95vm39cGwAAAHjaJZW9btswFIVpB2kKenAE9BEUqzEQB1AFMCI0WrbiAIYtQY5/1IfonLlj9iKrgY6du+ch8hKZO9Y9/OrhA3F5zz2XP6aMCb+Ln6bXm34w5mPvhzk38emb6My1mEMPC/NJnJ5+ibPTd3EOK7g4vYoruIY18YZxCzdwC4+qMzA35rcZmtHpRRzDFGbQqZOhuTu9ibmqDY2HhXip2V8mQhuhjdBGaCO0EdoIbYQ2Qhubc83G0r6JY3jTs2LKOIOOnFwusbSBaPsXId4fiFdmqPiViWAs1ZVUr2J+ehc9LMQRXiO8RriMcEmokFAhoUJChYQKCRUSKnzWXj3pHIbq4Vr5gSF/QuUJlSdUnlD5VmvsxBHjMUzh/1kH71T5Vl5h7GEh91utUVqtsTMpHaZ0mOKY0mFKhykdpnT4xQz//hEjGOsUMrQZ2gxthjZDm6HN0DrW5cylMh2rc9xDR/+O/h39O/p33E+n29iJMzLnsIILuFIPTrcxsCbSMG7hBpct4x019/AAO/iVfo5yuVOHb2IEY/WcK/IiRjBWZq5uQ3wMU5jBqVS5+gycwwoumF3BNayJN4xbuIFbeNSsx9fj6/H1+Hp8Pb4eX4+vx9fj6/H1+Hp8Pb4eX4+vx9fj6/H1+BacUcHpFPINHBEfwxRmcKreCvkGzmEFF8yGV6LglSjkG+IN4xZutKKCV6LQ/of8o3Kmus/vZqqbGTgQSyIlZ1dydiVnV3J2pbSaJb8kf6ZX59rM+hdwIFZUqKhQUaGiQkWFigoVFSoq3KvCk7lXhcCB+ECFB3IeyFmy20t2e8luL9nbFZkrMldkromsiayJ1ERq+qnpp6afmn5q+qnJr8lvyG/Ib8hvyG/Ib8hvyG/Ib8OrLIZb0dJnS58tfbbcipZuW0681UqVr5XW5pHde2T3Htm9HdV2/Md3/Md35O/I3zO7Z3bP7J7ZPbMH3A+4H3A/4Nuh6lB1qDpUHaoj6z2yomNYkeb0Soh6DcQceqivlaivlaivlTiHFdTXSlzBNayJN4xbuIFbqK9V3+Jl8bJ4WbwsXhYvi5fFy+Jl8bJ4WbwsXhYvi5fFy+Jlg9fZc7hpZ8/hpom6af8AzGSD5wB42mNgYJCHQ1coPAyE7xglwdCc0Ycxj7Gd8STjJyZjpolMl5nlmKuZ57LwsGSyzGe5zPKZ5TOrMBgGsa5lfc2mzhbD1sV2i52b3Y49jX0q+2b2jxwaHHkcqzn+cXpzzuM8xPmNS5YrEQg70OATbkvuEu7jPCI8ITwveNV4Q3gn8V7gfc5nz1fJt4sfBJz4p/BfERAUsBBoFtgs8EZQgmRoTjPoPgpH4TCAqWA4RfAo1eFFwbtUhm8F/47CUUg5FGITchXKF9ogLCAcKrxAeIXwaeHLIgYiNlA4Hw63EAcBJxxSYgAAAQAAA6oAQgADADoABAACABAALwBcAAABDge0AAMAAXjadVLPaxNBFH6b9Cdtg4gHEZE5ijSTTfGgRYS0DaUQWmilJxGmu+Nm2mR3mZkQ0qNXb/4NXnrzDxBP4tmT+Bf4d/jN7CRNbc0ys9+8973vffOyRPQoek0RVb+XWBWOaBWnCtdomT4GXKcn9CnghTnOIq3Tl4CXaIW+BrxMxzPOCj2g7wGv0WP6HfA68RneIB4tBdygZ9FzdIwWVnHS0buAI7of/Qy4Ro2aDbhOr2ofAl6Y4yzSw9q3gJfoXu1XwMv0ecZZoae1PwGv0Yt6I+B1ejvDG8DnATfoTf3HnsqUVZcyZamwgiVFOdEq61t2xbbidtzE1t5k+0WRDSTbLXRZaGFVkfOjUubsROSGKcMEs1qkcij0BSveT+kiT9lQTNiZZFpmylip0UflLJHaCrzPR1qZVCVO0PBjmY0GQndMIvNUatZk1z12RmqQsnYcn0ptwGZt3o5d2mVnFXP++taW263WeDzmIqQTZHlSDFt2UspUGpXlEON9Oxz0FCgG5kZex/Yl65QiwStkNtm08RaP57U9ixc6aw0qpmn1Dna7hyfdJpi0R4oyLIt1SZJSYlgCZwGUUEElTUh7Vh9RRldYWxRTG6sZUJs2Ed0HuwBvAB1Gu8Aa1W4XXr+gHF/hEWISiNEJ4jkZIOV319F6dgrGEG9NF4gV9P6Wuqt0Xh1rgveZj2rsmVezQDrcR/luiY+4e1Xncxr5exlwFLJThwYej73OCL2chw5iifeceg2Ge7M777GDGoUq19XNJ6ZTX2GCtotyn5lWT2tv97h7fu4/sIhuUwvP2D8c+ZvVSajlHg3BtJhS6echvZsM3MoZ95pDuO75OUjvp5rcaM6PBc/NuAMdAV51ulnjvoJ/b7yFDvF/fV9rce85Q3ZwQ9Mg0qMDzKNLh5hX13910PwLDCkNMwAAeNpjYGYAg/9pDGkMWAAAKe0BzwB42k2Lu07DQBBFd7xOolRjiLCIwB7zcJrtWPpEKUzCgniYkeJESkVPYVNDg5QmiJav8LrLX/AhFHyCcag4xdU9urqjz+7RJOIIQqaJZAoBw2FYhvLaDOjKaDJJTINzj2N9yv1eTR23pras6XKqadpsPb3LLZDs6uYtAeVQllJeJH36TuBEH/OhPmBf7/EOIHsaGfEGHcIvdBBrdNoOCAYt+Em8iFL8CNcT8OpDCzbwUT2kSplNp743tnu7sLCycbrN0d3ctldW8HwxqwDes7f1WowDY8/SmY2CzNjHpnhB5YtxludKLfPiWW0pVF6o//zp/vIXcTtBBg==');
  font-style: normal;
  font-weight: normal;
}
@font-face {
  font-family: 'Articulate Charset1_ 5n60FC5642';
  src: url('data:application/font-woff;base64,d09GRgABAAAAAB2MABIAAAAAOXwAAAAAAAAAAAAAAAAAAAAAAAAAAAAAAABMVFNIAAABlAAAADAAAADsLmCryk9TLzIAAAHEAAAAQQAAAE6E3ByGVkRNWAAAAggAAANrAAAF4G+fdyNjbWFwAAAFdAAAAIoAAAG8D+AxQ2N2dCAAAAYAAAAAHgAAAB4BUQeQZnBnbQAABiAAAAD8AAABU8mgsZtnYXNwAAAHHAAAAAwAAAAMAAcAB2dseWYAAAcoAAAQHwAAFyLZf06raGRteAAAF0gAAAKdAAAOyLT3e4doZWFkAAAZ6AAAADAAAAA25E6UFWhoZWEAABoYAAAAHwAAACQG6QLYaG10eAAAGjgAAAC9AAACvHbiC7lrZXJuAAAa+AAAAJQAAAD2B1QG6WxvY2EAABuMAAAAggAAAdKfZpqxbWF4cAAAHBAAAAAdAAAAIAL2AZVuYW1lAAAcMAAAAQMAAAGJ25Vh+XBvc3QAAB00AAAAEwAAACD/nwAycHJlcAAAHUgAAABDAAAAWW+8hrB42mNgYHjBCAQMqEASQkqCsCQIgwBCEiwEkWeA0GBlCO0wgGChGoGkln4AAA9zBgF42mNgYLzGOIGBlYGB4QwQMjDKwek0JqAgEwMrMwuIYmlgYGBmQAIFlUXFDA4MCgpqzMv/KzGEMy9nuAcApT0L+QAAAHjaHcxTYNANHEbh092qZdu2bdu2bdu2bds2561Vq4a2pRm5xd/3fv9z8VweIBnJ/g9XklwMF1zsH8lJLlOQwv6SkpTSFVeZilQyNantD2lII9M6piOtTE86mYH09puMZJCZyCgzk0lmIbP9IitZZDayyuxkkznILnOSw36Si5wyN7lkHse85LYk8pFH5ievLEA+WZD8shAF7AeFKSiLUEgWpbAsRhH7TnGKyhIUkyUpLktRQpampH2jjGNZSslylJblKWNfqUBZWZFyshLlZWUqyCpUtC9UpZKsRmVZnSqyBlXtMzWpJmtRXdZ2rEMNWZea9ol61JL1qS0bUEc2pK59pBH1ZGPqyyY0kE1pKJvRyBJpTmPZgiayJU1lK5lAa5rJNjSXbWkh29FStqeVxdOB1rIjbWQn2srOtLM4utBedqWD7EZH2Z1OsgedLZaedJG9HHvTVfahm8XQl+6yHz1kf3rKAfSSA+lt0QyijxxMXzmEfnIo/S2KYQyQwxkoRzBIjnQcxWCLZDRD5BiGyrEMk+MYbhGMZ4ScwEg5kVFyEqPlZMbYB6YwVk5lnJzGeDmdCfaeGUyUMx1nMUnOZrKcwxR7x1ymynlMk/OZLhcww96ykJlyEbPkYmbLJcyRS5lrb1jGPLmc+XKF40oWWDirWChXs0iuYbFcyxK5jqUWxnqWyQ0slxtZITex0kLZzCq5hdVyK2vkNtbK7fI1O1gnd7Je7mKD3M1GC2EPm+ReNst9bJH72SoPsM2COch2eYgd8jA75RF2WRBH2S2PsUcedzzBXnmSfRbIKfbL0xyQZzgoz3LIXnGOw/I8R+QFjsqLHJOXOG4vucwJeYWT8iqn5DX5guucljc4I29yVt7inLzNeQvgDhfkXS7Ke1yS97lsz3nAFfmQq/IR1+Rjrks3btgz3B09uCk9uSW9uG1P8eaO9OGu9OWe9OO+fMID88efh/Ipj+QzHkv97AkBuMsXeMiXeMpXjoF4mR9BeMtgfGQIvvI1fuZLKE9kGP4ynKfyDc/kW56bD+8IkO95IT/wUkbwyryJdIwiUEYTJGMIlrGEmBdxvJbxhMoEwmQi4ebJR97IT7yVn3knv/BefuWDefCNCPmdSPnDMYkoc+cn0fIXMfI3sfIPcfIv8ebGPxKkkWhu/wF3Bst3AHjavdBLSsJxAMTxj6i7DuEqFDS0tG2JCroJxcS1z5J8v7uVRxI8QSf4+6M76AzD7OYLg5h4CA8SsVPob++S0lIhGVk5T/IKnr0oKnn1pqyiqqauoaml7VNHV0/fwNDI2FdYmvgxNTO3sLSytrG1s3dw9Jt6jKJAvBMpukR/t/b54//Lu+gK/uWI9wAAAEwAWABeAGQAagH+AAwCugAMAu4ADAAAAAz/LgAMAAB42j2PsU7DMBCG7ToU8gZIFpJPVjpUrtiZMiSRUJbQMPiWFqRWIn0HJAZYPPAsx2a2vBiCi4m63P333+nTf1EI10aRd/5Lyk+M8vcjivebb5ELtd9topDOmHqoSD7xsHBsrIGVcqYhVTRbb9EEE+4PwTTm5flAWZE6L44Bbw2J3g9cHz1Qifosj4h3zMkmTpY4AZlwmgmnRGDADx9duNaQWnX+wdNbpamsUAOYmsbO01hpQOSr5Tkp99fhes58yZmXaxZX/5SeGYzAEOZpsQIaQ9CBP0mOhSjFbPCn040q6ijLLq1KC3oyLFjgHFgxO3dt72tOArj5A07qYm4AAAACAAgAAv//AAN42o1Ya4wb13W+984Mh+SQQw7J4fC9JIec4ZtcDofcB8WltG9lX9pVpN31ilpJlGWtLWn9km3EtZ3YjurYbtGkRuv+qI3CcYK0QIMgdQ0lBQobTt1HWgdFUdRNGrRw7KRJXcCPtjAkqmeGuyvJsdssd7hcYObcc7/vnO98l4ig5/Br+GlyGVGIRWLbYWExayEMTQim83k0NlYZ9OqaqMH13GprFb/2IfwghNH+a/fgMfIBEpGzbeFsboqh4fbKoFSi9FqLNDSeEn0xIv0k2SyEQsXR5HqkUQiH8o3YU9rWhYtj7XvPna1Vb7/z3mbz4p13VCEiDxEduxEFG6K4fkTs4wkrtyBsiahajMIOM1y0AXFzQ7H15GgxhPWxixe2NO0OI94927fXtNvOX4SYvmufQ6+ibdgd32YJoigatoXykKbc0M6vj20//iHcpaB3sIq1vbtoginzroaeEBWM35mbg7tWENqJ5W5bMUYcMYONXakMGvCsbG9vI4Ky1z4gFPke7CKLBtoeFw4zOB3m0qydjtN+GvVRdV9xw2MYdiQneWIApVVbdAN2KidLxABQq8YIftYZq6YVLeZ0xDQlkot67PRWcGj9wP5bhoKR0bVWc200gpcaZ5er2uKpin56sRIuDo8OpacfPd1sdh+dmX9ss17ffMzg6xy83Qk8W4zsLRzDMpSZPQCcEFi1oQnYebv+h2tkemP8qatT8EQVnvgF7ERBoTafAn6wiDiRDdE2+voWNL2FG31u5KSFVVvYSFw0KOMpNiFWbWqguD5b8qerkfxS0j5wy5i+MjIQr8+onoHogBcv3m5N+rOfPbJaDGejrrDniDMS06dzmcXFBdUTDYWFZSN77doH+G3IRUPJtpjAmQCWaAdmuAybp2MAqtCH9UreyCltwqiojRgk0yJGbnms9z8qe1n6RZ+FFaGc3s7NdkdSR1VLeTYZ21eJhUpj6bFaqKWnZsfkxZwle7R4/oGFmdyoInx3eK7sczmO+d3OaCmRGozzy7ZQMVUbEsQ1Xrh1rbHGE1ui2IA68CJEfGZf8ajcDtpsTpblCXE6MU9bOI7laMTSFEvn3W+434DU4W+5/wt1IVOaJMp6QseaoIl4lbz5w2639x0c+s1VclvvieXnnlvGf9lrLAMyhwCZ92CdtIFMBIcS2G8iE2JjJPgrIGPg4U2ICbbPHH6vcPBETZ5XqOykDK0bDBVbqdIByYIf6f2LRah7iiut9I9H10aiNr4jOXxpbSDdSHtdHL6w/B2GiQ8vwt5rkNM1YEtADZRtB3M44cSShhla4hKslY6USYT2mK3gvmJu3SyldD+bnWYgH28GiS1ho1nYxk6mz/DRfKw16RooDcTLMddWsnmocnCj5gm1zx32ZNSkkw+1lPJ0JYSp1GxRm9fDb0qD2dBiM1jLR4JZfaB+pBlvbt7fnPzS+UnKYmXWeFd2ckPDckQeXQL60EEovddhHxRS++jKRtvLrIO4aJqWaFMA+vC6d1TAC0XFU1EsmyLYwh9rjFe3n6kovrBg7di8UV88LcqFQGXBy0qrjdxCM7W9TQR9qSDJsZggBkLZdEqSJ1JhJcAF3Mc5f6A8Dlk5ILXvAeME2ZG3bceAq50DCWYhjzEQLUwlvGqClbGG8Zknsf/MdO8b02dx7ixWyUbvxV7vm98kl80O10GrJnY7PI4ZP3YxnIsN0/YbOjzNU9dp8O+ysMeSRCZ8+ZzqOvzrm7XGyUuHMouKVZ5W9p2aUrLTmw1vLpviLU6rnSG1zUsri492ak7hhM+bmz010jo9ozI2h/WEgTWoK3kGdmVHkqGbLHYz2OPmPKyF8tDcL+tmHgtatW4UifkpRkheHT9Wv+/sI09u1U48efSv/3bh0ukRfLy5OZ66+l8PPb36+FqRXC6vPgz77gCvP4G1OCS3fTaMGGylKYNaDNVJG7potqS73zSaAO2x8+rgS70fYVvvv7FMLq/+zerbq6gfj9xjxsu0AywmNMdRnJ1lWGKxwFxENjtlM2L2w5okJYSEIAsQGi7i7n2r28ULXdzqvUIu936IU0APxF2DifNnpoaAZlMcYcmeZoMuCGvdHR7XEaKOwH08irU9PGgLxTlZGyBno53Uzhwf6yu9TMHLWDkM0kLeI++cfId0v/rP//hVsnH1BfO6fPW7ZMJYv8+J2+QkCEiJLBZoBvu8nI8VYGO+HVp2sdrlRbzOi2wyg1+MlobCh45PfmYrO7k2eKL78siJCQX/NFmKOt8fHxo5VPX3fkYuB6qGdujXHib/ADXpRfn+/IwyWI1yKszPJO37P+cnSIaFlWSVxzfqBrldqq/uHz0yHAk2Vlvt1Xpgq7v6Bw9+gY+4Zj63Xi0efXBp/teOlvHx3OaSXpo/oVVPLVSqiydLD35d/coDhFQ2Lh2FOdrQjz9ucFIGbXsN8htE0bag4rihtXE2R4dv0NpPkVq1b432ugikzi/BAHrNP3JqTp6V7YnFZKCiBrmolkm3isH46KFqbj7OK8OJ0QP6aG5qMPxqcnaf6uGO8T4+kot4k/G4x50ujWbyU9UQz224neVCSgv7MtoBI1cO+EsAf6zR3xRmEGYITH7DBt0AIrAEo0bEM91/In5y8urvk5Orq0ZVgTrcD0/7DR7csE2R5VgHuDIkikC+Uc9GXV3pOzQTcihKnx/oNz6Q+8Njt801uzOZ7tryLUtdPDB8x+GqPHvXIn62d9d9Z++6Gz/ROw3rEKjet2EdF/K17QyHQIHsrIXdq1mzZCnNu/OiXJ//XfLsF//+/NfIM7/xO+RrW2bKl69+gxwxLqNuS8DRvxI78qAxmL2RAtKdKJQCXxfixjid2TdipQZopI4Q9Yau3J1CSeXGktIlXb5ZAEtUX88po7ii2Cf6JPwwL7tSY+WwO5T05hpxp53Yo5lqTD6gxyszh+VszoUtwWpBm/cxzkSuFh+ZL/no9wkXSAc9A5IjnCl6XjnAR/y8K7WvVN2vujCWympAFpZYwWUbGFoov+6JRpPG3paAFZ28C7M1B7M14EQShRSJG+ASNoWxJhIkTnuovba83inKzY3SJ0yVRUOEtJ2J+oPPtNVhxeNNDynxWtrXDYJVSwzl43ay3iH+pfGhlXoYk9Vuoj4ppybqiZg+VdZPzZddgZhrhrzb+6tUKT99zKg8BRh4HhhIGJUXRZQXOUGTmABlvWmy4Jsmyw0p1hsSfj7Uig0dn1Ll8ZOtUDNkrZeVfXlJyLQrA+UAa3PYsjMnhxonZ3KcbcE/UJtUYhPDabdjZacCiPdGlIIMkoNcjsvaZMZKgWXMZElmr4bHPtGB/BL1hujiP/Eow+rEtJDSU+pwSqCJLV4YSoys6MFIY6UxviSSzjV5sp44e1iebCRTjYkfz7hiAVd54VRN70xlyzKuX/XsVmkPMOLgpFBqhwUUstsRg1IIZaFQU0wWWs3ucECp7qRpVCg4xBuEj00wu4yKN6ueiH/PFS8nsrWYE2Nr73/CpX1yoJxL2GML9eaJybQMQtj6rC7hSkjLBJPlinNKAcmxuwUriEty4rbJ0c3xdH5+qwVsikDpfeQjmMzFdtCBeCviCRI5jmcsjGjj3DaGIe49J9tH00zTcNtRrImyqTFaPzkJ3+0T9dylS5377xcyBwZjcfJ1iz6lz/UW8Lfmytq8FrL08UkCh+BxoIurbaj+oAsVGFQPOgtcnWkxLZ+dGoQ29t3UxnuLpz82HKQ9QaaMf/dh+WbEJLBvBrvpoTRQ6/Gl9Xi8npE6+dnNmn4kbw/mc8WwPJoLkNDqUHNFl4KNo61gpZDiydGPlOl6Qq6PJ5QDg5Fwqf3K9LGG3+c6ygkOi79woFiRC6XZtUL++FLN6kuG5noioGpYTKNGwygFsxVJYc4JUEqMw+0GfxkyD+B7ezJmd01R++YL7KXZtZRxioGcvT636sqOKEKnQ2yRjJ44dQxzI7M+tyM+PF/8OXTmX/CxoPvOs703AFeQSPTn5E3zxB9quy0YziEcYSz0Daf+fN9hUOBoNzrdLdzrEbK9tbWTdRCythudbecIZ2UYG4YCoOndbCFXyjQ3DY3F+MtvdTrff+Q/MIctvY8glf1/92+9twyN2IA8LkOkXXdjM1ffczcbHfIuNApGizAf8lAHRVRpx1woakHRIufl7JyfUZko4yE+2kYcdIHsmvHrDQ2YmR1tAFZTdj5ootYXb6n/RxTI9y2+VGzfTGcwD2+rxBZU6ikxr8bttniuGhocz3lwya/lI7euXcPlufFbN67g3kF+IOjmAkrIlwq7QQnV3ktoj1XDMcXbXhaJQYNVRmQchKcDZM+MfRKjotY/lwKjPo8r4zYZvYV414a7x7B1bNbjcpp84t4htW6SuaN0utklqumXdpROZuygcj7q//FLH/u+4Qf+TDOtjGb9XrWZyzZVb1eZPD48enwynZ7YHDUUAaPUJDSGPplKgrolGxPJoRMzufzsycbQielsdvpkf0aVzJwElNmbUamoE6YUk2LCViuJ/cozSlFNtyrujaiDB7Kgup7UsDpQS4vdcH1laP8hiXTWiX+t2TjciBgDClQ3nphoyNHadGWoO1copns/JW/MJLTsVMfErLSjLAUjvz5mBaeBWt7EDfkKxPfJ0+F6gsFPURAhNZJJ6UnBr2gxZTjtIdJG3Zic0cZyPTmcj9nI+rX4RCMV1SbVwowWTtYnestYTOcKc6eH9WNTGXcwxs9erexUEz5HjDNRoA1W3mvnHIyXsZL+Ac2sInxzBRmaIIn4HBfjFD3hgmq2hpM5iR9w4z9m6PTowfTPcG9RSATdFH0YVkjCFDoFK5QNP5tGEQdiuAiToYI0olyf5mfre3a23nez1HU3e2qguj+p7JcZcX88W+cCmaiYS4ibq6Fm2MqFI0GbolWKA+WE8JVcE6yscNgppWXeL/p5eyCej86sOKzLFhtLx6NxWDOSLBg4sJDlGfJl0MpcWwogSkAuG3JRHJxXGQ9vdfLEeX3+7E2AHXrM0dMQjTFkUtcQ8Rm+KMWHcsG77+5cumT1xaRElDA2lzycx5m5i7Hfnuv9XEiE3Z4lgwPDS+AerA2nKxGxXJgLwbIhEqQdhNttaKOf+35BMW0wlIOJ1D44Z+GXiTUGvvBEp0Pb3ZxT8c0sdg4ZC9x1Fpd7vWRVjXBO5/nuL3pkx7djYAn0mW9bMMcyhEG7Xtj0wLi6/adnvkSe7oAwb+LnjWccoJI6PHPdRTN2GM+f5qLJb517jHz+3Atn7iVfuPAIeXAD/1HvMERbxy8alxHRDm//DhE5JLStHCg9jHlmV+BVVvaqmgQK78UXH3po++UX771w59kXvv3665h7/6WX3u99aLKWxG9BhKgRAQrLGWUCzM6ZgTGh2j0emd+UKOrO7gJcLDekCimnxSFyvnjIy1KMjXz7zBPkqeONgWY5StNzDOUOyR6rx8L6WPyf/ZwpdAHeHjC/o2Uh71w7ZMNWON2DBeJowMRO22hzzu19cTN2xb333c3udWH7R/Dq//wvMjozWwB42sXWSW7jMBAF0AJE1sBR8pTc/3x9iP400U3KdhbZSB9xEDpVQj3ZlEREKxH9MfPkF9rHP38vS3st5HvGP4VYsJTWZnhDUCLtr38V7Ng7ZrQuyohzeEPHIabaIxPCByvvrNyzt/KwskInFEY7rPy08mIfreEUa4yMiT5anYPVvVmZlESx1KVPzYYSpTjaxQs7kWYNgsAqbOMQU+2RSemDVXZW6RlWIzEsbelTC6x4pdEOa/tB6xJbK3aAcJis6RRrzkLifrTiE3m1tp2pT6vrU0tAiVEe7coqXhWtLikCq0och5hqj0wp+m7VvjGxv5x3pD3DGsgClsH1qTVCF6iMdmNTbzgX6pIhsJqkyVpOsdaqmOg31rYzLWIZXZ9aE0oi1ckqptytuVmx203zOMRUe2TW1d6ttrNaz7AmCgnL5PrUBite62gPEowDPndzJSCwhp11PcW6bUbmP1rbtcSzf7Xaf6vvU1tGSaJtsmowaXcz87VZsduDlXGIqfbIXC7h3Rp21tAzrJlixjL7PnUo0GW6jPaoMUiMaPVrRGCNVifr5RTr9Row0etNd2eNPeNEFEoFy+L71LFCV+g62pOmKAmfe/RbQmBNYR2na6o9MrdbpMAfre262R6QfrRynzquT+ttslqK2u7ckS/NiitbCttkvZ1ivd8jJnp9wNhZU884EZVyxbJynzqt0FW6j/ZsOWnOaOVrRmDN8TJO11R7ZB6P9GvrSnnFcuU+ddpgXekxWUNO1q23ZsWVbW99nGL9+kqY6PVhqt9ctD3XM+WecSI2KhuWG/ep8wW6jb5GewklW8F3PPOtILCWdB2na6o9Mt/fmZL8aBWVT9b6tEqfOl+f1u/RXmPNVita5V4RWGu6TdbvU6x/AQ90IpkAAAB42mNgZGBgAOLjC/cFx/PbfGWQZH4BFGE48EnDHEpb/A//r8T8gnk5AxwAAHhjDU542mNgZGBgXv5fCUi++B/+P5z5BQNQBAWUAQCcUwbGAHjaY5JlAAPGL0AsxkARYNJhmI9NnNGXwRGI+eB8MQYRIF8NSAdD9WkCcS4QGwGxMRALA3EgEJsQshPobi+wGZcYeMB0MoMpkB0M1BsHd9clhjigXZHI+pg3MEQhuTuYmYvBFGqePpDPDdQDlmd+wcBEpN/1gHYHMO5hUAPSeiA+YyuDKJgNEhdjCIOqA7FjmCsZ/EHiMHkQDVQfAMRKQMwO1vOFgZvZkYEHSHMBMTsx7gC6N59hhAAAp5Mi/AAAAHjaHc6xCcMwFATQS+ExgprgAbSBC4HqEGxwZZCxhZbIMpnBdVrPkC5NOhfB/ff5VDw+98XxAb0/LqjxRoUbPIItNNpGZ/vRLAttcLUnddLbB4HJizrpbaV3NgQ8ZCt7/Rw0JznKSWZZaGTbSp30vCGy7bS1Lx1ksp1OtEPHbdINSTfMnBfqaFZbVltRXs78AHfoWgV42mNgIBLIIEFXhnwwbGKYyrACCL8w8jIGM65hfMCkxdSHAW8C4T+mf8wuzFXMi8DwHPMjCGThA0MPlhlA+I6Vl9URCLOwwBts2mzZbHvZhdh92fey/+SQAEJbjkCOFRwPOLU4qzjPczFwBXNN5DrF9YSbl1uPOx0LnDgyIACp1nXgAAB42mNgZGBgeMHgwMDMAAJMYJILxGAMBjEBIYEBjwAAAHjaTY8xbsJAEEW/sSFKihRJDrBFCmisASQKOhsBsoQwsragNSvLWLIwspaCs+QEaXKT3Cnf8RastNr3//yd0QB4xQ889GfC27OHF7w7HuCJlZ59vEEcBw+ZITOx49G/78MLnqkyJI49fKBxPODcL8c+PvHtOHjIDJn5dTzq/FVzvbdVebZqbCZqJrJQUWsrc6tzW6ht3ZzyWiUXE2ZFSa/dpHu9i+K5LLVeHw9ppkWmoYhgxSFX3NGiQokzLBTGMFxTYcYFBQtSxLplwuCGGjm5oLslNzhR11QJLqyHXLNgpz7XYoMUe2js2CPGnP2WVBprHHFgLSN3U6b82b3yBzOxNKkAeNpjYGYAg/9zGIwYsAAAKoMB0QB42tvNwMDAysDEwKCtvRdI6TIoM0gy8DNwAHnMKDwWFB4Dgw2DPoMigwiYx8hgwqDBIMsgBOTtAhrHysCuDQCw9QlcAA==');
  font-style: normal;
  font-weight: normal;
}
@font-face {
  font-family: 'ArticulateBold CharBold871A4BD4';
  src: url('data:application/font-woff;base64,d09GRgABAAAAABrsABIAAAAANhQAAAAAAAAAAAAAAAAAAAAAAAAAAAAAAABMVFNIAAABlAAAAC4AAADsRxUuyk9TLzIAAAHEAAAAQQAAAE6GQB9rVkRNWAAAAggAAANrAAAF4G+fdyNjbWFwAAAFdAAAAIQAAAGMDsUv5WN2dCAAAAX4AAAAIAAAACAINQG8ZnBnbQAABhgAAAD8AAABU8mgsZtnYXNwAAAHFAAAAAwAAAAMAAcAB2dseWYAAAcgAAANfwAAE3ZckoMMaGRteAAAFKAAAAKhAAAOyHorKAloZWFkAAAXRAAAADEAAAA25FKW1mhoZWEAABd4AAAAHwAAACQG7ALkaG10eAAAF5gAAACmAAACzmh+CUJrZXJuAAAYQAAAAKcAAAEIChMKD2xvY2EAABjoAAAAdgAAAdL5APUmbWF4cAAAGWAAAAAcAAAAIAL1AZFuYW1lAAAZfAAAARoAAAHOVEaR8HBvc3QAABqYAAAAEwAAACD/nwAycHJlcAAAGqwAAAA+AAAAZ0XG3UV42mNgYHjBCAQMKEBSEomNREIoSRCUhGAQAWci6YcCBjSKAQNgEaIVAACMoQVSAAB42mNgYLzDtIeBlYGB4QwQMjDKwek0JqAgEwMHMyuIYmlgYGBmQAIFlUXFDAoMCgqSTO/+6zF4MC9nuAcAtJIMRgAAAHjaHcxTYNANHEbh092qZdu2bdu2bdu2bds2561Vq4a2pRm5xd/3fv9z8VweIBnJ/g9XklwMF1zsH8lJLlOQwv6SkpTSFVeZilQyNantD2lII9M6piOtTE86mYH09puMZJCZyCgzk0lmIbP9IitZZDayyuxkkznILnOSw36Si5wyN7lkHse85LYk8pFH5ievLEA+WZD8shAF7AeFKSiLUEgWpbAsRhH7TnGKyhIUkyUpLktRQpampH2jjGNZSslylJblKWNfqUBZWZFyshLlZWUqyCpUtC9UpZKsRmVZnSqyBlXtMzWpJmtRXdZ2rEMNWZea9ol61JL1qS0bUEc2pK59pBH1ZGPqyyY0kE1pKJvRyBJpTmPZgiayJU1lK5lAa5rJNjSXbWkh29FStqeVxdOB1rIjbWQn2srOtLM4utBedqWD7EZH2Z1OsgedLZaedJG9HHvTVfahm8XQl+6yHz1kf3rKAfSSA+lt0QyijxxMXzmEfnIo/S2KYQyQwxkoRzBIjnQcxWCLZDRD5BiGyrEMk+MYbhGMZ4ScwEg5kVFyEqPlZMbYB6YwVk5lnJzGeDmdCfaeGUyUMx1nMUnOZrKcwxR7x1ymynlMk/OZLhcww96ykJlyEbPkYmbLJcyRS5lrb1jGPLmc+XKF40oWWDirWChXs0iuYbFcyxK5jqUWxnqWyQ0slxtZITex0kLZzCq5hdVyK2vkNtbK7fI1O1gnd7Je7mKD3M1GC2EPm+ReNst9bJH72SoPsM2COch2eYgd8jA75RF2WRBH2S2PsUcedzzBXnmSfRbIKfbL0xyQZzgoz3LIXnGOw/I8R+QFjsqLHJOXOG4vucwJeYWT8iqn5DX5guucljc4I29yVt7inLzNeQvgDhfkXS7Ke1yS97lsz3nAFfmQq/IR1+Rjrks3btgz3B09uCk9uSW9uG1P8eaO9OGu9OWe9OO+fMID88efh/Ipj+QzHkv97AkBuMsXeMiXeMpXjoF4mR9BeMtgfGQIvvI1fuZLKE9kGP4ynKfyDc/kW56bD+8IkO95IT/wUkbwyryJdIwiUEYTJGMIlrGEmBdxvJbxhMoEwmQi4ebJR97IT7yVn3knv/BefuWDefCNCPmdSPnDMYkoc+cn0fIXMfI3sfIPcfIv8ebGPxKkkWhu/wF3Bst3AHjatdA7agIBAIThbzF2XkBIsR7Ays7GiIoKvlAhjY260YhPEh/YeVTBE3iCdfEOO8PwdzMwCGSSkPMR3BJOfMn6FCooKimrqKqpa2hqaevo6ukbGBoZ+zY1Mxf5sbD0a2VtY2tn7+DPv6OTs4trmI/jZCXF9vgRP9PwPXr/lJpee256hwBiAGgAbgCGAIwAkgIDAAwCugAMAu4ADAAAAAz/LgAMeNo9j7FOwzAQhu06FPIGSBaST1Y6VK7YmTIkkVCW0DD4lhakViJ9ByQGWDzwLMdmtrwYgouJutz999/p039RCNdGkXf+S8pPjPL3I4r3m2+RC7XfbaKQzph6qEg+8bBwbKyBlXKmIVU0W2/RBBPuD8E05uX5QFmROi+OAW8Nid4PXB89UIn6LI+Id8zJJk6WOAGZcJoJp0RgwA8fXbjWkFp1/sHTW6WprFADmJrGztNYaUDkq+U5KffX4XrOfMmZl2sWV/+UnhmMwBDmabECGkPQgT9JjoUoxWzwp9ONKuooyy6tSgt6MixY4BxYMTt3be9rTgK4+QNO6mJuAAAAAgAIAAL//wADeNqNWH1sG+d5v/e9Dx7JI49H3vFIHnnk8cjjl/j9pW+eZUuW5Miy/D3bsSIpiZN1U7KkjobWadSm5pxEK1K325qhy1IMKPpHsGFItmFCthpDW2zAlmUdGmxY12ZbV+yPzVm7pFsNi9lzR0qykxooCZISdfd8/J7f73meVwQmniII5MPbBEk4iIDpQpjgHCymEFUgOp3blWq9WZcyOll/esv7ROC3t7b+Bv0XgYmz6AZ6bnCXZHIMi1iGpClMwn3WjZVqAO6z7j37iYlPoBu34AGOCJ14G+XRIbiPN1mMSQrTlqdCpdpuapKOHG+vr1vXFT94D72Lv0W0iaQpaTgbwjLlxTSXZYtUlCKoQN/N7YIPQkyLXqwnSzjTVlG9NombDaOAmvVaq9kowR8YR2YSvlexBNc5JJVE71buW64Eq9WinzUWcqF6Ibo4P20uHJW0oWB2KcUaayPJpZmSpJeVcNmQ/2JssSKSDMts8AIXMiLDjfVaIaJLzoD/cV7kM4fbejMbdWEymBsHbKYJgvg7TNrYJEzBShFApRnMEDRD0VTB95bvLSt43wBeEl7TW9YDbWxtgYUaQPBdyJ4kUkTaDIZRwrKQYClapBDpIb2Y9IKZ27cLd5oJWOl5UQzpjVZ7En0o+T/Y+oqUyPhDqU8aZS0maVkxf0xzG5dGqicm9K0tHFAbxbykjCUCIytlrRaJpCRnyPeYOygXDxIQkxPe/squuNviCcYM5eYcnIuFEDpQPwQcCWQ0h47qCD2MH/rrtfHev098HvleRn5c6r3T+/Err+DtnRmruuUP3sMLkF+KiJheFZMi9pCchw3TrM06n51S2ousojYbk7heC8qOEvzqhRqq2KpxW8YLuVPJoy88MtFY/dz5oVMxV3Su1Dk/oiQnzzT5TD4nMC63O3Py6vKZ55frAveUIJZmzw0NX5hKkQ43e9nKaQnefg9y4ogwETf9DuynsejnRJahRMpDE32S9cNBAGcBCbZvANr+UcVYMMwTpYWj+RMHstdHHv3N+//sG8c//0sdtNw+M6n1kvGJc6PLV08aeDt5rGtlDh6B19uAoW6KTkzQmKVIjAgOsSxFWaqzqeHrE7suaJIm1SUd3pfQl3v//dOfApjb66+uf2N9F8cXAccskTVDBk5TCeBgH0sFsCQyGTJlWdzNovAzUCX3UW21m3pTE/CLsx8rH33hURvYiQeHnHyu0ggfWJ5UE5NnhoPF8BdRJCT6jJNXL559/oE6733K4XEz+cPnK60LUwbF/PF679ogV/xpO1eIzoEx8IUEvtAsZiwZEE4X5bSjs1O2SaQJmqALkDa80Pu9/wBFhLZQrfcm3u79EEX67Onry2Kiz2RJDu91KwuwujC9ZdOsj/V/wnW0xVcSBITv6muWG2lpC/Fw+evr/evJZbieJ1TTzwO3Sc7LOqGvOSnvbl/rWF4gRhKeVqQBeAr4H/Eb3Tdw952v4q++g82dG/Zre+ddLPQjngckrtlIKKZvFwUX2MXQMwd2wSyyTSIrMvTPvfdx91Xkwl3s2vkJGPsJfM4AZ62a/xPUPEBkLM7yOExjPczprItWKfGjnL1LNING2a8+sHcuVJ2v1uYroVBlvlafr8jXh05vnjq1eaowdOaZk8eeOVtGD1TPHcrlps9VmvdPZ3LT99eOXl1pt1a6i4ufvdisL3+W6Hc8HIb8XKAj3ZRoLACpxQAISQBSi5TbDmuX2VZc0KClO6Sk22JCv2ZOV8uZRtxzPXHgwUOdrdcbjyzV0fer49/xRY1YbWk00ftfvO0vHx/4XLR9pgnDlGnsB59SmgtwEusHrxKl7Hv9sNtApkTuuR2MBSQH0BfuO1ivai1DTJx28JIaLG59s/PofE7QW0YsyT2GftQ03nDK6V7h+/6wj+19D2/zuSPjkcZQgsFUPtb7sVXtUZhdPahQmYiZQgrHOJhbMTZHhyiCFgZza39sGftTq0R9tNlRqJeeXhmvHyt7ho6mgkOpYPHQsUNFY+oX6kMnM57okbRaUDj7u281FhuK1/MpWXTLWjCZVWPl2bH2sUaY8zzpEXyK7o+no7HKvBUjC+ilAD2H1YFJTBOYxhzNEhR5Rwe2AIKGIKELW3+Jo/i+ndfxfeuWUlyglO/ZShFNF80RHM+6WIbd04ctD9IWh/Uks69/Cl/5oz/9wmfwxp9/Ej97DZd2vg2U/rb9WbIYlALM3sc8dOI2UTSVFFHQCI5iiCDX5gpMpcRpJVKjSFKxK9qv6WD4JxlJDFrNC0aeXEIZ3UvucnwMKr43AoOSCHgiq9Co1TmRKcoFQRQ5WFmwI5avR1NTNbU0f7E8PzqsLxWp1IXWxy8hhDB5M1uOpnlBbBdv+vQIH48IUmYkNTyd8UxWZe1Jn3zpsVxUyScD0XrBVgMotINvgkLzRM4M8UimkSFzMS7uMhhXPE6CTql9at5Tq4xFDl2y+mF9krQF8porVND0UozzqcVYNB/1bl1+oLak4s90sTuarqjDS80IIkMjNS1ZGw6mJosRpTihX30hmYOAen/PR4Oe7OwqVNDC+2uAd9KewIgUkTU1mDD1807gVltGX4sf0scvTiWTnQtjlQN+Tiioej0p+JKNtDwiM7TLYRx+qDOycjjnZn6RdUeK45o2UVI87sf6FcfqnSiFaQR9LM/lXDrjolSKyObI7O70uhdKclO/O0i7eX6Ji5Z1LR92cUohrg6pPIVjS9Xh442w3Dg+NjIbQV1EB4drSa06GlbHyqpSmvjX0bSWn18baa7MDeU0lNvxD3gJU4MHnehEyVQ8hMgwMHhUgtApkVMZnXRQDMuS4d1AgZO+t8p2qBZcjKPuUEkLLunOOKHpoGtUsz4ySv/gB2QkW1Mqp438hWJleaEcGzs3cfD+sQhqtKcOti7o1TivBn85JEQmLy20Vo8M5Rc/Pg8VDICMr+Bb0HGLZthD8E6CJ1GQ43jGwQRdnOBiGFLY2zX7+O2HFUOwVdjyru8ih36Fj/gU7fLl7tpauDieCjVEvOl0GvnOam8ZfWV1pniwEGToPipJqB0P+h8jamYMROVBWRrVJG+WqzGjzKiPpYoUkfIN1o8Ph9DfTAdEkvfaIDlQsX43VDIst1BTr1KIjo/zsXy03ekqnUeO1k/n3F4jlxMiE3JIxPLZ6shiXQ43T4xqtbTiwpvIqY3mw+dn1OGicuL54bX5vF94guW9rFcOzU1lCvnDy83S8kLFK6v8TK802C1sVkaIlCkxSIxwgKhLZNw8Dyt32F4D9rKxNoEBH2HptmXaP2dAtJQvFdeLirvbxdKJkdLBgoiCcNBQtNpY5APQ4t8mavHWkULvDQvPWdho3sT/Yp8YYqaPwQ4K9pr+gYHcPzAU+luLdVyY7YJhcmcHr2xuWnGDBWxA3JylZ87aMBjGBXtW/+7dBWO3m7TrjgC68ioGG6+8fOMfbt2CgA6/+cPev/UtQSw397Yrl32m29uuZrv4JkgDEXAoINvAgSpRMdUA0hmkV7kwwBVlCozOhMgI5QbIKjZkg9VpIOK7ULsTQGnQ5+RdHPEf0nw8HMvIri7ti4fjmSDbfRo7Y5mKqlVTITZwYhTkG0UTAUMNKOVJ/TYalwzVH6+Mxz7A5Cyvhng+kvAbTX5oYbL3J3sV5qHCCTPAoKBdYSbIuEnPoL73qG4/uKBVXEbUo6li2NV9BrvVbCN5/jQKxZuGpDfG5B4mZ3wx2fv4xd7XdztIB/wJsKfAvuaxpoEmcxr0uCjlp+6xrwV/1rqGXuMT1WSimvB1ppK1OL+Vn1sdHn/wcCY3tzoyvDaXR1xsuKBECu3Y0opSNsOdBw+ljJnVcfOhGSM9/bA9m0p2NHfNprjXisdgYi4Xmfi5ZxOct+19VRqwHr3mgYkUK8Z9nFLStULYvfXkw2pRj3lxdxPHjlfbSy0YTto4DKXSWCIyVkskamPKs7/uCkR8vf/B35krG5nDqwM2ow2IUiRCpofEAgt0FoDM/eHUubON7RVGltCGoAgj9e4GJsPpqhL1oKsMtXL2bUxeDpbSIao7mHsvgeWCtZslCYUjaE5h0lQQkubvtZu1PrKaMfZm9pI2ulTJLimsNpnWm3p9oq4nR+YMYz7p1FqJvGF/8zv5TkHysus+fzwRjvh9iVY5P5Hxu9mHOJcWEmUhkBy2cvZCZBv4N4gQkTdlEZE84XEQ9lB2Mj6OgVODe7+b73ZSzeqURtNu4237oNhfhWS0ITYii6fW1robG1rCk/BSDHN2CVGrlwrXV380lGUcj1pasGcwCVqAE48f0VyECzNuJkyGKNtdXwqWn72eDC1gQIIJOKig38XRk6PFqbzUpfy6mihGPd2ZZEVtHSmig72bsVYuHK2Y+v/t7IA3DuQAB1TocV6TQZzD6m+7+6K9J6LV3/r6i5v4CnS23nNow0LFDV1mHe7Z3zQZ6GzMvTZN/NbLj+P1l37/c0/gR778OP7YJnquB3ToPYuetl62RZhdGlgMEoLJuhHtDQK1iH6atLU6QtFt9TUHQR33xosHKnIt4AyVQpro/OYXr+Ar15LGoYbKMmtOQdF4HOtdQ79qWU+iG8R79tmUNx0EZkn731ud71aqAb1d/9JT5nV049b/A1q2g/oAeNrF1umO4jAMAGBLNI7PpOWc93++fYi1YYBwzOz+ohVCSSGRvzaxAwAzAPxhLlA28HBN0719+akMnQIVsMZ3jW7hGk0s8Qe+jSk4YZkQNzEzIWJMGDfoOst4beCDl8gba3kOBl+seLMSQnpAbmMwrHi24oavVuTrLKtZVSPUX6zTixWBIIFE0UUhDnZa9W6tpeKUzwI3UmuNCaeKsrrVrL5YCz5b64OVoXIF5rQqRzM9YLcxsazPnw3UjeZvpURPr7OsZnWPUKf/tE6XNgOdrdGtxlKB0up3KyHVQjTFzEYUGzV2a7V31umT1tbo1ToEdVnO9GAVYKHY6Wl1UQIOD7TbmFjWTCWfBU3GzGllsussq1l7p4jo8R7+aqXYmRxA1ehSU/u29sFamfBi9bRGKmPy1a3zzK9Werbyg9VAjGOnp7VbNCU85xJ2uWJZC2O+d56aiKRVuA1VaR3rsjDwU+GrgxVHa7m0r9YsqrP5t3UZrCRcs5px6WmtFPj+zlo+ad1u5dXKz1Z5sDqoS2S1tC7eBDQ8sL3XbCWVqlpAyqyqaVWZhwq8jnW3k4joX1YdIpPIQtY0slp0Zdu6goUHdveabWRa871rWcwsrabLUIHXse73CvJU5Gl4AXW04qM1D0u7Nn9b94OVTckMQXGbVoosrNt3Vvyk9XDQiOhfVhsi08i43i0yeB6W9n028PDA4X4+cXYjdwTDnbun1W03nDbWsR6P9mJl/d06gwdwntN6mJdv63GwihtfrPu0sgR+v7r1dPKI6GfrJSX7EJlFxm2LRwaPrh2XrUMLD5zuZ7EmzTnXuOO+tZbW5vvhZLWO9esrrE+HN7YfrPVq7WdrHoJPy86hp/Xrbu3anXuv4PXQexQb5e6Hd9b6SetfNTgewQAAAHjaY2BkYGAA4r2P4xfE89t8ZZBkfgEUYTjwSXM6lJ75P+q/EvML5uUgdRAAAJCLDjsAAAB42mNgZGBgXv5fCUi++B/1P4r5BQNQBAXUAwCc4AbVAHjaY1JgAAPGL0AsxkA2YGxlKGN8yBBBtHpfBmVs4kw6DLo49YgxuGKIfWEwAuu7xMAJppMZ9IHsQKA5gVBxMB9ZL1BPIPMGoJpLDF7MXEB5HYgcUK8rkG0FxBwwtcwvGLiI8Q9QjwpIP+MeMK0C4gPDRBjMBomLMXhA1XmA2MyVDM5g+6Dy0DD0AOkH0nxQt/AA1XFD9XEzUAkA7VdiGJYAAJSGHhUAAHjaHc2xDcJADIXhFwkWYAtEdwUdBUInXY0gKUEKhCg73BDswABUkRANLTPQMUAGoDF/fMUny2c/S+MrJio010tTLRUU7Y7JPnixL7Y2YOdm67Vi5obJ3tgxufL+WgE3/A6YMGphDwxkRm3tiju3dI9uTVrUyevG69brDhMJPwxcSSSMliQndkdrt8FKlZs1U82VAfdu6R68P25lbvV49jrb8w+mNWDqAHjaY2AgCkgzmGOF3khwJQo8BYOMIkBoBYR1jNsZ7zHeY9JlimTKBcNWpk1MN5iVmGOAcCXzbxYpMHTGAley/Ga1Ye1nvcMmxdbOdojtMdtjdg52GfYK9g3s3zm8gLCc4wjHP05TTn/OCiBcThTcPRwhAKphhpIAAHjaY2BkYGB4wWDDwMQAAhCSC8RgDAYxASEGAYp42nWPvU4CQRSFv4UFfwpN1JpMYQEFmwEMMXQsAYIhgJstKF0WAiQTlmyWghfwcSx8CksfxgfwImO00LmZ5Dv3njkzA1zwgsNxVWQf2eGca8s5XO4s57ni3rLLpZw4coETHiwXpf8oTsc9ExXwZNnhhmfLOU55s5znlnfLLiVeLRfkbR+Wi5ScXCfZ7tP1cpWpclxRda2bqp1m63hnomyh+iaZRUYNNrH3q+snZt4bj8Jh22/oVhh2p5NxEGpd87TWP77qwUeHhC17UtYsWZGhKBPLLxV1tFRTqC3zTBwxOwyR8EK6feGEmWgjasBG5t4/Xl+chjk9xowIGYrPpyH5LVEhXaZMZBYIH26tSZL+qr/yqt95n6XVRt8AAHjaY2BmAIP/cxiMGLAAACqDAdEAeNrbzcDAwMbAxMCgrb2XgZlBkUGSQYiBm4EDyGNB4bGi8BgYdBiUgHx+MI8RhceExNsFNJyVgV0bABv8CicAAA==');
  font-style: normal;
  font-weight: normal;
}
@font-face {
  font-family: 'ArticulateItalic Italic043A3885';
  src: url('data:application/font-woff;base64,d09GRgABAAAAABhYABIAAAAAMnwAAAAAAAAAAAAAAAAAAAAAAAAAAAAAAABMVFNIAAABlAAAAC0AAADsyeNHyk9TLzIAAAHEAAAAQgAAAE6FFByMVkRNWAAAAggAAANoAAAF4G9NdtJjbWFwAAAFcAAAAHkAAAFUbLsO2mN2dCAAAAXsAAAAGgAAABoA6wcsZnBnbQAABggAAAD8AAABU8mgsZtnYXNwAAAHBAAAAAwAAAAMAAcAB2dseWYAAAcQAAALcAAAECzaNpkeaGRteAAAEoAAAAI+AAAOyFm5a0JoZWFkAAAUwAAAADEAAAA25KuVUmhoZWEAABT0AAAAHgAAACQHPwLdaG10eAAAFRQAAACgAAAC0lV9BxdrZXJuAAAVtAAAAKYAAAEOB28IyGxvY2EAABZcAAAAZQAAAdJR9E6pbWF4cAAAFsQAAAAcAAAAIAL1AZNuYW1lAAAW4AAAAR0AAAHaNPV+DHBvc3QAABgAAAAAFQAAACD/cgAUcHJlcAAAGBgAAAA9AAAAPUF9WnB42mNgYHjBCAQMqEASwZKUZMCQlITRknClksjaJGEAwYLyMQBWQdoAABDNBLwAAAB42mNgYLzGOIGBlYGB4QwQMjDKwek0JqAgEwMrM1CSk4GlgYGBmQEJFFQWFTM4MigoyDK9+6/H4MG8iOEeAKiTDDcAAHjaHcxTYNANHEbh092ybdu2bdu2bdu2bduY3apVQ02tIdfi73u//7l4Lg+QjGT/RyqSXAwXXOwfyUkuU5DC/pKSlDIVqWRqUss0pLE/pHVMR1qZnnQyA+llRjLYbzKRUWYmk8xCZpmVLPaLbGSV2ckmc5Bd5iSHzEVO+0luxzzkknnJLfORx5LIT15ZgHyyIPllIQrIwhS0HxShkCxKYVmMIrI4Re07JSgmSzqWorgsTQlZhpL2jbKUkuUoLctTRlagrH2lIuVkJcrLylSQVagoq1LJvlCNyrI6VWQNx5pUtc/UopqsTXVZhxqyLjVlPWrZJ+pTWzagjmxIXdmIevaRxtSXTWggm9JQNnNsTiP7QAsay5Y0ka1oKlvTzBJpQ3PZlhayHS1le1rJDrS2BDrSRnairexMO9lFxtOV9rIbHWR3OsoedJI96Wxx9KKL7E1X2Ydusi/d7T396CH701MOoJccSG85SMYymD5yCH3lUPrJYfS3dwxngBzBQDmSQXIUg+VohlgMYxgqxzJMjmO4HM8Ii2YCI+VEx0mMkpMZLacwxqKYylg5jXFyOuPlDCZYJDOZKGcxSc5mspzDFDmXqRbBPKbJ+Y4LmC4XMsPesoiZcjGz5BJmy6XMkcuYa29Yzjy5gvlyJQvkKhZaOKtZJNewWK51XMcSuZ6lFsYGlsmNLJebWCE3s9JC2cIquZXVchtr5HbWyh2ssxB2sl7uYoPczUa5R75mL5vkPjbL/WyRB9gqD7LNXnGI7fIwO+QRdsqj7LKXHGO3PM4eeYK98iT75CkZzGn2yzMckGc5KM9xyF5wnsPyAkfkRY7KSxyTlzluz7nCCXmVk/Iap+R1Ttszbjje5Iy8xVl5m3PyDuctiLtckPe4KO9zST7gsj3lIVfkI67Kx1yTT7guXblhgbg5unNTenBLenLbAvDijvTmrvThnvTlvvTjgfnjz0MZwCMZyGOpq/kRhKt8hpt87vgCdxmMh/nyEk/5Ci/5Gm8Zgo/5EIqvDMNPhuMv3xAg3xJo3kTwVEYSJKMco3lmXsTwXL7jhYwlWL7npYzjlXkSz2uZQIhMJFR+IMw8+Ei4/MQb+Zm38ovjVyLMnW9Eyu9EyR9EyyRizI2fvJO/iJW/eS//ECf/Em+u/CNBGonm+h8wSMrUeNqtzzkKwgAARNEX1E7sBYUcQL2CWrkUVjaWxrjhvuttA57AE8TgFcwMw+8+DAKFbJQVg37GkY6SilBDU0tbV8/A0NjEVGQmNrewtLK2sbWzd3B0cnZxdXP38PQKq2EtrKdp5s3Vl77Tz/9N4iRKot/7HPMFc5pnvQAAAABMAFgAYgH+AAwCugAMAu4ADAAAAAz/LgAMAAB42j2PsU7DMBCG7ToU8gZIFpJPVjpUrtiZMiSRUJbQMPiWFqRWIn0HJAZYPPAsx2a2vBiCi4m63P333+nTf1EI10aRd/5Lyk+M8vcjivebb5ELtd9topDOmHqoSD7xsHBsrIGVcqYhVTRbb9EEE+4PwTTm5flAWZE6L44Bbw2J3g9cHz1Qifosj4h3zMkmTpY4AZlwmgmnRGDADx9duNaQWnX+wdNbpamsUAOYmsbO01hpQOSr5Tkp99fhes58yZmXaxZX/5SeGYzAEOZpsQIaQ9CBP0mOhSjFbPCn040q6ijLLq1KC3oyLFjgHFgxO3dt72tOArj5A07qYm4AAAACAAgAAv//AAN42pVXaYwb5Rn+Do/H49szY4/va3wf42O8nvVe9mavkF2WbLJJlpA4JGwoJAGWhDQUUIsUQVRoEaISNKgtSIUKkFoBqlQaftLQ9F8EpUAUtWqhopUKbQVRK0q8fcd29ij86frYXfv73u/5nuc9EUHv4PP4DXIOUcQid8tqZDBjJIyBEGzI51GzWa4IA6pbhdc7S2NL+PwV+EEIr15YvR+9glZgn61lJIhSTPMoX65Isqam2nff+5C+CsnoIzyEVVhlb7EEYcO1ZcmYFsP5zr+dmP1oTl8ZRwi92LXnbJkIRhzVEaDmF+WKCiafWJFWVhAi6HvwxpE3YV0SeVu2IJb1xTIg9unLm184YUcMdgiikbVj/SmPUW0Mw3OglpLjRhb+UqseTMHk390ZaSbE+5m2yWYXHBFN8gqjQ4EZxZLZKbePrOBXwlsykhbiK2m5FA84IknJW/QWMjbnfottB0BZ/SO8/Rj4I8iMhJYZY8Zg5owcxwCWJlwU05iQjrEyVgX85tvYXUt2Xly5C5+/5Wky3/l5p/Pyy+Tc1WmdgW2rn5E34GZJFGnxAuYNNuylOO7l4oyJhLqXc8LtdJsKluN24hbDRK3WmxhuS+3wkUIGamPwkUciz1cOyjtOzScTzT2qP+9QnhA/Xai0U1OnblSVw8/ePXS0TLZKDm3viZHGYiNoYN7d0XnUyiWv/8Zi67FT86IIeFIAKtb1DEeLxRxlutrpHqHKgvro4ScPw5fgCR+ufoYfgz8F0NhoxQwn6HcHFZJ2KsdTaS0MdI8RTVCxzxKrbVNdNYEXZXc0H3QZj97yQnky7zazN1lNUqoaxB/AyTmE6C/Aoh2JLTPHGTjE2Rlzl1H9+JgsyFim8BCAVJXGlx8knbMHD5KHDz775AG8+BzZffWl7uvc1fNkWOd2H6j0MFjUfdxswEaEjZQzMn1KgVHdmKzFyIn3Tx8+/b5AJHLo6o/IoSXYewT2XoG9Jv1+hDMxhi4SXVpZoDoCfGbk0Mjrdz6KhW/hROcyTuAnO7/CI+ATfuDmr8SMHGgEpVveCho0o3AGIYOPC3OD1EkUA0PkXqQ18z0syTVpx0gTiw5sp6ysyZsF3uzMYYKrwWZddnjDDrmR9zN3cyFiNLF4j4t491Xk4aIvv/2uST4sEtoaSO1IuCozvuTMoHyF8xVk3ucyRdTx+Am5+Jgpkc3YdpWqfKIm17bmBYItDq5W8rj3OyzO1JgegTL46TD5BImogKIt3oYCFGUCXIyT2Qx1E9T11DVidZQQhH1f1SAUu3GpO4bMgoBU6l/g3Va5WYpnxXjR7694+IBoXlbKkR0DW7ZLxLX0TLtJ/Eul0lTRg5vjY6X40aFYVeYFD18eHM3vfrwciSvqLvJJ5xKWo7H6JOhWAu5/A9xHkL9ltyCeoiDPBamJSGuxtCGUPDo6djPJ+FWpICnXqYG5Eakku4IFX2nnaCI5c9uW3FgQP2+xJ5u7SnPbzLY9JoO3tr0xfs9SzWzWOYKzyTeBIwnVdI6cSKZICXIyV2MVaiGZL3MEpNB1kqRu2sLrqtd7SUtSIYpenx6IlURXQDCLsYI3XBWdAdE6Y3EalijHEPcNs8p02VvKpRbr6k1uMtHGldb1kuhSanVvSku43KKzONC4RT0QcRZdmao8NJebO51LJUoVPHkNuxF441AaJVoeEQWMyG6gSA5wMnWRsMGsa9yjML8Bf2wMS6BtTBd7nc1Uj0wQ+IW6Vt0tYIbgtoHpnCX4hvnIdN6R35JbuT8xfftUZWtJwruVodkJu50Rql6rwzQ9bnftNlvuPFU7duNguDYDqo5AOP+ZfI4CwKvLhhwcchDktXJe1kFZusZqF1fP9ViV7UW32q0DXWHf8nkKYV6ynHF8u91u32d/wMwLbrt3S1FM2Mlz5jA/05jrzONX55RxJWL3+lmDzoy0GifXATNuNIqSLXcCBZyowCAtYClwGh2lNlLZIGyPGoVc07bLyRgW9KyokF5a1JP3lyTWQGJXVAmGFBcf5M1NNTwkySGfqTB1YJgvKgWXW1lITO3jrcQ/U5cn63GlGN1ZarRFwu/B9WAl6RFdfKmm+ceukyT5QOcPqQk1xJht3KLkmZ1Xo/5Aba4692AxmqgM7O1VaUQK4K06p7wb+SzIx3OUE1kfRcS02VdFFrjsZx870f9RqdoFTgrWwXaDMZaLuXElyNTbP4SYDeys7dyNjySGOp9h0Z9wpOuZoS2+zipE6sVUao/OahYgZMilbgcitixGqKBQbSjbqzb5XrnRQL4z7WPtyBHPEdw5fqSPeghQW5CrZWI4zFkoy6JeicCCbMFdaECm7+K9v9Taz7QPkI8fwcHOh9jY+RzO33pBv7t+egqsXKty7KYqdwa2wZe90+gUaF9BqZbHi9JmlI5wTmApRos0DTyxfZ42M1XfQNQm1jSV7dHWz390yjbaHufScm44LdKR9gRh0on0UEZiGu2D7JKVhHcr9WlLZrERGUi68ZnMMBSaWl6MFEojQ9bOp3jUGjNFC/mRcc8qwm/np4vJalrJi3J5XWEzCqFAy2FFAQGKqodC4ibcmrw6ZOMmnA68AScpsMxge9RA1Zyur3Gg3eaWnCR6U21uPz7qLvtB4Yzgs+XU9PBE8Cr+tbag5hb6+aTWjZos5BO3DwWdKMigZJBLQiqMGDzr6eR/gma9auC1qnEtTiChXBTiSjA57JGT9nAlER0S0+nlQj5xuHXHvfmsclujunMkhguRetrj98i3VoMDWZ9fTC9Xpu7LJzKn7pg4mVXkUGNR7+L+sap0MQqoqseAA/khX8ctfi5LFSp+dU3rp+sN4CCq9UwDaaZPmg5yZGCszEOu9sgFqZFNJZeL1eANjVwj6WbJaPskYTmWLLmI1B4rTkECbI5MlHlF1QIJNe7Mpu7ZuuvxajDh8kUcnT+RFFeoVR3z2UpkYKrLrNLNRwLK9yoxoE66AXWS5qkZqP1q1B4dNNVT4lemniltMO8MCJbpWiPLB0WzZb9GPNsGB2cLfKUQW1K1/byeaMqt+byzqGr+bVuzfLmmdbyYCcVzrdno7EOFWKJW3dvzO/zTrvZCi6OYN3M2ynez9Ibiu8nNJPx9yOWFccXPDLQPGnUP21eyiTb8M4MxNzwu/Qe/lwLHgh4Mr34BFf4hsJ7XO2afXuEzPJeBNBw0GK91VRvKvBEEM7hFO1nrSiE6FcNatb/dNyhmNX9KSfmTjelYfDrLZ+pScaz7SaIxEQ1NJvBzNlsw7o4GQ8mqrDRTLpNzwWXNpDyxcChZimYaCZfNoUfcCGD7CXkK5pp4SwigGId4hGI8pIsQZfstyLrHy11hekWT9jXp9vVNKF/4qe8WqZGhk0LMbud8fh8bLwVtJqayYj/uOxz9Dn71LXsk5GPrJmaeQnl1RzOiU/N9PPd1+SwgaUL8bcUd6IMg9iXEEo7lIhR0IOYNsZ+81mNChEGrTjcGXxNa3L+wIIV/aWThRm64PUoNTl+Ml7WglLKo7Xx+IacuzspFHOi85whbJVmy+kLSrPqpzsQUBFgKzmf1/hlzLCUU9ft46J71hobeuX25Rj5Yxp3OMv5Bfw89CXsc+gTAQP/voGZqpOsTgN7993brD9I+liGX7xpsy+TScZn89jb8dOdWsHZr9/fT+pTyO0AhgsWN1YKuV4s09KJpVQL/H37gyNJLJ/927GtzZ49jrvOvCxew7Z+vvabbuAT1Pwc23LoNK2Isburs2gD+pA3DTl3rQbvIxzOVuEsWnCbJnBqP7jg0TH5/eH+0EnVSwzxjqLeIv3M7fkq/8V6Ywye70xawhEh/2LoM4zd4wbmbT5yC0VuvlqfxeVLpz+u+ls1gREaGMCzTHcB1OS87+5v0SfzzU4/cvACv7tz+f+/+AI4d6h195cp/ASgk66N42s3WWY6jMBAG4JKwa3PZJmvP/c83h5gCQpoOJqM8jDWlSCTAb/kLXgCAEQB+i0SIA/ys+Pw2DK/X/CLNR4IhAMgmgesdGDAGxMFbZvQKwU9wjLCroXXyX5W2rPixFZczjx9uxdmKg/zFitjPmhS9R8fWsLMi8Hzk2aotK0XCQDRZlbzcSigtVlerJdpb6b11eZbiA9D/q02C17hbp88ANKTJGqPjtWkl6mfNRkDh0OpPBHYXV2twq20Sst7ByBSZg7ds7OVWptRihZ7Wknlv5e++xIZ1Gbc6W/MmsVpZUDiKBOBg4uVWIWtamftZa2Hv0SdWfozbBMEHZdkk9GklYVysebL68iScW6yu1rHK3irvrcu4tdlaN4m0xpVUUDWAhKJebtUDq0g/62kUkHhojbjbKORpjbRs0nsrq5Bq9JbrZPXlSaW0WLGn9XzSvVXfW5c5mmfraZOwNZ44KaUUQeOYvNyapDatqv2sl7N6j1433XdWfczRMlvPm0Re48a+lZlFSPFkXm41HVusmFI/6/WSQPHQioTHVvQJeGlaxRKbISQ8T1bfdkxPLSv2tN6uyXv0+oLxzpoe61GdrddNoqzxLNk4ZwTDS/Zya07nFgvN+lnvN/vYuqxHI6BPwNsmUZ9WzSaL9TpZfdv5H6xfd/Mevb5MffeFd1Z7rEen2XrfJFZrLlqylIKQ8Vq83Frs0mJhzv2sv74yGB1aienYSm792iTGNV5TzVIrQaZb9XJrtWvLSj2tfwBAshmxAAB42mNgZGBgAGJhxZR98fw2XxkkmV8ARRgOfNK4AaVv/g//r8TizLyIgYkBCgBYggzGAAAAeNpjYGRgYF70XwlIvvgf/j+QxZkBKIICGgGPGgYiAAB42mOSYwADxi9ALMZAEWDSYbhKjDpGsf8nGH0ZlIH2KTFQCIDungy2+9L/h1jddInBC2Ingxpj6/8nMHHmDQxaePwRgyE2myGLgN+lmJKBftrDoA+k9YF8fcZWBhsgWxwsLsagCVUHZjNXMiiDxMFqk/9/ANFA9cpAN/6B6rMH+s2V2ZHBlfHL/2tAfIuBSgBofxTQHc0gzDDsAAByMCbLeNodz7ENwkAMBdCfgoYd0PWUqWmvcYkQkaiAQO50O0TMwA5UGSAdEm0qBmAAOlYwP/+KJ8uWv3zA/KolKqzxwgIb1Ig+UvMHTf6lWRbZ+x0RK04jgqx9oltuRezkXh78Q4+qW3mRncyyUGPajQY5p5nSTDmmHFOO4aTp2Qfa+ZMmf6NB4z+0uqrVVYn1SAPNrCcaaFG/qN/znoleudvzX8MfcWJi+gAAeNpjYCASyGCB+gwuDBEE4QIgPIqAjLxAqMjoBYbFKHAiHK5HhUySTLlMq5k5mSOYp7EwsTiyxAJhA8sUls+shqzNrPfY9Nni2NawfWQ3ZPdmL2Gfxn6EKHiD/TuH2HCDAEpOQf8AAAB42mNgZGBgeMFgx8DEAAIQkgvEYAwGMQEhOAGMeNp1kMtqwkAUhr94K5VS6OUBBulCF8qoxUV2UVQCYiTNwm1MRQPBSIgLX6EP06VP0Qfow3TRYzNQF+0chvn+c/45cwFueceiGC2ZBVvUeTBcosaz4TL32IYr3MmOgqtcMTNck/yLOK3KtSifV8MWj7wZLnHDh+EyT3wartDgZLgqd/syXKNh1Ufp/pjFm22umlFL9bQeKCfL4+iQhPlaTZN0FSbK3UWdi6ybh0kcTbx5MHOGfW0HwXi58PxA625Ha/3rbBdORqTsOZIRs2FLjqJJJC9V9NASAyFH6rk4Ig4khMJryU6FU1aiE1EuO6l3/vG6sp595/wEjzmB/KDDkL6cYYsKGLNkITVf+HxyV7rpn/irZ/uy5zdEIEpzAAAAeNpjYGZg+P8FiKsZRBiwAABatgOFAAAAuwAAAAMAAgAAKyu9AAIALgAkABoAEAAIK70AAAA8AC8AIQAUAAgrvQABADQAKAAdABIACCu6AAMABQAHKwAAAA==');
  font-style: normal;
  font-weight: normal;
}
@font-face {
  font-family: 'Arial Charset1_ 6aHqzTZD482CE08';
  src: url('data:application/font-woff;base64,d09GRgABAAAAADKUABQAAAACcsAAAAAAAAAAAAAAAAAAAAAAAAAAAAAAAABKU1RGAAABvAAAAB4AAAAebSppBkxUU0gAAAHcAAAAQAAAEZt+DhLCT1MvMgAAAhwAAABgAAAAYBRLfapQQ0xUAAACfAAAADQAAAA2/Xs+Q1ZETVgAAAKwAAAD4wAAEZRQkmr1Y21hcAAABpQAAAAnAAAALACSIFVjdnQgAAAGvAAABTAAAAZurb/fjmZwZ20AAAvsAAAGiAAAC7A4pRYrZ2FzcAAAEnQAAAAQAAAAEAAZACFnbHlmAAAShAAABxkAAAnes2IOpGhkbXgAABmgAAADnQABpqjq+6rtaGVhZAAAHUAAAAA2AAAANutLVsxoaGVhAAAdeAAAACEAAAAkEjMNNGhtdHgAAB2cAAAAcQAALAQ7bAHQbG9jYQAAHhAAAABIAAAjMOo37ENtYXhwAAAeWAAAACAAAAAgF0cMj21ldGEAAB54AAAAQwAAAGADoAVhbmFtZQAAHrwAAAwKAAAuRsA+ZJ9wb3N0AAAqyAAAABMAAAAg/yoAlnByZXAAACrcAAAHtQAADC+hsujqAAEAAAABYXJhYgAMAAYAAAAAAAUC8AMbBGcEaARpAAB42u3QMQoAIAxD0WTR2TN4Rs/idZ2Fglpw+29rSTtEarPaUtG1Ea/7Nj38S18ACf4SxalL0yYAAAAARBYLKwFhAAMDiAGQAAUACAWaBTMAAAEbBZoFMwAAA9EAZgISCAUCCwYEAgICAgIE4AAu/8AAeFsAAAAJAAAAAFRNQyAAQAAiICIF0/5RATMHPgGyQAAB////AAAEJgW7AAAAIAAVeNpjYGRg8GXar8RkyaLGwOBwi3UXkK/gWJSZmKMAA/+BgMH+/z/HIJ8gAwOgKgYAW+kO73ja7dZVbBZWAIbht2tICkWGDR86YDBsuOvQYcOGDh023H3Y0OE6dNhw9yEdXsHaUqP6/0VKi7uefTsXC0vTpLtYFpL/XDz5cs79mwO44+7210nh7u72kZsbWVMkeHrxwsPggYd5R0pSmrekIpX0xFOmJrVMQxqZ1pqOtPJj0sn08g0ZSC8zkkFmIqPMLF/zCZlkFjLLrPIV2ciinZ1s2jnILnNac5FDfkpO85Lc1jzkknnJLfORR+aXLyhAXvkZ+WRB+ZxC5JeFKSA/p6AsYi1KIfOMLygsi1mLU0SWoKgsSTFZSj7lS4rL0pSQZShpnlDWWo5SsjylZQXKmMdUtFairKxsrUI5WZXyshoVZHUqmkfUoJKsSWVZiyqytnxIHarKr6gm61LdPKAeNWR9asoG1JINrY2oLb+mjmxMXXOfJtam1JPNqC+b08Dc4xtrCxrKljQyd2lFY9na2oYm8luamgTa0ky2k3dpT3PtDrSQHWkpO1m/o5WJpzOtZRfayK7yDt1oK7vTTvagvfyeDiaOntZedJS96WRu04fO2n2tP9BF9qOr7vvTTQ6wDqS7ucUgesjB9JRDrEPpZW4yjN5yOH3kCHmDkfSVo+gnR9NfjrGOZYAcx0A5nkEmlgnWHxkiJzJUTmKYcTKZ4XKKdSojjIOfGCmnMUpOZ7ScwRgTw0zGylmM081sGcPPjJdzmCDnMlHOk9HMZ5JcwGS5kCkmikXWxUyVS5gmlzJdr8tkFMuZIX9hpolkBbPkSmbLVdbVzJFrmCvXMk/+KiNYx3y5ngVyAwvlRhaZcDax2FznN5bIzSyVW6xbWSa3sVxuZ4XcYd3JSrmLVXI3q+UeGcZe1sh9rJX7WWdCOcB6E8JB6yE2yMNslEfYJI9af2ezPMYWE8xxtsoT1pNsk15sl3+wQ55ipzzNLhPEGXbLs+wx1zhnPc9eeYF9JhBv9ksfDkhfDko/DsmLHJaXOCIvW69wVF7lmPTnuAkgQPoTyAl5jZMyCC9zlWBrCKdkKKdlGGfkdWs4Z2UE52Qk580VoqzReJvLxOAjHfhKpzUWP3mDi/Iml+QtrphL3LbGcVXewd9cJJ4AmWC9S6C8R5Dx4z7B8oH1ISHyEaHyMWHyifUp4caXZ0TI50TKF9KHl0TJV0TL18TIN9a3OI0374iVhhvS1fT/vukPP/Cmxye76XFJND0uUdNvJ9H0W4mafjMZTY/9u+mD/9F0ZxJNd9qmOxM13WGb7niv6Q7bdIdtuuO9psckanq0bXq0bXr0B9j00P+p6YGuprua7vqnu5qezKbHupruavq/avqFD7/pfwIYclfTAHjaY2BgYGRgBmIGBh4GFgYFIM0ChEC+gtL//xDyQSpYngEASnoGBQB42lVUeVDWVRQ99773fh8h0ky5AFkKKpOQmThmjg5uqS2ACy5kIlkygKaIyqiJKOKeK6MkuGUuoCaa80FIWu7ZKEtqbhW4ZKiTQs2kufB7Xa0/6jvz5s33fu/dd+955x5ThkBThiBTgEAdigDA1sq48Xh2U+wN+Rb4eOZbAEr/HUAhdlEKduEbHKZ6ObUb++DFCTTH61iHDKzCAjgYISuLMFhgZH0VBVovOmATlIxy2TscmShDMwqwNzEL89QZOTUPjRGCXhiIVCylKJuOkajR2eiCKEzARJpt4+wym2O3YCv2qRO2AY0QhA8E5faOuWB/Qns5sRp5qKGcp4rRU26ZLTvXYxLyVbwmm2QfSAbBmCo5aESjnA5yuERPRC0FUIbqI1E22z32qOxqgXgkIx9l1Jn6c7AZaaNtOZrJHdMkah72okRQigO4RH6m3m6x9QjES3hT6vGigg4qtyHL7SGMGWGpHbrKl1R8jW9RRa3pEKcaPxNhepqP7Fk0QUcMlWwL5OSvdI8zBbPUcd3P9oa/8LLyMds4hisURB1oAA3jdpzKG9Qk+MiNHQVjkCJ8r5Ho1RROJezHlWqz3qkfOs+7l62/vEgo1mI9DlFjqbQVTaY5dI6ucR9O4LV8Va3S2/Vpz2ipehTGYyl24h49Q6/RIHqXkimDFtBKyqNyqqIb3IuH8DiuU8kqTR3QvQWxerLONvPNx84NN8496n7v3rMRdj4GiR6yJPvV2CCV7UMlLgpqcJUMNSJ/QSsKpqE0Q5BJS+kzKqTt5JVbqugq3aQ/6E96yBA4/BwHc4igNU/iqbyK13GloIp/4/uquQpR4aqz6q7eUamS1QK1QlCsruggXamt8Bxhcs1GU2h2msOm3vHzzPGBz6lHmxvCGqpduAvdXHev67VX0FTeMEhYaInukv1owVh571xR3G6cIT/hLojCKJKihJkEGktpNE2YnEv5tPVJ7kW0X1g6T3WSc2Nu8STnl7kz9+YBglGcyGm8gnPYy+f4gfKoRupp1VSFqf4qXiWqKWq6ylV71Cn1s7qq7qpHAqt9dUsdokN1uO6vE3S63qBrda0ZaU6a646vM96Z75Q6v3te9UR6BnoGeeI9yz0lnrM+74k6j6AYX+I/P7qsslRfVYxl3EkHcgVXiJ4TMEZFsyiVC2khzyQvtzHTnG7cjWJQr0OF6+O8ke9yNxVNb1MsxnLHf6I5TfQOmbrrI7it90ttFRJ5muNHmVzn+GEvgbvKncfUKzpcncQlVUMevQk/al9qTre5QA0UFRzQkSYOwWodilQazUQx9wV8H/osER3H0A7xhSEUQX8pC8UxoqIu6hqyMY4v4Lb08UJ8QmN0EpahE2WgFtukK9qZCU6Y05S+4xS9mJ8lL1hvl+q6UhtSpgnmUrzKd+r4ItJRqX1RrT6X7Cu5SEXrejOYkqUDZmI+0mwWpps4fZqSoGgY2urL4m4ZKkIHyzxLXGWkeFqJdHeZ+EAvFS0rAaKcKNHFUHGIfMEa8QktCkqRHh8uLlYBrzOES5Fk/ElcB9An3cEYYbchzyZhgs1Be/GDBTZDIhbiOpajkOa5MzARL0jnVFOU6ceVpp9tz4v5Isdy7v/fV9huSwG4JSiSP5HmKyzW5xGLHnaJ/UHU/aI4bB7ex1v4Raq8Ize8oQ6ikxvDX9h+aqLUW4NBtsC2JF8k2w8xAPux1WMw2hMub7yHTku9M5DIg+0UleimCA/LhYWewla6+M8inaaz9X0skZ7PFb/5VPpmh3SO9P7fxJvFSXjajVbNcxNHFu8eC1sIAwICBo+z6dmOtAkjhewHiyOzZmJpBEaVxB8ymTFQmZEsx7D5cLJbqWX3ogsVqiFVOeaYP6HH5CBzonLf/2EPe0yqcsnZ+b0eSZZSm61I8/E+fq/f69evX493++Hf//bpJ7sff/ThB3+9f2/n/e1O627w7q2N5jtvv+ldW/zL1YXKG/NXLv/pj3/4/euXXiuX3IuvvvK7YuFl+VtHvPSbF+fs2QvnZ86dfeHM6VP5kyeOTx/LHc1OTR7JTFiclXxZj4QuRjpTlDdulImXMQTxiCDSAqL6OEaLyMDEONIDcvtnSC9FekMkz4ur7Gq5JHwp9L9rUvT45moA+ouaDIX+3tBvGfpLQx8H7TgwEP75nZrQPBK+rn+2o/yohuGSY7mqrHZy5RJLcsdAHgOlZ+RuwmcWuSGsGb+SWCx7HEHpWVnz9QVZowj0RMGPt/TKauDXbMcJyyXNq23Z0kwu6ZOugbCqcaMnq3rKuBH3aDbssUhKz9WTXp61Ind6S27FdwI9EYfk45QLvzU988//nj9kMfjpavD5qNaeUP75e4JYpT4X+uvVYFTr0DMMMQZsrUI9UnW4foIkNtYFvFkPw0Dzh3ApaCY0q3R+HemTJLov9FG5JHfU/QhLM6s0W3vg7M3OevsH/2GzvlDNQDr6mi3DuDaXvMDU2oOnFzxxYVxTLiX5U2likxMn+8T08VGiM9QZysCJaqwNM8spIrmMgtCiLRBJIDGneXp05plqzwOGX8hhpbewIvf00Wqk8hWSk70+UshLoX5kqAD5/XfjkrgvmSzkf2REUp0MSw36Aa1dV1+8SCUyVcWaIsZFw18ulz7rWVLu5gVeSB9bQW7jsHIJ6XccWuDHPY+1wOjuapDygrXsPeZdckNtRaR5PtCc3SBNd6AZmkcSlfwN44yxszpbHF4n8+fO+DsVzc/9H3Un1TfWZWN1MxC+ivq5bTTHuFQ/P9T1KX2mGkzYVp+y7AmjRVHeGYKJCaZ1poBr0hT1Vm8qi6o0Ei7qOh/dSJ9hznF+pVHv4AeyMq9Ds36YuuKO8wtj/Fh402oCAWeKVqO5qVRuTIdSSx0u91+oeNYMHFHVbAM7s4Crd/B8nu7Q1h5SViUA6i8V9dkxoN2nQ/yoOsulOhqdUnUp6ipSce+g25IiL9W+9a31rdr1o0Hh9A6ePbZ1/UmIXO3wSrkkSaPUVsImCnDj2Qk3xJXq41C/44ZSt1zpyKCDuSQVNu00oyooiy0lkj9aTTz+aH0z2M8zJh41gz2LW9VoKUxehi7YF4x5RmqRlITECGJYgyM1e1bW4O19j7Gu0WaMwPDtHmdGlh3IOGv3rFSWTx0VjSOPWdBkUo03QGcgy6aybop+pY/OQpMnzTOGE4cZZfpLwDQDL3fFq3gL3qJ1zUJGSLQHyTNgFzh7usivcTvBmGtG3OPdZMGz981Ia31kF0iSdYcyRE6wkYHgL534xuEMNjaDp4sM45snEEv0o06LIEb3kGlMVOfvusG0pRrrqEBS5ubt3IhakKHmUr8n/+HQ7PQt+cCBUGqBbg1Qwq7PhUoJ/CWy0r4VpE9S8dIcRgp1tzXA2nOoiUN2Gqamrp7OUQ8ZevvXwNun8EaEGrjT7f/pDdFrfpue5jLhJ39mMvWPUzp1qu6oTdSjo18kx/04wJ6YC80IiOQrEwk3h1Mb3wTbtJcENTm0SXkzsd52zZubt7op/S0g6MahexmL5YitkFCSNg0V/i+C+AiIDhIzuMovDDje59Ltq/T74+zOkK3TjW+Uwmtpm8BczJZ19H1bfxC6Q0hMc1bY2xXa4BVjfJ3uCMfOdd1txwgR581yW0JwEwIRtNIM0kGt6MupHcOMstz3pD9yx4ZET+BoURiIpqO7KyIKRYQewleRbFvoI3iLbXw+yZj6xko6nxU0f7xitQ5bRstm6yn0s+24I6m5aqr3NPsUYwbRsfVAM1spiRpCiIU6wBi+qCeLy/TCtevKuENfdtv0YddJPzkQrskOjWb70gkBsQoml0gcNlqLHm1F3413IxeZOKVOK/GGwoa/i16VKbZvRehrIi/qwix1bINDEpaJCzFQCjxaICDszVXUH7rJ3anCocRcH7spOGtGNR8RemUAmTIXiE9cbc3MQ0mT52ub5lzAQlHyjhSWkV4PVWWTNXZRs39spPbLZGoPFiw1gyQcHACo96TAH62MdsI7+nRj7baNxJZ/AuhmUM4AAQADAAgACgARAAX//wAPeNqNVmtsFNcVPvfO68577nptr72Od21jl3SCvfbuGjas2AESJ8gi4REvGLrUVZsGV0SKUaCR2gqkiliq+oOqAYEiNUqrCv+IWhs7sDGN6kpW1DbQWirJj0pp+GH3ociAkEUtv6b33sU1f6pmRnvmu3PPmXveZwEjAFDYDRJosGsCo1lVK+PLQRUo8qwEhibPIqgjqjKLpd/gTtDRZdQOMd97mF/Nv+At5Peu5qHAsLfCSGeqiTbRVkYQyLCSlKZWAgWWISlPAWA4Jo3j7yqT7DgTfjp6zj/8AUC4ON7cmlHK4WLQ3PZkxlQNTQEZgaKo5l2dEEnCoJG84epndayXw6mg2nYz+t+QJOcxCmyaQXXW0JWYz5TxuTbeql/KC6U8dq/mGUE0ksvxX2cK+X48sJCsGaComDClIFYoeNO1uVRnf5WUTVdLaUHPd93a8lnnrZQ0jmrv31/7V4UCILgEoLrMCk/ax20YJ1817TIKJoqYgQ9QAMUxjHe/xIwj4cPAtCzcRxyb4j5cDu9OcMCsvRts5siK8G3FtSQdECa66QDRsWGqnof7TM+2GS2HS9c4l+lBOfz7BN9hYHHCdQVYmeBc0OH7/i1BoFCYmvJmZqZopDbn+8JmH+JjKlcqSGhJ01T7VEElQWVBFUFJOXwQtHCELcGhWhbDDqe6xakhqMY1sG0hsBgkOGpTkJU0IhlXEMWSADkmEIKwwQ3nXxNAfOQGLkIEPFwMbBAHgTgI1j8LiNuy0LHAVC/kC/l8xZhSxRpxgaDx4Axgl0RxnMinrTet3zNXWnusPa70pNxqP+Uclo7Kp+03nGGbmFghObvbeRH3Ss9oAdlr73KMS/iydFG7SEakK5oawa7jpBQcVRRMLNtOKYRBYh1wD6AAYUyIbpimbTuOx+M0EDkbwZFJPAI26ryqJEkZdb5v6QbjEQlhMF8xEOhFIxlYZ0xkTjKzHWQyXlxmDxfBTiN8yMrB5HnDquEhWGCh4HoRku5rHvLKuHg9qQwoZxVJKeORcbq9P+bXeQulhVI+tur7eW++vs6bZ6v6x5azJZ7VeVEB63e9Nz8/rLT7wz+YHm6P8UdnCnpHzYO9o437jxz+EKxwmWXsp4DDT7dt29aPekcttrd5/5FRvHs02HeEJbQdLo45Bt/c/TWxvH2tKec81ZSzywxuzTldWwV8fwt7uyVXiVP/yaESDJVQqb8feLxskwBRHGIR7CLMFE2Lu8AKMM0aR01t91bURFsoakH0EtqEjqZq6rLo60i5sVb89dphZXL5wU+e3/e2tLLUI3+8nJXvLCdZGfeE/5Q+Z1VJ4Qlcxesy+L6BZbvVztjP2Eo2mm04hF8yDkQPNryCv6W8rH8zOtAwlbitfFL1Wd1c1Vz0Xu0XdXNP3EmEiZpEwq/P1+Tre+tfS5xPaO14k91e8zTO2r34WbsnuqfhkFG0X7Hn1H/ULKEFx0PVkmN6LsQbTI2CUd0gmTEW1kWwWV7wsMYYFmGdKMbSCG6EDyoRnyhCK3V3eo+xuuFChVXgR3zBpqLb6nkzFHk0oAP0LJUTgWnivkTAa59GeE+g5XAhoLwpUNVxGI2JPV7PJi8w6nieyteVCqTrlUZvrGt3rUhfjxC70sxYY7IqwBHZfK0Y2aR5j95pnuAKthd/q/1Z+1wLNTmhFbQXNUlr5HppMd6wtEaugSbKW7P4WVq96B11jZl9lYYtrtKQ7++dZ2DV37hKQyyX2ZO18/wsbwLzrA2wH+WNnGVuCfGsio9J1WWpIzBOSCZyHDDMOFtOnDA1VzR2v5CO5Ao+S62mrNrS3NaWzUS60101tTRNUbQm3dWdzbS1NKvStpenz3xy6ju3fzhwsWN8NfneqdO/HPneG++++bMfL//iHST9aP9O7Cz14MjNP/7uo7/enOZz4BwbaR/JO4AiTeTb9o4q5MmoRc7Iu+WD8rfl12VVp0Qnul1FdRskgswGVUMqGPrm8wSR5mQVqsLN1HnULui67+m672krAj7yvHR35j47EpIwA3fYaOXBWx8EAeXhBpm7HFTufjEVeLSB50SN6/63vRLRW1+IPDfNR/iGr/089/2sV1o4OcvmR2GesoGZy4nBCd4fhh3RLUonUSl+HQyk6pJqlqXuqydUjbnZ7+p6VL7p6m7m3lqN+1RTq+m5n+8YLBw9tmPXru3Hoo1y27tDzz995SvPFQZOrt7mPnwVzeDj0scszVOV/wMSOhg4unozCSlW1KesQ1e4oqV56JjvTMWvSoEOsY76W3xYZ3ggq6M8rK9eOD544cLg8Qv4T4NvvTXIMKBwErWiEfQX9s8m9iFgfI8N2C9YyO6PKajDY1ayD6KmbBMaWYugu6j1V1CRUeL/X0aJL72jfGNDBsH/kpnbOAfWJlHPhgz5EjIE/j1JHpPxvoSMB/cmPSHzH2YRZR0AAAB42u3dzU5bRxgGYMcGg7ENNgTi8BcDBSluQxBVaUTVCiXKJizJkiXLLHMNuYSsus415BJyWdUsjzSVzpeOplk8z25GHHT0ntV5dTxfp9OZdTrTv4c7q51ep7PUaW01v91vrAL/77uvgO/Qbf+nK9Iq5tFwRwgAAAB5o9kg2M0M2rzH6mb4QQW6mVVplYt9NBMCAABA3nh3LdUiy+2vGOa3/2s3s+xZUEOv/Z/qZsrpjneFAAAAkLdxOCzTzTTfY+NNi26GKgLdzJq0iuluHAoBAAAgbzIfpW6m3/6KcX67+VOneNPS9yyoQTfzv+hO5kIAAADImx6PU5FSupuJNy26GaoI/NxuKK1iutNjIQAAAORtna2nbiYwkWajzXtsvGkxE4cqAt3MSFrFdLfOhAAAAJC3vZikIiXQjEzz281uJt606GaoItDNjKVVTG97IQQAAIC82cVmqkUG7a/Yym+vN1bxCTdm4lBF4CikDWkV05tdCAEAACBv7+pxqkUCp54+afMeOwjfyMCzoIbAz+2m0iqmt3clBAAAgLyD650y3cyksYpPuDEThyoC3cyWtIpZOrgWAgAAQN78ZpY+WQlMpNnLbze/MYhPuDEThyoCBxs9llYxS/MbIQAAAOQdvX6aupnARJp/6WY2G6t402ImDlUEupltaRWzdPRaCAAAAHmn7/bTz4kCE2metXmPjTctZuJQReDQ6Zm0ilk+fScEAACAvMX7eSpSAhNpTvLbzWNo1sM3YiYOVQQOnd6TVjHLi/dCAAAAyDu/P0mfrEzaX3Ga395trOJNy8SzoIbAodMH0iqmf34vBAAAgLzLh7P0kctm+yue57f3G6v49OFNz4IaAt3MXFrF9C8fhAAAAJB39eF5+sglMC34RX77sLGKNy3mFVNF4JjqY2kVs3L1QQgAAAB51x9/ST8nCkykeZnfnjdW8abFvGKqCBxTfSqtYlauPwoBAAAg782ny1SkBCbS/N7mPXYnfCNPPAtqCBxT/bO0ill980kIAAAAebefX6WPZgITaf7Mby8aq6fhG9n1LKghcOj0hbSKGdx+FgIAAEDe3Ze/0icrgYk0b/Pb543VfvhGzMShisAx1b9Jq5i1uy9CAAAAyLv/+jZ9snLU/orb/PavjdWz8I3MPQtqCByF9Ie0ihndfxUCAABA3sO32/SRy0/tr7jLb79qrI7CN3LiWVBD4NjrG2kVM374JgQAAIC8fwAzeShcAAAAAAEAAAAHAAAMenT1Xw889QgbCAAAAAAAouMnKgAAAADWhOTs+q/9ZxAACFEAAAAJAAEAAAAAAAB42mNgZGBgt/vnx+AswPBr/a8qAQYGoAgyYMkGAIBfBYMAAAB42u3UsQnCUBQF0JuPBsv0TuICjuEGVs7gDhkhZITsYO04URtrCQT9cg688l1udds0eSmHvJV7TqlEO6ZfK3tzyXHJXxlzzR8ot5wDAMBPaYZ5qqXrdl9PV4Cvbnvmafe8LnYTAAAAAACAzz0AzZEPawAAAHja7cKxDUBQFADAF95MWstozWEGhcIc5jCHFX6nk1B8EbncRUR3mmtohifa5Vr2LxgBfmOqYoUP2nLPAwAAAAAAAO4p1cG8hAABAAARlwAeAAIAAAAAAAIAEABAAIYAAAUXDC8AAAAAeNpjYGBgZIAADSBmSsnJS4eyxYohbDsgVnIsys3TUXCuLMrRUXAvSs3WUfBJLMlzLEpM0lHAlPNITSqCqAAAJmEV+gB42u1azY/bxhWf/bDXSb2G0dhF2jrpoCji3ZrZXScHJ2u0AC1xLSVaSaC03uylASWOVrS5JEFSFraH/gE59dBT2kuOAXpojy3QFuifkNx6y629Bz310N97M6So/UJqIG0DbBSRb2bevI/f+xiRayHE9uKfhRBL+IrF79GV6QXxMo+IXhQ3Fn9j6CVRX/yFoZcrPFfEq4t/NfRV8P/N0CvCL3muia3Ffxr6JfHRlauGXr2xfOWX0Mj/Lay+8itDL4grtz4x9KJYufWFoZfED299ZujlCs8Vcf3Wl4a+KlZuC0OviPslzzXx6iu/NvRLwrm9YujVlcXbLUheWF6Crut32kxfAX3zzs+YvsrzEdMrPP9zpq8x/RHTL8HQ1xf/bmiNoaY1hprWGGp6ucKjMdS0xlDTK2Jw52NDaww1rTHU9OqNW3f+xfTLFfu/Rbbdu8n09cr8DaLvSaZvkm33tph+BfS37/2U6VsV/tvso6a/U5n/Lu/tMv191qVlvlbh+UGF/hHzazx/zHTI9JtMM57XKvZfq+i6Xpm/XvjyqZDiLbEl7osHoPpiLBTuuyIWEb65OBYJz9QwSkHT1cN8wBwbWLFFiI8ULuYOsT8XGY8U7grcz3H1mXMVnwZGA8wqMcVMh6VH0FvoaUH6MWRPIEdCbgyZgRiCHoJOsJaWemRp/ZZ4G9Qb5eiBsNgGDxIS8Ero9aCHZAzFM8P7HkZjzNLqBDZmpU+EQ8B+hOfaM2IspHiE8QArNOsxEvM+ajmx8VSylglWh+wvjUaQPcXelGcm4PIZOYn5Ih5N2EToBLwvYmwf8n7FHEocQSch7fNVGosKXsnzGWYIv6SM4MwPWs9hRYCdGVCwmVN7VHjhsU2UAT5rJJufsXejF8qek5zbc1ophw6BR8h6pFgDf8AexCVu6+IJY5WV/jyAXMqBmaRdWPbfzfOX+XuZ69+UXD+dB7Mo1TkTpuCNgAfFcYRPYHx6k7GPYU/AGtq8MsYMoZlxbLqcSSmvBFxDPVxnvhNm98W74h1E9HSGk98T2JKwl9rfEdubc/wOGGPJ1XjMmGoM8jKuBTfNxZxdhD7ZpNg+n/kSE3+L6zxiPQlbrfcOjRRlxh7LTtiDI3DlvEa7BmxHEc+TscnNDp0p6amZUemDVY5nuXEanYTHPvYMMbZMnlA9ar1WqeekBzpiU8ZpyJVzFmZT42nANRVy9RSVfhJ72hMytQb+9blcPVu6tuFFsa1WQpGfKed+kW9F7p/lQaH9tF0PKzlAnmhfctZX9MaUq+eY8ycGShF3DO9cT3XueXNZpSs/NlftlaapByWmE5G1z8uK03KIk/rdRTmqu3ZkIjOTXlRIYFBOuTcGXMO5iS39VilOiRFXc8heFijPZ7XFkfGY9k0enO5oJythjTs7+bktNvFR3JFJxzPuW4qj6mGOEDoER7G2aWR+eKJLrpvqnXWLrESssOY/OYe+Yt+Xd07IaBUy5GtlNj/FnI5TkTWKz8zQnBez7L7oLCuy8vzzjCLXLSsnq/wy0PHWWaCMrkPO5cjE3WKfU3PO6N5DncFj/HWcizzWeZWYDq410Dmgz5WozBSvcp6f7GdfQyxKhDz2PTZnTtE/fJ6ZABtdI97c6UgVrXNmrbDx/NjyOTZ3oiPa6xWMfD5lwrk+c9rHC+Rx9w14X8F9dnezTnS3AvuTuwk13U+rfhd2pXO/7LQPs5OoiKHF/T5mLaNyrCoZQn1LRyiDtNkJq60esC3KnFSTMpbVXqJjuGkinnGVhKUNRV3P59JXR7V6wmsvqyfNfE7PkJgyjkcvGMfiNKBfg5FBRlUs8PlKOme4PAXHsHJ25Bf0Y935ffagOPG257q4B4kxd5yzf1/r33/FKTPDZ1yeE2f1lPldGfcKHauB8fvsM9c7J6Jp6X3GWRqxdF1F+uStnugvmgHF+dYQDq92xA5G+zgtXZ5pYo5+t7pYeYJRHbN1zNwFR8+s3+VI7fM51ADfHp9xWoaLaxvjA+5xO3wOt3n0PvjbkEV7HfEB63AgrcecLsvexWwLd8fw0Y4aZvYwJvoxd0Gtr41d+mmhac5EbWkf87L0cN6qJmssLNvFyIX8hlm1IbvJ8sh+0r/DdLu0c8dYajNGJJlk1mBRi0c0u4d7F3w91m+zz9raNvuwg3Xti8MWkOYN46vmI3yemBWKEdnXwmfmlc0YNNiaGX413LuwnOQ/xmqfT4gOdtbZ0x6j5xjMyNsWj2Ze6UjV2BtC1eKnIBuUzfbOdHWMLW5F2jx2+7w+49L+2eZaY+Q6PNLRqPGoz7GiVcvE0mU/Tmrd50x0mMtmj3tlhuxw9mrri+zUOjoVS7Q+im3VliKr5QU1oqUU63sm0qdxIdRtxoTs6pWaz5O88al8a+v+A9kfK7kbR3F+nChZi9MkTr08iKMNaYehdIPDcZ5JV2Uqfa78Dbm62lCDVE1lJ1FRn/a0vON4ksswPgyGchgnxyntkSR+6235Bt0eWNL1wmQsG140jIfPMPtePI5kY+JnpKk/DjIZVuWM4lQ+CgZhMPRCaTSCJ4ZSmcWTdKhwG+VTL1VyEvkqlTn50ezLVjBUUaYeykwpqY4GyveVL0M9K32VDdMgIQdZh69yLwizDTsNoAgaPJmnnq+OvPSZjEfno1NMbuudrjqchF4q13aDYRqTaetPVJqRmgcbW1vMtNsvJTFw9dSbBtGh7IxGsE6+Kd14EESyHQzHcehllux6eRoMA0/2PPYxk/fffeetUoPMJkkSBvBuFEf5hjyIJ/LIO5YT+JkTojQt81gOU+XlypJ+kCVA2ZJe5MskDbA6BIvC3ctkotKjIM8hbnDMaBaY5VgA9GlBjEiDRXfGvDQnSWN/MswtSbmCvRbtKRTAsekYnlUsm0JpEA3DiU+JVVgfR+GxXAvWdewq7JBwkbU61IRnqjLCjcI0U0DbS1kPGYG1AFpydUQxTQNo9eNpFMaeP4+ep6FCisGdGKpwneQJUtVX5CbxjFWYzCOK8omODTsFBAKBzzgYBLB5Y3WVEmsUh2HMKWCgtuTAy2BrHJXpXARhbZznyfbmpoo2psGzIFF+4G3E6eEmjTbB+aFJ/HWEl9MiI8NIzNmVelaFfWY4WsTxOcH8NIZPBI16rkJUH8M9X8sE5Vw1r652KTgZZz/8BgQKuw5TD8j4lhylqExkz3DspYfwmTAGVogotst4gIqMCBSPu0mRZ1/dCzLIy7IYlUP54cfDyREi4umiD0Igs0YS57yVPdNOPl9ni3xF/UDH4Uw+OQ3yMU1X0s0y6UbWF8thgDzVuklWqhsqNHARkYeWPIr9YER3xYAkEziUjblgIXowoeLNaNJkCTzchOOZQoeGBIq1QelMU3XBQ6UuGoM0GzEdx0cX+EhlMEkjGKNYgB+j7bItT9UwLxJslsdIfj/gwtvWKe4N4ueqciqg/1HJsD1UZMksU8xSNvbg1UDNVa5XcTQl9VmOZKLGi+LVhX4RAFRvDUf2Ojv9fdt1ZLMnu27nSbPu1OVdu4fxXUvuN/uNzl5fgsO12/0D2dmRdvtAvt9s1y3pfNB1nV5PdlzZ3O22mg7mmu1aa6/ebD+Wj7Cv3cHh00QlQmi/I0mhEdV0eiRs13FrDQztR81Ws39gyZ1mv00ydyDUll3b7Tdrey3bld09t9vpOVBfh9h2s73jQouz67T7G9CKOek8wUD2GnarxarsPVjvsn21TvfAbT5u9GWj06o7mHzkwDL7UcvRquBUrWU3dy1Zt3ftxw7v6kCKy2zGuv2Gw1PQZ+P/Wr/ZaZMbtU6772JowUu3X27db/YcS9pus0eA7LgdiCc4saPDQrCv7WgpBLWciwhYaLzXc2a21B27BVk92lxl3sDvmpifkeh5JeJnkYE4XljFE8dTjP/BT0vFes883/j8TOIvfbz0+6U/Lf0F3z8s/XHpt3N/Cfq6/vp0+a798l375bv2//27dv330sv37d/M9+06epfv3C/fuV++c798536ym1++d59/716gc/nu/fLd++W79/+zd++VJ1iPz4hi/AU/0aq5J1w19wzLT7HLry/fX35/+fHyT3B9F9weOh/9Ttf9arzwu4VPlgT3T3q+TflfgUHGvwGT3g86AAB42mNgZgCD/+oM0xiwAAAoNAHAAHjajZZtbBTHGcdnZi93azvmzlewTby+Wft8S/BijhyQA0zsveOuTnKqbMChd66LzYslQiKBdAakSoVFKlJRGhylEm2pVKN8qKJEEeu9yD3bSKZymzZuWlBLqUTenLQfmg+pQz405dP1P7NnKCqVuuvf8zzzPP+dmZ2dXd/U4LlUnbJBnKydtBKumEon2Qnf6fpbeVl5vGQ08xtXlfVkCTBlvWu28hllndLqdnOrrERL4TWJYKpL0QklcWl12GPgCpgHPjKiRJAPwZ4BNrgC5sEN4CcEVlR1cAxMgiVRUVoVzdV5KLVOWYtr1xJGgkoTWQYVoGCeTRi1ifSDETABJoFf6kTmGDgD5sEXsmIpTe6rmzH3Jvcl6UpHX0zI5gGvOfxt2Sx9s+D5b+z2fOYZT7bDkz2xxUtvTHt+3QbPh2MJW/ja+sS1VKPSiJtsxMSPw1L2KxKklHByWVlDHMAUfzVjKeFSh5GYnFd8hCpMoeQw4ZVrCnXrGxKpWlZhyyRMOPsH+9yrsM9LqxoSk6ln2afkCpgHCvsU5yfsE3KGLYk1h+0Fk2AeXAfLwM+WcH6M8yP2EQmyD0kc9IIRMAnmwTIIsA9hQ+wD9EakFXEvYOwD2BB7H7f1PmyQ3UZ0m93G1P7kJrcnZmRgxqsBj1WDppZqEG5MlNkf3bvrsaMMPGnsqDmlnfSQzUq7G3sC26/Z3fk8L7O/lnSTX05tYjeJAxhmchMj3yQ6GACj4DjwI7qF6BaxwSvgMnAAdhlsCOhsEbwHbpFNwAIDQGU3XAxTZtddI81TjewP7DekCSv+e/Zb6d9j70j/O/Zr6d+Fj8AvsnfcCCepOtQJrgnBh+DjqD/CflnqCPNKqoHNY+04bBz0gn4wAiaAn82zdvcwD6OTObKoEihd8pn0PyevqcQ6yi1jFzagLoyx4ylEMJP6pMEs4+JP0BTGuPAqImGM7/0AkTDGd84iEsZ48SQiYYzDRxEJYwyNIBLG6B9EBFNmP/tFxzqe7H+B6qkgO4VVOoVVOoVVOkV87JQ4yV2fmNtP3c5OrNgly1zfye1Zal+l9h5qv0btMWqfpvZZau+k9n5qm9TWqB2htkXtOboNS2FT6+0HmtutZmovUvstahepbVA7Ru0Oaus0aZVZm/vMZumy0pVS4qWDf6oHX58ga8OKtmHPt+GbMA97HVRky4JIb/fEayPCt5c6e732xh2JY3h9FnDhAh7DAvkY+PCAFrCNFtDJAjoIwvaCEXANLIMK8EPdjolPSBuEjYNeMALOgGXgl9NZBowcq07xipyYmHS8OvF+4GMLONtxtrE2qzWkhczQ08qERoMR2h+pRFiSNDYSQsINakOZ1k9/Vf+vr+pJTaqGXWAT4tPNXqn6CfcuPt30x64xx1Nr6I9IxIedR7cTg8bgt5GibG8lmir8FqKxN+ETrrYPlwVdYwOfpavEVdP8rvY3/plWZgj/rs3xv+hlH3X5n5F5c5rf1M7zd+NlFZmrRpnCzepSOqNt428tSulZFC65/LRw0/y7Wh9/QZOFMa+wv4iWFeR7jCH+NPrLaAe5VUSf07xX2893eqqt4pppvglTML2wE5Ndr8lBoxFk3uZbn3suWaZHrA2Bi4F8oD/wZCAR2BBoC/BAa6AlsFoNqyF1lfqoWquqql/1qUwl6upyZckyCR7gan9IOL9PWJ+MQ0xYGPnpoyojzxLna0qO5famac65dojkDurOP/dGy7R295DzSDRNnXCO5AbTzjYzVw5U9jhJM+cEBr6Vn6L0QgFZh32/TMlgvkwrInWuxQnvys8QShvOvdwi/OPnXi4USHPjyd7m3nBPw/avZx5iRqvWvH80PxC3pp2Lub15d+sbb7SmC05CxpUK4pzzw736cH6Gfkm/yGZm6B3hCvkZpYd+md0j8kpPplDIlek+qSM6vQMdts4dqVPxX1roiK5GPN0lTxfD9dB1CAddTQ2JSV2spkbqfFTopood2cxUR4fUNOmkKDXFJv0/NYsxaGIxqWm0yaLULDbaQuP0SImmQRLRpIQ+RjQp0ehjUrLvviRelZy/JzkvR1LofY3maeqXVjT1S9CY/+8xljZNWuouHBrOjkWzo9HsGBh1Xjp5pNmxD+r61KGCKOiOYowePHRE+ANjTiE6lnEORTP6VPfwQ8rDotwdzUyR4exgfmrYGsu43VZ3NnogUyj1DWxJPjDW+XtjbRl4SGcDorMtYqy+5EPKSVHuE2MlxVhJMVaf1SfHInKrD+SnVJIu7Br2fInV1WLbjra0FdKNoeM9cg93tzWfbpnFT5fXSZ1ZcB6Npp16IEpdqa6UKOHVEqVVSAerpebT3W0ts/T1aimEdEM0TczxE8UTpDn7fMb7K+JAavyEWHDPmsX/daCWdawDmeI4ITmnc2/O6d09lJ8KBJAdFbfk7FjJ1dVly5VrXnIjkjtEUlHuCUVup8jV1FSF//38T1T9LvEW2GyuRK0IHSfFguJEcoMMX4TBIdzr8FB+Fj+sxP+KYgE3WKQmLa70UZ22aRKvTcQ9rzB+ohpV12K86r0rcUlxZUnuHWKxzHsrNi67lctpDudTq5QnlThJ4bfzJvgu+C74BHxCiVthgyssyWvUJK+rzfCAP8NXei2Y/wZmGjb3AAAA');
  font-style: normal;
  font-weight: normal;
}
@font-face {
  font-family: 'Articulate ExtrabolBold2312EBDD';
  src: url('data:application/font-woff;base64,d09GRgABAAAAAAkkAA0AAAAAEKQAAAAAAAAAAAAAAAAAAAAAAAAAAAAAAABPUy8yAAABMAAAAEEAAABOhRX9K1ZETVgAAAF0AAADcAAABeBw13hXY21hcAAABOQAAAAyAAAARAEsAWBnYXNwAAAFGAAAAAwAAAAMAAcAB2dseWYAAAUkAAAB0AAAAhbUstuMaGVhZAAABvQAAAAvAAAANuRPfo5oaGVhAAAHJAAAAB8AAAAkBwECy2htdHgAAAdEAAAAPQAAApoYOAHia2VybgAAB4QAAAAkAAAAJACqAQlsb2NhAAAHqAAAACMAAAHSVYZUsm1heHAAAAfMAAAAGAAAACAA6wArbmFtZQAAB+QAAAEpAAAB/gm2bFNwb3N0AAAJEAAAABMAAAAg/34AFHjaY2BgEmCcwMDKwMBwBggZGOXgdBoTUJCJgZWZFUSxNDAwMDMggYLKomIGBwYlhiKmd//1GDyYdzHcAwBwRgu5AAAAeNody1NgFwwcRuHT3apl27Zt27Zt27Zt2zbXWotT29oampurxd/3fv9z8dwdIBWp/g9nUpwMJ5zsH6lJLdOQxv6SlrTSGWeZjnQyPentDxnIIDOSUWYik8xMZpmFLPabrGSV2cgmszvMQXb7RU5yyFzklLnJJfOQW+Ylj/0kH3llfvLJAuSXBSlgKRSioCxMIVmEwrIoRWQxitoPilNMlqC4LEkJWYqS9p3SlJJlKC3LOixHGVmesvaNCpSTFSkvK1FBVqaiJVOFSrIqlWU1qsjqVJU1qGZJ1KS6rEUNWZuasg61LJG61Jb1qCPrU1c2oJ5sSH1LoBENZGOHTWgom9LI4mlGY9mcJrIFTWVLmslWNLc4WtNCtqGlbEsr2Y7WFkt72sgOtJUdaSc70V52poN9pQsdZVc6yW50lt3pYjH0cNiTrrIX3WRvuss+9LBo+tJT9qOX7E9vOYA+FsVA+spB9JOD6S+HMEAOZaBFMoxBcjiD5QiGyJEMtQhGMUyOZrgcwwg5lpFynAxnPKPkBEbLiYyRkxhrYUxmnJzCeDmVCXIaE+V0JtkXZjBZzmSKnMVUOZtpFsocpsu5zJDzmCnnM0suYLaFsJA5chFz5WLmySUymKXMl8tYIJezUK5gkVzJYgtiFUvkapbKNSyTa1lun1nHCrmelXIDq+RGVstNrLFANrNWbmGd3Mp6uY0NFsB2NsodbJI72Sx3OdzNFvvEHrbKvWyT+9gu97PD/DnATnmQXfIQu+Vh9sgj7DU/jrJPHmO/PM4BeYKD5stJDslTHJanOSLPcFSe5Zh95BzH5XmHFzghL3LSfLjEKXmZ0/IKZ+RVzsprnDNvrnNe3uCCvMlFeYtL5sVtLss7XJF3uSrvcU3e57p58oAb8iE35SNuycfcNg+ecEc+dfiMu/I596QL9+0DL3ggXXkoX/JIuvHY3vOKJ9Kdp/I1z+Qbnsu3uNg73vFCvsdV6pMeuNlbPHklvXCX3ryWPryRH3lrb/B16Mc76c97+YkP9poAPGQgnvIzXjIIbxmMj7kTwkcZiq/8gp8Mw99eEc4nGUGAjCRQRvFZRhNkbsQQLL8SImMJlXF8sZfEO0wgTCYSLpOIkMlEmivfiJLfiZY/iJEpfLUX/CRW/iJO/iZe/iFB/iXRXPhHkjSSzeU/SGnN43jaY2BgYGRgBmIGBh4GFgYLIM3FwMHABISuDG4MQQwh//8DxeDs/x8hEKwDCgBOJw6DAAAAAAACAAgAAv//AAN42j2Qv2/TQBTH794VLGo17jV24iSNXcdpqDAxxo6dhISkQhBUgRhgQCBVYqN/An+ApwyIgQUhdWKimVDK4IGFf6BLJSQGmFCnSAgkJh+8CwK9+6Gn97n3/b4jQJ7TI3oKGWFEIYRydxn0NB2nWNDEd7mxQIaEQIScSogT/w8OkfhIHfGFhkJPD9MXaT75R2tIX8AEqYhLGjTRzuia+AEJYrSSvvpLshmSGvblDnMZ0iwqYjA2E99ew0vx+f0KvD16BwwyEdCTfAJmfiY3iiyVpvi+Rnaww0WfyhWPaNzxwZXKUWiBTZleAI/GMoHpTbWortp8stsc3W+LeXapul03C63KhnO5upvUAtf4sNktGeVzwB/f8m94BrrV17eH3jN6ZtobyqHCLTnlGmrbqK0spzRQi4OdL2YZBNNpfgIB+rN//4QDWBCTtOSE+Ls+dRsFMHQLonAE3ciQ3txGK+4kUViCgzlrPOx3H/Tr1vDRoN4LmqtQ4NZOORxcD66MYSE+eU3/zn7Qf3qvrW22zH0KtaBp3B0Pbu9JVz08jsEgOt5S67zixi6P4s4IBUtlerzeUHt7FXgz17auOkVHBY2xJHmS//q6dc2rwsof4rZymHjaY2BkYGAAYlmjfd/j+W2+MnAyvwCKMBz4IZsFpbP/x/xXYn7BvIsBDgBo/A09AHjaY2BkYGDe9V8JSL74H/M/mvkFA1AEBaQCAJ9WBtEAeNpj8mYAA8YvDBQDpmSGPoZBAoBusWHSYbDBJc/8AlOOaTZEDKiPlyK75zDIk6OPcQ+DBcMogAIAujYHLgAAAAAAAAAAAAAgAAEAAwAMAAEABgBDAEX/7gBFAGP/tgBjAFX/7njaY2AgEohQBWozOKDABDicB4QbCMCXuCEj9yiEQABUvyW+AHjaY2BkYGB4waDJwMQAAhASCQAAHQgBF3jadZDBasJAFEVvNFq6cdF22cUsStEuwqjgQugi2iiCqIRQ3HSRxBADg5Ehgv5UP8LP6Rd02dtmaANtMwTOfe8+7psB0MIrLJRfh3/JFm6oSq7hAo+G67jCk2G74mnQ82y4iWu80GnZl1Q+9oYttHE2XGPum+E67vBu2K54GmhZt4abuLcexvn+pLN0W4h23BE9KQfC1UUWH1RYJGKq8ihUYraLnUrVOxY6jHK18ZOUFT1ZLoK5O+rLYRB469XSD6TsOlLKn5nvEYyRc/sTNDKk2KKA4H4xby3Qg+QZkFz2CzpiHKAQkhNWp+QcEbWimmHHvvOP18ORpKkjzihs+GoJE0uPxgRLLBBgzvkR+swdUgWcW2PFnk/+3KbLBPl1/sr5lfIBOwxVNQAAAHjaY2BmAIP/1QwiDFgAACUWAZIA');
  font-style: normal;
  font-weight: normal;
}
@font-face {
  font-family: 'Dutch801 XBd BT CharsetA08D7175';
  src: url('data:application/font-woff;base64,d09GRgABAAAAAA/EAA4AAAAAHZAAAAAAAAAAAAAAAAAAAAAAAAAAAAAAAABPUy8yAAABRAAAAEUAAABOl1lq9lBDTFQAAAGMAAAANgAAADY2CENJY21hcAAAAcQAAAAvAAAANADoANJjdnQgAAAB9AAAAfkAAAKQGsBFYWZwZ20AAAPwAAAAaAAAAI1hF3BQZ2x5ZgAABFgAAAO8AAAEWiuRXqpoZWFkAAAIFAAAADMAAAA2trQhjmhoZWEAAAhIAAAAIAAAACQQegdraG10eAAACGgAAAA6AAACxiJgAWdsb2NhAAAIpAAAACIAAAIK3lDcum1heHAAAAjIAAAAIAAAACALlAyObmFtZQAACOgAAAGYAAAC1MeEhF1wb3N0AAAKgAAAABMAAAAg/y4A5XByZXAAAAqUAAAFLQAADCUJyR4keNpjYGBexjiBgZWBj9Wd5QwDw79ECM2kzfCUKY2RkYmJk5mNlZWJmYUBDThllhQzODAoMVSxiTC+YZzFfpjxMQDEuAxIAAAAAAEAAEIAAiUCLwPoAAAgBQVtAABEdXRjaDgwMSBYQmQAAAAA/////zb///4yNTFCMDAFAIYAAAB42mNgYGBkYAZiBgYeBhYGDSDNBqQZGZgYohiq/v8H8sH0/8f/H4NVAQEAmUsJtAB42j1SQWSbYRh+nu/9vr9VExWlcpgcqqp2mIqoHiJMTUXF5FAzlUMPOYyqipmJqoqpHiJm1OSQww7TQ+VQFbNDiZqZqB6iYnaIqMltooff9LT3S2Ye7/c+3/96P8/7vD+AKebRQwhgGQmEnMUSZ80fbAQHTHGTfQxY56WJYJ1102GBJQkl1Fzgmr8hK33pc0VfmLY12+A8sjhH0hVxo/WGD6018FT5pUsrz/lubAaT7s4+x6qtuAoSXMCqlKSk9V3mpC1tZQtyiJpm0GAXNVFwSi7kAjn9GJN7uUeFizjECpIM8BMtDG3DrZkoquwgj3dmB985b57Bq3iLHRTRcdfo4Dc+4Qg9yTKuna9tDWc4YUXjjHOssG0gR8ozOJU89nEgQxnqtGlTlscmb95zSTt6+sqtPVfWRdF6qXHm3fY/fDYv8UvnTTElEdWsU+ukfQ5Hru5JhGBdXZ8ZbSBUVFF124AdAZO2yRA/kDXTpmu62l3yoYrj+DY6/a0whmuaJG9xiqELeYiGDMbQya/UxZoMzA1P1MuEouBPxLRy5Vp4Ih9Q9p65pvviPVO/0uqV/yuW3TUfIaMxx7gNcCfriJqvTGNDN/HK74EfJzLMIhZEcczMRNm1xsALbMlW8BDH8kYeqBN7/93sQ5Vg0ZU075tQt4IZ/AUKJJjqAAAAeNpzYGdjZWFmYmTQURDYwKTqmbLBITBC4USkoq4OGldBgF1hA0PABt5KhR3//wdEsEizRm5gldnArMqxgUVV+SEuyYe6Ot4BEQo7GN1dXaDGuia4AAWDI4BMEA8oDBR3ddEFAN/aKBp42mVTT2zbVBj/nt+znaSN/Z6b2m26tHHcphqlJLXjtFHTNq3GVtJR2qlMKuugBakIZRsqaDAOCDjABSEOk4Y0CS5sY9oBMW0SWwSnVQLRARKqxKVcUCiHhSBVoZtYZnhudgLr+X3+rE/2798DAVa9c2RVvAAYZHhkUgGCHgcAie8IAiDCZyDAZSC8Qqparw4B3axuVtNtzGR9JjNXCTRexV2N37xzsnJv5xVpP58v4lnhHfEGKBCDbKEnxhSBqHDVCHzRHWNUJdGIIiAgLViM4Gg33apuVY0c04wc/3o9X7GNXBpZOJl0M1nH1tsjkvyfVtg/uIDRqOPkEfLmBo76z5kxQcCz6EdVlbOFCZcy2bPRD7TZBbQw52MByOfFk9ALxwsjVmxfm6YqIgkG4qhswkan3oIDZYMGqZVgRA/1kpCr6K4WAFcZIhPxDlcb35fqo/VqxfZvWqEV7SHsVD5fM+zdfM1mPnhZktpZRDcM081mXYYs5HftzS6T7HdNhOTzaGX+yDJq/PHCU5455ulzz3vjK/PzK8ISWkIviiczePFE4/3SMew44mIJr90/S842Xiotio6Dj5Xw6dIzxGl8hQ8AZ8YvkXJmKowUesRfUHg7iG7KG8GbEFDUUBAJYlgWZSksKxKk1rcqdDvHgWo+8lq95jNJDyErIclWm4lMOzvsYGH33qWPrUwXef1BK6Lf/Dzg5sTIu5fRe3/f+fK21wfc56l/auQt/tdWSMJSwQ7TpNUGOo52GK06pmWGa5ZeNoK1WMcVa4dt9Ec7NToThpg+o81K0fihfq5lvdLIcxl96yuVep5ni9ZojfnC+otjZFzQZJKDa4/oDofWFHBPUNFyJclKCG5G48kwhEtt2d7C6OjBnqw29ST6azjvfbL26MuHr/70/cXimTTujJuf3/rugtmNf50uqun7VzJTkaFTy/ZjyPjzDjKHR7iSnBh+gwjQA4cKfS1KCBEWUyBKlLIajeyod2VSFikLkRkDYoo0EzoSp/WK3VhvckhV7Ur9dhN/rrnS//PeyD7MsZXwaQmQGXtwfdx1x9EGyaxNH1g4PJk+xRJdwoL35hNFNZVSZ6aFibnZUOqj408vFYtHp4u+54Mc6Yf4d2Dw3GSCO/8tfychgftyjZ/cu9DC+2s8GAyC3KEWfsIFfo4lPikD5VXeq0G+r/KpEGicyOY63abbPBpsLxr2rsejknbcZjaY2Y6cvXAMolunT7wWHcB9Xu7ZDz6Np+JzeHq5hKILja/PvO3dgH8BpL8FC3jaY2BkYGBgZGB8vmWGQDy/zVcGBg4GEFhelh0Jo/+t+ifLxcV+GMhlYwCpZwAAPlELWAB42mNgZGBgP/xPloGBy+nfqn9ruLgYgCIoIB4AjkMF+XjaYznLkMYABEz6DHDAdJbBi2GIAPZ9DMqk6mE1JE4dSzODEzluYs5lUMUrv4NBl2EUUBEAAGUPBeYAAHjaY2Bg0ILDMprAx7ggoxwW2IEH3kWFTLqjkHoQABteTnkAAAABAAABBAAnAAIAAAAAAAIAEABAAAcAAAp2DCUAAAAAeNqVkM1q4zAUhY/atNAu2k2gMIvhLhOITeyQ4GRXN2FomU2pF10VjO38QJwYWwn1S3Q5DzGLecShx4qmE+iqFpK+e3V87pUAXOEPFA5fwHlghWtGBz7BJR4tn6KNH5ZbuPngM6pfLJ9T84tK1bpgVOC3ZYXv6pvlE7TVT8un6Ki55RZcFVg+Q6HeLJ9T8/duW9TlarHU4o3HfYfLQMKVrnSZxbncbxJX5Ha9FqOppMyqrNxnqTvd6WQZ9D15DlMJIxNKE89edRlLuF036Xy+KBKtnb3nDn2JdlmVxnVPHuLNLi5r8Uc9MRX9ySCYeEMpcunMnqLuP/cwcoxfY4c7bHnzGiVWWGAJDYGHMUcfjqUBcyHPNSrOEhli5MzdY4MELklwizWHHPlUJsq4Z9z3XFNqp9jxLKEiYAWPmmd6p6ZCdHQqH+czvJqqsdFsWeWr6hxz9lRQqTkc9uKxkyF8aiJ6ND2m/KNGj5kH0obZmC41Yx8jk///Fj4m3AOuHl2Ezs1rdFj7iX7dT3dsenWOOrN9vQP76XnCeNpjYGYAg//aDE8ZsAAALwsCEwB42t2W+3uPdRjH388++2IOkeY0TAzDDJs0ETaHwqKDc4wp+YXKddV1pbqSDtIB9Uuic4pKNj9E51DUUM11lUKmOW0VnZkU7dt9v67nr7Dr2vt53+/7/bk/x+f5foqSKYujUapXiEaCIzTPcLj+NSxCKYyGKUuJqBDNeYiGqrNjslap0RB1M16A93JwAJgP5kX9dJ+1ziNyHqK+UR8tM60vWl9tsyp9olxNM80zwXCxablRb3U3zTPBsNA0V0KUw1h6Ua2n8g17UCs76qKrrUW2ii3qrg8Nu4JZcSaLyHmIOtMmE+wIdgDbgxnUbQdvS39t4K1VYtiKvtNRWoIXK92wha40bBylWYsEGKJG5BuCAUyJInMnohRWM9LnampRRIUoedDmKfcpaWg+e5rPOD40i9yn//Cd1zm1s8x5onPWazOLXLMoedp8rgRDW0P9g+usK0VJnU0eNu1vtDOqo78z9FcX91dHf3X0d1qn/DTY0/2n8P2lP30/7VlPZPtpyh+2TgkywdD205Tf1cc0zwRDH4srQb/R8lfwF/CkTjCSk0QnGMHP8J/AH8Fa1eCqZRw18XhrcNcw3uM6huM4jmNkjpE5qiPM5CiVjpA/rGrch4mq43rVtKrWJdbqB9yHVIXvEL6q2FeFryq513wH9b16mHYQv/OgA9qPdgBtP9o+fafGpu2jknPHhFX4Ftde8ButNPwavkeVtNhDVKmv1NCiSlpW2ruYihL0pdIMv8C1W7sY72562RWP1zTbf4tZj52qwLMTT0XsqWBOFThcCfqMiju0ndXbQbSdNp/CPwG3gVu1BddWoi24PmYuH9l7aO+jPT3jPOgD+Pvge3rX3r+EPT1yHvQOfLM2Mc7NVNvE+DYxvrfJb1Q5p3FjHPlpLFcZp7Gc01jOaSzTBk5jGaexjNO4gdP4Fi3X600VWX49kfOgN+Cvg+u0lrmtI1qry9TIorWM6jW0V/3t15o4swbtFfBl1uAl/xbpRZQX4M/DnyP7LMpqa9nc/leTWaVn1MSiVf71gTv6nq/U0+ZIgEFPgU+CK7Sc9VpBveWs1zLaP6F69v9xfI/R66Maarg0HvNSMo9oguES+MO4HmJmD6I8AC6m4v3wRcb7W+tFRM6D7oXfo7v9uwgGLdRdamHRQnLOg+4kcwe4IJ77Amrfjus28FZwvv1W+czmE81jZnPjNnP9d0y3kJkD3gzeBM5WKe/QbKJS3p1SO92pmqWZnLtZZGZy7krimiVoMzSdPZhBNJ09mK4Ma3sjyjRNJT+NaCr5qezRFE3mxEwhM1lj8U3mxEzSRLWxaBLrO9FW3FfGNY/8vE5gfSZwTm/AdT11rtO11nvCnh45DxqvcdQejzaOMYzTpdbyGpTiuO/ioiTxWBxjNBp1DNpotNG2e6n2drpyFTgqXo1R7NFIRjKCzPA4MxyN24ON1nEYylD4EPuFdNcQIueGfpPQYA3imzOYzCC+NlfAB6qAXRlIVKB+7HsBu8OdQwPiE8vdAx5s5Pn4+qPlcz7y4rbcR+BB3EPszXfMBXsrB1dvohxcveA9QW4byra7iO9nNlF39rEbvKtxP19dibI4X1mcry6sWmfbC58PNxB4UCdlUq0TWibVuJWog9pTjdsJ3NGrZdgvvNfJINOOOm3h3FXUGmwFptvvl9fnzgIPallUyM60QGsOXgQ2A5uCTfhyNIan2cq2typpaM6DuNmoQbz7DYgS7GsqPAW0K43fBO3pkXinFc1ZsjzKueD+dCFNpuP/QVosJAAAAA==');
  font-style: normal;
  font-weight: normal;
}
@font-face {
  font-family: 'Open SansItalic CItalicD9A11FEA';
  src: url('data:application/font-woff;base64,d09GRgABAAAAACEoAA8AAAAARsAAAAAAAAAAAAAAAAAAAAAAAAAAAAAAAABPUy8yAAABWAAAAF4AAABgoU2RRGNtYXAAAAG4AAAAkgAAAawzPDGDY3Z0IAAAAkwAAABXAAAAoA7AFxlmcGdtAAACpAAABKkAAAe0fmG2EWdhc3AAAAdQAAAAEAAAABAAFQAjZ2x5ZgAAB2AAABG5AAAaENwlYAJoZWFkAAAZHAAAADYAAAA2+Ef5Y2hoZWEAABlUAAAAIwAAACQQIBDVaG10eAAAGXgAAAEqAAAOhPxgCEJrZXJuAAAapAAAAeoAAARQUsdRX2xvY2EAAByQAAAAqAAAB1aKu4SsbWF4cAAAHTgAAAAgAAAAIAUtCGNuYW1lAAAdWAAAAsAAAAVtwNmLQHBvc3QAACAYAAAAFQAAACD/XQBmcHJlcAAAIDAAAAD4AAABCVSBlpN42mNgZslmnMDAysDBOovVmIGBUR5CM19kSGNiYGBg4mZjY2ZlYWJiecDA9N6BQSEaKKgBxAyGjsHODIwMCr9Z2OT/iTC0cPQyRSgwMM4HybF4sG4DUgoMzAB3ZA24AAB42r3Qu2pCAQAD0CPq5g84CHdwtUXcOmnFV6kPbKGzWm1LfWGr4t/4a+LuL1wv7oqLJoQMIQSCmHgkUhKxbeSfipKyAjkPHuUVPCl5VlZRVVPX8OJVU0tbR9ebdx96+gZRf2jky7cfv8YmpmbmFv78W1pZ2wTpIBOG0dodVsL9ecabl9JruDvsDqf/bo4jn8OAvQAAeNpjE2EQZ/Bj3QYkS1m3sZ5lQAEsHgwiDBMZGP6/AfEQ5D8REAnS9WfK/9f/Wv/F/Vvx/zWD2L89DGQBDgjVzdDIcJdhBkM/Qx/DTIYOhkZGfgDcLB7mAHjadVXPU9tGFN4VBgwYIlPKMNUhq27swmCXdJK2QClsbcnYddNiDDMr6EEiJmN64pRDpp3xrYxI/5cncjE55dpD/4cc2ls5Jtf0vZVNIDPVCGvf937u994uavvwIND7e+3d1s5PPz76ofl9o75d871q5Tu1tfntxjfra6tff/XlF/dXPi+XFj8rFu7JT927C3N5+87M9NTkRHZ8bDQzYnFWEsBDH0YKIl+LpC+jerkk/IWuVy75shaCiATgJ1OU9bqBZAQiFFDET3QDDkGh5ZMPLFVqqa4tuS022AalkAL+8qTo84OWxvUfngwEXJn1I7POFI0wjYLrooepiqoVPtSedmM/xBp5MjVZldXjyXKJJZNTuJzCFSzK04QvbnKzsBb99cRi2WlKizv1ow7stLTvOa4blEsNmJGeUbGqCQljVRg3IcUJlc7ORVJ6FT/v2+woXM51ZCf6WcNIhL7xiB/Hv0N+GZakB0vP/l7AnR9DSXo+LFPU5u51nub7lBxGC7YU8RuG25FX/95GogEyVrDfMFqCVQW+q116nBpyHcc1KWpxGEf9d70jKWwZJ7lcfOoj3WxHY4j+u5fnDtSeB2CHXb4eDLZe223CR61DDVahJroRIvhuSXfVcfPXNjv/p2ZIC5KDDLsu0XDeV+wIBei1dCoLduRcMLWyHIAVkubVUPPxPml6Q821eyixt822jiFTaHSkj4yfR9A7wun6hRojbZh567gyns2LtZXA2AqsqtE5ETBaRJLQ66YDzg25xLYRZt6mnysHExTzs2JNYhiK40s/HLxPuwsYQCDR9eV0EPY0KA8XKhp0zE/ur6BHFGLDTjzTTFiRpzAnK9fdpbL8k7Y2LgM3mKsCCx8PvGDFN+dK+HHopSVQLNnSl+zBu9fJQ+G8eMAessAj4/kqTlnRj3XnCdwNnQ6euydCOy6oADscSH0c0NghQ0uvHTMcgZmVPd1sy2brQK8OCkkVFC5T8D8II7WThsEBhGwhK7TljARoaCMgariQlQ38hfFCFv9sJNygNLiVDaG5w4bWWAYsCf/YG9iRfCvoKI1TtT6MNkYixqnWHTdw06dcslAtBonRI0uk1ocqvKZQkcX5rNYNRFwu0NALLY9lILsC1I6mvRE9huUBGYbzQa/2bkk3yEKamIvqoUBkQm3ZuUkubBv5Wqx/oG4M1SLOymY7puByEJBh5Q1gNMJqNe+Yu4AOtMS7V9h4pM2BjhOl6DB31ymIbHRi2dYbxhrvk9+cZ5RrljV5c69SLuHVVkkkP2slip+1D/SlzZg429MXFreqYSVI7qFOXwrGlEEtQgkkQZBAkXZRyBp751Ix1jPajAGM/LjPmcGyQ4yzx30rxew0UdEkUsxCTSbVqKF1BrFsivUMZp6EEWVqclRl1YTKWdOWk3CCLhB5yRmb4OxFjk9zJ0GvXQP3eS+ZUE5q0UMLlVZ4tv8+9f6BfpFj6GZ+MVGFHhyXhS42G/+t+KJDg/Jr0I3DgA4bm8fW4MuBy01sk9zEQsZyMCmPKzAlK4RvEb6V4mOEj+OI8nmO7j3s/Q5wmoBD7eKRFJ/86cT2FXUqwEsltv8p/wcp9yEpAAAAAAEAAwAIAAoADQAH//8AD3japVl5XBRXtr63qrqKXuhuqncWoWlpUESWpmnRKB2VVURiEqRQkSgqLtExirgRREKMwR2NSwzGNYQQYhQJWXSCqElkzC8mMYtJhhiTyThhYibLjIN28c6tbhYT35s3v/xRTVF0nXPud875vnMviEJtCDEKWQuiEYdUJxiaQyg2IdYRH6ezBlhdcLXRmbdfKaFWetbLWrqzSpi/IEShq/RReqzvLf9mluJoGqU4LibEx2HaprPChb/ZsyCDsuxdkCFr8fxAacmFEEYufJlKppbCm34vw6+SJ5eVc9lwZzi+XFdHvhPdcw3b0I9IiVQn5fQkQW5EKdHxca7EJEeC0aBnbeH26PvSo52544cnZU2cmuhMn5EI7/UcRIgul6JSnKBpikcpKRAQtmG6/PYHTXQMWQD8GWEcC9+shlsF0rYwHJaz2Axf5pOT4+OsNh3vYjkuEjuo7Mazo0IShOO5uG0nvQ3LZjpHLqrAwSTG2J4uJl7WgaJQjNtEmy0W8wTBYlHa7WETBDunDJggKC0QNTKnRAfwKNkcK/2AcPQsZzCSVcAyIp1GoyMhyZlot9lcvptwlosk62TiL5xYs3nN94fff6nw/QcPNtdtqgqtOXJl2azcvTNz2785cZZZv+/TMLnpufLqjkcmHY537n+yav2Wpo3TFiaNXb61iWSJ4NjOFAOORmRyqzT6SYJG2wcoCe1OUHXk/lf4Ppub/tD99/bjTB+ZOLUkc7oT7PfUQO1oAUUOqVGIW61k1DhTUKtpqCIawHcAoLBsBCnGUBLYobPRtD2SZWk6RtT+cooObWptmGAzyyKmvIsvibEkPdTDOPrEC/lNYjlkMQ/sHwf7amRCYQRnWZhGE5YlaDT+arUpS1DT/uYswZ+/K85hAb1IMzYr1vXCTFt7byh8rKlu6WrxvR4xHjsjb+57rXrLB91YcfLMzo1dshbx2KYzIYqwZxZ9+A+o4M3bHy2Ze2vRgdplq0n2n+rpkikg+2aCqx5lCnrGn8sU/HV9uOJwhjLoIbsuA8k0CtDygx0JJs5ONzWJfz/Q/kLNK3n7Fv0odn2Ai6+e25X6pMxxRtzwxeudyTtDg3E0prAMt3XlbkoFbwSH+YCDEtndelaeKbAspihZpkDRWJEp4F8BADVsxVbOSksX7fRYsZPqDPNcmElpQjw3HqGcspY9YvRuz18H2JZDBjVe2xTmvca9ZkkSSVv0msRUI7E3yPP2Ikob5rkBxjzf7elFJQdQCSFxopBMAWwrlXymoGQYS6bA6H4dJ5QFawvzYWMEcKD8e2EDFnHijr2fdIg3xc86cMlnpRdLxk58ef7z4nd7L7bunV8kdlKiJ3kCtmIa++NXf4katjs8oUPccfX0lUj8BvKuTbZUwi3Q7e9HZwp+fjIFS2OZVJyO3oXppOKkrToHM/q5LZ6F2xqws6GK2lFdTx3z5ELyt1OLgF0+Bc5AkrUwt1bOsEyWAJWswIosbwag0M0p3nK3Wl0uHAm0xmET7hDVukaM9vH4R/6lHlQ3LYJpthUW2m5lRyAstokVJB9IhQJekYN9AC3cC1N8HB0e6SL84MIOTB2dF8emZhdXWbCjQeyYJFZYavXlK2QN3ePFau9a6TywIwM7mEawWMT32nHA+1YuD1YldlFOK/TZ13sJPg8gxLbCO3pkcasUlI7mVH400nAEHoKPidAhbWNZTupeMIJtPA9UTR0+6sdFa08fxM6fd8qpWqwQLzU9+ngQ63HItBm3sm4DC9/KZpqhn3Oosond3/u8yerBmwYZ3HJayan9aMz1ZkIiXmzzesKOJBckY+lJMZENG9oIXppxBztoaNNh5q0vzt3+DIzf8+VJOpZwHKm5KtlF5I+CSC8q1VK1GQZUG5SZlmL6ygxFhLPeEkvigQhkVcfE1o97kPjVm3jS+z9js+fbZ25uOFu/+x8b36BrxJ/EKdehG9XYDzd3iX/ad0HcfeWtzna88Iu3OsE76Z71ko7oSP8ooSaUSo7lOV2WwN3RP1iPrDZYnDXBiHu5iFkvtort61dDveGsjz736Ko/+bJm6yFm9E2x29Mmaznl+aTlWPlin58NUu0ZoLd0fkitRlmEahUUT6syBdrnS6ppHwESZ2EBWhlhXYrz+cSVlcSbG58Wt9547dK8Oer6tvfW76aKPM8C5W0XD8/2rKSKqDaRv7dh/8qHSd4iQels0NV2UvehKgNtCM4UDAwNXEEP7GhJ3BjQDlA1r7dIu92Z2N/ZLKBuNA2i6G3itz3zD6QfPH7w9Lwtu0qx38ezXpgxduzh1McPhWfNq53rxPUfXA8Jb3hg12M5Zfc92LDs9e/sw5+yD6spS5o4fnR+8UqI6jVApFnSHqNbgXkORAdyTvf2oZewXISuvm3EBnG+lf50kFgiC921i6ypEyGuEt4OIZXPaMy0PFinoLHcW46+yrfRdicUP7bRDp1JzzlIH+qMBu8Nc70h3o+1ZIjDmsY0hFIKVhiHdx6PlmP5hBG4qoU+98T2jCO31bKW26vzZz7700a66PbhPbvu/3IdXQ75nAmYFjHToEXDUKRbr2BUSKbxM6DANAFpVbo0QdWr0HClBEj9gQFHh8tB21w2otDORD6J9tawzVvRVMW0rVHKcRXXqwP9TpyvqdvcPeShN1f8YWrJiTmFzLRZ0xtvtV765nzje7j4wu2gV/GQnXNXNYpXDj2yhPTRKIgomdVDfYWTiJQM8ABiDRpjGswMKATi+m1EMsi1jYOGhQHQkeSdIyhWN7C/KOtDtRGKtHKcVe9wxcmnnyzaVLfhl7Cit0oXz5v1Qol+Tn4Dq/9R7Glcvvj8i5fEZ96ir50Wv9y1qPQgjq6/BpkCpOgGQEpSWk6VJnBapBsQjRQFYOEVV1ufb5Bd3H3mox1YdmhDVeyKWX94dV51acbaMWv0H7W/jSefcmxy7BFvPLt2c1TQlhRfRtph/dCmZP20Uo1YJDegYJIRtSFNUN8tIyaJqTBJyV1zQlWcmaIICM45KrbUGP1mHyus2bf1F3vh26UL585+cR5TcPrpMjzn312XykvONn2Ei8/cDnkd23YtXnZEvHzkmjcqullafTjR1GB1mhAcjDjOIuHAD8ChT1O9cHiTwVhtXC8aJC8+FsBdre/v/OeOPXvFZrHDyqyuTKmeVbg1ce7JONXXP2Xqr7S9gYU3q8uaL+ZW1Q6O2z7MRl9947myJc40UMEgUU9XsaFQt0PdRlWgPEQLFaJFgSHpQqAGySCioH6cSC8GOCQhkzjBpbOlUFKheHPFcQ7ORrNsSeoId1z2ZMu1Nv93TcMPPRu1LCw6e/SU6SGW7y1//2vkQVFv2GRcs5QZOW5s8dtHTOrKkIcqF1bcajnVhOieSlHPZANGUciJxqEMd1SQwwE4ccnpAhMmpzm7A7wYouzudMGujaLShSiNYVi6YLgjTsJf5tjYAOj8aN/IynHesTiS8JbJJE2SVgJuksv7QT6h6rC+l+5gtPX+4hvkWSbb8sGQ6+2ukJqxKaUnD4mfi/868/nWAzlzpqbk3ngtJ9uTtW5ty8WF6/avWIuNBbmTlqfkT84pvZfJWGAeU/THa37OnCFBfmrjY2tbL9Q+Pm9v0pDc1FnRYeX3n7mp7/5lYkHFsjEZaq3lUZp/UHigNm9y3n3boGNGATMOgUoOITM5rzSqEFIajJAZo9YnEqR8gd90ECaJUtJcNd3XwhxLU5/u4GuF5yuts+uhc3mrbUiQsvCV4qotpsj5VHPhkB3Lr+4XI1n95L37m+asnr/1sTElbaJV4hH4CJV1wqikRuqTKo7SYANsrc7C1tBh0zno/i3Gtfq/1a90O/LHDYtKZDKweUR6gSs7nrBzMqzACitQI7NbyarlWIGwRgbNCKH3th5MCUDMUugUxeEsSv2OGI0jX/9u9+QGnNWQ8UgMFUtZxBhPDaVaLS5m9eIxT1elzzoVA9bJLpFCUnQkNuy4Wo+z6+EPXgzZ9VBTw4ALdEaNSuevQVaVIZLVsWlCoA6AdHh1xuHwBSShaffBqXP4wDT1YQoP+79Ate7gx0x4YP9KwPdvNUbFlBenLVml9Ms7M6uixri1YYc+Neu+urLQBQTqtJwVnc+IEUxGR1nJumXlK59YN36Rp4hqLhk6ZsKyy9tFFerNOcRrITn3hqsykFh1d8n5b6Ik4UHG9ek53pSTkIpOFFXUmraAn6iU7BV/rpMiWDW7pnzSbE+RxEw/MCFMXu/chQIIT3Jm6Lt+ZsZeQfARI04cQM88VXX6863/fPrNK9tv4qryBQ+/OKOirOTodCbv6rk3xOMtX509jSedEJcs3bJD/PeBqi3bsT/ZcV6GXk9mCnpVCmRTo9DIg/4fKgW7TkgxLPh/UantUQqG1iw4inNrQD3bNtQ9+XO/ShUX2C0FIs0mXrrWfuxDse7cr1UK8KdLJD0PcvurlUilURokMvTB70Uf+ySqF/wxFPVDqmOwM3Hq/rLgBRLsGYVzmWnqp/xXXF4nKgDxGffHkPz6gQ6MB/uDyQymGkQbDEFpgkFLy9ME2vjrGeyOg4XIXpriIn0jGExgVOcX7zz/RNrB1EfXpi1bt/DCkRf2J42YXTZ9fvriBdOHY9e+l1Lrhg4vzknOGZ+5sejJ57M2WKKnpI7ITbknbxZEU9DTRX0mG48CSXdoebfKoOF5Q7rAa1iUJrB9ARHyDzRrL8bHRfi2wRCLpAEOjmwmSTS4xiWEFw8qr+YrGtWvls90YT5QvFHJjywNrFTry5aPfYAqyMz5+naF5/CUmBH3gPcloNSFTAZoImCt4RVmjb+BB6x5n18yBJPxF6wTKgZ9pvv12aXD7U/xtfkN68KLj35bY1TNPD5j7XbjdibDkykkbFnxZR3+7FZrR/nMmsoxi6jDBPuZ0Fs8+FMCn8mBh6D4UhJSQCEcMBfyBgdPtmed5fVuM1uRiFOPe14GY0+LYgnWFVHTbrUSG6XAJyzYCCXzpkxjoeUhOoUGeSmtd96EcdNpgy0jmTcN/fMmGTh5cEGnhDHyhPvFLy5EH+b92NgCHNkSwVJs8CKsOi6yVEFhzr7lpzzbwHtTfu2qNeepUk9TfaFzaB6WU/lSHD2joH94CTtgVplGgTQaPbROUN/uIT5OBz5hVUnSrtN3SEWk2zWzPkuhY20lFrLGjOktazPGp4yfXOrKBoedqeJPk6d8FU091C02Pm5Yz8+e9QRZdzndRqmkKV1+XEY2ROchMyZoABvvohi/qM35lY+nylqMU3uq8dAOoh/wBl0hvaFB/s2AFXnLcT6h/z2rCVo5acD7VIyisLkiuTS4z5DxXfHGozhick8PmVeYgzCv2FEmgqEfZVNVCPmeHxvwfBJ5DtMEPOdi4PlodC/KRllue1aq2x2VYnAMHjQ4TYgZhEyKwKiRiihFuuCK0sh0ajKMqoP6BcFb9gG9t+aUAIeWqB/um4Gg8Pth/c1EZHXdZUDCd0onZU1PGp00Pi/wmhgK49FjZHxKy7/L+IS/MsccPDhkyeCY7NHCtGDzjcDvv40+QE+qv+6TXnuSNFstXcOMJOMU3C5bfeeYtfDcUaOmMmTOGjJwtdfjLqLVSZleraYkvEYBXjTgda87nAiqKyo8Kk2ID0djgtSDhg1TpwujhmnkJt6UJjD8b5DqB8q7aXP8LqBkP9TjCfXdf/ld+LD6m+i/AqWnB0G5U3+W6lbfIyBS+1nwZDVwthJpW2R+WKG944wZ+gvKORKWu+XQGtU9uuAprTn4aA2VMvJmckh6xUI8hPTrCrGWXsU8cvdTZrt0yhzxu06Z6VX/4ZSZHv5/nzJLOwJWLXXMSPegwKj+RvlPXdJfA7+zO35nO/yXHUBYygnsMRNyq0LRaLjb7B8UYA7WmLk0wawNAAkMMFoj0wTrwB0GXN5xJGLg/jCif98IEk129wMS5krCbdPbV86bM/tYCe72m9FctHH/tn/tOpWvGFfRHfPD+y2bxzTnbtwfOrjMu2l8Xvz40LWClQvbX/oQl5x5s/HWsk/eS9s3OOGJJ4/6TkOlk0Yy92Iaef87Qo4G87CrXnyHnL7/D/zlrrMAAAAAAQAAAAEZmiRFMIhfDzz1AAkIAAAAAADJY0jAAAAAAMnoS878BP3bCdkIYgACAAkAAgAAAAAAAHjaY2BkYODo/buCgYGz8g/LPxnOmxwMjJsZkADzDACcaQcRAHja7ZevSwRBFMe/9+btesF4sOGiwXBhk8ix/4FZJohpkwgXLgiWQy6IwnF1EcMF/wDDRrGIQUQOMRhMi8luFHGcfYdhkYWNG94HHjPv18wbGGZ4vMQdPNwDqAfBRHhHQ+gE2xRiQEt3JescdOLViLg2x8fX+XjsZvwIy9fIRI9gzQNscIgsGMHSzL3Rxo/UbJ5gwxy7wcLLPTI+g5Wcuc9nbJpv3PytG76gaHIePkXKCyTmUsbUfCKlqeszuWlppy4S2fsDQz8fhl9ISjtPynj3Kr6Bzx+hSxfY876xyZEGtzgSX+4SKIqiKEqL6exjUvm3n6t6G+G5/6u9tLnGtcj1S9EbpihKGzDAubzxBXZEL9xxXWywXn27fI+z9a/Hi1e9WBN+ATWQQ2UAAHjaHZM9bttAEIVHUgwBUWPegRIiAUYAuliARSqRWkuGQC6xkkjwEq5dp/QFfIh0OUEO4Uu4Thnm7afiw+Dpzc8Od83S78uzzez3wmw5+2F3lk8vorOtWML99Eusp5/iAXp4nP6IDWxhQO+II7zAm3hvTnUy20zv4g4W0KljZqVyc7tTnMvzIe7gw+yrWBA7/i1VJ58vUzxfiWvLpKw1+Yfo1Gstz6dtqLOhzoYK3+zBXnWmTL22+L+r4yhuiHewgA6Wieolj3qNVtCrILegV0GvR8v+/RVzncjZvTyOLo59Ouo76jvqOzbstNtRrPEcoIdH2FCthQGlI47wQv0bcU/NAY5iqe7vYq5JSnX/FHewgHs8NTxAD4/828AWBvSOOMILvIl7bU/UfhJXYoVSMU/FPBXzVHgqPLVuxNbq+RKuRE+WJ8uT5cnyZHmynpT1ak/KSlyJJ7JOeE54zpzozInOnOjM/A3OBmeDs0VpUVqUgBKYITBDYIaAJ+Dp8HR4Ojwdng5PhyemdyCmDUfmicwTmSey4chUUWeRU2cJdmUnV3ZyZSc9dXruW4+zxzmgD+gD+oA+oo/oI/qYdEW6gaLum1hCvWhRL1o8QA/1osUGtjCgd8QRXqBe9OItfZHFW/oior7If1KRWMsAAHjaY2BgkIZDC6zQiyGNoRoI5wDhO2TIKIcC/RhnM15ivMTEwKTGlMc0lekA0xMg/MdsypzAPJ/5MvNlFkGWGJZqMNyNCVlZWANYW1jPs0mwJbK9ZNdg9wLCSvZu9sccMhzhHIuB8DKnFGck50TOzZzfOb9z6Y/CUTgKqQw9oLCA6rCGq4O6kFuBe8koHIVUgGuB8Dz3eR5FFDgbCr/CIC8HcRAAQXOOCgABAAADqgBNAAMAMAADAAIAEAAvAFwAAAEOB7QAAgABeNp1UstuEzEUvTPpU00LQiwQQsgSQkKomUyygiIhpWlUFVWtRFFXbNwZd+J2MjOyHUUpCz6AFRvWLGDRHR/AlhUfwAIhPoQNZzxO2tCSke3j63PPPb4xEd31npNH1e8pRoU9Wsauwj4t0EeHa/SQ3jk8Rzfpg8PzVKcvDi/QDfrq8CK9nOos0W367vAK3aPfDtcpmOJVCrxVh9fosfcMFb25ZeyUJxz26Jb3w2Gf6v5nh2v0wn/j8Bwx/73D83TH/+bwAt33fzm8SJ+mOkv0yP/j8Ao9qT1wuE6vp3gV+K3Da/Sq9nNLJtLIMxGzmBvOorwYK5n0DTtn7bAVNjC11tl2niepYN1cFbniRuZZsF+IjB3wTDOpGWdG8VgMuDpl+fGEzrOYDfiYHQmmRCK1EQp1ZMYioQzHejJUUscyKgV10NGRyGKhWINdiO8YnsqIbQ5lGrNWGB4KpcFmraAVlqyS1KhI0/xLNvvGFBvN5mg0Crg7jnAaRPmgacaFiIWWSQbNoG8G6a4ERcPj0OqYvmCdgkdY3Mk6m9RvB+FlbcsKcpU004qpm7s73d7eQa8BJm2RpATDYJyRoJgYBseeA0WUU0FjUpbVR5TROUabQmphNBxq0Tqi22Dn4KXQYdQFVsguZ271c8rwGPcRE0CMDhDPSANJO5cVjWXHYAywKjpFLKfjK+plZum1ZI2xHtmowpxYNQOk3H2krRbZSHmvan9CQ3svDY7E6cShhscO5si6jG0Ww03Ztc53rGJqFRhtQlNiV1Yt+xPSoc3XTruMBvZkojVRaswoXa1/fTfLf8QgukFNfCP7BTifzY5cbmDRAEyDnhW2O8J6S8CtfAZWcwAfu9aJsO6qPg4v+THglR3vQIeDV+1mc8o38e/926gQ/tf3hVZgPSc4TWc0NSK76FWXerSH7vXsG4TmX9efEsN42mNgZmD4/wWI0xjSGLAAAF+NA8IAAAB42k2Lu07DQBBFd7xOolRjiLCIwB7zcJrtWPpEKUzCgniYkeJESkVPYVNDg5QmiJav8LrLX/AhFHyCcag4xdU9urqjz+7RJOIIQqaJZAoBw2FYhvLaDOjKaDJJTINzj2N9yv1eTR23pras6XKqadpsPb3LLZDs6uYtAeVQllJeJH36TuDkWNOhPmBf7/EOIHsaGfEGHcIvdBBrdNoOCAYt+Em8iFL8CNcT8OpDCzbwUT2kSplNp743tnu7sLCycbrN0d3ctldW8HwxqwDes7f1WowDY8/SmY2CzNjHpnhB5YtxludKLfPiWW0pVF6o//zp/vIXTbpA0A==');
  font-style: normal;
  font-weight: normal;
}
@font-face {
  font-family: 'Microsoft Sans Serif ChA723982A';
  src: url('data:application/font-woff;base64,d09GRgABAAAAACOUABIAAAACoJAAAAAAAAAAAAAAAAAAAAAAAAAAAAAAAABMVFNIAAABlAAAADgAABBkQC8ReU9TLzIAAAHMAAAAYAAAAGDZP3wFVkRNWAAAAiwAAANAAAAF4G9xdvpjbWFwAAAFbAAAACcAAAAsC+MgYmN2dCAAAAWUAAABgwAAApB303yGZnBnbQAABxgAAARnAAAHiQN0H2RnYXNwAAALgAAAABAAAAAQABkACWdseWYAAAuQAAAC7wAAA3IpIbDHaGRteAAADoAAAALmAAH8JHfycHFoZWFkAAARaAAAADYAAAA27NZgoGhoZWEAABGgAAAAIQAAACQOiBCFaG10eAAAEcQAAABUAAA4dBY/Af1sb2NhAAASGAAAADEAACDC7drs2G1heHAAABJMAAAAIAAAACAVqAfUbWV0YQAAEmwAAABOAAAAckcmadNuYW1lAAASvAAACz0AAB0B7aTJkHBvc3QAAB38AAAAEwAAACD/JwBmcHJlcAAAHhAAAAWCAAAHghIH78d42u3QoQ0AIRREwf0dYBBnSOjs+q/iNMkJFJgZ+cSKTdo7qpIn2+Z/Xhd6AACAg8oFwGUf3rUA+gADA4UBkAAFAAgFmgUzAAABGwWaBTMAAAPRAGYCEggFAgsGBAICAgICBOUALv/AAGBbAAAAKQAAAABNUyAgAEAAIiAvBdP+UQENB2ABriABAf8gKAAABCUFugAAACAAFXjaHc1nnAgEHMbxn1fJzshKyMrIyMgmsmckI1siGSEho+wRypYZMpItGZGscO7cxu1z7pw7e58z/j3+z4vvi+fzfD4PkIUsr0IOMrIaWXnNXvI62WQ2ssvsbg5yypzyBbnIJXOTW+Yhjz3nDTcveWU+8tkz8pNfFnDfpIAsSEHLpJBbmEJqilBYFqWIfEtmUoyi8m2K2VOKy0xKyAxKUlzNO5SQpdzSlJRlKCXLUlqbcu67lLEnlKesrEA5WZHy9phKVJDvuZWpKKtQSVaVj6hGZfk+VWR1qsoabk2q2UNqUV1+4NamhqxDTVmXWvaAem59assG1JENqSsbyfs0pp78kPqyCQ1kUxrKj2hk92hGY9ncbUET2ZKmspW8S2uayTZuW5rLdrSQ7Wlpd+hAK9mR1vJj2shOtJWdaWe3+cTtQnv5KR1kVzrKbnSyW3R3e9BZfub2pIvsJW/Sm66yD91kX7cf3WV/etgNBtBTfu4OpJf8gt5yEH0sncH0lV/STw6hv/zKHcoAS2MYA+VwdwSD5NfuSAbbdUa5oxkiv2GoHON+yzBLZaw7juFyPCPkd4yUExhlKUx0JzFaTna/Z4z8gbGWzBR3KuPkNHc64+UMJthVZjJRzmKSnO3OYbKc6/7IFEtinjufqXIB0+RP7s9MtyssZKZcxCy52F3CbLmUOZbIMubK5cyTK9xfmC9XygRWsUCuZqFc465lkVwn4/mVxXK9u4FlciPL5W8yjk2skJvdLayUW1klf2e1xbKNNfIPdztr5Q7WyZ2stxh2ubvZIPewUe5197HJovmTzXI/W+RfbJUH3INssygOuYfZLv92j7BDHmWnXeYfdslj7Jb/skceZ688IS9xkn3yFPvlafc/Dsgz8iJnOSjPcUgGcFie54gMlJEEcdQiuOAGc0yGuKEct3DCOCHD3QhOykhOyYuctjD0Iy9zRkZxVkZzTsYQYKHEunEEyng3gSCZSLCFcMVNIkReJVQmEyZTCLdgrhEhU4mU1900Lsl0eYEbRMmbRMtb7m1i5B1iLYi7xMl7xMv7JMgHJMqHMpBHJMnH7hOSZYb7lBQ7TybX5DNS5XPS5Av3JekWgL3yfyFfyyB42mNgYGBkYAZiBgYeBhYGBSDNAoRAvoL+//8Q8vVKsDwDAE4aBm4AeNqVT00og3EY/z3/ve/GDi6kRMnBwdfJfUcf2UHLgVp5T3rzmXbAYQfWDkzpzZTGgYgdNIoDiwspwgFXO0krh6UVJ+3x7CViRX5Pz/fz/z3PX0+iAtBtWwit9r3O6S+bR87kx++T6pkz+pX4FGfUE/6Bog/9EzdUQo1UasdnVIyzH/1ptKGSx3ifH7COXrjZz6v88tF1f0Z59PAmzsWfiB4jZPsjWyckHhRvYdv+1wgS2EBMwiVEEcGlnUdtFgbo/tebr0RMysDAbEEvbsuBTMTho360IygSwoz0RmWbhXHhf8Uoz6l6DMnOFRVzuLEvF0QoQhZdOyzhDShTBWmHUqrK0azW1IAKkE95UQOvntayWGQTWzhFWMSPLrllj5JcnTNlTwiHwhvlMCfgQ52zTLhb0JLr1g3MuQyVRS08aEUnuhFAnAx5vVBQA5okMzCJeSSpiG85wZbTJxU/dqiBGrQkeSjsMlAONzq0oHPZlWcy4MUF3Wm7+jGm0Cc6/AbXsYLZAHjafVVfTxtHEN87AyFA2jN/AuTSdK8bt7QHdVv655Ki9sr5LnFckDFGukN9uAMjGT/lOVIl3oLWfIh+hDmeTJ/82reon6CK+thKKFL6Smb2fICjttLteub329md2Zkduz80Gxs/Vh9/+8D55uuvvlz94vPPyp+uLNuffLz00Yel++IDi79/77275p3Fhfnbc7Mz00Xj3XduTU1O3By/MTY6UtA1tqzBghf6HVj0YghERRgcgs3zjTKwadMSxdVoJVsCozawmRrM1sOUuU4EY/YQvwmFkvHKQrMNk/swUsJPPElasNQILWH8bl7yEZrAHS+0LBP0En5VpPB7kvAWGHXELTNDqsDqIY3exUsHQcOxIhNYI4R7qPYuzlGPon/x8Iyxi/6Qj5uaNNJg0asAm01Z8BLYHC06dxiwNViy0Q0DJdxqAVgZtNlXoM2ANreBDg/tT1Z/OG9H77c6wm8d4i224qt7PM9u0eKSy0ZYXEVReZtOTnjCO5hYWWbpxCSKkyih1dNUC77TlKAH/sNUZ+O38K6myTufRgfcboyCqOAlITNzxfQu+ifXKYZmuTSTSRqMeXBDncsPwU2AdXm63JcnPYPtxfZUS7SSn0IoJOhjygolv92Eu7X6LkJ4CI64zSmrFTVRjrjf5hJ1WhvjLCqU2yG81T6IqRq0WFSQu+mFz62+CdP460PRhke47NGzP82C9BcOOalSPufwy1Z4nbVoxlQvoOvSF3gabuZ31ilf5Tw/quaqLUpEwuFor5OVV3KSF7clDQj+sTANmIjcanCBrbhD7nYSCtHvcNk9UGGeqLCwJLnfqdAgQyxwtoPWu6HfFj7eZTc7EINGoVB629ayYNEmQyl98i9poeeZv0hcOU9lb9oa+uOB21Q/rKnuH090k0o0gAYLdsmMmLgSRVaW41oj9CgekVTMLMpLJB4gCPg5Sd6KKu4AfJ/T0xK41KHpwGFy31F3ZUUaWtWvrGC0ZAguXzNK699/DSPJABkrGa8ZiYEIYikDwQMZy6R3cbQnuCFkWqvJp37M1SPXEP+1a0JwEoERt7WHmGiquaBBGQp4O8lawvfCQp+KUU7X/4tmWOlY7/iypIE+wBQ2HJMHFCI1Dmom9Bbx9J0Q639f1aqa8F1s464mvZBCVPIPtweBYxUOioXa2tYAxU0si95Ot+eyPVTgaCvMdM72zFPmlm3MW0xMP2fmdog5yplL81hgDmvb/1fL1+tYFsU0f1BWLliDluCFBVOPMkk3CyRN2NiO1mDeRlkvUfjY8STm64UAw4ZRL+ybaxE3itiuKNPbora1Gzp5srE1vhC/adQQ2awB2hpotwln2CBVly7MO0heGnJf5qUGutcMr++Xv73hM2rNXFIG8NjO12V6VelZ6f5sPqP+pLP1VGjHW6mrHW/vhmcGY/y4GZ7qmu7F61F6H7nwjDPmKlS/REnjpLEaPY1TfVxR5pnL2JFiRxSg9P2exhQ2nmMa2+/pGWYojP6A3gCskiN9AAAAAAMACAACABIAAf//AAN42kVSQWgUVxj+//+9N7PzZmf2TUzMxBTtusQsDGbNTk21UnZOTVC8CellsqdW0aJ4kE16qAQJWqpUsUk81NJDITmESnPJKBEURAWRKgheCnoQkssSD1KCqTt9sxHl8b753/dg3vd9/w8EVQDaZQAwMAFCr+j1Fb1iFd+0xvGT1isD3sJ3ogwER9giTYpbIMCGz6KizEWExJm4cYdjhSO3b+yQFUnytYM7nIpDcVyJm8/iuAm1x/H+/YN7kJXY3lC0kSZ3nxp83Po9Q/6otYI9a2ttBED4A8Aw9Et57LsJLH0TSccxDtgjlhqykjSJZnRx0f7VpnPWVYvoGEcc4V/zcc7oKEMcZqOswRj5ElHILtknGV2Q1+S8ZLAs/5HEHuqb7WJAEGuIObEkHojnQuCUmBYE22mANE9ztEQP6DlpnqaJBEnGJzjmuM/LfB/nFtg5hty06Sy09UGS/htZtq0rS5w1k/S/6NPsZEYunCTHPEENF0fdWZdyru/uc1ddDvU4Ph0EuM1XweFmVQVBswqVMKyF9bE47ujWocX1uH66/hHbX3xf6hUHQVAseVhCr+QVEYuGkbTG/myNJZq6hD9jib/YKGZb3Nr4gt/XzYaRdIWt6Hwl9MDCTehMX0YHHDU0X0gKlMv7eZqTS5LmzcQkKgvEUUQaBkQ2s0V1gzXj9Dhbu6Bnyu/IfPtJuhq5mVPfOKdURqlE/7I/o1Rkqm7Vr4ZVQ51Xs8p0qNc/RtvUtzTSu9q73st0BjoB7TcLQafQDqEKtYpq1mrNwT0fjGqr6O0q7TS6OreG1c+N0k7aqzrCarcXeiUWfH994sqPE79N/vDXk1fp3YXG8jIO4vrk07/vPeLXsLyBekqP48rbr7IJ+0nHsMi/BAcORn42I5QnmraVWTAsMWXwzISRpE+izsyEERXgDLnGN9RfWCrQpuL3cnW/NmWOxajFmboLYdeQVkWL5UOXj96+3bheHmAT+dl3Hbzvl4Uc/A8FWdEsAHja7d07a5RBFAbg1ez9kr1ks65ZYxLUFIGEoCBiYSNWkiqtZf7/b5Ah1cAEZlHnqDwPNufAsXjLl8m3nU7nrNNZPIxGB52DTvpXa1Re97Jpj/8PAAD4dc9EAIQbP3YMvfqLJzqGfjbpGAAAoCkdAxBvomMAAID/gI4BiDeddFMh0K2/mJTXg2zqShYAAFp6LgIg3GzSTYXAHu8YnugYhtmkYwAAgKZ0DEC8wz/TMfQkCwAALekYgHjz2b4dw6y81jEAAEAgHQMQbzHrpY6hX3/xRMeQfwpSxwAAAE3pGIB4y8NeKgT26BgOy+u8Y+hLFgAAWtIxAPFWv6tjGGeTjgEAAJrSMQDxjhb91DEM6i8W5XX+KUgdAwAANHUgAiDcetlPhcAeHcOyvNYxAABAIB0DEO94tW/HsCqvp9k0kCwAALSkYwDibR47hmH9hY4BAAD+PjoGIN6L9WDPjmFdXuefghxKFgAAWtIxAPG260F6dKBjAACAf5qOAYi32wxTITCuv9iU1/NsGkkWAABa6ooACHe6He3ZMWzL6/wnLceSBQCAlnQMQLzzk1F6dDCpvzgpr/NPQU4kCwAALekYgHgXu3HqGKb1F7vyWscAAACBdAxAvHdnk/SHDbP6i7Py+jibppIFAICWeiIAwl29maZCYF5/8aa8fpFNh5IFAICW+iIAwt1cztIjhkX9xWV5nX+mYS5ZAABoSccAxHt/NU+PDlb1F1fl9atsWkoWAABaGogACPfxepEeHRzVX1yX16+zaSVZAABoSccAxPt8u0x/KHFcf3FbXp9n05FkAQCgpaEIgHBfP61TIbCtv/hUXr/Lpo1kAQCgpZEIgHDfv2zSI4Zd/cWX8jr/TMNLyQIAQEtjEQDh7r9t089OntZffCuvb7LplWQBAKCliQiAcD/udulnJy/qL+7K6w/ZdCZZAABoaSoCINzD/Wl6dPC2/uK+vM4/03AhWQAAaGkmAiDcT1lwFD4AAAABAAAABwAAcrS9v18PPPUAGwgAAAAAAK/1PK8AAAAA1ofY+vtc/fILyQgHAAAACQABAAAAAAAAeNpjYGRgYE/4F8TAwH3vd8yvKu6TDEARZMB9CwCaswcnAAAAeNrt0DENgEAABMHjQ6jRQocDBFDgAxnYoHpD2IEKASQUn8z0e8WVLVMeZc6rXFnTiKHm/Gu737N86UrNEQAAAAAAAAAAAAAAmtKNPgAAuAFBiQVQeNrtwrENABAABMC3g6WsZDOj6XRKiUIjl7skdWtPzBulHwwAAAAAAAAA4E8L0jDSZAAAAAABAAAQYAAaAAIAAAAAAAIAEAAvAFUAAATgB4kAAAAAeNpjYGBgZIAADSBmSsnJS4eyZYohbBcg1nMsys3TUXCuLMrRUXBPzS8CkkWp2ToKPokleY5FiUk6CrhUeKQmFUHU6SiEZCRmAgDpjxuWAAB42rVYzY8jRxWv2Zlkh8zOKgohgiWBOkTZ2ajxbJLDhl1x6PX0jJ147KHt2cmIQ9TuLtu90+5udbfXsjhwRgiJM4gDx0ggwQkFCXHiwAmJnDhyijhx4B/g915Vt9vzpc1KZOLuV1Wv3sfvfXkthGjcaIg1wf+tfY0emhSvY6XpG+Lm2sjQ6+LNtR8aeqPG85K4tTY19MvitbWFoW+KVsWzffPG2s8gYW1jHTJvbf6c6ZdAv7r5a6Zf5v3fMX2T9z9nepPpvzENG2+8sflPQ6+JnVf+Y+gb4vbWZ4ZeFx9u/cTQGzWel8Q3t/5o6JfF21t/N/RN8YuKZ1O8u/mlobfEYOu/ht6+/fqtA0PfrvZfqfmyRXbe+RHTt2r7t4m+c8b0q2TnnR8z/XXQr935KdOv1/i/wf5q+o3a/rf47q+Y/jbr0jLfqvF8t0a/zfwak3eZ1r5/j+m/Er1Zs3+zputWbf+W8eUz+f799z6Uh6GfJXkyKmQzydIk84owiRvSjiKZheNJkctM5Sp7poLG9nZLDTM1l71UxYNFqmTHWySzQkbJOPSln6QLviJJ9P0P5Dv0emBJ14vSiWx5sZ/4Z9j9KJnEsjULclI0mIS5jOpyRkkmH4fDKPS9SBqN4EmgVObJLPOVJHvnXqbkLA5UJouJkoftgeyEvopz9UjmSkk1HaogUIGM9K4MVO5nYUr+sY5AFV4Y5Y0lAn0vzmVfZeGIFHqyyLxATb3sTCYjraRiHWfJLKVtP5mmXhyqK+S4ajyLvOyJynLS+6Bx/37FR2zMtbyZz9I0CmH0KImLhjxNZnLqLeQM5hcEFG3LIpF+prxCWTII8xTgWdKLA5lmIU59sCi8vVymKpuGRQFxwwXbX0JR4ACIZiUxIg3WRS/TLAlmfmFJygDctehOqSCM5XwS+pOaZXMoDWM/mgH3pfVJHC3kTnhPh6TGDgnXWasjGMZjSsEiC30K3VIBXa9kPWIEdkJoKdSU8jgLoTVI5nGUeMEqep6GCpkDdxKownNWpMjAQJGbxDNRUbqKKIoiXhh2CggEAp9JOAwLLo4BTB4lUZTMyWQDtSWHXg5bk7jK0jIIO5OiSB/u7qq4MQ/PwlQFoddIsvEurXbB+anJ53sIL6dFToaRmMsL8LLC+Yfh6BDHFwTz0wQ+ETTqmYpQVAz3aokSlCtFur19RMHJOYfhNyBQuDXOPCATWHKUoeCoGCZeNobPhDGwQkRxXSZDFFpMoHjcJMo8e34vyCAvzxM/9Cg/gsSfTRERT9dyGAGZHZK44q3smy7xxT22KFAQGOo4XMon52Exoe1aulkm3cj68jgKkadaN8kybRIauIjIQ0tOkyAc0VsxIOkMDuUTLliIHs6oeHPaNFkCD3fheK7QdyGBYm1QutRUXfBQqYvGIM1GzCfJ9BofqQxmWQxjFAsIEnRTtuWp8osywZZ5jOQPQi68hzrFvWHyTNWafZwUVDJsDxVZuswUc5RPPHg1VCuV69UczUh9XiCZQoQIxasL/ToAqN5ajuz39gcntuvIdl8eub0n7T1nT961+1jfteRJe9DqHQ8kOFy7OziVvX1pd0/lx+3uniWdT45cp9+XPVe2D486bQd77W6zc7zX7h7Ix7jX7WGmtFGJEDroSVJoRLWdPgk7dNxmC0v7cbvTHpxacr896JLMfQi15ZHtDtrN447tyqNj96jXd6B+D2K77e6+Cy3OodMdNKAVe9J5goXst+xOh1XZx7DeZfuavaNTt33QGshWr7PnYPOxA8vsxx1Hq4JTzY7dPrTknn1oHzh8qwcpLrMZ605aDm9Bn43/m4N2r0tuNHvdgYulBS/dQXX1pN13LGm77T4Bsu/2IJ7gxI0eC8G9rqOlENRyJSJgofVx31nasufYHcjq0+U6c0N0RSIyMRWeiEQsFlgNxWJtWyjxFOt/47M874sC71gEeGYiWP/l+h/W/7z+F3w+X//T+m/FZ0KK98V98Z74ENShCIUPvkTk+IxwV4omS0v56WEnBBWLBk5syI/wzrA3FhOc5bxSeCu8n+EZgHNbvMKfFtZDPp+DrweZCpIG8IAoKTqQT97MWG8Easz2SHwS8CxqmmRl+X3xAah3qtUDYYF22fsUvBJ6CQGS4Yszw/sRVhPs0ukMVuaVVwPsh+xJdKU9I0ZDisdYD3FCux5jseqjlpMYTyVrmeHUZ39LjOccG9qZcaQUyy5gh+KYtGEToRPyvZjRfcT3FXMoxHrIWAf8lMaiklfyfs6RDWFLGcOlH3ROeRLiZg4ULsuDPqOYM6VY0qjy0GN7KT8Ctob8OWPPRyueXJQ65vUMVpXcFKcp1qQtZLu/ij0u6DHkRWzDEz7JK38fQBblyEV5pbSlLMqyAnY8FLv4m/NfA5adv9kwFu+CXnCdjBkJyr0Fdkesm2pj91I/cvY+5Zjp6JU3KBtPGR3JmC44Q3REiypLS27aSxg/yiWqVMWVEDBfarLZ4mjFrCdlT/Vd30hRZu2x7JTRIJ8LPqNbQ7ajjOn5TCvMDZ332YWdUeWD9Vz5kfI6wB0fa8tkPfUWrdeq9Jz3IOSIzxknn/vAZZjNjachd4iIe4HuWhexpzsRUzvgv7dSeZdL1za8KLb1uiZJ46q7Fhw5v6rkyzwotV+061EtB8gT7UvB+so+n3EvWHD+JEAp5v7nXempzj1vJat0H0vMU3ul6RlXlu6rZG0ZzVIOcUbcE67OUT2BYhOZpfSyQkKDcsadnvp0aHBeTqSBQZr8iNjDeYX0amZbHB2P6cDkwsUefb4ads51EcUzhnSccSdWHFkPe4TSmPuMPts1Mj891/fvmQpedoy8Qq205qtM1uecZPLNczI6pQz5VpXRT7GnY1VmjuLvAJGZgMsMv246l5l59YQuo3dUVVBe6/E67joblNGnO3Js4m+x35mZnuXUmXDWj02sy3zW+ZWaOaI10PctPS3jKlu82reU833t/xCPCiWPfSfsQtPzA1OzPqRPTa14KzOfKlvnzU5p49Xx5fm68j0FEb9XwyjgaROt9JuLPl4jj7twyPdK7su7nHWuy5XYn79NqOm+Wve7tGv126r2YTmRyhha3PcT1jKq1qqWIdS/dIRySFtOWm31kG1RZmLNqljW+4mO4a6JeM6VElU2lLW9mkvPj2p90msv6xNnNaeXSMwZx+kLxrGcCvQdNzbIqJoFAT9J5xKXp+DwazOkuKYn6wkQsAfl5Ht4oZt7kJpw57n8Xw4xz4ty4iwxmlQz47K+snor536h4zU0vl8+f70roppVCOTm32gF13DEFtB5fbq/aBbUZ11LOMzRE/tYnWB6urzTxp5EN3Vx8gSrPezuYecuOPrm/C5H7IRnUgt8xzzvtAwXzy7Wp9zr9nkud3n1Mfi7kEV3HfEJ63Agrc+cLss+xG4Hb8fw0Y0mdo6xJvqAu6HW18Ut/W+htpmP2tIB9mXl4apVbdZYWnaIlQv5LXNqQ3ab5ZH9pH+f6W5l576x1GaMSDLJbMKiDq9o9xjvI/D1Wb/NPmtru+zDPs61Lw5bQJobxlfNR/g8MScUI7Kvg7+lVzZj0GJrlvg18T6C5ST/AKcDnhQ93NxjT/uMnmMwI287vFp6pSPVZG8IVcJgD/QhPgcVdi4/tS1uTdoqdid8vuTS/tnm2WTkerzS0WjyasCxolPLxNJlP85rPeFMdJjLZo/7VYbsc/Zq68vs1Dp6NUu0Popt3ZYyq+U1NaKllOfHJtIXcSHUbcaE7OpXmq+SXP81x+MZUa7/xb/uqJVfe9TK7zn8i87Gdzbe2/h442DjB3h+H9weOh99T9f9arL2+7XfrAvunzb4M/6NATL+BxplNGEAAAB42mNgZgCD/yoMaQxYAAAj/wGNAHjaZVNvbBNlGL/n7tpurO2x0du/23Ydm2PZC1y3AaZgsutg8UM/tAE+MElcSRjsj2ynVzBKydVgIwZxA0Sdfmi/oh96dH7YotiRNGYmEvkTDBoMi4H9QZLWiSZuw/ncreLAt/d7/r3v+3uf53nfXtorj8HW0ar1Xslnh61UGyKAGELEERZKhs2jVaLX4yuBRgrQbaSiiGFEAqEjLFQWGsy550YF0Sv71kA9uhJYUAaANacY+bNCh1fqlg5Jh6UeqVfqk8LSUem4FJGuSzfs7iXPkrx0bYn9bb5Cm4eh+eT81Dxz/UZpWdXxSKlwPFLhiciRYCQUUSKWY69j+IiC4pVBFP0DpQLXr/UPDcQHkgOW/gHttcrwURdfdbgPxcW+8b65vr/62EO96H3TC909LoHrFrvpZE+6J9u93M1298ReraxQS9/cWVH7BkLyvQjtmHM7pSEYKgg7zHq2YzXbqUGEhkgjLGhtwTkNWrEtrdiWVlw/CC0YacEutqCnQK25uxa7W4sMtVQXgsX21WD7aqgJBEO5YRPlQYQQCiKKGEZYMQ/uiyLRWyj5RHDiXifejJNKItIIC65asb5H3EVkzagb5SBCR1xDTIEzZbnO+erQblu1g6W4PKuxOvEMl81cG0Bo+TMN9mXkssY1kyu5wm3EkEvMsyefysU4wZiR8jxDiIn/VqQKjsR9Qv7U7BMuLu/RpiXlmQPP7LVtVy7nXRpb5Rwlrd4uk03JnxRfVY/1SS4GVzRfbdacMTYXCl7lS9iG9+WGglFHsRf/HnSqyOUdX54A26hg/E/KwY5Z2PE4CSXgGUXm/dowasPcbNhvG+ZveMbLp+SDRWu98t9Fxd6pPwE/16P6R3T4Ech3Q3dp923Pbfk2c+jKsSv0yNfgTnlScooJ6YpOf3qeIp+co8jIWYp8gPY5xNnzVnL+AkM+jrHkow9Z8iHaIxcuXqAHfRw0Y3ebMZ9migEPlFItWGkFah51aSrGkPHlKZBGsRzF54AyM+sy7EQZ5lqGb6CMYmEduFJNYuIrcOHTcWE5LrmUURZzi7S0OLioLTLyQnAhtJBbYMeWJ+TlhWLeG3yoPKRNIT+E9K+gPADPA1DmoGtOmcvNMQm0ZpVZOjsL2mx6NjvL5GYAP2kmOpOYyc2wwencNB2cDk0r0xPTbPA+KPchem/qXu4eI99J3KE9w8Fh2p0IJLoS8UQykU1Yp/4A/H6P1YjSLyD/DPFbyVvpWwx3U75JT10DLqNkaCnTlglkujLxTDKTzSxnCkYuj6Tpn35kyQ8xmnx31Uquov520komUZ85zZL3TleIp09Oiu+eOCi+pRWQEwgtZiNJbPapGJB3YhR5G+2TqKXHgce0Jn+ehU25HblArjen5SzC83z5Np7fypds4blW3t7CFzbzVg/PSDy1mW/YwDVu4BqoJpFrkpramhipPl1PNxFuI+HW1znr67ga0ekWObcFuLXFdrvDaS9cU2S32grsDGvBp0bbKaZcDHIKR2tclEtzDMeIjMQEGI1JM1nGxsJGUYBqR7mt0sGvLXOUsC6HIkBQUIScwBgXViSsK/cqQlSgg62gl/gp/952fR2g3tOutxL/GOPerbcQv14Y3L/vEsD7nRjV6VNjQO3V2VNjNKqSnS/t3zcGFcZ0TBjHR0Pp/lDsTCep1g/69+zTo9WdeothDFd3UioJh4kxVHVFo5VXKrnU2NChN3Uc0Dd2hHaRVUPVsx16ruNAD4qQnq3bpapA/jeQUjUGCa9YYeNn2mHDREkMk6ycrFLq6q3mCBtTKxyEmAuPvqyGnwYxec2BOejlejM2ixhrVbMU9d+ajIhqsJm1YnWFRieDu9v9+gu7/ToX3K9X1qEzic42dOx17eQfwxsTZgAA');
  font-style: normal;
  font-weight: normal;
}
@font-face {
  font-family: 'Open Sans Charset0_v9TY33EDE6F2';
  src: url('data:application/font-woff;base64,d09GRgABAAAAAJVwABMAAAABHgwAAAAAAAAAAAAAAAAAAAAAAAAAAAAAAABEU0lHAACHxAAADaoAABV0nhJEHUdERUYAAIVoAAAAHgAAAB4AJgOvR1BPUwAAhYgAAAA0AAAAOAs3DzdHU1VCAACFvAAAAgYAAAPGDis9t09TLzIAAAIkAAAAXwAAAGChPpnQY21hcAAABcAAAAJ4AAADPM6N5pZjdnQgAAAN3AAAAFkAAACiD00YpGZwZ20AAAg4AAAEqQAAB7R+YbYRZ2FzcAAAhVgAAAAQAAAAEAAVACNnbHlmAAAOOAAARkUAAHKCBv3ogGhlYWQAAAGoAAAANgAAADb3duKmaGhlYQAAAeAAAAAhAAAAJA3MCXJobXR4AAAChAAAAzsAAA6YklahGGtlcm4AAFeoAAAq5QAAZ8JQwoSZbG9jYQAAVIAAAAMlAAAHVrrKnyptYXhwAAACBAAAACAAAAAgBTEIf25hbWUAAIKQAAACsgAABVhyuzWucG9zdAAAhUQAAAATAAAAIP9pAGZwcmVwAAAM5AAAAPgAAAEJQ7eWpAABAAAAARmaSXDJM18PPPUACQgAAAAAAMk1MYsAAAAAyehMTPua/dUJoghiAAAACQACAAAAAAAAeNpjYGRg4Oj9u4KBgXPN71n/qjkXMQBFkAHzIgCnegdQAAAAAAEAAAOqAEgABQBRAAQAAgAQAC8AXAAAAQ4HtAADAAF42mNgZtnGOIGBlYGDdRarMQMDozyEZr7IkMb4kYOJiZuNjZmVhYmJ5QED03sHBoVoBgYGDSBmMHQMdmYACvxmYZP/J8LQwtHLFKHAwDgfJMfiwboNSCkwMAMA3CMPPAB42u1XQUhUQRj+3rx5b5fwELEgJSaLLFJismwexESIiKAOsYgQxCIisQgiyyIhskSJB08mgnjyYBJllyWhQ4kQIstCEiISBBHUYQkioqSDSK/vn30utikWCUHswMc3M2/mzfz/9//z5ulVPAeLDgFKUI9puwWjTiNiehIj7hSSziukrBWMqgTiRLvuQxefJa1v6FCT6FRhTKvPCLHvBrFI9BIJopEYJQb9dpLoM+PD6PDbN4XtAdQEohhyjgJOM/JOFTLOBvI6TYTZXme7gLya53r1Xrf+wP4G5AOtyLtBog0ZvebzFz7rRZ/uxzHOe6qXgUASNXoGQT1MWydoxyzuc8/V5JjuQtSe8rb1jDXG9RK6gKz9EmlyWmeQVk9Qq3vQwDWzysWscr0JHTP1bCCFrPTrDTM+K3PsC5y/RjvXUcdnc1oBbiuqdZTvCELZS4jbQfoxaX0iXxL7d3zP+hIhvhkm6mQM7R/m3lrcB+hVG7hobyFu5tD30qfhbdn9uGX6cogSYWPLJrJOO1Lib2sNEfZfsYHznH/Vbcdl4gxxgr6PGb/vAXfb+y5aGB12gTqcM1rMe57UnRyad3Qoh8SAsGixG0aL93zfFv0mft8D7hskjBaZn0ENXtP/D8kLxEe9glRJh3JInAmLFrtBLYxmZLFV1vuFabusvy9LjFJzsd/Ei/gnczBLPEtM7cuMdbGHDHKIfn5HO+/S16eN7fM4SX5hNHDR4nNWr6JTVzFGmSMmTiVPGKs6QjBfOOaez9d8LvaPkJtRq6q9bdFR1i5nJw2r1Ce60qflHOhBJjBGLZiDkgc+d/t8R/JScmNfZs6avCljEy/U7HdZ8t3knMSY6OznveReOatx7nMGy06oqLnEvMTdjk2lvS1aVQaPrSZyRM4C5tmANYkI20G+o4BKqZT/pFjXcfyv5h/5PnSY+5Fz/MAxi/xWE1I35x/4HYSVIm6bvhxCh+0nWedPxgcGUSvgtzej3/LsjPB7GMdcJeIqpVIq5V8Uuwln9Rjv1Zto4r/gKfO/Ns770x7/b05/8Xwt3dEKvO+VQbXxTtkGh1hQbV6uWPceEV+JAttdxDOdQH6v/fwA17iLLAB42l2RZUyXcRSFn/P+ELtQFETkL2ILooIYCKgY2N1id3djF+p0dovdit3d3Z3YzllztvL31Q988Nzde3e3Z7tnO4AwdkMaXEygvf1w4GJXjIZrupYqXh/ktLysEOuUdcZ64PB0RDr6+rr9dHE6bdpBnE3FabNN/bA8bOqkTd1OovhH4YznEFtp5Yz6eyWOTRyT2D/hXcK1hNOPPfnrwY/HJMmayX+yYu1hbFfJcCU5KUhJKlLbntOSjvRkICNuZCIz7mQhKx54kg0vsuNNDnxslznxJZf9JTd5yEs+8lOAgmY2/gRQmECKUJRiBBFMcUIoQUlKUZpQyhBGOBGUpRzliaQCFalEZaKoQlWqUZ0a1KQWtalDXepRnwY0pBGNaUJTmtGcaFrQkla0pg1taUd7OtCRTnSmC13pRnd60JNe9KYPfelHfwYwkEEMZghDGUYMwxnBSEYxmjGMZRzjmcBEYpnEZKaYOWaumWfmM50ZzGQWs5nDXOYxnwUsZBGLWUIcS1nGclawklWsZg1rWcd6NrCRTWwmni12OtvYzg52sovd7GEv+9jPAQ7ayR3mCEc5xnFOcJJTnOYMZznHeS5wkUtc5gpXucZ1bnCTW9zmDne5x30e8JBHdrYJPOEpz3jOC17yitdmAW/MQt6aRbw3i/lolvDJxPGZL3zlG9/5wU9+8ZtEnEKSJSMXJZOrkiuFUiqVUiuN0iqd0iuDMspNmZRZ7sqirPKQp7LJS9nlrRzykUM55atcZqqZpjzKq3zKrwIqqELyV4AKK1BFVFTFFKRgFVeISqikSqm0QlVGYQpXhMoqSlXkp9xmihVkBVvNreg/vim0LXjadVXPU9tGFN4VBgwYIlPKMNUhq27swmCXdJK2QClsbcnYddNiDDMr6EEiJmN64pRDpp3xrYxI/5cncjE55dpD/4cc2ls5Jtf0vZVNIDPVCGvf937u994uavvwIND7e+3d1s5PPz76ofl9o75d871q5Tu1tfntxjfra6tff/XlF/dXPi+XFj8rFu7JT927C3N5+87M9NTkRHZ8bDQzYnFWEsBDH0YKIl+LpC+jerkk/IWuVy75shaCiATgJ1OU9bqBZAQiFFDET3QDDkGh5ZMPLFVqqa4tuS022AalkAL+8qTo84OWxvUfngwEXJn1I7POFI0wjYLrooepiqoVPtSedmM/xBp5MjVZldXjyXKJJZNTuJzCFSzK04QvbnKzsBb99cRi2WlKizv1ow7stLTvOa4blEsNmJGeUbGqCQljVRg3IcUJlc7ORVJ6FT/v2+woXM51ZCf6WcNIhL7xiB/Hv0N+GZakB0vP/l7AnR9DSXo+LFPU5u51nub7lBxGC7YU8RuG25FX/95GogEyVrDfMFqCVQW+q116nBpyHcc1KWpxGEf9d70jKWwZJ7lcfOoj3WxHY4j+u5fnDtSeB2CHXb4eDLZe223CR61DDVahJroRIvhuSXfVcfPXNjv/p2ZIC5KDDLsu0XDeV+wIBei1dCoLduRcMLWyHIAVkubVUPPxPml6Q821eyixt822jiFTaHSkj4yfR9A7wun6hRojbZh567gyns2LtZXA2AqsqtE5ETBaRJLQ66YDzg25xLYRZt6mnysHExTzs2JNYhiK40s/HLxPuwsYQCDR9eV0EPY0KA8XKhp0zE/ur6BHFGLDTjzTTFiRpzAnK9fdpbL8k7Y2LgM3mKsCCx8PvGDFN+dK+HHopSVQLNnSl+zBu9fJQ+G8eMAessAj4/kqTlnRj3XnCdwNnQ6euydCOy6oADscSH0c0NghQ0uvHTMcgZmVPd1sy2brQK8OCkkVFC5T8D8II7WThsEBhGwhK7TljARoaCMgariQlQ38hfFCFv9sJNygNLiVDaG5w4bWWAYsCf/YG9iRfCvoKI1TtT6MNkYixqnWHTdw06dcslAtBonRI0uk1ocqvKZQkcX5rNYNRFwu0NALLY9lILsC1I6mvRE9huUBGYbzQa/2bkk3yEKamIvqoUBkQm3ZuUkubBv5Wqx/oG4M1SLOymY7puByEJBh5Q1gNMJqNe+Yu4AOtMS7V9h4pM2BjhOl6DB31ymIbHRi2dYbxhrvk9+cZ5RrljV5c69SLuHVVkkkP2slip+1D/SlzZg429MXFreqYSVI7qFOXwrGlEEtQgkkQZBAkXZRyBp751Ix1jPajAGM/LjPmcGyQ4yzx30rxew0UdEkUsxCTSbVqKF1BrFsivUMZp6EEWVqclRl1YTKWdOWk3CCLhB5yRmb4OxFjk9zJ0GvXQP3eS+ZUE5q0UMLlVZ4tv8+9f6BfpFj6GZ+MVGFHhyXhS42G/+t+KJDg/Jr0I3DgA4bm8fW4MuBy01sk9zEQsZyMCmPKzAlK4RvEb6V4mOEj+OI8nmO7j3s/Q5wmoBD7eKRFJ/86cT2FXUqwEsltv8p/wcp9yEpAAAAeNpNi7tOw0AQRXe8TqJUY4iwiMAe83Ca7Vj6RClMwoJ4mJHiREpFT2FTQ4OUJoiWr/C6y1/wIRR8gnGoOMXVPbq6o8/u0STiCEKmiWQKAcNhWIby2gzoymgySUyDc49jfcr9Xk0dt6a2rOlyqmnabD29yy2Q7OrmLQHlUJZSXiR9+k7gRB/zoT5gX+/xDiB7GhnxBh3CL3QQa3TaDggGLfhJvIhS/AjXE/DqQws28FE9pEqZTae+N7Z7u7CwsnG6zdHd3LZXVvB8MasA3rO39VqMA2PP0pmNgszYx6Z4QeWLcZbnSi3z4lltKVReqP/86f7yF3E7QQZ42mMTYRBn8GPdBiRLWbexnmVAASweDCIMExkY/r8B8RDkPxEQCdQl/GfK/7f/Wv+/+rcSKCLxbw8DWYADQnUzNDLcZZjB0M/QxzCToYOhkZGfoQsATT0f/wAAAHjavb13fFTF+jg8c9r23rLpmyVZkgAh2RRCywIhkALEEJBFRLqASi8iFxG4oUiTXgQExBgjIhdpIqJYUEREREXkKteK7cu1XQtkJ+8zc85udiPc+8/v8xqXTc6Z88zMM0+f55mDOHQSIUErHkY8UiHHEYEXOYFXIZSTl+PHOf4cf25Hm8fiKYLPSb686ch4bk5oiXj4esV44WvEoc3NX+Bl7Gkjyg7YeY2GEwSTGWM9p5cGBPVOjkclJdkWKyqOy7FYcbHF77cATOzl/Xy+P8/psEvetAxcNsF/7rP7O5cEivNL8TrBe/3g0rKegT4lCPqo4+u5/coIUwIGxKsEXlBrJE7FA3D/2TwKFwAzuLyX98AHl7SdkMllZ47PFA+HfuTM9ENh+WG2vwGsBJSCtgQGqVMSHYJdY9HrNVaTUSdobTa7MylZJUguASO3ECeKkl3Sevh4Fx+njUv1qAW9Qd8/mIgNKchsMfcPuh2WAQY8wIINFoNFdNl4rYhy/CV+a3FxTs6dd8J0sy2Izln5ZkN1wTcbsdVVzD7st7w8+ZvOwuOAWdjYp8DDPn6efRwY/uQ/6IkTyNnaZbXkfM3SanIdp5SS73F2zfIanFu7uBarm77COT3JeX4R2buA1OB99LMA187HB0kV/cwne3EtYHRR8zJBL1lRKspA7dG4QIHPkp7kEoQsu0H0IOQWLRqxQ066QTL0C/JSG2OWsSqYlJWdaE/sF3Rl2QE5dtEJM85h87UW59FZWvxR/1oxm5/fz5AgL5JdUjm8BWkZvgKn02/JyCjILywq8DucLlWGz5LMqfLhqxDbnS6LJAn6t48smPJer4GXgmefOPPkgqNP52/Yun1bRWPwoUuhT4ZOHj0On1z6D9c3V7wp29Jz8NEee5cuarAePij2XtRFR/rn3TV3bN9gOzI3mVdVDcvEi8x3IiSi8c0/SO3FM0iDHMgDM89FvQNtkFnUOtsmpqV1aKvtaJby/LwhJdsAPx1zpY5x7nS3yqYCgoOfEjZdOq3I/GT6A/Lx51nM3jRJZIQNMwMix/RqYUF+Ruvr2It/rhi4Z8/ACvzWlvUrHt2wds02XF9RW1tdXVtbgc9sWb9qy4a1qx4jpOmDdXy2wDU24lpc09D45bfXrnzx9bWmy08/9eQzTz/xxNNffHvt0y++/p5PvV4B5A0rO7X5B/GCeBbpYIYF6LZAR5sTJUnerOwO2e29xgx3klNTWOTXlwf9NpOvvbGjmMO7M/isrNQca6qmIpgqoJJsFAcTzXEVA1FSHo6ZKV2eQmVOtrwibOQcdmc6LGQHTp4ccLYKF0IfnAp7fRJj8x19b18w9u7BwcmP/vQYqZw8rN2j5PnlBwd1a/Pas7uPLd2ON3Xq5WooXYazv3p+1q8bL/6fsK73vCGV8wf2GznixvatuKE0OK7HzGXXF7457q5RE4s3Njy54Z5Dd5I53Z8cTT5fTz45MHHY+whhKjFwCZMY9iOI5wWRo5LirCx/ZCHBBIQsG+gTNeQ454EnDCgxoFchrYAEo0nno4+VRIkXm9la5JdgplaXN4OreXTt7kfWrF++c91WLhdr8Dv7TpK8X38khS824lMUajeAqg9DFbQAFxlNWl7wxULFZk7lLbQW5HM+v9PK6R9du3P5+jWP7KZgyZ+kc8NxfObHX/E7J58luQB1MDdfMEp2kLgdAwm8KGCVQavRaUxmQYsNnF5v0IL8UhsRKnktL7JidPHozNNdog3kps+WXiTy3JpsvCqeLPpj7/6d+38mS5LwkmzJTmZOPpxCjg3HE8nG4bgs5fBkvJzOZjz6QsgUXgWKahuwIUHQiKLewKvUquogMqmxGuXcGWb5iJgHOWbxWkB+WfzcSryNjFlOxuGty3nXw2QwbnwY7wW4JeQPfB+6htTIckhEGhCgKIetFQw43SUx3BTh4ab4UQXzEnoYrrnGkN+njcd5w+DZWnyJK+GmwkpbDnFIFOBSjl951lbgcdTi7/GlzZvhMtNU6GcYfVxAJyGkN2j4AUGNEzHKZnRRFKZbINXN3Yo79+hZ7O81sVfv3r16lJVQDNhBhVxmdGU7wiFB5HnOGl5KmCxwM3c5dKWeUhJjQw6Na/5BaM+40AVYs1uRXkKSO07jqAxqVLypMsi7ZT7LjqUHbxpnMVv9eVbM/rWwK0L7f//2w2/Xfr32e9NnG/fUb9hQv2cj9wmpIw/j+XgafhBPIw+SteQk+QT7cBf4SSdXYNTHYdRnYDRa1CZg1iCsxjq9oFGpsEbCcYjKMhDcSvfQu8dryS+SJJUP+7kzu9WO/PeH4EUrBOvCGY4Oe6fhbIA4BrRoOkhPN+h8VxxW2ZDNiIX4BLO2MmhW4biqIAUcnpZLmZbHU4C7c7LEUPlkVINscHiE9KYSvGD/lE6rHrzj8TFD3rr2znfbPiQvcz+uxosObH5k4MxlXQdMbbhwYDn58V3yhpquxHDAawKMwId6BdokIJtKhXhnmkFqm8m7nC5nZdDl0qanJ1cG01VaS2VQ24Jlaoiwr6iRMYXkhOEIHkUppVrMHm9BRGjDcOl4+WvbH9nfSD4l/5lx8o67Lo7Ac8nwR9Y+/ea6B0c03lc79PuFH/wgDF9xIFntPLj2/GfedjtycnEm1q7etPieB/LLpvS57VVqg2QD9iaKJ2A9rKhrINkqajhOp+IRL/I2OxatYlVQY1JZrbxK4iPrE61M/WER7GW8heEPD6yZF+StMPHSY6Fi7vD+S2SpVt0xixTharIfV6/hP2nKxF+vPjiiJDSLSkjAXxLQRDzqHEgx8W672u7ihcQEBMhCSHI4YA0dkqSvDEp/QV0L2vIEhx150xjGAFVmT5rKZ6OmSyHX/irWkCvk94Vl747d/ypZdtdjg4u4i6Ej6dP5eV+98QUhA3a299dvx3lJRdzeLaTcRTEzE0aVA6vqRG1QacAbb9F5wAiRLHxGul5nTOoX1BmNdt7uqgza3bwaLBJVzNiKYwwOWV4jT57LAUvI8X6F4rxpSAyvqwQ6yzkTD8B9p/boN/r7P/T6Sdde/+LP978gv+HvV21fu2boxmD1Om4qfhY/bVvtJpfJqb3X3v6S3MCD3nzuqTX1FQvL7j4wntIjrGk24FMCC9WMRRFxIBh5rgqMJhQnW8BsWMAFGKShA+MkbnjTF/zZUKOYtKXu+jmQKWCTCJls9mmoA+oXyHSZMuzt+CSNhpcsdpOU01GyZKZmplYGMzP1SB/fL6h3I2+/IFL9lbiLW2trWR87FelWkJ/OrC4+bJiAfsZpFBuyTuf6vvnd4nUHNpJPvmvCeQ/f//3sJzdtqN/2yobFuPO8VbMeWz17jXjm2J57D5QPemHu4Utnj99Y0f/QlMdevFF//+IVD4zc1CfwKH/3/WOG/b1n14eHjZ1N13YizI7KDBdKRz0CaQmWNK0WkAZr6zMmw8rajUbObo+DpVVxqn5BLpbsrMXZMQuLgdaA7EA02rySPCOQk06rPAmYE51FhpAeGj+jtHrcj//R6YsOT3vly+Z3N1y5n9hXb3tk3R1bhtSs48ua6u2r44FJ/QNv/+bdL7F6C7mMOx7d88gTFQ+VTTgwDoV9HGEMs6RAhpuBLRByuoy2AUGjOaJEwjJc0XzRusQCjk4rrTJrbrRu4V9YsoSqGI7pwjroSw2yIQ0oyWAQNRq7TWceENSZmWKM6SWiHvlIFy2K0jEbOuncrUVfcv+m3ZTJuvxn0OWXgF4dAY2ARCwAuQL4HMVQSMcFGIhUyGwq4U82/cwbf8b1o/CVDWQlOUpxMhufFNz8F8wnywo4VJwAFzVqQawOguNUHTRhDJr4TsBKTrRmoyoZw2c2v7tpOL+bH7psGbl72bK/jEjEoF5VaolvGZENsyGN501NP8GQSvAyXIZnbiCeUWQoHVFC8xd8MdBXAngyxYEkD8gylc2GEo2Cry1CbcxtkgcE2zjN2vKgWYghrVi6oq5IYWGskgJlCJLCEe2vevqOWtpn0dwBG0d2efGdl973VT04tseBiP9aOHNT7fQZNeMmp+cuGX386fLJoycNnnaXh1xUnFoOzWkuk46KB8EyLwHPI83bodDYRWVPQCjTbuwgBnrEdeokdFNbdPCTnZLHZ2S3OJXgZPmjHY+IPc74wBdmBzp0F++wM/7m2njTBM5BpWGRQ/KmIjAu2njyBCuG+zYbE4VHh+wcP3iWTt12w7iNT/3wcune3u66O6atJ//+xxVyeB/uiXPe+/zlX8kGMvlDvAKji3jAkRu/vXrOauw7aOE67tKqHxaOv+32UWf3v93sdpIs54GLew9h87rnyVOfkXPk6OC6Wrwaj8MC3njlEHmO7CG4GIv2g4AL+E80i8eBkoywcsmcUafGIqUsXlAJZpORKw/qRKMRzC0kWKn/xRRiC1nJPrOH+v3YjzEIFAkeHXE4dPjgXq7naq6EjG30eJ2Ze/F5kiMev17KTcSvD543YjrpAr2cBiF0AiS3ESRTKioPZNiEJK3J7TZqBZUR7AG1Kc4UVxE0mYzI6K4IGq3IVRGE525tTyik7kkVqMh1CBa74AWnXdY5XotF+e003g4Go7BmOe5Hfr9GuEYcd3DH/pev49x/PHfkBfHwvuMLn3Jri8nl1/7Jl05dPPe+0JrQJ8vWLn2Icss8kKbnmK7ICNh5o11j5F1xVlQetAo6CfBlizW/gDzSYM2RP7z8+dY2/jxwt/kuP5FvseHPLa9tvkJeJLuewiUffb23b73oJy+Rb8ln5I2iDcV4KZ7wOa49Wru2P+U0wJg4BDAG9jqVh0ZBgwRktYmGiqDIC8aKIF2lv9q0yOOxeFIRD794Lf5UgEFmk9XkHvwyHoQfOAh9ffX7OQyaivuWbCQLxMNkMXkSJ+O0G1PA6IQ5Q7/8H9CvjtosklaLBaTGgt4gacqDoL44TiwPcjwGDsfWW9osdBAO5cP/0XSezwnN5YaHdnN14uFNJHNj6OuonjQoLxAPvgLm1ZjX6lp1ZG2JbMX04A33gKc3hsED8NC3m5SVE7sxOQWzsKvdHGdMUAuJSSihHCwvUa+3lAf1gugqD4q2W1teHosUs46MpSl3w6yq8E8zftxBDpJVR/CQq9+91fPUEfIf8j724LjNa8jzHAkVp2fg5XjMl/j2Q4M31pJXyNfkI/KOF78iz11MYVj2B9wakOJqQRCRaNCr+fKgWi1qJR5sVBYGAT6M4sLI5MEo9cO/fjGlsYk0NvJcI7c/VA2+9lpuEsVALRDRYNZDUSBRxFoeLHoe8+CQCZJQEZR4LfxVIS8iGHRxJX8x68CTKLL4QI+oLC5ucIjs3ctxe/eO8gqN6aNGpd8Y7EW4eQSZj8cz3zspYNCp1UaThkewcGBcMayGnT5etiMKCwC0XdIPL+zTb/TdjS+T+Qlr7PdPBUduyInzCvUJ37JRg76jOBE5nZbihVOLmmicFMfQAlYxdIBgEr59M/T9lsZGbtPp0EHu9aWhVwEl2dwHobooihPBfjSCIhbAlgePAIZrbRkuGy9FgcdxupES7PUvt8rPSjBQZANqjVOLogRWskEy2B1Ya+El8CyMSKKDo6NzFbdeMOx1OqgbASP0W6jr58V8NTGrjdsxwufU+AJpNKqJXjRvfb9puHj4RoUAvi2/b/eJ6z8r1EIjLWbUIeDQgKLEJhMIcotVx6tMah6rorESSyhKx9BtBlcE1FLyStNnavP2l/kkNWfkHhPOfHSw6SR02DkBp5fwfajkobxz4mbedHlQI/Cm8iBvu7nkkbkjFUV70+IJsp28RoUeHoFLwVsedWN66Kdf/vj9519C4FXvIpOAR8bjsXgZmUJ2kovkLM7DWeBZ55KzshQUxjMZYUX5gXgt4B3wjGx2LdCwViupVNaKoIqXWkmJ4hZTA7xN5sClYsXP9ArjyXny9d5GPJdrE9Jt+fytE6dPCPpP/x0CPIQS1u5as4phgexhWDCBDMkPgNPthKHwWpAhvEFlcJcHDYLKBuID3PKSUxEBEi09zDQkh1U3x8rn7+Bhv5Mvim6JmatkRU+yEVdw/xM/5wA/erCa+wbSDRhzeo1FpdNqVRpOcLo0BmDNiqDBwPE8rB/P6zhGK7dUqWzkDF+CwyzC+NPDaAM5i9dg6IF8jFeeJjvIuW8PNjz94ifciNBO8fA758in40KTuRFrV69e8xDQLPVEOJDAbSj2km1gzMfZRCE9Q5/MO50ghZ0Cr4khJVQcGywQvKlhlxecDF+GbG1RKcy8D6fL6RQ48s2PpGnF0PfHN+7ttnrt28+S8x8fKTj09JLNneqWff0Mrjv5Ua89Ge0WTK8aWZNf/uaup96sXl814+6qkbfl1hyn8sYK+BsK+FOhNgErwiLmebUG7BqQCUJY90TEoix4QSB6uOWNJFfoS3LFlE1M3xwDnnEDHAtKD1jMWKvCKpvVouYFAwBS5uiPZheLndIEE4eyXBTd5D3yB/xcaXzzleffFA839b9OPsepTfy+prIjr71+lD8K/cB/wqssyhQf0IFa1oE/IfA8HahfCS8BcD+mNhp4mUWC/kjop4bQrwdxdee0Np3liFlT/8e37t4F0MASVlUBNDeNWbm1CfEOo1HUxFlANWhkkeJXdlAYXJAmGdTso9BtFLrSic0vvt5ALjnysbMj+byBzD14taMzoQBLB7Gto8dW8PVB/kKPU/a/b2/yQ+dzTmw98iw/p2n+o6+uepuvo9gD1SRsZFLfG7AKkggiX6IiX6AiX4gV+WwYMAJqhIK433gS7JspB/HXpMtxfA+edIh04RaF5nFN3LHQi1yvUBVSsDaX2VKpAZMgcqKK14BWwSpebMGcYsEBUCB/7Oe64cVHSdxe4j7GXeYuNy0IneZy+CU0ig3QSphMyg64wGRRIZWABa1OFEAc8FgdYxnFxOVYTMIjlDTZeHXIzL/U9AefXCds3lJ3YwLArSfHucmMFlMDRgnTKKtaI3K8hH0MA9Hko9hW3GRShE+TK9hDjkvXV1730NnSIM8nSvwU0NcqfmoD3B3jvPWhfynhU3jCT47jpnDPPMIg79UapPIBH7Tu2eVhcWaPH7q8Al0XHRavrPyTWm8ol/MJXvEkiOe4gAbxKrUI7iUHvmULZdoYaeJcfGA0/mQzWUEOcD5+a9M47tuQC6yJJvI6v7W5L4szU28Z/NMcqtXlKRd4oOkofgd5fRHCeJlwibdKHlgF22Ek6LTSQ+AKx4cj2tgLlFrgBynBWyf1OND2TOq0dsKl/JdLHL0PFYDcHN78A39WGEopH/UJpKepdcnJbrdVzYPNxumS+wQ5nQ45HKayIEjB+LKg6AQBW/Lfw2CesFdoTi9irq0Sz3RY0oHBC1QsDsbXeNQ1jz/w+POc7djkB5Y947/t5MjXXiTGR/9Rf+rZ+7bdXd7wKK4yS6UL5tbOb5e37+WQfWbjltEq1X3Thw6Hce8HqTpTsoMVkoJKA2lal8tk0ifxej7VY0B6h9WitcDiwYAlJ7KXBcFiiBavYOWVtLIQsKKSwKVVURPKrvIXusLhHRqj2vfRv3/68J5/dNV7Z9er1TPebty4tXHLxo3CUHKJ/Aw/HwyoWSnZyeL5Y/csf/Xq1TeunP/wPUoN0wHDy4Vhsu9kAu2j4eNckgFGZkZWGJmzte8kKr4T3Z8ES5vJRfCjuHHXyA2s+c+AHe39RQvzyIHHdy57ZJIdp2M9tuF2aa6VziQy+K2PuqwrBvxAr0IR4McK+OkZ8CRJLmQ0WiRLqsfqMMGwsJ7XaAA9GjNvKwvyzlujR478eKXwHoHL7/PBdS9by3xFCfFbNdO/uvjvHz+8MtugEuqXkB2NWx5tXPvo1nVP4gxsgp92uwf0wyf+/GH28+94v33ji3PvfaiM0gq4saF41CWQEqd16XgepG5igktXFnS5kCTZGaKMMYiK9k/80SizOhwep4wuiU+TVB5Yt/m/kKtY/Oc7P4YM4vMN/3hmyPZtf99u5LqtsOO2WIU1uBP56dMJJ9+sWJ/h4b/au3n7k3TVksBCNkopyE6jO3a93sZxICR5h1MLrKAFBakSy4I2lYmn3OAPOw7KroaFqgsmnMDiKigqMHvC6ho05g7ybf1rr+GRt8/MHlE6fCh28W80FfNvVHbthtd761LmPdyH7qf6iF3IBcxkoSLUA00KdM92d0rXp3QTc23YJnJZaYkp6W5tz16JpgJTQVlQ3aVPUJumzjKpTWpnVhbXJ5hlalvSJ9jW7OzQJ+hMUFAXWeI4GugqLs6+hd3jCIdufYwBWCCKblbQcFVGy79ADC17zXRjlv5RkA+/CblnEtv98+Xc7IkVQ1858BL5J/nm4rcPzcgqDvQedM9Hpwb3JpaNK86fnrT5jakPDl0445ffZj4o9J0Q553aZ9fL6k6D2mdvXH34pZ1rx6yNt1UXdB2a5W249+Cr9hsoOGzePcHe9/Jdp8/64fcHYZ32gw4qBTp3Uv/RqFeDuHZqnK44o8ZqFcqCVrMWIY2DCu+IXRrmeiqpLDIBW8IcL4spfscDC595rL5erc09NOP0ae71xX8//mHoVeDuzEGdBtzx0ruhAmoZ7wZCGSdegdUygb620PgyxmaLQdU3aOBMmFLGO9HhUxqI4KMCtXhwff3BTlltO3dum9VJ6IsziwsKO3UqKgLYzWuIncHWozjULuC06XQGtdod7zT3DToDGhMC6kPKqsbHdGKLcjDN0b1l39Wld6/+5S09Ert7iX3Q7ULTDTM5rroz3LmM0yTAqRkVgr1v1Gp1OrUkiGrBYgXr1WxWq3mVzsGbZIshB3oukUmoWEErZhYRDnujdhWuzR6CR71OSvHl02TevD171Fxut9F4NmkfWs5J95Jxkr3pjaLpct94MPTNI5gmiCkwUhDDZNiBpkikiIM2rLV0BrjEi8oCXofFYoXl92qsXr5NeqLT4bC6BYMbJG2K22wzgefkYG5pibK5BUzgb51QEUUQLZThonSR6gpTh5Q+Zdaj6+unzN62pn5Jgjrn6YkYD1DnHpt97Hnu9KJFB54PbaPfL3wQOin03Vg99NjgMS+9RylGoVYYrx3lBuKQnZKrXeN06DVmMxCr2aw13YpYY2nVFU2pe3fSYfiPTj31JqXUYx+yfm8Lsk5lGTsK+qSUBF6sDRnATot3a50gx8y8OUb4R3uxQDJcARWqKDqfRBhFfr627su/Yf21r7Gp6cWGxx9/6qknHq/n0smv5MLDmHsG1FE2eYfceO+fly+cv0Sl/H6QZTPZrD2oJJDq1gkqlTrFqrameQUdMpkcZUGTWWNSJ6DEFjFf0uIKRRiWSXpQ0M4oJFCtTUV9lKKmSlpfv8SlDjRO+vj/frrWsJHb2rhq1y77gJoRg0k3KX/j0GryIfmFKm3+i2Nn0q++8fVbZy9TXMFIixiuZKvCnOTk4+PdZneqJz7BZUpKTnYabDYVSH6zAZUFDf9Nbcp6M6+wKKIkXRENWqTEPiSuf/1mcdtTax/dMu/9az9++NkcTdyiep1h+uwDF9K/fuuLc+cuLQcnVwfeZofGjX++jT8YU/akTEe8D8ZpRlkBu0Gj0Wo5i1VnMiCtg0kGczibJibvI6yEwsjj9pR3dpXm171Yv8ym7rZXGKbfavpoV+ig0PfMPTNkz5WfDr20ATmQKHuuoi3iuZYFnWaJ10ToJ+dmvqvUsl2bn+FTcnViXFd++pfvfPzAgEO1C1dM3rVlQcnHJ/7xVJcnFs+6v/2YVa8uw9lb6ntvbdth4KDAHd2LB91bufjRvktKK3q0696poM8jMMaU5h+4BrEMqIbGJux2jU5j5YU4l9ZmtvUJGgNmkwoWSqUsVPzZGGNVXh8HjW1aqKIu8juoN2F3ctZ2NXEJE7LIK9u3l43A3ckrw2caVPMNFjyAW1Hd+zuyIDR39ETK0XuAu4qFvkDb+QE3tqn0eq1N63DqDQaz2m5iXO3UhS1mav/7Y6MyYa8XCCJsNVtwFTD1Y/XL4jT+QzPefEPoGyoGBfQBF7hxdN1tg0+c586GfTkOeqYZJlqs1RtEDTYx49wf9jI8zD31F1ptII13khEHfqg2qnUz3z5ARgDQWV+WFuB+XMcbR2VfSfICtETQNnZNQlKyy2k0gNcuqOOtoG7Ujmgv2O+PeMI83QJS0a0Qq5XSFPjArMtC6FLIOW3LV7dNPvcy+WDfxMlqtS7Xevrga53sasH70l5ynlvU5fyzd4XmC33JaFJdWXyogJsZWr53ZpuN3D9hUDAqH8xRzeaYFrCoRAnsLppIg9U6hwCTjXWHFU8YM6/4KFn0Ivbg1BfIIrzmODlL3jrO5XIuMgzvCX0bOoePk1KAzwG/SwDfQaMeME3e6RIMyABmuSFBDVq9JC8qmgW6tWVukkzZYGoWcQd+HGBTGwZ+fYBklr2wtKqiqPTp8m6A4NUf3uX/nfvbjdTnH7XU6V/ehmSfmb8Pevyrz9wnKJqwuk+Qartb+8z8fU1fcYND57iroQPcnVP5wQsWNB1Tcr9OgudK18/hjo/XwYKaVHYeNDWflGyLJIFFbeIx+gep5ABbjuqWgkKgQ+BPB0gIu8rhdODLM6eeePfB+xfO+Ojw11eu6McN41ZwjVtxzvjgSm7YCJz36N7l0kly6aJP77sIuvoaMXNzw7qbo4lwfAJQaYvupiFffG0luEm/N8GY+8KYaaZQEh2zQ9RarZwbJSUZjW6RT05x+CQ+eswtW490uL4Cqv7o6KlAs0sqZfRFnPbKF0cvzFr4wINnT0yeMWkqV+K7iH0npeX7tpB3Rt7BrQyOJ+e3PA0zGTYOZ0673852g7lqIZOvBS5oE7Dwpji3VV8d5K0mSULVQQnlZCNz3Gs5r2WHneo02h/10Jhoo5tcaTQwh2sK5heOeaR0arDnqJzChwrHrer7YN/KodzpXoWb7kvMSEwIFG+c5ElNjWP7/GQ5+O7Dw7nMnCCAR2YyA33oWS6zmU+7aS4zEKHXZo9sul6mqcxzunYtKfaXcXtvXBGrlvQJlPQNwKxOgPy+zPZ+ugeSnWoDz2sFMN8ENZ+Y5BY5m9bAwY+gUwluFMkxZXhutdmbzhJoqTmQTvNmnREBDuTPn5mwru7MSbxiSeWq3Ny6+/bufuzJlat+LJTefCcVW67jpu579/Ae1wr/hUvvn+lC8++oDSSehlXvG8iIs2kMhninhdM5bWJyij7OHdc/qHG7bchmrgra4pBY2TrhJCY1qbVmA/FNd0HhqwC8U2+BH0iCazzR2G3r6rnzcD0Z2qOCT7hx4+ypU/8ST9fW9fvbCnJp/idjlrbbujLn1yvzcdcDZ+nazMWS4BJ2AuZ8KDVgSERpRmRsm5nicKSrEFiNOdGRIFt+ka/IRfVakUsFxrbKpfJR6aDyFWUURZlORyuWDF8yfuH8ccvuWlxRsWjYsnHzF49ZMqyuYsH2GTN27Jw2Yzt34YF7VgyrKy+vG/bw1FmL7oabfeD3pff8bcrOx6ZO272H0moK4I/uvzjR4EAHq1Gl05n1oobT8Hq70aFyxWmNRpVJslp5ZHOYbCk2zmQz2fTYIenjZIOdZoqD9cvyv2+6tQ9ClOIxkkxJf7Cf64vn7iMjsERexd3Iq3vIa7grfBAZe4C7wl1sIvMb55NfsR6+eA5xUdKAxpTNHHjkYPZpBF7gVbJYYAQXlb3pZ94CkxBURjT9QQxNv9PVaP6D3ygloVzUDfUKZOQhm5SV3MntTtZLyCt1L3HwXQoT20sejcfXJ+hxaMx9ghrUQjOuv+yVt/ivcoxFts6ccs6SI9ZooVYLrKLLpeQtLR/cv6L23OvDHxtZMGpJ1YwZc7ce21hTseW79z9+qP8rNYtXdrx3+qrFPdf+/cncZeueLx3EZw5elt528qA5y5N8i3wJXQJda4tKN90zdGXmbWtXbOmxPr19VZ8OnTtn5w+dNqrfhG626skDpxTbxgD+CkQjP168wHafkgMwVb0VWePcJt6hARKMLUOIcvPSox3MgoL0jKKijPQCPK8gPb2oKD29QJya36FDfl5ubp7yTaMNY5p/kErl/X1UCL6Uz+fiTTkpKXaNySUWdZL0yGrSp+g5ZDVbOb1Vb03I9tr8CUJYA8u1B5bYMGA4OYoZWGmRXQvMNpEFqwNEnjetDSDXKvjz2ljDaSP8vHlL5i8aPK/j2LJX3v3kpYdmdb63adObePhb9PMK2f3uObL71Qn7cPu9+3DWs/vIxf37yIfPCt59Wxt2t/+bPfGnj87/1nWWnxxlz5Ddb71O6t89h4eeeoZceGYfztyvPEb5vIy3c1PFN2DeKXR32CUlaDF2Urs21ZOo1VrdTsSbeY43WFNgqu/f+Rr1d2MYBqbpU2ZXVERDH0oWjyXd7s9jsU7OHjdsxV2Ttz4xc/2Y8dnT6hYuI9VTTo+acjfvqR05ety4CZLgq/OP6DRhDul6fMzBXEGg8bsaNJNv5E8gCRlQZsDGSyCsBZ1GIxgkwWjSi2qaeZzzl3oA7MJYhdPlrxo8eDYNic8mjXg5HjKTfIZTZpIGzoc39Sa7ya4+eFNCy69MD2I16EEXElFCQM9hAUsqUagOijR4nR3ZE2bbYgVC5rKmN3lX6Cdc9zBqbg7nRnMSeB8goiI0pVao6s6A3+dC4KMLGqAsg0ZvdUlFnfRmaG20Ga1qm8maYuVA7ts4q81quyWF0QXw/zVkFY5CicDDNi/PtjrznP+L2LgL91aPHHznRHxgUL9rDeeWrMdi/aM3rvxPcuOuDwxU9lhaPTeZzMSjyA5+7kLy+v8iONx8XQJ7U1p3y7i+IN34VdBL9vlAAfP5Ydw1wB/12z0BowGkHpLc8Wbty06eoiX+7bwYJRROHgNijNY68w8tXHi4Zm3twkPTZ95WPX1qzcDpwrqFhw8tql1de3BRzbSpA2unTqPrNx5hmm/PZYA9gpCKy0YoNIPtZlRwK0Ffx9EYl8oGlGW0ISHerTWnuHBqeFukJVWkoKh11rWkUnm4laE9PwRrPNUl+aN691y0+e/rguv24aNcxfivB4+sKiztnZE3ZPLCKdWbHn4C+vRwxaxPLyoOpJlEEfHWZK3UJt16p+0+G1dlwzpbgo2z2dTxnhSD2hNOD7nzzjtbtihxtDBnYcm/Zlhz02tK9x9t2Dxj3dwLV2fOvnt0da+eUzr1LlkxfOl24Wr13a6c3Q+t7jS3dPeaewaUdivN9g5tXzi71Z6LBqx34SFN9J4LLUMBoafy4mUdJ6e+1W5fYLLwc/f9PRw9TuRT7x28jlLwAZyoIBAvarVqM7LZ7Gp7nEtymOwJBo5GFjRhpzFq1ymSjRrlMsL0wpkNg8nTj9UvjddO/mrjEK22vh7PI9dffJ+5jU8Oq91JXpZo71NJkzAC9LIJ+QJWQQRHUtTxZotaLfImEYfLyXKi15Qyk9cib+kU+j3CiGkfTO9e+9GZj7/h2pMmaf+f1bzfev0GFgitfOCq8DJ+KNVbAa2EkEHPawYEeZQTKXywRRc+dO8kp6hyF3r27t1TqXxIJ3Z8EKjQSi0Hi1EHIoJmqxstFjVvRjlv50VL4ZY4gxJmKPKrnPjglo3+9u27DLhtwH1DJhUdJFdGTtRMVLctzC6wHJjugz6quAr8GdtBTg0YOQTGsR7kK58qoWTq9zEMKDUKSqoKq1KoWV0nOQuX9BIPN63net0x1Nn+rhHArT1Bk5wATUK1dXrASovcJATaWtYfDg3VH6/dGaO0oyqzxCiG5U48vXHtUw2bNj8RIneMnzBs2IS7hwmT9xw5tuvxQ4d3PwD/zZ01C3qsBg3RoGgI4EydRoBJqDitRrqZfqBmnQ/jIizKX3wDaZiJU8hnM/EQMrPld05PJvTBd+HhvcmEhJZfQT5UAqGcB3z5OBe3CNYmA+wyhFVcVz4pdARpnuM5KxiYBQVUlnSAtpeVtiVy28+hLZrB94e2qgOcmTalLeMRkjzA6Rlo5p+Itb+CZKj3KVCzZai0mpLM5mvBY0pCbWlOt9qe7MWJpkSvXcjMQklYzyclWTIyUgcEM8wWXXnQ4o3xG+4afmeseUIFEysjoy6cS16M7hxNxy2I8q+4/pUj53Rz//2B6o2jurx+6sRH3kCwcGyPg3O6dO9ZRF0u/wPraydW9us0ZmpGxyUjjjWWTQjW5AyZcWcKzl7Su2egTwBmyXJOVdNBtrahs0O9ml/BNUj9HGcWM1B2wU1azEJ1cou4W7TAlcgrt0iKbZETaVGDhJvCSI/0MhEVQQvtQZ5rw5q0tJHkNkiFq1ExWoC4ZgIrtQDW1IRsqH+gHbgZFozUemwWRYdo19gkW3nQzJcHtQb41pq1WOJFKza2JAHIHmZ2NvPfsFyN6o9kSfJeHMmUpBtn0oKQNUS+2M8d40+HjnNJoS+40hu1+MQsllarJE/i97hDlIrmgUQ9J56BMWfQMaMHOA7R6yzPjeGsrYL3Iwwj2BDGSOsWs1CJ3MJxixa4svmG3CI+tkV6BMZEZGVY5bAngtWuNAuRQWknj4Q812okNE9xelSLWc0jY0dC14bb1dICV5JfWo2E9jKZjUSGMbFZFTsS4KIcWN++LFPKhW4P5FkcDrVgQMgmSEKcG1hCAs4xqUpUz6rOqa6oQDeoVIJGY64IanjBEZNtq3BVq8LblvRb6n6zFFwlR9WfKvZlSbhzt27FB/Bt+G+HQm9cxXNJ3QlulJyGyy3byG0iy8geLhBq2ki0MnbFEkbVuQpVr2s1a5anx/CSJ+MWzZHp3n2rFrOwVm7huUUL4K6DcouM2BY5kRY1aOtNYaRHepmIPlC4q72CfQxcbRb0wmbQE+6ARqXhsQbrDWrkzonWDMx6V+T03hFkJx4+guwge8bi4WTnGDxS2Dwa/tw5Gt9Fdo3GI/CIsWQ79eLmNb8qnhB/A/5MAMsJeNSZ4koWEu2JWjuoUpOopiaUM9njNnjKgyarWhR4s0Hg3eVBiQ8n750Crmxd0iMXicOSyjENlvnLYh282YedrGrQhTMiOY7frx97/70HaC7f+e0j75/48sFJoRHT9//yR5NvLLd9YkM43XHMygFbT+H7aEbf8CXV698iG7B5a1NVDU3rI9e38s+Wk7OUh1lGGVuZTsrqlsnrbwvjvXWLWeic3CLhFi1gdefJLVJjW6RHYExEmxXO8UVLRmEug9JV6SdXhmJlTZQsxDlKFmJhINGgEUXJAhra6TIIwEDAPgaNQSMpeZqKPIzdkg7nacJfqUJLquYccp58drSx8SJ2Y2fT9YbP3zrx1tu8+Ytr5KR4uBmdC323es+Gh9keY/MPwjYpBXWkOjIzS0zyIpdej5IsWWJuntWa1aFDRlmwA8pysH238G7bX6tTZBtFTtZRgiPhuAg1suQ0ALl2JZXtl1JtKbhXD+mU0Kf/inGvPHf8npJtfS8OnDR/RO8+lYGl88kP9f/89J3PhJ+XTC/r5UnNKvbftX3szqd7b/XlHK68p6xmbm3JxILioQXVg67cqBIOHHhhO+Cc5SdJHsB5KaL5WL1WIcaVFmXdWt+flc3ud7jFfVz5Ebvvj7kvfhK5X/PiTZ4XL0TgT/wcMY7ubAlThdxDXQRC9e9yi7ZyC+BLaCHRfbRMlI+6oJEBfxZqY+nYye0WOhbHxaV01CGxa7eE9r72ZUF3rpDbJ9ipjc8iCMY0n7NAbVSXBe1GMwonmbAdd6VAs7XgtRaH7euimMQrF9sodTg8Vk94v8sX7SjSMAWW02WG/0GOzpj9yOP5FW+MWvhEZsHTk17+JtRLjTvfsb128Iax5Mq8215f/Pjz++4ZsqZhx7E9/Itzlus41UM4Z9dzajlZK7Pg9ruGjCD/+fQeMtPrW5/h+Xb+xMZNdwWf2jpapb6Py6vfsa2B8vV0Yqd5UYC3Mlln4zKms1lOEFuxvvKKH2Irkhhekdb3Z/Vn99vc4j6u/J3dz4y5z1ZUfn6iVl6vjuEVbf4Yro9mEH5RdPVtiMLAYhjGU6Bn86JazGpOlVsYlBbNz0GLQS0tQFc/Kbewhlv8AC1S2DhkGBPJEYSYxHFbwrp6Kt27Bz+TVplVBLI9kj4xEYFb4TRabGZJ42urSSkL6ninxW00gQ2m4V12zLdp2dKnxALS+6/ljMibhgryEY1ZZ/hEEOq+IicT6VY+P5xzViiMIjd+/5R8i1X//HyMuvgs+an822HDe28bd63q3OYnGg5uI88+u/vZXZyfXCXvYcPnX2NpjvDhS4/eW9c9d2Z55cP3zF5NppFv1jWSzU8eOU3XluU/MG67TeY2I8NJcvTajGJYq5HX/n22dvG3uj9rMLufdov7uJLB53wx91n/8v2an27yPFsTGf7EBJk2OkR4eTxqEjKFBpbzk4D8gTinVmsWOAHTPRWbDasMBkwrEjH1d4FfabAqxx+dq8aKEmPKNVt+H8+fDO3rUpjfuYs/v1v4m1v58MPkm67dSjoXB0q4X5VfYATTm48Lo4Qlir6vDGS6UhLtdm1iK2XvLosoezPvKQNl7/xvyr64WCGQsLJXNjZEO1PykpjPlH4hywTZOqV22vAFWH9t64zamSPnN71YgM9XTnu8ntvkJzl9pj7+lJwX0ntm/0WbMaKpIVWzq+o2//n0OG5xwYfv7xkTmue/TCmD7aOzlRsir/xrjDKc4ZVpfX/W1FjKaXUfV1rZfW/Mfbay8vMTPTKvZUXkONsLZhCGyT3IEFIsim5nWSws0ywNdQ+kpEoJdrPZIlnaeK3IkqB3anhNcllQ4+RdwH8x6aZ/yabE4cQVGrxxOcPpZ+lKGkuqJT8DD+nZOPHijz99+OkDekFdXy/hvg2bua2NOGc9fzA4gLxP/kMRuyutXwkpUCPSIX9owtHTmVffwPsvng/Phs1Xns3EQ/J8sy0xfp50MOIt9lM8H84qxui+URHN1u8/jFvaWmK8yaIIhP4oW4ZgioXwVQRC/y8ZhPQIBNJTtIjHI77mbfxOpgOGk54CEobKz9Hr3Gp2ndUhMgssQ7Hj1a3sOJZty1axTF7FUraKqZYWGz0aAliCe2UI6beAgCuZDMLpsRByIxAGcAk3G4N4RYEALcCH/u+jqEInZRhp0TB2RY2i6hcGISKpWFUkg+BTIAxpFQ0ACOICyQ4t+rCISideT3F5gPMiJfaieIKchNYipGSKXQAKjweYYwJF6ZLViJKTHW6n2ywJbTPjHXFmi7lP0GGypFhyLLyGt1g0NsQyidNYJnFC60xidqBP2EWMK2kRgzfJKs4oYDuNfoff4f0v2cU6EsAv12/bdtMU44HldQuOHl1wI70lyzjsnzNKb6tQulXGtkmMsQlGRWyGflpGp8mWGA+/KAKhPzLLEPSxEL6KQOh/g0FIiIVgj0AYgCfjgpg4gwzhigKBtqhFsZbNadKTVu3JMBhXTJctJjKSZlHLT7Lr41DKTSIXVeFRu8Rb2EpVN2Kta1Y9yiBkKdzyrQwhKwyB5SkzCBUyt7xFIfDVsRCKIhD6gxZgEBJjIDDMyRD6v8Mg9IyFkBuBMIAb04pjZQhXFAgUcykMc3xlBAbpQqtgZRhIxRVjH8Ncq9FznZm04MuiuSyFzT9bmf/GVrEHZtGoGqFFpdIiBS9jo+MUvUGl5FVWL+lCtYF2Lt5kQma7oNerdGqd2SrEuV3G8qBTa7WxCj6bC36w3mwVMd+y+RU+0C0q6135nxoUfkeEbyxyzjk99eA0rYV9801aFXtamNlEhBN/wH8rb5yj9bFC7kry8LffyqcMsQzqZBQM5DntZrXaoAG2t2p0QkqqyxkvlAVtOr2uT9Csp3vAOXreGa/Xxzt5jTGcWg1mRA5NKripU9Iqz9pb4C9gaXaO2HzrfTuAqevxSVISzrresfjvxz4IXRUuzz92bP5rtTTx+r3QMLCcwQXj3mKRGDkOVkM+bhUpewRa3M/svF+UFktj7XNKB9xCJhNkGP1IKFYmUC+Ay2My4RelxTMyDFUYRjK0eJjRtgyjP/kzVio0vw0tOjHa/kVpoXgBQhhGLelJq5NlGEjCt42ndFlAeuIFjKKr5KtmpEQIBzNOkPsbgKqj5x3Onhb6RrKnRUHJQ2+dPS30ZX3PF8xAmXLfKtSea2BcsRs8s3vFK0juXYX6gYaA67TGmRvLuKG94tMcieVlmrXODaD8xBUpLXbJ822Rg6QLrWsGGB1kTkTLWJ/74XoS01b96Yy54uxwvnSCUIYMKCfgNuhUKjWPOVEtGk2cQZQENdKYBCU10RqV5sG2bKLzz/mcc2QUfuE02bTkwAG9UEaSQ9vwH1PJHPj1q/qpMbIyR/HoRrfSEY8D9tup9kKLAUqLeLyc0RTXMjdFPufIc8ilMwuSLvh2NrMB8ozJNy2xafFIuEeuE05qfhz0M9bwin6G2XM7w0+CdOqUTfU3dK3cV6q4lf6oZBRCdyvPNQBHKz2CPOwZ6qTUtPzBatS7BTwqnU5Aeg3iBZNRoxK0PJbUHPwgkUe6lkJw+QyQCG79ck04eAaA13SXSGvDJ/Ta24gze5H1XB1u6jJtLJ8cKts35wLpupVWssFYfDAWVn2vnOLGGdR6xGl4tSQBjaiwqEWiIxwPo31hFssIG8vgfMAysi7x4GV9z9dPKjtYz48YPmVlqISr7Tt1Np+KInHi6eE4MdiG3M1kNZP2t8m24ZxYHwLWj1aXyxAYbZ6N0GYp06+3yes6+Cb9gXatb6XZWvWHq1JirUAM92n+ow/uL2ErrPqGrXAiowBa707ms3p3N+oUSDQbDEa13e5ycUY+PsGqNTpMvNEafchA7HkA4SwcZWMUe63hAnj58AH+9KjCPgMnTGx6WamDNz52kp1D8MBk4Qz5Y0fTZfHwjf4b/sV3uz7k1bcj+9bDgI46BZJtJpNZlZDAmfnkFFasZbaZLSazI7oyhSagt4o8KJvxN6tlgBGlDy7q2n2FUtKgzT846cwbK1iZyl5+TqSyoWbIS+81rdzaGI64Mymep1h2b8hWcIIY49GPinj8/ayx0SQ5Zl8UgdBfscRb9sxkCF9FIPSXYwpuyy12DgZiuxL1z45EjlvHJQYOleMK7SKRHoAiXRXPgjZOQQMDHeIkk82WhAyWJElM9Zis5UGwGnQ6MBR0vHL+QEJ5kLciWwurxlR4RR/gIW+xSeFDO1wt+2zhU1osGdLVEBo3jDxPHsPDcGDcUN4Yeo7zhS5x/ZpK/yTNGP8+5fbb7XgZnojH48UueftN2E7OkUu0Ft8jzEyWTwFVpQhDQTNmAVcMCrRPURs5pzM9x+FITFcLef7strq2ZcEOzrIgJxp1HTqIFp05Lk0E9wGJzpgYp5VGrWJsCSW6Kcqxy3CNZOvQZnSxSroc0xQ3ksvzup9fdoX8iqXvF53t3vnlB09fC/nUuGL4rtuHbL7h2fzk41sefaJ+g9Bn/ho9l/p3+/czZuNccC41uN3saVPmkN8/n0Bme33rfalc8YXLH5z/5IOPPtqzY8ceWQ4ovlyBsiug7D6lRMkB3sdWf5Asd/7J5EB8tE48x+ROgSxf5lH5MgK0iY9JnUGK3vh3WG9E9wdyJ6HVPtTCmP6gRfMsWQtHqJ6dScBgFCpjViyJDmJLC346gzFYHvN3DEKHW0DAlc3fyRD8t4CAKzcxCJHI+0SQJhyzyQuV+K9sk8N1WnUiP0evow/k6616rGr+Uu6x4616rNrCeuwY7tEKeB7K8Fwk49lN4aaQLrSCBK7eLl9dSK+y8xBYb0VKb/9stetEK08uMu18u6ydRzHZHY8U2R0+UcGESpi2RXpBozdyotmiNZqMYOqbTLzeKnE8R4+jCB8+Q9PbYhOcab4dO2vBEk7IxZ/JZy7gQvJWI3mDz8E/btpEzCtDw7ndK6NqYhJRVSDTZUtI0Ks5h1utNUpJyUanzdknGK/VafsEXTqdZAnYTBJiZdJKhUx4BLGjYLUySqkMy6tuKZdhtjznGtQ1dWIWeXPlynDJDG5PLsy0zzea8TCyACNWNtOMFvz6ScuuXk5kR64GTW61ZydH7D6JRPRqfo/V1gwCk/2dFNm/ptXOvQxhVARCPzeDEBcDgcn+TorsXx69nxeB8FUEQn85JuiIhXAxAqEabVN2DR0R2S9HJusiMKq9ciQuLhKJa707ORB9pkBJbwWlJb45cLwMpW0LFNKTnrwhQ2FRAA/jmz2kpzBW6Cs/ya7/yq6zMy9Yr51lDqZHPdPZtQ3PntUEsT6HKr7tSVmOZEdFAKN3REEK/KtVhKFVVBVXPsMgtImFkB7ZU53Y/JMy9+TI3Nk5E6yXboq06tmKF1lVDevlTllafcN6sVla7gOE3DAEsIhLbwaBeVx3Kr7VFXQzGJFRgET4v1b01moUuGpxFLXI3gx3WUpBepQUMIJ3ZpCMgqYsKMgFrtlg9lrDTlpLxTh4a/juEWOyby8fGRS24UXpdclzH6Dy5VXArEs8g1JRaaBNfHKyXm1NVGs50ZOWpNVry4LgpJuRGTStWYi2yW5eRRFlJ7KKdTlXO1yzTmviJNy3d6Cs2139Pv109+FB9zsd47qOqsbx5LsdxG5bbh03lT9b2XX5qweyAz1SJ/xtw4KmoqPPIoFFP+yqRmRGceyc0ZGBfIsoxEl2lcCr1F6UqVPrNGl2DiXxmo45GcZ2nCZOAvvGboxLM8bFGdN4daKgpief5MhRBla2Lp9xH5sETM0DtndhV2F2Kj9WMrhs9Ig+ScXbImmZtvxI/UohP348Z9+3P7Sjfh9nn/jA6DHzEg64c4wdNf/YnDvOdSa1oefkCz39/p5diwsC4sa6Tjd8eA2ZLFzMXzp22symQry/85qOS+JIrVDXZUOWucOu9uQ/xV27Fhd164ZEOf4Ns9egNuCjdUF90N2BovbWnoVdO2Y6HLo2baSOqDDJqupbrtEIJcW9/Rad3pHZJ6h3OEypqe6yYKrZlE536bUOAeX89dgNMJVey7NEkjWj86ELYLYeOlvc+jQO6WbHcURnI6qi0IMvdpjoxIJjz0OYCx/Y4T44u27Ek32Kat8de/50+MQO3Dh33Ng5c8aO/dt9PRi68gPSJXPW/Sn6uAmlf/paDvRY+EB+6vxsf+yJHmK3UbNnjB41ffbwTt26dYIPjTewjDPGcUtlvueqWsW42c4647gGxeerkyN/vVus81cV63yr0sLNYPDtW+z744ptfixqT5Fv32KndImyU8A+kGQrpUuUlQJXn2eHagiX+H2SBxnpyS8qZDbphIeMtFwjXqnXUJKDnU6Xw0tPEPJi/fxxrnrnffNmD6lbOnC68OPShzKz6ha6ihYtzv8LRAkgivghXhcL0U/PHvI7VAAuI8OH9dOnTVh4x+yej3Sod42bL3kqpi/s4i5df3vmgxSNuD1ArBNHyTnoWKBHX0bOMKcpeLg9NyTUII5aBm3Toe0a8Su5dz3P5qOmb+sIJ59TuZHh8ydzNIfSL0nc4BXbNOOlzPJBY0dox2ufFC4tW5TbKT7Q68FVVGbtFjl2qoEO2Q6zQ9F5jXL4euu84N3hUwrEqS2nIuDJMJ72Ul24JsYq6eUsW42DTuLtW6XXRhM03x7o9P45Y8b+7V6ZrfN7iAdGzZ45Kpr4aAZyTzwVVtZEq2uRRjBoeLOFU6GclgRzl10+3zKNJsLA3A8Mzyrq0fXc4L73l/a+Ntxwn/V42ZKCnvdRnKth3D+Kn7D6QhhsnNuCRD3oAb2DJY6/HfV6BxmnHTjKp17KpxHc8vbsmgHlaXl+4yjD9Ds6DO7fNzW3o2m0YapwOb19etduc5bBV5fuc5bRvZyr0ONhOUOd1nIYRZtGsDsMwkO2FnJkJa0RoZge+e1qm0kpx9Kf7jwSj80dG09/GyH83PFYb0fJax3dpf/oTL/parr5k7iUnZZkPSxitUZUgRl7KjwHdlawtQgX0AOCHyhLFQ876cnAOOkjeJbMgUGuVs5mQvQlMMrZTEotBD3bfnXTnNX8EuVwJlqjuZLVpvD0xF56+H5km73l/P3x/Em6Ww78mQTaOhF0bQYqZ15EFXeYWT30uj7q+gB6HWF23gaNnOrD5zcaYg/ZiNBo9PEa4SM1Yk7SQKw+4CxH94r/d32Azadt0A3JGSp8VfTkbVb/8TJ4eip4JJObF0We1jwk3PzpqYl+VYNuVNFQUhs4VmD1n+wJTy8QLnHzo2oTWj1NHyxg78mYn1Qg1RtH5w6T1N1O5tq6vUTrjuxcBXdQPI60yI66BlLsok7F84Bujp59g0VRY7Kn2Dm7nTeqUvhU5QSQO6O0cWSP2+vwFiinxRfkFxl5lYo7OG8NmYQ3L59HfpbEuORkXQNvf+utsVyv0NlXF1fqfe3bW35Tosi3R0WRq8hTKNZyh1WULsAq+lA5t5/llyurLN4XXmXp1ZvcH0DvK9GWMbA+9G0sMEunZLJYEhGy6yQhzWvX8RpNSnnQpGG5keGT+U7FZEr4/3Lao6s7V+B3AXqdMQccHifbySl2uOFI3Av3fi6vc8JhY9Ki8SNuzLz+6y+//Uc+5HAHmRqOrVzU9xo3wfnoM779hJAPyTs4F2ezYw7PK3u0olv4kWUhwMhdKrPVCrN16FWCt41Dz2u1qWU0/ZqPb9mLvdXIIyd8tAxdvPlRH5eW+TvHHzSlzBnXp+nFHc88u/2xZ5/ZFnvkx0pTj9GTXNuezXj4+QuXL19476OP5NMAJVoDyjJlRJUK6+wWnSUpUYuNCaKVN7rKg8YwemNO7VQy9MPjkg+OjDkksHNZyiGjZ+8G8hn5A8bxfuPbp46eFA+fUnefMsl5+Kg7tBLQ9x1OCcnHBp48zh9VzmsQNwo/A4WUBtJwosFkstlVKq0t0Zac4nBqrU7eblAnmdxCWdDttEcObjilvDYpfL7TX89vcBQWKmP9y0EONRUHTKn7Vy6L0+QfmnzmTaEs1IWd59B9ju6hra5jLxmb9q6rGXTiPHeG0i6ofa4Xk6r25vsj+/IuYXr4HNJwbQl7q0cGb+r3v9/qEb2qrt8/vfTbnx9/9GdIeHTVyh07Vq/cyuWQ/5A3cQE2YhMuIGfIT+9+8907b//wLcVYexhCkTAcJEJGwMJO6EU6oDaVgDVm5YUeSh1vy4nE+UWSir3Ro2iXulf3jUPx/OVc7r9X9Oo4ZRr2AsxM8JQuwozcqF0gjr7Pw2XEovJCj4w4F3Ypr/SIHKulnDp5k1d6SCrR5eEvNtXgNduntls+e8i2YUNf/vnUxwuPkec57kQdzpk9fmCP2+/uVnFfQ8PG6S88dJWd0TecbBAShBkgIfoEMnhBfqeHIL/TQ2j1To8M9k6P9P96Bvf/07d68Kr/+VYPF2kQxrFVsdLz3f76Vo9+QY3VaJJf7GHm20RevBL7oqxIhf9N3u0x7lJDKI87cfQSWazXZpaS4gSyEk+fx59qKsXDPv508LDQDvb2I8BkknDXf3+3h5m92yP9/8m7PYbvDL/bg8u4+bs9gIuUd3twEtCYvN5PCdkwyr++McOM2sS8MQO3fmMGeUp+ZwatkZTfmQFQExhnToS5pwMV3eItE9qWt0xksLdMpP//8ZYJ/O//9ZYJWUOKrykaklpAEtWQLEZqj4qR0qhsCZKjpPaoKCmNyr7OMDA1cmJSFuUkrSOez8pKTm7j4LPbeXxlwTaehERTvCnOGqcqC8aZragsaG2VIlTiz46tHok5NEmk1OiNPjkpuj6fq2rcJOx4+pEtm/BljW7K15f+/cuFK3N1cYt++PPnDZXvzVr1xOwjb2V//va/3j1/6Z42o5/E7bEWq3Fu/dobe374oWxHVoen1sLs2CyoxcGvkaNUEtvjKQ7bG+w+jQMq9/vr2f3s2PtXlPs0vjRYzt3Jj2nR0gPXeTa7nxOODZ2Gq9OZPWw5jASa+xE+qlQ+g/t0IzWE6UqI0HIV9Wj5jUp28t/kOJQY9mhp7nHXqBazmrNia42a34AWE1pa4EryQqvIp0gzF2hcToExkbyrxOXc4bhc89PQZh2N4SpQasjjrfr5BVpU0hit0qIfOSW3UIVbXIUWA2kMVmnRn8iVceCYKiMZDJ7YbkqRtAXNhWC76i9A6/k0oqc8NwC5W1d2kfn84zS7gT1Hsxu6IPT/AWc54kYAAAB42u3CaUhTcQAA8OnuuU23Oefb9t7b3t7xf9f/9ba5vWWUkqXhSio7TOyg0xKDLllKSWGEGFHNiihJyqAoJbFIgkLMDroswpAOCMIKOglR6oP5oW8RBUGf5PdTqVT4T3NVNaqxlNqU96nrU3entqcOqp3qfPUy9Rb1YXWH+ovGrSnXdGu+a2dqT2n7dGHdAd0t3Xe9R1+gX6W/asg31BueGRHjAmOj8YrJYIqZqkxJU6/pVRqetjDteNqgWTAnzPfMny2kpdiy33LdMmS1WyPWEusm6yHrWevtdDI9kd6Voc8ozUjagG2NLWl7bM+wM/ad9m77N0eJ45RjIBNkrstsy7zndDkLnfXO886PWbqs4qyGcZddKa75rlbXcLY7uzn7LlKIJJGHyAdk2L3T3ey+7x70ODwrPbs8PZ4vXod3hrfK2+Z94f2KGlAMrUWb0BNoO3odfYS+wHgsihVhZdh6rA7bh7VgHVgPjuAcnovH8Qq8Gq/H232Ij/Pl+uK+pb6Nvov+bD/wK/4i/2J/pX87oSVshJ+QiXxiHrGS2EI0EEeIsUB6AA9IgWmBksDywBnSTHpJgZxCziYryC6yjxwgh8gRSk85KJyaROVRc6kV1CZqN5WkTlOXqJvUA3oyXUyX01V0Hb2PbqHP0ZfpW/RT+i09yhgZhOGYXKaQWcSsYxLMHUCAECgAC8AaUAP2gkOgBXSAm+AxeAk+sSrWzLrYOFvBVrMJtoE9zJ5hO9lr7CgnclO5OdwSbjW3jdvDHeFe8gyv8EV8GV/J1/JN/CehUtguNArNQqvQKfQKT4TXwrCoFW0iKkJxqjhLLBVXi1vFTqiBTkjBCJwJF8G1MAEb4XF4AXbDPjgA38BRySC5JV7KleJShVQt7ZDapNFJNXKWzMiKPEsuk1fJG+Wjco/8VB4L4sHSYG2wKzg04X8Iaf4A/UvhX+SF4uM2hw6GLob6Q/1h+18L/EYoPD18MjySk5dzYMKEf3AsZzCijhRETkfeRcPRKdFl0bXRG9H+cc+jb5VipVzZoNQpTUqr0qn0Kk+UIWUkZoghMTKWE8v/1Q+UvaQZAAAAeNol3FtsXXWW53EfrJpGe5rCxwRFRxYPVUod70BwgmPi5G+nguQCpynJDQmHApyqpuuh57mf683X8cy0qmX5JueyI+7kUhqhJKBwLccYY4xxzGQ8mUy4o1JL9TyKbXnO/P+ffvBXS9v7rL3Wb6+1/3v//+fshoaGUkPDf/qgoVQ++mJDw9/+zX9v+EnDrvo/R3Y27I48hAG7G3ZE/qr+p8gn6sORvXgUn6xfi3wKn8Zjth9nP8OusZ/F53DAsQZxCIdxBEexcNyXeHjZ0V/BV/E1fB3fwDfteQ7P4wW8iJfwMl7Bt/EdvIrviu09fB8/wDnxXHOUefbH7AX2J+xPefgMP8cv8Dp+iTdwHW/iLbyNXzvWt/g9/oibiaX/gHfjPXhv+lSpjPfh/bjTfyv4AP4Md6WzWariQ7Y8jHvxEdyPj+IBex5MZ6EUsCflW1IJpSdQDZTUwF0vJvuu3ye78Y/xs5mKylRUpqIyFZWpqExFZSoqU1GZispUVKaiMhWVqahMRWUqKlNRmYrKVFSmojIVlamoTEVlKipTUZmKylRUpqIyFZWpqExFZSoqU1GZispUVKaiMhWVqahMRWUqKlNRmYrKVFSmojIVlamoTEVlKipTUZmKylRUpqIyFZWpqExFZSoqU1GZispUVKaiMhWVqahMRWUqKlNRmYrKVFSmojIVlamoTEVlKipTUZmKylRUpqIyFZWpqExFZSoqU1GZispUVKaiMhWVqahMRWUqKlNRmYrKVFSmojIVlamoTEVlKipTUZmKylRUpqL+Y8PDDe803NtQrc9GPojt2IGd0du9DQfr65GH4mfvbQjYjWP2mcBJnMJpnMFZPMnDKTyNZ7DgZ9E+S7iMK/gVfoPf4Q+JpZ9iEzbjDkzdcW+pig8m/6U92Ib7sB078EA6eukgyqvUm/zc9Q/4j2mfxj9Gb01Rhz81NEX/idXEuP1PDWW6lelWpluZbmW6lelWpluZbmW6lelWpluZbmW6lelWpluZbmW6lelWpluZbmW6lelWpluZbmW6lelWpluZbmW6lelWpluZbmW6lelWpluZbmW6lelWpluZbmW6lelWpluZbmW6lelWpluZbrsafoIZVuP2XQ0P4sOleC1raGd3YKd9DkVVd0WtEpNWu6JW6b8TOIlTOI0zOIuF/RfZS7iMK/gVfoPf4Q+JUZPEJmzGHZg02UWTXTHfGI98d8l3V8w37nPX36T/xqyjLd9fNNwb9/xFQxl3xe2/iHldizxU/2tkwC7bu9mHccCWQRzCYRzBUSzsOceex4XEGGf0H+NMPJD2iXEmOlapCx2ldAR70qditNcaqs5I1RmpOhdV56JK8yrNqzSv0rxK8yrNqzSvUrtK7Sq1q9SuUrtK7Sq1q9SuUrtK7Sq1q9Su0rNKyVYattKwlYatNGylYSsNW2nYSsNWGrbSsJWGrTRspWErDVtp2ErDVhq20rCVhq00bKVhKw1badhKw1YattKwlYatNGylYR6vn3+I19F0nd/dUMafx7/dIt8tqt2i2i2q3aLaLardototnt3i2S2e3fy3OTttzk6bs9Pm7LQ5O23OTpuz0+bstDk7bc5Om7PT5uy0OTttzk6bs9Pm7LQ5O23OTpuz0+bstDk7bc5Om7PT5uy0OTt7Y0efiMywasuD2I4d2IlJw73xrCU7YHdUbK/494p/r/j3in+v+PeKf6/498arX/JwCk/jGSz4WbTPEi7jCn6F3+B3mLLbK7u9stsru72y21vahXKJV7/oP179EttwH7ZjBx6w58EUQ6yQxKTP3ng1iJr8u0rxGhj3jBWy3tCuntvVc7uqaFfP7eq5XT23q+d29dyunttVTrvKaVc57SqnXeW0q5x29dyuftrVT7v6aVfP7eq5XT23q+d29dyuntvVc7t6bldv7ep5f8O9/+//RpZxV7ye7xfbflHtj1GlLYM4hMM4gqM4h/O4kOiI+x1xvyPuj0ecbeigTAdlOijTQZkOynRQpsPROyjTIYYOynRQpoMyHZTpoEwHZToo00GZDsp0UKaDMh2U6aBMB2U6KNMhzg5xdoizgzIdlOnU450NTTHaTp3eqdM73ZN36oVOvdCpFzr1Qqd79c54Z34i8gl79uJRfBKfimp0xjvzxGO2HGc/w66xn3XE59jP8/wC9uMJ/K3YBnxqEIdwGEdwFMfsP4GTOIXTOIOz+JL9Xxb/K/gqvoav4xv4pj3P4Xm8gBfxEl7GK/g2voNX8V3ZvYfv4wf4oUjm7HPNsebZH7MX2J+wF+35qS1L7M/Yy+zP2SvsL9jX8Uu8get4E2/hbfzKp75mf8P+lv0d+3v2D+wf2Zsp8vhEkHg33oPpKtQZnwviPq5FnfHpINnN7PvYO9j3s3f6VAUfSDUQnxQS05NCpyeFzvikkP77MO7FR3A/PoqdfHanCin9Eh/DHkdRn/F5IbHXnuozPjXEY7mmdcZnh7glPjtEb54dDsaOWI8s467YLwdj7SUO4hAO4wiO4hzO40JijOGv8Wn23uj5UPSWmDrrUEO63z4UOyv990Fsxw78VTzuodhTib14FJ/036fwaTxm+3H2M+wa+1l8DgccaxCHcBhHcBTH7DmBkziF0ziDs/iSo7yMr+Cr+Bq+jm/gm3gOz+MFvIiX8DJewbfxHbyK7zrie/g+foBzYr5mn3n2x+wF9ifsRXt+yl5if8ZeZn/OXmF/wb6OX+INXMebeAtv41c+9TV+g9/id/g9/oA/4mZi7JfEu/Ee/CmmSjsU+yXZZXYz+z72Dvb97J3sCj6AP8OH8GHci4/gfnwUe5IyJXVVUlexF9J2dVVSV7EXEl9MW2Iv/LUhqNugboO6Deo2qNugboO6Deo2qNugboO6Deo2qNugboO6Deo2qNugboO6Deo2qNugboO6Deo2qNugboO6Deo2qNugboO6Deo2qNugboO6Deo2qNugboO6Deo2qNugboO6Deo2qNugboO6Deo2qNugboO6Deo2qNugboO6Deo2qNugboO6Deo2qNugboO6Deo2qNugboO6Deo2qNugboO6Deo2qNugboO6Deo2qNugboO6Deo2qNugboO6Deo2qNugboO6Deo2qNugboO6Deo2qNugboO6Deo2qNugboO6Deo2qNugboO6Deo2qNugboO6Deo2qNugboO6Deo2qNugboO6Deq2yx1LlzuWLncsXe5YutwbdLk36HJv0OXeoMu9QZd7gy73Bl1G2y7jbJcRtsvY2mWs7DJKdhkfu4yMXca+LqNel/Guy0jXZcTpMsp0u8vqdn/VrZu6Yzclu+q/D2I7duCvYt91x25K7MWj+KT/pjnPbnOe3bGb0vbj7GfYNfazUb1uc57d8Q4qfWrAEQdxCIdxBEdxzJ4TOIlTOI0zOIsvOdbL+Aq+iq/h6/gGvonn8DxewIt4CS/jFXwb38Gr+K4s3sP38QOcE/M1+8yzP2YvsD9hL4r2U/YS+zP2Mvtz9gr7C/Z1/BJv4DrexFt4G7/yqa/xG/wWv8Pv8Qf8EdNsarfZ1G6zqd1mU7vVT3cpXW+7VVF3qcxuZt/H3sG+n73Tpyr4QDrLsacSH7LlYdyLj+B+fBS7+fklPoY9SauSeiupN3XbXVJvscui53+v4dhlcYtZ1sNGgcNGgcNGgcNGgcOuyYddkw+7Jh92TT7smnzYNfmwa/Jh17rDrnKHXd8Ou7IddqU67Bp12NXpsOvSYVeew645h11tDrvOHHZNOOw68Euzvr+Kz/J/jcwS49PrXxset+VxWx73lPG4p4zHPWU87inj8dgj6b/pnvxxd5WPl9LT2eNRq8THEnl7ouEnsX+faMgS7/qbyKP8H+X/KP9H+T/K/1H+j/J/lP+j/B/l/yj/R/k/yv/fRf9/iMwSo/8/NPya/1/z/2v79Bln+4yzfcbZPqNqn/G0z3jXZyzrM5b1Gcv6jGV9xrI+Y1mfsazPWNZnLOszlvUZy/qMRH3GoD6jT59xp8+402fc6TPu9Bl3+ow7fcadPuNOn5GizxjRZ3ToMy70uYb3uW4/JbunZPeU7J625WlbnrblmC3HbDlG4WMUPkbhYxQ+RuFjFD5G4WMUPkbhYxQ+xttx3o7zdpy347wd5+04b8d5O87bcd6O83act+O8HeetllYyIzNMo1XN2ak5OzVnp+YuqOYc1ZyjmnNUc09Sc09Sc09Sc09Sc09Sc09Scx5rzmPNeaw5jzXnseY81pzHmvNYcx5rzmPNeay566i536i506g5szVntubM1pzZmjNbc2ZrzmzNma05szVntubM1txL1NxF1Nw/1Nw51JzxmjNec8ZrznjNOF4zjtec/Vqs7aiYGviNnvqNnvqNnnqeqs9T9XkzKs+bUXne6Pm8z75gnxfs84J9XrDPC/Z5wT79zkW/c9HvXPQ7C/3OQr+z0E/hfgr3U7ifwv0U7qdwP4X7KdxP4X4K91O4n5799OynZz89++nZT89+evbTs5+e/fTsp2c/3frp1k+3frr106qfSifke0K+J+R7Qr4n5HtCvr9zDRywQjFghWLAPcaAe4wBKxQD7jQG3GkMWKEYsEIxYIViwArFgDuBAXcCA+4EBtwJDLgTGHAnMOBOYMAKxYBxdsAIO2BsHTCqDhglB4yPA0bGAWPigFFvwHg3YKQbMMYNWKEYsEIxYIViwArFgBWKAWPTgBWKAaPSgBWKQfkOyndQvoPyHZTvoHwH5Tso30H5Dsp3UL6D8h2U76B8B+U7KN9B+Q7Kd1C+g/IdlO+gfAflOyjfQfkOyndQvoPyHZTvoHwH5Tso30H5Dsp3UL6D8h2U76B8B+U7KN8h+Q7Jd0i+Q/Idku+QfIfkOyTfIfkOyXdIvkPyHZLvkHyH5Dsk3yH5Dsl3SL5D8h2S75B8h+Q7JN8h+Q7Jd0i+Q/Idku+QfIfkOyTfIfkOyXdIvkPyHZLvkHyH5Dsk32H5Dst3WL7D8h2W77B8h+U7LN9h+Q7Ld1i+w/Idlu+wfIflOyzfYfkOy3dYvsPyHZbvsHyH5Tss32H5Dst3WL7D8h2W77B8h+U7LN9h+Q7Ld1i+w/Idlu+wfIflOyzfEfmOyHdEviPyHZHviHxH5Dsi3xH5jsh3RL4j8h2R74h8R+Q7It8R+Y7Id0S+I/Idke+IfEfkOyLfEfmOyHdEviPyHZHviHxH5Dsi3xH5jsh3RL4j8h2R74h8R+Q7It9R+Y7Kd1S+o/Idle+ofEflOyrfUfmOyndUvqPyHZXvqHxH5Tsq31H5jsp3VL6j8h2V76h8R+U7Kt9R+Y7Kd1S+o/Idle+ofEflOyrfUfmOyndUvqPyHZXvqHxH5Tsq3/9sfW1MpmMyHZPjmBzH5DImlzG5jMllTC5jchmTy5gsxmQxJosxWYzJYkwWY7IYk8WYLMZkMSaLMVmMiXNMhP9FbP8V/xv+C44bccaNOOPWNcata4xb1xi3rjFuXWPcusa4dY1x6xrj1jXGrWuMW9cYt64xbl1j3LrGuHWNcesa49Y1xq1rjFvXGLeuMW5dY9y6xrh1jXHrGuPWNcata4xb15gQ7YRoJ0Q7IdoJ0U6IdkK0E6KdEO2EaCdEOyHaCdFOiHZCtBOinRDthGgnRDsh2gnRToh2QrQTop0Q7YRoJ0Q7IdoJ0U6KdlK0k6KdFO2kaCdFOynaSdFOinZStJOinRTtpGgnRTsp2knRTop2UrSTop0U7aRoJ0U7KdpJ0U6KdlK0k6KdFO2kaKdEOyXaKdFOiXZKtFOinRLtlGinRDsl2inRTol2SrRTop0S7ZRop0Q7Jdop0U6Jdkq0U6KdEu2UaKdEOyXaKdFOiXZKtNOinRbttGinRTst2mnRTot2WrTTop0W7bRop0U7Ldpp0U6Ldlq006KdFu20aKdFOy3aadFOi3ZatNOinRbttGinRTst2hnRzoh2RrQzop0R7YxoZ0Q7I9oZ0c6Idka0M6KdEe2MaGdEOyPaGdHOiHZGtDOinRHtjGhnRDsj2hnRzoh2RrQzop0R7axoZ0U7K9pZ0c6Kdla0s6KdFe2saGdFOyvaWdHOinZWtLOinRXtrGhnRTsr2lnRzop2VrSzop0V7axoZ0U7K9pZ0c6K9qSVnZNWdk5a2TlpZeeklZ2TVnZOWtk5aWXnpJWdk1Z2TlrZOWll56SVnVO8neLtFG+neDvF2yneTvF2irdTvJ3i7RRvp3g7xdtp3k7zdpq307yd5u00b6d5O83bad5O83aat9O8nebtDG9neDvD2xnezvB2hrczvJ3h7QxvZ3g7w9sZ3s7wVpi9LMxeFp41CrOXhfGrMH4Vxq/C+FWYvSzMXhZmLwuzl4XZy8LsZWH2sjB7WZi9LMxeFmYvC7OXhdnLwuxlYfayMHtZmL0szF4WZi8Ls5eFcbMwbhbGzcK4WRg3C+NmYdwszF4WZi8Ls5eF2cvC7GVh9rIwe1mYvSzMXhZmLwuzl4XZy8LsZWH2sjB7WZi9LMxeFmYvC7OXhdnLwuxlYfayMHtZmL0szF4WZi8Ls5eF2cvC+F6YvSyM8oXZy8JYX5i9LIz4hdnLwuxlYfayMHtZmL0szF4WZi8Ls5eFO4TC7GXhPqEwe1m4WyjMXhbuGQqzl4XZy8LsZWH2sjB7WbijKMxeFu4rCrOXhbuLwuxl4R6jMHtZmL0szF4WZi8Ls5eF2cvC7GVh9rIwe1mYvSzMXhZmLwuzl4XZy8LsZWH2sjB7WbiTKcxeFmYvC3c1hdnLwuzlWd8GOevbIGd9G+Ssa9RZV6ezvg1y1rdBzvo2yFnfBjnr2yBnfRvkrG+DnPVtkLO+DXLWleesK89ZV56zvg3ykrmml8w1vWS+6GVbXrblZVteseUVW16x5VVbXrXlVVtes+U1W16z5XVbXrfldVvO2XLOlnPmtc6Z1zpnXuucea1z5rXOmdc6Z17rnHmtc+a1zpnXOsfbed7O83aet/O8neftPG/neTvP23nezvN2nrfzvJ3n7QJvF3i7wNsF3i7wdoG3C7xd4O0Cbxd4u8DbBd4u8HaRt4u8XeTtIm8XebvI20XeLvJ2kbeLvF3k7SJvF3l7i7e3eHuLt7d4e4u3t3h7i7e3eHuLt7d4e4u3t3h7i7dLvF3i7RJvl3i7xNsl3i7xdom3S7xd4u0Sb5d4u8TbZd4u83aZt8u8XebtMm+XebvM22XeLvN2mbfLvF3m7QpvV3i7wtsV3q7wdoW3K7xd4e0Kb1d4u8LbFd6u8PZO9LYemSXGLesNV/m/yv9V/q/yf5X/q/xf5f8q/1f5v8r/Vf6v8n+V/w/Nd31ovutDdxofutP40Bj0ofmujxzxI0f8yBE/csSPHPEjR/zIET9yxI8c8SNH/MgRP3LEjxzxz474Z0f8syP+2RH/7Ih/dsQ5z6pznlXnjIBzRsA5z6pzxsE54+CcZ9U5z6pznlXnPKvOGafmjFNzxqk549SccWrOODVnnJrzrDpnFJhz/Z9z5Z9zzZ9zDZ9z9Z5z3Z5zxZ5zTZ5zNZ5zHZ5zBZ7zrDrnWXXOs+qcZ9U5z6pzrpxznlXnXDPnPKteo/A1Cl+j0jwF5ikwT4F5CsxTYJ4C8xSYp8A8BeYpME+BeQrMU2CeAvMUmKfAPAXmKTBPgXkKzFNgngLzFJinwDwF5ikwT4F5CsxTYJ4C8xSYp8A8BeYpME+BeQrMU2CeAvMUmKfAxxT4mAIfU2CBAgsUWKDAAgUWKLBAgQUKLFBggQILFFigwAIFFiiwQIEFCixQYIECCxRYoMACBRYosECBBQosUGCBAgsUWKDAAgUWKLBAgQUKLFBggQILFFigwAIFFiiwQIEFCixQ4BMKfEKBTyiwKOtFWS/Kd1G+i/JalNeivBbltSivRXktymtRRosyWpTRoowWZbQoo0UZLcpoUUaLMlqU0aKMFsW8KNolUS2JaklUS6JaEtWSqJZEtSSqJVEtiWpJVEuiWhLVkqiWRLUkqiVRLYlqSVRLoloS1ZKolkS1JKolUS2LallUy6JaFtWyqJZFtSyqZVEti2pZVMuiWhbVsqiWRbUsqmVRLYtqWVTLoloW1bKolkW1LKplUS2LakVUK6JaEdWKqFZEtSKqFVGtiGpFVCuiWhHViqhWRLUiqhVRrYhqRVQroloR1YqoVkS1IqoVUa2IakVUq666q666q54oVz1RrnqiXPVEuepubdUT5ap7tlVPlKueKFc9Ua56olz1RLnqiXLVE+WqJ8pVT5SrnihXPVGueqJc9US56oly1RPlqvu6Vfd1q+7rVj1RrnqivG68uG68uN7wtw1/jPx5vJO73vAY+/GGw5G/xj78e3zRf//C/reGPzRcN7KsyX1N7mtyX5P7mtzX5L4m9zW5r8l9Te5rcl+T+5rc1+S+Jvc1ua/JfU3ua3Jfk/ua3Nfkvib3NbmvyX1N7mtyX5P7mtz/h1nBG64MN1wZbhh/bxh/bxh/bxh/bxh/bxh/bxh/bxh/bxh/bxh/b7iq/E8+1/lc53Odz3U+1/lc53Odz3U+1/lc53Odz3U+1/n8X3ze5PMmnzf5vMnnTT5v8nmTz5t83uTzJp83+bzJ500+/zeft/i8xectPm/xeYvPW3ze4vMWn7f4vMXnLT5v8XmLz//D520+b/N5m8/bfN7m8zaft/m8zedtPm/zeZvP23ze5vMvvP2Ft7/YckfX39H1d3T9HV1/R9ff0fV3dP0dXX9H19/R9Xd0/R1df0fX39H1d3T9HV1/R9ff0fV3dP0dXX9H19/R9Xd0/R1df0fXb1il3bBKu2GVdsMq7YZV2g2rtBtWaTes0m5Ypd2wSrthlXbDKu2GVdoNq7QbVmk3rNJuWKXdsEq7YZV2wyrthlXaDau0G1ZpN6zSblil3bBKu2GVdsMq7YZV2g2rtBtWaTes0m5Ypd2wSrspl025bMplUy6bctmUy6ZcNuWyKZdNuWzKZVMum3LZlMumXDblsimXTblsymVTLpty2ZTLplw25bIpl025bMplUy6bctmUy6ZcNuWyKZdNuWz5XcyW38VsqZwtlbOlcrZUzpbfxWz5XcyW38Vs+V3Mlt/FbKmrLXW1pa621NWWutpSV1vqasvvYrb8LmbL72K2/C5my+9itlTdlqrbUnVbqm5L1W2pui1Vt6XqtlTdlqrbUnVbqm7L72K2/C5my+9itvwuZsvvYrb8LmbL72K2/C5my+9itvwuZsvvYrbU7ZbfxWyp3i2/i9nyu5htim1TbJti2xTbptg2xbYptk2xbYptU2ybYtsU26bYNsW2KbZNsW2KbVNsm2LbFNum2DbFtim2TbFtim1TbJti2xTbptg2xbYptk2xbYptU2ybYtsU26bYNsW2KbZNsW2KbVNsm2LbFNum2DbFtim2TbFtim1TbJtidYrVKVanWJ1idYrVKVanWJ1idYrVKVanWJ1idYrVKVanWJ1idYrVKVanWJ1idYrVKVanWJ1idYrVKVanWJ1idYrVKVanWJ1idYrVKVanWJ1idYrVKVanWJ1idYrVKVanWJ1idYrVKVanWJ1idYrVKVZPipUa0l1HZIbxriPy5/gYxruOyF9jH/49vui/f2H/W7LTXUeplPSPzDDGHPkgtmMHdmLUP/IQO2DUP3KMPYGTOIXTOIOzeJKHU3gaz2DBz6J9lnAZV/Ar/Aa/wx8Sk/6RTdiMO3AXyiXpH7kH23AftmMHHrDnwRRD0j+yN21J+kf+A/sf0570b6RYI8UaKdZIsUaKNVKskWKNFGukWCPFGinWSLFGijVSrJFijRRrpFgjxRop1kixRoo1UqyRYo0Ua6RYI8UaKdZIsUaKNVKskWKNFGukWCPFGinWSLFGijVSrJFijRRrpFgjxRop1kixRoo1UqyRYo0Ua6RYI8UaKXZ3ug+JzBLTfUjpp+leN7KM6eg/Tfe6kYf8N2CX7d3swzhgyyAO4TCO4CgW9pxjz+NCYrrXjazigbRPuteNdKx0rxvpKOleN7InfSrd65aaRNsk2ibRNom2SbRNom0SbZNom0TbJNom0TaJtkm0TaJtEm2TaJtE2yTaJtE2ibZJtE2ibRJtk2ibRNsk2ibRNom2SbTNom0WbbNom0XbLNpm0TaLtlm0zaJtFm2zaJtF2yzaZtE2i7ZZtM2ibRZts2ibRdss2mbRNou2WbTNom0WbbNom0XbLNod6b63tNM1badr2s70LcrIJ7AXj+KT8bM7091U5DP4Er6Mr+Cr+Bq+jm/gm3gOz+MFvIiX8DJewbfxHbyK1/Bj/AQ/xc/wc/wCr+OXeAPX8Sbewtv4tYy+xe/xx8R0bxZZxvvwfqRMiTIlmriG70x3a6UKDSs0rNCwQsMKDSs0rNCwQsMKDSs0rNCwQsMKDSs0rNCwQsMKDSs0rNCwQsMKDSs0rNCwQsMKDSs0rNCwQsMKDSs0rNCwQsMKDSs0rNCwQsMKDSs0rNCwQsMKDSs0rNCwQsMKDSs0rNCwQsMKDSs0rNCwQsMKDSs0bKFhCw1baNhCwxYattCwhYYtNGyhYQsNW2jYQsMWGrbQsIWGLTRsoWELDVto2ELDFhq20LCFhi00bKFhCw1baNhCwxYattCwhYYtNGyhYQsNW2jYQsMWGrbQsIWGLTRsoWELDVto2ELDFhq20LCFhi00bKFhCw1baNhCwxYattBwV1ovjmyK159dadU48ucNuyN31f+55I0ZJW/MKHlXRsm7MiI77fOrOILsSr8pjuzFo/gkPlWfjXwaj9lynP0Mu8Z+1hGfYz/P8wvYjyfwt2Ib8KlBHMJhHMFRHLP/BE7iFE7jDM7iS/Z/Wfyv4Kv4Gr6Ob+Cb9jyH5/ECXsRLeBmv4Nv4Dl7Fd2X3Hr6PH+CHIpmzzzXHmmd/zF5gf8JetOentiyxP2Mvsz9nr7C/YF/HL/EGruNNvIW38Suf+pr9Dftb9nfs79k/sH9kb6bI02+KI+/GezDdq+xKvykueZNJZJndzL6PvYN9P3unT1XwgVQD6TfFkbtSXaXfFEc+5L8P4158BPfjo9jJZ3eqkPSb4sjHsMdR1Gf6TXHJ+1Ii1Wf6TXHJW1MiX0xb0m+KS7vSb4pLv0jfb4/MEtP322M0qUeqeqSqR6p6pKpHvMOk5B0mJe8wKXmHSWSnfVIMVT1S1SNVPVLVI1U9UtUjVT1S1SNVPVLVI1U9UtUjVT1S1SNVPVLVI1U9UtUjVT1S1SNVPVLVI1U94s0qJW9WKXmzSsmbVUrerFLyZpWSN6tEvmT/l8X/Cr6Kr+Hr+Aa+ac9zeB4v4EW8hJfxCr6N7+BVfFd27+H7+AF+KJI5+1xzrHn2x+wF9ifsRXt+assS+zP2Mvtz9gr7C/Z1/BJv4DrexFt4G7/yqa/Z37C/ZX/H/p79A/tHduqRqh6p6pGqHvHmmcjUI94/E1lmN7PvY+9g38/e6VMVTD1S1SNVPVLVI1U9UtUjVT1S1SNVPVLVI1U9UtUjVT1S1SNVPVLVI1U94h04kepTj3gfTmTqkaoeqeqRVj3Sqkda9UiuR3I9kuuRXI/keiTXI7keyfVIrkdyPZLrkVyP5Hok1yO5Hsn1SK5Hcj2S65Fcj+R6JNcjuR7J9UiuR3I9kuuRXI/keiTXI7keyfVIrkdyPZLrkVyP5Hok1yO5Hsn1SK5Hcj2S65Fcj+R6JNcjuR7J9UiuR3I9kuuRXI/keiTXI7keyfVIrkdyPZLrkVyP5Hok1yO5Hsn1SK5Hcj2S65Fcj+R6JNcjuR7J9UiuR3I9kuuRXI/keiTXI7keyfVIrkdyPZLrkVyP5Hok1yO5Hsn1SK5Hcj2S65Fcj+R6JNcjuR7J9UiuR3I9kuuRXI/keiTXI7keyfVIrkdyPZLrkVyP5Hok1yO5Hsn1SK5Hcj2S65Fcj+R6JNcjuR7J9UiuR3I9kuuRXI/keiTXI7keyfVIrkdyPZLrkQfT9/oiy7gr3qE9mL7XFzmIQziMIziKcziPC4npe32lPbzt4W0Pb3t428PbHt728LaHtz287eFtD297eNvDWxtvbby18dbGWxtvbby18dbGWxtvbby18dbGWxtv+3jbx9s+3vbxto+3fbzt420fb/t428fbPt728baPt3be2nlr562dt3be2nlr562dt3be2nlr562dt3beOnjr4K2Dtw7eOnjr4K2Dtw7eOnjr4K2Dtw7eOng7kN60EFnGdH07kN60EFn13wexHTsw3Xsf8FRywFPJAU8lBzyVHEhvWoh8Go/Zfpz9DLvGfhafwwHHGsQhHMYRHMUxe07gJE7hNM7gLL7kKC/jK/gqvoav4xv4Jp7D83gBL+IlvIxX8G18B6/iu474Hr6PH+CcmK/ZZ579MXuB/Ql70Z6fspfYn7GX2Z+zV9hfsK/jl3gD1/Em3sLb+JVPfY3f4Lf4HX6PP+CPuJmY3rQQeTfegz/FVGkH0q+eI8vsZvZ97B3s+9k72RV8AH+GD+HDuBcfwf34KPYkZTzTHfBMdyD9qjpSXZXUVfqFdWR6vjuQ3rRQ6vSk3OlJudOMU6cZJ++PKnV6HjxoBD9o7D5oe3qjTrLT2H3Q2H3Q2H3Q2H0wfXM48gnsxaP4pP8+Vb8W+TQes/04+xl2jf1sjOFg+uZw5G99asARB3EIh3EER3HMnhM4iVM4jTM4iy851sv4Cr6Kr+Hr+Aa+iefwPF7Ai3gJL+MVfBvfwav4rizew/fxA5wT8zX7zLM/Zi+wP2EvivZT9hL7M/Yy+3P2CvsL9nX8Em/gOt7EW3gbv/Kpr/Eb/Ba/w+/xB/wRN1PM6ZvDkXfjPZjG5YPpm8ORTewyu5l9H3sH+372Tp+q4APpLKdvDkc+ZMvDuBcfwf34KHbz80t8DHuSViX1VlJvRuGDJfWWvjlcOmgUPpi+ORz5++jnkJo/pOYPqflDat6bnUqH1HxQ80HNe3NOKaj5oOaDmg9qPqj5oOaDmg9qPqj5oOaDmg9qPqj5oOaDmg9qPqj5oOaDmg9qPqj5oOaDmg9qPqj5oOaDmg9qPqj5oOaDmg9qPqj5oOaDmg9qPqj5oOaDmg9qPqj5oOaDmg9qPqj5oOaDmg9qPqj5oOaDmg9qPqj5oOaDmg9qPqj5oOaDmg9qPqj5oOaDmg9qPqj5oOaDmg9qPqj5oOaDmg9qPqj5oOaDmg9qPqj5oOaDmg9qPqj5oOaDmg9qPqj5oOaDmg9qPqj5oOaDmg9qPqj5oOaDmg9qPqj5oOaDmg9qPqj5oOaDmg9qPqj5oOaDmg9qPqj5oOaDmg9qPqj5oOaDmg9qPqj5LvchXe5DutyHdLkP6XJX0OWuoMtdQZe7gi53BV3uCrrcFXQZbbuMs11G2C5ja5exssso2WV87DIydhn7uox6Xca7LiNdl1Gpy0jkDSQlbyApeQNJyRtISt5AUvIGkpI3kJS8gaTkDSQlbyApeQNJyRtISt5AUvIGkpI3kJS8gaTkDSQlbyApeQNJyRtISt5AUvIGkpI3kJS8gaTkDSSlI6I6IqojojoiqiOiOiKqI6I6IqojojoiqiOiOiKqI6I6IqojojoiqiOiOiKqI6I6IqojojoiqiOiOiKqI6LqSd9WjcwwXYV6XIV60rdVI9vZHdhpn0OxEnrSt1Uju2PN9LhW9LhW9LhW9LhW9LhW9LhW9LhW9KRvq0YuspdwGVfwK/wGv8PUNT36okdH9OiFHl3Qk76tGlnFAyme9G3VyICpenvSt1UjU932pG+rlrwBpuQNMCVvgCk9bo2p1xW71xW717pYr3WxXutivdbFeq2L9VoX67Uu1mtdrNe6WK91sV7rYr3WxXqti/VaF+u1LtZrXazXulivdbFe62K91sV6rYv1WhfrtS7Wa12s17pYr3Wx3rQuFseSmHtkZ8PuyEMYsLthR+Sv6n+KfKI+HNmLR/FJn30Kn8Zjth9nP8OusZ/F53DAsQZxCIdxBEexcNyXeHjZ0V/BV/E1fB3fwDfteQ7P4wW8iJfwMl7Bt/EdvIrviu09fB8/wDnxXHOUefbH7AX2J+xPefgMP8cv8Dp+iTdwHW/iLbyNXzvWt/g9/oibienaHnk33oP3pk+lt+JH3of3407/reAD+DPclc5mmk+IfMiWh3EvPoL78VE8YM+D6Sykt+JH9qR8SyohvRU/Ug2U1EB6K37k75OdZg/uerHh7xqORf4Gn2/4p8gXsB9P4IeJpV+kfUqt2Jm23NWR7Lsexd/i7xIb/wX/NfL30f8/Rf4Gn8cXsB9PYPL/++g/sRWT/99H/4mP4m/xd4nRf+K/NvxTtH7S8IfILDG9GSlmFTWPbKr/KbLMjndckbF3IuO1LvJBbMcO7LTPr+onIp+wZy8exSfxqfps5NN4zJbj7GfYNfazjvgc+3meX8B+PIG/FduATw3iEA7jCI7imP0ncBKncBpncBZfsv/L4n8FX8XX8HV8A9+05zk8jxfwIl7Cy3gF38Z38Cq+K7v38H38AD8UyZx9rjnWPPtj9gL7E/aiPT+1ZYn9GXuZ/Tl7hf0F+zp+iTdwHW/iLbyNX/nU1+xv2N+yv2N/z/6B/SN7M0WeZggj78Z78KdpnzRDGNnELrOb2fexd7DvZ+/0qQo+kGogzRBG7kp1lTo68iH/fRj34iO4Hx/FTj67U4WkGcLIx7DHUdRnmiGM7LWn+kwzhI1/TONd5ItpS5ohbPxj6vHYJz/BLDHNov9/goXWAgAAAHjadVLPaxNBFH6b9Cdtg4gHEZE5ijSTTfGgRYS0DaUQWmilJxGmu+Nm2mR3mZkQ0qNXb/4NXnrzDxBP4tmT+Bf4d/jN7CRNbc0ys9+8973vffOyRPQoek0RVb+XWBWOaBWnCtdomT4GXKcn9CnghTnOIq3Tl4CXaIW+BrxMxzPOCj2g7wGv0WP6HfA68RneIB4tBdygZ9FzdIwWVnHS0buAI7of/Qy4Ro2aDbhOr2ofAl6Y4yzSw9q3gJfoXu1XwMv0ecZZoae1PwGv0Yt6I+B1ejvDG8DnATfoTf3HnsqUVZcyZamwgiVFOdEq61t2xbbidtzE1t5k+0WRDSTbLXRZaGFVkfOjUubsROSGKcMEs1qkcij0BSveT+kiT9lQTNiZZFpmylip0UflLJHaCrzPR1qZVCVO0PBjmY0GQndMIvNUatZk1z12RmqQsnYcn0ptwGZt3o5d2mVnFXP++taW263WeDzmIqQTZHlSDFt2UspUGpXlEON9Oxz0FCgG5kZex/Yl65QiwStkNtm08RaP57U9ixc6aw0qpmn1Dna7hyfdJpi0R4oyLIt1SZJSYlgCZwGUUEElTUh7Vh9RRldYWxRTG6sZUJs2Ed0HuwBvAB1Gu8Aa1W4XXr+gHF/hEWISiNEJ4jkZIOV319F6dgrGEG9NF4gV9P6Wuqt0Xh1rgveZj2rsmVezQDrcR/luiY+4e1Xncxr5exlwFLJThwYej73OCL2chw5iifeceg2Ge7M777GDGoUq19XNJ6ZTX2GCtotyn5lWT2tv97h7fu4/sIhuUwvP2D8c+ZvVSajlHg3BtJhS6echvZsM3MoZ95pDuO75OUjvp5rcaM6PBc/NuAMdAV51ulnjvoJ/b7yFDvF/fV9rce85Q3ZwQ9Mg0qMDzKNLh5hX13910PwLDCkNMwAAeNpjYGYAg/9pDGkMWAAAKe0BzwAAAQADAAgACgANAAf//wAPAAEAAAAMAAAAFgAAAAIAAQAAA6kAAQAEAAAAAQAAAAB42mNgZGBg4GIwYTBjYMxJLMlj4GAQYGDy9fdRYBAL8vdVYJBhYPj/H6gGhWRgAAD1gAqCeNqNk0toU1EQhv85k7T1qn3GWGOUWLQUkaJRu3AhIlhNSY10UYpgIAgW4TYtJKXgsq3vR1tfe93pypUrVy5EN65ciBsVFUREinThyva/k4NoKiLD/f5z75k5j5m5EAAByvIREpaqZTShFW6wkM+gZ6gwmMFhYHkZa6CcWUvfZrQhgY1I2fcAMTRwdh0ELWjHBnRis5+Jo5FcD8cVO5DEJqSxJTw7WsIj42Pjk7A8OYanxufGl+H46RCvjG/Goy/vjJ+NixMRfxh/RpRYpRRWJTC2G1OVyu490mXcacySWTlgPGTsJ/dK3jhkHKlGqxWNZ4xl3ld4u3o2rmLTLzqa/kWFmfqTzkb/r9FTT6mjY9YbVmnA7G9FN3rRh4Pox3EMo+ijTng95/Wh12dev3ldqqm0ek16zdZuJMesznFd0Jt6S2/rHdt7gAa8pQne0xw+0BSfaDG+9bKXduEG5jCPBXzBV+63iO9YkpMyKlNyT+67F+61HtGj9Ba9qw/sVikEOqOzel4v6EW9pJf1il7Va5EPey39m0+dh85aPTpoYLemuea0TrOujtXj2PKYqEXTJ0GfJLu9k92bYmen7RQz3Am1CHqIxfkIjv4V0YyYzum8ZGRb1BmyXXYweTkZsJP3WQ/F+TclGNeFHlfkWXMouFOmeb1Ov5zbTxbcPjJv582tAGpChLkAAHja1Zh5XBPXFsezEZawaQjIHiiKLIE7hEgQXCL4WASkBAFRkBBDCFtoEjZFhVBZpYKCCm5BkKIiYlleoSyKKEuLSJWiUlEUq0+syiJYUfsmCZtL+/y8z+f98TKfYbjnztx77j3n9713BoFAICWH+IogBMJXNYTkR/ABQoIXVt401Tl1UgkpixIJCQ6waRUKiYRwQB4rY6aMRmnJIAADq2CGRWKQQhsUEiOigy+B+TyLzgm9JB2EveRYjwhG8BFcRASChRDA50rxAQzmNYZRE35fl7T31svVpZFRVQRv2rKCges7RMIFAUCI3gaEqGARGoVEoVSpi/tev2KcOzae82hJzS/+vUBp1lWkDOwUXeIjegMGi0dtoEMagCAuKOCVfVg8Dp3DjjInukQxLSAzYCKuQOMNZyqI3pxIFpEuYERGc6LYRDqLF8thsvhEBxrQ01ACNmAZRAGSn7+GEmQFF62tyBRbiq0/2PyZnVoDK2mnZv+pU3Edi0ckEZ2sQPLx+YNEyiDQydkIkJyBSk5GtNaMehEa0lODTNRdN1muyw1Pyx2jePtRnvQsCwx29/rS+quW7SG6Ge13TFvDFCZsbh0S5E7sq6isiT0wcsqVudbJIhy3z2Od2Z5nfq5ZN2SHtMxfCU/73epaM0a6EDOQfabtG93CCDe5fL2B/ufsQV6LS8uxIPvB+03qxcx4jtr2syQUGk6i4uRWkHwRWGPl4OjLyMgikZilYAkwmikDZOqiUIEgermlJZfJj7aIhQfPhwdoweRGAkV4RnTxSOSfGBRAALK4pI8xB6ZgqWiJyCjVcPpBJi/ivecsBXw+icmwgO1AXfzQYnETikBhplO0HFAW21XEdgwahb0A9MTlBRg4PCV4sABSgadVEg2sN50Gkaw+SCW0EIlEeF5e126UdHdIyahlQOt8EaqoVEhSTCEk2ygIlc0r/TUYNTdl3qX3j+TmVvlorS4d3tdEta2MWSZYfmj9kE19QUZn/hrdyro2Ubbvvde9WzFrKB7IHvIJjXb308Zto4Opbiiqe0r8lTf0e8P3sGl3Sg4cC1Q8dP9kU7Nw96Wgwbtnl95sO7lu6+027U2N5bZyvVTDInKWZWbhcIOswSpHmrxsDUvHqMH5umPScFF3B6pardu7Tb04afMfCSsDeDvSNY6ZO5zopF/dsWLCdPn36/MQJyMVUgL+CKSPL6ryVYm+NPXybL5IWWOgVT0pqEPFLCoVMzI8Hm/cI3P5mfWmwDoXq1EyrL5W+CRNq8+pWTP/brbXPxwm+yOdlaCSD9WXnDVPCf40iADw4oIcXtGXxReweFFEB0Y0C1IDC8VmWTzOMYYXzIiK5UREsGbioQDHI5QRJ2BBukBbbMDh1aQGogOLJ+CEcJgMAYcbBekDXWn81KerxVriz0hpWrZkWKnWc7IVF8kzsv2fsEKINPxQrkKkCgK2K6DEGXWq87uSn7qI5xR2ZJSnxbyo9hi5e1Glmc1oLN6qc/uHPzrJZ74GGX479/SH31l2TKW552n8aFzpTq598/5zSvWh4xF5nY1epDPOK17W9gZs0UYdf20ZrlcyWVxYqtWOGtzl5vVAOejpap2ddUoDq9qq76Y1btkWBlmgC5LxZU7EqxBfyZfUFW9Nzl9YsLBuINTy9G8PWjL3mF7KMkgLaUzx8+XGNNufXpIW0KlKsD/+9RPviwpRre8uu96pk11w0DCxf6Vxj1780+NQx8hvhpr9rVVODoVaW0R6OUOBL58ljuw4E4zc+9IdN3DN0Kcsv6siPbbiWb3S2JD7LdFUqKhCza4q7eIP08ToB8k3/0tiLJwlhhzAwhcUEgFoUm4sB1SwTGQtskoFf8UNaa7MTxUHmoQieAlF/g4hSCzsoQQhcGaWaAKNmfxG4xVhhMCJRiVBJAr5Q5DAnHYN/+OJX4ujDpSRUGB2oFlYjvxFx62rMtMv6q6cSXFge+d+/COMl9JzJ2NLBLVyqGO/R+ENw2DC5Cobg/XRUNJIFjWt6vHjg4h33RsOeBj9fMrYY1vFPxm0MdOrjzpuBd75wWz3ypqjNbcGff9sqr6882W34rEXB9+ZXbfz0tamGk+ucgVCzBv4ZE3rmOW1ZPA7i0WDG1VMdpcbPtr8oY63fKYybABFqlALhwgGn08kEz1jgiM4TKInjxPJ4CW8r1giLUYQyuVxBAkSadoCihU0J01xEcxIM7n2Mz2YhgAOrz6nTV4MX0D0YAniuLxwyA7YSm+w8mbxIvlEbggxhs8iMgREcYbw4RSJi4t7P0V40QziUqYJsIW9s5DG13i29ZmBOnC3siTLtBgAVgDYkqw+R/5NbN3qoNOqLlwfjcSQjsBUpd6R8m+/SvkmK+NVOiaDgK0nfW2QP9RzxNNt6mfDxtuj31Hs9PZekp96g7fwb85IXGG3WG9izG/7kXFkzRWF75OuNhkLGGxj97CHT5MZfgnF9zRUFxKMKwfdrXeZOREd6wZCjEIyu9bX61+mtnvnDPImNENiwupcQrupCUqnQVm/eZDzsb7TashTKX3UXGCLP4Benrjau/bsPUvtlF/LFnitRFX1mb01qP12c7EK7lSpqqeytYX7t1c7Ahff2NMwFpVo0oAMeAOl+ffu2c32S9cUNVNePDErNniUM5HysOz3oPjA7UEpb31xATQlpnfQLw4Gz6XyFyL74Rnp+6SUo8U2IoYD2ICFxQWlOiNTX61FymqggQ9YOiNNFFJd5y/jx4zmA9PZO1FAT0vn72L9kcgjZ7GkiGGALUUBok1gI/AFG9Tl4axmsyzZnBB496oPZKf3rxi1vQ+va6WWZ38Tfqk7KeyG8yLz7ZoWYLH6F9MUiuCyue/3G8uX2MQt6UrBow7UZsGDmv0P/V9CEpICEd5GAXgbJTJMJf4VEKOZDLIEgCZSthkCYoke0IG0wCJp7i+QpDzZYRZwFKnLyhh1jNrBa+FlS6Lbi1bl6cuRWimHS4r0Rj/Bvyz0hTt5N2knGJxKQll8G7iSY79zzaRR7VAKXwOzC6N6pOj+62TL4Qudjo949zxrN6gSU6IO7Bsq/DKs2gb69SRpeA+iTXf9I3er+t2vPJpeszewXoQ1bevcStVSVY1fGwuNpW5DqwS1VAUcncgKiRVqbxxMedjocpLq83CAFqfspwKEMnh4HzM1zb+QBy/YCZ0E9UhPOjddUyvlo33M/yt+YK7CT9lY2c5/U6EC6ixXr70/MHHSSTZoSu5wuwxmKOycQMCf2YvJ4rG+3OAYXhQEZ4RkBtQI7tworiAhmkV0gbUg7l0yESuBvXScFEcOmyNgRBBdHGedJRHdOUwel88NERDp8J84Bo9F9GFEcLZK14VYK2iRZBePwampeIvbXh/N4knq+DM9o/+i5799PcpzFOVzEjcoXetXz7aiZLqRzwQSi9z6TNOofYdOrn6h6YIz1KOvb3Eo7cw65fM8yhlbJkOw1WPaGS3MqTvU3SlH2cF74OT7NuHHTNdHq6NJFOauiqTu1nM3pyY73mTc7CsR9cuPnhjd/rwr5uIky3Or4dHGHQ1nv1/3k99aZfeejW7uM7RLgWm3SzLvunjJe857yJFNAo5Sua4AcL6IbESUVPKMXPlMMkkaX9JH0nWgO8xUShTsKEWnpJX30Wn6megU4/ATGyE0iJlHITGaP49Cq2bvQn1yRAwO429GxOIBfbEvX2Dg7Ej6NGoWYOWl41wDOwbPJUYVTqS5rxDa0oUFAc/0p17vPH4zTLvLphE07v/8bKfy1ZaCX5iNL2r2PwzjBQ++/Nme+qxshdyWeqdk4ZZN61zGdYmvVfbLX9PV9HHUOJE+NpV9tGJSiTJgr1jumBe01vTwu8NcN7vz1uxo1dQ//W03+z+IEJ6hJLLWvT0UWUPIczmSHq3atOJ8cH51f/WN24+P0nJ2vttRV7JvOGrUMPNK3DL3TH8cXQa6brb0nNdg9rbwmjjHRsWz4wGLzR90ZYKV69BHEjpLPSpwLT8ZyeIu5gknVEfqc2oPF97cbI8feYLCLjJ2t8/gkjOvpw78y48cs2J4P+e+I9cDEdHdu/u2T2lh6aof3QxCc0aD6gcfYwNsDfBWv0NCNBvGIhOFRILkH/9vsfcJoM99WhJFA9V5GaEIifWnOZsL8mhIcf6HLJg2cyUcpAzm1xLAF3MPYiB4/XN+8KRfg7n3ynmCrzHxn6xxTXr+og94hElOWmvXcKP++W3t5mC7gYVPXbFfr/2K1oF6Z6GcP5Zx3mucNhxpZe7cbJLb8J1lwFYja4v6A9W1rvyD9yaO0yYnQ2tfJmHjaU30nAs747026ZxWNljza5P8EfL1f3jm2MkUqJpt5DzdfZPZQ7qEPWD9u1rxkdER79W9ThoiHEJ/T8jzgZXaRWL8CJHb55zHQkJkBGwKFYee/T95Ff7Ex7p5UQmAtxfzYoCb++KIhEMwWyMDqcBrGAQogAIto1Ag4P9RCLw15Mxwjc+0jJX1s9/Q949TfVRVPg6B7sW4jIrDXMMH4Q/X3vbIXf3i+HM7fWNXn/Llb8vywhInj1zctX1/kId2q5lvft6P6oOFbHKPmQm+/WlTw8bz6BKTgqe66QVGaXEqhzvVpm7ccHETKLevsOASO9Bdjx+qXDOwrfLR7J0qbyw/RW2s7FUsvsU8W5lfHep36X6fyZ+5JW0IxL8BnMn9MwAA');
  font-style: normal;
  font-weight: normal;
}
.cs-npxnabnsnfns10111000101 .cs-infopanel  {
  box-shadow: 0 1px 0 rgba(35, 37, 49, 1);
  background: rgba(255, 255, 255, 1);
}
.cs-npxnabnsnfns10111000101 .cs-infopanel .cs-link {
  color: rgba(124, 34, 128, 1);
}
.cs-npxnabnsnfns10111000101 .cs-infopanel .cs-link:hover {
  color: rgba(0, 0, 238, 1);
}
.cs-npxnabnsnfns10111000101 .cs-infopanel .cs-name {
  color: rgba(68, 68, 68, 1);
}
.cs-npxnabnsnfns10111000101 .cs-infopanel .cs-title {
  color: rgba(153, 153, 153, 1);
}
.cs-npxnabnsnfns10111000101 .cs-infopanelpopup  {
  box-shadow: 0 1px 0 rgba(184, 184, 184, 1);
  background: linear-gradient(180deg, rgba(65, 69, 85, 1) 0%, rgba(46, 49, 57, 1) 100%);
}
.cs-npxnabnsnfns10111000101 .cs-infopanelpopup .cs-link {
  color: rgba(255, 255, 255, 1);
}
.cs-npxnabnsnfns10111000101 .cs-infopanelpopup .cs-link:hover {
  color: rgba(131, 140, 168, 1);
}
.cs-npxnabnsnfns10111000101 .cs-infopanelpopup .cs-name {
  color: rgba(255, 255, 255, 1);
}
.cs-npxnabnsnfns10111000101 .cs-infopanelpopup .cs-bio {
  color: rgba(255, 255, 255, 1);
}
.cs-npxnabnsnfns10111000101 .cs-timer  {
  color: rgba(255, 255, 255, 1);
}
.cs-npxnabnsnfns10111000101 .cs-duration stop:first-child {
  stop-color: rgba(0, 215, 255, 1);
}
.cs-npxnabnsnfns10111000101 .cs-duration stop:last-child {
  stop-color: rgba(0, 171, 255, 1);
}
.cs-npxnabnsnfns10111000101 .cs-elapsed stop:first-child {
  stop-color: rgba(254, 227, 71, 1);
}
.cs-npxnabnsnfns10111000101 .cs-elapsed stop:last-child {
  stop-color: rgba(252, 204, 42, 1);
}
.cs-npxnabnsnfns10111000101 .cs-timer .cs-pie .cs-innerstroke {
  stroke: rgba(199, 199, 199, 1);
}
.cs-npxnabnsnfns10111000101 .cs-timer .cs-pie .cs-innerborder {
  stroke: rgba(255, 255, 255, 1);
}
.cs-npxnabnsnfns10111000101 .cs-window  {
  box-shadow: 0 8px 5px rgba(0, 0, 0, 0.2);
  border-color: rgba(65, 69, 85, 1);
  background: rgba(79, 86, 105, 1);
  color: rgba(255, 255, 255, 1);
}
.cs-npxnabnsnfns10111000101 .cs-window .cs-diva {
  border-color: rgba(74, 78, 96, 1);
}
.cs-npxnabnsnfns10111000101 .cs-window .cs-divb {
  border-color: rgba(43, 47, 60, 1);
}
.cs-npxnabnsnfns10111000101 .cs-editor .cs-editor-slide {
  color: rgba(255, 255, 255, 1);
}
.cs-npxnabnsnfns10111000101 .cs-editor .cs-editor-html {
  color: rgba(255, 255, 255, 1);
}
.cs-npxnabnsnfns10111000101 .cs-editor .cs-editor-button {
  text-shadow: 0 1px 0 rgba(35, 37, 49, 1);
  color: rgba(255, 255, 255, 1);
  border-color: rgba(35, 37, 49, 1);
  background: linear-gradient(180deg, rgba(72, 75, 91, 1) 0%, rgba(49, 52, 65, 1) 100%);
}
.cs-npxnabnsnfns10111000101 .cs-editor .cs-editor-button:hover {
  background: linear-gradient(180deg, rgba(86, 89, 109, 1) 0%, rgba(42, 44, 55, 1) 100%);
}
.cs-npxnabnsnfns10111000101 .cs-editor .cs-editor-button:active {
  background: linear-gradient(180deg, rgba(42, 44, 55, 1) 0%, rgba(86, 89, 109, 1) 100%);
}
.cs-npxnabnsnfns10111000101 .cs-listitem  {
  color: rgba(255, 255, 255, 1);
  border-color: rgba(55, 59, 71, 1);
}
.cs-npxnabnsnfns10111000101 .cs-listitem.cs-viewed {
  color: rgba(131, 140, 168, 1);
}
.cs-npxnabnsnfns10111000101 .cs-listitem.cs-selected {
  color: rgba(255, 255, 255, 1);
  background: rgba(103, 110, 139, 1);
}
.cs-npxnabnsnfns10111000101 .cs-listitem.cs-selected:hover {
  background: rgba(103, 110, 139, 1);
}
.cs-npxnabnsnfns10111000101 .cs-listitem.cs-selected.hover {
  background: rgba(103, 110, 139, 1);
}
.cs-npxnabnsnfns10111000101 .cs-listitem.cs-selected:focus {
  background: rgba(103, 110, 139, 1);
}
.cs-npxnabnsnfns10111000101 .cs-listitem .cs-icon-carrot {
  fill: rgba(255, 255, 255, 1);
}
.cs-npxnabnsnfns10111000101 .cs-listitem .cs-icon-carrot .cs-shadow {
  fill: rgba(35, 37, 49, 1);
}
.cs-npxnabnsnfns10111000101 .cs-listitem:hover {
  background: rgba(81, 86, 105, 1);
}
.cs-npxnabnsnfns10111000101 .cs-listitem.hover {
  background: rgba(81, 86, 105, 1);
}
.cs-npxnabnsnfns10111000101 .cs-listitem:focus {
  background: rgba(81, 86, 105, 1);
}
.cs-npxnabnsnfns10111000101 .cs-glossary  {
  color: rgba(255, 255, 255, 1);
}
.cs-npxnabnsnfns10111000101 .cs-glossary .cs-scrolling-panel {
  background: rgba(94, 101, 120, 1);
}
.cs-npxnabnsnfns10111000101 .cs-glossary .cs-term.cs-selected .cs-choice-list-trigger {
  color: rgba(255, 255, 255, 1);
  background: rgba(103, 110, 139, 1);
}
.cs-npxnabnsnfns10111000101 .cs-glossary .cs-term.cs-selected .cs-choice-list-trigger:focus {
  color: rgba(255, 255, 255, 1);
  background: rgba(103, 110, 139, 1);
}
.cs-npxnabnsnfns10111000101 .cs-glossary .cs-term:hover .cs-choice-list-trigger {
  background: rgba(81, 86, 105, 1);
}
.cs-npxnabnsnfns10111000101 .cs-glossary .cs-term.hover .cs-choice-list-trigger {
  background: rgba(81, 86, 105, 1);
}
.cs-npxnabnsnfns10111000101 .cs-glossary .cs-term .cs-choice-list-trigger:focus {
  background: rgba(81, 86, 105, 1);
}
.cs-npxnabnsnfns10111000101 .cs-glossary .cs-diva {
  border-color: rgba(64, 70, 86, 1);
}
.cs-npxnabnsnfns10111000101 .cs-glossary .cs-divb {
  border-color: rgba(64, 70, 86, 1);
}
.cs-npxnabnsnfns10111000101 .cs-glossary .cs-divc {
  border-color: rgba(99, 105, 121, 1);
}
.cs-npxnabnsnfns10111000101 .cs-glossary .cs-heading {
  color: rgba(255, 255, 255, 1);
}
.cs-npxnabnsnfns10111000101 .cs-resource .cs-separator {
  border-color: rgba(55, 59, 71, 1);
}
.cs-npxnabnsnfns10111000101 .cs-outline  {
  color: rgba(255, 255, 255, 1);
}
.cs-npxnabnsnfns10111000101 .cs-outline .cs-diva {
  border-color: rgba(47, 50, 60, 1);
}
.cs-npxnabnsnfns10111000101 .cs-outline .cs-divb {
  border-color: rgba(82, 86, 102, 1);
}
.cs-npxnabnsnfns10111000101 .cs-outline .cs-divc {
  border-color: rgba(47, 50, 60, 1);
}
.cs-npxnabnsnfns10111000101 .cs-outline .cs-search-filter:hover {
  color: rgba(131, 140, 168, 1);
}
.cs-npxnabnsnfns10111000101 .cs-outline .cs-search-filter.hover {
  color: rgba(131, 140, 168, 1);
}
.cs-npxnabnsnfns10111000101 .cs-transcript  {
  color: rgba(255, 255, 255, 1);
}
.cs-npxnabnsnfns10111000101 .cs-transcript .cs-div {
  border-color: rgba(55, 59, 71, 1);
}
.cs-npxnabnsnfns10111000101 .cs-tabs:not(.topmenu-item) {
  color: rgba(131, 140, 168, 1);
}
.cs-npxnabnsnfns10111000101 .cs-tabs .cs-inner-button:not(.topmenu-item) {
  text-shadow: 0 1px 0 rgba(35, 37, 49, 1);
}
.cs-npxnabnsnfns10111000101 .cs-tabs:hover:not(.topmenu-item) {
  color: rgba(255, 255, 255, 1);
}
.cs-npxnabnsnfns10111000101 .cs-tabs.cs-selected {
  background: rgba(71, 77, 94, 1);
  color: rgba(255, 255, 255, 1);
}
.cs-npxnabnsnfns10111000101 .cs-seekcontrol  {
  background: linear-gradient(180deg, rgba(72, 75, 91, 1) 0%, rgba(50, 53, 66, 1) 100%);
  border-color: rgba(35, 37, 49, 1);
}
.cs-npxnabnsnfns10111000101 .cs-seekcontrol .cs-button:hover .cs-icon {
  fill: rgba(255, 255, 255, 1);
}
.cs-npxnabnsnfns10111000101 .cs-seekcontrol .cs-button.hover .cs-icon {
  fill: rgba(255, 255, 255, 1);
}
.cs-npxnabnsnfns10111000101 .cs-seekcontrol .cs-button .cs-icon-shadow {
  fill: rgba(55, 124, 182, 1);
}
.cs-npxnabnsnfns10111000101 .cs-seekcontrol .cs-button .cs-icon {
  fill: rgba(255, 255, 255, 1);
}
.cs-npxnabnsnfns10111000101 .cs-seekcontrol .cs-seek .cs-fill {
  background: rgba(255, 255, 255, 1);
}
.cs-npxnabnsnfns10111000101 .cs-seekcontrol .cs-seek {
  background: rgba(52, 55, 68, 1);
  border-color: rgba(39, 42, 54, 1);
}
.cs-npxnabnsnfns10111000101 .cs-searchinput .cs-input {
  color: rgba(45, 45, 45, 1);
  border-color: rgba(67, 71, 88, 1);
  background: rgba(255, 255, 255, 1);
}
.cs-npxnabnsnfns10111000101 .cs-searchinput .cs-input:focus {
  color: rgba(45, 45, 45, 1);
  background: rgba(255, 255, 255, 1);
}
.cs-npxnabnsnfns10111000101 .cs-searchinput .cs-input:hover {
  box-shadow: inset 0 0 1px 0 rgba(235, 148, 113, 0);
}
.cs-npxnabnsnfns10111000101 .cs-searchinput .cs-input.hover {
  box-shadow: inset 0 0 1px 0 rgba(235, 148, 113, 0);
}
.cs-npxnabnsnfns10111000101 .cs-searchinput .cs-button .cs-icon {
  fill: rgba(255, 255, 255, 1);
}
.cs-npxnabnsnfns10111000101 .cs-searchinput .cs-button:hover {
  fill: linear-gradient(180deg, rgba(72, 75, 91, 1) 0%, rgba(49, 52, 65, 1) 100%);
}
.cs-npxnabnsnfns10111000101 .cs-searchinput .cs-button.hover {
  fill: linear-gradient(180deg, rgba(72, 75, 91, 1) 0%, rgba(49, 52, 65, 1) 100%);
}
.cs-npxnabnsnfns10111000101 .cs-menu  {
  box-shadow: 0 1px 0 rgba(47, 50, 59, 1);
  background: rgba(71, 77, 94, 1);
}
.cs-npxnabnsnfns10111000101 .cs-topmenu-item.active .cs-tab {
  background: rgba(71, 77, 94, 1);
}
.cs-npxnabnsnfns10111000101 .cs-logo  {
  box-shadow: 0 1px 0 rgba(35, 37, 49, 1);
  background: rgba(255, 255, 255, 1);
}
.cs-npxnabnsnfns10111000101 .cs-checkbox  {
  color: rgba(255, 255, 255, 1);
}
.cs-npxnabnsnfns10111000101 .cs-checkbox:hover {
  border-color: rgba(131, 140, 168, 1);
}
.cs-npxnabnsnfns10111000101 .cs-checkbox.hover {
  border-color: rgba(131, 140, 168, 1);
}
.cs-npxnabnsnfns10111000101 .cs-checkbox .cs-box {
  color: rgba(255, 255, 255, 1);
  border-color: rgba(47, 50, 60, 1);
}
.cs-npxnabnsnfns10111000101 .cs-checkbox .cs-box:checked::after {
  color: rgba(43, 196, 0, 1);
}
.cs-npxnabnsnfns10111000101 .cs-button  {
  text-shadow: 0 1px 0 rgba(35, 37, 49, 1);
  color: rgba(255, 255, 255, 1);
  border-color: rgba(35, 37, 49, 1);
  background: linear-gradient(180deg, rgba(72, 75, 91, 1) 0%, rgba(49, 52, 65, 1) 100%);
  box-shadow: 0 1px 0 rgba(66, 69, 76, 1);
}
.cs-npxnabnsnfns10111000101 .cs-button .cs-icon {
  fill: rgba(255, 255, 255, 1);
}
.cs-npxnabnsnfns10111000101 .cs-button .cs-icon-shadow {
  fill: rgba(35, 37, 49, 1);
}
.cs-npxnabnsnfns10111000101 .cs-button:hover {
  background: linear-gradient(180deg, rgba(86, 89, 109, 1) 0%, rgba(42, 44, 55, 1) 100%);
}
.cs-npxnabnsnfns10111000101 .cs-button.hover {
  background: linear-gradient(180deg, rgba(86, 89, 109, 1) 0%, rgba(42, 44, 55, 1) 100%);
}
.cs-npxnabnsnfns10111000101 .cs-button:active {
  background: linear-gradient(180deg, rgba(42, 44, 55, 1) 0%, rgba(86, 89, 109, 1) 100%);
}
.cs-npxnabnsnfns10111000101 .cs-button.cs-disabled:hover {
  background: linear-gradient(180deg, rgba(72, 75, 91, 1) 0%, rgba(49, 52, 65, 1) 100%);
}
.cs-npxnabnsnfns10111000101 .cs-button.cs-disabled.hover {
  background: linear-gradient(180deg, rgba(72, 75, 91, 1) 0%, rgba(49, 52, 65, 1) 100%);
}
.cs-npxnabnsnfns10111000101 .cs-button.cs-disabled:active {
  background: linear-gradient(180deg, rgba(72, 75, 91, 1) 0%, rgba(49, 52, 65, 1) 100%);
}
.cs-npxnabnsnfns10111000101 .cs-button.cs-volume:hover {
  background: linear-gradient(180deg, rgba(72, 75, 91, 1) 0%, rgba(49, 52, 65, 1) 100%);
}
.cs-npxnabnsnfns10111000101 .cs-button.cs-volume.hover {
  background: linear-gradient(180deg, rgba(72, 75, 91, 1) 0%, rgba(49, 52, 65, 1) 100%);
}
.cs-npxnabnsnfns10111000101 .cs-button.cs-volume:active {
  background: linear-gradient(180deg, rgba(72, 75, 91, 1) 0%, rgba(49, 52, 65, 1) 100%);
}
.cs-npxnabnsnfns10111000101.cs-base  {
  color: rgba(255, 255, 255, 1);
  border-color: rgba(77, 83, 101, 1);
  background: linear-gradient(180deg, rgba(65, 69, 85, 1) 0%, rgba(46, 49, 57, 1) 100%);
}
.cs-npxnabnsnfns10111000101.cs-base .cs-separator .cs-diva {
  background: rgba(43, 47, 60, 1);
}
.cs-npxnabnsnfns10111000101.cs-base .cs-separator .cs-divb {
  background: rgba(74, 78, 96, 1);
}
.cs-npxnabnsnfns10111000101.cs-base .cs-topmenu-item.active .cs-tab {
  border-color: rgba(43, 47, 60, 1);
}
.cs-npxnabnsnfns10111000101.cs-base .cs-topmenu-item.active .cs-panel {
  border-color: rgba(43, 47, 60, 1);
}
.cs-npxnabnsnfns10111000101.cs-base .cs-left {
  background: linear-gradient(180deg, rgba(61, 65, 80, 1) 0%, rgba(43, 46, 54, 1) 100%);
}
.cs-npxnabnsnfns10111000101.cs-base .cs-area-primary .cs-slide-container {
  background: linear-gradient(180deg, rgba(65, 69, 85, 1) 0%, rgba(46, 49, 57, 1) 100%);
}
.cs-npxnabnsnfns10111000101 .cs-volume::-moz-range-thumb {
  border-color: rgba(48, 51, 65, 1);
  box-shadow: inset 0 0 1px 0 rgba(83, 87, 103, 1);
  background: rgba(73, 78, 98, 1);
}
.cs-npxnabnsnfns10111000101 .cs-volume::-ms-thumb {
  border-color: rgba(48, 51, 65, 1);
  box-shadow: inset 0 0 1px 0 rgba(83, 87, 103, 1);
  background: rgba(73, 78, 98, 1);
}
.cs-npxnabnsnfns10111000101 .cs-volume::-webkit-slider-thumb {
  border-color: rgba(48, 51, 65, 1);
  box-shadow: inset 0 0 1px 0 rgba(83, 87, 103, 1);
  background: rgba(73, 78, 98, 1);
}
.cs-npxnabnsnfns10111000101 .cs-volume::-moz-range-track {
  border-color: rgba(86, 92, 114, 1);
  background: rgba(75, 80, 98, 1);
}
.cs-npxnabnsnfns10111000101 .cs-volume::-ms-track {
  border-color: rgba(86, 92, 114, 1);
  background: rgba(75, 80, 98, 1);
}
.cs-npxnabnsnfns10111000101 .cs-volume::-webkit-slider-runnable-track {
  border-color: rgba(86, 92, 114, 1);
  background: rgba(75, 80, 98, 1);
}
body.show-focus .tab-focus-box {
  border-color: rgba(255, 255, 0, 1);
}
.skipnav {
  border-color: rgba(255, 255, 0, 1);
}
.fn-npnxnanbsnfns10111000101 {
  font-family: 'Open SansD6FFC9F9';
  -webkit-font-variant-ligatures: no-common-ligatures;
  font-variant-ligatures: no-common-ligatures;
}
.fn-pxabnsnfns10111000101 {
  font-family: 'Open SansD6FFC9F9';
  -webkit-font-variant-ligatures: no-common-ligatures;
  font-variant-ligatures: no-common-ligatures;
}
.fn-npxnabnsnfns10111000101 {
  font-family: 'Open SansD6FFC9F9';
  -webkit-font-variant-ligatures: no-common-ligatures;
  font-variant-ligatures: no-common-ligatures;
}
.fn-npnxnanbnsnfns10111000101 {
  font-family: 'Open SansD6FFC9F9';
  -webkit-font-variant-ligatures: no-common-ligatures;
  font-variant-ligatures: no-common-ligatures;
}
.fn-pxabnsnfns10111000100 {
  font-family: 'Open SansD6FFC9F9';
  -webkit-font-variant-ligatures: no-common-ligatures;
  font-variant-ligatures: no-common-ligatures;
}
.fn-pnxanbnsnfns10111000101 {
  font-family: 'Open SansD6FFC9F9';
  -webkit-font-variant-ligatures: no-common-ligatures;
  font-variant-ligatures: no-common-ligatures;
}
@font-face {
  font-family: 'Open SansD6FFC9F9';
  src: url('data:application/font-woff;base64,d09GRgABAAAAADgEABMAAAAAadgAAAAAAAAAAAAAAAAAAAAAAAAAAAAAAABEU0lHAAAqXAAADacAABV0khh0OkdERUYAACgAAAAAHgAAAB4AJgOvR1BPUwAAKCAAAAA0AAAAOAs3DzdHU1VCAAAoVAAAAgYAAAPGDis9t09TLzIAAAIkAAAAYAAAAGCidZwfY21hcAAAA6wAAAB7AAAAmAZwBrdjdnQgAAAJyAAAAF0AAACqEy0alGZwZ20AAAQoAAAEtAAAB+C7c6R1Z2FzcAAAJ/QAAAAMAAAADAAIABtnbHlmAAAKKAAAGIIAACTAXZ+tzGhlYWQAAAGoAAAANgAAADb34ccOaGhlYQAAAeAAAAAhAAAAJA4pCkdobXR4AAAChAAAASgAAA6EceMbuGtlcm4AACNoAAABuQAAA+QUXxvTbG9jYQAAIqwAAAC6AAAHVnlpcNhtYXhwAAACBAAAACAAAAAgBSEIjG5hbWUAACUkAAACuQAABWE3KJSHcG9zdAAAJ+AAAAATAAAAIP9pAGZwcmVwAAAI3AAAAOsAAAD4yAn8awABAAAAARmaaavq6V8PPPUACQgAAAAAAMlCF6AAAAAAyehKofsM/agKjQiNAAEACQACAAAAAAAAeNpjYGRg4Oj9u4KBgav3N8+/Sq5eBqAIMmCeAQCWHAaEAAAAAAEAAAOqAEEAAwA5AAQAAgAQAC8AXAAAAQAH4AADAAEAAwUPArwABQAIBZoFMwAAAR8FmgUzAAAD0QBmAfwIAgILCAYDBQQCAgTgAALvQAAgWwAAACgAAAAAMUFTQwAgACD7BAYf/hQAhAiNAlggAAGfAAAAAAReBbYAAAAgAAN42u2XrUsEQRiHH3Y+VsRgWJALh8G0QUQMpiubFoPx0nJcOMR6QY7DZLggYpBrpuGC0byIxWQQo+Ew+A8YDCaT7667gnjgBcOFeeBhZmfmndlhYeGnH7lD0BEEESXqnhFzEoxpBSlH5R4X7IlDcb9yQ+yJqbhbtUm9fhZGTjZdctNgYF7J9bHYk+cHBnadXDVJ6rV6RB6ekdsT8rLWSr8jdanUHNLRE2K7wrXZgfBW5tt/30c/0TarON0kkzbTN2SqQSxnWZPggj7j77v3ceEzrhjX72T1uJrg1IfUDdmSuUt9DnZKpB3LRd/j8Xg8Hs//Yk6JCxf5HZcccaH/Wh6PZxFQUzb1CwfqjVaR0ar8tjYrv9ntn/+uIif9yoVXX5lsHj4BNX9C6HjaY2BgYGRgBmIGBh4GFoYeIC3BIAAU4WBQYFBi0GOwYvBk8GOIYMhkyGeo/M3y/z9QBUhGl8GAwZHBhyGAIZEhh6HoN8P///8fQyADA4wFYoPNhgABBgQQA2IVBlUGNQZ1Bg0GTQYtBm3macy9TCZMpkyxTHEAYDkhGgB42o1Vz08bRxSeWQwYMGSdphHqHjLbiV0QdkmVtAVKYWp7HbtuWoxBmiU97IJBpqeccohayT0VDfR/eZtcTE659tD/IYf2Vo7JNX1v1iYkUqWu1rvzvvdz3vt2rO4/3Av17k5nu731w/cPvmt922zcrwe1auUbtbnx9fpXa6srX37x+Wd3lj8tlxY+KRZuy4/9W/M38u61udmZ6ans5MR4ZszhrCSARwGMFUS+HstAxo1ySQTzvVq5FMh6BCIWgK9MUTYaFpIxiEhAEV/xFTgChZZH71mq1FJdWnJXrLN1SiEF/FmTYsD32hrXv9dkKODCrh/YdaZohVkUfB89bFVUrQig/rhngghr5MnMdFVWD6fLJZZMz+ByBlewIB8lfGGD24WzEKwlDsvOUlrcaRB3Yautg5rn+2G51IQ5WbMqVrUhYaIKkzakOKbS2alISi/M2cBl+9FSriu78Y8axmL0NWOBMb9BfgkWZQ0Wn/w1jzs/hJKsBbBEUVvbl3lab1NyGC+4UphXDLcjL/55F4mHyETBfcVoCU4V+Lb26fLq2Gtj6lLUTWTiwZv+vhSuNEkuZx4F2G62pTHE4M3zUw/qZyG4UY+vhcOt17db8EH7oQanUBe9GBG8N6W/4vn5S5ut/1IzbAs2Bzvs+9SG04Fi+yhAv61TWbB97ylTy0shOBFpXow0H+6Spj/SXLpHEmfb6mgDmUKzKwPs+GkM/X1k1080GOnC3GvPl+Z6Xqwuh9ZWYFXN7rGA8SI2Cb2uOiBvyMW4Vph7nb4uPExQzF8XqxLDUJxABtHwftybxwACG91YSomwo0HVcKHi4cSC5M4yesQRDuy4ZocJy/IR3JCVy+lSWcFxR1uXoRvcqAKLDoZesBzY70oEhpj2f0fZx1H+ehb21jCNbOtzdvfNy+Se8J7dZfdYWKPAN6vIyGJgdPcIbkVeF7/RI6E9H1SIIUKpD0OiKHZz8aVniRRaXu3oVke22nt6ZVh0qqBwmULwXhipvTQMkhWyhazQjjcWoqGLgKjjQlbW8QmThSz+XByORYnklXWhucdG1lgGLIrgsDa0I/mdoONEvWpjFG2CRIxTbXh+6KdXueSgWgwTo0eWBtAYqfBIQ0UWuVxtWIj6Pk9dFVoeylD2BKgtTXuj9tiJDJth5zOc68470pVmYZuYj+qRQM2E+pJ3tblw38qXYuM9dXOkFiYrWx1DweUwIMPKm8CI7mol79lzgxgj8ZwWLnLGMsYkShFbiBzCyGbXyI5et9Z49vziPaFc11mLt3Yq5RIeg5VE8pN2ovhJZ0+fu4yJkx391OFONaqEyW3U6XPBmLKoQyiBJAgSKNI2Cllr750rxvpWm7GAlQ8GnFksO8I4Oxg4KeamiYo2kWIOajKpRo2sM4hlU6xvMXsljFqmpsdVVk2pnDPreAkn6CkizzljU5w9y/FZ7iXotW3hAe8nU8pLLfpoodIKT3bfpt7d089yDN3sExNV6EK6zPdw2PgXFIguEeXnsGeikD42dhNHgzcHLjdwTHIDC5nIwbQ8rMCMrBC+Sfhmik8QPokU5Tc5uvdx9lvAiQEPtY+fpPjoD8+4FzSpEA8g4/5d/hcjIzK/eNpz6OZU9FAIVWBkDpX3YA6VY/4vH+AjJu/vmyLv55Mir2YiEKpqrBIqKfxfnp3lvzwbUN7XR04+xYfRx41XXthYKJQVqJXFGKidmZGf2Z55PTMzm7fbabfbbszKxkqhMsbSoWLGoqGCjPyhAsb8oev5z/MzGfAzMhozhOYz1DOsZ3jPwCLAwNggxsjKuINxwsaQYG1t7x3s/4O8N3AGRG9g7NigGgwiHQKjNrB1bGAIjYqO2MjI2BfZ2tvL4CTrvcEoOGKDgmyk94YUIENAdqMYg1NkcbE2EIFAcVxxCYgGE3AgEQcA7ExACQB42mMTYRBnYGDdBiRLWbexnmVAASxxQPFqBob/b0A8BPlPBEQCdYn+mfL/9b/+/w/+7QGKCP0LYyALcECopwzfGBkYtRkuM2xiZAKygZjhLcN9hk0MDIwhAArIIdMAAAB42rVaeXxU5dV+l7vMmrl39sk+mWRCZMkyJPOLCBmjEgwhC0vgAqaIYSk7REQIVJYCtYhYEYpWLYLEFBERU0SlWkRAFKVI/VFLcV/K0qC4FEnm5TvvnZkkqLV/fN/nOJnJncx9z/ucc57znPeACNqPkGAS9yCKZJQesQhUJJQYjAKVEcovyg+pdlxaqobUUGGBw6/6w/DcT2/ufG4qWRhdLe65XDlV+AwhglbSFloev09KxCzIiFKDRGRKUVnozSIVwy2OFhUWYBqgfnjih/MO5pE/wQ9xT/QLovAnQhgNxK2knmyB+6h/pCIS4BIYgWMGFPtdA4kPt16+DJfnX/kUn8ClyIzcEZOEkMVIR2pGByrrHf/zcP+SUJHb5ZQCWcH5Y+tHjBs/fOT4dSPrxwyvGadxmyuvnBeGiG/CHTyoV8RpkexIQl6f0VWjGWVqq9GoD+6GvHDHbhSwQvxZSFXs/iKEFXeoqERVgoEsSRjSwTqi7MplLEQxjRbfMmvGhFunz2wgp9gydh9ejJvwCjybLWX3sq/OnMcmbD13DnaxECFaDbiZ0DURh1FAyICx2WKQZSwIRgl7UVkZ+ICvDSaooZC9tLSwwO9Xw2FJlnNxiFazN6g4LL11Az7JaPWaTcO8q1/AC+DO1eDZWvENlIYGRtJTk7CM3NidnuGWZWKym6o1u0xwKk6t1vgisENU6o29qAmnw35DfLFiPIgU9+eblHMHEcCUgwrLu/xCbSfBs7c29rm1btTm0a0z7m2devfbt1ds2LePLDmJm55YNmvAmPrqIYfHV+U1tt0+6ZkXdjyTxL1cDciXg21BNC6Sn+WxOhwyTU1FSLbKub386dnpgL3X4/XUahYvtlKv15QtWxWTUqOZuEtUFPKW2Uvzf9Zwi24xv9DlIv2hw4Sdkuzixgr+rFzVzX3FtxEo1t/o2ynxFwmCp2XjM3vYW+yT9r2jjjY+eH/r3tlztz/ylyEbxq17Dbs+xrIw++4/Z0vuJ39z4lwNlnuXTG2aUv8vbUZLwYB37tvLIykAWM/VvehAgyNZNpkaCTFTCGDkcoiiU3Jg0SHWQng6qE2WqO5W2ECIWw7exQmrddBjxgdUyLVi7FdD/uL+JeGABCExdxd7O3ofWYbTdrEsEzXk9Gdf43x2HOefpLs6f35p0HnH8Go2HRBuBISLwaIUVB/p7XW5PNTndCYZkqiBpqY5HUaHRUEApw8hyeXyVmsuSbLUaFJ3wEM4cPPgtTsgdAPt/B3Yx1MLxYHNLO7v53ByiqDhEjL5rx3sbfb51xtr3m7AKexU8dJezWHqi36bEhhIW9qPfcMu1WDzNcX/PO2ylJMz7DL7UE4CHIeA1bXiYeRF2ej6iF+yWyxZWSjVjuw5QVtGrWazuajLV6O5fNQAISJfZW13loKZdoDQoSB/kcfFA1eSQzEyQEAGRIwFQpbkcrqH4Nl41pIKbfTvjzQarbf9/dX32KWzW75cQZTbpt3W2LByCZmJd+NW27+dE/Y9tf3bd8+yCxtx5ssrm6c3L6pb8DiP5rCeaW1AHv0ibmAigrFIRNkgUuDSao0CqYC/Y7nVA8jCghB41+/CH5OcaL7gi54UdmHhlQ7IEKojUSkeAWbKQv3QiEieXXL1odRr9AZdLlt6utFmzC+Q7Ha/Py/PgiwpdZrFhwJ1GuqJiY7EVc4rSriQO1CANJb1/AhkZfMYCwaL+2dTZzxRciWHjpCnhP9GKt/GePGvH1/HPvvsC9a+cv2SWVhw3Dm1ad7cu975qObWYZMmVjeKR17eMufpm8a8PK/t1NEXl7xSWdM2/ZFXOvbVT7it7ob55RPJ0bobr/tZUb8JZTfV8rwp13d5GPlQDiqLZKaJDoslEIAkCuYqmbWaolC3O7lGc8vUUNuTjXu6W3c2rywKj8ZibjzPFs76xf0RON2eo28jtimhkj3A1i2/YeT43702zWC5dtO8l/+BzZ9t+Wp59MKEGRMbG1YtoYNZLatPuuQad+DJhqpv/n4Oq5vY+/t/uXja4uZa7nESqz1Ck145ghGHHZIHIa/NNVKzKV1lSDeVZ/YPqpH6Y5WJv95S112h6Br+pk4bA+vBf+JKcR8414puiPiJlRowkkSzmQJnyjYqCElWUqVZrdQsUkTtUHN1fumdYJY4t4DjYwUEarAf+zEm4GUqhKdFz01ju4mAm4kUZetzDP6H8Xj2uLjv8o1kAn53cfZSJvOoBLITvgZWsUFEZwKz9JGdTkFITjebs5TkZJvNb1B8im+YZlGAtRXFhmzJVZrNjrxVGny7p/cS1N1tYCgWmVxnZOqRGaPugB8neFtV9Xf+vfgwDmNf8+Q1zez9S9HTuKTtF3ObV259feki1inueWb/ilbVlLF97Wsf0KbqsSNvjh5kKyZO2gOZugDi7TjUHTcqjHhlh8NLrVaPE6moSlMFWTSJVZrJkSgwelVJmAfxlUVcir8orEqBTKT2t2eHijxyMEhznv4znv3Qqbb32H62swWHj79zsnF4i3CEfXeOeYaxzqFQ96d9gkc/N6Uz91rwJWAozgcMDYAiqA4jQqpVEBTRUqWJVLBWaYK9Z/AkVAeCou/PBMnhD6ihTHE+m8QWs4n4DTwZ38NeYhO2rcR/Bib9LVsq7mGr2DZ8snMI7Jh7jMBqZnRTJNsA+sIqmUwYWyRjlWaRwEuShAmBfROKTVUatv/QS90e0tUAMFb8KZDOPbQyeh5fYCpxwrLsZcZWo9iqlMGqRtQ/kmyg1AysiLGJL9pjPXuCFb09A/WqRfAZdowOjp7DXzCFL7A6GvOimAteTEZVkdxkr5ckWa2EOFIdBkNKkmJWINgg7ABms+B1i25YSwSnhrpkQ+9uz9oTkoETol+VdN/qZUOG+kB02girfvIxuXHtd8vZH9lWvAFP+fD4lM1PHbl44IVbG9k5Whw19cvBK/EMPBHfM/ZSLbv4SXuHExfGcBAn6+iHI6lGjAF+gyCIosVAq7QqAzYYRJNEsdiVsFfBnYAi8RAnszeif2Kv4xJyAy4mC6J3g3Y+QAZyxMuBlk7pKxVFPAaETCYqYkypxWoUBImaqA433LIslNCSPRcpDqu5oK5l1UNORafs3k0e3L1713C6e/iuXcM7q4fHfSqUwQoiyogkCTIwj4SBawDoeMzELYeyppu7F8ysE/d0VF6Jf1s6Ad92omsjqU5kNBsNVEwCx7lFyWUnRiKZZZqEJG6kDgU3EDI/xl2e0ljw4YDdxW+O9coJNOoIQEPBNhsd7BxuwWMlKOYt7H1qMbLVQjPbMj86BizYIjRcriRthUuxs2N13CtHdBYrifhMyIglqxWykIogExQzlZMMFMsJl5TGrChNyEq7rr+7DSHF4Jgj7I7oL3UjVpNm2YY9wnB2akm0FhZ/HqfdQdpieS9s1/PewbNCMBpdKCnJZnNaEWdum6IYqjSF2v5jVnTxoAiCVleHmQJun7zu3gV3rSX72Lvsi5UQGyegtXBRae6MmVNfP385eknc8ymvWAuAzT+HXscGtbY8kiVRURAINQgmF0IpismUTGWgQjBEkB1ARDIkzKFuHZEwQ3dEvAuSoX7EswVoCRIlU1VABIqfP/cMnsCa2Ncetottwj/HdfCY1PHOC8/jJrbu+X3kNGNsax1bgIfgVXgmPJYBkz3wzSX8L9z+HYoz5BAdKQ+qjgQdHo9gEhTF5Hb5IK7NZq/DaEHGYZDhZosFQLNQt1l3V7cy6LJZ8b5apHYrrh61RMeP1xnkgULY3rj+nnUbGwDA7fganH7vclzZyFrZVtp34s+njokujB4T97x7etmRUua4jxTyiG6AWuIBFsoFZs1KSU72I7/otECA98pz+pHFb0k3etKrNI9AgfWoowevxmMpLla7TOMyrLtNCeb2g6YLioybV5mYVnV73G7Bwz5mZ9seeHPU5JkFt6xbtaoWy/+cd2xu4/wHK8c0BEf87s1NeOOhT8bgzPKS6mG9bxh0Y9ntD0155b2Swi8LgsPL8waWVk48yO3Pg3hcCCjLoGDswM8UYwO0vQJktJDgZpRoO3tSETnPXmdNQi082zBhDO61Exi5Ae5lRzkRVcXYaTYYHHYjZDjEUnzrV9VS1SkJEDyQO2pMmaliw29Y+4vsM/YaLv7VI5uA2jqrt3y9HPs76M7OZX949Pfb6RJYiSuhkM5z0C9TYjSKUFisEMwWBEDHlU932sR4A/v1B+BXEqaXcSmzsZ1MwaXY4SmUzBF+jAHLPTTszV7jP4utIe+DNdJ4L2cy2pwOESOvV7RRS2pqWlqGxWxOT3WIZuq12bBJZyzOq6Ee68YYq7uFpkGSC+zCRZeDC+qwA17jb6Qh7PeHzMWCVGA9yDazNbjwxUK31NvxDs55J+kas6mP/QVcSFEexn1KLoSiUM07Pzq9pfRCOQ11vhn+qK76zBCajuLY1OvY3BjJNIvEYJCNsmQ0SSZeeKhgMRuIKApGqDhCgt7UmNk6zyYCU7+osxxO/C/Ws0fZDni04U/ZtbgeD8DFuJoVk7zoSXKRvBq9SJKivSF36yErBgjzQR9mocpI0G4xWEhWltebnWYwBCy+oZrFIjqdtsGaUyEZYsZgTXQjVzzWvD/kPVD2eivnz00o+pJwmPfu0LpzCa1iWYLM4BFEJw8wDNu64rHnv+t4ZeeqP07af+7DL9jxO1Yuf2DaXZtuHbp3++4/GKXC7XVvTXr1taiHSIIwZuyyRZPA5s1gc5vkhOjNAG70p1HqNyrmJI/HbM60ILPLqEhISq7QJDdyVGhI6ZnK3rJE3bN3nRAV2VWFQC4HZM7STmg9PdAcd7UgNOnQB58fPjjHFTqDCy2W6XPmTiXTb2+YPUdoYm+wr9g59pd1zZKTbbxpU8vXazb72x5+atu2beDf8VfO09PQdbgg9l0Oqyx7QPa4RXOFJirIBpa5vyccOXJiZkLPAImoCpgAClYik6Pf4lRsfOWhsUMWD2pvH7NxaOVvnWQgTsN9q86n5UB+7M0vYh352YAPrCvMjeMTifiNboWazUlJHKhMm8uCVCOSdHwUHR/3j+OjVw+wJ4uoih20cyjIsz8Ajs0Fm7r6cUIOfvjpkROzTR5cdHaAdeq0+TPF2Usmz53nxEXYhh049PiSiXjyd+d/s+2rX21NgBO3ciKgI6EUyNsAtQuCT1XT7CZTqtdlp/ZKjfIahyo1qyK7Bmuy+/vtZI9CF8MOg9v8IPH1KhcqQi6XX6fnsAsQnH3rLAPeQeaVsIvsL9h36V/YEM0X71s+qW1i7R76UPPcuc2dw6GWqNiHQ+xi+wPL77+m3/leuXHupfOlDPDkdZF0JyGySKnbAyLEI2InBtucNrNSoZkR1XODs+fVmjXGyLoIChQDeCWhmGKVwERqYpfYsdbWfcceba4eX339tdhAF3aupgvXDx/+8q78D9KGXTcYujGJOYWZgFceKkERtDRyozktbeBAoUBVSZ6cKQSwIJQnX3ONxxMOBK5PtiIrtkrW/vK1QzVjpkBlOdg/j1RqeXnBYNlQLag4+1ZqzpQEpJDM+fAuHyStRz+eg04ifs7V3e95SrtIGvbikvWOODeX57PeHgv+WMIHu3/ycoidXSd5WZIj/ksgS5j5dEHH++G++a0v7d3Pnmdvnf33LxblD64cPGZK++n8ZXaWu3Dm4y/Manp05NzZI0bV17a0Cg2/6zv0lrYjVMzuU/7og6/+bev6Sb9Kc44LRUblBVvnPfeaKnQIZUPGVpcV1NBh46ZNG/c6+G4z1M1WyAYXKo4kA7F6bEaLwWA0um2C3S5UaHbFhDBoO+DXq9STvbRL0fOzR10+AjnED6aEVnasbek8dgwXyrIy+b2DR8naizsPRC8CERzIuXvs4389BDG+HoLnfVjbgCwoO6KChgRBZDXbTC4i36wRFIO/rPvUwdE/VKSfM/BQWd/SMmJECx7EFxHv2rChoqbDIzSg2J7wcbgvRY7noJ4KBGEeePGDdF748XH+LfiT2F/L5RA5ATQsEnQ6HHpvl5qakpJjNRpNpmyH1apmiqpYoXlUxWxLxSaXrurLEsedsUC2d5ebmALiyATj0IQ8oRIe1PpPN78S+0i4mx2rGz1/Gjt2Jk/tu31Wh5bS9+lZLx1gb9WNnjObrF24cMfB6EWhYd2w0Y9X1x84Gc3l1zbvRAnPgd1O3v2D59y6uS6rqHJbuakxS3v6rafXvmdbzGn1DdxrYEzo2XkHXueLPXlIN6BuxInDCV7apJ8V+Xi/L1ksKcjhSHYbKzS3YqMVms39I/1+V4yDouYHW0FSzGncbcfrZzYvmj6jedEMKrIP2JXHvv0lTscUXkhhy/Y/PNHSsu0JdoEdXYsNu7AdF9zDLsf3TheAFQpXaMSu71zlgWMVRV7RQCTH/R1Xo0UeetV+qTIoz5NTfP9Wduzzvrb+zwhNRvaRaePq6GGhYV9DE4rXpx2wBj/Ly5B8IIZRbobTGUQWZ4Ylw5TmSRuseRRqGqxR9w/kcHfFj53cQ7HPLeZs26WFYxwHRvEzyXRCd1xoX7Rj6Kh36lr6zBi7bGH487++/vL4kfdXrR69fsWia3HVjjZ/ZmevkgnZfUuDJeMXjN6wdcw/svvdnHfdgOLxd3J788HesFgFmTwwkm4x2GwOh8lAVIPq9pjsNvtgzWqx2URUwTVKjIT3XzVpSJTYnCIoCFyccC4Oh1z87AIK2YLaOfNannvi/tYxB0ByHr75/cDHoeefJynLJp9v/zT66fWDuA0PQXRAfwoxWRTxElV1Ot2gnV12o42ISWJSRbc+0gc0PXHqoYq6ZbRfpXvzlMK2poOv4UIem7hwXfWoE4fIu9EmHpokqWNLXCsKa2FdM+oTcZqRKBIeEVaCscWIYdOwZlFPIW1PdOBcv4a4bMV4O6vHZX/LNkpir5O4jNULDdEVC2dMWEmWxNYAspAOwhppoASzRcEE0Z6GPB5qonJKSmpqBki3dA8/qLDZUiQbEvXc00tvqfqftTTlE8SEGVxHp1Men9wiIVx/u3yU7WWv4IJlGZmSkKH8GteuEFTFiiVjP9Mq3Ju9hFfj9s41QgNTV56t2jaKeKP/dNffekvqkI4++AIYjpEJsNmoY1MVyZagwTBSSgSCBRGLZoMsW6EHtYCKhj0azC4B267W0mpPORinN11NgNEcNtiBH6+E1njsu6fwWPYAXsK2nTvPWsgAEmAP48bo6ehBfBdbxr0ENZp7yQ2W5JidTgX6PwHzauNVeOmBS3bB7VLsVnuFZk3hR4rgtpiW7ibabg/GW02124k8fmKH5uEwrj6RYpLMmcdwBcu9/svHaqrC19ctzLKDX9cMnzNlHJnf4Xh6p3rReltjGF25oneQl0DFBNHNvGVCVdSHEtfP9rhe033dkNR1PRfdzK/z70n5XZ+jH/m8hn8OaPQFDiOJ3k8ALxkhWq1GgwGkiuknZ6VJRJ+VEj4rlfpmv7gxPiw19PZv4tNSgiZDHi4UVidmwcDSPmS3e13GGs0VtNEazeb7rywdyIrrRLxp0u3zJk1umjeJfMi+6LzMvsKOy//GNjLgyaeffnLH9iefhD73DdCzadiNS9hRPveGvYX1KvEje1N+cg6sD4L9NMyOUdE6wntgI76IDcS0ZpPtRjU+Cy7nZ3ewu2R0fSRTdiY5IXhSfRinOPk0WDVVa2qQwO++H50Gd3UT8Srdcx5cEp9k6NPgsk6K5zwytk/tyJGbxzx297nVJy8uenYfgYAiM0fWFoQiw4YcWjB21+Y7n22+KzYHZq1COdgVRPWRvh59BJzlkOVelqys3K4B8GIviY2A+Vg4O6hPgXN+epgQq9r/lyNg2vunRsAEeWAnC8F/JmC9702A3U5RdElOLDr5BNjppDZZoTn/fQKc84MJsCRTYeEu9mr012QDHwEHDILBV592JoWtxU1H6T2dvz1VdCqrYFUOO87RbQSbioV50A/VRnrxGbAzidI0h89ncDpTQbfpE+CuAbCiD4BzvtcUoURtjmP6v53+kon/YfoL+R+f/hIJ+fR8D7N9Qq0wBzq6PhGXPlcVRQPvlWJjVQVlox9KbNC835uqwl3ic9X4GpXiEcK7RH0CybYLlcJKfQIJXWPPCaQlU7lqCBnUh5A5P9I1/j8NIonwk4PIGGNK9/Zg2hhjguaEujFXZxP4JBIMCG63xZiebrfQXrk5toDXn+KXKzS/kgLiJsVtcw7W7LYUPiLhO+vRu8POPKVds5+cRJ8OYkPUM4pvsrgYNhno6urDfjL7zinS7OaT00kT+5yd/eapN86cE8Xpbx85/emRt+4w+DA5tWZzzrOPsJ2tLae//K7863pmX7sNl2Cz3t2vi53Q43b9XxOpexCUXcpnDNya0th0YS8u4Yd2/wP9l1aHAAB42mNgYFCBQw+sMJahDggPMLxltGZczPiGyZ1pEdMZZnvm2cyXkSGLOEs5y06WD6zarFGs61mfsImCoQlbFdtWIPzC7sU+l/0vhzJHBEcXxzNODQzYxHmNS4grlWs311/umdzXeZjBUIqnjGcjzxcQ5FXjreM9wPuHT4+vi+88v9woHIWjcMhALX4zKkM3/rBROAqpAFv4j/B/FrAXWCLwTtBN0E+wQrBB8L7gawgU8obDBOIgALYeFEEAAHjaLZM9bttAEIUnEIy05h1oElLjwgusOGr1s1EaiQBlSeQlXLtW6QuoTe9L+AZp3PoArl2GefvBzYfB8r03w1nSzH6YTT7EPxOzn/bXbqwcn8RoU7GBDpfjq7geL+IGJrgd38Qd3MOW8476AI/irUUlFFaNV3EGA4zqWNh8fBcbeQtzsbQbnZfSv4szGGDkvFFaKeWr3VkBSz2909M3sRk/RYcLnVfkVORU5NS4alw1rhpXjavGNZXmImbNveYZxIp6BgOMcC7XvRJy7eKDFf++xFLv+EBaoGMgLdAx0DHQMaCJditNpG/kLiIdIx0jHSO3E3Ujg7hGs4EJbuFOfaNuJLPlpKM+kHykPpF2hj0cxLm6Z5aaqlF9FUtN1WiSfDKDAS6lbDRD5gYmuOXpDu5hy3lHfYBH0cl38p18J9/Jd/KdfCffyXfynXwn38l38p18J3/B9hZsb8H2lrrHT1t9M29gxQZWbGDFBtb6ZqeW0CQ0CU1Ck9D8kubZfqPZwT1sv5ldLa4WV4ury/+HuKReww1MML9Xx7s8MsMJ/Ykv50x9pu7x9nh7vD2uAc2QNZOXPOF/PV5VaAAAAHjadZI/bxMxGMbfu6S0Vf8MCAlUdbDEglBzuWQBOiAlbagqRa1EUScW9869uE3uTrajKP0KiJUZJJYufAAkZkYGxMSH4Cvw2OekLS052ffz6+d9/PrNEdFG8JICqn4vMCoOaBmrikOq00fPNXpM7zzXaZ0+eF6gVfri+R6t0VfPi/R67rNED+i75xXapN+eVyma8xpFwbLndXoaPMOJQX0ZKxVwzwHdD356Dmkp/OS5Rq/Ciec6bYbvPS/Qo/Cb53u0Ef7yvEif5z5L9CT843mFntceel6lt3NeA2vP6/Sm9mNXZtLIC5GylBvOkqKcKpkNDLtk7bgVNzC1ttheUWRDwXYKVRaKG1nk0WEpcnbEc82kZpwZxVMx4uqcFaczOc9TNuJTdiKYEpnURiicI3OWCGU43mdjJXUqE2uoo45ORJ4KxRrsyrxbDFPWHUvMrTg+FkpDy1pRK7YaK2lYyTz3WokDY8rtZnMymUTcbyfYjZJi1DTTUqRCyyyHYzQwo2FfQqJR39j5mIFgnZInePmdLTY7vR3F172dKipU1hxWSt3s7+/0Do56DShplyRlGAbjggSlxDA41hyUUEElTUk51QBRRpcYbYqphdHw1KItRPegLqAbwofRDlgh287c+ReU40M8REyAGB0hnpMGSTfbE41Tp1CM8FZ0jlhBp7fcbaat1aqmeJ+4qMKcOTcDUv4+0p2WuIi9V7U+o7G7l4ZGYndWoUaNHcyJqzJ1WQw3ZXdW3kXO0J3ShZ/0bHsT07HL1d7XRiO3M/OZuTTmLrfPvbuL9p8wiG5TE8/EPRH2b2YnPjdyNILSoFel64pwdWXQVjVGznOEKvquG8JVVvVvfK0eA53tdAc+HLpqdTPHfgv/3r2NE+L/1n3lFbmaM+wOb3hqRPq0j3706ACd67lvD55/AVMsDtsAAAB42mNgZgCD/2kMaQxYAAAp7QHPAAABAAIACAAK//8ADwABAAAADAAAABYAAAACAAEAAAOpAAEABAAAAAEAAAAAeNpjYGRgYOBiMGEwY2DMSSzJY+BgEGBg8vX3UWAQC/L3VWCQYWD4/x+oBoVkYAAA9YAKgnjajZNLaFNREIb/OZO09ap9xlhjlFi0FJGiUbtwISJYTUmNdFGKYCAIFuE2LSSl4LKt70dbX3vd6cqVK1cuRDeuXIgbFRVERIp04cr2v5ODaCoiw/3+c++ZOY+ZuRAAAcryERKWqmU0oRVusJDPoGeoMJjBYWB5GWugnFlL32a0IYGNSNn3ADE0cHYdBC1oxwZ0YrOfiaORXA/HFTuQxCaksSU8O1rCI+Nj45OwPDmGp8bnxpfh+OkQr4xvxqMv74yfjYsTEX8Yf0aUWKUUViUwthtTlcruPdJl3GnMklk5YDxk7Cf3St44ZBypRqsVjWeMZd5XeLt6Nq5i0y86mv5FhZn6k85G/6/RU0+po2PWG1ZpwOxvRTd60YeD6MdxDKPoo054Pef1oddnXr95XaqptHpNes3WbiTHrM5xXdCbektv6x3be4AGvKUJ3tMcPtAUn2gxvvWyl3bhBuYwjwV8wVfut4jvWJKTMipTck/uuxfutR7Ro/QWvasP7FYpBDqjs3peL+hFvaSX9Ype1WuRD3st/ZtPnYfOWj06aGC3prnmtE6zro7V49jymKhF0ydBnyS7vZPdm2Jnp+0UM9wJtQh6iMX5CI7+FdGMmM7pvGRkW9QZsl12MHk5GbCT91kPxfk3JRjXhR5X5FlzKLhTpnm9Tr+c208W3D4yb+fNrQBqQoS5AAB42tWYeVQTyfbH00kI+6IhIKsNg6BAoJoQCQoigg+QzWEfFCTEEMIWXhJWQUkYg4COIOAoKgZBBnEfgZ8wAoooiKPouKAyoigOPnBUUMDd10kAcZn5ed4574+XnKapW+mqW3Xv99O3G4PBQNKv5IwhhaNnTYz0QwoCQpIfQdFc5C4aV4XksWIhyQU1OWEhCFEGigQ5CzUcVlcOA+gEJQsChIeEdlgIL/YH3wLLaRb9PYZZ+hgH6dcXE4nhYTiYOAwTw0ePRZIvMJo2GF5zNjuoqOzM+aOCM+6/D1oOr6h6ehgWC2eEASEuHQixkWIcFsJiNWhzul+9oB8ue14wYFp3PfQaUJ1yFZJDnfKX+ogLxBOI2EB/RBuQJA0loloQk8v2Z7MSLGGPBIYVYgHmSTpwROPJDjiAHc+E/fn0+ER2Agv2Z3KT2QwmD3ZxBobaqsAOzEeoQPoJ1VZFbNCmrQ2Fak+1DwUrv3JSW2Ajm9Ti/5tU0sfkwmTYzQYIdk9fJCSHwQk2YYAgFysQYNrqRvxIJzaIIuZpLVth7VkYm1P4jBoQQh28PD880tvvW9t/tq6JMsjtuG3eFqM0ZndzG79wbMuhI3XJW4f3LWMsdbOKVd7i42mx8XHIsvyr8v26li+ENSE3Lyx5Rj6Z1Ltpf/sPBqVxXgolhr09T1h93FaP1rIIh757zVoVjFS25pqDZCwOTaIKQRsQnAK2BAU0+nJy8hCEnwtMgclkG0CiWdF8fuICa2sOg5dolYwunocu0IrBiQcq6I4YECHoPR4LMIAiac3GWwJzMFdsKjYRGU9cyODGfXSdNZ/HIzPoVqgdaEkumiMZQgUoTU6KUwBqEru6xI7HYQkngaGkPQOPhqeSCGYg6ui2SqNBCPB3Rsg2n6QSTghBmOVnPDtMsu70q5q09uoeLceWVwnJKtkkgZ2SUM3ySKg2ve6G3LsNPcOFhceCdBdXDW1pptkfSZrPX7DNt9+ucXtuZ8kSgyMN7eJNwXdfXVuNX0L1gS5T9mh3eNeYtY/0ibywNO/s1LNv/O8O3SXk3K7cWhausu3e3uYW4frTEX13Ds690b7Xc/Wtdr0VTQfsFa7RjMsp+dZ5pUMn5I2cXJ0V5euY+iYn3K+4Zg2Vd53D1mp2BbRrVWStfJm2KIybuUG7zNJlT6f/xUzHMfMFx32LMXvjlbLDXob7P591LFg98fTr0YMlYjXt3jatrIhz6hYJIvzw0PNUs8tyZx7brghv8LAZoaDqa0MP8oT63Fp0Su5s8vuHy3hPvLsqUvmp+gT505QQ6oyQAFHSUCCqBDN5fCY3AXahJzIRTTBTYpYnKrsmcSPpCcnsuDjmZDyU0HhE01P4TMQA6EkMykRNmQF2YXL57Cg2g85ncxKQ2cBAFj+tiW6JlniTUpqQLQVVqu0H2UqalEnZ/ldYIYSMP5WrEFLHoHYlrCSj9nX+XPnrBfiwUmbugZykp7U+w3dOqbew6E0Vq/Vv/fKyk7L/e5AbsnZjT+zt+WXqLZcfpY6kVK3lOLQUHVZtjH4eV9zZ5Efe7+44Wn8tbJUedvcr61jDyvGK0irdDmzfOi+/+2oRjxbrr21Q7XVqr72T07QqPQaxwm0XEKvd4IsITzWYfCHVllIyc/vMht5o65o/7rfmbTQ/nW+UE9WUHRLMSWpxqDHNCevUIDns/n4w4JRSQtu7M8tuN8jP+NE4o2eR2WXD1Ee7kXPDfxjr9LQdc3Mp1V0lNizoDx99nDGcuT8S2jzqrdx7yTiouuTCoQ3Jhx43qj7r974pfh0tPqS58FjOqV8miNEDBDf+Q2LMnCKGAiCgJyyEAc4ybiwANDBfbCu2EYG/4oYsV6aniouzlCJEKUX+DiEQAfVQihA0Myt1gPZkfuOIKihC0ESjkREylfIpSFBOL4t9ORjS6qqP5KZtt9jaIjwAXdf3unAkLyThjsK8ivCOziLiAN5P9YmbmTWGdqT/XJFP6VXjSNK4k52RbyKSNZxPyzn28OGPmHddgVt9TH7bZ+aTfuj/6M7PzC8OnLsZfvsXi/WL6nbV3ewLft9ce2btaJdK2dMf31lcWeinp0czG3daBoT4N+jBnNAx08+072erWX3fqc9bf8B4YOWnOl71lcqwA1SZQq1c4ug8HkyBlydFxrEZ8HIuO57OTftYsbBzEj+aw2Xz06TStAdUG+SDNCVNMClNQf1XejABAWWi1gdtcpN4fNiHyU/hcGORhcBe9gObACY3ngdzouAkHhOm82FJhvDQFElJSfk4RbiJdHguYx6wR72zksXXbGr0yYW6cFYzpbdpCQBsALAn23yN/JtZBrURNRoenCDtjKhz4SLVa8MHfvpn9g/5uS824HNJhEby90Yl/Zd3Lvd6/Ztx062Rn6kLDTefVnz9hmgV2pKb4bhwjuHYs5A1O59DdWeVjmddbDbj01lm3jEPHgnoIWkVd7U1ZpLMjvR5266zcINdG3qjTKLyLvg2zj5D6wgo6OOO6UQlxTR4RHfR0lRrQHWPZYR7WXeNJrQvu5tWCOyJW3ELMhYH1B+8a62X/Xv1DL9F2GPdFm+N6n9aWaGuvK9KY7marZX3TxfPhc+5uvHEs4SMeSegsDdITui1jetZIRt0xC3Up4MWFUYDBWPZD6r/jEgNXxOR/TZYOcxZlREQcd3F6IlM/kKoB92R7i9KOVFig/FswAJMgnKEyB0SvVgKyWvjQBCYOylNLKSl/5fxYyTygPnUL7HAUFf/72L9mcjjp7CkgqeDVeVh4hXgOxAMArUU0axmMa1Z7Ci0ep0N5CfqV7zm5gdXdEUHNv0Qe7orK+aq+yzLNTpWYI7WNxMUiuOwOB/Pm8yT2iQjGcjAowU0p8CDnfoP9x9CEpEBES2jAFpGiY1F8F8BMZFBp0gBOE/GNmMAVxoCfUQXzJLl/gxpylNcpgBHlbmshtfCa/54KbbaNLGj3Kl4tgK5jbqjstxw5Av8y8edvF18w3kPnX2EVJ3aDs4WOKxdMm5S35/N08avw2vsLL/3SmA9dLLTdYB7d3l9oAacnbB1S3/ptzG1dsjve8lDGzHtBr4D3jaN61/4NL9iBTKfxjSnd66m6WpopC5NRp6J0nHqEa3HwnaN5UclC/W+68t+0OSxlxb0oNc5RS1EHQjliGgd83qCf1H3n7LSOkla8cv9ORt0dLM/q2P+V/GDchW9ys7GfvqTCg3Qprh66eOFSZJOWqCpeqPj0hnRqHN8Pm+yFpMnEoI5kUncBATNCOkOaJK8OQkcfloiE/ZAtSCZXboRi4CDbJ1UVzaLzafHwR6uU86SYW82g8vhcaL4sD/6J4XOZcJB9Dj2atl9IdkGmSWt4vHKmuoBkrF9E5lcaR9vcmbcX8z8t49Hxa7iEnZGoOqlHq1NNtQ8L8r+cLjcq9s8h9a9be/ipzoeysaG/r6tLlWd+fuCniS4E6rlSPaGjIUmMwsatnV1KlAzuffdgt+mnc9bNrA4kUxlrDuU1dV2+Mbr8XNvcm90V4p7FEf2jKx5ciHp1Dhz+WrjXU2ZJw4e9/w1ZKma9+XvvLwnaZeN0m6ddN8NiNLnnI+QI58FXGVydQRovojtxFQRZVKuPAaFLIsv+TPpuvi7THZKFewqQ6d0lI/Raf6V6JTg8AuFEA4kTaOQBM1fRyGnqV9hv7giOpv+NyticsFsiS/f4NHsyPoyamYQFGXrXII6hu4lXgNNpA9vIfRkNxYMutNferzz+cM45w7LmaR977fHa9Uutm6/zmh6Wlf0IIYb2Tf6mwPtcbWjwqpGN4Fw1QpPj+cG8Cv1IsVLBjpBrtp7Njx7vWnXoXFVaq+DygHX4oil5jve7eB4LTxqy0rUEL0PtV8Zej9OuJ+awfR8uy2+jlTssXNDokaz49HIktqe2qu3Hu5yLlj7LrOhcstQwohx3tmU+d55ocr+csgVi7mH/fo2pcfWpbg2qRx8HjbH8v6FPLDIE7czrbPK55By668m8sqnioVjGsONBfU7Sm+sdCAOD2IJs8y8HXI5lLwrot5/hVCSHIeK2PdcOT6YuK5r628FVZVWOZ33MoouGIlo7HtICLM3Itr8iQhxLBSLDCwEAcH5/1nsfQHoH14tiROBxrSMUEEk+tOZygVFHKIy/UUWSpsPLWVEDUzvJYFvPlyIR9D730s7+6MLiP7plHb1WHd7lWIgf9HrEx7hBVmZtsMJK5w3p4KV2Egb6orLyYpKVZ4X3RV6qOmxRUP/Mp1zJJJCKitprQ3MtC77tRDnI+jIT36fG2P4x96G/F27K16wc/YoiAbtuo4GqWycu3YwZ0zk2h+Q1FVqzarxfQurjD4yOjS873f9Wt8FN06MLQq0bF4AvTeNc/Wt37w9ZS5MKpfgRwit+eA8ARFCcagpWhJ61n/lUfgLL+umRSUMLS+mxUD5wxtHCA3BVI8coo7ewxBABVRkPlp50EI/C8Fw5e6ivgLlK7ec18Sdr/6z8E7Bs4jPQ1BQSMzXjXR8iHXdXHJg+0XtGvaOs06OjTOvVV4PVans3WWoYBZcIOzGL+lc/31Tfml8Ecd8lBfOSx/sJjs/KBno7jD9Bz5Vr+7aFeHx2NGg526vqzLHrmfUj8wsUYg47lyziiz3tOZlxFLbcehbtSCNjrZTd9edhG3kTz2QY/mzkn7ajcH8Gxe7/30A');
  font-style: normal;
  font-weight: bold;
}
@font-face {
  font-family: 'Open SansD6FFC9F9';
  src: url('data:application/font-woff;base64,d09GRgABAAAAADc0ABMAAAAAaFAAAAAAAAAAAAAAAAAAAAAAAAAAAAAAAABEU0lHAAApiAAADaoAABV0nhJEHUdERUYAACcsAAAAHgAAAB4AJgOvR1BPUwAAJ0wAAAA0AAAAOAs3DzdHU1VCAAAngAAAAgYAAAPGDis9t09TLzIAAAIkAAAAXwAAAGChPpnQY21hcAAAA7wAAAB6AAAAmAZqBq9jdnQgAAAJ3AAAAFkAAACiD00YpGZwZ20AAAQ4AAAEqQAAB7R+YbYRZ2FzcAAAJxwAAAAQAAAAEAAVACNnbHlmAAAKOAAAF5EAACNIhs8T1GhlYWQAAAGoAAAANgAAADb3duKmaGhlYQAAAeAAAAAhAAAAJA3MCWhobXR4AAAChAAAATYAAA6EaEUhWGtlcm4AACKQAAABxAAAA/wVXBzHbG9jYQAAIcwAAADCAAAHVsXpvaVtYXhwAAACBAAAACAAAAAgBS8IYm5hbWUAACRUAAACsgAABVhyuzWucG9zdAAAJwgAAAATAAAAIP9pAGZwcmVwAAAI5AAAAPgAAAEJQ7eWpAABAAAAARmajtIhjV8PPPUACQgAAAAAAMk1MYsAAAAAyehMTPua/dUJoghiAAAACQACAAAAAAAAeNpjYGRg4Oj9u4KBgXPN71n/qjkXMQBFkAHzDACncAdGAAAAAAEAAAOqAEIAAwA6AAQAAgAQAC8AXAAAAQ4HtAADAAF42mNgZtnGOIGBlYGDdRarMQMDozyEZr7IkMb4kYOJiZuNjZmVhYmJ5QED03sHBoVoBgYGDSBmMHQMdmYACvxmYZP/J8LQwtHLFKHAwDgfJMfiwboNSCkwMAMA3CMPPAB42u2XPUvDUBSGX25OPgYHkYCDFOlURIqIOpTi5i+QzhmkSCl0KKFjxg5ODl2cHMTJKZODdBGnO4iU0t9Quon4A3xztUOxooNDh/PAQ+65uecmIZDwyjMeQSQGTAyHd4Q+lmASnNLjhbkBGqaMK/OKWAY4p0PapAndpX3a+6pbtF2sxw/463QP1l9D5k9gJaVl1mPWU1hzh8Z8rVRgwxpsEMG6esRxHZm8saeJtnSwwb4HeQLCFrbkGhF+gddLZIrce0HKYyoZUnOPkpyhIjPkJsCNW3fgxnnYRV7MywTpfA/vhP0jPucY2zx3KwYIatiUfe4RwUBRFEVRlH9FhvxX01W+x7CHUqG+LUVRVgGvikO5YNZ5R5VZcMfltUtmliX5ze8sfruYk7rfsmL9M5P9hQ8zmkreAAB42mNgYGBkYAZiBgYeBhaGHiAtwSAAFOFgUGBQYtBksGLwZPBjiGDIZMhnqPzN8v8/UAVIRoNBl8GRwYchgCGRIZuh6DfD////H0MgAwOMBWKDzYYAAQYEEANiFQZVBjUGdaBZmgxaDNrM05h7mUyYTJlimeIAWpchDAAAeNp1Vc9T20YU3hUGDBgiU8ow1SGrbuzCYJd0krZAKWxtydh102IMMyvoQSImY3rilEOmnfGtjEj/lydyMTnl2kP/hxzaWzkm1/S9lU0gM9UIa9/3fu733i5q+/Ag0Pt77d3Wzk8/Pvqh+X2jvl3zvWrlO7W1+e3GN+trq19/9eUX91c+L5cWPysW7slP3bsLc3n7zsz01OREdnxsNDNicVYSwEMfRgoiX4ukL6N6uST8ha5XLvmyFoKIBOAnU5T1uoFkBCIUUMRPdAMOQaHlkw8sVWqpri25LTbYBqWQAv7ypOjzg5bG9R+eDARcmfUjs84UjTCNguuih6mKqhU+1J52Yz/EGnkyNVmV1ePJcoklk1O4nMIVLMrThC9ucrOwFv31xGLZaUqLO/WjDuy0tO85rhuUSw2YkZ5RsaoJCWNVGDchxQmVzs5FUnoVP+/b7ChcznVkJ/pZw0iEvvGIH8e/Q34ZlqQHS8/+XsCdH0NJej4sU9Tm7nWe5vuUHEYLthTxG4bbkVf/3kaiATJWsN8wWoJVBb6rXXqcGnIdxzUpanEYR/13vSMpbBknuVx86iPdbEdjiP67l+cO1J4HYIddvh4Mtl7bbcJHrUMNVqEmuhEi+G5Jd9Vx89c2O/+nZkgLkoMMuy7RcN5X7AgF6LV0Kgt25FwwtbIcgBWS5tVQ8/E+aXpDzbV7KLG3zbaOIVNodKSPjJ9H0DvC6fqFGiNtmHnruDKezYu1lcDYCqyq0TkRMFpEktDrpgPODbnEthFm3qafKwcTFPOzYk1iGIrjSz8cvE+7CxhAINH15XQQ9jQoDxcqGnTMT+6voEcUYsNOPNNMWJGnMCcr192lsvyTtjYuAzeYqwILHw+8YMU350r4ceilJVAs2dKX7MG718lD4bx4wB6ywCPj+SpOWdGPdecJ3A2dDp67J0I7LqgAOxxIfRzQ2CFDS68dMxyBmZU93WzLZutArw4KSRUULlPwPwgjtZOGwQGEbCErtOWMBGhoIyBquJCVDfyF8UIW/2wk3KA0uJUNobnDhtZYBiwJ/9gb2JF8K+gojVO1Pow2RiLGqdYdN3DTp1yyUC0GidEjS6TWhyq8plCRxfms1g1EXC7Q0Astj2UguwLUjqa9ET2G5QEZhvNBr/ZuSTfIQpqYi+qhQGRCbdm5SS5sG/larH+gbgzVIs7KZjum4HIQkGHlDWA0wmo175i7gA60xLtX2HikzYGOE6XoMHfXKYhsdGLZ1hvGGu+T35xnlGuWNXlzr1Iu4dVWSSQ/ayWKn7UP9KXNmDjb0xcWt6phJUjuoU5fCsaUQS1CCSRBkECRdlHIGnvnUjHWM9qMAYz8uM+ZwbJDjLPHfSvF7DRR0SRSzEJNJtWooXUGsWyK9QxmnoQRZWpyVGXVhMpZ05aTcIIuEHnJGZvg7EWOT3MnQa9dA/d5L5lQTmrRQwuVVni2/z71/oF+kWPoZn4xUYUeHJeFLjYb/634okOD8mvQjcOADhubx9bgy4HLTWyT3MRCxnIwKY8rMCUrhG8RvpXiY4SP44jyeY7uPez9DnCagEPt4pEUn/zpxPYVdSrASyW2/yn/Byn3ISkAAAB42k2Lu07DQBBFd7xOolRjiLCIwB7zcJrtWPpEKUzCgniYkeJESkVPYVNDg5QmiJav8LrLX/AhFHyCcag4xdU9urqjz+7RJOIIQqaJZAoBw2FYhvLaDOjKaDJJTINzj2N9yv1eTR23pras6XKqadpsPb3LLZDs6uYtAeVQllJeJH36TuBEH/OhPmBf7/EOIHsaGfEGHcIvdBBrdNoOCAYt+Em8iFL8CNcT8OpDCzbwUT2kSplNp743tnu7sLCycbrN0d3ctldW8HwxqwDes7f1WowDY8/SmY2CzNjHpnhB5YtxludKLfPiWW0pVF6o//zp/vIXcTtBBnjaYxNhEGfwY90GJEtZt7GeZUABLB4MIgwTGRj+vwHxEOQ/ERAJ1CX8Z8r/t/9a/7/6txIoIvFvDwNZgANCdTM0MtxlmMHQz9DHMJOhg6GRkZ+hCwBNPR//AAAAeNq9WnlYVPX6/y5nm33OmRUQZRgGBDSEAUc0Y0xCQQ0zNY/5mJWZaYuGSzevWZqWaSKYuJtbhERlXsQlNbdcMjVbTLPyV5lm+ZitljLffu+ZBUHz3n/uc5lnhplh5vvun/fznhdE0E6EOD3fgCgSkWMjR3nCURGhrJwsP87yZ/mzO9g8sicA9520uHHjSPKP0HN8w+WSkdwZRNB0Wk3WRb/dJmhCVOQoJ+kEIlKKCvyHcmQF5+fLfhnOwdRLPXDHBW0fSieZ6SPT+YbQRWLV7ghh1I9tJR44y4RaBY0i0nOIM1sMadpBBc2OsVmVgF8gDrvi8qaSfksqV82teGnWinmLSTbW4cNv7GQ5v15kHbfV4r3aqV3hVGPsVE4P5yKzRU+5tJanYisRvR2VvFyS5ncqxLikcsWslyrmrtKOZX+yzjVb8cGLv+LDO99k2XBqf3yCFJCxYLe8gSCeg7ey/OHjQME8j6M//gGfWLgQ3l741zd4JvoZGZA7aBAQMpp0tFTVOVFBpvZ5TXYgt6M/x+mwC97k1IVd8zt3uzXf331U99tu696tqECzwY4QORn2sm0jQRxPKVFi6oPq2IvJydCpas17l0vgcwSN+Os8154/BFJdqG3QriCjgIQ4t87RS9WJ1NJLpXGgAHJHlLjqA28yka2KP0fB4Uc5/A7X/sffz/9+4dcLlxq/qlpTPX9+9Zoq8gWbzl7AU/Dj+Cn8OHuKVbKd7AuchrvAzcdOgdZbQeuDoI0epQStOoQlbDByOlHEOgG7QX0lP0vJj4oH6R6vnBsQBDEN+8nBVZIj9+NBeNpsTpk6znFT3eM4E04cDrnq4w+iOJQZdLmxaEM2M+biE6z6XqpVxO7eqnZwzCxX1CyPJw/fQvJyU73JcHrE1UTEDg/nayzAz6wb02nOU3evHj7ovQuHv196jO0gF8vxtPUL5945fubNpWNrPlo/i138gO2TtEgMBb8mgAZpqHswJQHZRBFRZ7JJaJtOXU6Xs5fqcul9vta9VJ+ol3up+qteRvnurPCvZpphuyA6nKAO50lOTctzOv1JstXjzfPndGxSV9OXXlg2d10t+5L9Nm7n3fd8OgxPYkPnVr62f95Tw2of6T/4h6mfnOeGzl7fWnLWVx79yttueVY2Tsf68gUzRj+ZWzSmxx27IRQoE7w3it8O8VDQzcHWCq8jxCBSRHlqs2Ne4XurOouoKFQUaFN8/Jky8kdV9vujantlrwxOhRceiJlXEDE36sTLoXzSsO4Ee14vdchgAdyXrcN9K+gXjen4THn9sILQBPDfdPBfIuREPOocbGOhcXbJ7qJcqwQEzkJIcDgghg5BMPZShetcd9VtOZzDjrzJYY+Bq6yeZDHN5nF4aEfS/izWsVPs0tSiDx5Yt5vNvOflgQHyaWijr4xO/nbfN4yVrmjvr16GcxIDpG4RK3ZpnhkPWmVBVJ0oBRUGvfGyweMBbWSa6jMazIl9VIPZbKd2Vy/VHkelPioAZHPd8pv5KIZRyJPjckAICfVHM86bjPhYXAWH3ekcj0txz7Hd+tz/wx9G46MX3v3mz4+/Yb/jH+Ysq6wYXKX2nUfG4jfxa7byOHaS7a278P5pdgUP2P+vtRXVJVOLHlw/UstHiGkm+FMA9LVinkeEihIlvVUqIC2GMbdBFWAP4BLGiWRo4zf0UKiWT1w0/fIRwJSRYH162PpkdBPqE0x3WVLt7WiiTkcF2W4RsjoIcnpSelIvNT3diIzxfVRjHPL2UZF4fXLnN3NDJFQaronOKLrl5fpS4aEjtTsjOZ4mCDhZ84aro/aS9Nz//Yx566vYF9834pwXnvhh4qsL5lcv3TV/Bu48ec6El8snVvAHt6x5eH3xgLcnNZw4tPXK7Ns3jHl525XqJ2bMfvLeBT2CS+iDTwwf8uytN78w5IGJWmxHgXUaZriQD3ULJifIyXo9OA1im2ZuDZG1m83EbndDaEUi9lFJy7RT8jNbBBZDrkHaATTavELEIsBJpxIxAmzSrEjlfKGR4wr7jrj4m8EYaHh81+m/Pph/6glmL186d97diwb1m0eLGqvt5fFQpP477/rug9NYWsRO4g6b1sx9peTpoofWj9A0D3cObjhguEPDcCuUBUJOl9lWqpqtTU0khuGy339tL5Fz/TnXdJUJk5r3Fvr2c89pLYYg+OGt/FYIqRnlB1sTs0HCvNbVKSdyVouZFKsG3myG1oM4aD3+CDhcbR6y4oJO5NH6O/ZjDM4V4KvDGkIN9XXk1nJSwB6o9Xid6XX4KMvit14uJKPwuwMnDytjXUDKAQjIdshiM0QpCRUHU21cot4SF2fWc6IZsFGyuC3uEtViMSNzXIlqVpCrRIXv3Rhbo2XoSeK09HNwsp3zemyeSP15ZTn67ABeBs2Tq5iF+7BLFxipxe765et2XMbZb/1r49t8wxtbp66N0+ezk3s+p4VjZ0x6JFQR+mJm5fNPa71gMmTWkXDdpAbt1GzXmanLraBiVeEMAvjL1rIVQfIkI9mK/DkBh+BNQnKukuLPcYmptMtP7Bw2/bloz8JTbBtbuRYXHD9T17Oa97N32Dn2FdsXmJ+Pn8cPfY37b+pfebuWG+AxfhB4TEKylhtmToc4pNh4U4nKU85compRur6/Iw/wuCRE4YlX9ifBGWwiK2ej8Q48AD9ZD7K+vXQEQ9WSc6yKPcM3sBnsVdwaJ18ZAw0YbAa59A+Qa9DwW9DrMYckzBlNgq5YhVImhC9WCcX6YhUrN8RvTQlH9E7/aDxKs0KTyNDQKjKdb1jA0qtCZ5pJ0qGcYDzwJkwlTPWGawQpEYy7ToI3JgGX1caOh8ND5xZEI8d3hcglaFbYpThCzAkS1yoRJRRDF+KNRrlYNXK8q1jlbTfuQh5ZaBFH7bmG+wGwqjf+adzF5ayezdmIB539/r1b925kv7GPsQe7F1awzYSF8n2peBYefhrftWFgVX+2i51hx9lhL94VsZ1vE/ayPxinwxhJHMcj3mSUaLEqSbxeoNCvtTL0Qx02q8Im46FB++HRz7epbWS1tZTUknWhvsC3K8mjmgf6QxINDEsIBFvxWE+B3VBMgZxyAleiClQPr0oiQYTm5i64rsUBqwrIadBSRNlFBoZYXR0hdXX3ebla3333+a4M9DaLIQ/dyUyhyIEpAN8AJ0eTI6p5dgftUI/jQK2WApdPL458VxgL37VB/N0SzwvQg02Cye7AepkKwFvMSNBcoPnAlX+tC7DX6dBICoCRX9aIpRfTvswqmZdhhI9I+CNWa5aYkbcu/rhxKN9wpYQD5kzfWLX98s9R/xeAbCu6KejQASfFFgtAo6wYqGiRKBZjvr9OrjcqGMSmkgD4v2BX41eSddkOmigRM3mZO3i8vnEnCOycgH0FtEe0lrmR4UxXUG4wXg+2gm3IZtdDJPR6QRSVElWkwjW5nn+1KQF/DFOyJBxljl5uJDvKztTV4kkkJWRY9PV72w9s54xf/hgC2aGEypUVczTJk9kafjtMCRaohNwg0GgnqEL1UAnUJJriilUTJ9qgCIBoF+xtKoPmNQBTEwCoGMn8JNR8auC3f30YD7nEvglooIaH4UKYDO67Uhb66Zc/Lv38SwgmiLNs9q2sCpcQqISR+AE8k41hK9in7BDOwRkwS2SzQ1H/HAH/GKEP9gz6TBgTo04WDXq9qCOc06UzwXBXoppMhFJHsUqpgYTjc8PGENY87C/OYeVBf1/MbYAWuAKDBPYZfvEAW86OnKuveW3bF2RYaAXfcPgI+3JE6DEyrLK8vOJpyBONWxDAkRTNe61t0J7dNp7zpRpbU6cTsMTJUYAr2hxDWtJ/zpsUI7FAG9LC3CiCJWE+AROFkyPsu4uscfbgj0fW1nUtr3z/TXb0s415G157bmGn6TPPvI6n7zzefU1qu2fKet/bL7d4/8q1+/u+1Hvcg73vvSO731at1hXw32DwnwhzmIIwjymVYAjkoA65GII2FXcEPqCsPWRWLcvmerJsvs2CMGpuAdSMg3Nk5AvKVqwXYQBTZIlyJjgoaqO/ebuR7VpO5MGrCN2T+Tj2IfsDbqdq9+/avJ9vaLz9MvsaJzXSNxqLNu55dxPdBHLgh9sdnhvjgwZoLgYJSAelmqL+6MAIh/uxxjSANwY448bQTzWhX+tx387JKZ0jM3Dj7asXr1oJpyUgJPaG0+K0KTROnxDvMJt5nVsGgNNFyjhcx7HhHSo4VSMv2uk27fSoEJuff7eGnXDkYmcH9nUNm1R/toMzIQ8L9djWwWPLO1NPP+q21/7sskY/CP/H9sUb36T/aJyyZPec9+l0zXsAsFxVGHG9QYUTeIMeCSYjkTgdgDnXHFBcETVAA41K+TFXtRO69Jh6fIZ12YpH40c3sC5kWmgyaSRbQttI91BvrZZhMqWHuMGanahH0JcsGVq3jotTJAp9hhha91CJAYikw1KkQs7HF6m8E8qp4N+PMZ60KMm1+gLhwSU6jzpkH4QzTwzPMbSfR+q3+snVm4lty2NPznzdf8fOe/dsY+Ylb1XvffORpQ8W1yzBva1C4TOT+k9pl/PGjpB9fO2i+0XxkbLBQ0HvdVBD4wU74HwbmL2S9S6XxWJMpEaa5DEho0OR9bKABFBYcCJ7kQqY3LyYoDMVXIPBOApAqWleUeuCdtHf0RWj59qM8cbxH386Nvqtm43eidWSNO792qrFtYuqqrjB7AT7GW6flPZ7UbCzGVMeWDNr99mz+04dPfahFsEy8PAsbkiE71kAa3TU7RJMoJkVKaCZ81q+x0f5nhMKGthBuAqA+5ERF2CQ0/1Wury9PzA1h61fvWLm3Eft2IeN2IbbJbtedCayge8d7zIvH/wDUrkA+EcB/9wa9CQKLmQ2y4Kc5FEcFlALG6lOB+7RWamtSKXOG7sn7B2fV4hd43H509LgfW84lrlRyKGLdWXffvrjxWOnJppErvo5trx20ZLayiWL572KU7EFbu1WlfbB2/88P3HzYe+5fd8c+fBYVEsFfGODyb5LsI1b7zJQCjXWKsFlKFJdLiQI9rCjzC0c1ZxT+Zu7THE4PM6IuwSaLIgeiNuUX9hZzH9++GLIxG+ueev1QcuWPrvMTLrOtuO2WMQ63In99OVDO/eXvJTqod/WLVz2qha1ROAgZqENssNck2g3Gm2EiJSnDqceSkEPcCjyRapNtFCtGvwxshO9KiVr4BCmetBf8wJ5Vk8MnAEfl7Nz1Xv24HvvGp85rHDoYOyi+xrz6b5eN3fFL3mnt5n8AnR3itKYncsGz2SgAOqGHg3ekhnXyWds05XPtmEbTzKSW7Xxxelv7d7KkmfJK1KlLj1UfbKUYZEskjMjg/RQMyxtC3qoba3Om3qozoSo65pC7M7KkgE2Mm/Q5Ryx0TstXADh0VC72AR9JpB69RGSAcfqwwvm2bQXebnwjMs+2Krd5zuyM0eVDN61/h32Ofvu03NPj8vID942YPTxvQNvY3LV7KMHHl24b+xTg6eO++X38U9xPR9ye8f2WLlD6jSgfWZVecM7KyqHV8bb+ubdPDjDW/Nw/W77FaQOmTxave1henPZhPOXnoI4rQN8LIQ8d2qc12yUJB1y6pwut1mnKFyRqlhhatc5NJhsYiGxqteQSo4ksByr+AhM0eVPTn395epqSZ+9YdyBA+TdGc9uPRbaDdWdPqBT6d3vfBDK07BzFSTKCP4URMsC6Cxr1wcwtsomsadqIhasZcbh5kO2NjzRZoM2HlhdXd8po23nzm0zOnE9cXp+XsdOnQIBFLUrEeyyoo7AsMx6vcEgCRwvcbICfMFqlSQqGhzUEuluWSCiIBLG/KhpONyDNJYVNQ73zxyE73uXFeKTB9jkyWvWSCS76/14ImsfmkWEh9kIwd64L1AWkY0HgmyKnEEdQAXHExS2JnblWTNEUx4+E/60cBAy1YuKgl6HLCsQAq9O8dIUXyunw6HEcaY4QLs2cVabBbiqI0y+C6IXCCER/f5rxu9mQbkaHZcWmyRXLEKCb8yEJS9Vj5m4tKL6uQQp67VRGJdK2VsmbtlMDkybtn5zaKn2++1PQju5nlV9B28ZOPydD7WoRTMG9LWj7KAb2bWUseucDqPOaoWEsVr1lhslTMt8cTXPlroVmhr+TWP37teyZcuxsNw71LDQCM7dBzKNyK3N3TZkEpEYH6d3ApZYqbUFADefuyFJSJ4GbOhqnUFx3cd+vjDv9D+x8cIZbGncVrN69dq1r6yuJj72K/voBUxeh5aQyQ6zKx9+fvKjoyeORaymaaCBFWUE7SadTq8nMJdYTEjvQPzV/qjkt9huxGArZi9ZU9zZVZg7fVv1TJvUtY4bYlxsOb4yVM/1PDh6XITZ0jKQkgJZ2yrCbHlbE7MtUp1WgeqarM36O24rXL1Am5uadhO5ntrSstOHP3uydEP/qbMfW7nomYLPtr+1tssrMyY80X74nN0zceai6tsWt73pzgHBu2/JH/BwrxlLej5XWNKt3S2d8nrMBR3b/HWe1PBFgBja7GK36ww6hXJul95mtfVQzUGrRURFqhgNSPyhFvQGOmFOR627QF/WoD3gd2hXDOxOorTr5054KIPtWrasaBi+he0aOt4kTjHJuJTM7nvb9+yZ0KT7R2n5twZyIZ/rCfmXG4zDNtFo1Nv0DqfRZLJKdks4B52GGMfSmKu/5dQWY8XQgmM8S8a9IQVfrp7p1vk3jNu/j+sZygfI+oQEr2yad8fA7UfJIRRlyAQkazslPdYbTbwOW8J0zh/jx54wffV3VGyAHSvYsPXn+5olw/j317NhcOiE04V5uA/pcEXj2y6oey+c1gq1C9p1CYmtXU6zCVg9J8UrOguSHM1Zst/fxJQpMCxB1C74KYqWU8CRwyI7gkgu64AtV2rb+sgO9skbox6TJEO2cqB+Tye7xHnfqWNHybQuR9+8JzQF5ov7Wd9e+RvyyPjQrLrxKVXkc1AKtEoDG6WwjclBWeQF6NTa6gxLBgcHxraky1GmjMOseRObtg17cNLbbBqu2MoOsfe2kmziYkPwmtC50BG8lRXC+QT6sgDnO7SpCMykThcHgyQQOVOCBH2gIKfZtJvdoZltQiSzgZwEyPqLpTbJdOeZ9Sy96O3ne5cECl8r7goOLj92j/8S+eeVpM1L5OnGHUvRX39pTIRrBUwkFRVDAEXUmzSg2PvGZu+XXn1f+AjeT0PFBKr+6vf4R5r+vvtv/l4a/XsutLbu4bnP/tcTCEXRy8WVxbaCRkFBAnLHhbeCqdTS5z9vBZuDl+vSlyd+//Oz43+GuCVzXly+vPzFxSSL/cb24zxsBqKYxw6ynz747vvD758/p0W0PagQ4IbCXJcalMNXtZDBKHIih3XW6EIwX2MzTZIjG0ExvBEMrJS631I1GE+ZRbJ/nN29w5jHsXaFKR3Q8FOwKA5y163tA11mzEcXgqluF3ZFV4JNtC464/7NSlAQeZeHftrYD1csG9tu1sRBS4cM3vHz3s+mbmGbCdk+HWdNHHlnt7se7FrySE1NVdnbT58VwhtBNp9L4MZBFHoEUykX2QlykZ0gd81OMDW8E/T92+vW/9WtIBX/41bQxWq4EeGoKNp8cf1WsI+qU8yWyGLQSlOaFreg69/sBn1/sxsccaImlEO2bzrBZhj16YUsP4G9iMsm072NhXjIZ18OHBJarnlyOngykbvn3+8GreHdoO+/shscuiK2GySpf78bhCqK7gaJADkWifdaLhO0vH7jZkUpLTZu+NqNG1sb2bnBqdGdG5yaEK7MUWC7D7LoBlsq/dUtVWp4S+X7X2yp8I//aUsVQSF+TxSFALfAL8Vhi8YCvgbCTClDqwy9I55mZLRuneKgme08aUVqiiehlSXe4lbcYpHqtirQqpUWw6s7zC1jZjW17KZJldey6+osGwBq3IxykN61C7jlr81dtACf1BnGnDnx4y8fnZpkcE87/+fP83t9OGHOKxM3vpf59fv/98HRE6NT7n8Vt8d6LOHs6sora86fL1qecdPaysiVYFwW/s8LuQFxPKYo9o8XkWvWB2q1y03o/wFgYmpCAAAAeNpjYGCQh0NXJFjAMBsKNzBcYnjNqMsYxjid8SuTOVMT031mRuYC5rMszCjQiWUuy21WcVYf1irWU6y/2fTA0Ieti+0gEP5jD2Sfx/6RQ5TDk6OAYwvHE3TI6cA5lfMClzJXAdcGbhfuJu4NQPiOh5Unlmc6zw0Q5OXmjeWdy3uLj5HPh6+Gb+soHIWjcMjAg3xnqQzv8r0dhaOQCvAbvyl/PP8CAQYBV4EJAjMEdgscFlQQ1IHCfjhcQhwEAMWC8FgAAHjaLZM9bttAEEbHEAy35h1oElLjwgusOGr1s1EAQSJARRJ5idSuXfoCvoA7X8KH8B0M10GqMN8+uHkYLL95M1xKZnZlNvkrvk7MbuzTrq0cf4vRpmIDHS7HN3E9PokbmOB2fBf38ABbzjvqIzyJtxZlKKwaX8QZDDBqYmHz8UNs1FuYi6Vd67xU/kOcwQAj541spZJvdmcFLPX0Tk/fxWb8Eh0udF7hqfBUeGq6arpqumq6arpquqbKPIk5c699BrGinsEAI5yr616GXLv4YMW/P2Kpd3zAFpgYsAUmBiYGJgYy0W6VicyNfIvIxMjEyMTI14n6IoO4JrOBCW7hXnOjvkhmy0lHfcR8oj5ju8AeDuJc0zNLbdWofhFLbdVok3wygwEulWy0Q+YGJrjl6R4eYMt5R32EJ9HxO37H7/gdv+N3/I7f8Tt+x+/4Hb/jd/yOf8HtLbi9Bbe31Hf8stU38w2suIEVN7DiBtb6zU4tkUlkEplEJpH5ocyj/SSzY8MdG+7YcMc+e54eYPvNbGuxtdhabF3+34hL6jXcwATz+3Y4f7HbmfyZX9SF+kLd09vT29Pb0zWQGXJm8pw3/w+ArV9TeNp1Us9rE0EUfpv0J22DiAcRkTmKNJNN8aBFhLQNpRBaaKUnEaa742baZHeZmRDSo1dv/g1eevMPEE/i2ZP4F/h3+M3sJE1tzTKz37z3ve9987JE9Ch6TRFVv5dYFY5oFacK12iZPgZcpyf0KeCFOc4irdOXgJdohb4GvEzHM84KPaDvAa/RY/od8DrxGd4gHi0F3KBn0XN0jBZWcdLRu4Ajuh/9DLhGjZoNuE6vah8CXpjjLNLD2reAl+he7VfAy/R5xlmhp7U/Aa/Ri3oj4HV6O8MbwOcBN+hN/ceeypRVlzJlqbCCJUU50SrrW3bFtuJ23MTW3mT7RZENJNstdFloYVWR86NS5uxE5IYpwwSzWqRyKPQFK95P6SJP2VBM2JlkWmbKWKnRR+UskdoKvM9HWplUJU7Q8GOZjQZCd0wi81Rq1mTXPXZGapCydhyfSm3AZm3ejl3aZWcVc/761pbbrdZ4POYipBNkeVIMW3ZSylQaleUQ4307HPQUKAbmRl7H9iXrlCLBK2Q22bTxFo/ntT2LFzprDSqmafUOdruHJ90mmLRHijIsi3VJklJiWAJnAZRQQSVNSHtWH1FGV1hbFFMbqxlQmzYR3Qe7AG8AHUa7wBrVbhdev6AcX+ERYhKI0QniORkg5XfX0Xp2CsYQb00XiBX0/pa6q3ReHWuC95mPauyZV7NAOtxH+W6Jj7h7VedzGvl7GXAUslOHBh6Pvc4IvZyHDmKJ95x6DYZ7szvvsYMahSrX1c0nplNfYYK2i3KfmVZPa2/3uHt+7j+wiG5TC8/YPxz5m9VJqOUeDcG0mFLp5yG9mwzcyhn3mkO47vk5SO+nmtxozo8Fz824Ax0BXnW6WeO+gn9vvIUO8X99X2tx7zlDdnBD0yDSowPMo0uHmFfXf3XQ/AsMKQ0zAAB42mNgZgCD/2kMaQxYAAAp7QHPAAABAAMACAAKAA0AB///AA8AAQAAAAwAAAAWAAAAAgABAAADqQABAAQAAAABAAAAAHjaY2BkYGDgYjBhMGNgzEksyWPgYBBgYPL191FgEAvy91VgkGFg+P8fqAaFZGAAAPWACoJ42o2TS2hTURCG/zmTtPWqfcZYY5RYtBSRolG7cCEiWE1JjXRRimAgCBbhNi0kpeCyre9HW1973enKlStXLkQ3rlyIGxUVRESKdOHK9r+Tg2gqIsP9/nPvmTmPmbkQAAHK8hESlqplNKEVbrCQz6BnqDCYwWFgeRlroJxZS99mtCGBjUjZ9wAxNHB2HQQtaMcGdGKzn4mjkVwPxxU7kMQmpLElPDtawiPjY+OTsDw5hqfG58aX4fjpEK+Mb8ajL++Mn42LExF/GH9GlFilFFYlMLYbU5XK7j3SZdxpzJJZOWA8ZOwn90reOGQcqUarFY1njGXeV3i7ejauYtMvOpr+RYWZ+pPORv+v0VNPqaNj1htWacDsb0U3etGHg+jHcQyj6KNOeD3n9aHXZ16/eV2qqbR6TXrN1m4kx6zOcV3Qm3pLb+sd23uABrylCd7THD7QFJ9oMb71spd24QbmMI8FfMFX7reI71iSkzIqU3JP7rsX7rUe0aP0Fr2rD+xWKQQ6o7N6Xi/oRb2kl/WKXtVrkQ97Lf2bT52Hzlo9Omhgt6a55rROs66O1ePY8pioRdMnQZ8ku72T3ZtiZ6ftFDPcCbUIeojF+QiO/hXRjJjO6bxkZFvUGbJddjB5ORmwk/dZD8X5NyUY14UeV+RZcyi4U6Z5vU6/nNtPFtw+Mm/nza0AakKEuQAAeNrVmHlcE9cWx7MRlrBpCMgeKIosgTuESBBcIvhYBKQEAVGQEEMIW2gSNkWFUFmlgoIKbkGQoiJiWV6hLIooS4tIlaJSURSrT6zKIlhR+yYJm0v7/LzP5/3xMp9huOfO3HvuPef3vXcGgUAgJYf4iiAEwlc1hORH8AFCghdW3jTVOXVSCSmLEgkJDrBpFQqJhHBAHitjpoxGackgAAOrYIZFYpBCGxQSI6KDL4H5PIvOCb0kHYS95FiPCEbwEVxEBIKFEMDnSvEBDOY1hlETfl+XtPfWy9WlkVFVBG/asoKB6ztEwgUBQIjeBoSoYBEahUShVKmL+16/Ypw7Np7zaEnNL/69QGnWVaQM7BRd4iN6AwaLR22gQxqAIC4o4JV9WDwOncOOMie6RDEtIDNgIq5A4w1nKojenEgWkS5gREZzothEOosXy2Gy+EQHGtDTUAI2YBlEAZKfv4YSZAUXra3IFFuKrT/Y/JmdWgMraadm/6lTcR2LRyQRnaxA8vH5g0TKINDJ2QiQnIFKTka01ox6ERrSU4NM1F03Wa7LDU/LHaN4+1Ge9CwLDHb3+tL6q5btIboZ7XdMW8MUJmxuHRLkTuyrqKyJPTByypW51skiHLfPY53Znmd+rlk3ZIe0zF8JT/vd6lozRroQM5B9pu0b3cIIN7l8vYH+5+xBXotLy7Eg+8H7TerFzHiO2vazJBQaTqLi5FaQfBFYY+Xg6MvIyCKRmKVgCTCaKQNk6qJQgSB6uaUll8mPtoiFB8+HB2jB5EYCRXhGdPFI5J8YFEAAsrikjzEHpmCpaInIKNVw+kEmL+K95ywFfD6JybCA7UBd/NBicROKQGGmU7QcUBbbVcR2DBqFvQD0xOUFGDg8JXiwAFKBp1USDaw3nQaRrD5IJbQQiUR4Xl7XbpR0d0jJqGVA63wRqqhUSFJMISTbKAiVzSv9NRg1N2XepfeP5OZW+WitLh3e10S1rYxZJlh+aP2QTX1BRmf+Gt3KujZRtu+9171bMWsoHsge8gmNdvfTxm2jg6luKKp7SvyVN/R7w/ewaXdKDhwLVDx0/2RTs3D3paDBu2eX3mw7uW7r7TbtTY3ltnK9VMMicpZlZuFwg6zBKkeavGwNS8eowfm6Y9JwUXcHqlqt27tNvThp8x8JKwN4O9I1jpk7nOikX92xYsJ0+ffr8xAnIxVSAv4IpI8vqvJVib409fJsvkhZY6BVPSmoQ8UsKhUzMjweb9wjc/mZ9abAOherUTKsvlb4JE2rz6lZM/9uttc/HCb7I52VoJIP1ZecNU8J/jSIAPDighxe0ZfFF7B4UUQHRjQLUgMLxWZZPM4xhhfMiIrlRESwZuKhAMcjlBEnYEG6QFtswOHVpAaiA4sn4IRwmAwBhxsF6QNdafzUp6vFWuLPSGlatmRYqdZzshUXyTOy/Z+wQog0/FCuQqQKArYroMQZdarzu5KfuojnFHZklKfFvKj2GLl7UaWZzWgs3qpz+4c/OslnvgYZfjv39IffWXZMpbnnafxoXOlOrn3z/nNK9aHjEXmdjV6kM84rXtb2BmzRRh1/bRmuVzJZXFiq1Y4a3OXm9UA56OlqnZ11SgOr2qrvpjVu2RYGWaALkvFlTsSrEF/Jl9QVb03OX1iwsG4g1PL0bw9aMveYXsoySAtpTPHz5cY0259ekhbQqUqwP/71E++LClGt7y673qmTXXDQMLF/pXGPXvzT41DHyG+Gmv2tVU4OhVpbRHo5Q4EvnyWO7DgTjNz70h03cM3Qpyy/qyI9tuJZvdLYkPst0VSoqELNrirt4g/TxOgHyTf/S2IsnCWGHMDCFxQSAWhSbiwHVLBMZC2ySgV/xQ1prsxPFQeahCJ4CUX+DiFILOyhBCFwZpZoAo2Z/EbjFWGEwIlGJUEkCvlDkMCcdg3/44lfi6MOlJFQYHagWViO/EXHrasy0y/qrpxJcWB75378I4yX0nMnY0sEtXKoY79H4Q3DYMLkKhuD9dFQ0kgWNa3q8eODiHfdGw54GP18ythjW8U/GbQx06uPOm4F3vnBbPfKmqM1twZ9/2yqvrzzZbfisRcH35ldt/PS1qYaT65yBULMG/hkTeuY5bVk8DuLRYMbVUx2lxs+2vyhjrd8pjJsAEWqUAuHCAafTyQTPWOCIzhMoiePE8ngJbyvWCItRhDK5XEECRJp2gKKFTQnTXERzEgzufYzPZiGAA6vPqdNXgxfQPRgCeK4vHDIDthKb7DyZvEi+URuCDGGzyIyBERxhvDhFImLi3s/RXjRDOJSpgmwhb2zkMbXeLb1mYE6cLeyJMu0GABWANiSrD5H/k1s3eqg06ouXB+NxJCOwFSl3pHyb79K+SYr41U6JoOArSd9bZA/1HPE023qZ8PG26PfUez09l6Sn3qDt/BvzkhcYbdYb2LMb/uRcWTNFYXvk642GQsYbGP3sIdPkxl+CcX3NFQXEowrB92td5k5ER3rBkKMQjK71tfrX6a2e+cM8iY0Q2LC6lxCu6kJSqdBWb95kPOxvtNqyFMpfdRcYIs/gF6euNq79uw9S+2UX8sWeK1EVfWZvTWo/XZzsQruVKmqp7K1hfu3VzsCF9/Y0zAWlWjSgAx4A6X59+7ZzfZL1xQ1U148MSs2eJQzkfKw7Peg+MDtQSlvfXEBNCWmd9AvDgbPpfIXIvvhGen7pJSjxTYihgPYgIXFBaU6I1NfrUXKaqCBD1g6I00UUl3nL+PHjOYD09k7UUBPS+fvYv2RyCNnsaSIYYAtRQGiTWAj8AUb1OXhrGazLNmcEHj3qg9kp/evGLW9D69rpZZnfxN+qTsp7IbzIvPtmhZgsfoX0xSK4LK57/cby5fYxC3pSsGjDtRmwYOa/Q/9X0ISkgIR3kYBeBslMkwl/hUQo5kMsgSAJlK2GQJiiR7QgbTAImnuL5CkPNlhFnAUqcvKGHWM2sFr4WVLotuLVuXpy5FaKYdLivRGP8G/LPSFO3k3aScYnEpCWXwbuJJjv3PNpFHtUApfA7MLo3qk6P7rZMvhC52Oj3j3PGs3qBJTog7sGyr8MqzaBvr1JGl4D6JNd/0jd6v63a88ml6zN7BehDVt69xK1VJVjV8bC42lbkOrBLVUBRydyAqJFWpvHEx52OhykurzcIAWp+ynAoQyeHgfMzXNv5AHL9gJnQT1SE86N11TK+Wjfcz/K35grsJP2VjZzn9ToQLqLFevvT8wcdJJNmhK7nC7DGYo7JxAwJ/Zi8nisb7c4BheFARnhGQG1Aju3CiuICGaRXSBtSDuXTIRK4G9dJwURw6bI2BEEF0cZ50lEd05TB6Xzw0REOnwnzgGj0X0YURwtkrXhVgraJFkF4/Bqal4i9teH83iSer4Mz2j/6Lnv309ynMU5XMSNyhd61fPtqJkupHPBBKL3PpM06h9h06ufqHpgjPUo69vcSjtzDrl8zzKGVsmQ7DVY9oZLcypO9TdKUfZwXvg5Ps24cdM10ero0kU5q6KpO7WczenJjveZNzsKxH1y4+eGN3+vCvm4iTLc6vh0cYdDWe/X/eT31pl956Nbu4ztEuBabdLMu+6eMl7znvIkU0CjlK5rgBwvohsRJRU8oxc+UwySRpf0kfSdaA7zFRKFOwoRaeklffRafqZ6BTj8BMbITSImUchMZo/j0KrZu9CfXJEDA7jb0bE4gF9sS9fYODsSPo0ahZg5aXjXAM7Bs8lRhVOpLmvENrShQUBz/SnXu88fjNMu8umETTu//xsp/LVloJfmI0vavY/DOMFD7782Z76rGyF3JZ6p2Thlk3rXMZ1ia9V9stf09X0cdQ4kT42lX20YlKJMmCvWO6YF7TW9PC7w1w3u/PW7GjV1D/9bTf7P4gQnqEksta9PRRZQ8hzOZIerdq04nxwfnV/9Y3bj4/Scna+21FXsm84atQw80rcMvdMfxxdBrputvSc12D2tvCaOMdGxbPjAYvNH3RlgpXr0EcSOks9KnAtPxnJ4i7mCSdUR+pzag8X3txsjx95gsIuMna3z+CSM6+nDvzLjxyzYng/574j1wMR0d27+7ZPaWHpqh/dDEJzRoPqBx9jA2wN8Fa/Q0I0G8YiE4VEguQf/2+x9wmgz31aEkUD1XkZoQiJ9ac5mwvyaEhx/ocsmDZzJRykDObXEsAXcw9iIHj9c37wpF+DuffKeYKvMfGfrHFNev6iD3iESU5aa9dwo/75be3mYLuBhU9dsV+v/YrWgXpnoZw/lnHea5w2HGll7txsktvwnWXAViNri/oD1bWu/IP3Jo7TJidDa18mYeNpTfScCzvjvTbpnFY2WPNrk/wR8vV/eObYyRSomm3kPN19k9lDuoQ9YP27WvGR0RHv1b1OGiIcQn9PyPOBldpFYvwIkdvnnMdCQmQEbAoVh579P3kV/sTHunlRCYC3F/NigJv74oiEQzBbIwOpwGsYBCiAAi2jUCDg/1EIvDXkzHCNz7SMlfWz39D3j1N9VFU+DoHuxbiMisNcwwfhD9fe9shd/eL4czt9Y1ef8uVvy/LCEiePXNy1fX+Qh3armW9+3o/qg4Vsco+ZCb79aVPDxvPoEpOCp7rpBUZpcSqHO9WmbtxwcRMot6+w4BI70F2PH6pcM7Ct8tHsnSpvLD9FbazsVSy+xTxbmV8d6nfpfp/Jn7klbQjEvwGcyf0zAAA=');
  font-style: normal;
  font-weight: normal;
}
.cs-InvalidPromptSlide .cs-5lelHx67Wbh-InvalidPromptSlide-btn0 {
  color: rgba(255, 255, 255, 1);
  border-color: rgba(35, 37, 49, 1);
  background: linear-gradient(180deg, rgba(72, 75, 91, 1) 0%, rgba(49, 52, 65, 1) 100%);
  text-shadow: 0 1px 0 rgba(35, 37, 49, 1);
}
.cs-InvalidPromptSlide .cs-5lelHx67Wbh-InvalidPromptSlide-btn0 .cs-html {
  color: rgba(255, 255, 255, 1);
}
.cs-InvalidPromptSlide .cs-5lelHx67Wbh-InvalidPromptSlide-btn0 .cs-slide {
  border-color: rgba(255, 255, 255, 1);
}
.cs-InvalidPromptSlide .cs-5lelHx67Wbh-InvalidPromptSlide-btn0:hover {
  background: linear-gradient(180deg, rgba(86, 89, 109, 1) 0%, rgba(42, 44, 55, 1) 100%);
}
.cs-InvalidPromptSlide .cs-5lelHx67Wbh-InvalidPromptSlide-btn0:active {
  background: linear-gradient(180deg, rgba(42, 44, 55, 1) 0%, rgba(86, 89, 109, 1) 100%);
}
.cs-PrintPromptSlide .cs-5lelHx67Wbh-PrintPromptSlide-btn0 {
  color: rgba(255, 255, 255, 1);
  border-color: rgba(35, 37, 49, 1);
  background: linear-gradient(180deg, rgba(72, 75, 91, 1) 0%, rgba(49, 52, 65, 1) 100%);
  text-shadow: 0 1px 0 rgba(35, 37, 49, 1);
}
.cs-PrintPromptSlide .cs-5lelHx67Wbh-PrintPromptSlide-btn0 .cs-html {
  color: rgba(255, 255, 255, 1);
}
.cs-PrintPromptSlide .cs-5lelHx67Wbh-PrintPromptSlide-btn0 .cs-slide {
  border-color: rgba(255, 255, 255, 1);
}
.cs-PrintPromptSlide .cs-5lelHx67Wbh-PrintPromptSlide-btn0:hover {
  background: linear-gradient(180deg, rgba(86, 89, 109, 1) 0%, rgba(42, 44, 55, 1) 100%);
}
.cs-PrintPromptSlide .cs-5lelHx67Wbh-PrintPromptSlide-btn0:active {
  background: linear-gradient(180deg, rgba(42, 44, 55, 1) 0%, rgba(86, 89, 109, 1) 100%);
}
.cs-ScrollPromptSlide .cs-5lelHx67Wbh-ScrollPromptSlide-btn0 {
  color: rgba(255, 255, 255, 1);
  border-color: rgba(35, 37, 49, 1);
  background: linear-gradient(180deg, rgba(72, 75, 91, 1) 0%, rgba(49, 52, 65, 1) 100%);
  text-shadow: 0 1px 0 rgba(35, 37, 49, 1);
}
.cs-ScrollPromptSlide .cs-5lelHx67Wbh-ScrollPromptSlide-btn0 .cs-html {
  color: rgba(255, 255, 255, 1);
}
.cs-ScrollPromptSlide .cs-5lelHx67Wbh-ScrollPromptSlide-btn0 .cs-slide {
  border-color: rgba(255, 255, 255, 1);
}
.cs-ScrollPromptSlide .cs-5lelHx67Wbh-ScrollPromptSlide-btn0:hover {
  background: linear-gradient(180deg, rgba(86, 89, 109, 1) 0%, rgba(42, 44, 55, 1) 100%);
}
.cs-ScrollPromptSlide .cs-5lelHx67Wbh-ScrollPromptSlide-btn0:active {
  background: linear-gradient(180deg, rgba(42, 44, 55, 1) 0%, rgba(86, 89, 109, 1) 100%);
}
.cs-ResumePromptSlide .cs-5lelHx67Wbh-ResumePromptSlide-btn0 {
  color: rgba(255, 255, 255, 1);
  border-color: rgba(35, 37, 49, 1);
  background: linear-gradient(180deg, rgba(72, 75, 91, 1) 0%, rgba(49, 52, 65, 1) 100%);
  text-shadow: 0 1px 0 rgba(35, 37, 49, 1);
}
.cs-ResumePromptSlide .cs-5lelHx67Wbh-ResumePromptSlide-btn0 .cs-html {
  color: rgba(255, 255, 255, 1);
}
.cs-ResumePromptSlide .cs-5lelHx67Wbh-ResumePromptSlide-btn0 .cs-slide {
  border-color: rgba(255, 255, 255, 1);
}
.cs-ResumePromptSlide .cs-5lelHx67Wbh-ResumePromptSlide-btn0:hover {
  background: linear-gradient(180deg, rgba(86, 89, 109, 1) 0%, rgba(42, 44, 55, 1) 100%);
}
.cs-ResumePromptSlide .cs-5lelHx67Wbh-ResumePromptSlide-btn0:active {
  background: linear-gradient(180deg, rgba(42, 44, 55, 1) 0%, rgba(86, 89, 109, 1) 100%);
}
.cs-ResumePromptSlide .cs-5lelHx67Wbh-ResumePromptSlide-btn1 {
  color: rgba(255, 255, 255, 1);
  border-color: rgba(35, 37, 49, 1);
  background: linear-gradient(180deg, rgba(72, 75, 91, 1) 0%, rgba(49, 52, 65, 1) 100%);
  text-shadow: 0 1px 0 rgba(35, 37, 49, 1);
}
.cs-ResumePromptSlide .cs-5lelHx67Wbh-ResumePromptSlide-btn1 .cs-html {
  color: rgba(255, 255, 255, 1);
}
.cs-ResumePromptSlide .cs-5lelHx67Wbh-ResumePromptSlide-btn1 .cs-slide {
  border-color: rgba(255, 255, 255, 1);
}
.cs-ResumePromptSlide .cs-5lelHx67Wbh-ResumePromptSlide-btn1:hover {
  background: linear-gradient(180deg, rgba(86, 89, 109, 1) 0%, rgba(42, 44, 55, 1) 100%);
}
.cs-ResumePromptSlide .cs-5lelHx67Wbh-ResumePromptSlide-btn1:active {
  background: linear-gradient(180deg, rgba(42, 44, 55, 1) 0%, rgba(86, 89, 109, 1) 100%);
}
.cs-ExternalInterfaceErrorSlide .cs-buttonOK {
  color: rgba(255, 255, 255, 1);
  border-color: rgba(35, 37, 49, 1);
  background: linear-gradient(180deg, rgba(72, 75, 91, 1) 0%, rgba(49, 52, 65, 1) 100%);
  text-shadow: 0 1px 0 rgba(35, 37, 49, 1);
}
.cs-ExternalInterfaceErrorSlide .cs-buttonOK .cs-html {
  color: rgba(255, 255, 255, 1);
}
.cs-ExternalInterfaceErrorSlide .cs-buttonOK .cs-slide {
  border-color: rgba(255, 255, 255, 1);
}
.cs-ExternalInterfaceErrorSlide .cs-buttonOK:hover {
  background: linear-gradient(180deg, rgba(86, 89, 109, 1) 0%, rgba(42, 44, 55, 1) 100%);
}
.cs-ExternalInterfaceErrorSlide .cs-buttonOK:active {
  background: linear-gradient(180deg, rgba(42, 44, 55, 1) 0%, rgba(86, 89, 109, 1) 100%);
}
