# Supplementary material for: Interactive Case-Based Childhood Adversity and Trauma-Informed Care Electronic Modules for Pediatric Primary Care
Source: MedEdPORTAL. 2020 Oct 12;16:10990. doi: 10.15766/mep_2374-8265.10990 (PMC7549390; doi:10.15766/mep_2374-8265.10990)
Supplement: Supplementary file 1 — CA-TIC Premodule folderCA-TIC Module 1 folderCA-TIC Module 2 folderCA-TIC Module 3 folderImage Citations.docxCA-TIC Evaluation.docx [file mep_2374-8265.10990-s001.zip › D. CA-TIC Module 3/html5/data/js/5a2crX9IyZG.js]

window.globalProvideData('slide', '{"title":"Trauma Toolbox","trackViews":true,"showMenuResultIcon":false,"viewGroupId":"","historyGroupId":"","videoZoom":"","scrolling":false,"transition":"tween","slideLock":false,"navIndex":-1,"globalAudioId":"","thumbnailid":"","slideNumberInScene":2,"includeInSlideCounts":true,"presenterRef":{"id":"none"},"showAnimationId":"5hg9pX5YjeA","lmsId":"Slide2","width":1024,"height":640,"resume":false,"background":{"type":"fill","fill":{"type":"linear","rotation":90,"colors":[{"kind":"color","rgb":"0xFFFFFF","alpha":100,"stop":0}]}},"id":"5a2crX9IyZG","actionGroups":{"ActGrpOnNextButtonClick":{"kind":"actiongroup","actions":[{"kind":"gotoplay","window":"_current","wndtype":"normal","objRef":{"type":"string","value":"_player.5ghF2mIRRsQ.6QyYpNN13eX"}}]},"ActGrpOnPrevButtonClick":{"kind":"actiongroup","actions":[{"kind":"history_prev"}]},"NavigationRestrictionNextSlide_5a2crX9IyZG":{"kind":"actiongroup","actions":[{"kind":"exe_actiongroup","id":"ActGrpOnNextButtonClick"}]},"NavigationRestrictionPreviousSlide_5a2crX9IyZG":{"kind":"actiongroup","actions":[{"kind":"exe_actiongroup","id":"ActGrpOnPrevButtonClick"}]}},"events":[{"kind":"onbeforeslidein","actions":[{"kind":"if_action","condition":{"statement":{"kind":"compare","operator":"eq","valuea":"$WindowId","typea":"property","valueb":"_frame","typeb":"string"}},"thenActions":[{"kind":"set_frame_layout","name":"pxabnsnfns10111000101"}],"elseActions":[{"kind":"set_window_control_layout","name":"pxabnsnfns10111000101"}]}]},{"kind":"onnextslide","actions":[{"kind":"exe_actiongroup","id":"NavigationRestrictionNextSlide_5a2crX9IyZG"}]},{"kind":"onprevslide","actions":[{"kind":"exe_actiongroup","id":"NavigationRestrictionPreviousSlide_5a2crX9IyZG"}]},{"kind":"ontransitionin","actions":[{"kind":"adjustvar","variable":"_player.LastSlideViewed_5lelHx67Wbh","operator":"set","value":{"type":"string","value":"_player."}},{"kind":"adjustvar","variable":"_player.LastSlideViewed_5lelHx67Wbh","operator":"add","value":{"type":"property","value":"$AbsoluteId"}}]}],"slideLayers":[{"audiolib":[{"kind":"audio","assetId":9,"id":"6lJQvYKotZK"}],"enableSeek":true,"enableReplay":true,"timeline":{"duration":39363,"events":[{"kind":"ontimelinetick","time":0,"actions":[{"kind":"show","transition":"appear","objRef":{"type":"string","value":"5rHqdefKJXe"}},{"kind":"show","transition":"appear","objRef":{"type":"string","value":"6KTkoRpe1Bp"}},{"kind":"media_seek","position":0,"objRef":{"type":"string","value":"6lJQvYKotZK"}},{"kind":"media_play","objRef":{"type":"string","value":"6lJQvYKotZK"}},{"kind":"set_volume","volume":75,"objRef":{"type":"string","value":"6lJQvYKotZK"}},{"kind":"show","transition":"appear","objRef":{"type":"string","value":"6cC3PCB6dUg"}}]},{"kind":"ontimelinetick","time":1250,"actions":[{"kind":"show","transition":"custom","animationId":"Entrance","reverse":false,"objRef":{"type":"string","value":"6YTGagHuS42"}},{"kind":"show","transition":"custom","animationId":"Entrance","reverse":false,"objRef":{"type":"string","value":"6gY1wriSSu7"}}]},{"kind":"ontimelinetick","time":4625,"actions":[{"kind":"hide","transition":"custom","animationId":"Exit","reverse":false,"objRef":{"type":"string","value":"6YTGagHuS42"}},{"kind":"hide","transition":"custom","animationId":"Exit","reverse":false,"objRef":{"type":"string","value":"6gY1wriSSu7"}}]},{"kind":"ontimelinetick","time":5500,"actions":[{"kind":"show","transition":"custom","animationId":"Entrance","reverse":false,"objRef":{"type":"string","value":"6W4BdwGMfgV"}}]},{"kind":"ontimelinetick","time":15750,"actions":[{"kind":"hide","transition":"custom","animationId":"Exit","reverse":false,"objRef":{"type":"string","value":"6W4BdwGMfgV"}}]},{"kind":"ontimelinetick","time":17000,"actions":[{"kind":"show","transition":"custom","animationId":"Entrance","reverse":false,"objRef":{"type":"string","value":"6WNVQVEnV5A"}}]},{"kind":"ontimelinetick","time":18750,"actions":[{"kind":"hide","transition":"custom","animationId":"Exit","reverse":false,"objRef":{"type":"string","value":"6WNVQVEnV5A"}}]},{"kind":"ontimelinetick","time":19500,"actions":[{"kind":"show","transition":"custom","animationId":"Entrance","reverse":false,"objRef":{"type":"string","value":"6YWFd3oMpyE"}}]},{"kind":"ontimelinetick","time":21000,"actions":[{"kind":"hide","transition":"custom","animationId":"Exit","reverse":false,"objRef":{"type":"string","value":"6YWFd3oMpyE"}}]},{"kind":"ontimelinetick","time":21750,"actions":[{"kind":"show","transition":"custom","animationId":"Entrance","reverse":false,"objRef":{"type":"string","value":"6MM9ID94Gnb"}}]},{"kind":"ontimelinetick","time":23750,"actions":[{"kind":"hide","transition":"custom","animationId":"Exit","reverse":false,"objRef":{"type":"string","value":"6MM9ID94Gnb"}}]},{"kind":"ontimelinetick","time":24500,"actions":[{"kind":"show","transition":"custom","animationId":"Entrance","reverse":false,"objRef":{"type":"string","value":"5wYI8Gy4GVi"}}]},{"kind":"ontimelinetick","time":26500,"actions":[{"kind":"hide","transition":"custom","animationId":"Exit","reverse":false,"objRef":{"type":"string","value":"5wYI8Gy4GVi"}}]},{"kind":"ontimelinetick","time":27500,"actions":[{"kind":"show","transition":"appear","objRef":{"type":"string","value":"5YqAmgKUxy6"}},{"kind":"show","transition":"custom","animationId":"Entrance","reverse":false,"objRef":{"type":"string","value":"5YqAmgKUxy6.5r2Yyf6euGK"}},{"kind":"show","transition":"custom","animationId":"Entrance","reverse":false,"objRef":{"type":"string","value":"5YqAmgKUxy6.6ZcyGSaeeti"}},{"kind":"show","transition":"custom","animationId":"Entrance","reverse":false,"objRef":{"type":"string","value":"5YqAmgKUxy6.6Ze6zDuDVnz"}},{"kind":"show","transition":"custom","animationId":"Entrance","reverse":false,"objRef":{"type":"string","value":"5YqAmgKUxy6.6Jc4RelDKhj"}}]},{"kind":"ontimelinetick","time":38613,"actions":[{"kind":"hide","transition":"custom","animationId":"Exit","reverse":false,"objRef":{"type":"string","value":"5YqAmgKUxy6.5r2Yyf6euGK"}},{"kind":"hide","transition":"custom","animationId":"Exit","reverse":false,"objRef":{"type":"string","value":"5YqAmgKUxy6.6ZcyGSaeeti"}},{"kind":"hide","transition":"custom","animationId":"Exit","reverse":false,"objRef":{"type":"string","value":"5YqAmgKUxy6.6Ze6zDuDVnz"}},{"kind":"hide","transition":"custom","animationId":"Exit","reverse":false,"objRef":{"type":"string","value":"5YqAmgKUxy6.6Jc4RelDKhj"}}]}]},"objects":[{"kind":"vectorshape","rotation":0,"accType":"image","cliptobounds":false,"defaultAction":"","imagelib":[{"kind":"imagedata","assetId":0,"id":"01","url":"story_content/6VnSXNgcCaO_DX2048_DY2048.swf","type":"normal","altText":"Trauma Informed Care_Template_BODY 3.png","width":1024,"height":640,"mobiledx":0,"mobiledy":0}],"shapemaskId":"","xPos":0,"yPos":0,"tabIndex":0,"tabEnabled":true,"xOffset":0,"yOffset":0,"rotateXPos":512,"rotateYPos":320,"scaleX":100,"scaleY":100,"alpha":100,"depth":1,"scrolling":false,"shuffleLock":false,"data":{"hotlinkId":"","accState":0,"vectorData":{"left":0,"top":0,"right":1024,"bottom":640,"altText":"Trauma Informed Care_Template_BODY 3.png","pngfb":false,"pr":{"l":"Lib","i":0}},"html5data":{"xPos":0,"yPos":0,"width":1024,"height":640,"strokewidth":0}},"width":1024,"height":640,"resume":false,"useHandCursor":true,"id":"6cC3PCB6dUg"},{"kind":"vectorshape","rotation":0,"accType":"text","cliptobounds":false,"defaultAction":"","textLib":[{"kind":"textdata","uniqueId":"5rHqdefKJXe_-463695498","id":"01","linkId":"txt__default_5rHqdefKJXe","type":"vectortext","xPos":0,"yPos":0,"width":0,"height":0,"shadowIndex":-1,"vectortext":{"left":0,"top":0,"right":336,"bottom":56,"pngfb":false,"pr":{"l":"Lib","i":2}}}],"shapemaskId":"","xPos":22,"yPos":5,"tabIndex":1,"tabEnabled":true,"xOffset":0,"yOffset":0,"rotateXPos":493,"rotateYPos":30.5,"scaleX":100,"scaleY":100,"alpha":100,"depth":2,"scrolling":true,"shuffleLock":false,"data":{"hotlinkId":"","accState":0,"vectorData":{"left":0,"top":0,"right":986,"bottom":61,"altText":"Trauma Toolbox","pngfb":false,"pr":{"l":"Lib","i":1}},"html5data":{"xPos":0,"yPos":0,"width":986,"height":61,"strokewidth":0}},"width":986,"height":61,"resume":false,"useHandCursor":true,"id":"5rHqdefKJXe"},{"kind":"vectorshape","rotation":0,"accType":"text","cliptobounds":false,"defaultAction":"","shapemaskId":"","xPos":58,"yPos":73,"tabIndex":2,"tabEnabled":true,"xOffset":0,"yOffset":0,"rotateXPos":453.5,"rotateYPos":271.5,"scaleX":100,"scaleY":100,"alpha":100,"depth":3,"scrolling":true,"shuffleLock":false,"data":{"hotlinkId":"","accState":0,"vectorData":{"left":-3,"top":-3,"right":909,"bottom":545,"altText":"Rectangle 1","pngfb":false,"pr":{"l":"Lib","i":3}},"html5data":{"xPos":0,"yPos":0,"width":907,"height":543,"strokewidth":3}},"width":907,"height":543,"resume":false,"useHandCursor":true,"id":"6KTkoRpe1Bp"},{"kind":"vectorshape","rotation":0,"accType":"text","cliptobounds":false,"defaultAction":"","textLib":[{"kind":"textdata","uniqueId":"6YTGagHuS42_418945835","id":"01","linkId":"txt__default_6YTGagHuS42","type":"vectortext","xPos":0,"yPos":0,"width":0,"height":0,"shadowIndex":-1,"vectortext":{"left":0,"top":0,"right":709,"bottom":41,"pngfb":false,"pr":{"l":"Lib","i":5}}}],"shapemaskId":"","xPos":152,"yPos":552,"tabIndex":14,"tabEnabled":true,"xOffset":0,"yOffset":0,"rotateXPos":360,"rotateYPos":23,"scaleX":100,"scaleY":100,"alpha":100,"depth":4,"scrolling":true,"shuffleLock":false,"data":{"hotlinkId":"","accState":0,"vectorData":{"left":0,"top":0,"right":720,"bottom":46,"altText":"Source: American Academy of Pediatrics. Trauma toolbox for primary care. 2014. Available at: https://www.aap.org/en-us/advocacy-and-policy/aap-health-initiatives/healthy-foster-care-america/Pages/Trauma-Guide.aspx.","pngfb":false,"pr":{"l":"Lib","i":4}},"html5data":{"xPos":0,"yPos":0,"width":720,"height":46,"strokewidth":0}},"animations":[{"kind":"animation","id":"Entrance","duration":750,"hidetextatstart":true,"animateshapewithtext":false,"tweens":[{"kind":"tween","time":0,"duration":750,"alpha":{"path":[{"kind":"segment","start":"0","dstart":"0","end":"100","dend":"0"}],"duration":750,"easing":"linear","easingdir":"easein"}}]},{"kind":"animation","id":"Exit","duration":750,"hidetextatend":true,"animateshapewithtext":false,"tweens":[{"kind":"tween","time":0,"duration":750,"alpha":{"path":[{"kind":"segment","start":"100","dstart":"0","end":"0","dend":"0"}],"duration":750,"easing":"linear","easingdir":"easeout"}}]}],"width":720,"height":46,"resume":false,"useHandCursor":true,"id":"6YTGagHuS42"},{"kind":"vectorshape","rotation":0,"accType":"image","cliptobounds":false,"defaultAction":"","imagelib":[{"kind":"imagedata","assetId":3,"id":"01","url":"story_content/60C4uv2rwTu_DX1128_DY1128.swf","type":"normal","altText":"AAP.png","width":564,"height":253,"mobiledx":0,"mobiledy":0}],"shapemaskId":"","xPos":230,"yPos":194,"tabIndex":8,"tabEnabled":true,"xOffset":0,"yOffset":0,"rotateXPos":282,"rotateYPos":126.5,"scaleX":100,"scaleY":100,"alpha":100,"depth":5,"scrolling":true,"shuffleLock":false,"data":{"hotlinkId":"","accState":0,"vectorData":{"left":0,"top":0,"right":564,"bottom":253,"altText":"AAP.png","pngfb":false,"pr":{"l":"Lib","i":6}},"html5data":{"xPos":0,"yPos":0,"width":564,"height":253,"strokewidth":0}},"animations":[{"kind":"animation","id":"Entrance","duration":750,"hidetextatstart":true,"animateshapewithtext":false,"tweens":[{"kind":"tween","time":0,"duration":750,"alpha":{"path":[{"kind":"segment","start":"0","dstart":"0","end":"100","dend":"0"}],"duration":750,"easing":"linear","easingdir":"easein"}}]},{"kind":"animation","id":"Exit","duration":750,"hidetextatend":true,"animateshapewithtext":false,"tweens":[{"kind":"tween","time":0,"duration":750,"alpha":{"path":[{"kind":"segment","start":"100","dstart":"0","end":"0","dend":"0"}],"duration":750,"easing":"linear","easingdir":"easeout"}}]}],"width":564,"height":253,"resume":false,"useHandCursor":true,"id":"6gY1wriSSu7"},{"kind":"objgroup","objects":[{"kind":"vectorshape","rotation":0,"accType":"image","cliptobounds":false,"defaultAction":"","imagelib":[{"kind":"imagedata","assetId":4,"id":"01","url":"story_content/5j2EFi1QGXE_DX1042_DY1042.swf","type":"normal","altText":"What Comes Next.png","width":521,"height":70,"mobiledx":0,"mobiledy":0}],"shapemaskId":"","xPos":0,"yPos":256,"tabIndex":7,"tabEnabled":true,"xOffset":0,"yOffset":0,"rotateXPos":260.5,"rotateYPos":35,"scaleX":100,"scaleY":100,"alpha":100,"depth":1,"scrolling":true,"shuffleLock":false,"data":{"hotlinkId":"","accState":0,"vectorData":{"left":0,"top":0,"right":521,"bottom":70,"altText":"What Comes Next.png","pngfb":false,"pr":{"l":"Lib","i":7}},"html5data":{"xPos":0,"yPos":0,"width":521,"height":70,"strokewidth":0}},"animations":[{"kind":"animation","id":"Entrance","duration":750,"hidetextatstart":true,"animateshapewithtext":false,"tweens":[{"kind":"tween","time":0,"duration":750,"alpha":{"path":[{"kind":"segment","start":"0","dstart":"0","end":"100","dend":"0"}],"duration":750,"easing":"linear","easingdir":"easein"}}]},{"kind":"animation","id":"Exit","duration":750,"hidetextatend":true,"animateshapewithtext":false,"tweens":[{"kind":"tween","time":0,"duration":750,"alpha":{"path":[{"kind":"segment","start":"100","dstart":"0","end":"0","dend":"0"}],"duration":750,"easing":"linear","easingdir":"easeout"}}]}],"width":521,"height":70,"resume":false,"useHandCursor":true,"id":"5r2Yyf6euGK"},{"kind":"vectorshape","rotation":0,"accType":"image","cliptobounds":false,"defaultAction":"","imagelib":[{"kind":"imagedata","assetId":5,"id":"01","url":"story_content/60dmLPl0rWX_DX258_DY258.swf","type":"normal","altText":"How.png","width":129,"height":69,"mobiledx":0,"mobiledy":0}],"shapemaskId":"","xPos":196,"yPos":171,"tabIndex":6,"tabEnabled":true,"xOffset":0,"yOffset":0,"rotateXPos":64.5,"rotateYPos":34.5,"scaleX":100,"scaleY":100,"alpha":100,"depth":2,"scrolling":true,"shuffleLock":false,"data":{"hotlinkId":"","accState":0,"vectorData":{"left":0,"top":0,"right":129,"bottom":69,"altText":"How.png","pngfb":false,"pr":{"l":"Lib","i":8}},"html5data":{"xPos":0,"yPos":0,"width":129,"height":69,"strokewidth":0}},"animations":[{"kind":"animation","id":"Entrance","duration":750,"hidetextatstart":true,"animateshapewithtext":false,"tweens":[{"kind":"tween","time":0,"duration":750,"alpha":{"path":[{"kind":"segment","start":"0","dstart":"0","end":"100","dend":"0"}],"duration":750,"easing":"linear","easingdir":"easein"}}]},{"kind":"animation","id":"Exit","duration":750,"hidetextatend":true,"animateshapewithtext":false,"tweens":[{"kind":"tween","time":0,"duration":750,"alpha":{"path":[{"kind":"segment","start":"100","dstart":"0","end":"0","dend":"0"}],"duration":750,"easing":"linear","easingdir":"easeout"}}]}],"width":129,"height":69,"resume":false,"useHandCursor":true,"id":"6ZcyGSaeeti"},{"kind":"vectorshape","rotation":0,"accType":"image","cliptobounds":false,"defaultAction":"","imagelib":[{"kind":"imagedata","assetId":6,"id":"01","url":"story_content/6I5bLTs9Vpq_DX312_DY312.swf","type":"normal","altText":"What.png","width":156,"height":69,"mobiledx":0,"mobiledy":0}],"shapemaskId":"","xPos":182,"yPos":86,"tabIndex":5,"tabEnabled":true,"xOffset":0,"yOffset":0,"rotateXPos":78,"rotateYPos":34.5,"scaleX":100,"scaleY":100,"alpha":100,"depth":3,"scrolling":true,"shuffleLock":false,"data":{"hotlinkId":"","accState":0,"vectorData":{"left":0,"top":0,"right":156,"bottom":69,"altText":"What.png","pngfb":false,"pr":{"l":"Lib","i":9}},"html5data":{"xPos":0,"yPos":0,"width":156,"height":69,"strokewidth":0}},"animations":[{"kind":"animation","id":"Entrance","duration":750,"hidetextatstart":true,"animateshapewithtext":false,"tweens":[{"kind":"tween","time":0,"duration":750,"alpha":{"path":[{"kind":"segment","start":"0","dstart":"0","end":"100","dend":"0"}],"duration":750,"easing":"linear","easingdir":"easein"}}]},{"kind":"animation","id":"Exit","duration":750,"hidetextatend":true,"animateshapewithtext":false,"tweens":[{"kind":"tween","time":0,"duration":750,"alpha":{"path":[{"kind":"segment","start":"100","dstart":"0","end":"0","dend":"0"}],"duration":750,"easing":"linear","easingdir":"easeout"}}]}],"width":156,"height":69,"resume":false,"useHandCursor":true,"id":"6Ze6zDuDVnz"},{"kind":"vectorshape","rotation":0,"accType":"image","cliptobounds":false,"defaultAction":"","imagelib":[{"kind":"imagedata","assetId":7,"id":"01","url":"story_content/6FGARsBKKjc_DX250_DY250.swf","type":"normal","altText":"Why.png","width":125,"height":70,"mobiledx":0,"mobiledy":0}],"shapemaskId":"","xPos":198,"yPos":0,"tabIndex":4,"tabEnabled":true,"xOffset":0,"yOffset":0,"rotateXPos":62.5,"rotateYPos":35,"scaleX":100,"scaleY":100,"alpha":100,"depth":4,"scrolling":true,"shuffleLock":false,"data":{"hotlinkId":"","accState":0,"vectorData":{"left":0,"top":0,"right":125,"bottom":70,"altText":"Why.png","pngfb":false,"pr":{"l":"Lib","i":10}},"html5data":{"xPos":0,"yPos":0,"width":125,"height":70,"strokewidth":0}},"animations":[{"kind":"animation","id":"Entrance","duration":750,"hidetextatstart":true,"animateshapewithtext":false,"tweens":[{"kind":"tween","time":0,"duration":750,"alpha":{"path":[{"kind":"segment","start":"0","dstart":"0","end":"100","dend":"0"}],"duration":750,"easing":"linear","easingdir":"easein"}}]},{"kind":"animation","id":"Exit","duration":750,"hidetextatend":true,"animateshapewithtext":false,"tweens":[{"kind":"tween","time":0,"duration":750,"alpha":{"path":[{"kind":"segment","start":"100","dstart":"0","end":"0","dend":"0"}],"duration":750,"easing":"linear","easingdir":"easeout"}}]}],"width":125,"height":70,"resume":false,"useHandCursor":true,"id":"6Jc4RelDKhj"}],"accType":"text","altText":"Group\\r\\n","shapemaskId":"","xPos":252,"yPos":168,"tabIndex":3,"tabEnabled":true,"xOffset":0,"yOffset":0,"rotateXPos":260.5,"rotateYPos":163,"scaleX":100,"scaleY":100,"alpha":100,"rotation":0,"depth":6,"scrolling":true,"shuffleLock":false,"width":521,"height":326,"resume":false,"useHandCursor":true,"id":"5YqAmgKUxy6"},{"kind":"vectorshape","rotation":0,"accType":"image","cliptobounds":false,"defaultAction":"","imagelib":[{"kind":"imagedata","assetId":4,"id":"01","url":"story_content/5j2EFi1QGXE_DX1042_DY1042.swf","type":"normal","altText":"What Comes Next.png","width":521,"height":70,"mobiledx":0,"mobiledy":0}],"shapemaskId":"","xPos":252,"yPos":285,"tabIndex":9,"tabEnabled":true,"xOffset":0,"yOffset":0,"rotateXPos":260.5,"rotateYPos":35,"scaleX":100,"scaleY":100,"alpha":100,"depth":7,"scrolling":true,"shuffleLock":false,"data":{"hotlinkId":"","accState":0,"vectorData":{"left":0,"top":0,"right":521,"bottom":70,"altText":"What Comes Next.png","pngfb":false,"pr":{"l":"Lib","i":7}},"html5data":{"xPos":0,"yPos":0,"width":521,"height":70,"strokewidth":0}},"animations":[{"kind":"animation","id":"Entrance","duration":750,"hidetextatstart":true,"animateshapewithtext":false,"tweens":[{"kind":"tween","time":0,"duration":750,"alpha":{"path":[{"kind":"segment","start":"0","dstart":"0","end":"100","dend":"0"}],"duration":750,"easing":"linear","easingdir":"easein"}}]},{"kind":"animation","id":"Exit","duration":750,"hidetextatend":true,"animateshapewithtext":false,"tweens":[{"kind":"tween","time":0,"duration":750,"alpha":{"path":[{"kind":"segment","start":"100","dstart":"0","end":"0","dend":"0"}],"duration":750,"easing":"linear","easingdir":"easeout"}}]}],"width":521,"height":70,"resume":false,"useHandCursor":true,"id":"5wYI8Gy4GVi"},{"kind":"vectorshape","rotation":0,"accType":"image","cliptobounds":false,"defaultAction":"","imagelib":[{"kind":"imagedata","assetId":5,"id":"01","url":"story_content/60dmLPl0rWX_DX258_DY258.swf","type":"normal","altText":"How.png","width":129,"height":69,"mobiledx":0,"mobiledy":0}],"shapemaskId":"","xPos":448,"yPos":286,"tabIndex":12,"tabEnabled":true,"xOffset":0,"yOffset":0,"rotateXPos":64.5,"rotateYPos":34.5,"scaleX":100,"scaleY":100,"alpha":100,"depth":8,"scrolling":true,"shuffleLock":false,"data":{"hotlinkId":"","accState":0,"vectorData":{"left":0,"top":0,"right":129,"bottom":69,"altText":"How.png","pngfb":false,"pr":{"l":"Lib","i":8}},"html5data":{"xPos":0,"yPos":0,"width":129,"height":69,"strokewidth":0}},"animations":[{"kind":"animation","id":"Entrance","duration":750,"hidetextatstart":true,"animateshapewithtext":false,"tweens":[{"kind":"tween","time":0,"duration":750,"alpha":{"path":[{"kind":"segment","start":"0","dstart":"0","end":"100","dend":"0"}],"duration":750,"easing":"linear","easingdir":"easein"}}]},{"kind":"animation","id":"Exit","duration":750,"hidetextatend":true,"animateshapewithtext":false,"tweens":[{"kind":"tween","time":0,"duration":750,"alpha":{"path":[{"kind":"segment","start":"100","dstart":"0","end":"0","dend":"0"}],"duration":750,"easing":"linear","easingdir":"easeout"}}]}],"width":129,"height":69,"resume":false,"useHandCursor":true,"id":"6MM9ID94Gnb"},{"kind":"vectorshape","rotation":0,"accType":"image","cliptobounds":false,"defaultAction":"","imagelib":[{"kind":"imagedata","assetId":6,"id":"01","url":"story_content/6I5bLTs9Vpq_DX312_DY312.swf","type":"normal","altText":"What.png","width":156,"height":69,"mobiledx":0,"mobiledy":0}],"shapemaskId":"","xPos":434,"yPos":286,"tabIndex":11,"tabEnabled":true,"xOffset":0,"yOffset":0,"rotateXPos":78,"rotateYPos":34.5,"scaleX":100,"scaleY":100,"alpha":100,"depth":9,"scrolling":true,"shuffleLock":false,"data":{"hotlinkId":"","accState":0,"vectorData":{"left":0,"top":0,"right":156,"bottom":69,"altText":"What.png","pngfb":false,"pr":{"l":"Lib","i":9}},"html5data":{"xPos":0,"yPos":0,"width":156,"height":69,"strokewidth":0}},"animations":[{"kind":"animation","id":"Entrance","duration":750,"hidetextatstart":true,"animateshapewithtext":false,"tweens":[{"kind":"tween","time":0,"duration":750,"alpha":{"path":[{"kind":"segment","start":"0","dstart":"0","end":"100","dend":"0"}],"duration":750,"easing":"linear","easingdir":"easein"}}]},{"kind":"animation","id":"Exit","duration":750,"hidetextatend":true,"animateshapewithtext":false,"tweens":[{"kind":"tween","time":0,"duration":750,"alpha":{"path":[{"kind":"segment","start":"100","dstart":"0","end":"0","dend":"0"}],"duration":750,"easing":"linear","easingdir":"easeout"}}]}],"width":156,"height":69,"resume":false,"useHandCursor":true,"id":"6YWFd3oMpyE"},{"kind":"vectorshape","rotation":0,"accType":"image","cliptobounds":false,"defaultAction":"","imagelib":[{"kind":"imagedata","assetId":7,"id":"01","url":"story_content/6FGARsBKKjc_DX250_DY250.swf","type":"normal","altText":"Why.png","width":125,"height":70,"mobiledx":0,"mobiledy":0}],"shapemaskId":"","xPos":450,"yPos":285,"tabIndex":10,"tabEnabled":true,"xOffset":0,"yOffset":0,"rotateXPos":62.5,"rotateYPos":35,"scaleX":100,"scaleY":100,"alpha":100,"depth":10,"scrolling":true,"shuffleLock":false,"data":{"hotlinkId":"","accState":0,"vectorData":{"left":0,"top":0,"right":125,"bottom":70,"altText":"Why.png","pngfb":false,"pr":{"l":"Lib","i":10}},"html5data":{"xPos":0,"yPos":0,"width":125,"height":70,"strokewidth":0}},"animations":[{"kind":"animation","id":"Entrance","duration":750,"hidetextatstart":true,"animateshapewithtext":false,"tweens":[{"kind":"tween","time":0,"duration":750,"alpha":{"path":[{"kind":"segment","start":"0","dstart":"0","end":"100","dend":"0"}],"duration":750,"easing":"linear","easingdir":"easein"}}]},{"kind":"animation","id":"Exit","duration":750,"hidetextatend":true,"animateshapewithtext":false,"tweens":[{"kind":"tween","time":0,"duration":750,"alpha":{"path":[{"kind":"segment","start":"100","dstart":"0","end":"0","dend":"0"}],"duration":750,"easing":"linear","easingdir":"easeout"}}]}],"width":125,"height":70,"resume":false,"useHandCursor":true,"id":"6WNVQVEnV5A"},{"kind":"vectorshape","rotation":0,"accType":"image","cliptobounds":false,"defaultAction":"","imagelib":[{"kind":"imagedata","assetId":8,"id":"01","url":"story_content/5vxc6Ag0Av8_DX1040_DY1040.swf","type":"normal","altText":"Four Step Process.png","width":520,"height":48,"mobiledx":0,"mobiledy":0}],"shapemaskId":"","xPos":252,"yPos":296,"tabIndex":13,"tabEnabled":true,"xOffset":0,"yOffset":0,"rotateXPos":260,"rotateYPos":24,"scaleX":100,"scaleY":100,"alpha":100,"depth":11,"scrolling":true,"shuffleLock":false,"data":{"hotlinkId":"","accState":0,"vectorData":{"left":0,"top":0,"right":520,"bottom":48,"altText":"Four Step Process.png","pngfb":false,"pr":{"l":"Lib","i":11}},"html5data":{"xPos":0,"yPos":0,"width":520,"height":48,"strokewidth":0}},"animations":[{"kind":"animation","id":"Entrance","duration":750,"hidetextatstart":true,"animateshapewithtext":false,"tweens":[{"kind":"tween","time":0,"duration":750,"alpha":{"path":[{"kind":"segment","start":"0","dstart":"0","end":"100","dend":"0"}],"duration":750,"easing":"linear","easingdir":"easein"}}]},{"kind":"animation","id":"Exit","duration":750,"hidetextatend":true,"animateshapewithtext":false,"tweens":[{"kind":"tween","time":0,"duration":750,"alpha":{"path":[{"kind":"segment","start":"100","dstart":"0","end":"0","dend":"0"}],"duration":750,"easing":"linear","easingdir":"easeout"}}]}],"width":520,"height":48,"resume":false,"useHandCursor":true,"id":"6W4BdwGMfgV"}],"startTime":-1,"elapsedTimeMode":"normal","animations":[{"kind":"animation","id":"5hg9pX5YjeA","duration":700,"hidetextatstart":true,"animateshapewithtext":false,"tweens":[{"kind":"tween","time":0,"duration":700,"alpha":{"path":[{"kind":"segment","start":"0","dstart":"0","end":"100","dend":"0"}],"duration":700,"easing":"linear","easingdir":"easein"}}]}],"useHandCursor":false,"resume":false,"kind":"slidelayer","isBaseLayer":true}]}');
