# Supplementary material for: Interactive Case-Based Childhood Adversity and Trauma-Informed Care Electronic Modules for Pediatric Primary Care
Source: MedEdPORTAL. 2020 Oct 12;16:10990. doi: 10.15766/mep_2374-8265.10990 (PMC7549390; doi:10.15766/mep_2374-8265.10990)
Supplement: Supplementary file 1 — CA-TIC Premodule folderCA-TIC Module 1 folderCA-TIC Module 2 folderCA-TIC Module 3 folderImage Citations.docxCA-TIC Evaluation.docx [file mep_2374-8265.10990-s001.zip › D. CA-TIC Module 3/html5/data/js/5amzWGGTgBO.js]

window.globalProvideData('slide', '{"title":"3 Module Summary","trackViews":true,"showMenuResultIcon":false,"viewGroupId":"","historyGroupId":"","videoZoom":"","scrolling":false,"transition":"tween","slideLock":false,"navIndex":-1,"globalAudioId":"","thumbnailid":"","slideNumberInScene":12,"includeInSlideCounts":true,"presenterRef":{"id":"none"},"showAnimationId":"5pjL3AeIxSb","lmsId":"Slide12","width":1024,"height":640,"resume":false,"background":{"type":"fill","fill":{"type":"linear","rotation":90,"colors":[{"kind":"color","rgb":"0xFFFFFF","alpha":100,"stop":0}]}},"id":"5amzWGGTgBO","actionGroups":{"ActGrpOnNextButtonClick":{"kind":"actiongroup","actions":[{"kind":"gotoplay","window":"_current","wndtype":"normal","objRef":{"type":"string","value":"_player.5ghF2mIRRsQ.6CCRDW8sC5L"}}]},"ActGrpOnPrevButtonClick":{"kind":"actiongroup","actions":[{"kind":"history_prev"}]},"NavigationRestrictionNextSlide_5amzWGGTgBO":{"kind":"actiongroup","actions":[{"kind":"exe_actiongroup","id":"ActGrpOnNextButtonClick"}]},"NavigationRestrictionPreviousSlide_5amzWGGTgBO":{"kind":"actiongroup","actions":[{"kind":"exe_actiongroup","id":"ActGrpOnPrevButtonClick"}]}},"events":[{"kind":"onbeforeslidein","actions":[{"kind":"if_action","condition":{"statement":{"kind":"compare","operator":"eq","valuea":"$WindowId","typea":"property","valueb":"_frame","typeb":"string"}},"thenActions":[{"kind":"set_frame_layout","name":"pxabnsnfns10111000101"}],"elseActions":[{"kind":"set_window_control_layout","name":"pxabnsnfns10111000101"}]}]},{"kind":"onnextslide","actions":[{"kind":"exe_actiongroup","id":"NavigationRestrictionNextSlide_5amzWGGTgBO"}]},{"kind":"onprevslide","actions":[{"kind":"exe_actiongroup","id":"NavigationRestrictionPreviousSlide_5amzWGGTgBO"}]},{"kind":"ontransitionin","actions":[{"kind":"adjustvar","variable":"_player.LastSlideViewed_5lelHx67Wbh","operator":"set","value":{"type":"string","value":"_player."}},{"kind":"adjustvar","variable":"_player.LastSlideViewed_5lelHx67Wbh","operator":"add","value":{"type":"property","value":"$AbsoluteId"}}]}],"slideLayers":[{"audiolib":[{"kind":"audio","assetId":46,"id":"6oehtQ37SyS"}],"enableSeek":true,"enableReplay":true,"timeline":{"duration":42062,"events":[{"kind":"ontimelinetick","time":0,"actions":[{"kind":"show","transition":"appear","objRef":{"type":"string","value":"6HoI3OBs1Wu"}},{"kind":"show","transition":"appear","objRef":{"type":"string","value":"66EMSyAk1lv"}},{"kind":"media_seek","position":0,"objRef":{"type":"string","value":"6oehtQ37SyS"}},{"kind":"media_play","objRef":{"type":"string","value":"6oehtQ37SyS"}},{"kind":"set_volume","volume":75,"objRef":{"type":"string","value":"6oehtQ37SyS"}},{"kind":"show","transition":"appear","objRef":{"type":"string","value":"6cC3PCB6dUg"}}]},{"kind":"ontimelinetick","time":500,"actions":[{"kind":"show","transition":"custom","animationId":"Entrance","reverse":false,"objRef":{"type":"string","value":"6cdbfOxQap0"}}]},{"kind":"ontimelinetick","time":7000,"actions":[{"kind":"hide","transition":"appear","objRef":{"type":"string","value":"6cdbfOxQap0"}},{"kind":"show","transition":"custom","animationId":"Entrance","reverse":false,"objRef":{"type":"string","value":"6MKsjCPZcPx"}},{"kind":"show","transition":"custom","animationId":"Entrance","reverse":false,"objRef":{"type":"string","value":"5zkr4J2GEEa"}}]},{"kind":"ontimelinetick","time":7250,"actions":[{"kind":"show","transition":"custom","animationId":"Entrance","reverse":false,"objRef":{"type":"string","value":"5dQeHY04SUX"}}]},{"kind":"ontimelinetick","time":14250,"actions":[{"kind":"hide","transition":"custom","animationId":"Exit","reverse":false,"objRef":{"type":"string","value":"6MKsjCPZcPx"}},{"kind":"hide","transition":"custom","animationId":"Exit","reverse":false,"objRef":{"type":"string","value":"5zkr4J2GEEa"}},{"kind":"hide","transition":"custom","animationId":"Exit","reverse":false,"objRef":{"type":"string","value":"5dQeHY04SUX"}}]},{"kind":"ontimelinetick","time":15000,"actions":[{"kind":"show","transition":"custom","animationId":"Entrance","reverse":false,"objRef":{"type":"string","value":"5noImSQVRlI"}}]},{"kind":"ontimelinetick","time":28500,"actions":[{"kind":"hide","transition":"custom","animationId":"Exit","reverse":false,"objRef":{"type":"string","value":"5noImSQVRlI"}}]},{"kind":"ontimelinetick","time":29250,"actions":[{"kind":"show","transition":"custom","animationId":"Entrance","reverse":false,"objRef":{"type":"string","value":"5ZGFiUXvwAi"}}]},{"kind":"ontimelinetick","time":32312,"actions":[{"kind":"hide","transition":"custom","animationId":"Exit","reverse":false,"objRef":{"type":"string","value":"5ZGFiUXvwAi"}}]},{"kind":"ontimelinetick","time":33062,"actions":[{"kind":"show","transition":"custom","animationId":"Entrance","reverse":false,"objRef":{"type":"string","value":"63AKyZH0fvQ"}}]}]},"objects":[{"kind":"vectorshape","rotation":0,"accType":"image","cliptobounds":false,"defaultAction":"","imagelib":[{"kind":"imagedata","assetId":0,"id":"01","url":"story_content/6VnSXNgcCaO_DX2048_DY2048.swf","type":"normal","altText":"Trauma Informed Care_Template_BODY 3.png","width":1024,"height":640,"mobiledx":0,"mobiledy":0}],"shapemaskId":"","xPos":0,"yPos":0,"tabIndex":0,"tabEnabled":true,"xOffset":0,"yOffset":0,"rotateXPos":512,"rotateYPos":320,"scaleX":100,"scaleY":100,"alpha":100,"depth":1,"scrolling":false,"shuffleLock":false,"data":{"hotlinkId":"","accState":0,"vectorData":{"left":0,"top":0,"right":1024,"bottom":640,"altText":"Trauma Informed Care_Template_BODY 3.png","pngfb":false,"pr":{"l":"Lib","i":0}},"html5data":{"xPos":0,"yPos":0,"width":1024,"height":640,"strokewidth":0}},"width":1024,"height":640,"resume":false,"useHandCursor":true,"id":"6cC3PCB6dUg"},{"kind":"vectorshape","rotation":0,"accType":"text","cliptobounds":false,"defaultAction":"","textLib":[{"kind":"textdata","uniqueId":"6HoI3OBs1Wu_-606655709","id":"01","linkId":"txt__default_6HoI3OBs1Wu","type":"vectortext","xPos":0,"yPos":0,"width":0,"height":0,"shadowIndex":-1,"vectortext":{"left":0,"top":0,"right":352,"bottom":49,"pngfb":false,"pr":{"l":"Lib","i":93}}}],"shapemaskId":"","xPos":22,"yPos":11,"tabIndex":1,"tabEnabled":true,"xOffset":0,"yOffset":0,"rotateXPos":493,"rotateYPos":27,"scaleX":100,"scaleY":100,"alpha":100,"depth":2,"scrolling":true,"shuffleLock":false,"data":{"hotlinkId":"","accState":0,"vectorData":{"left":0,"top":0,"right":986,"bottom":54,"altText":"3 Module Summary","pngfb":false,"pr":{"l":"Lib","i":44}},"html5data":{"xPos":0,"yPos":0,"width":986,"height":54,"strokewidth":0}},"width":986,"height":54,"resume":false,"useHandCursor":true,"id":"6HoI3OBs1Wu"},{"kind":"vectorshape","rotation":0,"accType":"text","cliptobounds":false,"defaultAction":"","shapemaskId":"","xPos":62,"yPos":73,"tabIndex":2,"tabEnabled":true,"xOffset":0,"yOffset":0,"rotateXPos":453.5,"rotateYPos":271.5,"scaleX":100,"scaleY":100,"alpha":100,"depth":3,"scrolling":true,"shuffleLock":false,"data":{"hotlinkId":"","accState":0,"vectorData":{"left":-3,"top":-3,"right":909,"bottom":545,"altText":"Rectangle 1","pngfb":false,"pr":{"l":"Lib","i":3}},"html5data":{"xPos":0,"yPos":0,"width":907,"height":543,"strokewidth":3}},"width":907,"height":543,"resume":false,"useHandCursor":true,"id":"66EMSyAk1lv"},{"kind":"vectorshape","rotation":0,"accType":"text","cliptobounds":false,"defaultAction":"","textLib":[{"kind":"textdata","uniqueId":"6cdbfOxQap0_2061657303","id":"01","linkId":"txt__default_6cdbfOxQap0","type":"vectortext","xPos":0,"yPos":0,"width":0,"height":0,"shadowIndex":-1,"vectortext":{"left":0,"top":0,"right":498,"bottom":107,"pngfb":false,"pr":{"l":"Lib","i":95}}}],"shapemaskId":"","xPos":244,"yPos":269,"tabIndex":8,"tabEnabled":true,"xOffset":0,"yOffset":0,"rotateXPos":271.5,"rotateYPos":56,"scaleX":100,"scaleY":100,"alpha":100,"depth":4,"scrolling":true,"shuffleLock":false,"data":{"hotlinkId":"","accState":0,"vectorData":{"left":0,"top":0,"right":543,"bottom":112,"altText":"Central Tenet of\\rTrauma Informed Care","pngfb":false,"pr":{"l":"Lib","i":94}},"html5data":{"xPos":0,"yPos":0,"width":543,"height":112,"strokewidth":0}},"animations":[{"kind":"animation","id":"Entrance","duration":250,"hidetextatstart":true,"returntextatend":false,"animateshapewithtext":false,"tweens":[{"kind":"tween","time":0,"duration":250,"scale":{"path":[{"kind":"segment","startx":"$ScaleX","starty":"$ScaleY","dsx":"-90","dsy":"-90","endx":"100","endy":"100","dex":"0","dey":"0","startrelative":false,"endrelative":true}],"textonly":false,"useglobalaxes":true,"duration":250,"easing":"linear","easingdir":"easein"}}]}],"width":543,"height":112,"resume":false,"useHandCursor":true,"id":"6cdbfOxQap0"},{"kind":"vectorshape","rotation":0,"accType":"image","cliptobounds":false,"defaultAction":"","imagelib":[{"kind":"imagedata","assetId":43,"id":"01","url":"story_content/5oYFecNLudk_P_0_0_1020_640_DX1424_DY1424.swf","type":"normal","altText":"character anim still_wJason.png","width":1021,"height":640,"mobiledx":0,"mobiledy":0}],"shapemaskId":"","xPos":156,"yPos":124,"tabIndex":3,"tabEnabled":true,"xOffset":0,"yOffset":0,"rotateXPos":354.5,"rotateYPos":222.5,"scaleX":100,"scaleY":100,"alpha":100,"depth":5,"scrolling":true,"shuffleLock":false,"data":{"hotlinkId":"","accState":0,"vectorData":{"left":-7,"top":-7,"right":714,"bottom":450,"altText":"character anim still_wJason.png","pngfb":false,"pr":{"l":"Lib","i":96}},"html5data":{"xPos":-2,"yPos":-2,"width":711,"height":447,"strokewidth":5}},"animations":[{"kind":"animation","id":"Entrance","duration":750,"hidetextatstart":true,"animateshapewithtext":false,"tweens":[{"kind":"tween","time":0,"duration":750,"position":{"relativerotation":false,"relativestartpoint":false,"path":[{"kind":"segment","type":"line","anchora":{"x":"$RawXPos","y":"$RawYPos","dx":"0","dy":"521"},"anchorb":{"x":"$RawXPos","y":"$RawYPos","dx":"0","dy":"0"}}],"duration":750,"easing":"cubic","easingdir":"easeout"}}]},{"kind":"animation","id":"Exit","duration":750,"hidetextatend":true,"animateshapewithtext":false,"tweens":[{"kind":"tween","time":0,"duration":750,"position":{"relativerotation":false,"relativestartpoint":false,"path":[{"kind":"segment","type":"line","anchora":{"x":"$RawXPos","y":"$RawYPos","dx":"0","dy":"0"},"anchorb":{"x":"$RawXPos","y":"645","dx":"0","dy":"0"}}],"duration":750,"easing":"cubic","easingdir":"easein"}}]}],"width":709,"height":445,"resume":false,"useHandCursor":true,"id":"6MKsjCPZcPx"},{"kind":"vectorshape","rotation":0,"accType":"text","cliptobounds":false,"defaultAction":"","shapemaskId":"","xPos":465,"yPos":135,"tabIndex":6,"tabEnabled":true,"xOffset":0,"yOffset":0,"rotateXPos":187.5,"rotateYPos":211,"scaleX":100,"scaleY":100,"alpha":100,"depth":6,"scrolling":true,"shuffleLock":false,"data":{"hotlinkId":"","accState":0,"vectorData":{"left":-2,"top":-2,"right":376,"bottom":423,"altText":"Rectangle 2","pngfb":false,"pr":{"l":"Lib","i":97}},"html5data":{"xPos":0,"yPos":0,"width":375,"height":422,"strokewidth":2}},"animations":[{"kind":"animation","id":"Entrance","duration":750,"hidetextatstart":true,"animateshapewithtext":false,"tweens":[{"kind":"tween","time":0,"duration":750,"position":{"relativerotation":false,"relativestartpoint":false,"path":[{"kind":"segment","type":"line","anchora":{"x":"$RawXPos","y":"$RawYPos","dx":"0","dy":"510"},"anchorb":{"x":"$RawXPos","y":"$RawYPos","dx":"0","dy":"0"}}],"duration":750,"easing":"cubic","easingdir":"easeout"}}]},{"kind":"animation","id":"Exit","duration":750,"hidetextatend":true,"animateshapewithtext":false,"tweens":[{"kind":"tween","time":0,"duration":750,"position":{"relativerotation":false,"relativestartpoint":false,"path":[{"kind":"segment","type":"line","anchora":{"x":"$RawXPos","y":"$RawYPos","dx":"0","dy":"0"},"anchorb":{"x":"$RawXPos","y":"645","dx":"0","dy":"0"}}],"duration":750,"easing":"cubic","easingdir":"easein"}}]}],"width":375,"height":422,"resume":false,"useHandCursor":true,"id":"5zkr4J2GEEa"},{"kind":"vectorshape","rotation":0,"accType":"text","cliptobounds":false,"defaultAction":"","textLib":[{"kind":"textdata","uniqueId":"5dQeHY04SUX_-223357983","id":"01","linkId":"txt__default_5dQeHY04SUX","type":"vectortext","xPos":0,"yPos":0,"width":0,"height":0,"shadowIndex":-1,"vectortext":{"left":0,"top":0,"right":297,"bottom":133,"pngfb":false,"pr":{"l":"Lib","i":99}}}],"shapemaskId":"","xPos":498,"yPos":252,"tabIndex":7,"tabEnabled":true,"xOffset":0,"yOffset":0,"rotateXPos":162,"rotateYPos":69,"scaleX":100,"scaleY":100,"alpha":100,"depth":7,"scrolling":true,"shuffleLock":false,"data":{"hotlinkId":"","accState":0,"vectorData":{"left":0,"top":0,"right":324,"bottom":138,"altText":"What’s happened to the patient that could be affecting their health and behaviors?","pngfb":false,"pr":{"l":"Lib","i":98}},"html5data":{"xPos":0,"yPos":0,"width":324,"height":138,"strokewidth":0}},"animations":[{"kind":"animation","id":"Entrance","duration":750,"hidetextatstart":true,"animateshapewithtext":false,"tweens":[{"kind":"tween","time":0,"duration":750,"alpha":{"path":[{"kind":"segment","start":"0","dstart":"0","end":"100","dend":"0"}],"duration":750,"easing":"linear","easingdir":"easein"}}]},{"kind":"animation","id":"Exit","duration":500,"hidetextatend":true,"animateshapewithtext":false,"tweens":[{"kind":"tween","time":0,"duration":500,"alpha":{"path":[{"kind":"segment","start":"100","dstart":"0","end":"0","dend":"0"}],"duration":500,"easing":"linear","easingdir":"easeout"}}]}],"width":324,"height":138,"resume":false,"useHandCursor":true,"id":"5dQeHY04SUX"},{"kind":"vectorshape","rotation":0,"accType":"image","cliptobounds":false,"defaultAction":"","imagelib":[{"kind":"imagedata","assetId":44,"id":"01","url":"story_content/5cuSCjrToIG_DX1556_DY1556.swf","type":"normal","altText":"Stress leading to poor health_RD.png","width":961,"height":539,"mobiledx":0,"mobiledy":0}],"shapemaskId":"","xPos":128,"yPos":128,"tabIndex":4,"tabEnabled":true,"xOffset":0,"yOffset":0,"rotateXPos":389,"rotateYPos":218,"scaleX":100,"scaleY":100,"alpha":100,"depth":8,"scrolling":true,"shuffleLock":false,"data":{"hotlinkId":"","accState":0,"vectorData":{"left":-4,"top":-4,"right":782,"bottom":440,"altText":"Stress leading to poor health_RD.png","pngfb":false,"pr":{"l":"Lib","i":100}},"html5data":{"xPos":0,"yPos":0,"width":778,"height":436,"strokewidth":4}},"animations":[{"kind":"animation","id":"Entrance","duration":750,"hidetextatstart":true,"animateshapewithtext":false,"tweens":[{"kind":"tween","time":0,"duration":750,"mask":{"type":"wipe","settings":[{"kind":"setting","name":"direction","value":"fromleft"}],"duration":750,"easing":"linear","easingdir":"easeinout"}}]},{"kind":"animation","id":"Exit","duration":750,"hidetextatend":true,"animateshapewithtext":false,"tweens":[{"kind":"tween","time":0,"duration":750,"mask":{"type":"wipe","effecttype":"exit","settings":[{"kind":"setting","name":"direction","value":"fromright"}],"duration":750,"easing":"linear","easingdir":"easeinout"}}]}],"width":778,"height":436,"resume":false,"useHandCursor":true,"id":"5noImSQVRlI"},{"kind":"vectorshape","rotation":0,"accType":"text","cliptobounds":false,"defaultAction":"","textLib":[{"kind":"textdata","uniqueId":"5ZGFiUXvwAi_532375316","id":"01","linkId":"txt__default_5ZGFiUXvwAi","type":"vectortext","xPos":0,"yPos":0,"width":0,"height":0,"shadowIndex":-1,"vectortext":{"left":0,"top":0,"right":531,"bottom":56,"pngfb":false,"pr":{"l":"Lib","i":102}}}],"shapemaskId":"","xPos":216,"yPos":281,"tabIndex":9,"tabEnabled":true,"xOffset":0,"yOffset":0,"rotateXPos":286,"rotateYPos":30.5,"scaleX":100,"scaleY":100,"alpha":100,"depth":9,"scrolling":true,"shuffleLock":false,"data":{"hotlinkId":"","accState":0,"vectorData":{"left":0,"top":0,"right":572,"bottom":61,"altText":"Trauma is NOT Destiny !","pngfb":false,"pr":{"l":"Lib","i":101}},"html5data":{"xPos":0,"yPos":0,"width":572,"height":61,"strokewidth":0}},"animations":[{"kind":"animation","id":"Entrance","duration":500,"hidetextatstart":true,"returntextatend":false,"animateshapewithtext":false,"tweens":[{"kind":"tween","time":0,"duration":500,"scale":{"path":[{"kind":"segment","startx":"$ScaleX","starty":"$ScaleY","dsx":"-90","dsy":"-90","endx":"100","endy":"100","dex":"0","dey":"0","startrelative":false,"endrelative":true}],"textonly":false,"useglobalaxes":true,"duration":500,"easing":"linear","easingdir":"easein"}}]},{"kind":"animation","id":"Exit","duration":750,"hidetextatend":true,"animateshapewithtext":false,"tweens":[{"kind":"tween","time":0,"duration":750,"mask":{"type":"split","effecttype":"exit","settings":[{"kind":"setting","name":"direction","value":"verticalin"}],"duration":750,"easing":"linear","easingdir":"easeinout"}}]}],"width":572,"height":61,"resume":false,"useHandCursor":true,"id":"5ZGFiUXvwAi"},{"kind":"vectorshape","rotation":0,"accType":"image","cliptobounds":false,"defaultAction":"","imagelib":[{"kind":"imagedata","assetId":45,"id":"01","url":"story_content/6AT6zSQq4Vy_DX880_DY880.swf","type":"normal","altText":"Kids Holding Globe.png","width":440,"height":340,"mobiledx":0,"mobiledy":0}],"shapemaskId":"","xPos":231,"yPos":131,"tabIndex":5,"tabEnabled":true,"xOffset":0,"yOffset":0,"rotateXPos":284.5,"rotateYPos":220,"scaleX":100,"scaleY":100,"alpha":100,"depth":10,"scrolling":true,"shuffleLock":false,"data":{"hotlinkId":"","accState":0,"vectorData":{"left":0,"top":0,"right":569,"bottom":440,"altText":"Kids Holding Globe.png","pngfb":false,"pr":{"l":"Lib","i":103}},"html5data":{"xPos":0,"yPos":0,"width":569,"height":440,"strokewidth":0}},"animations":[{"kind":"animation","id":"Entrance","duration":500,"hidetextatstart":true,"animateshapewithtext":false,"tweens":[{"kind":"tween","time":0,"duration":500,"alpha":{"path":[{"kind":"segment","start":"0","dstart":"0","end":"100","dend":"0"}],"duration":500,"easing":"linear","easingdir":"easeinout"},"rotation":{"path":[{"kind":"segment","start":"90","dstart":"$Rotation","end":"$Rotation","dend":"0"}],"duration":500,"easing":"linear","easingdir":"easeinout"},"scale":{"path":[{"kind":"segment","startx":"$ScaleX","starty":"$ScaleY","dsx":"-90","dsy":"-90","endx":"100","endy":"100","dex":"0","dey":"0","startrelative":false,"endrelative":true}],"textonly":false,"useglobalaxes":false,"duration":500,"easing":"linear","easingdir":"easein"}}]}],"width":569,"height":440,"resume":false,"useHandCursor":true,"id":"63AKyZH0fvQ"}],"startTime":-1,"elapsedTimeMode":"normal","animations":[{"kind":"animation","id":"5pjL3AeIxSb","duration":700,"hidetextatstart":true,"animateshapewithtext":false,"tweens":[{"kind":"tween","time":0,"duration":700,"alpha":{"path":[{"kind":"segment","start":"0","dstart":"0","end":"100","dend":"0"}],"duration":700,"easing":"linear","easingdir":"easein"}}]}],"useHandCursor":false,"resume":false,"kind":"slidelayer","isBaseLayer":true}]}');
