# Supplementary material for: Interactive Case-Based Childhood Adversity and Trauma-Informed Care Electronic Modules for Pediatric Primary Care
Source: MedEdPORTAL. 2020 Oct 12;16:10990. doi: 10.15766/mep_2374-8265.10990 (PMC7549390; doi:10.15766/mep_2374-8265.10990)
Supplement: Supplementary file 1 — CA-TIC Premodule folderCA-TIC Module 1 folderCA-TIC Module 2 folderCA-TIC Module 3 folderImage Citations.docxCA-TIC Evaluation.docx [file mep_2374-8265.10990-s001.zip › D. CA-TIC Module 3/html5/data/js/5ucjEWplyda.js]

window.globalProvideData('slide', '{"title":"After Disclosure of Adversity","trackViews":true,"showMenuResultIcon":false,"viewGroupId":"","historyGroupId":"","videoZoom":"","scrolling":false,"transition":"tween","slideLock":false,"navIndex":-1,"globalAudioId":"","thumbnailid":"","slideNumberInScene":6,"includeInSlideCounts":true,"presenterRef":{"id":"none"},"showAnimationId":"6g5rq76ldzv","lmsId":"Slide6","width":1024,"height":640,"resume":false,"background":{"type":"fill","fill":{"type":"linear","rotation":90,"colors":[{"kind":"color","rgb":"0xFFFFFF","alpha":100,"stop":0}]}},"id":"5ucjEWplyda","actionGroups":{"ActGrpOnNextButtonClick":{"kind":"actiongroup","actions":[{"kind":"gotoplay","window":"_current","wndtype":"normal","objRef":{"type":"string","value":"_player.5ghF2mIRRsQ.5nD6Jfztd0D"}}]},"ActGrpOnPrevButtonClick":{"kind":"actiongroup","actions":[{"kind":"history_prev"}]},"NavigationRestrictionNextSlide_5ucjEWplyda":{"kind":"actiongroup","actions":[{"kind":"exe_actiongroup","id":"ActGrpOnNextButtonClick"}]},"NavigationRestrictionPreviousSlide_5ucjEWplyda":{"kind":"actiongroup","actions":[{"kind":"exe_actiongroup","id":"ActGrpOnPrevButtonClick"}]}},"events":[{"kind":"onbeforeslidein","actions":[{"kind":"if_action","condition":{"statement":{"kind":"compare","operator":"eq","valuea":"$WindowId","typea":"property","valueb":"_frame","typeb":"string"}},"thenActions":[{"kind":"set_frame_layout","name":"pxabnsnfns10111000101"}],"elseActions":[{"kind":"set_window_control_layout","name":"pxabnsnfns10111000101"}]}]},{"kind":"onnextslide","actions":[{"kind":"exe_actiongroup","id":"NavigationRestrictionNextSlide_5ucjEWplyda"}]},{"kind":"onprevslide","actions":[{"kind":"exe_actiongroup","id":"NavigationRestrictionPreviousSlide_5ucjEWplyda"}]},{"kind":"ontransitionin","actions":[{"kind":"adjustvar","variable":"_player.LastSlideViewed_5lelHx67Wbh","operator":"set","value":{"type":"string","value":"_player."}},{"kind":"adjustvar","variable":"_player.LastSlideViewed_5lelHx67Wbh","operator":"add","value":{"type":"property","value":"$AbsoluteId"}}]}],"slideLayers":[{"audiolib":[{"kind":"audio","assetId":28,"id":"6K7rNC06RrI"}],"enableSeek":true,"enableReplay":true,"timeline":{"duration":36531,"events":[{"kind":"ontimelinetick","time":0,"actions":[{"kind":"show","transition":"appear","objRef":{"type":"string","value":"6EZvEUMS1Do"}},{"kind":"show","transition":"custom","animationId":"Entrance","reverse":false,"objRef":{"type":"string","value":"63WEQqzDkGH"}},{"kind":"media_seek","position":0,"objRef":{"type":"string","value":"6K7rNC06RrI"}},{"kind":"media_play","objRef":{"type":"string","value":"6K7rNC06RrI"}},{"kind":"set_volume","volume":75,"objRef":{"type":"string","value":"6K7rNC06RrI"}},{"kind":"show","transition":"appear","objRef":{"type":"string","value":"6cC3PCB6dUg"}}]},{"kind":"ontimelinetick","time":16000,"actions":[{"kind":"hide","transition":"custom","animationId":"Exit","reverse":false,"objRef":{"type":"string","value":"63WEQqzDkGH"}}]},{"kind":"ontimelinetick","time":16500,"actions":[{"kind":"show","transition":"custom","animationId":"Entrance","reverse":false,"objRef":{"type":"string","value":"6GeHjSWu6DT"}}]},{"kind":"ontimelinetick","time":16750,"actions":[{"kind":"show","transition":"appear","objRef":{"type":"string","value":"5fWLT22hv0V"}}]},{"kind":"ontimelinetick","time":17250,"actions":[{"kind":"show","transition":"custom","animationId":"Entrance","reverse":false,"objRef":{"type":"string","value":"6c4eZpEoiPW"}},{"kind":"show","transition":"custom","animationId":"Entrance","reverse":false,"objRef":{"type":"string","value":"6kd5xnM2oDu"}}]},{"kind":"ontimelinetick","time":20875,"actions":[{"kind":"show","transition":"appear","objRef":{"type":"string","value":"5cUV0wjgoh2"}}]},{"kind":"ontimelinetick","time":21250,"actions":[{"kind":"show","transition":"custom","animationId":"Entrance","reverse":false,"objRef":{"type":"string","value":"6HLyLJg2pxA"}}]},{"kind":"ontimelinetick","time":24750,"actions":[{"kind":"show","transition":"appear","objRef":{"type":"string","value":"5zqCB9mz8DI"}}]},{"kind":"ontimelinetick","time":25250,"actions":[{"kind":"show","transition":"custom","animationId":"Entrance","reverse":false,"objRef":{"type":"string","value":"6bwMuibARGP"}}]},{"kind":"ontimelinetick","time":28771,"actions":[{"kind":"show","transition":"appear","objRef":{"type":"string","value":"6h7wlYv37Sr"}}]},{"kind":"ontimelinetick","time":29250,"actions":[{"kind":"show","transition":"custom","animationId":"Entrance","reverse":false,"objRef":{"type":"string","value":"6WZyz3EwxqR"}}]}]},"objects":[{"kind":"vectorshape","rotation":0,"accType":"image","cliptobounds":false,"defaultAction":"","imagelib":[{"kind":"imagedata","assetId":0,"id":"01","url":"story_content/6VnSXNgcCaO_DX2048_DY2048.swf","type":"normal","altText":"Trauma Informed Care_Template_BODY 3.png","width":1024,"height":640,"mobiledx":0,"mobiledy":0}],"shapemaskId":"","xPos":0,"yPos":0,"tabIndex":0,"tabEnabled":true,"xOffset":0,"yOffset":0,"rotateXPos":512,"rotateYPos":320,"scaleX":100,"scaleY":100,"alpha":100,"depth":1,"scrolling":false,"shuffleLock":false,"data":{"hotlinkId":"","accState":0,"vectorData":{"left":0,"top":0,"right":1024,"bottom":640,"altText":"Trauma Informed Care_Template_BODY 3.png","pngfb":false,"pr":{"l":"Lib","i":0}},"html5data":{"xPos":0,"yPos":0,"width":1024,"height":640,"strokewidth":0}},"width":1024,"height":640,"resume":false,"useHandCursor":true,"id":"6cC3PCB6dUg"},{"kind":"vectorshape","rotation":0,"accType":"text","cliptobounds":false,"defaultAction":"","textLib":[{"kind":"textdata","uniqueId":"6EZvEUMS1Do_1110815577","id":"01","linkId":"txt__default_6EZvEUMS1Do","type":"vectortext","xPos":0,"yPos":0,"width":0,"height":0,"shadowIndex":-1,"vectortext":{"left":0,"top":0,"right":520,"bottom":49,"pngfb":false,"pr":{"l":"Lib","i":50}}}],"shapemaskId":"","xPos":22,"yPos":11,"tabIndex":1,"tabEnabled":true,"xOffset":0,"yOffset":0,"rotateXPos":493,"rotateYPos":27,"scaleX":100,"scaleY":100,"alpha":100,"depth":2,"scrolling":true,"shuffleLock":false,"data":{"hotlinkId":"","accState":0,"vectorData":{"left":0,"top":0,"right":986,"bottom":54,"altText":"After Disclosure of Adversity:","pngfb":false,"pr":{"l":"Lib","i":44}},"html5data":{"xPos":0,"yPos":0,"width":986,"height":54,"strokewidth":0}},"width":986,"height":54,"resume":false,"useHandCursor":true,"id":"6EZvEUMS1Do"},{"kind":"vectorshape","rotation":0,"accType":"image","cliptobounds":false,"defaultAction":"","imagelib":[{"kind":"imagedata","assetId":27,"id":"01","url":"story_content/6nAYD602p6V_DX2070_DY2070.swf","type":"normal","altText":"magnetic-board-2614939_1920.png","width":1569,"height":1057,"mobiledx":0,"mobiledy":0}],"shapemaskId":"","xPos":-2,"yPos":65,"tabIndex":2,"tabEnabled":true,"xOffset":0,"yOffset":0,"rotateXPos":517.5,"rotateYPos":280.5,"scaleX":100,"scaleY":100,"alpha":100,"depth":3,"scrolling":true,"shuffleLock":false,"data":{"hotlinkId":"","accState":0,"vectorData":{"left":0,"top":0,"right":1035,"bottom":561,"altText":"magnetic-board-2614939_1920.png","pngfb":false,"pr":{"l":"Lib","i":51}},"html5data":{"xPos":0,"yPos":0,"width":1035,"height":561,"strokewidth":0}},"animations":[{"kind":"animation","id":"Entrance","duration":250,"hidetextatstart":true,"animateshapewithtext":false,"tweens":[{"kind":"tween","time":0,"duration":250,"mask":{"type":"split","settings":[{"kind":"setting","name":"direction","value":"verticalin"}],"duration":250,"easing":"linear","easingdir":"easeinout"}}]}],"width":1035,"height":561,"resume":false,"useHandCursor":true,"id":"6GeHjSWu6DT"},{"kind":"vectorshape","rotation":0,"accType":"text","cliptobounds":false,"defaultAction":"","shapemaskId":"","xPos":36,"yPos":139,"tabIndex":5,"tabEnabled":true,"xOffset":0,"yOffset":0,"rotateXPos":478,"rotateYPos":188,"scaleX":100,"scaleY":100,"alpha":100,"depth":4,"scrolling":true,"shuffleLock":false,"data":{"hotlinkId":"","accState":0,"vectorData":{"left":0,"top":0,"right":956,"bottom":376,"altText":"  hank the patient or caregiver for sharing\\n   ducate on the impacts of stress on health\\n    esources - Highlight clinic resources (social worker,\\r\\t family services associate) \\n    ocus on safety and trust and collaborating with the\\r\\t patient","pngfb":false,"pr":{"l":"Lib","i":52}},"html5data":{"xPos":0,"yPos":0,"width":956,"height":376,"strokewidth":0}},"animations":[{"kind":"animation","id":"Entrance","duration":750,"hidetextatstart":true,"animateshapewithtext":false,"tweens":[{"kind":"tween","time":0,"duration":750,"alpha":{"path":[{"kind":"segment","start":"0","dstart":"0","end":"100","dend":"0"}],"duration":750,"easing":"linear","easingdir":"easein"}}]}],"width":956,"height":376,"resume":false,"useHandCursor":true,"id":"6c4eZpEoiPW"},{"kind":"vectorshape","rotation":0,"accType":"text","cliptobounds":false,"defaultAction":"","textLib":[{"kind":"textdata","uniqueId":"txt_6WZyz3EwxqR","id":"01","linkId":"txt_6WZyz3EwxqR","type":"vectortext","xPos":0,"yPos":0,"width":0,"height":0,"shadowIndex":-1,"vectortext":{"left":0,"top":0,"right":857,"bottom":367,"pngfb":false,"pr":{"l":"Lib","i":53}}}],"shapemaskId":"","xPos":36,"yPos":139,"tabIndex":9,"tabEnabled":false,"xOffset":0,"yOffset":0,"rotateXPos":478,"rotateYPos":188,"scaleX":100,"scaleY":100,"alpha":100,"depth":5,"scrolling":true,"shuffleLock":false,"data":{"hotlinkId":"","accState":0,"vectorData":{"left":0,"top":0,"right":857,"bottom":367,"altText":"    ocus on safety and trust and collaborating with the\\t patient","pngfb":false,"pr":{"l":"Lib","i":26}},"html5data":{"xPos":0,"yPos":0,"width":857,"height":367,"strokewidth":0}},"animations":[{"kind":"animation","id":"Entrance","duration":750,"hidetextatstart":true,"animateshapewithtext":false,"tweens":[{"kind":"tween","time":0,"duration":750,"alpha":{"path":[{"kind":"segment","start":"0","dstart":"0","end":"100","dend":"0"}],"duration":750,"easing":"linear","easingdir":"easein"}}]}],"width":956,"height":376,"resume":false,"useHandCursor":true,"id":"6WZyz3EwxqR"},{"kind":"vectorshape","rotation":0,"accType":"text","cliptobounds":false,"defaultAction":"","textLib":[{"kind":"textdata","uniqueId":"txt_6bwMuibARGP","id":"01","linkId":"txt_6bwMuibARGP","type":"vectortext","xPos":0,"yPos":0,"width":0,"height":0,"shadowIndex":-1,"vectortext":{"left":0,"top":0,"right":849,"bottom":245,"pngfb":false,"pr":{"l":"Lib","i":54}}}],"shapemaskId":"","xPos":36,"yPos":139,"tabIndex":10,"tabEnabled":false,"xOffset":0,"yOffset":0,"rotateXPos":478,"rotateYPos":188,"scaleX":100,"scaleY":100,"alpha":100,"depth":6,"scrolling":true,"shuffleLock":false,"data":{"hotlinkId":"","accState":0,"vectorData":{"left":0,"top":0,"right":849,"bottom":245,"altText":"    esources - Highlight clinic resources (social worker,\\t family services associate)","pngfb":false,"pr":{"l":"Lib","i":26}},"html5data":{"xPos":0,"yPos":0,"width":849,"height":245,"strokewidth":0}},"animations":[{"kind":"animation","id":"Entrance","duration":750,"hidetextatstart":true,"animateshapewithtext":false,"tweens":[{"kind":"tween","time":0,"duration":750,"alpha":{"path":[{"kind":"segment","start":"0","dstart":"0","end":"100","dend":"0"}],"duration":750,"easing":"linear","easingdir":"easein"}}]}],"width":956,"height":376,"resume":false,"useHandCursor":true,"id":"6bwMuibARGP"},{"kind":"vectorshape","rotation":0,"accType":"text","cliptobounds":false,"defaultAction":"","textLib":[{"kind":"textdata","uniqueId":"txt_6HLyLJg2pxA","id":"01","linkId":"txt_6HLyLJg2pxA","type":"vectortext","xPos":0,"yPos":0,"width":0,"height":0,"shadowIndex":-1,"vectortext":{"left":0,"top":0,"right":692,"bottom":124,"pngfb":false,"pr":{"l":"Lib","i":55}}}],"shapemaskId":"","xPos":36,"yPos":139,"tabIndex":11,"tabEnabled":false,"xOffset":0,"yOffset":0,"rotateXPos":478,"rotateYPos":188,"scaleX":100,"scaleY":100,"alpha":100,"depth":7,"scrolling":true,"shuffleLock":false,"data":{"hotlinkId":"","accState":0,"vectorData":{"left":0,"top":0,"right":692,"bottom":124,"altText":"   ducate on the impacts of stress on health","pngfb":false,"pr":{"l":"Lib","i":26}},"html5data":{"xPos":0,"yPos":0,"width":692,"height":124,"strokewidth":0}},"animations":[{"kind":"animation","id":"Entrance","duration":750,"hidetextatstart":true,"animateshapewithtext":false,"tweens":[{"kind":"tween","time":0,"duration":750,"alpha":{"path":[{"kind":"segment","start":"0","dstart":"0","end":"100","dend":"0"}],"duration":750,"easing":"linear","easingdir":"easein"}}]}],"width":956,"height":376,"resume":false,"useHandCursor":true,"id":"6HLyLJg2pxA"},{"kind":"vectorshape","rotation":0,"accType":"text","cliptobounds":false,"defaultAction":"","textLib":[{"kind":"textdata","uniqueId":"txt_6kd5xnM2oDu","id":"01","linkId":"txt_6kd5xnM2oDu","type":"vectortext","xPos":0,"yPos":0,"width":0,"height":0,"shadowIndex":-1,"vectortext":{"left":0,"top":0,"right":681,"bottom":59,"pngfb":false,"pr":{"l":"Lib","i":56}}}],"shapemaskId":"","xPos":36,"yPos":139,"tabIndex":12,"tabEnabled":false,"xOffset":0,"yOffset":0,"rotateXPos":478,"rotateYPos":188,"scaleX":100,"scaleY":100,"alpha":100,"depth":8,"scrolling":true,"shuffleLock":false,"data":{"hotlinkId":"","accState":0,"vectorData":{"left":0,"top":0,"right":681,"bottom":59,"altText":"  hank the patient or caregiver for sharing","pngfb":false,"pr":{"l":"Lib","i":26}},"html5data":{"xPos":0,"yPos":0,"width":681,"height":59,"strokewidth":0}},"animations":[{"kind":"animation","id":"Entrance","duration":750,"hidetextatstart":true,"animateshapewithtext":false,"tweens":[{"kind":"tween","time":0,"duration":750,"alpha":{"path":[{"kind":"segment","start":"0","dstart":"0","end":"100","dend":"0"}],"duration":750,"easing":"linear","easingdir":"easein"}}]}],"width":956,"height":376,"resume":false,"useHandCursor":true,"id":"6kd5xnM2oDu"},{"kind":"vectorshape","rotation":0,"accType":"text","cliptobounds":false,"defaultAction":"","textLib":[{"kind":"textdata","uniqueId":"5fWLT22hv0V_-906537847","id":"01","linkId":"txt__default_5fWLT22hv0V","type":"vectortext","xPos":0,"yPos":0,"width":0,"height":0,"shadowIndex":-1,"vectortext":{"left":0,"top":0,"right":44,"bottom":76,"pngfb":false,"pr":{"l":"Lib","i":58}}}],"shapemaskId":"","xPos":64,"yPos":127,"tabIndex":4,"tabEnabled":true,"xOffset":0,"yOffset":0,"rotateXPos":24.5,"rotateYPos":40.5,"scaleX":100,"scaleY":100,"alpha":100,"depth":9,"scrolling":true,"shuffleLock":false,"data":{"hotlinkId":"","accState":0,"vectorData":{"left":0,"top":0,"right":49,"bottom":81,"altText":"T","pngfb":false,"pr":{"l":"Lib","i":57}},"html5data":{"xPos":0,"yPos":0,"width":49,"height":81,"strokewidth":0}},"width":49,"height":81,"resume":false,"useHandCursor":true,"id":"5fWLT22hv0V"},{"kind":"vectorshape","rotation":0,"accType":"text","cliptobounds":false,"defaultAction":"","textLib":[{"kind":"textdata","uniqueId":"5cUV0wjgoh2_-219099878","id":"01","linkId":"txt__default_5cUV0wjgoh2","type":"vectortext","xPos":0,"yPos":0,"width":0,"height":0,"shadowIndex":-1,"vectortext":{"left":0,"top":0,"right":47,"bottom":76,"pngfb":false,"pr":{"l":"Lib","i":59}}}],"shapemaskId":"","xPos":64,"yPos":192,"tabIndex":6,"tabEnabled":true,"xOffset":0,"yOffset":0,"rotateXPos":24.5,"rotateYPos":40.5,"scaleX":100,"scaleY":100,"alpha":100,"depth":10,"scrolling":true,"shuffleLock":false,"data":{"hotlinkId":"","accState":0,"vectorData":{"left":0,"top":0,"right":49,"bottom":81,"altText":"E","pngfb":false,"pr":{"l":"Lib","i":57}},"html5data":{"xPos":0,"yPos":0,"width":49,"height":81,"strokewidth":0}},"width":49,"height":81,"resume":false,"useHandCursor":true,"id":"5cUV0wjgoh2"},{"kind":"vectorshape","rotation":0,"accType":"text","cliptobounds":false,"defaultAction":"","textLib":[{"kind":"textdata","uniqueId":"5zqCB9mz8DI_-1828182581","id":"01","linkId":"txt__default_5zqCB9mz8DI","type":"vectortext","xPos":0,"yPos":0,"width":0,"height":0,"shadowIndex":-1,"vectortext":{"left":0,"top":0,"right":50,"bottom":76,"pngfb":false,"pr":{"l":"Lib","i":60}}}],"shapemaskId":"","xPos":64,"yPos":259,"tabIndex":7,"tabEnabled":true,"xOffset":0,"yOffset":0,"rotateXPos":24.5,"rotateYPos":40.5,"scaleX":100,"scaleY":100,"alpha":100,"depth":11,"scrolling":true,"shuffleLock":false,"data":{"hotlinkId":"","accState":0,"vectorData":{"left":0,"top":0,"right":50,"bottom":81,"altText":"R","pngfb":false,"pr":{"l":"Lib","i":57}},"html5data":{"xPos":0,"yPos":0,"width":49,"height":81,"strokewidth":0}},"width":49,"height":81,"resume":false,"useHandCursor":true,"id":"5zqCB9mz8DI"},{"kind":"vectorshape","rotation":0,"accType":"text","cliptobounds":false,"defaultAction":"","textLib":[{"kind":"textdata","uniqueId":"6h7wlYv37Sr_1164160999","id":"01","linkId":"txt__default_6h7wlYv37Sr","type":"vectortext","xPos":0,"yPos":0,"width":0,"height":0,"shadowIndex":-1,"vectortext":{"left":0,"top":0,"right":44,"bottom":76,"pngfb":false,"pr":{"l":"Lib","i":61}}}],"shapemaskId":"","xPos":64,"yPos":378,"tabIndex":8,"tabEnabled":true,"xOffset":0,"yOffset":0,"rotateXPos":24.5,"rotateYPos":40.5,"scaleX":100,"scaleY":100,"alpha":100,"depth":12,"scrolling":true,"shuffleLock":false,"data":{"hotlinkId":"","accState":0,"vectorData":{"left":0,"top":0,"right":49,"bottom":81,"altText":"F","pngfb":false,"pr":{"l":"Lib","i":57}},"html5data":{"xPos":0,"yPos":0,"width":49,"height":81,"strokewidth":0}},"width":49,"height":81,"resume":false,"useHandCursor":true,"id":"6h7wlYv37Sr"},{"kind":"vectorshape","rotation":0,"accType":"image","cliptobounds":false,"defaultAction":"","imagelib":[{"kind":"imagedata","assetId":25,"id":"01","url":"story_content/5oYFecNLudk_DX1424_DY1424.swf","type":"normal","altText":"character anim still_wJason.png","width":1025,"height":640,"mobiledx":0,"mobiledy":0}],"shapemaskId":"","xPos":156,"yPos":122,"tabIndex":3,"tabEnabled":true,"xOffset":0,"yOffset":0,"rotateXPos":356,"rotateYPos":222.5,"scaleX":100,"scaleY":100,"alpha":100,"depth":13,"scrolling":true,"shuffleLock":false,"data":{"hotlinkId":"","accState":0,"vectorData":{"left":-7,"top":-7,"right":717,"bottom":450,"altText":"character anim still_wJason.png","pngfb":false,"pr":{"l":"Lib","i":46}},"html5data":{"xPos":-2,"yPos":-2,"width":714,"height":447,"strokewidth":5}},"animations":[{"kind":"animation","id":"Entrance","duration":750,"hidetextatstart":true,"animateshapewithtext":false,"tweens":[{"kind":"tween","time":0,"duration":750,"alpha":{"path":[{"kind":"segment","start":"0","dstart":"0","end":"100","dend":"0"}],"duration":750,"easing":"linear","easingdir":"easein"}},{"kind":"tween","time":0,"duration":750,"position":{"relativerotation":false,"relativestartpoint":false,"path":[{"kind":"segment","type":"line","anchora":{"x":"$RawXPos","y":"$RawYPos","dx":"0","dy":"523"},"anchorb":{"x":"$RawXPos","y":"$RawYPos","dx":"0","dy":"0"}}],"duration":750,"easing":"cubic","easingdir":"easeout"}}]},{"kind":"animation","id":"Exit","duration":750,"hidetextatend":true,"animateshapewithtext":false,"tweens":[{"kind":"tween","time":0,"duration":750,"alpha":{"path":[{"kind":"segment","start":"100","dstart":"0","end":"0","dend":"0"}],"duration":750,"easing":"linear","easingdir":"easeout"}}]}],"width":712,"height":445,"resume":false,"useHandCursor":true,"id":"63WEQqzDkGH"}],"startTime":-1,"elapsedTimeMode":"normal","animations":[{"kind":"animation","id":"6g5rq76ldzv","duration":700,"hidetextatstart":true,"animateshapewithtext":false,"tweens":[{"kind":"tween","time":0,"duration":700,"alpha":{"path":[{"kind":"segment","start":"0","dstart":"0","end":"100","dend":"0"}],"duration":700,"easing":"linear","easingdir":"easein"}}]}],"useHandCursor":false,"resume":false,"kind":"slidelayer","isBaseLayer":true}]}');
