# Supplementary material for: Interactive Case-Based Childhood Adversity and Trauma-Informed Care Electronic Modules for Pediatric Primary Care
Source: MedEdPORTAL. 2020 Oct 12;16:10990. doi: 10.15766/mep_2374-8265.10990 (PMC7549390; doi:10.15766/mep_2374-8265.10990)
Supplement: Supplementary file 1 — CA-TIC Premodule folderCA-TIC Module 1 folderCA-TIC Module 2 folderCA-TIC Module 3 folderImage Citations.docxCA-TIC Evaluation.docx [file mep_2374-8265.10990-s001.zip › D. CA-TIC Module 3/html5/data/js/5VqBTyp9FfO.js]

window.globalProvideData('slide', '{"title":"Resources","trackViews":true,"showMenuResultIcon":false,"viewGroupId":"","historyGroupId":"","videoZoom":"","scrolling":false,"transition":"tween","slideLock":false,"navIndex":-1,"globalAudioId":"","thumbnailid":"","slideNumberInScene":8,"includeInSlideCounts":true,"presenterRef":{"id":"none"},"showAnimationId":"69DgavhkoGi","lmsId":"Slide8","width":1024,"height":640,"resume":false,"background":{"type":"fill","fill":{"type":"linear","rotation":90,"colors":[{"kind":"color","rgb":"0xFFFFFF","alpha":100,"stop":0}]}},"id":"5VqBTyp9FfO","actionGroups":{"ActGrpOnNextButtonClick":{"kind":"actiongroup","actions":[{"kind":"gotoplay","window":"_current","wndtype":"normal","objRef":{"type":"string","value":"_player.5ghF2mIRRsQ.5zmw2hKvJuA"}}]},"ActGrpOnPrevButtonClick":{"kind":"actiongroup","actions":[{"kind":"history_prev"}]},"NavigationRestrictionNextSlide_5VqBTyp9FfO":{"kind":"actiongroup","actions":[{"kind":"exe_actiongroup","id":"ActGrpOnNextButtonClick"}]},"NavigationRestrictionPreviousSlide_5VqBTyp9FfO":{"kind":"actiongroup","actions":[{"kind":"exe_actiongroup","id":"ActGrpOnPrevButtonClick"}]}},"events":[{"kind":"onbeforeslidein","actions":[{"kind":"if_action","condition":{"statement":{"kind":"compare","operator":"eq","valuea":"$WindowId","typea":"property","valueb":"_frame","typeb":"string"}},"thenActions":[{"kind":"set_frame_layout","name":"pxabnsnfns10111000101"}],"elseActions":[{"kind":"set_window_control_layout","name":"pxabnsnfns10111000101"}]}]},{"kind":"onnextslide","actions":[{"kind":"exe_actiongroup","id":"NavigationRestrictionNextSlide_5VqBTyp9FfO"}]},{"kind":"onprevslide","actions":[{"kind":"exe_actiongroup","id":"NavigationRestrictionPreviousSlide_5VqBTyp9FfO"}]},{"kind":"ontransitionin","actions":[{"kind":"adjustvar","variable":"_player.LastSlideViewed_5lelHx67Wbh","operator":"set","value":{"type":"string","value":"_player."}},{"kind":"adjustvar","variable":"_player.LastSlideViewed_5lelHx67Wbh","operator":"add","value":{"type":"property","value":"$AbsoluteId"}}]}],"slideLayers":[{"audiolib":[{"kind":"audio","assetId":39,"id":"5meG2B1C0wl"},{"kind":"audio","assetId":40,"id":"6NakUDuDKm4"}],"enableSeek":true,"enableReplay":true,"timeline":{"duration":63630,"events":[{"kind":"ontimelinetick","time":0,"actions":[{"kind":"show","transition":"appear","objRef":{"type":"string","value":"6amw2ZTRFlp"}},{"kind":"show","transition":"custom","animationId":"Entrance","reverse":false,"objRef":{"type":"string","value":"5xzpCVW8iiT"}},{"kind":"show","transition":"custom","animationId":"Entrance","reverse":false,"objRef":{"type":"string","value":"65rf946a2A4"}},{"kind":"show","transition":"appear","objRef":{"type":"string","value":"6L2gtzIyKYo"}},{"kind":"media_seek","position":0,"objRef":{"type":"string","value":"6NakUDuDKm4"}},{"kind":"media_play","objRef":{"type":"string","value":"6NakUDuDKm4"}},{"kind":"set_volume","volume":75,"objRef":{"type":"string","value":"6NakUDuDKm4"}},{"kind":"show","transition":"appear","objRef":{"type":"string","value":"6cC3PCB6dUg"}}]},{"kind":"ontimelinetick","time":4750,"actions":[{"kind":"hide","transition":"custom","animationId":"Exit","reverse":false,"objRef":{"type":"string","value":"5xzpCVW8iiT"}},{"kind":"hide","transition":"custom","animationId":"Exit","reverse":false,"objRef":{"type":"string","value":"65rf946a2A4"}}]},{"kind":"ontimelinetick","time":5500,"actions":[{"kind":"show","transition":"custom","animationId":"Entrance","reverse":false,"objRef":{"type":"string","value":"5iLyxemIWHO"}}]},{"kind":"ontimelinetick","time":11000,"actions":[{"kind":"hide","transition":"custom","animationId":"Exit","reverse":false,"objRef":{"type":"string","value":"5iLyxemIWHO"}}]},{"kind":"ontimelinetick","time":11750,"actions":[{"kind":"show","transition":"custom","animationId":"Entrance","reverse":false,"objRef":{"type":"string","value":"6I7XSBuEe9H"}}]},{"kind":"ontimelinetick","time":13750,"actions":[{"kind":"hide","transition":"custom","animationId":"Exit","reverse":false,"objRef":{"type":"string","value":"6I7XSBuEe9H"}}]},{"kind":"ontimelinetick","time":14500,"actions":[{"kind":"show","transition":"custom","animationId":"Entrance","reverse":false,"objRef":{"type":"string","value":"5u5EW2TBeRN"}}]},{"kind":"ontimelinetick","time":15250,"actions":[{"kind":"hide","transition":"custom","animationId":"Exit","reverse":false,"objRef":{"type":"string","value":"5u5EW2TBeRN"}}]},{"kind":"ontimelinetick","time":15500,"actions":[{"kind":"show","transition":"custom","animationId":"Entrance","reverse":false,"objRef":{"type":"string","value":"5aHShLOm4jS"}}]},{"kind":"ontimelinetick","time":16750,"actions":[{"kind":"hide","transition":"custom","animationId":"Exit","reverse":false,"objRef":{"type":"string","value":"5aHShLOm4jS"}}]},{"kind":"ontimelinetick","time":17000,"actions":[{"kind":"show","transition":"custom","animationId":"Entrance","reverse":false,"objRef":{"type":"string","value":"6pGisgafP7x"}}]},{"kind":"ontimelinetick","time":19000,"actions":[{"kind":"hide","transition":"custom","animationId":"Exit","reverse":false,"objRef":{"type":"string","value":"6pGisgafP7x"}}]},{"kind":"ontimelinetick","time":19500,"actions":[{"kind":"show","transition":"custom","animationId":"Entrance","reverse":false,"objRef":{"type":"string","value":"6kgKjZ8PecL"}}]},{"kind":"ontimelinetick","time":27750,"actions":[{"kind":"hide","transition":"custom","animationId":"Exit","reverse":false,"objRef":{"type":"string","value":"6kgKjZ8PecL"}}]},{"kind":"ontimelinetick","time":28500,"actions":[{"kind":"show","transition":"custom","animationId":"Entrance","reverse":false,"objRef":{"type":"string","value":"5vbyYSrEUtE"}}]},{"kind":"ontimelinetick","time":39500,"actions":[{"kind":"hide","transition":"custom","animationId":"Exit","reverse":false,"objRef":{"type":"string","value":"5vbyYSrEUtE"}}]},{"kind":"ontimelinetick","time":40000,"actions":[{"kind":"show","transition":"custom","animationId":"Entrance","reverse":false,"objRef":{"type":"string","value":"6B7U40cbaSU"}}]},{"kind":"ontimelinetick","time":46000,"actions":[{"kind":"hide","transition":"custom","animationId":"Exit","reverse":false,"objRef":{"type":"string","value":"6B7U40cbaSU"}}]},{"kind":"ontimelinetick","time":46500,"actions":[{"kind":"show","transition":"custom","animationId":"Entrance","reverse":false,"objRef":{"type":"string","value":"6Ld6P3pvr22"}},{"kind":"media_seek","position":0,"objRef":{"type":"string","value":"5meG2B1C0wl"}},{"kind":"media_play","objRef":{"type":"string","value":"5meG2B1C0wl"}},{"kind":"set_volume","volume":75,"objRef":{"type":"string","value":"5meG2B1C0wl"}}]}]},"objects":[{"kind":"vectorshape","rotation":0,"accType":"image","cliptobounds":false,"defaultAction":"","imagelib":[{"kind":"imagedata","assetId":0,"id":"01","url":"story_content/6VnSXNgcCaO_DX2048_DY2048.swf","type":"normal","altText":"Trauma Informed Care_Template_BODY 3.png","width":1024,"height":640,"mobiledx":0,"mobiledy":0}],"shapemaskId":"","xPos":0,"yPos":0,"tabIndex":1,"tabEnabled":true,"xOffset":0,"yOffset":0,"rotateXPos":512,"rotateYPos":320,"scaleX":100,"scaleY":100,"alpha":100,"depth":1,"scrolling":false,"shuffleLock":false,"data":{"hotlinkId":"","accState":0,"vectorData":{"left":0,"top":0,"right":1024,"bottom":640,"altText":"Trauma Informed Care_Template_BODY 3.png","pngfb":false,"pr":{"l":"Lib","i":0}},"html5data":{"xPos":0,"yPos":0,"width":1024,"height":640,"strokewidth":0}},"width":1024,"height":640,"resume":false,"useHandCursor":true,"id":"6cC3PCB6dUg"},{"kind":"vectorshape","rotation":0,"accType":"text","cliptobounds":false,"defaultAction":"","shapemaskId":"","xPos":62,"yPos":73,"tabIndex":3,"tabEnabled":true,"xOffset":0,"yOffset":0,"rotateXPos":453.5,"rotateYPos":271.5,"scaleX":100,"scaleY":100,"alpha":100,"depth":2,"scrolling":true,"shuffleLock":false,"data":{"hotlinkId":"","accState":0,"vectorData":{"left":-3,"top":-3,"right":909,"bottom":545,"altText":"Rectangle 2","pngfb":false,"pr":{"l":"Lib","i":3}},"html5data":{"xPos":0,"yPos":0,"width":907,"height":543,"strokewidth":3}},"width":907,"height":543,"resume":false,"useHandCursor":true,"id":"6amw2ZTRFlp"},{"kind":"vectorshape","rotation":0,"accType":"text","cliptobounds":false,"defaultAction":"","shapemaskId":"","xPos":126,"yPos":115,"tabIndex":7,"tabEnabled":true,"xOffset":0,"yOffset":0,"rotateXPos":384,"rotateYPos":222.5,"scaleX":100,"scaleY":100,"alpha":100,"depth":3,"scrolling":true,"shuffleLock":false,"data":{"hotlinkId":"","accState":0,"vectorData":{"left":-2,"top":-2,"right":771,"bottom":448,"altText":"Rectangle 1","pngfb":false,"pr":{"l":"Lib","i":65}},"html5data":{"xPos":0,"yPos":0,"width":769,"height":446,"strokewidth":3}},"animations":[{"kind":"animation","id":"Entrance","duration":750,"hidetextatstart":true,"animateshapewithtext":false,"tweens":[{"kind":"tween","time":0,"duration":750,"alpha":{"path":[{"kind":"segment","start":"0","dstart":"0","end":"100","dend":"0"}],"duration":750,"easing":"linear","easingdir":"easein"}}]},{"kind":"animation","id":"Exit","duration":750,"hidetextatend":true,"animateshapewithtext":false,"tweens":[{"kind":"tween","time":0,"duration":750,"position":{"relativerotation":false,"relativestartpoint":false,"path":[{"kind":"segment","type":"line","anchora":{"x":"$RawXPos","y":"$RawYPos","dx":"0","dy":"0"},"anchorb":{"x":"$RawXPos","y":"645","dx":"0","dy":"0"}}],"duration":750,"easing":"cubic","easingdir":"easein"}}]}],"width":769,"height":446,"resume":false,"useHandCursor":true,"id":"5xzpCVW8iiT"},{"kind":"vectorshape","rotation":0,"accType":"image","cliptobounds":false,"defaultAction":"","imagelib":[{"kind":"imagedata","assetId":30,"id":"01","url":"story_content/6DNe63pASxZ_DX1488_DY1488.swf","type":"normal","altText":"Jason talking to therapist_Revised.png","width":1488,"height":814,"mobiledx":0,"mobiledy":0}],"shapemaskId":"","xPos":139,"yPos":153,"tabIndex":12,"tabEnabled":true,"xOffset":0,"yOffset":0,"rotateXPos":372,"rotateYPos":203.5,"scaleX":100,"scaleY":100,"alpha":100,"depth":4,"scrolling":true,"shuffleLock":false,"data":{"hotlinkId":"","accState":0,"vectorData":{"left":0,"top":0,"right":744,"bottom":407,"altText":"Jason talking to therapist_Revised.png","pngfb":false,"pr":{"l":"Lib","i":66}},"html5data":{"xPos":0,"yPos":0,"width":744,"height":407,"strokewidth":0}},"animations":[{"kind":"animation","id":"Entrance","duration":750,"hidetextatstart":true,"animateshapewithtext":false,"tweens":[{"kind":"tween","time":0,"duration":750,"alpha":{"path":[{"kind":"segment","start":"0","dstart":"0","end":"100","dend":"0"}],"duration":750,"easing":"linear","easingdir":"easein"}}]},{"kind":"animation","id":"Exit","duration":750,"hidetextatend":true,"animateshapewithtext":false,"tweens":[{"kind":"tween","time":0,"duration":750,"position":{"relativerotation":false,"relativestartpoint":false,"path":[{"kind":"segment","type":"line","anchora":{"x":"$RawXPos","y":"$RawYPos","dx":"0","dy":"0"},"anchorb":{"x":"$RawXPos","y":"645","dx":"0","dy":"0"}}],"duration":750,"easing":"cubic","easingdir":"easein"}}]}],"width":744,"height":407,"resume":false,"useHandCursor":true,"id":"65rf946a2A4"},{"kind":"vectorshape","rotation":0,"accType":"image","cliptobounds":false,"defaultAction":"","imagelib":[{"kind":"imagedata","assetId":31,"id":"01","url":"story_content/67Oo7HKqM9q_DX1278_DY1278.jpg","type":"normal","altText":"family-2811003_1920.jpg","width":1278,"height":852,"mobiledx":0,"mobiledy":0}],"shapemaskId":"","xPos":192,"yPos":128,"tabIndex":10,"tabEnabled":true,"xOffset":0,"yOffset":0,"rotateXPos":319.5,"rotateYPos":213,"scaleX":100,"scaleY":100,"alpha":100,"depth":5,"scrolling":true,"shuffleLock":false,"data":{"hotlinkId":"","accState":0,"vectorData":{"left":-5,"top":-5,"right":642,"bottom":429,"altText":"family-2811003_1920.jpg","pngfb":false,"pr":{"l":"Lib","i":67}},"html5data":{"xPos":-2,"yPos":-2,"width":641,"height":428,"strokewidth":3}},"animations":[{"kind":"animation","id":"Entrance","duration":750,"hidetextatstart":true,"animateshapewithtext":false,"tweens":[{"kind":"tween","time":0,"duration":750,"position":{"relativerotation":false,"relativestartpoint":false,"path":[{"kind":"segment","type":"line","anchora":{"x":"$RawXPos","y":"$RawYPos","dx":"0","dy":"517"},"anchorb":{"x":"$RawXPos","y":"$RawYPos","dx":"0","dy":"0"}}],"duration":750,"easing":"cubic","easingdir":"easeout"}}]},{"kind":"animation","id":"Exit","duration":750,"hidetextatend":true,"animateshapewithtext":false,"tweens":[{"kind":"tween","time":0,"duration":750,"position":{"relativerotation":false,"relativestartpoint":false,"path":[{"kind":"segment","type":"line","anchora":{"x":"$RawXPos","y":"$RawYPos","dx":"0","dy":"0"},"anchorb":{"x":"$RawXPos","y":"-431","dx":"0","dy":"0"}}],"duration":750,"easing":"cubic","easingdir":"easein"}}]}],"width":639,"height":426,"resume":false,"useHandCursor":true,"id":"5iLyxemIWHO"},{"kind":"vectorshape","rotation":0,"accType":"text","cliptobounds":false,"defaultAction":"","textLib":[{"kind":"textdata","uniqueId":"6I7XSBuEe9H_-2069167916","id":"01","linkId":"txt__default_6I7XSBuEe9H","type":"vectortext","xPos":0,"yPos":0,"width":0,"height":0,"shadowIndex":-1,"vectortext":{"left":0,"top":0,"right":567,"bottom":160,"pngfb":false,"pr":{"l":"Lib","i":69}}}],"shapemaskId":"","xPos":144,"yPos":226,"tabIndex":13,"tabEnabled":true,"xOffset":0,"yOffset":0,"rotateXPos":374.5,"rotateYPos":82,"scaleX":100,"scaleY":100,"alpha":100,"depth":6,"scrolling":true,"shuffleLock":false,"data":{"hotlinkId":"","accState":0,"vectorData":{"left":0,"top":0,"right":749,"bottom":164,"altText":"Zzzzzz","pngfb":false,"pr":{"l":"Lib","i":68}},"html5data":{"xPos":0,"yPos":0,"width":749,"height":164,"strokewidth":0}},"animations":[{"kind":"animation","id":"Entrance","duration":750,"hidetextatstart":true,"animateshapewithtext":false,"tweens":[{"kind":"tween","time":0,"duration":750,"position":{"relativerotation":false,"relativestartpoint":false,"path":[{"kind":"segment","type":"line","anchora":{"x":"$RawXPos","y":"$RawYPos","dx":"-898","dy":"0"},"anchorb":{"x":"$RawXPos","y":"$RawYPos","dx":"0","dy":"0"}}],"duration":750,"easing":"cubic","easingdir":"easeout"}}]},{"kind":"animation","id":"Exit","duration":750,"hidetextatend":true,"animateshapewithtext":false,"tweens":[{"kind":"tween","time":0,"duration":750,"position":{"relativerotation":false,"relativestartpoint":false,"path":[{"kind":"segment","type":"line","anchora":{"x":"$RawXPos","y":"$RawYPos","dx":"0","dy":"0"},"anchorb":{"x":"1029","y":"$RawYPos","dx":"0","dy":"0"}}],"duration":750,"easing":"cubic","easingdir":"easein"}}]}],"width":749,"height":164,"resume":false,"useHandCursor":true,"id":"6I7XSBuEe9H"},{"kind":"vectorshape","rotation":0,"accType":"image","cliptobounds":false,"defaultAction":"","imagelib":[{"kind":"imagedata","assetId":32,"id":"01","url":"story_content/6PWk218nxQX_P_151_0_1639_1080_DX1656_DY1656.swf","type":"normal","altText":"Salad.png","width":1640,"height":1080,"mobiledx":0,"mobiledy":0}],"shapemaskId":"","xPos":160,"yPos":106,"tabIndex":5,"tabEnabled":true,"xOffset":0,"yOffset":0,"rotateXPos":354,"rotateYPos":233,"scaleX":100,"scaleY":100,"alpha":100,"depth":7,"scrolling":true,"shuffleLock":false,"data":{"hotlinkId":"","accState":0,"vectorData":{"left":-5,"top":-5,"right":711,"bottom":469,"altText":"Salad.png","pngfb":false,"pr":{"l":"Lib","i":70}},"html5data":{"xPos":-2,"yPos":-2,"width":710,"height":468,"strokewidth":3}},"animations":[{"kind":"animation","id":"Entrance","duration":500,"hidetextatstart":true,"animateshapewithtext":false,"tweens":[{"kind":"tween","time":0,"duration":500,"position":{"relativerotation":false,"relativestartpoint":false,"path":[{"kind":"segment","type":"line","anchora":{"x":"$RawXPos","y":"$RawYPos","dx":"0","dy":"-577"},"anchorb":{"x":"$RawXPos","y":"$RawYPos","dx":"0","dy":"0"}}],"duration":500,"easing":"cubic","easingdir":"easeout"}}]},{"kind":"animation","id":"Exit","duration":250,"hidetextatend":true,"animateshapewithtext":false,"tweens":[{"kind":"tween","time":0,"duration":250,"alpha":{"path":[{"kind":"segment","start":"100","dstart":"0","end":"0","dend":"0"}],"duration":250,"easing":"linear","easingdir":"easeout"}}]}],"width":708,"height":466,"resume":false,"useHandCursor":true,"id":"5u5EW2TBeRN"},{"kind":"vectorshape","rotation":0,"accType":"image","cliptobounds":false,"defaultAction":"","imagelib":[{"kind":"imagedata","assetId":33,"id":"01","url":"story_content/6ew6kVeuoY1_DX1166_DY1166.jpg","type":"normal","altText":"bikes-2379215_1920.jpg","width":1166,"height":777,"mobiledx":0,"mobiledy":0}],"shapemaskId":"","xPos":216,"yPos":144,"tabIndex":11,"tabEnabled":true,"xOffset":0,"yOffset":0,"rotateXPos":291.5,"rotateYPos":194.5,"scaleX":100,"scaleY":100,"alpha":100,"depth":8,"scrolling":true,"shuffleLock":false,"data":{"hotlinkId":"","accState":0,"vectorData":{"left":0,"top":0,"right":583,"bottom":389,"altText":"bikes-2379215_1920.jpg","pngfb":false,"pr":{"l":"Lib","i":71}},"html5data":{"xPos":0,"yPos":0,"width":583,"height":389,"strokewidth":0}},"animations":[{"kind":"animation","id":"Entrance","duration":250,"hidetextatstart":true,"returntextatend":false,"animateshapewithtext":false,"tweens":[{"kind":"tween","time":0,"duration":250,"scale":{"path":[{"kind":"segment","startx":"$ScaleX","starty":"$ScaleY","dsx":"-90","dsy":"-90","endx":"100","endy":"100","dex":"0","dey":"0","startrelative":false,"endrelative":true}],"textonly":false,"useglobalaxes":true,"duration":250,"easing":"linear","easingdir":"easein"}}]},{"kind":"animation","id":"Exit","duration":250,"hidetextatend":true,"animateshapewithtext":false,"tweens":[{"kind":"tween","time":0,"duration":250,"mask":{"type":"wipe","effecttype":"exit","settings":[{"kind":"setting","name":"direction","value":"fromleft"}],"duration":250,"easing":"linear","easingdir":"easeinout"}}]}],"width":583,"height":389,"resume":false,"useHandCursor":true,"id":"5aHShLOm4jS"},{"kind":"vectorshape","rotation":0,"accType":"image","cliptobounds":false,"defaultAction":"","imagelib":[{"kind":"imagedata","assetId":34,"id":"01","url":"story_content/5rV5MELNupN_DX932_DY932.swf","type":"normal","altText":"group-2351896_1280.png","width":932,"height":932,"mobiledx":0,"mobiledy":0}],"shapemaskId":"","xPos":274,"yPos":108,"tabIndex":6,"tabEnabled":true,"xOffset":0,"yOffset":0,"rotateXPos":233,"rotateYPos":233,"scaleX":100,"scaleY":100,"alpha":100,"depth":9,"scrolling":true,"shuffleLock":false,"data":{"hotlinkId":"","accState":0,"vectorData":{"left":-5,"top":-5,"right":469,"bottom":469,"altText":"group-2351896_1280.png","pngfb":false,"pr":{"l":"Lib","i":72}},"html5data":{"xPos":-2,"yPos":-2,"width":468,"height":468,"strokewidth":3}},"animations":[{"kind":"animation","id":"Entrance","duration":750,"hidetextatstart":true,"animateshapewithtext":false,"tweens":[{"kind":"tween","time":0,"duration":750,"position":{"relativerotation":false,"relativestartpoint":false,"path":[{"kind":"segment","type":"line","anchora":{"x":"$RawXPos","y":"$RawYPos","dx":"0","dy":"537"},"anchorb":{"x":"$RawXPos","y":"$RawYPos","dx":"0","dy":"0"}}],"duration":750,"easing":"cubic","easingdir":"easeout"}}]},{"kind":"animation","id":"Exit","duration":500,"hidetextatend":true,"animateshapewithtext":false,"tweens":[{"kind":"tween","time":0,"duration":500,"position":{"relativerotation":false,"relativestartpoint":false,"path":[{"kind":"segment","type":"line","anchora":{"x":"$RawXPos","y":"$RawYPos","dx":"0","dy":"0"},"anchorb":{"x":"$RawXPos","y":"645","dx":"0","dy":"0"}}],"duration":500,"easing":"cubic","easingdir":"easein"}}]}],"width":466,"height":466,"resume":false,"useHandCursor":true,"id":"6pGisgafP7x"},{"kind":"vectorshape","rotation":0,"accType":"image","cliptobounds":false,"defaultAction":"","imagelib":[{"kind":"imagedata","assetId":35,"id":"01","url":"story_content/6ffRvIqev3F_DX1548_DY1548.swf","type":"normal","altText":"Stressors on computer screen.png","width":1548,"height":1468,"mobiledx":0,"mobiledy":0}],"shapemaskId":"","xPos":123,"yPos":-11,"tabIndex":0,"tabEnabled":true,"xOffset":0,"yOffset":0,"rotateXPos":387,"rotateYPos":367,"scaleX":100,"scaleY":100,"alpha":100,"depth":10,"scrolling":true,"shuffleLock":false,"data":{"hotlinkId":"","accState":0,"vectorData":{"left":0,"top":0,"right":774,"bottom":734,"altText":"Stressors on computer screen.png","pngfb":false,"pr":{"l":"Lib","i":73}},"html5data":{"xPos":0,"yPos":0,"width":774,"height":734,"strokewidth":0}},"animations":[{"kind":"animation","id":"Entrance","duration":250,"hidetextatstart":true,"returntextatend":false,"animateshapewithtext":false,"tweens":[{"kind":"tween","time":0,"duration":250,"scale":{"path":[{"kind":"segment","startx":"$ScaleX","starty":"$ScaleY","dsx":"-90","dsy":"-90","endx":"100","endy":"100","dex":"0","dey":"0","startrelative":false,"endrelative":true}],"textonly":false,"useglobalaxes":true,"duration":250,"easing":"linear","easingdir":"easein"}}]},{"kind":"animation","id":"Exit","duration":750,"hidetextatend":true,"animateshapewithtext":false,"tweens":[{"kind":"tween","time":0,"duration":750,"mask":{"type":"split","effecttype":"exit","settings":[{"kind":"setting","name":"direction","value":"verticalin"}],"duration":750,"easing":"linear","easingdir":"easeinout"}}]}],"width":774,"height":734,"resume":false,"useHandCursor":true,"id":"6kgKjZ8PecL"},{"kind":"vectorshape","rotation":0,"accType":"image","cliptobounds":false,"defaultAction":"","imagelib":[{"kind":"imagedata","assetId":36,"id":"01","url":"story_content/5pWaismAoX3_DX1130_DY1130.swf","type":"normal","altText":"ehr-1476525_1280.png","width":1130,"height":897,"mobiledx":0,"mobiledy":0}],"shapemaskId":"","xPos":232,"yPos":120,"tabIndex":9,"tabEnabled":true,"xOffset":0,"yOffset":0,"rotateXPos":282.5,"rotateYPos":224,"scaleX":100,"scaleY":100,"alpha":100,"depth":11,"scrolling":true,"shuffleLock":false,"data":{"hotlinkId":"","accState":0,"vectorData":{"left":-5,"top":-5,"right":568,"bottom":451,"altText":"ehr-1476525_1280.png","pngfb":false,"pr":{"l":"Lib","i":74}},"html5data":{"xPos":-2,"yPos":-2,"width":567,"height":450,"strokewidth":3}},"animations":[{"kind":"animation","id":"Entrance","duration":500,"hidetextatstart":true,"animateshapewithtext":false,"tweens":[{"kind":"tween","time":0,"duration":500,"mask":{"type":"randombars","settings":[{"kind":"setting","name":"direction","value":"horizontal"}],"duration":500,"easing":"linear","easingdir":"easeinout"}}]},{"kind":"animation","id":"Exit","duration":500,"hidetextatend":true,"returntextatend":false,"animateshapewithtext":false,"tweens":[{"kind":"tween","time":0,"duration":500,"scale":{"path":[{"kind":"segment","startx":"$ScaleX","starty":"$ScaleY","dsx":"0","dsy":"0","endx":"10","endy":"10","dex":"0","dey":"0","startrelative":false,"endrelative":true}],"textonly":false,"useglobalaxes":true,"duration":500,"easing":"linear","easingdir":"easeout"}}]}],"width":565,"height":448,"resume":false,"useHandCursor":true,"id":"5vbyYSrEUtE"},{"kind":"vectorshape","rotation":0,"accType":"image","cliptobounds":false,"defaultAction":"","imagelib":[{"kind":"imagedata","assetId":37,"id":"01","url":"story_content/6nGp2T6Lj8S_DX1020_DY1020.jpg","type":"normal","altText":"agree-1238964__340.jpg","width":510,"height":340,"mobiledx":0,"mobiledy":0}],"shapemaskId":"","xPos":182,"yPos":116,"tabIndex":8,"tabEnabled":true,"xOffset":0,"yOffset":0,"rotateXPos":332,"rotateYPos":221.5,"scaleX":100,"scaleY":100,"alpha":100,"depth":12,"scrolling":true,"shuffleLock":false,"data":{"hotlinkId":"","accState":0,"vectorData":{"left":-5,"top":-5,"right":667,"bottom":446,"altText":"agree-1238964__340.jpg","pngfb":false,"pr":{"l":"Lib","i":75}},"html5data":{"xPos":-2,"yPos":-2,"width":666,"height":445,"strokewidth":3}},"animations":[{"kind":"animation","id":"Entrance","duration":750,"hidetextatstart":true,"animateshapewithtext":false,"tweens":[{"kind":"tween","time":0,"duration":750,"mask":{"type":"split","settings":[{"kind":"setting","name":"direction","value":"verticalin"}],"duration":750,"easing":"linear","easingdir":"easeinout"}}]},{"kind":"animation","id":"Exit","duration":750,"hidetextatend":true,"animateshapewithtext":false,"tweens":[{"kind":"tween","time":0,"duration":750,"alpha":{"path":[{"kind":"segment","start":"100","dstart":"0","end":"0","dend":"0"}],"duration":750,"easing":"linear","easingdir":"easeout"}}]}],"width":664,"height":443,"resume":false,"useHandCursor":true,"id":"6B7U40cbaSU"},{"kind":"vectorshape","rotation":0,"accType":"text","cliptobounds":false,"defaultAction":"","textLib":[{"kind":"textdata","uniqueId":"6L2gtzIyKYo_-1988674088","id":"01","linkId":"txt__default_6L2gtzIyKYo","type":"vectortext","xPos":0,"yPos":0,"width":0,"height":0,"shadowIndex":-1,"vectortext":{"left":0,"top":0,"right":183,"bottom":49,"pngfb":false,"pr":{"l":"Lib","i":76}}}],"shapemaskId":"","xPos":22,"yPos":11,"tabIndex":2,"tabEnabled":true,"xOffset":0,"yOffset":0,"rotateXPos":493,"rotateYPos":27,"scaleX":100,"scaleY":100,"alpha":100,"depth":13,"scrolling":true,"shuffleLock":false,"data":{"hotlinkId":"","accState":0,"vectorData":{"left":0,"top":0,"right":986,"bottom":54,"altText":"Resources","pngfb":false,"pr":{"l":"Lib","i":44}},"html5data":{"xPos":0,"yPos":0,"width":986,"height":54,"strokewidth":0}},"width":986,"height":54,"resume":false,"useHandCursor":true,"id":"6L2gtzIyKYo"},{"kind":"vectorshape","rotation":0,"accType":"image","cliptobounds":false,"defaultAction":"","imagelib":[{"kind":"imagedata","assetId":38,"id":"01","url":"story_content/6jimIxnbWDV_C4_DX1178_DY1178.swf","type":"normal","altText":"Pyramid.png","width":1093,"height":915,"mobiledx":0,"mobiledy":0}],"shapemaskId":"","xPos":224,"yPos":104,"tabIndex":4,"tabEnabled":true,"xOffset":0,"yOffset":0,"rotateXPos":294.5,"rotateYPos":246.5,"scaleX":100,"scaleY":100,"alpha":100,"depth":14,"scrolling":true,"shuffleLock":false,"data":{"hotlinkId":"","accState":0,"vectorData":{"left":0,"top":0,"right":589,"bottom":493,"altText":"Pyramid.png","pngfb":false,"pr":{"l":"Lib","i":77}},"html5data":{"xPos":0,"yPos":0,"width":589,"height":493,"strokewidth":0}},"animations":[{"kind":"animation","id":"Entrance","duration":750,"hidetextatstart":true,"animateshapewithtext":false,"tweens":[{"kind":"tween","time":0,"duration":750,"position":{"relativerotation":false,"relativestartpoint":false,"path":[{"kind":"segment","type":"line","anchora":{"x":"$RawXPos","y":"$RawYPos","dx":"0","dy":"541"},"anchorb":{"x":"$RawXPos","y":"$RawYPos","dx":"0","dy":"0"}}],"duration":750,"easing":"cubic","easingdir":"easeout"}}]}],"width":589,"height":493,"resume":false,"useHandCursor":true,"id":"6Ld6P3pvr22"}],"startTime":-1,"elapsedTimeMode":"normal","animations":[{"kind":"animation","id":"69DgavhkoGi","duration":700,"hidetextatstart":true,"animateshapewithtext":false,"tweens":[{"kind":"tween","time":0,"duration":700,"alpha":{"path":[{"kind":"segment","start":"0","dstart":"0","end":"100","dend":"0"}],"duration":700,"easing":"linear","easingdir":"easein"}}]}],"useHandCursor":false,"resume":false,"kind":"slidelayer","isBaseLayer":true}]}');
