# Supplementary material for: Interactive Case-Based Childhood Adversity and Trauma-Informed Care Electronic Modules for Pediatric Primary Care
Source: MedEdPORTAL. 2020 Oct 12;16:10990. doi: 10.15766/mep_2374-8265.10990 (PMC7549390; doi:10.15766/mep_2374-8265.10990)
Supplement: Supplementary file 1 — CA-TIC Premodule folderCA-TIC Module 1 folderCA-TIC Module 2 folderCA-TIC Module 3 folderImage Citations.docxCA-TIC Evaluation.docx [file mep_2374-8265.10990-s001.zip › D. CA-TIC Module 3/html5/data/js/63VeFJgV2b7.js]

window.globalProvideData('slide', '{"title":"Essay 2","trackViews":true,"showMenuResultIcon":false,"viewGroupId":"","historyGroupId":"","videoZoom":"","scrolling":false,"transition":"tween","slideLock":false,"navIndex":-1,"globalAudioId":"","thumbnailid":"","slideNumberInScene":11,"includeInSlideCounts":true,"presenterRef":{"id":"none"},"showAnimationId":"5oK40nlcChI","lmsId":"Slide11","width":1024,"height":640,"resume":true,"background":{"type":"fill","fill":{"type":"linear","rotation":90,"colors":[{"kind":"color","rgb":"0xFFFFFF","alpha":100,"stop":0}]}},"id":"63VeFJgV2b7","actionGroups":{"ActGrpOnSubmitButtonClick":{"kind":"actiongroup","actions":[{"kind":"if_action","condition":{"statement":{"kind":"compare","operator":"noteq","valuea":"6mjzrsD56Oj.$Text","typea":"property","valueb":"","typeb":"string"}},"thenActions":[{"kind":"eval_interaction","id":"_this.65yomew0HPH"}],"elseActions":[{"kind":"gotoplay","window":"MessageWnd","wndtype":"normal","objRef":{"type":"string","value":"_player.MsgScene_5lelHx67Wbh.InvalidPromptSlide"}}]}]},"ReviewInt_6YpFjcilPDP":{"kind":"actiongroup","actions":[{"kind":"set_enabled","objRef":{"type":"string","value":"6mjzrsD56Oj"},"enabled":{"type":"boolean","value":false}},{"kind":"if_action","condition":{"statement":{"kind":"compare","operator":"eq","valuea":"_player.#CurrentQuiz_6YpFjcilPDP","typea":"var","valueb":"6GZVWHTLAm0","typeb":"string"}},"thenActions":[{"kind":"exe_actiongroup","id":"SetLayout_pxabnsnfns10111000101"},{"kind":"if_action","condition":{"statement":{"kind":"compare","operator":"eq","valuea":"_player.6GZVWHTLAm0.$Passed","typea":"property","valueb":true,"typeb":"boolean"}},"thenActions":[{"kind":"exe_actiongroup","id":"ReviewIntCorrectIncorrect_6YpFjcilPDP"}]},{"kind":"if_action","condition":{"statement":{"kind":"compare","operator":"eq","valuea":"_player.6GZVWHTLAm0.$Passed","typea":"property","valueb":false,"typeb":"boolean"}},"thenActions":[{"kind":"exe_actiongroup","id":"ReviewIntCorrectIncorrect_6YpFjcilPDP"}]}]}]},"ReviewIntCorrectIncorrect_6YpFjcilPDP":{"kind":"actiongroup","actions":[]},"AnsweredInt_6YpFjcilPDP":{"kind":"actiongroup","actions":[{"kind":"exe_actiongroup","id":"DisableChoices_6YpFjcilPDP"},{"kind":"if_action","condition":{"statement":{"kind":"compare","operator":"eq","valuea":"$WindowId","typea":"property","valueb":"_frame","typeb":"string"}},"thenActions":[{"kind":"set_frame_layout","name":"pxabnsnfns10111000101"}],"elseActions":[{"kind":"set_window_control_layout","name":"pxabnsnfns10111000101"}]}]},"DisableChoices_6YpFjcilPDP":{"kind":"actiongroup","actions":[{"kind":"set_enabled","objRef":{"type":"string","value":"6mjzrsD56Oj"},"enabled":{"type":"boolean","value":false}}]},"6YpFjcilPDP_CheckAnswered":{"kind":"actiongroup","actions":[{"kind":"if_action","condition":{"statement":{"kind":"compare","operator":"gte","valuea":"65yomew0HPH.$AttemptCount","typea":"property","valueb":1,"typeb":"number"}},"thenActions":[{"kind":"exe_actiongroup","id":"AnsweredInt_6YpFjcilPDP"}]}]},"SetLayout_pxabnsnfns10111000101":{"kind":"actiongroup","actions":[{"kind":"if_action","condition":{"statement":{"kind":"compare","operator":"eq","valuea":"$WindowId","typea":"property","valueb":"_frame","typeb":"string"}},"thenActions":[{"kind":"set_frame_layout","name":"pxabnsnfns10111000101"}],"elseActions":[{"kind":"set_window_control_layout","name":"pxabnsnfns10111000101"}]}]},"NavigationRestrictionNextSlide_63VeFJgV2b7":{"kind":"actiongroup","actions":[{"kind":"gotoplay","window":"_current","wndtype":"normal","objRef":{"type":"string","value":"_parent.5amzWGGTgBO"}}]},"NavigationRestrictionPreviousSlide_63VeFJgV2b7":{"kind":"actiongroup","actions":[{"kind":"history_prev"}]}},"events":[{"kind":"onbeforeslidein","actions":[{"kind":"if_action","condition":{"statement":{"kind":"compare","operator":"eq","valuea":"$WindowId","typea":"property","valueb":"_frame","typeb":"string"}},"thenActions":[{"kind":"set_frame_layout","name":"npnxnanbsnfns10111000101"}],"elseActions":[{"kind":"set_window_control_layout","name":"npnxnanbsnfns10111000101"}]}]},{"kind":"onsubmitslide","actions":[{"kind":"exe_actiongroup","id":"ActGrpOnSubmitButtonClick"}]},{"kind":"ontransitionin","actions":[{"kind":"adjustvar","variable":"_player.LastSlideViewed_5lelHx67Wbh","operator":"set","value":{"type":"string","value":"_player."}},{"kind":"adjustvar","variable":"_player.LastSlideViewed_5lelHx67Wbh","operator":"add","value":{"type":"property","value":"$AbsoluteId"}},{"kind":"if_action","condition":{"statement":{"kind":"compare","operator":"eq","valuea":"_player.#ReviewMode_6YpFjcilPDP","typea":"var","valueb":true,"typeb":"boolean"}},"thenActions":[{"kind":"exe_actiongroup","id":"ReviewInt_6YpFjcilPDP"}],"elseActions":[{"kind":"exe_actiongroup","id":"6YpFjcilPDP_CheckAnswered"}]}]},{"kind":"onnextslide","actions":[{"kind":"if_action","condition":{"statement":{"kind":"compare","operator":"eq","valuea":"_player.#ReviewMode_6YpFjcilPDP","typea":"var","valueb":true,"typeb":"boolean"}},"thenActions":[{"kind":"if_action","condition":{"statement":{"kind":"compare","operator":"eq","valuea":"_player.#CurrentQuiz_6YpFjcilPDP","typea":"var","valueb":"6GZVWHTLAm0","typeb":"string"}},"thenActions":[{"kind":"nextviewedslide","quizRef":{"type":"string","value":"_player.6GZVWHTLAm0"},"completed_slide_ref":{"type":"string","value":"_player.5ghF2mIRRsQ.6iTpQ3krPcQ"},"status_filter":""}],"elseActions":[]}],"elseActions":[{"kind":"if_action","condition":{"statement":{"kind":"compare","operator":"eq","valuea":"_player.#RetryMode_6YpFjcilPDP","typea":"var","valueb":true,"typeb":"boolean"}},"thenActions":[{"kind":"if_action","condition":{"statement":{"kind":"compare","operator":"eq","valuea":"_player.#CurrentQuiz_6YpFjcilPDP","typea":"var","valueb":"6GZVWHTLAm0","typeb":"string"}},"thenActions":[{"kind":"nextviewedslide","quizRef":{"type":"string","value":"_player.6GZVWHTLAm0"},"completed_slide_ref":{"type":"string","value":"_player.5ghF2mIRRsQ.6iTpQ3krPcQ"},"status_filter":""}],"elseActions":[]}],"elseActions":[{"kind":"exe_actiongroup","id":"NavigationRestrictionNextSlide_63VeFJgV2b7"}]}]}]},{"kind":"onprevslide","actions":[{"kind":"exe_actiongroup","id":"NavigationRestrictionPreviousSlide_63VeFJgV2b7"}]}],"slideLayers":[{"enableSeek":true,"enableReplay":true,"timeline":{"duration":22104,"events":[{"kind":"ontimelinetick","time":0,"actions":[{"kind":"show","transition":"appear","objRef":{"type":"string","value":"6mjzrsD56Oj"}},{"kind":"show","transition":"appear","objRef":{"type":"string","value":"69QCuySTsCf"}},{"kind":"show","transition":"appear","objRef":{"type":"string","value":"5WqY8OR7TTK"}},{"kind":"show","transition":"appear","objRef":{"type":"string","value":"6cC3PCB6dUg"}}]}]},"objects":[{"kind":"vectorshape","rotation":0,"accType":"image","cliptobounds":false,"defaultAction":"","imagelib":[{"kind":"imagedata","assetId":0,"id":"01","url":"story_content/6VnSXNgcCaO_DX2048_DY2048.swf","type":"normal","altText":"Trauma Informed Care_Template_BODY 3.png","width":1024,"height":640,"mobiledx":0,"mobiledy":0}],"shapemaskId":"","xPos":0,"yPos":0,"tabIndex":0,"tabEnabled":true,"xOffset":0,"yOffset":0,"rotateXPos":512,"rotateYPos":320,"scaleX":100,"scaleY":100,"alpha":100,"depth":1,"scrolling":false,"shuffleLock":false,"data":{"hotlinkId":"","accState":0,"vectorData":{"left":0,"top":0,"right":1024,"bottom":640,"altText":"Trauma Informed Care_Template_BODY 3.png","pngfb":false,"pr":{"l":"Lib","i":0}},"html5data":{"xPos":0,"yPos":0,"width":1024,"height":640,"strokewidth":0}},"width":1024,"height":640,"resume":true,"useHandCursor":true,"id":"6cC3PCB6dUg"},{"kind":"textinput","bindto":"_player.TextEntry5","align":"left","verticalAlign":"top","rtl":false,"numeric":false,"multiline":true,"maxchars":500,"placeholder":"Type your text here","fontsize":23,"textcolor":"0x000000","bold":false,"italic":false,"font":"Open Sans Charset0_v9TY33EDE6F2","marginleft":10,"marginright":10,"margintop":0,"marginbottom":0,"shapemaskId":"","xPos":51,"yPos":154,"tabIndex":3,"tabEnabled":true,"xOffset":0,"yOffset":0,"rotateXPos":460.5,"rotateYPos":221,"scaleX":100,"scaleY":100,"alpha":100,"rotation":0,"depth":2,"scrolling":true,"shuffleLock":false,"data":{"hotlinkId":"","accState":0,"textdata":{"uniqueId":"6mjzrsD56Oj","linkId":"","type":"vectortext","xPos":10,"yPos":5,"width":901,"height":443,"shadowIndex":-1,"vectortext":{"left":0,"top":0,"right":209,"bottom":32,"pngfb":false,"pr":{"l":"Lib","i":81}}},"html5data":{"xPos":0,"yPos":0,"width":922,"height":443,"strokewidth":1}},"width":922,"height":443,"resume":true,"useHandCursor":true,"background":{"type":"vector","vectorData":{"left":-1,"top":-1,"right":923,"bottom":444,"altText":"Type your text here","pngfb":false,"pr":{"l":"Lib","i":80}}},"id":"6mjzrsD56Oj","events":[{"kind":"onlosefocus","actions":[{"kind":"adjustvar","variable":"_player.TextEntry5","operator":"set","value":{"type":"property","value":"$Text"}}]}]},{"kind":"vectorshape","rotation":0,"accType":"text","cliptobounds":false,"defaultAction":"","textLib":[{"kind":"textdata","uniqueId":"69QCuySTsCf_-1119578554","id":"01","linkId":"txt__default_69QCuySTsCf","type":"vectortext","xPos":0,"yPos":0,"width":0,"height":0,"shadowIndex":-1,"vectortext":{"left":0,"top":0,"right":885,"bottom":69,"pngfb":false,"pr":{"l":"Lib","i":91}}}],"shapemaskId":"","xPos":20,"yPos":73,"tabIndex":2,"tabEnabled":true,"xOffset":0,"yOffset":0,"rotateXPos":470,"rotateYPos":37,"scaleX":100,"scaleY":100,"alpha":100,"depth":3,"scrolling":true,"shuffleLock":false,"data":{"hotlinkId":"","accState":0,"vectorData":{"left":0,"top":0,"right":940,"bottom":74,"altText":"How will the content presented in the CATIC E-Modules reinforce or alter your current clinical practice? ","pngfb":false,"pr":{"l":"Lib","i":90}},"html5data":{"xPos":0,"yPos":0,"width":940,"height":74,"strokewidth":0}},"width":940,"height":74,"resume":true,"useHandCursor":true,"id":"69QCuySTsCf"},{"kind":"vectorshape","rotation":0,"accType":"text","cliptobounds":false,"defaultAction":"","textLib":[{"kind":"textdata","uniqueId":"5WqY8OR7TTK_-4429747","id":"01","linkId":"txt__default_5WqY8OR7TTK","type":"vectortext","xPos":0,"yPos":0,"width":0,"height":0,"shadowIndex":-1,"vectortext":{"left":0,"top":0,"right":264,"bottom":44,"pngfb":false,"pr":{"l":"Lib","i":92}}}],"shapemaskId":"","xPos":12,"yPos":13,"tabIndex":1,"tabEnabled":true,"xOffset":0,"yOffset":0,"rotateXPos":493,"rotateYPos":24.5,"scaleX":100,"scaleY":100,"alpha":100,"depth":4,"scrolling":true,"shuffleLock":false,"data":{"hotlinkId":"","accState":0,"vectorData":{"left":0,"top":0,"right":986,"bottom":49,"altText":"Essay Question 2","pngfb":false,"pr":{"l":"Lib","i":84}},"html5data":{"xPos":0,"yPos":0,"width":986,"height":49,"strokewidth":0}},"width":986,"height":49,"resume":true,"useHandCursor":true,"id":"5WqY8OR7TTK"},{"kind":"vectorshape","rotation":0,"accType":"text","cliptobounds":false,"defaultAction":"","textLib":[{"kind":"textdata","uniqueId":"6YpFjcilPDP_CorrectReview","id":"01","linkId":"6YpFjcilPDP_CorrectReview","type":"vectortext","xPos":0,"yPos":0,"width":0,"height":0,"shadowIndex":-1,"vectortext":{"left":0,"top":0,"right":552,"bottom":37,"pngfb":false,"pr":{"l":"Lib","i":87}}}],"shapemaskId":"","xPos":0,"yPos":600,"tabIndex":4,"tabEnabled":true,"xOffset":0,"yOffset":0,"rotateXPos":512,"rotateYPos":20,"scaleX":100,"scaleY":100,"alpha":100,"depth":5,"scrolling":true,"shuffleLock":false,"data":{"hotlinkId":"","accState":0,"vectorData":{"left":-1,"top":-1,"right":1024,"bottom":40,"altText":"Correct","pngfb":false,"pr":{"l":"Lib","i":86}},"html5data":{"xPos":1,"yPos":1,"width":1021,"height":37,"strokewidth":2}},"width":1024,"height":40,"resume":false,"useHandCursor":true,"id":"6YpFjcilPDP_CorrectReview","events":[{"kind":"onrelease","actions":[{"kind":"hide","transition":"appear","objRef":{"type":"string","value":"_this"}}]}]},{"kind":"vectorshape","rotation":0,"accType":"text","cliptobounds":false,"defaultAction":"","textLib":[{"kind":"textdata","uniqueId":"6YpFjcilPDP_IncorrectReview","id":"01","linkId":"6YpFjcilPDP_IncorrectReview","type":"vectortext","xPos":0,"yPos":0,"width":0,"height":0,"shadowIndex":-1,"vectortext":{"left":0,"top":0,"right":561,"bottom":37,"pngfb":false,"pr":{"l":"Lib","i":89}}}],"shapemaskId":"","xPos":0,"yPos":600,"tabIndex":5,"tabEnabled":true,"xOffset":0,"yOffset":0,"rotateXPos":512,"rotateYPos":20,"scaleX":100,"scaleY":100,"alpha":100,"depth":6,"scrolling":true,"shuffleLock":false,"data":{"hotlinkId":"","accState":0,"vectorData":{"left":-1,"top":-1,"right":1024,"bottom":40,"altText":"Incorrect","pngfb":false,"pr":{"l":"Lib","i":88}},"html5data":{"xPos":1,"yPos":1,"width":1021,"height":37,"strokewidth":2}},"width":1024,"height":40,"resume":false,"useHandCursor":true,"id":"6YpFjcilPDP_IncorrectReview","events":[{"kind":"onrelease","actions":[{"kind":"hide","transition":"appear","objRef":{"type":"string","value":"_this"}}]}]}],"startTime":-1,"elapsedTimeMode":"normal","animations":[{"kind":"animation","id":"5oK40nlcChI","duration":700,"hidetextatstart":true,"animateshapewithtext":false,"tweens":[{"kind":"tween","time":0,"duration":700,"alpha":{"path":[{"kind":"segment","start":"0","dstart":"0","end":"100","dend":"0"}],"duration":700,"easing":"linear","easingdir":"easein"}}]}],"useHandCursor":false,"resume":true,"kind":"slidelayer","isBaseLayer":true}]}');
