# Supplementary material for: Interactive Case-Based Childhood Adversity and Trauma-Informed Care Electronic Modules for Pediatric Primary Care
Source: MedEdPORTAL. 2020 Oct 12;16:10990. doi: 10.15766/mep_2374-8265.10990 (PMC7549390; doi:10.15766/mep_2374-8265.10990)
Supplement: Supplementary file 1 — CA-TIC Premodule folderCA-TIC Module 1 folderCA-TIC Module 2 folderCA-TIC Module 3 folderImage Citations.docxCA-TIC Evaluation.docx [file mep_2374-8265.10990-s001.zip › D. CA-TIC Module 3/html5/data/js/66e1wtPrztl.js]

window.globalProvideData('slide', '{"title":"Practical Considerations","trackViews":true,"showMenuResultIcon":false,"viewGroupId":"","historyGroupId":"","videoZoom":"","scrolling":false,"transition":"tween","slideLock":false,"navIndex":-1,"globalAudioId":"","thumbnailid":"","slideNumberInScene":4,"includeInSlideCounts":true,"presenterRef":{"id":"none"},"showAnimationId":"6LNF0TawZyB","lmsId":"Slide4","width":1024,"height":640,"resume":false,"background":{"type":"fill","fill":{"type":"linear","rotation":90,"colors":[{"kind":"color","rgb":"0xFFFFFF","alpha":100,"stop":0}]}},"id":"66e1wtPrztl","actionGroups":{"ActGrpOnNextButtonClick":{"kind":"actiongroup","actions":[{"kind":"gotoplay","window":"_current","wndtype":"normal","objRef":{"type":"string","value":"_player.5ghF2mIRRsQ.5dSLw4wsHfD"}}]},"ActGrpOnPrevButtonClick":{"kind":"actiongroup","actions":[{"kind":"history_prev"}]},"NavigationRestrictionNextSlide_66e1wtPrztl":{"kind":"actiongroup","actions":[{"kind":"exe_actiongroup","id":"ActGrpOnNextButtonClick"}]},"NavigationRestrictionPreviousSlide_66e1wtPrztl":{"kind":"actiongroup","actions":[{"kind":"exe_actiongroup","id":"ActGrpOnPrevButtonClick"}]}},"events":[{"kind":"onbeforeslidein","actions":[{"kind":"if_action","condition":{"statement":{"kind":"compare","operator":"eq","valuea":"$WindowId","typea":"property","valueb":"_frame","typeb":"string"}},"thenActions":[{"kind":"set_frame_layout","name":"pxabnsnfns10111000101"}],"elseActions":[{"kind":"set_window_control_layout","name":"pxabnsnfns10111000101"}]}]},{"kind":"onnextslide","actions":[{"kind":"exe_actiongroup","id":"NavigationRestrictionNextSlide_66e1wtPrztl"}]},{"kind":"onprevslide","actions":[{"kind":"exe_actiongroup","id":"NavigationRestrictionPreviousSlide_66e1wtPrztl"}]},{"kind":"ontransitionin","actions":[{"kind":"adjustvar","variable":"_player.LastSlideViewed_5lelHx67Wbh","operator":"set","value":{"type":"string","value":"_player."}},{"kind":"adjustvar","variable":"_player.LastSlideViewed_5lelHx67Wbh","operator":"add","value":{"type":"property","value":"$AbsoluteId"}}]}],"slideLayers":[{"audiolib":[{"kind":"audio","assetId":24,"id":"5YxhSlVYBvN"}],"enableSeek":true,"enableReplay":true,"timeline":{"duration":74255,"events":[{"kind":"ontimelinetick","time":0,"actions":[{"kind":"show","transition":"appear","objRef":{"type":"string","value":"638X39mmPIM"}},{"kind":"show","transition":"appear","objRef":{"type":"string","value":"6G5icyiXf8W"}},{"kind":"media_seek","position":0,"objRef":{"type":"string","value":"5YxhSlVYBvN"}},{"kind":"media_play","objRef":{"type":"string","value":"5YxhSlVYBvN"}},{"kind":"set_volume","volume":75,"objRef":{"type":"string","value":"5YxhSlVYBvN"}},{"kind":"show","transition":"appear","objRef":{"type":"string","value":"6cC3PCB6dUg"}}]},{"kind":"ontimelinetick","time":500,"actions":[{"kind":"show","transition":"custom","animationId":"Entrance","reverse":false,"objRef":{"type":"string","value":"6Wdf8Yi2bxV"}}]},{"kind":"ontimelinetick","time":13250,"actions":[{"kind":"hide","transition":"custom","animationId":"Exit","reverse":false,"objRef":{"type":"string","value":"6Wdf8Yi2bxV"}}]},{"kind":"ontimelinetick","time":14667,"actions":[{"kind":"show","transition":"custom","animationId":"Entrance","reverse":false,"objRef":{"type":"string","value":"6ZzpCgUE8Kg"}},{"kind":"show","transition":"custom","animationId":"Entrance","reverse":false,"objRef":{"type":"string","value":"68ITMqmSV9T"}}]},{"kind":"ontimelinetick","time":14917,"actions":[{"kind":"show","transition":"custom","animationId":"Entrance","reverse":false,"objRef":{"type":"string","value":"6YAc01RjgR5"}}]},{"kind":"ontimelinetick","time":15167,"actions":[{"kind":"show","transition":"custom","animationId":"Entrance","reverse":false,"objRef":{"type":"string","value":"6DdIkxLbUYL"}}]},{"kind":"ontimelinetick","time":24917,"actions":[{"kind":"hide","transition":"custom","animationId":"Exit","reverse":false,"objRef":{"type":"string","value":"6ZzpCgUE8Kg"}}]},{"kind":"ontimelinetick","time":25000,"actions":[{"kind":"hide","transition":"custom","animationId":"Exit","reverse":false,"objRef":{"type":"string","value":"68ITMqmSV9T"}},{"kind":"hide","transition":"custom","animationId":"Exit","reverse":false,"objRef":{"type":"string","value":"6YAc01RjgR5"}},{"kind":"hide","transition":"custom","animationId":"Exit","reverse":false,"objRef":{"type":"string","value":"6DdIkxLbUYL"}}]},{"kind":"ontimelinetick","time":25917,"actions":[{"kind":"show","transition":"custom","animationId":"Entrance","reverse":false,"objRef":{"type":"string","value":"5iZscdI1cAf"}},{"kind":"show","transition":"custom","animationId":"Entrance","reverse":false,"objRef":{"type":"string","value":"6jYEqERA6ID"}}]},{"kind":"ontimelinetick","time":25979,"actions":[{"kind":"show","transition":"custom","animationId":"Entrance","reverse":false,"objRef":{"type":"string","value":"5gMkHm3pcDv"}}]},{"kind":"ontimelinetick","time":26667,"actions":[{"kind":"show","transition":"custom","animationId":"Entrance","reverse":false,"objRef":{"type":"string","value":"6hm1u0ODGsQ"}}]},{"kind":"ontimelinetick","time":26750,"actions":[{"kind":"show","transition":"custom","animationId":"Entrance","reverse":false,"objRef":{"type":"string","value":"5iRu7IzFSKF"}}]},{"kind":"ontimelinetick","time":36229,"actions":[{"kind":"hide","transition":"custom","animationId":"Exit","reverse":false,"objRef":{"type":"string","value":"5gMkHm3pcDv"}}]},{"kind":"ontimelinetick","time":36250,"actions":[{"kind":"hide","transition":"custom","animationId":"Exit","reverse":false,"objRef":{"type":"string","value":"5iRu7IzFSKF"}},{"kind":"show","transition":"custom","animationId":"Entrance","reverse":false,"objRef":{"type":"string","value":"6bcWgYDzpr2"}},{"kind":"show","transition":"custom","animationId":"Entrance","reverse":false,"objRef":{"type":"string","value":"5yarNiw7JeX"}},{"kind":"show","transition":"custom","animationId":"Entrance","reverse":false,"objRef":{"type":"string","value":"5baUwqxJLAA"}}]},{"kind":"ontimelinetick","time":36417,"actions":[{"kind":"hide","transition":"custom","animationId":"Exit","reverse":false,"objRef":{"type":"string","value":"5iZscdI1cAf"}},{"kind":"hide","transition":"custom","animationId":"Exit","reverse":false,"objRef":{"type":"string","value":"6hm1u0ODGsQ"}},{"kind":"hide","transition":"custom","animationId":"Exit","reverse":false,"objRef":{"type":"string","value":"6jYEqERA6ID"}}]},{"kind":"ontimelinetick","time":40938,"actions":[{"kind":"hide","transition":"custom","animationId":"Exit","reverse":false,"objRef":{"type":"string","value":"5baUwqxJLAA"}}]},{"kind":"ontimelinetick","time":41000,"actions":[{"kind":"hide","transition":"custom","animationId":"Exit","reverse":false,"objRef":{"type":"string","value":"6bcWgYDzpr2"}},{"kind":"hide","transition":"custom","animationId":"Exit","reverse":false,"objRef":{"type":"string","value":"5yarNiw7JeX"}}]},{"kind":"ontimelinetick","time":42729,"actions":[{"kind":"show","transition":"custom","animationId":"Entrance","reverse":false,"objRef":{"type":"string","value":"6jWYr5ATzyY"}},{"kind":"show","transition":"custom","animationId":"Entrance","reverse":false,"objRef":{"type":"string","value":"6b8fg50IGHW"}}]},{"kind":"ontimelinetick","time":52729,"actions":[{"kind":"hide","transition":"custom","animationId":"Exit","reverse":false,"objRef":{"type":"string","value":"6jWYr5ATzyY"}},{"kind":"hide","transition":"custom","animationId":"Exit","reverse":false,"objRef":{"type":"string","value":"6b8fg50IGHW"}}]},{"kind":"ontimelinetick","time":54458,"actions":[{"kind":"show","transition":"custom","animationId":"Entrance","reverse":false,"objRef":{"type":"string","value":"5tEdkVTSrNQ"}},{"kind":"show","transition":"custom","animationId":"Entrance","reverse":false,"objRef":{"type":"string","value":"6k2qsCJoBjT"}}]},{"kind":"ontimelinetick","time":54708,"actions":[{"kind":"show","transition":"custom","animationId":"Entrance","reverse":false,"objRef":{"type":"string","value":"5lucdZKrlpk"}}]},{"kind":"ontimelinetick","time":65458,"actions":[{"kind":"hide","transition":"custom","animationId":"Exit","reverse":false,"objRef":{"type":"string","value":"5tEdkVTSrNQ"}},{"kind":"hide","transition":"custom","animationId":"Exit","reverse":false,"objRef":{"type":"string","value":"6k2qsCJoBjT"}},{"kind":"hide","transition":"custom","animationId":"Exit","reverse":false,"objRef":{"type":"string","value":"5lucdZKrlpk"}}]},{"kind":"ontimelinetick","time":66500,"actions":[{"kind":"show","transition":"custom","animationId":"Entrance","reverse":false,"objRef":{"type":"string","value":"5WmQiWBudvZ"}},{"kind":"show","transition":"custom","animationId":"Entrance","reverse":false,"objRef":{"type":"string","value":"5ulpYYMMQ2j"}}]}]},"objects":[{"kind":"vectorshape","rotation":0,"accType":"image","cliptobounds":false,"defaultAction":"","imagelib":[{"kind":"imagedata","assetId":0,"id":"01","url":"story_content/6VnSXNgcCaO_DX2048_DY2048.swf","type":"normal","altText":"Trauma Informed Care_Template_BODY 3.png","width":1024,"height":640,"mobiledx":0,"mobiledy":0}],"shapemaskId":"","xPos":0,"yPos":0,"tabIndex":0,"tabEnabled":true,"xOffset":0,"yOffset":0,"rotateXPos":512,"rotateYPos":320,"scaleX":100,"scaleY":100,"alpha":100,"depth":1,"scrolling":false,"shuffleLock":false,"data":{"hotlinkId":"","accState":0,"vectorData":{"left":0,"top":0,"right":1024,"bottom":640,"altText":"Trauma Informed Care_Template_BODY 3.png","pngfb":false,"pr":{"l":"Lib","i":0}},"html5data":{"xPos":0,"yPos":0,"width":1024,"height":640,"strokewidth":0}},"width":1024,"height":640,"resume":false,"useHandCursor":true,"id":"6cC3PCB6dUg"},{"kind":"vectorshape","rotation":0,"accType":"text","cliptobounds":false,"defaultAction":"","shapemaskId":"","xPos":62,"yPos":73,"tabIndex":2,"tabEnabled":true,"xOffset":0,"yOffset":0,"rotateXPos":453.5,"rotateYPos":271.5,"scaleX":100,"scaleY":100,"alpha":100,"depth":2,"scrolling":true,"shuffleLock":false,"data":{"hotlinkId":"","accState":0,"vectorData":{"left":-3,"top":-3,"right":909,"bottom":545,"altText":"Rectangle 1","pngfb":false,"pr":{"l":"Lib","i":3}},"html5data":{"xPos":0,"yPos":0,"width":907,"height":543,"strokewidth":3}},"width":907,"height":543,"resume":false,"useHandCursor":true,"id":"638X39mmPIM"},{"kind":"vectorshape","rotation":0,"accType":"text","cliptobounds":false,"defaultAction":"","textLib":[{"kind":"textdata","uniqueId":"6G5icyiXf8W_1801266756","id":"01","linkId":"txt__default_6G5icyiXf8W","type":"vectortext","xPos":0,"yPos":0,"width":0,"height":0,"shadowIndex":-1,"vectortext":{"left":0,"top":0,"right":486,"bottom":56,"pngfb":false,"pr":{"l":"Lib","i":15}}}],"shapemaskId":"","xPos":22,"yPos":5,"tabIndex":1,"tabEnabled":true,"xOffset":0,"yOffset":0,"rotateXPos":493,"rotateYPos":30.5,"scaleX":100,"scaleY":100,"alpha":100,"depth":3,"scrolling":true,"shuffleLock":false,"data":{"hotlinkId":"","accState":0,"vectorData":{"left":0,"top":0,"right":986,"bottom":61,"altText":"Practical Considerations","pngfb":false,"pr":{"l":"Lib","i":1}},"html5data":{"xPos":0,"yPos":0,"width":986,"height":61,"strokewidth":0}},"width":986,"height":61,"resume":false,"useHandCursor":true,"id":"6G5icyiXf8W"},{"kind":"vectorshape","rotation":0,"accType":"text","cliptobounds":false,"defaultAction":"","textLib":[{"kind":"textdata","uniqueId":"6Wdf8Yi2bxV_-689924596","id":"01","linkId":"txt__default_6Wdf8Yi2bxV","type":"vectortext","xPos":0,"yPos":0,"width":0,"height":0,"shadowIndex":-1,"vectortext":{"left":0,"top":0,"right":575,"bottom":107,"pngfb":false,"pr":{"l":"Lib","i":17}}}],"shapemaskId":"","xPos":187,"yPos":240,"tabIndex":11,"tabEnabled":true,"xOffset":0,"yOffset":0,"rotateXPos":321.5,"rotateYPos":56,"scaleX":100,"scaleY":100,"alpha":100,"depth":4,"scrolling":true,"shuffleLock":false,"data":{"hotlinkId":"","accState":0,"vectorData":{"left":0,"top":0,"right":643,"bottom":112,"altText":"Six Practical Considerations\\nWhen Choosing a Tool","pngfb":false,"pr":{"l":"Lib","i":16}},"html5data":{"xPos":0,"yPos":0,"width":643,"height":112,"strokewidth":0}},"animations":[{"kind":"animation","id":"Entrance","duration":750,"hidetextatstart":true,"animateshapewithtext":false,"tweens":[{"kind":"tween","time":0,"duration":750,"alpha":{"path":[{"kind":"segment","start":"0","dstart":"0","end":"100","dend":"0"}],"duration":750,"easing":"linear","easingdir":"easein"}}]},{"kind":"animation","id":"Exit","duration":750,"hidetextatend":true,"animateshapewithtext":false,"tweens":[{"kind":"tween","time":0,"duration":750,"alpha":{"path":[{"kind":"segment","start":"100","dstart":"0","end":"0","dend":"0"}],"duration":750,"easing":"linear","easingdir":"easeout"}}]}],"width":643,"height":112,"resume":false,"useHandCursor":true,"id":"6Wdf8Yi2bxV"},{"kind":"vectorshape","rotation":0,"accType":"text","cliptobounds":false,"defaultAction":"","textLib":[{"kind":"textdata","uniqueId":"6ZzpCgUE8Kg_128679780","id":"01","linkId":"txt__default_6ZzpCgUE8Kg","type":"vectortext","xPos":0,"yPos":0,"width":0,"height":0,"shadowIndex":-1,"vectortext":{"left":0,"top":0,"right":680,"bottom":159,"pngfb":false,"pr":{"l":"Lib","i":19}}}],"shapemaskId":"","xPos":130,"yPos":122,"tabIndex":3,"tabEnabled":true,"xOffset":0,"yOffset":0,"rotateXPos":396.5,"rotateYPos":82,"scaleX":100,"scaleY":100,"alpha":100,"depth":5,"scrolling":true,"shuffleLock":false,"data":{"hotlinkId":"","accState":0,"vectorData":{"left":0,"top":0,"right":793,"bottom":164,"altText":"1)\\tGoal of Screening:\\r\\r\\tScreening could exist to inform clinical care, \\thighlight \\tresearch opportunities, inform,\\n\\t\\tor evaluate interventions.   ","pngfb":false,"pr":{"l":"Lib","i":18}},"html5data":{"xPos":0,"yPos":0,"width":793,"height":164,"strokewidth":0}},"animations":[{"kind":"animation","id":"Entrance","duration":750,"hidetextatstart":true,"animateshapewithtext":false,"tweens":[{"kind":"tween","time":0,"duration":750,"alpha":{"path":[{"kind":"segment","start":"0","dstart":"0","end":"100","dend":"0"}],"duration":750,"easing":"linear","easingdir":"easein"}}]},{"kind":"animation","id":"Exit","duration":750,"hidetextatend":true,"animateshapewithtext":false,"tweens":[{"kind":"tween","time":0,"duration":750,"alpha":{"path":[{"kind":"segment","start":"100","dstart":"0","end":"0","dend":"0"}],"duration":750,"easing":"linear","easingdir":"easeout"}}]}],"width":793,"height":164,"resume":false,"useHandCursor":true,"id":"6ZzpCgUE8Kg"},{"kind":"vectorshape","rotation":0,"accType":"image","cliptobounds":false,"defaultAction":"","imagelib":[{"kind":"imagedata","assetId":14,"id":"01","url":"story_content/6FfhLvkYAGL_DX848_DY848.swf","type":"normal","altText":"Presenting at work.png","width":848,"height":587,"mobiledx":0,"mobiledy":0}],"shapemaskId":"","xPos":45,"yPos":293,"tabIndex":17,"tabEnabled":true,"xOffset":0,"yOffset":0,"rotateXPos":212,"rotateYPos":147,"scaleX":100,"scaleY":100,"alpha":100,"depth":6,"scrolling":true,"shuffleLock":false,"data":{"hotlinkId":"","accState":0,"vectorData":{"left":0,"top":0,"right":424,"bottom":294,"altText":"Presenting at work.png","pngfb":false,"pr":{"l":"Lib","i":20}},"html5data":{"xPos":0,"yPos":0,"width":424,"height":294,"strokewidth":0}},"animations":[{"kind":"animation","id":"Entrance","duration":750,"hidetextatstart":true,"animateshapewithtext":false,"tweens":[{"kind":"tween","time":0,"duration":750,"position":{"relativerotation":false,"relativestartpoint":false,"path":[{"kind":"segment","type":"line","anchora":{"x":"$RawXPos","y":"$RawYPos","dx":"0","dy":"352"},"anchorb":{"x":"$RawXPos","y":"$RawYPos","dx":"0","dy":"0"}}],"duration":750,"easing":"cubic","easingdir":"easeout"}}]},{"kind":"animation","id":"Exit","duration":750,"hidetextatend":true,"animateshapewithtext":false,"tweens":[{"kind":"tween","time":0,"duration":750,"position":{"relativerotation":false,"relativestartpoint":false,"path":[{"kind":"segment","type":"line","anchora":{"x":"$RawXPos","y":"$RawYPos","dx":"0","dy":"0"},"anchorb":{"x":"$RawXPos","y":"645","dx":"0","dy":"0"}}],"duration":750,"easing":"cubic","easingdir":"easein"}}]}],"width":424,"height":294,"resume":false,"useHandCursor":true,"id":"68ITMqmSV9T"},{"kind":"vectorshape","rotation":0,"accType":"image","cliptobounds":false,"defaultAction":"","imagelib":[{"kind":"imagedata","assetId":15,"id":"01","url":"story_content/6Mvpa0CN2ef_DX758_DY758.swf","type":"normal","altText":"Exam.png","width":758,"height":542,"mobiledx":0,"mobiledy":0}],"shapemaskId":"","xPos":374,"yPos":307,"tabIndex":18,"tabEnabled":true,"xOffset":0,"yOffset":0,"rotateXPos":189.5,"rotateYPos":135.5,"scaleX":100,"scaleY":100,"alpha":100,"depth":7,"scrolling":true,"shuffleLock":false,"data":{"hotlinkId":"","accState":0,"vectorData":{"left":0,"top":0,"right":379,"bottom":271,"altText":"Exam.png","pngfb":false,"pr":{"l":"Lib","i":21}},"html5data":{"xPos":0,"yPos":0,"width":379,"height":271,"strokewidth":0}},"animations":[{"kind":"animation","id":"Entrance","duration":750,"hidetextatstart":true,"animateshapewithtext":false,"tweens":[{"kind":"tween","time":0,"duration":750,"position":{"relativerotation":false,"relativestartpoint":false,"path":[{"kind":"segment","type":"line","anchora":{"x":"$RawXPos","y":"$RawYPos","dx":"0","dy":"338"},"anchorb":{"x":"$RawXPos","y":"$RawYPos","dx":"0","dy":"0"}}],"duration":750,"easing":"cubic","easingdir":"easeout"}}]},{"kind":"animation","id":"Exit","duration":750,"hidetextatend":true,"animateshapewithtext":false,"tweens":[{"kind":"tween","time":0,"duration":750,"position":{"relativerotation":false,"relativestartpoint":false,"path":[{"kind":"segment","type":"line","anchora":{"x":"$RawXPos","y":"$RawYPos","dx":"0","dy":"0"},"anchorb":{"x":"$RawXPos","y":"645","dx":"0","dy":"0"}}],"duration":750,"easing":"cubic","easingdir":"easein"}}]}],"width":379,"height":271,"resume":false,"useHandCursor":true,"id":"6YAc01RjgR5"},{"kind":"vectorshape","rotation":0,"accType":"image","cliptobounds":false,"defaultAction":"","imagelib":[{"kind":"imagedata","assetId":16,"id":"01","url":"story_content/5lwnFGzqyEL_DX964_DY964.swf","type":"normal","altText":"Meditation.png","width":963,"height":667,"mobiledx":0,"mobiledy":0}],"shapemaskId":"","xPos":598,"yPos":281,"tabIndex":14,"tabEnabled":true,"xOffset":0,"yOffset":0,"rotateXPos":241,"rotateYPos":167,"scaleX":100,"scaleY":100,"alpha":100,"depth":8,"scrolling":true,"shuffleLock":false,"data":{"hotlinkId":"","accState":0,"vectorData":{"left":0,"top":0,"right":482,"bottom":334,"altText":"Meditation.png","pngfb":false,"pr":{"l":"Lib","i":22}},"html5data":{"xPos":0,"yPos":0,"width":482,"height":334,"strokewidth":0}},"animations":[{"kind":"animation","id":"Entrance","duration":750,"hidetextatstart":true,"animateshapewithtext":false,"tweens":[{"kind":"tween","time":0,"duration":750,"position":{"relativerotation":false,"relativestartpoint":false,"path":[{"kind":"segment","type":"line","anchora":{"x":"$RawXPos","y":"$RawYPos","dx":"0","dy":"364"},"anchorb":{"x":"$RawXPos","y":"$RawYPos","dx":"0","dy":"0"}}],"duration":750,"easing":"cubic","easingdir":"easeout"}}]},{"kind":"animation","id":"Exit","duration":750,"hidetextatend":true,"animateshapewithtext":false,"tweens":[{"kind":"tween","time":0,"duration":750,"position":{"relativerotation":false,"relativestartpoint":false,"path":[{"kind":"segment","type":"line","anchora":{"x":"$RawXPos","y":"$RawYPos","dx":"0","dy":"0"},"anchorb":{"x":"$RawXPos","y":"645","dx":"0","dy":"0"}}],"duration":750,"easing":"cubic","easingdir":"easein"}}]}],"width":482,"height":334,"resume":false,"useHandCursor":true,"id":"6DdIkxLbUYL"},{"kind":"vectorshape","rotation":0,"accType":"image","cliptobounds":false,"defaultAction":"","imagelib":[{"kind":"imagedata","assetId":17,"id":"01","url":"story_content/5cA65Wd64gi_DX598_DY598.swf","type":"normal","altText":"10ACES.png","width":598,"height":537,"mobiledx":0,"mobiledy":0}],"shapemaskId":"","xPos":148,"yPos":325,"tabIndex":20,"tabEnabled":true,"xOffset":0,"yOffset":0,"rotateXPos":149.5,"rotateYPos":134,"scaleX":100,"scaleY":100,"alpha":100,"depth":9,"scrolling":true,"shuffleLock":false,"data":{"hotlinkId":"","accState":0,"vectorData":{"left":0,"top":0,"right":299,"bottom":268,"altText":"10ACES.png","pngfb":false,"pr":{"l":"Lib","i":23}},"html5data":{"xPos":0,"yPos":0,"width":299,"height":268,"strokewidth":0}},"animations":[{"kind":"animation","id":"Entrance","duration":750,"hidetextatstart":true,"animateshapewithtext":false,"tweens":[{"kind":"tween","time":0,"duration":750,"position":{"relativerotation":false,"relativestartpoint":false,"path":[{"kind":"segment","type":"line","anchora":{"x":"$RawXPos","y":"$RawYPos","dx":"0","dy":"320"},"anchorb":{"x":"$RawXPos","y":"$RawYPos","dx":"0","dy":"0"}}],"duration":750,"easing":"cubic","easingdir":"easeout"}}]},{"kind":"animation","id":"Exit","duration":750,"hidetextatend":true,"animateshapewithtext":false,"tweens":[{"kind":"tween","time":0,"duration":750,"position":{"relativerotation":false,"relativestartpoint":false,"path":[{"kind":"segment","type":"line","anchora":{"x":"$RawXPos","y":"$RawYPos","dx":"0","dy":"0"},"anchorb":{"x":"$RawXPos","y":"645","dx":"0","dy":"0"}}],"duration":750,"easing":"cubic","easingdir":"easein"}}]}],"width":299,"height":268,"resume":false,"useHandCursor":true,"id":"5gMkHm3pcDv"},{"kind":"vectorshape","rotation":0,"accType":"image","cliptobounds":false,"defaultAction":"","imagelib":[{"kind":"imagedata","assetId":18,"id":"01","url":"story_content/5XdiKe7E86g_C24_DX574_DY574.swf","type":"normal","altText":"Social Determinates of Health Circle Chart.png","width":574,"height":533,"mobiledx":0,"mobiledy":0}],"shapemaskId":"","xPos":585,"yPos":323,"tabIndex":19,"tabEnabled":true,"xOffset":0,"yOffset":0,"rotateXPos":143.5,"rotateYPos":133.5,"scaleX":100,"scaleY":100,"alpha":100,"depth":10,"scrolling":true,"shuffleLock":false,"data":{"hotlinkId":"","accState":0,"vectorData":{"left":-5,"top":-5,"right":290,"bottom":270,"altText":"Social Determinates of Health Circle Chart.png","pngfb":false,"pr":{"l":"Lib","i":24}},"html5data":{"xPos":-2,"yPos":-2,"width":289,"height":269,"strokewidth":3}},"animations":[{"kind":"animation","id":"Entrance","duration":750,"hidetextatstart":true,"animateshapewithtext":false,"tweens":[{"kind":"tween","time":0,"duration":750,"position":{"relativerotation":false,"relativestartpoint":false,"path":[{"kind":"segment","type":"line","anchora":{"x":"$RawXPos","y":"$RawYPos","dx":"0","dy":"322"},"anchorb":{"x":"$RawXPos","y":"$RawYPos","dx":"0","dy":"0"}}],"duration":750,"easing":"cubic","easingdir":"easeout"}}]},{"kind":"animation","id":"Exit","duration":750,"hidetextatend":true,"animateshapewithtext":false,"tweens":[{"kind":"tween","time":0,"duration":750,"position":{"relativerotation":false,"relativestartpoint":false,"path":[{"kind":"segment","type":"line","anchora":{"x":"$RawXPos","y":"$RawYPos","dx":"0","dy":"0"},"anchorb":{"x":"$RawXPos","y":"645","dx":"0","dy":"0"}}],"duration":750,"easing":"cubic","easingdir":"easein"}}]}],"width":287,"height":267,"resume":false,"useHandCursor":true,"id":"5iRu7IzFSKF"},{"kind":"vectorshape","rotation":0,"accType":"text","cliptobounds":false,"defaultAction":"","shapemaskId":"","xPos":130,"yPos":122,"tabIndex":4,"tabEnabled":true,"xOffset":0,"yOffset":0,"rotateXPos":366,"rotateYPos":92.5,"scaleX":100,"scaleY":100,"alpha":100,"depth":11,"scrolling":true,"shuffleLock":false,"data":{"hotlinkId":"","accState":0,"vectorData":{"left":0,"top":0,"right":732,"bottom":185,"altText":"2)\\tImportant Elements to Include:\\n\\t\\tWhat elements will be screened for? \\tPractices can chose to include the original 10 \\tACEs, or expand to include additional forms\\r\\tof adversity and social determinants of health.      ","pngfb":false,"pr":{"l":"Lib","i":25}},"html5data":{"xPos":0,"yPos":0,"width":732,"height":185,"strokewidth":0}},"animations":[{"kind":"animation","id":"Entrance","duration":750,"hidetextatstart":true,"animateshapewithtext":false,"tweens":[{"kind":"tween","time":0,"duration":750,"alpha":{"path":[{"kind":"segment","start":"0","dstart":"0","end":"100","dend":"0"}],"duration":750,"easing":"linear","easingdir":"easein"}}]},{"kind":"animation","id":"Exit","duration":750,"hidetextatend":true,"animateshapewithtext":false,"tweens":[{"kind":"tween","time":0,"duration":750,"alpha":{"path":[{"kind":"segment","start":"100","dstart":"0","end":"0","dend":"0"}],"duration":750,"easing":"linear","easingdir":"easeout"}}]}],"width":732,"height":185,"resume":false,"useHandCursor":true,"id":"5iZscdI1cAf"},{"kind":"vectorshape","rotation":0,"accType":"text","cliptobounds":false,"defaultAction":"","textLib":[{"kind":"textdata","uniqueId":"txt_6hm1u0ODGsQ","id":"01","linkId":"txt_6hm1u0ODGsQ","type":"vectortext","xPos":0,"yPos":0,"width":0,"height":0,"shadowIndex":-1,"vectortext":{"left":0,"top":0,"right":754,"bottom":180,"pngfb":false,"pr":{"l":"Lib","i":27}}}],"shapemaskId":"","xPos":130,"yPos":122,"tabIndex":21,"tabEnabled":false,"xOffset":0,"yOffset":0,"rotateXPos":366,"rotateYPos":92.5,"scaleX":100,"scaleY":100,"alpha":100,"depth":12,"scrolling":true,"shuffleLock":false,"data":{"hotlinkId":"","accState":0,"vectorData":{"left":0,"top":0,"right":754,"bottom":180,"altText":"\\t\\tWhat elements will be screened for? \\tPractices can chose to include the original 10 \\tACEs, or expand to include additional forms\\tof adversity and social determinants of health.","pngfb":false,"pr":{"l":"Lib","i":26}},"html5data":{"xPos":0,"yPos":0,"width":754,"height":180,"strokewidth":0}},"animations":[{"kind":"animation","id":"Entrance","duration":750,"hidetextatstart":true,"animateshapewithtext":false,"tweens":[{"kind":"tween","time":0,"duration":750,"alpha":{"path":[{"kind":"segment","start":"0","dstart":"0","end":"100","dend":"0"}],"duration":750,"easing":"linear","easingdir":"easein"}}]},{"kind":"animation","id":"Exit","duration":750,"hidetextatend":true,"animateshapewithtext":false,"tweens":[{"kind":"tween","time":0,"duration":750,"alpha":{"path":[{"kind":"segment","start":"100","dstart":"0","end":"0","dend":"0"}],"duration":750,"easing":"linear","easingdir":"easeout"}}]}],"width":732,"height":185,"resume":false,"useHandCursor":true,"id":"6hm1u0ODGsQ"},{"kind":"vectorshape","rotation":0,"accType":"text","cliptobounds":false,"defaultAction":"","textLib":[{"kind":"textdata","uniqueId":"txt_6jYEqERA6ID","id":"01","linkId":"txt_6jYEqERA6ID","type":"vectortext","xPos":0,"yPos":0,"width":0,"height":0,"shadowIndex":-1,"vectortext":{"left":0,"top":0,"right":499,"bottom":40,"pngfb":false,"pr":{"l":"Lib","i":28}}}],"shapemaskId":"","xPos":130,"yPos":122,"tabIndex":22,"tabEnabled":false,"xOffset":0,"yOffset":0,"rotateXPos":366,"rotateYPos":92.5,"scaleX":100,"scaleY":100,"alpha":100,"depth":13,"scrolling":true,"shuffleLock":false,"data":{"hotlinkId":"","accState":0,"vectorData":{"left":0,"top":0,"right":499,"bottom":40,"altText":"2)\\tImportant Elements to Include:","pngfb":false,"pr":{"l":"Lib","i":26}},"html5data":{"xPos":0,"yPos":0,"width":499,"height":40,"strokewidth":0}},"animations":[{"kind":"animation","id":"Entrance","duration":750,"hidetextatstart":true,"animateshapewithtext":false,"tweens":[{"kind":"tween","time":0,"duration":750,"alpha":{"path":[{"kind":"segment","start":"0","dstart":"0","end":"100","dend":"0"}],"duration":750,"easing":"linear","easingdir":"easein"}}]},{"kind":"animation","id":"Exit","duration":750,"hidetextatend":true,"animateshapewithtext":false,"tweens":[{"kind":"tween","time":0,"duration":750,"alpha":{"path":[{"kind":"segment","start":"100","dstart":"0","end":"0","dend":"0"}],"duration":750,"easing":"linear","easingdir":"easeout"}}]}],"width":732,"height":185,"resume":false,"useHandCursor":true,"id":"6jYEqERA6ID"},{"kind":"vectorshape","rotation":0,"accType":"image","cliptobounds":false,"defaultAction":"","imagelib":[{"kind":"imagedata","assetId":19,"id":"01","url":"story_content/64coNbQOhEh_DX868_DY868.swf","type":"normal","altText":"7 Cs.png","width":459,"height":594,"mobiledx":0,"mobiledy":0}],"shapemaskId":"","xPos":415,"yPos":212,"tabIndex":9,"tabEnabled":true,"xOffset":0,"yOffset":0,"rotateXPos":167.5,"rotateYPos":217,"scaleX":100,"scaleY":100,"alpha":100,"depth":14,"scrolling":true,"shuffleLock":false,"data":{"hotlinkId":"","accState":0,"vectorData":{"left":0,"top":0,"right":335,"bottom":434,"altText":"7 Cs.png","pngfb":false,"pr":{"l":"Lib","i":29}},"html5data":{"xPos":0,"yPos":0,"width":335,"height":434,"strokewidth":0}},"animations":[{"kind":"animation","id":"Entrance","duration":750,"hidetextatstart":true,"animateshapewithtext":false,"tweens":[{"kind":"tween","time":0,"duration":750,"position":{"relativerotation":false,"relativestartpoint":false,"path":[{"kind":"segment","type":"line","anchora":{"x":"$RawXPos","y":"$RawYPos","dx":"0","dy":"433"},"anchorb":{"x":"$RawXPos","y":"$RawYPos","dx":"0","dy":"0"}}],"duration":750,"easing":"cubic","easingdir":"easeout"}}]},{"kind":"animation","id":"Exit","duration":750,"hidetextatend":true,"animateshapewithtext":false,"tweens":[{"kind":"tween","time":0,"duration":750,"position":{"relativerotation":false,"relativestartpoint":false,"path":[{"kind":"segment","type":"line","anchora":{"x":"$RawXPos","y":"$RawYPos","dx":"0","dy":"0"},"anchorb":{"x":"$RawXPos","y":"645","dx":"0","dy":"0"}}],"duration":750,"easing":"cubic","easingdir":"easein"}}]}],"width":335,"height":434,"resume":false,"useHandCursor":true,"id":"6bcWgYDzpr2"},{"kind":"vectorshape","rotation":0,"accType":"text","cliptobounds":false,"defaultAction":"","textLib":[{"kind":"textdata","uniqueId":"5yarNiw7JeX_-1380420056","id":"01","linkId":"txt__default_5yarNiw7JeX","type":"vectortext","xPos":0,"yPos":0,"width":0,"height":0,"shadowIndex":-1,"vectortext":{"left":0,"top":0,"right":730,"bottom":110,"pngfb":false,"pr":{"l":"Lib","i":31}}}],"shapemaskId":"","xPos":130,"yPos":122,"tabIndex":5,"tabEnabled":true,"xOffset":0,"yOffset":0,"rotateXPos":366,"rotateYPos":57.5,"scaleX":100,"scaleY":100,"alpha":100,"depth":15,"scrolling":true,"shuffleLock":false,"data":{"hotlinkId":"","accState":0,"vectorData":{"left":0,"top":0,"right":732,"bottom":115,"altText":"3)\\tScreening for Resiliency:\\n\\t\\tAlso important to consider if there is a desire to \\tscreen for resiliency? ","pngfb":false,"pr":{"l":"Lib","i":30}},"html5data":{"xPos":0,"yPos":0,"width":732,"height":115,"strokewidth":0}},"animations":[{"kind":"animation","id":"Entrance","duration":750,"hidetextatstart":true,"animateshapewithtext":false,"tweens":[{"kind":"tween","time":0,"duration":750,"alpha":{"path":[{"kind":"segment","start":"0","dstart":"0","end":"100","dend":"0"}],"duration":750,"easing":"linear","easingdir":"easein"}}]},{"kind":"animation","id":"Exit","duration":750,"hidetextatend":true,"animateshapewithtext":false,"tweens":[{"kind":"tween","time":0,"duration":750,"alpha":{"path":[{"kind":"segment","start":"100","dstart":"0","end":"0","dend":"0"}],"duration":750,"easing":"linear","easingdir":"easeout"}}]}],"width":732,"height":115,"resume":false,"useHandCursor":true,"id":"5yarNiw7JeX"},{"kind":"vectorshape","rotation":0,"accType":"text","cliptobounds":false,"defaultAction":"","textLib":[{"kind":"textdata","uniqueId":"5baUwqxJLAA_-526452182","id":"01","linkId":"txt__default_5baUwqxJLAA","type":"vectortext","xPos":0,"yPos":0,"width":0,"height":0,"shadowIndex":-1,"vectortext":{"left":0,"top":0,"right":76,"bottom":42,"pngfb":false,"pr":{"l":"Lib","i":33}}}],"shapemaskId":"","xPos":376,"yPos":290,"tabIndex":16,"tabEnabled":true,"xOffset":0,"yOffset":0,"rotateXPos":52,"rotateYPos":23.5,"scaleX":100,"scaleY":100,"alpha":100,"depth":16,"scrolling":true,"shuffleLock":false,"data":{"hotlinkId":"","accState":0,"vectorData":{"left":0,"top":0,"right":104,"bottom":47,"altText":"7 C’s:","pngfb":false,"pr":{"l":"Lib","i":32}},"html5data":{"xPos":0,"yPos":0,"width":104,"height":47,"strokewidth":0}},"animations":[{"kind":"animation","id":"Entrance","duration":750,"hidetextatstart":true,"animateshapewithtext":false,"tweens":[{"kind":"tween","time":0,"duration":750,"position":{"relativerotation":false,"relativestartpoint":false,"path":[{"kind":"segment","type":"line","anchora":{"x":"$RawXPos","y":"$RawYPos","dx":"0","dy":"355"},"anchorb":{"x":"$RawXPos","y":"$RawYPos","dx":"0","dy":"0"}}],"duration":750,"easing":"cubic","easingdir":"easeout"}}]},{"kind":"animation","id":"Exit","duration":750,"hidetextatend":true,"animateshapewithtext":false,"tweens":[{"kind":"tween","time":0,"duration":750,"position":{"relativerotation":false,"relativestartpoint":false,"path":[{"kind":"segment","type":"line","anchora":{"x":"$RawXPos","y":"$RawYPos","dx":"0","dy":"0"},"anchorb":{"x":"$RawXPos","y":"645","dx":"0","dy":"0"}}],"duration":750,"easing":"cubic","easingdir":"easein"}}]}],"width":104,"height":47,"resume":false,"useHandCursor":true,"id":"5baUwqxJLAA"},{"kind":"vectorshape","rotation":0,"accType":"image","cliptobounds":false,"defaultAction":"","imagelib":[{"kind":"imagedata","assetId":20,"id":"01","url":"story_content/6aodyfZq1CF_P_0_0_1265_718_DX1866_DY1866.swf","type":"normal","altText":"Kids.png","width":1265,"height":718,"mobiledx":0,"mobiledy":0}],"shapemaskId":"","xPos":59,"yPos":217,"tabIndex":10,"tabEnabled":true,"xOffset":0,"yOffset":0,"rotateXPos":378.5,"rotateYPos":215,"scaleX":100,"scaleY":100,"alpha":100,"depth":17,"scrolling":true,"shuffleLock":false,"data":{"hotlinkId":"","accState":0,"vectorData":{"left":0,"top":0,"right":757,"bottom":430,"altText":"Kids.png","pngfb":false,"pr":{"l":"Lib","i":34}},"html5data":{"xPos":0,"yPos":0,"width":757,"height":430,"strokewidth":0}},"animations":[{"kind":"animation","id":"Entrance","duration":750,"hidetextatstart":true,"animateshapewithtext":false,"tweens":[{"kind":"tween","time":0,"duration":750,"position":{"relativerotation":false,"relativestartpoint":false,"path":[{"kind":"segment","type":"line","anchora":{"x":"$RawXPos","y":"$RawYPos","dx":"0","dy":"428"},"anchorb":{"x":"$RawXPos","y":"$RawYPos","dx":"0","dy":"0"}}],"duration":750,"easing":"cubic","easingdir":"easeout"}}]},{"kind":"animation","id":"Exit","duration":750,"hidetextatend":true,"animateshapewithtext":false,"tweens":[{"kind":"tween","time":0,"duration":750,"position":{"relativerotation":false,"relativestartpoint":false,"path":[{"kind":"segment","type":"line","anchora":{"x":"$RawXPos","y":"$RawYPos","dx":"0","dy":"0"},"anchorb":{"x":"$RawXPos","y":"645","dx":"0","dy":"0"}}],"duration":750,"easing":"cubic","easingdir":"easein"}}]}],"width":757,"height":430,"resume":false,"useHandCursor":true,"id":"6jWYr5ATzyY"},{"kind":"vectorshape","rotation":0,"accType":"text","cliptobounds":false,"defaultAction":"","textLib":[{"kind":"textdata","uniqueId":"6b8fg50IGHW_-1533787776","id":"01","linkId":"txt__default_6b8fg50IGHW","type":"vectortext","xPos":0,"yPos":0,"width":0,"height":0,"shadowIndex":-1,"vectortext":{"left":0,"top":0,"right":796,"bottom":145,"pngfb":false,"pr":{"l":"Lib","i":36}}}],"shapemaskId":"","xPos":130,"yPos":123,"tabIndex":6,"tabEnabled":true,"xOffset":0,"yOffset":0,"rotateXPos":401.5,"rotateYPos":75,"scaleX":100,"scaleY":100,"alpha":100,"depth":18,"scrolling":true,"shuffleLock":false,"data":{"hotlinkId":"","accState":0,"vectorData":{"left":0,"top":0,"right":803,"bottom":150,"altText":"4)\\tAge of patients:\\n\\t\\tChildren less than 12 usually can have a \\tcaregiver \\tcomplete their ACE questionnaire, while adolescents \\tcan self-report.    ","pngfb":false,"pr":{"l":"Lib","i":35}},"html5data":{"xPos":0,"yPos":0,"width":803,"height":150,"strokewidth":0}},"animations":[{"kind":"animation","id":"Entrance","duration":750,"hidetextatstart":true,"animateshapewithtext":false,"tweens":[{"kind":"tween","time":0,"duration":750,"alpha":{"path":[{"kind":"segment","start":"0","dstart":"0","end":"100","dend":"0"}],"duration":750,"easing":"linear","easingdir":"easein"}}]},{"kind":"animation","id":"Exit","duration":750,"hidetextatend":true,"animateshapewithtext":false,"tweens":[{"kind":"tween","time":0,"duration":750,"alpha":{"path":[{"kind":"segment","start":"100","dstart":"0","end":"0","dend":"0"}],"duration":750,"easing":"linear","easingdir":"easeout"}}]}],"width":803,"height":150,"resume":false,"useHandCursor":true,"id":"6b8fg50IGHW"},{"kind":"vectorshape","rotation":0,"accType":"text","cliptobounds":false,"defaultAction":"","textLib":[{"kind":"textdata","uniqueId":"5tEdkVTSrNQ_-1949569304","id":"01","linkId":"txt__default_5tEdkVTSrNQ","type":"vectortext","xPos":0,"yPos":0,"width":0,"height":0,"shadowIndex":-1,"vectortext":{"left":0,"top":0,"right":593,"bottom":75,"pngfb":false,"pr":{"l":"Lib","i":38}}}],"shapemaskId":"","xPos":130,"yPos":123,"tabIndex":7,"tabEnabled":true,"xOffset":0,"yOffset":0,"rotateXPos":401.5,"rotateYPos":40,"scaleX":100,"scaleY":100,"alpha":100,"depth":19,"scrolling":true,"shuffleLock":false,"data":{"hotlinkId":"","accState":0,"vectorData":{"left":0,"top":0,"right":803,"bottom":80,"altText":"5)\\tHow will the screen be administered?\\n\\t\\tPaper vs. electronic vs. verbally…","pngfb":false,"pr":{"l":"Lib","i":37}},"html5data":{"xPos":0,"yPos":0,"width":803,"height":80,"strokewidth":0}},"animations":[{"kind":"animation","id":"Entrance","duration":750,"hidetextatstart":true,"animateshapewithtext":false,"tweens":[{"kind":"tween","time":0,"duration":750,"alpha":{"path":[{"kind":"segment","start":"0","dstart":"0","end":"100","dend":"0"}],"duration":750,"easing":"linear","easingdir":"easein"}}]},{"kind":"animation","id":"Exit","duration":750,"hidetextatend":true,"animateshapewithtext":false,"tweens":[{"kind":"tween","time":0,"duration":750,"alpha":{"path":[{"kind":"segment","start":"100","dstart":"0","end":"0","dend":"0"}],"duration":750,"easing":"linear","easingdir":"easeout"}}]}],"width":803,"height":80,"resume":false,"useHandCursor":true,"id":"5tEdkVTSrNQ"},{"kind":"vectorshape","rotation":0,"accType":"image","cliptobounds":false,"defaultAction":"","imagelib":[{"kind":"imagedata","assetId":21,"id":"01","url":"story_content/6FfL8RVcMkb_P_265_247_1012_832_DX1302_DY1302.swf","type":"normal","altText":"Computer.png","width":1012,"height":833,"mobiledx":0,"mobiledy":0}],"shapemaskId":"","xPos":151,"yPos":257,"tabIndex":12,"tabEnabled":true,"xOffset":0,"yOffset":0,"rotateXPos":211.5,"rotateYPos":174,"scaleX":100,"scaleY":100,"alpha":100,"depth":20,"scrolling":true,"shuffleLock":false,"data":{"hotlinkId":"","accState":0,"vectorData":{"left":0,"top":0,"right":423,"bottom":348,"altText":"Computer.png","pngfb":false,"pr":{"l":"Lib","i":39}},"html5data":{"xPos":0,"yPos":0,"width":423,"height":348,"strokewidth":0}},"animations":[{"kind":"animation","id":"Entrance","duration":750,"hidetextatstart":true,"animateshapewithtext":false,"tweens":[{"kind":"tween","time":0,"duration":750,"position":{"relativerotation":false,"relativestartpoint":false,"path":[{"kind":"segment","type":"line","anchora":{"x":"$RawXPos","y":"$RawYPos","dx":"0","dy":"388"},"anchorb":{"x":"$RawXPos","y":"$RawYPos","dx":"0","dy":"0"}}],"duration":750,"easing":"cubic","easingdir":"easeout"}}]},{"kind":"animation","id":"Exit","duration":750,"hidetextatend":true,"animateshapewithtext":false,"tweens":[{"kind":"tween","time":0,"duration":750,"position":{"relativerotation":false,"relativestartpoint":false,"path":[{"kind":"segment","type":"line","anchora":{"x":"$RawXPos","y":"$RawYPos","dx":"0","dy":"0"},"anchorb":{"x":"$RawXPos","y":"645","dx":"0","dy":"0"}}],"duration":750,"easing":"cubic","easingdir":"easein"}}]}],"width":423,"height":348,"resume":false,"useHandCursor":true,"id":"6k2qsCJoBjT"},{"kind":"vectorshape","rotation":0,"accType":"image","cliptobounds":false,"defaultAction":"","imagelib":[{"kind":"imagedata","assetId":22,"id":"01","url":"story_content/6fdjy42Ungn_P_380_151_845_860_DX1198_DY1198.swf","type":"normal","altText":"Form.png","width":845,"height":861,"mobiledx":0,"mobiledy":0}],"shapemaskId":"","xPos":522,"yPos":286,"tabIndex":15,"tabEnabled":true,"xOffset":0,"yOffset":0,"rotateXPos":162.5,"rotateYPos":165,"scaleX":100,"scaleY":100,"alpha":100,"depth":21,"scrolling":true,"shuffleLock":false,"data":{"hotlinkId":"","accState":0,"vectorData":{"left":0,"top":0,"right":325,"bottom":330,"altText":"Form.png","pngfb":false,"pr":{"l":"Lib","i":40}},"html5data":{"xPos":0,"yPos":0,"width":325,"height":330,"strokewidth":0}},"animations":[{"kind":"animation","id":"Entrance","duration":750,"hidetextatstart":true,"animateshapewithtext":false,"tweens":[{"kind":"tween","time":0,"duration":750,"position":{"relativerotation":false,"relativestartpoint":false,"path":[{"kind":"segment","type":"line","anchora":{"x":"$RawXPos","y":"$RawYPos","dx":"0","dy":"359"},"anchorb":{"x":"$RawXPos","y":"$RawYPos","dx":"0","dy":"0"}}],"duration":750,"easing":"cubic","easingdir":"easeout"}}]},{"kind":"animation","id":"Exit","duration":750,"hidetextatend":true,"animateshapewithtext":false,"tweens":[{"kind":"tween","time":0,"duration":750,"position":{"relativerotation":false,"relativestartpoint":false,"path":[{"kind":"segment","type":"line","anchora":{"x":"$RawXPos","y":"$RawYPos","dx":"0","dy":"0"},"anchorb":{"x":"$RawXPos","y":"645","dx":"0","dy":"0"}}],"duration":750,"easing":"cubic","easingdir":"easein"}}]}],"width":325,"height":330,"resume":false,"useHandCursor":true,"id":"5lucdZKrlpk"},{"kind":"vectorshape","rotation":0,"accType":"text","cliptobounds":false,"defaultAction":"","textLib":[{"kind":"textdata","uniqueId":"5WmQiWBudvZ_-1365140010","id":"01","linkId":"txt__default_5WmQiWBudvZ","type":"vectortext","xPos":0,"yPos":0,"width":0,"height":0,"shadowIndex":-1,"vectortext":{"left":0,"top":0,"right":735,"bottom":110,"pngfb":false,"pr":{"l":"Lib","i":42}}}],"shapemaskId":"","xPos":130,"yPos":123,"tabIndex":8,"tabEnabled":true,"xOffset":0,"yOffset":0,"rotateXPos":401.5,"rotateYPos":57.5,"scaleX":100,"scaleY":100,"alpha":100,"depth":22,"scrolling":true,"shuffleLock":false,"data":{"hotlinkId":"","accState":0,"vectorData":{"left":0,"top":0,"right":803,"bottom":115,"altText":"6)\\tLanguage spoken by patients \\n\\t\\tDoes the tool need to be available in Spanish or \\tother languages in addition to English?","pngfb":false,"pr":{"l":"Lib","i":41}},"html5data":{"xPos":0,"yPos":0,"width":803,"height":115,"strokewidth":0}},"animations":[{"kind":"animation","id":"Entrance","duration":750,"hidetextatstart":true,"animateshapewithtext":false,"tweens":[{"kind":"tween","time":0,"duration":750,"alpha":{"path":[{"kind":"segment","start":"0","dstart":"0","end":"100","dend":"0"}],"duration":750,"easing":"linear","easingdir":"easein"}}]}],"width":803,"height":115,"resume":false,"useHandCursor":true,"id":"5WmQiWBudvZ"},{"kind":"vectorshape","rotation":0,"accType":"image","cliptobounds":false,"defaultAction":"","imagelib":[{"kind":"imagedata","assetId":23,"id":"01","url":"story_content/6gWU9Ix28h5_DX1152_DY1152.jpg","type":"normal","altText":"globe-110775_1920.jpg","width":1152,"height":614,"mobiledx":0,"mobiledy":0}],"shapemaskId":"","xPos":224,"yPos":272,"tabIndex":13,"tabEnabled":true,"xOffset":0,"yOffset":0,"rotateXPos":288,"rotateYPos":153.5,"scaleX":100,"scaleY":100,"alpha":100,"depth":23,"scrolling":true,"shuffleLock":false,"data":{"hotlinkId":"","accState":0,"vectorData":{"left":0,"top":0,"right":576,"bottom":307,"altText":"globe-110775_1920.jpg","pngfb":false,"pr":{"l":"Lib","i":43}},"html5data":{"xPos":0,"yPos":0,"width":576,"height":307,"strokewidth":0}},"animations":[{"kind":"animation","id":"Entrance","duration":750,"hidetextatstart":true,"animateshapewithtext":false,"tweens":[{"kind":"tween","time":0,"duration":750,"position":{"relativerotation":false,"relativestartpoint":false,"path":[{"kind":"segment","type":"line","anchora":{"x":"$RawXPos","y":"$RawYPos","dx":"0","dy":"373"},"anchorb":{"x":"$RawXPos","y":"$RawYPos","dx":"0","dy":"0"}}],"duration":750,"easing":"cubic","easingdir":"easeout"}}]}],"width":576,"height":307,"resume":false,"useHandCursor":true,"id":"5ulpYYMMQ2j"}],"startTime":-1,"elapsedTimeMode":"normal","animations":[{"kind":"animation","id":"6LNF0TawZyB","duration":700,"hidetextatstart":true,"animateshapewithtext":false,"tweens":[{"kind":"tween","time":0,"duration":700,"alpha":{"path":[{"kind":"segment","start":"0","dstart":"0","end":"100","dend":"0"}],"duration":700,"easing":"linear","easingdir":"easein"}}]}],"useHandCursor":false,"resume":false,"kind":"slidelayer","isBaseLayer":true}]}');
