# Supplementary material for: Interactive Case-Based Childhood Adversity and Trauma-Informed Care Electronic Modules for Pediatric Primary Care
Source: MedEdPORTAL. 2020 Oct 12;16:10990. doi: 10.15766/mep_2374-8265.10990 (PMC7549390; doi:10.15766/mep_2374-8265.10990)
Supplement: Supplementary file 1 — CA-TIC Premodule folderCA-TIC Module 1 folderCA-TIC Module 2 folderCA-TIC Module 3 folderImage Citations.docxCA-TIC Evaluation.docx [file mep_2374-8265.10990-s001.zip › D. CA-TIC Module 3/html5/data/js/6CCRDW8sC5L.js]

window.globalProvideData('slide', '{"title":"3 Module Summary","trackViews":true,"showMenuResultIcon":false,"viewGroupId":"","historyGroupId":"","videoZoom":"","scrolling":false,"transition":"tween","slideLock":false,"navIndex":-1,"globalAudioId":"","thumbnailid":"","slideNumberInScene":13,"includeInSlideCounts":true,"presenterRef":{"id":"none"},"showAnimationId":"5aBqDBTPFhr","lmsId":"Slide13","width":1024,"height":640,"resume":false,"background":{"type":"fill","fill":{"type":"linear","rotation":90,"colors":[{"kind":"color","rgb":"0xFFFFFF","alpha":100,"stop":0}]}},"id":"6CCRDW8sC5L","actionGroups":{"ActGrpOnPrevButtonClick":{"kind":"actiongroup","actions":[{"kind":"history_prev"}]},"NavigationRestrictionPreviousSlide_6CCRDW8sC5L":{"kind":"actiongroup","actions":[{"kind":"exe_actiongroup","id":"ActGrpOnPrevButtonClick"}]}},"events":[{"kind":"onbeforeslidein","actions":[{"kind":"if_action","condition":{"statement":{"kind":"compare","operator":"eq","valuea":"$WindowId","typea":"property","valueb":"_frame","typeb":"string"}},"thenActions":[{"kind":"set_frame_layout","name":"pnxanbnsnfns10111000101"}],"elseActions":[{"kind":"set_window_control_layout","name":"pnxanbnsnfns10111000101"}]}]},{"kind":"onprevslide","actions":[{"kind":"exe_actiongroup","id":"NavigationRestrictionPreviousSlide_6CCRDW8sC5L"}]},{"kind":"ontransitionin","actions":[{"kind":"adjustvar","variable":"_player.LastSlideViewed_5lelHx67Wbh","operator":"set","value":{"type":"string","value":"_player."}},{"kind":"adjustvar","variable":"_player.LastSlideViewed_5lelHx67Wbh","operator":"add","value":{"type":"property","value":"$AbsoluteId"}}]}],"slideLayers":[{"enableSeek":true,"enableReplay":true,"timeline":{"duration":42062,"events":[{"kind":"ontimelinetick","time":0,"actions":[{"kind":"show","transition":"appear","objRef":{"type":"string","value":"68V9ha9IxV7"}},{"kind":"show","transition":"appear","objRef":{"type":"string","value":"5n6wNANpSQd"}},{"kind":"show","transition":"appear","objRef":{"type":"string","value":"6JHoUJxDyQz"}},{"kind":"show","transition":"appear","objRef":{"type":"string","value":"6cC3PCB6dUg"}}]}]},"objects":[{"kind":"vectorshape","rotation":0,"accType":"image","cliptobounds":false,"defaultAction":"","imagelib":[{"kind":"imagedata","assetId":0,"id":"01","url":"story_content/6VnSXNgcCaO_DX2048_DY2048.swf","type":"normal","altText":"Trauma Informed Care_Template_BODY 3.png","width":1024,"height":640,"mobiledx":0,"mobiledy":0}],"shapemaskId":"","xPos":0,"yPos":0,"tabIndex":0,"tabEnabled":true,"xOffset":0,"yOffset":0,"rotateXPos":512,"rotateYPos":320,"scaleX":100,"scaleY":100,"alpha":100,"depth":1,"scrolling":false,"shuffleLock":false,"data":{"hotlinkId":"","accState":0,"vectorData":{"left":0,"top":0,"right":1024,"bottom":640,"altText":"Trauma Informed Care_Template_BODY 3.png","pngfb":false,"pr":{"l":"Lib","i":0}},"html5data":{"xPos":0,"yPos":0,"width":1024,"height":640,"strokewidth":0}},"width":1024,"height":640,"resume":false,"useHandCursor":true,"id":"6cC3PCB6dUg"},{"kind":"vectorshape","rotation":0,"accType":"text","cliptobounds":false,"defaultAction":"","textLib":[{"kind":"textdata","uniqueId":"68V9ha9IxV7_684730275","id":"01","linkId":"txt__default_68V9ha9IxV7","type":"vectortext","xPos":0,"yPos":0,"width":0,"height":0,"shadowIndex":-1,"vectortext":{"left":0,"top":0,"right":471,"bottom":49,"pngfb":false,"pr":{"l":"Lib","i":104}}}],"shapemaskId":"","xPos":22,"yPos":11,"tabIndex":1,"tabEnabled":true,"xOffset":0,"yOffset":0,"rotateXPos":493,"rotateYPos":27,"scaleX":100,"scaleY":100,"alpha":100,"depth":2,"scrolling":true,"shuffleLock":false,"data":{"hotlinkId":"","accState":0,"vectorData":{"left":0,"top":0,"right":986,"bottom":54,"altText":"CA-TIC Module References","pngfb":false,"pr":{"l":"Lib","i":44}},"html5data":{"xPos":0,"yPos":0,"width":986,"height":54,"strokewidth":0}},"width":986,"height":54,"resume":false,"useHandCursor":true,"id":"68V9ha9IxV7"},{"kind":"vectorshape","rotation":0,"accType":"text","cliptobounds":false,"defaultAction":"","shapemaskId":"","xPos":62,"yPos":73,"tabIndex":2,"tabEnabled":true,"xOffset":0,"yOffset":0,"rotateXPos":453.5,"rotateYPos":271.5,"scaleX":100,"scaleY":100,"alpha":100,"depth":3,"scrolling":true,"shuffleLock":false,"data":{"hotlinkId":"","accState":0,"vectorData":{"left":-3,"top":-3,"right":909,"bottom":545,"altText":"Rectangle 1","pngfb":false,"pr":{"l":"Lib","i":3}},"html5data":{"xPos":0,"yPos":0,"width":907,"height":543,"strokewidth":3}},"width":907,"height":543,"resume":false,"useHandCursor":true,"id":"5n6wNANpSQd"},{"kind":"vectorshape","rotation":0,"accType":"text","cliptobounds":false,"defaultAction":"","textLib":[{"kind":"textdata","uniqueId":"6JHoUJxDyQz_-352287699","id":"01","linkId":"txt__default_6JHoUJxDyQz","type":"vectortext","xPos":0,"yPos":0,"width":0,"height":0,"shadowIndex":-1,"vectortext":{"left":0,"top":0,"right":855,"bottom":515,"pngfb":false,"pr":{"l":"Lib","i":106}}}],"shapemaskId":"","xPos":80,"yPos":88,"tabIndex":3,"tabEnabled":true,"xOffset":0,"yOffset":0,"rotateXPos":436,"rotateYPos":260,"scaleX":100,"scaleY":100,"alpha":100,"depth":4,"scrolling":true,"shuffleLock":false,"data":{"hotlinkId":"","accState":0,"vectorData":{"left":0,"top":0,"right":872,"bottom":520,"altText":"1.\\t“Adverse Childhood Experiences.”  Centers for Disease Control and Prevention. Available at: https://www.cdc.gov/violenceprevention/childabuseandneglect/acestudy/index.html\\n2.\\tBrown, Nicole M, Brown, Suzette N, Briggs, Rahil D, Germán, Miguelina, Belamarich, Peter F, Oyeku, Suzette O. Associations Between Adverse Childhood Experiences and ADHD Diagnosis and Severity. Academic Pediatrics. 2017;17(4):349-355. doi:10.1016/j.acap.2016.08.013\\n3.\\tData Resource Center for Child & Adolescent Health. The National Survey of Children’s Health. Available at: <http://childhealthdata.org/learn/NSCH>. Accessed October 31, 2018.\\n4.\\tFelitti VJ, Anda RF, Nordenberg D, et al. Relationship of childhood abuse and household dysfunction to many of the leading causes of death in adults. The Adverse Childhood Experiences (ACE) Study. Am J Prev Med. 1998;14:245-258. \\n5.\\tGarner A, Shonkoff J, Siegel B, Dobbins M, Earls M, Garner A et al. Early Childhood Adversity, Toxic Stress, and the Role of the Pediatrician: Translating Developmental Science Into Lifelong Health. Pediatrics. 2011;129(1):e224-e231. \\n6.\\tGinsburg, Kenneth R., Kinsman, Sara B. Reaching Teens : Strength-Based Communication Strategies to Build Resilience and Support Healthy Adolescent Development . Elk Grove Village, Illinois: American Academy of Pediatrics; 2014.\\n7.\\tNational Pediatric Practice Community on ACEs.  <https://www.nppcacesmembers.org/knowledge-base/determine-your-course/>.  \\n8.\\tMiller AL, Dawson L, Welker E. Early Life Stress and Childhood Obesity Risk. Durham, NC: Healthy Eating Research; 2017. Available at: http://www.healthyeatingresearch.org. \\n9.\\t “Resilience Project.” American Academy of Pediatrics. <https://www.aap.org/en-us/advocacy-and-policy/aap-health-initiatives/resilience/Pages/Resilience-Project.aspx>\\n10.\\tShonkoff JP, Garner AS, Siegel BS, et al; Committee on Psychosocial Aspects of Child and Family Health; Committee on Early Childhood, Adoption, and Dependent Care; Section on Developmental and Behavioral Pediatrics. The lifelong effects of early childhood adversity and toxic stress. Pediatrics. 2012;129:e232-e246. \\n11.\\tSubstance Abuse and Mental Health Services Administration. SAMHSA’s Concept of Trauma and Guidance for a Trauma-Informed Approach (HHS Publication No. SMA 14-4884). Rockville, MD: Substance Abuse and Mental Health Services Administration; 2014.\\n12.\\t“Supportive Relationships and Active Skill-Building Strengthen the Foundations of Resilience: Working Paper No. 13.” Center on the Developing Child at Harvard University. Available at: www.developingchild.harvard.edu <http://www.developingchild.harvard.edu>\\n13.\\t“Trauma toolbox for primary care.” American Academcy of Pediatrics. 2014. Available at: <https://www.aap.org/en-us/advocacy-and-policy/aap-health-initiatives/healthy-foster-care-america/Pages/Trauma-Guide.aspx>.","pngfb":false,"pr":{"l":"Lib","i":105}},"html5data":{"xPos":0,"yPos":0,"width":872,"height":520,"strokewidth":0}},"width":872,"height":520,"resume":false,"useHandCursor":true,"id":"6JHoUJxDyQz"}],"startTime":-1,"elapsedTimeMode":"normal","animations":[{"kind":"animation","id":"5aBqDBTPFhr","duration":700,"hidetextatstart":true,"animateshapewithtext":false,"tweens":[{"kind":"tween","time":0,"duration":700,"alpha":{"path":[{"kind":"segment","start":"0","dstart":"0","end":"100","dend":"0"}],"duration":700,"easing":"linear","easingdir":"easein"}}]}],"useHandCursor":false,"resume":false,"kind":"slidelayer","isBaseLayer":true}]}');
