# Supplementary material for: Interactive Case-Based Childhood Adversity and Trauma-Informed Care Electronic Modules for Pediatric Primary Care
Source: MedEdPORTAL. 2020 Oct 12;16:10990. doi: 10.15766/mep_2374-8265.10990 (PMC7549390; doi:10.15766/mep_2374-8265.10990)
Supplement: Supplementary file 1 — CA-TIC Premodule folderCA-TIC Module 1 folderCA-TIC Module 2 folderCA-TIC Module 3 folderImage Citations.docxCA-TIC Evaluation.docx [file mep_2374-8265.10990-s001.zip › D. CA-TIC Module 3/html5/data/js/6iTpQ3krPcQ.js]

window.globalProvideData('slide', '{"title":"Results Slide","trackViews":true,"showMenuResultIcon":false,"viewGroupId":"","historyGroupId":"","videoZoom":"","scrolling":false,"transition":"tween","slideLock":false,"navIndex":-1,"globalAudioId":"","thumbnailid":"","slideNumberInScene":14,"includeInSlideCounts":true,"presenterRef":{"id":"none"},"slideLayers":[{"enableSeek":true,"enableReplay":true,"timeline":{"duration":5000,"events":[{"kind":"ontimelinetick","time":0,"actions":[{"kind":"show","transition":"appear","objRef":{"type":"string","value":"5izUWC1VX9O"}},{"kind":"show","transition":"appear","objRef":{"type":"string","value":"5rP4qZ1dpGg"}},{"kind":"show","transition":"appear","objRef":{"type":"string","value":"6cuT21F62uc"}},{"kind":"show","transition":"appear","objRef":{"type":"string","value":"6H55MDqMy46"}},{"kind":"show","transition":"appear","objRef":{"type":"string","value":"6grlIV7L7N8"}},{"kind":"show","transition":"appear","objRef":{"type":"string","value":"5ZQcQ7JQYzD"}},{"kind":"show","transition":"appear","objRef":{"type":"string","value":"6ZiMrYMLylN"}},{"kind":"show","transition":"appear","objRef":{"type":"string","value":"6acmAZIgdiK"}},{"kind":"show","transition":"appear","objRef":{"type":"string","value":"6cC3PCB6dUg"}}]}]},"objects":[{"kind":"vectorshape","rotation":0,"accType":"image","cliptobounds":false,"defaultAction":"","imagelib":[{"kind":"imagedata","assetId":0,"id":"01","url":"story_content/6VnSXNgcCaO_DX2048_DY2048.swf","type":"normal","altText":"Trauma Informed Care_Template_BODY 3.png","width":1024,"height":640,"mobiledx":0,"mobiledy":0}],"shapemaskId":"","xPos":0,"yPos":0,"tabIndex":4,"tabEnabled":true,"xOffset":0,"yOffset":0,"rotateXPos":512,"rotateYPos":320,"scaleX":100,"scaleY":100,"alpha":100,"depth":1,"scrolling":false,"shuffleLock":false,"data":{"hotlinkId":"","accState":0,"vectorData":{"left":0,"top":0,"right":1024,"bottom":640,"altText":"Trauma Informed Care_Template_BODY 3.png","pngfb":false,"pr":{"l":"Lib","i":0}},"html5data":{"xPos":0,"yPos":0,"width":1024,"height":640,"strokewidth":0}},"width":1024,"height":640,"resume":true,"useHandCursor":true,"id":"6cC3PCB6dUg"},{"kind":"vectorshape","rotation":0,"accType":"text","cliptobounds":false,"defaultAction":"","textLib":[{"kind":"textdata","uniqueId":"5izUWC1VX9O_1165972905","id":"01","linkId":"txt__default_5izUWC1VX9O","type":"vectortext","xPos":0,"yPos":0,"width":0,"height":0,"shadowIndex":-1,"vectortext":{"left":0,"top":0,"right":124,"bottom":51,"pngfb":false,"pr":{"l":"Lib","i":108}}}],"shapemaskId":"","xPos":445,"yPos":20,"tabIndex":5,"tabEnabled":true,"xOffset":0,"yOffset":0,"rotateXPos":67,"rotateYPos":28,"scaleX":100,"scaleY":100,"alpha":100,"depth":2,"scrolling":true,"shuffleLock":false,"data":{"hotlinkId":"","accState":0,"vectorData":{"left":0,"top":0,"right":134,"bottom":56,"altText":"Results","pngfb":false,"pr":{"l":"Lib","i":107}},"html5data":{"xPos":0,"yPos":0,"width":134,"height":56,"strokewidth":0}},"width":134,"height":56,"resume":true,"useHandCursor":true,"id":"5izUWC1VX9O"},{"kind":"vectorshape","rotation":0,"accType":"text","cliptobounds":false,"defaultAction":"","textLib":[{"kind":"textdata","uniqueId":"5rP4qZ1dpGg_511598919","id":"01","linkId":"txt__default_5rP4qZ1dpGg","type":"vectortext","xPos":0,"yPos":0,"width":0,"height":0,"shadowIndex":-1,"vectortext":{"left":0,"top":0,"right":192,"bottom":51,"pngfb":false,"pr":{"l":"Lib","i":110}}}],"shapemaskId":"","xPos":270,"yPos":168,"tabIndex":7,"tabEnabled":true,"xOffset":0,"yOffset":0,"rotateXPos":101,"rotateYPos":28,"scaleX":100,"scaleY":100,"alpha":100,"depth":3,"scrolling":true,"shuffleLock":false,"data":{"hotlinkId":"","accState":0,"vectorData":{"left":0,"top":0,"right":202,"bottom":56,"altText":"Your Score:","pngfb":false,"pr":{"l":"Lib","i":109}},"html5data":{"xPos":0,"yPos":0,"width":202,"height":56,"strokewidth":0}},"width":202,"height":56,"resume":true,"useHandCursor":true,"id":"5rP4qZ1dpGg"},{"kind":"vectorshape","rotation":0,"accType":"text","cliptobounds":false,"defaultAction":"","textLib":[{"kind":"textdata","id":"01","linkId":"txt__default_6cuT21F62uc","type":"vartext","xPos":0,"yPos":0,"width":412,"height":46,"device":false,"valign":"top","shadowIndex":-1,"vartext":"<p style=\\"text-align:left;direction: ltr; padding-left: 0px\\"><span style=\\"font-family: \'Open Sans Charset0_v9TY33EDE6F2\',\'Open Sans\'; font-size:34.1333px; color:#000000;line-height:46.483334025989px;\\">%_player.6GZVWHTLAm0.$PercentScore%^%^ (%_player.6GZVWHTLAm0.$Score% points)</span></p>"}],"shapemaskId":"","xPos":552,"yPos":168,"tabIndex":8,"tabEnabled":true,"xOffset":0,"yOffset":0,"rotateXPos":216,"rotateYPos":28,"scaleX":100,"scaleY":100,"alpha":100,"depth":4,"scrolling":true,"shuffleLock":false,"data":{"hotlinkId":"","accState":0,"vectorData":{"left":0,"top":0,"right":432,"bottom":56,"altText":"%_player.6GZVWHTLAm0.$PercentScore%^%^ (%_player.6GZVWHTLAm0.$Score% points)","pngfb":false,"pr":{"l":"Lib","i":111}},"html5data":{"xPos":0,"yPos":0,"width":432,"height":56,"strokewidth":0}},"width":432,"height":56,"resume":true,"useHandCursor":true,"id":"6cuT21F62uc"},{"kind":"vectorshape","rotation":0,"accType":"text","cliptobounds":false,"defaultAction":"","textLib":[{"kind":"textdata","uniqueId":"6H55MDqMy46_346905233","id":"01","linkId":"txt__default_6H55MDqMy46","type":"vectortext","xPos":0,"yPos":0,"width":0,"height":0,"shadowIndex":-1,"vectortext":{"left":0,"top":0,"right":237,"bottom":51,"pngfb":false,"pr":{"l":"Lib","i":113}}}],"shapemaskId":"","xPos":225,"yPos":244,"tabIndex":9,"tabEnabled":true,"xOffset":0,"yOffset":0,"rotateXPos":123.5,"rotateYPos":28,"scaleX":100,"scaleY":100,"alpha":100,"depth":5,"scrolling":true,"shuffleLock":false,"data":{"hotlinkId":"","accState":0,"vectorData":{"left":0,"top":0,"right":247,"bottom":56,"altText":"Passing Score:","pngfb":false,"pr":{"l":"Lib","i":112}},"html5data":{"xPos":0,"yPos":0,"width":247,"height":56,"strokewidth":0}},"width":247,"height":56,"resume":true,"useHandCursor":true,"id":"6H55MDqMy46"},{"kind":"vectorshape","rotation":0,"accType":"text","cliptobounds":false,"defaultAction":"","textLib":[{"kind":"textdata","id":"01","linkId":"txt__default_6grlIV7L7N8","type":"vartext","xPos":0,"yPos":0,"width":412,"height":46,"device":false,"valign":"top","shadowIndex":-1,"vartext":"<p style=\\"text-align:left;direction: ltr; padding-left: 0px\\"><span style=\\"font-family: \'Open Sans Charset0_v9TY33EDE6F2\',\'Open Sans\'; font-size:34.1333px; color:#000000;line-height:46.483334025989px;\\">%_player.6GZVWHTLAm0.$PassPercent%^%^ (%_player.6GZVWHTLAm0.$PassScore% points)</span></p>"}],"shapemaskId":"","xPos":552,"yPos":244,"tabIndex":10,"tabEnabled":true,"xOffset":0,"yOffset":0,"rotateXPos":216,"rotateYPos":28,"scaleX":100,"scaleY":100,"alpha":100,"depth":6,"scrolling":true,"shuffleLock":false,"data":{"hotlinkId":"","accState":0,"vectorData":{"left":0,"top":0,"right":432,"bottom":56,"altText":"%_player.6GZVWHTLAm0.$PassPercent%^%^ (%_player.6GZVWHTLAm0.$PassScore% points)","pngfb":false,"pr":{"l":"Lib","i":111}},"html5data":{"xPos":0,"yPos":0,"width":432,"height":56,"strokewidth":0}},"width":432,"height":56,"resume":true,"useHandCursor":true,"id":"6grlIV7L7N8"},{"kind":"vectorshape","rotation":0,"accType":"text","cliptobounds":false,"defaultAction":"","shapemaskId":"","xPos":40,"yPos":320,"tabIndex":11,"tabEnabled":true,"xOffset":0,"yOffset":0,"rotateXPos":472,"rotateYPos":0,"scaleX":100,"scaleY":100,"alpha":100,"depth":7,"scrolling":true,"shuffleLock":false,"data":{"hotlinkId":"","accState":0,"vectorData":{"left":-2,"top":-2,"right":946,"bottom":2,"altText":"Line 1","pngfb":false,"pr":{"l":"Lib","i":114}},"html5data":{"xPos":0,"yPos":0,"width":944,"height":0,"strokewidth":1}},"width":944,"height":0,"resume":true,"useHandCursor":true,"id":"5ZQcQ7JQYzD"},{"kind":"vectorshape","rotation":0,"accType":"text","cliptobounds":false,"defaultAction":"","textLib":[{"kind":"textdata","uniqueId":"6ZiMrYMLylN_1475133776","id":"01","linkId":"txt__default_6ZiMrYMLylN","type":"vectortext","xPos":0,"yPos":0,"width":0,"height":0,"shadowIndex":-1,"vectortext":{"left":0,"top":0,"right":117,"bottom":51,"pngfb":false,"pr":{"l":"Lib","i":116}}}],"shapemaskId":"","xPos":448,"yPos":340,"tabIndex":12,"tabEnabled":true,"xOffset":0,"yOffset":0,"rotateXPos":63.5,"rotateYPos":28,"scaleX":100,"scaleY":100,"alpha":100,"depth":8,"scrolling":true,"shuffleLock":false,"data":{"hotlinkId":"","accState":0,"vectorData":{"left":0,"top":0,"right":127,"bottom":56,"altText":"Result:","pngfb":false,"pr":{"l":"Lib","i":115}},"html5data":{"xPos":0,"yPos":0,"width":127,"height":56,"strokewidth":0}},"width":127,"height":56,"resume":true,"useHandCursor":true,"id":"6ZiMrYMLylN"},{"kind":"vectorshape","rotation":0,"accType":"button","cliptobounds":false,"defaultAction":"onrelease","textLib":[{"kind":"textdata","uniqueId":"5oLDxQMdlWp_-847778475","id":"01","linkId":"txt__default_6acmAZIgdiK","type":"vectortext","xPos":0,"yPos":0,"width":0,"height":0,"shadowIndex":-1,"vectortext":{"left":0,"top":0,"right":142,"bottom":37,"pngfb":false,"pr":{"l":"Lib","i":122}}}],"shapemaskId":"","xPos":437,"yPos":580,"tabIndex":13,"tabEnabled":true,"xOffset":0,"yOffset":0,"rotateXPos":75,"rotateYPos":20,"scaleX":100,"scaleY":100,"alpha":100,"depth":9,"scrolling":true,"shuffleLock":false,"data":{"hotlinkId":"","accState":0,"vectorData":{"left":-2,"top":-2,"right":151,"bottom":41,"altText":"Review Quiz","pngfb":false,"pr":{"l":"Lib","i":117}},"html5data":{"xPos":0,"yPos":0,"width":150,"height":40,"strokewidth":1}},"states":[{"kind":"state","name":"_default_Disabled","data":{"hotlinkId":"","accState":1,"vectorData":{"left":-2,"top":-2,"right":151,"bottom":41,"altText":"Review Quiz","pngfb":false,"pr":{"l":"Lib","i":117}},"html5data":{"xPos":-2,"yPos":-2,"width":153,"height":43,"strokewidth":1}}},{"kind":"state","name":"_default_Down","data":{"hotlinkId":"","accState":8,"vectorData":{"left":-2,"top":-2,"right":151,"bottom":41,"altText":"Review Quiz","pngfb":false,"pr":{"l":"Lib","i":118}},"html5data":{"xPos":-2,"yPos":-2,"width":153,"height":43,"strokewidth":1}}},{"kind":"state","name":"_default_Hover","data":{"hotlinkId":"","accState":0,"vectorData":{"left":-2,"top":-2,"right":151,"bottom":41,"altText":"Review Quiz","pngfb":false,"pr":{"l":"Lib","i":119}},"html5data":{"xPos":-2,"yPos":-2,"width":153,"height":43,"strokewidth":1}}},{"kind":"state","name":"_default_Hover_Disabled","data":{"hotlinkId":"","accState":1,"vectorData":{"left":-2,"top":-2,"right":151,"bottom":41,"altText":"Review Quiz","pngfb":false,"pr":{"l":"Lib","i":120}},"html5data":{"xPos":-2,"yPos":-2,"width":153,"height":43,"strokewidth":1}}},{"kind":"state","name":"_default_Hover_Down","data":{"hotlinkId":"","accState":8,"vectorData":{"left":-2,"top":-2,"right":151,"bottom":41,"altText":"Review Quiz","pngfb":false,"pr":{"l":"Lib","i":121}},"html5data":{"xPos":-2,"yPos":-2,"width":153,"height":43,"strokewidth":1}}}],"width":150,"height":40,"resume":true,"useHandCursor":true,"id":"6acmAZIgdiK","variables":[{"kind":"variable","name":"_hover","type":"boolean","value":false,"resume":true},{"kind":"variable","name":"_down","type":"boolean","value":false,"resume":true},{"kind":"variable","name":"_disabled","type":"boolean","value":false,"resume":true},{"kind":"variable","name":"_state","type":"string","value":"_default","resume":true},{"kind":"variable","name":"_stateName","type":"string","value":"","resume":true},{"kind":"variable","name":"_tempStateName","type":"string","value":"","resume":false}],"actionGroups":{"ActGrpSetHoverState":{"kind":"actiongroup","actions":[{"kind":"adjustvar","variable":"_hover","operator":"set","value":{"type":"boolean","value":true}},{"kind":"exe_actiongroup","id":"_player._setstates","scopeRef":{"type":"string","value":"_this"}}]},"ActGrpClearHoverState":{"kind":"actiongroup","actions":[{"kind":"adjustvar","variable":"_hover","operator":"set","value":{"type":"boolean","value":false}},{"kind":"exe_actiongroup","id":"_player._setstates","scopeRef":{"type":"string","value":"_this"}}]},"ActGrpSetDisabledState":{"kind":"actiongroup","actions":[{"kind":"adjustvar","variable":"_disabled","operator":"set","value":{"type":"boolean","value":true}},{"kind":"exe_actiongroup","id":"_player._setstates","scopeRef":{"type":"string","value":"_this"}}]},"ActGrpSetDownState":{"kind":"actiongroup","actions":[{"kind":"adjustvar","variable":"_down","operator":"set","value":{"type":"boolean","value":true}},{"kind":"exe_actiongroup","id":"_player._setstates","scopeRef":{"type":"string","value":"_this"}}]},"ActGrpClearStateVars":{"kind":"actiongroup","actions":[{"kind":"adjustvar","variable":"_hover","operator":"set","value":{"type":"boolean","value":false}},{"kind":"adjustvar","variable":"_down","operator":"set","value":{"type":"boolean","value":false}},{"kind":"adjustvar","variable":"_disabled","operator":"set","value":{"type":"boolean","value":false}}]}},"events":[{"kind":"onrelease","actions":[{"kind":"adjustvar","variable":"_down","operator":"set","value":{"type":"boolean","value":false}},{"kind":"exe_actiongroup","id":"_player._setstates","scopeRef":{"type":"string","value":"_this"}},{"kind":"adjustvar","variable":"_player.ReviewMode_6iLFXYIQUPj","operator":"set","value":{"type":"boolean","value":true}},{"kind":"adjustvar","variable":"_player.CurrentQuiz_6iLFXYIQUPj","operator":"set","value":{"type":"string","value":"6GZVWHTLAm0"}},{"kind":"adjustvar","variable":"_player.ReviewMode_6YpFjcilPDP","operator":"set","value":{"type":"boolean","value":true}},{"kind":"adjustvar","variable":"_player.CurrentQuiz_6YpFjcilPDP","operator":"set","value":{"type":"string","value":"6GZVWHTLAm0"}},{"kind":"nextviewedslide","quizRef":{"type":"string","value":"_player.6GZVWHTLAm0"},"completed_slide_ref":{"type":"string","value":"_player.5ghF2mIRRsQ.6iTpQ3krPcQ"},"status_filter":""}]},{"kind":"ontransitionin","actions":[{"kind":"exe_actiongroup","id":"_player._setstates","scopeRef":{"type":"string","value":"_this"}}]},{"kind":"onrollover","actions":[{"kind":"exe_actiongroup","id":"ActGrpSetHoverState","scopeRef":{"type":"string","value":"_this"}}]},{"kind":"onrollout","actions":[{"kind":"exe_actiongroup","id":"ActGrpClearHoverState","scopeRef":{"type":"string","value":"_this"}}]},{"kind":"onpress","actions":[{"kind":"exe_actiongroup","id":"ActGrpSetDownState","scopeRef":{"type":"string","value":"_this"}}]},{"kind":"onreleaseoutside","actions":[{"kind":"adjustvar","variable":"_down","operator":"set","value":{"type":"boolean","value":false}},{"kind":"exe_actiongroup","id":"_player._setstates","scopeRef":{"type":"string","value":"_this"}}]}]}],"startTime":-1,"elapsedTimeMode":"normal","animations":[{"kind":"animation","id":"6A6FZy3X1z1","duration":700,"hidetextatstart":true,"animateshapewithtext":false,"tweens":[{"kind":"tween","time":0,"duration":700,"alpha":{"path":[{"kind":"segment","start":"0","dstart":"0","end":"100","dend":"0"}],"duration":700,"easing":"linear","easingdir":"easein"}}]}],"useHandCursor":false,"resume":true,"kind":"slidelayer","isBaseLayer":true},{"kind":"slidelayer","depth":0,"modal":false,"pauseParent":false,"rotateXPos":512,"rotateYPos":320,"tabIndex":-1,"enableSeek":true,"enableReplay":true,"lmsId":"","timeline":{"duration":5000,"events":[{"kind":"ontimelinetick","time":0,"actions":[{"kind":"show","transition":"appear","objRef":{"type":"string","value":"5ZuPf9QbMos"}},{"kind":"show","transition":"appear","objRef":{"type":"string","value":"6gQKJQfc8cp"}}]}]},"objects":[{"kind":"vectorshape","rotation":0,"accType":"text","cliptobounds":false,"defaultAction":"","textLib":[{"kind":"textdata","uniqueId":"5ZuPf9QbMos_1849845271","id":"01","linkId":"txt__default_5ZuPf9QbMos","type":"vectortext","xPos":0,"yPos":0,"width":0,"height":0,"shadowIndex":-1,"vectortext":{"left":0,"top":0,"right":322,"bottom":37,"pngfb":false,"pr":{"l":"Lib","i":124}}}],"shapemaskId":"","xPos":346,"yPos":416,"tabIndex":2,"tabEnabled":true,"xOffset":0,"yOffset":0,"rotateXPos":166,"rotateYPos":21,"scaleX":100,"scaleY":100,"alpha":100,"depth":1,"scrolling":true,"shuffleLock":false,"data":{"hotlinkId":"","accState":0,"vectorData":{"left":0,"top":0,"right":332,"bottom":42,"altText":"Congratulations, you passed.","pngfb":false,"pr":{"l":"Lib","i":123}},"html5data":{"xPos":0,"yPos":0,"width":332,"height":42,"strokewidth":0}},"width":332,"height":42,"resume":false,"useHandCursor":true,"id":"5ZuPf9QbMos"},{"kind":"vectorshape","rotation":0,"accType":"text","cliptobounds":false,"defaultAction":"","shapemaskId":"","xPos":305,"yPos":424,"tabIndex":3,"tabEnabled":true,"xOffset":0,"yOffset":0,"rotateXPos":15,"rotateYPos":12.5,"scaleX":100,"scaleY":100,"alpha":100,"depth":2,"scrolling":true,"shuffleLock":false,"data":{"hotlinkId":"","accState":0,"vectorData":{"left":-1,"top":-1,"right":32,"bottom":27,"altText":"Checkmark 1","pngfb":false,"pr":{"l":"Lib","i":125}},"html5data":{"xPos":0,"yPos":0,"width":31,"height":26,"strokewidth":1}},"width":31,"height":26,"resume":false,"useHandCursor":true,"id":"6gQKJQfc8cp"}],"startTime":-1,"elapsedTimeMode":"normal","width":1024,"height":640,"resume":false,"useHandCursor":false,"id":"63HIAEwNgUX"},{"kind":"slidelayer","depth":0,"modal":false,"pauseParent":false,"rotateXPos":512,"rotateYPos":320,"tabIndex":-1,"enableSeek":true,"enableReplay":true,"lmsId":"","timeline":{"duration":5000,"events":[{"kind":"ontimelinetick","time":0,"actions":[{"kind":"show","transition":"appear","objRef":{"type":"string","value":"6LC1oASJPAn"}},{"kind":"show","transition":"appear","objRef":{"type":"string","value":"6ULdKNMAp64"}}]}]},"objects":[{"kind":"vectorshape","rotation":0,"accType":"text","cliptobounds":false,"defaultAction":"","textLib":[{"kind":"textdata","uniqueId":"6LC1oASJPAn_1229344972","id":"01","linkId":"txt__default_6LC1oASJPAn","type":"vectortext","xPos":0,"yPos":0,"width":0,"height":0,"shadowIndex":-1,"vectortext":{"left":0,"top":0,"right":194,"bottom":37,"pngfb":false,"pr":{"l":"Lib","i":127}}}],"shapemaskId":"","xPos":410,"yPos":416,"tabIndex":0,"tabEnabled":true,"xOffset":0,"yOffset":0,"rotateXPos":102,"rotateYPos":21,"scaleX":100,"scaleY":100,"alpha":100,"depth":1,"scrolling":true,"shuffleLock":false,"data":{"hotlinkId":"","accState":0,"vectorData":{"left":0,"top":0,"right":204,"bottom":42,"altText":"You did not pass.","pngfb":false,"pr":{"l":"Lib","i":126}},"html5data":{"xPos":0,"yPos":0,"width":204,"height":42,"strokewidth":0}},"width":204,"height":42,"resume":false,"useHandCursor":true,"id":"6LC1oASJPAn"},{"kind":"vectorshape","rotation":0,"accType":"text","cliptobounds":false,"defaultAction":"","shapemaskId":"","xPos":374,"yPos":424,"tabIndex":1,"tabEnabled":true,"xOffset":0,"yOffset":0,"rotateXPos":12.5,"rotateYPos":12.5,"scaleX":100,"scaleY":100,"alpha":100,"depth":2,"scrolling":true,"shuffleLock":false,"data":{"hotlinkId":"","accState":0,"vectorData":{"left":-1,"top":-1,"right":27,"bottom":27,"altText":"Multiply 1","pngfb":false,"pr":{"l":"Lib","i":128}},"html5data":{"xPos":0,"yPos":0,"width":26,"height":26,"strokewidth":1}},"width":26,"height":26,"resume":false,"useHandCursor":true,"id":"6ULdKNMAp64"}],"startTime":-1,"elapsedTimeMode":"normal","width":1024,"height":640,"resume":false,"useHandCursor":false,"id":"6McSDSuXTPv"}],"showAnimationId":"6A6FZy3X1z1","lmsId":"Slide14","width":1024,"height":640,"resume":true,"background":{"type":"fill","fill":{"type":"linear","rotation":90,"colors":[{"kind":"color","rgb":"0xFFFFFF","alpha":100,"stop":0}]}},"id":"6iTpQ3krPcQ","actionGroups":{"NavigationRestrictionNextSlide_6iTpQ3krPcQ":{"kind":"actiongroup","actions":[]},"NavigationRestrictionPreviousSlide_6iTpQ3krPcQ":{"kind":"actiongroup","actions":[{"kind":"history_prev"}]}},"events":[{"kind":"onslidestart","actions":[{"kind":"if_action","condition":{"statement":{"kind":"and","statements":[{"kind":"and","statements":[{"kind":"compare","operator":"gte","valuea":"_player.6GZVWHTLAm0.$Score","typea":"property","valueb":"_player.6GZVWHTLAm0.$PassScore","typeb":"property"}]}]}},"thenActions":[{"kind":"show_slidelayer","hideOthers":"oncomplete","transition":"appear","objRef":{"type":"string","value":"63HIAEwNgUX"}}]},{"kind":"if_action","condition":{"statement":{"kind":"and","statements":[{"kind":"and","statements":[{"kind":"compare","operator":"lt","valuea":"_player.6GZVWHTLAm0.$Score","typea":"property","valueb":"_player.6GZVWHTLAm0.$PassScore","typeb":"property"}]}]}},"thenActions":[{"kind":"show_slidelayer","hideOthers":"oncomplete","transition":"appear","objRef":{"type":"string","value":"6McSDSuXTPv"}}]},{"kind":"setquizcomplete","objRef":{"type":"string","value":"_player.6GZVWHTLAm0"}}]},{"kind":"onbeforeslidein","actions":[{"kind":"if_action","condition":{"statement":{"kind":"compare","operator":"eq","valuea":"$WindowId","typea":"property","valueb":"_frame","typeb":"string"}},"thenActions":[{"kind":"set_frame_layout","name":"npnxnanbnsnfns10111000101"}],"elseActions":[{"kind":"set_window_control_layout","name":"npnxnanbnsnfns10111000101"}]}]},{"kind":"ontransitionin","actions":[{"kind":"exe_actiongroup","id":"_player.6GZVWHTLAm0.EvaluateQuiz"},{"kind":"adjustvar","variable":"_player.LastSlideViewed_5lelHx67Wbh","operator":"set","value":{"type":"string","value":"_player."}},{"kind":"adjustvar","variable":"_player.LastSlideViewed_5lelHx67Wbh","operator":"add","value":{"type":"property","value":"$AbsoluteId"}}]},{"kind":"onnextslide","actions":[{"kind":"exe_actiongroup","id":"NavigationRestrictionNextSlide_6iTpQ3krPcQ"}]},{"kind":"onprevslide","actions":[{"kind":"exe_actiongroup","id":"NavigationRestrictionPreviousSlide_6iTpQ3krPcQ"}]}]}');
