# Supplementary material for: Interactive Case-Based Childhood Adversity and Trauma-Informed Care Electronic Modules for Pediatric Primary Care
Source: MedEdPORTAL. 2020 Oct 12;16:10990. doi: 10.15766/mep_2374-8265.10990 (PMC7549390; doi:10.15766/mep_2374-8265.10990)
Supplement: Supplementary file 1 — CA-TIC Premodule folderCA-TIC Module 1 folderCA-TIC Module 2 folderCA-TIC Module 3 folderImage Citations.docxCA-TIC Evaluation.docx [file mep_2374-8265.10990-s001.zip › D. CA-TIC Module 3/html5/data/js/6QyYpNN13eX.js]

window.globalProvideData('slide', '{"title":"Trauma Toolbox","trackViews":true,"showMenuResultIcon":false,"viewGroupId":"","historyGroupId":"","videoZoom":"","scrolling":false,"transition":"tween","slideLock":false,"navIndex":-1,"globalAudioId":"","thumbnailid":"","slideNumberInScene":3,"includeInSlideCounts":true,"presenterRef":{"id":"none"},"showAnimationId":"5nuG3ewuH1b","lmsId":"Slide3","width":1024,"height":640,"resume":false,"background":{"type":"fill","fill":{"type":"linear","rotation":90,"colors":[{"kind":"color","rgb":"0xFFFFFF","alpha":100,"stop":0}]}},"id":"6QyYpNN13eX","actionGroups":{"ActGrpOnNextButtonClick":{"kind":"actiongroup","actions":[{"kind":"gotoplay","window":"_current","wndtype":"normal","objRef":{"type":"string","value":"_player.5ghF2mIRRsQ.66e1wtPrztl"}}]},"ActGrpOnPrevButtonClick":{"kind":"actiongroup","actions":[{"kind":"history_prev"}]},"NavigationRestrictionNextSlide_6QyYpNN13eX":{"kind":"actiongroup","actions":[{"kind":"exe_actiongroup","id":"ActGrpOnNextButtonClick"}]},"NavigationRestrictionPreviousSlide_6QyYpNN13eX":{"kind":"actiongroup","actions":[{"kind":"exe_actiongroup","id":"ActGrpOnPrevButtonClick"}]}},"events":[{"kind":"onbeforeslidein","actions":[{"kind":"if_action","condition":{"statement":{"kind":"compare","operator":"eq","valuea":"$WindowId","typea":"property","valueb":"_frame","typeb":"string"}},"thenActions":[{"kind":"set_frame_layout","name":"pxabnsnfns10111000101"}],"elseActions":[{"kind":"set_window_control_layout","name":"pxabnsnfns10111000101"}]}]},{"kind":"onnextslide","actions":[{"kind":"exe_actiongroup","id":"NavigationRestrictionNextSlide_6QyYpNN13eX"}]},{"kind":"onprevslide","actions":[{"kind":"exe_actiongroup","id":"NavigationRestrictionPreviousSlide_6QyYpNN13eX"}]},{"kind":"ontransitionin","actions":[{"kind":"adjustvar","variable":"_player.LastSlideViewed_5lelHx67Wbh","operator":"set","value":{"type":"string","value":"_player."}},{"kind":"adjustvar","variable":"_player.LastSlideViewed_5lelHx67Wbh","operator":"add","value":{"type":"property","value":"$AbsoluteId"}}]}],"slideLayers":[{"audiolib":[{"kind":"audio","assetId":13,"id":"5vgYCTEZe0I"}],"enableSeek":true,"enableReplay":true,"timeline":{"duration":39750,"events":[{"kind":"ontimelinetick","time":0,"actions":[{"kind":"show","transition":"appear","objRef":{"type":"string","value":"6V2CAJUPrmk"}},{"kind":"show","transition":"appear","objRef":{"type":"string","value":"65UH2ArcZk9"}},{"kind":"show","transition":"appear","objRef":{"type":"string","value":"5z5BX5NojuB"}},{"kind":"show","transition":"custom","animationId":"Entrance","reverse":false,"objRef":{"type":"string","value":"5z5BX5NojuB.6gkdKziFKbm"}},{"kind":"show","transition":"custom","animationId":"Entrance","reverse":false,"objRef":{"type":"string","value":"5z5BX5NojuB.5vXfVCq0NbX"}},{"kind":"show","transition":"custom","animationId":"Entrance","reverse":false,"objRef":{"type":"string","value":"5z5BX5NojuB.6FI6CO8GyRT"}},{"kind":"show","transition":"custom","animationId":"Entrance","reverse":false,"objRef":{"type":"string","value":"5z5BX5NojuB.6bCKPN5p3Pw"}},{"kind":"media_seek","position":0,"objRef":{"type":"string","value":"5vgYCTEZe0I"}},{"kind":"media_play","objRef":{"type":"string","value":"5vgYCTEZe0I"}},{"kind":"set_volume","volume":75,"objRef":{"type":"string","value":"5vgYCTEZe0I"}},{"kind":"show","transition":"appear","objRef":{"type":"string","value":"6cC3PCB6dUg"}}]},{"kind":"ontimelinetick","time":5750,"actions":[{"kind":"hide","transition":"custom","animationId":"Exit","reverse":false,"objRef":{"type":"string","value":"5z5BX5NojuB.6gkdKziFKbm"}},{"kind":"hide","transition":"custom","animationId":"Exit","reverse":false,"objRef":{"type":"string","value":"5z5BX5NojuB.5vXfVCq0NbX"}},{"kind":"hide","transition":"custom","animationId":"Exit","reverse":false,"objRef":{"type":"string","value":"5z5BX5NojuB.6FI6CO8GyRT"}},{"kind":"hide","transition":"custom","animationId":"Exit","reverse":false,"objRef":{"type":"string","value":"5z5BX5NojuB.6bCKPN5p3Pw"}}]},{"kind":"ontimelinetick","time":6500,"actions":[{"kind":"hide","transition":"appear","objRef":{"type":"string","value":"5z5BX5NojuB"}}]},{"kind":"ontimelinetick","time":6531,"actions":[{"kind":"show","transition":"custom","animationId":"Entrance","reverse":false,"objRef":{"type":"string","value":"5kDR2ibuEmY"}}]},{"kind":"ontimelinetick","time":8750,"actions":[{"kind":"hide","transition":"custom","animationId":"Exit","reverse":false,"objRef":{"type":"string","value":"5kDR2ibuEmY"}}]},{"kind":"ontimelinetick","time":9500,"actions":[{"kind":"show","transition":"custom","animationId":"Entrance","reverse":false,"objRef":{"type":"string","value":"5Zs0FRWJCSq"}}]},{"kind":"ontimelinetick","time":27281,"actions":[{"kind":"hide","transition":"custom","animationId":"Exit","reverse":false,"objRef":{"type":"string","value":"5Zs0FRWJCSq"}}]},{"kind":"ontimelinetick","time":28000,"actions":[{"kind":"show","transition":"custom","animationId":"Entrance","reverse":false,"objRef":{"type":"string","value":"5meaDj6rTNZ"}}]}]},"objects":[{"kind":"vectorshape","rotation":0,"accType":"image","cliptobounds":false,"defaultAction":"","imagelib":[{"kind":"imagedata","assetId":0,"id":"01","url":"story_content/6VnSXNgcCaO_DX2048_DY2048.swf","type":"normal","altText":"Trauma Informed Care_Template_BODY 3.png","width":1024,"height":640,"mobiledx":0,"mobiledy":0}],"shapemaskId":"","xPos":0,"yPos":0,"tabIndex":0,"tabEnabled":true,"xOffset":0,"yOffset":0,"rotateXPos":512,"rotateYPos":320,"scaleX":100,"scaleY":100,"alpha":100,"depth":1,"scrolling":false,"shuffleLock":false,"data":{"hotlinkId":"","accState":0,"vectorData":{"left":0,"top":0,"right":1024,"bottom":640,"altText":"Trauma Informed Care_Template_BODY 3.png","pngfb":false,"pr":{"l":"Lib","i":0}},"html5data":{"xPos":0,"yPos":0,"width":1024,"height":640,"strokewidth":0}},"width":1024,"height":640,"resume":false,"useHandCursor":true,"id":"6cC3PCB6dUg"},{"kind":"vectorshape","rotation":0,"accType":"text","cliptobounds":false,"defaultAction":"","textLib":[{"kind":"textdata","uniqueId":"6V2CAJUPrmk_1148025746","id":"01","linkId":"txt__default_6V2CAJUPrmk","type":"vectortext","xPos":0,"yPos":0,"width":0,"height":0,"shadowIndex":-1,"vectortext":{"left":0,"top":0,"right":336,"bottom":56,"pngfb":false,"pr":{"l":"Lib","i":2}}}],"shapemaskId":"","xPos":22,"yPos":5,"tabIndex":1,"tabEnabled":true,"xOffset":0,"yOffset":0,"rotateXPos":493,"rotateYPos":30.5,"scaleX":100,"scaleY":100,"alpha":100,"depth":2,"scrolling":true,"shuffleLock":false,"data":{"hotlinkId":"","accState":0,"vectorData":{"left":0,"top":0,"right":986,"bottom":61,"altText":"Trauma Toolbox","pngfb":false,"pr":{"l":"Lib","i":1}},"html5data":{"xPos":0,"yPos":0,"width":986,"height":61,"strokewidth":0}},"width":986,"height":61,"resume":false,"useHandCursor":true,"id":"6V2CAJUPrmk"},{"kind":"vectorshape","rotation":0,"accType":"text","cliptobounds":false,"defaultAction":"","shapemaskId":"","xPos":58,"yPos":73,"tabIndex":2,"tabEnabled":true,"xOffset":0,"yOffset":0,"rotateXPos":453.5,"rotateYPos":271.5,"scaleX":100,"scaleY":100,"alpha":100,"depth":3,"scrolling":true,"shuffleLock":false,"data":{"hotlinkId":"","accState":0,"vectorData":{"left":-3,"top":-3,"right":909,"bottom":545,"altText":"Rectangle 1","pngfb":false,"pr":{"l":"Lib","i":3}},"html5data":{"xPos":0,"yPos":0,"width":907,"height":543,"strokewidth":3}},"width":907,"height":543,"resume":false,"useHandCursor":true,"id":"65UH2ArcZk9"},{"kind":"objgroup","objects":[{"kind":"vectorshape","rotation":0,"accType":"image","cliptobounds":false,"defaultAction":"","imagelib":[{"kind":"imagedata","assetId":4,"id":"01","url":"story_content/5j2EFi1QGXE_DX1042_DY1042.swf","type":"normal","altText":"What Comes Next.png","width":521,"height":70,"mobiledx":0,"mobiledy":0}],"shapemaskId":"","xPos":0,"yPos":256,"tabIndex":10,"tabEnabled":true,"xOffset":0,"yOffset":0,"rotateXPos":260.5,"rotateYPos":35,"scaleX":100,"scaleY":100,"alpha":100,"depth":1,"scrolling":true,"shuffleLock":false,"data":{"hotlinkId":"","accState":0,"vectorData":{"left":0,"top":0,"right":521,"bottom":70,"altText":"What Comes Next.png","pngfb":false,"pr":{"l":"Lib","i":7}},"html5data":{"xPos":0,"yPos":0,"width":521,"height":70,"strokewidth":0}},"animations":[{"kind":"animation","id":"Entrance","duration":750,"hidetextatstart":true,"animateshapewithtext":false,"tweens":[{"kind":"tween","time":0,"duration":750,"alpha":{"path":[{"kind":"segment","start":"0","dstart":"0","end":"100","dend":"0"}],"duration":750,"easing":"linear","easingdir":"easein"}}]},{"kind":"animation","id":"Exit","duration":750,"hidetextatend":true,"animateshapewithtext":false,"tweens":[{"kind":"tween","time":0,"duration":750,"alpha":{"path":[{"kind":"segment","start":"100","dstart":"0","end":"0","dend":"0"}],"duration":750,"easing":"linear","easingdir":"easeout"}}]}],"width":521,"height":70,"resume":false,"useHandCursor":true,"id":"6gkdKziFKbm"},{"kind":"vectorshape","rotation":0,"accType":"image","cliptobounds":false,"defaultAction":"","imagelib":[{"kind":"imagedata","assetId":5,"id":"01","url":"story_content/60dmLPl0rWX_DX258_DY258.swf","type":"normal","altText":"How.png","width":129,"height":69,"mobiledx":0,"mobiledy":0}],"shapemaskId":"","xPos":196,"yPos":171,"tabIndex":9,"tabEnabled":true,"xOffset":0,"yOffset":0,"rotateXPos":64.5,"rotateYPos":34.5,"scaleX":100,"scaleY":100,"alpha":100,"depth":2,"scrolling":true,"shuffleLock":false,"data":{"hotlinkId":"","accState":0,"vectorData":{"left":0,"top":0,"right":129,"bottom":69,"altText":"How.png","pngfb":false,"pr":{"l":"Lib","i":8}},"html5data":{"xPos":0,"yPos":0,"width":129,"height":69,"strokewidth":0}},"animations":[{"kind":"animation","id":"Entrance","duration":750,"hidetextatstart":true,"animateshapewithtext":false,"tweens":[{"kind":"tween","time":0,"duration":750,"alpha":{"path":[{"kind":"segment","start":"0","dstart":"0","end":"100","dend":"0"}],"duration":750,"easing":"linear","easingdir":"easein"}}]},{"kind":"animation","id":"Exit","duration":750,"hidetextatend":true,"animateshapewithtext":false,"tweens":[{"kind":"tween","time":0,"duration":750,"alpha":{"path":[{"kind":"segment","start":"100","dstart":"0","end":"0","dend":"0"}],"duration":750,"easing":"linear","easingdir":"easeout"}}]}],"width":129,"height":69,"resume":false,"useHandCursor":true,"id":"5vXfVCq0NbX"},{"kind":"vectorshape","rotation":0,"accType":"image","cliptobounds":false,"defaultAction":"","imagelib":[{"kind":"imagedata","assetId":6,"id":"01","url":"story_content/6I5bLTs9Vpq_DX312_DY312.swf","type":"normal","altText":"What.png","width":156,"height":69,"mobiledx":0,"mobiledy":0}],"shapemaskId":"","xPos":182,"yPos":86,"tabIndex":8,"tabEnabled":true,"xOffset":0,"yOffset":0,"rotateXPos":78,"rotateYPos":34.5,"scaleX":100,"scaleY":100,"alpha":100,"depth":3,"scrolling":true,"shuffleLock":false,"data":{"hotlinkId":"","accState":0,"vectorData":{"left":0,"top":0,"right":156,"bottom":69,"altText":"What.png","pngfb":false,"pr":{"l":"Lib","i":9}},"html5data":{"xPos":0,"yPos":0,"width":156,"height":69,"strokewidth":0}},"animations":[{"kind":"animation","id":"Entrance","duration":750,"hidetextatstart":true,"animateshapewithtext":false,"tweens":[{"kind":"tween","time":0,"duration":750,"alpha":{"path":[{"kind":"segment","start":"0","dstart":"0","end":"100","dend":"0"}],"duration":750,"easing":"linear","easingdir":"easein"}}]},{"kind":"animation","id":"Exit","duration":750,"hidetextatend":true,"animateshapewithtext":false,"tweens":[{"kind":"tween","time":0,"duration":750,"alpha":{"path":[{"kind":"segment","start":"100","dstart":"0","end":"0","dend":"0"}],"duration":750,"easing":"linear","easingdir":"easeout"}}]}],"width":156,"height":69,"resume":false,"useHandCursor":true,"id":"6FI6CO8GyRT"},{"kind":"vectorshape","rotation":0,"accType":"image","cliptobounds":false,"defaultAction":"","imagelib":[{"kind":"imagedata","assetId":7,"id":"01","url":"story_content/6FGARsBKKjc_DX250_DY250.swf","type":"normal","altText":"Why.png","width":125,"height":70,"mobiledx":0,"mobiledy":0}],"shapemaskId":"","xPos":198,"yPos":0,"tabIndex":7,"tabEnabled":true,"xOffset":0,"yOffset":0,"rotateXPos":62.5,"rotateYPos":35,"scaleX":100,"scaleY":100,"alpha":100,"depth":4,"scrolling":true,"shuffleLock":false,"data":{"hotlinkId":"","accState":0,"vectorData":{"left":0,"top":0,"right":125,"bottom":70,"altText":"Why.png","pngfb":false,"pr":{"l":"Lib","i":10}},"html5data":{"xPos":0,"yPos":0,"width":125,"height":70,"strokewidth":0}},"animations":[{"kind":"animation","id":"Entrance","duration":750,"hidetextatstart":true,"animateshapewithtext":false,"tweens":[{"kind":"tween","time":0,"duration":750,"alpha":{"path":[{"kind":"segment","start":"0","dstart":"0","end":"100","dend":"0"}],"duration":750,"easing":"linear","easingdir":"easein"}}]},{"kind":"animation","id":"Exit","duration":750,"hidetextatend":true,"animateshapewithtext":false,"tweens":[{"kind":"tween","time":0,"duration":750,"alpha":{"path":[{"kind":"segment","start":"100","dstart":"0","end":"0","dend":"0"}],"duration":750,"easing":"linear","easingdir":"easeout"}}]}],"width":125,"height":70,"resume":false,"useHandCursor":true,"id":"6bCKPN5p3Pw"}],"accType":"text","altText":"Group\\r\\n","shapemaskId":"","xPos":252,"yPos":168,"tabIndex":6,"tabEnabled":true,"xOffset":0,"yOffset":0,"rotateXPos":260.5,"rotateYPos":163,"scaleX":100,"scaleY":100,"alpha":100,"rotation":0,"depth":4,"scrolling":true,"shuffleLock":false,"width":521,"height":326,"resume":false,"useHandCursor":true,"id":"5z5BX5NojuB"},{"kind":"vectorshape","rotation":0,"accType":"image","cliptobounds":false,"defaultAction":"","imagelib":[{"kind":"imagedata","assetId":10,"id":"01","url":"story_content/5ZMA4rHy0Ke_DX1280_DY1280.swf","type":"normal","altText":"Checklist_Trimmed.png","width":800,"height":537,"mobiledx":0,"mobiledy":0}],"shapemaskId":"","xPos":192,"yPos":136,"tabIndex":4,"tabEnabled":true,"xOffset":0,"yOffset":0,"rotateXPos":320,"rotateYPos":215,"scaleX":100,"scaleY":100,"alpha":100,"depth":5,"scrolling":true,"shuffleLock":false,"data":{"hotlinkId":"","accState":0,"vectorData":{"left":0,"top":0,"right":640,"bottom":430,"altText":"Checklist_Trimmed.png","pngfb":false,"pr":{"l":"Lib","i":12}},"html5data":{"xPos":0,"yPos":0,"width":640,"height":430,"strokewidth":0}},"animations":[{"kind":"animation","id":"Entrance","duration":750,"hidetextatstart":true,"animateshapewithtext":false,"tweens":[{"kind":"tween","time":0,"duration":750,"alpha":{"path":[{"kind":"segment","start":"0","dstart":"0","end":"100","dend":"0"}],"duration":750,"easing":"linear","easingdir":"easein"}}]},{"kind":"animation","id":"Exit","duration":750,"hidetextatend":true,"animateshapewithtext":false,"tweens":[{"kind":"tween","time":0,"duration":750,"alpha":{"path":[{"kind":"segment","start":"100","dstart":"0","end":"0","dend":"0"}],"duration":750,"easing":"linear","easingdir":"easeout"}}]}],"width":640,"height":430,"resume":false,"useHandCursor":true,"id":"5kDR2ibuEmY"},{"kind":"vectorshape","rotation":0,"accType":"image","cliptobounds":false,"defaultAction":"","imagelib":[{"kind":"imagedata","assetId":11,"id":"01","url":"story_content/6LSrgzSJoZQ_DX1222_DY1222.swf","type":"normal","altText":"module 2 screen shot.png","width":611,"height":345,"mobiledx":0,"mobiledy":0}],"shapemaskId":"","xPos":152,"yPos":144,"tabIndex":5,"tabEnabled":true,"xOffset":0,"yOffset":0,"rotateXPos":358.5,"rotateYPos":202.5,"scaleX":100,"scaleY":100,"alpha":100,"depth":6,"scrolling":true,"shuffleLock":false,"data":{"hotlinkId":"","accState":0,"vectorData":{"left":0,"top":0,"right":717,"bottom":405,"altText":"module 2 screen shot.png","pngfb":false,"pr":{"l":"Lib","i":13}},"html5data":{"xPos":0,"yPos":0,"width":717,"height":405,"strokewidth":0}},"animations":[{"kind":"animation","id":"Entrance","duration":750,"hidetextatstart":true,"animateshapewithtext":false,"tweens":[{"kind":"tween","time":0,"duration":750,"alpha":{"path":[{"kind":"segment","start":"0","dstart":"0","end":"100","dend":"0"}],"duration":750,"easing":"linear","easingdir":"easein"}}]},{"kind":"animation","id":"Exit","duration":750,"hidetextatend":true,"animateshapewithtext":false,"tweens":[{"kind":"tween","time":0,"duration":750,"alpha":{"path":[{"kind":"segment","start":"100","dstart":"0","end":"0","dend":"0"}],"duration":750,"easing":"linear","easingdir":"easeout"}}]}],"width":717,"height":405,"resume":false,"useHandCursor":true,"id":"5Zs0FRWJCSq"},{"kind":"vectorshape","rotation":0,"accType":"image","cliptobounds":false,"defaultAction":"","imagelib":[{"kind":"imagedata","assetId":12,"id":"01","url":"story_content/5rad8LNJg7u_DX1434_DY1434.swf","type":"normal","altText":"Social Worker w Resources.png","width":1024,"height":640,"mobiledx":0,"mobiledy":0}],"shapemaskId":"","xPos":152,"yPos":120,"tabIndex":3,"tabEnabled":true,"xOffset":0,"yOffset":0,"rotateXPos":358.5,"rotateYPos":224,"scaleX":100,"scaleY":100,"alpha":100,"depth":7,"scrolling":true,"shuffleLock":false,"data":{"hotlinkId":"","accState":0,"vectorData":{"left":0,"top":0,"right":717,"bottom":448,"altText":"Social Worker w Resources.png","pngfb":false,"pr":{"l":"Lib","i":14}},"html5data":{"xPos":0,"yPos":0,"width":717,"height":448,"strokewidth":0}},"animations":[{"kind":"animation","id":"Entrance","duration":750,"hidetextatstart":true,"animateshapewithtext":false,"tweens":[{"kind":"tween","time":0,"duration":750,"alpha":{"path":[{"kind":"segment","start":"0","dstart":"0","end":"100","dend":"0"}],"duration":750,"easing":"linear","easingdir":"easein"}}]}],"width":717,"height":448,"resume":false,"useHandCursor":true,"id":"5meaDj6rTNZ"}],"startTime":-1,"elapsedTimeMode":"normal","animations":[{"kind":"animation","id":"5nuG3ewuH1b","duration":700,"hidetextatstart":true,"animateshapewithtext":false,"tweens":[{"kind":"tween","time":0,"duration":700,"alpha":{"path":[{"kind":"segment","start":"0","dstart":"0","end":"100","dend":"0"}],"duration":700,"easing":"linear","easingdir":"easein"}}]}],"useHandCursor":false,"resume":false,"kind":"slidelayer","isBaseLayer":true}]}');
