# Supplementary material for: Interactive Case-Based Childhood Adversity and Trauma-Informed Care Electronic Modules for Pediatric Primary Care
Source: MedEdPORTAL. 2020 Oct 12;16:10990. doi: 10.15766/mep_2374-8265.10990 (PMC7549390; doi:10.15766/mep_2374-8265.10990)
Supplement: Supplementary file 1 — CA-TIC Premodule folderCA-TIC Module 1 folderCA-TIC Module 2 folderCA-TIC Module 3 folderImage Citations.docxCA-TIC Evaluation.docx [file mep_2374-8265.10990-s001.zip › D. CA-TIC Module 3/html5/data/js/data.js]

window.globalProvideData('data', '{"version":"3.38.21861.0","bwVersion":"4.0","tincanVersion":"1.0","projectId":"6KD1LKzpIJN","courseId":"5lelHx67Wbh_course_id","entryPoint":"_player.5ghF2mIRRsQ","iosFonts":"mobile/fonts.json","debugMode":false,"lessonDuration":0,"textDirection":"ltr","playervars":[{"kind":"playervar","name":"displayCaptions","value":false},{"kind":"playervar","name":"menuSlideNumber","value":0},{"kind":"playervar","name":"menuSlideTitle","value":""},{"kind":"playervar","name":"menuSlideReference","value":0},{"kind":"playervar","name":"menuSlidesViewed","value":0},{"kind":"playervar","name":"menuTotalSlides","value":0},{"kind":"playervar","name":"menuProgress","value":0},{"kind":"playervar","name":"menuSectionSlideNumber","value":0},{"kind":"playervar","name":"menuSectionSlidesViewed","value":0},{"kind":"playervar","name":"menuSectionTotalSlides","value":0},{"kind":"playervar","name":"menuSectionProgress","value":0},{"kind":"playervar","name":"menuSectionNumber","value":0},{"kind":"playervar","name":"menuSectionsViewed","value":0},{"kind":"playervar","name":"menuTotalSections","value":0},{"kind":"playervar","name":"projectSlideNumber","value":0},{"kind":"playervar","name":"projectSceneNumber","value":0},{"kind":"playervar","name":"projectSlideTitle","value":""},{"kind":"playervar","name":"projectSlideReference","value":0},{"kind":"playervar","name":"projectSlidesViewed","value":0},{"kind":"playervar","name":"projectScenesViewed","value":0},{"kind":"playervar","name":"projectTotalSlides","value":0},{"kind":"playervar","name":"projectTotalScenes","value":0},{"kind":"playervar","name":"projectProgress","value":0},{"kind":"playervar","name":"sceneSlideNumber","value":0},{"kind":"playervar","name":"sceneSlidesViewed","value":0},{"kind":"playervar","name":"sceneTotalSlides","value":0},{"kind":"playervar","name":"sceneProgress","value":0}],"slideMap":{"queueSize":3,"slideRefs":[{"kind":"slideref","id":"MsgScene_5lelHx67Wbh.InvalidPromptSlide","type":"slide","assetIds":[]},{"kind":"slideref","id":"MsgScene_5lelHx67Wbh.PrintPromptSlide","type":"slide","assetIds":[]},{"kind":"slideref","id":"MsgScene_5lelHx67Wbh.ScrollPromptSlide","type":"slide","assetIds":[]},{"kind":"slideref","id":"PromptScene.ResumePromptSlide","type":"slide","assetIds":[]},{"kind":"slideref","id":"PromptScene.ExternalInterfaceErrorSlide","type":"slide","assetIds":[]},{"kind":"slideref","id":"5ghF2mIRRsQ.5lkdzB3QWim","type":"slide","assetIds":[0,1,2],"linksTo":[{"kind":"link","id":"5ghF2mIRRsQ.5a2crX9IyZG","type":"slide"}]},{"kind":"slideref","id":"5ghF2mIRRsQ.5a2crX9IyZG","type":"slide","assetIds":[0,3,4,5,6,7,8,9],"linksTo":[{"kind":"link","id":"5ghF2mIRRsQ.6QyYpNN13eX","type":"slide"}]},{"kind":"slideref","id":"5ghF2mIRRsQ.6QyYpNN13eX","type":"slide","assetIds":[0,4,5,6,7,10,11,12,13],"linksTo":[{"kind":"link","id":"5ghF2mIRRsQ.66e1wtPrztl","type":"slide"}]},{"kind":"slideref","id":"5ghF2mIRRsQ.66e1wtPrztl","type":"slide","assetIds":[0,14,15,16,17,18,19,20,21,22,23,24],"linksTo":[{"kind":"link","id":"5ghF2mIRRsQ.5dSLw4wsHfD","type":"slide"}]},{"kind":"slideref","id":"5ghF2mIRRsQ.5dSLw4wsHfD","type":"slide","assetIds":[0,25,26],"linksTo":[{"kind":"link","id":"5ghF2mIRRsQ.5ucjEWplyda","type":"slide"}]},{"kind":"slideref","id":"5ghF2mIRRsQ.5ucjEWplyda","type":"slide","assetIds":[0,27,25,28],"linksTo":[{"kind":"link","id":"5ghF2mIRRsQ.5nD6Jfztd0D","type":"slide"}]},{"kind":"slideref","id":"5ghF2mIRRsQ.5nD6Jfztd0D","type":"slide","assetIds":[0,25,29],"linksTo":[{"kind":"link","id":"5ghF2mIRRsQ.5VqBTyp9FfO","type":"slide"}]},{"kind":"slideref","id":"5ghF2mIRRsQ.5VqBTyp9FfO","type":"slide","assetIds":[0,30,31,32,33,34,35,36,37,38,39,40],"linksTo":[{"kind":"link","id":"5ghF2mIRRsQ.5zmw2hKvJuA","type":"slide"}]},{"kind":"slideref","id":"5ghF2mIRRsQ.5zmw2hKvJuA","type":"slide","assetIds":[0,25,41,42],"linksTo":[{"kind":"link","id":"5ghF2mIRRsQ.5mfCmzukZdC","type":"slide"}]},{"kind":"slideref","id":"5ghF2mIRRsQ.5mfCmzukZdC","type":"slide","assetIds":[0],"linksTo":[{"kind":"link","id":"MsgScene_5lelHx67Wbh.InvalidPromptSlide","type":"slide"},{"kind":"link","id":"5ghF2mIRRsQ.63VeFJgV2b7","type":"slide"},{"kind":"link","id":"nextviewedslide","type":"action","data":"_player.6GZVWHTLAm0"}]},{"kind":"slideref","id":"5ghF2mIRRsQ.63VeFJgV2b7","type":"slide","assetIds":[0],"linksTo":[{"kind":"link","id":"MsgScene_5lelHx67Wbh.InvalidPromptSlide","type":"slide"},{"kind":"link","id":"5ghF2mIRRsQ.5amzWGGTgBO","type":"slide"},{"kind":"link","id":"nextviewedslide","type":"action","data":"_player.6GZVWHTLAm0"}]},{"kind":"slideref","id":"5ghF2mIRRsQ.5amzWGGTgBO","type":"slide","assetIds":[0,43,44,45,46],"linksTo":[{"kind":"link","id":"5ghF2mIRRsQ.6CCRDW8sC5L","type":"slide"}]},{"kind":"slideref","id":"5ghF2mIRRsQ.6CCRDW8sC5L","type":"slide","assetIds":[0]},{"kind":"slideref","id":"5ghF2mIRRsQ.6iTpQ3krPcQ","type":"slide","assetIds":[0],"linksTo":[{"kind":"link","id":"nextviewedslide","type":"action","data":"_player.6GZVWHTLAm0"}]}]},"display":{"frameData":"story_content/frame.xml","width":1284,"height":734,"windows":[{"kind":"window","id":"MessageWnd","linkId":"StoryWindow","width":420,"height":210,"alignTo":"content","align":"center","valign":"center"},{"kind":"window","id":"LightboxWnd","linkId":"StoryPopup","width":878,"height":552,"alignTo":"player","align":"center","valign":"center"},{"kind":"window","id":"LightboxControlsWnd","linkId":"StoryPopupControls","width":882,"height":594,"alignTo":"player","align":"center","valign":"center"}]},"resume":{"id":"6XTKgq5SKEB","window":"MessageWnd","slideId":"_player.PromptScene.ResumePromptSlide","lmsresume":true,"flashresume":true,"prompt":true,"everySlide":false},"string_table":[{"kind":"group","id":"chrome23","strings":[{"kind":"string","id":"title","Text":"Can\'t Play Course"},{"kind":"string","id":"description","Text":"For security reasons, Flash cannot access files on your computer\'s hard disk from your web browser."},{"kind":"string","id":"linkText","Text":"Learn More"},{"kind":"string","id":"linkUrl","Text":"https://ipc.articulate.com/slw/360/en/localplayback/"}]}],"errorMsgs":{"external_interface":{"kind":"error","window":"MessageWnd","slideId":"_player.PromptScene.ExternalInterfaceErrorSlide"}},"scenes":[{"kind":"scene","lmsId":"","isMessageScene":true,"startingSlide":"_player.MsgScene_5lelHx67Wbh.InvalidPromptSlide","sceneNumber":0,"slides":[{"kind":"slide","title":"<p dir=\'ltr\' align=\'left\' style=\\"font-family: \'Open SansD6FFC9F9\';\\">Invalid Answer</p>","trackViews":false,"showMenuResultIcon":false,"viewGroupId":"","historyGroupId":"prompt","videoZoom":"","scrolling":false,"transition":"appear","transDuration":0,"transDir":1,"wipeTrans":false,"slideLock":false,"navIndex":-1,"globalAudioId":"","thumbnailid":"","slideNumberInScene":0,"includeInSlideCounts":false,"showAnimationId":"","lmsId":"","width":420,"height":210,"resume":false,"id":"InvalidPromptSlide","slideLayers":[{"enableSeek":true,"enableReplay":true,"timeline":{"duration":1000,"events":[{"kind":"ontimelinetick","time":0,"actions":[{"kind":"show","transition":"appear","objRef":{"type":"string","value":"5lelHx67Wbh_InvalidPromptSlide_btn0"}},{"kind":"show","transition":"appear","objRef":{"type":"string","value":"InvalidPromptSlide_Scroll.5lelHx67Wbh_InvalidPromptSlide_text"}},{"kind":"show","transition":"appear","objRef":{"type":"string","value":"InvalidPromptSlide_Scroll"}}]}]},"objects":[{"kind":"scrollarea","contentwidth":383,"contentheight":52,"objects":[{"kind":"vectorshape","rotation":0,"accType":"text","cliptobounds":false,"defaultAction":"","textLib":[{"kind":"textdata","uniqueId":"5lelHx67Wbh_InvalidPromptSlide_text","id":"01","linkId":"5lelHx67Wbh_InvalidPromptSlide_text","type":"vectortext","xPos":0,"yPos":0,"width":0,"height":0,"shadowIndex":-1,"vectortext":{"left":0,"top":0,"right":378,"bottom":52,"pngfb":false,"pr":{"l":"common","i":1}}}],"shapemaskId":"","xPos":0,"yPos":0,"tabIndex":1,"tabEnabled":true,"xOffset":0,"yOffset":0,"rotateXPos":194,"rotateYPos":26,"scaleX":100,"scaleY":100,"alpha":100,"depth":1,"scrolling":true,"shuffleLock":false,"data":{"hotlinkId":"","accState":0,"vectorData":{"left":0,"top":0,"right":378,"bottom":52,"altText":"You must complete the question before submitting.","pngfb":false,"pr":{"l":"common","i":0}},"html5data":{"xPos":0,"yPos":0,"width":378,"height":52,"strokewidth":0}},"width":388,"height":52,"resume":false,"useHandCursor":true,"id":"5lelHx67Wbh_InvalidPromptSlide_text"}],"shapemaskId":"","xPos":13,"yPos":16,"tabIndex":0,"tabEnabled":true,"xOffset":0,"yOffset":0,"rotateXPos":205.5,"rotateYPos":39,"scaleX":100,"scaleY":100,"alpha":100,"rotation":0,"depth":1,"scrolling":true,"shuffleLock":false,"width":411,"height":78,"resume":false,"useHandCursor":true,"id":"InvalidPromptSlide_Scroll"},{"kind":"button","shapemaskId":"","xPos":160,"yPos":110,"tabIndex":2,"tabEnabled":true,"xOffset":0,"yOffset":0,"rotateXPos":50,"rotateYPos":15,"scaleX":100,"scaleY":100,"alpha":100,"rotation":0,"depth":2,"scrolling":true,"shuffleLock":false,"data":{"hotlinkId":"","accState":0,"textdata":{"uniqueId":"5lelHx67Wbh_InvalidPromptSlide_btn0","type":"vectortext","altText":"OK","xPos":0,"yPos":0,"width":0,"height":0,"shadowIndex":-1,"vectortext":{"left":0,"top":0,"right":61,"bottom":26,"pngfb":false,"pr":{"l":"common","i":2}}}},"width":100,"height":30,"resume":false,"useHandCursor":true,"id":"5lelHx67Wbh_InvalidPromptSlide_btn0","events":[{"kind":"onrelease","actions":[{"kind":"close_window","id":"MessageWnd"}]}]}],"startTime":-1,"elapsedTimeMode":"normal","useHandCursor":false,"resume":false,"kind":"slidelayer","isBaseLayer":true}]},{"kind":"slide","title":"<p dir=\'ltr\' align=\'left\' style=\\"font-family: \'Open SansD6FFC9F9\';\\">Enter name</p>","trackViews":false,"showMenuResultIcon":false,"viewGroupId":"","historyGroupId":"prompt","videoZoom":"","scrolling":false,"transition":"appear","transDuration":0,"transDir":1,"wipeTrans":false,"slideLock":false,"navIndex":-1,"globalAudioId":"","thumbnailid":"","slideNumberInScene":0,"includeInSlideCounts":false,"showAnimationId":"","lmsId":"","width":420,"height":210,"resume":false,"id":"PrintPromptSlide","actionGroups":{"PrintOkButtonClick":{"kind":"actiongroup","actions":[{"kind":"printresults","showuserscore":true,"showpassingscore":true,"showpassfail":true,"showquizreview":true,"displayusername":true,"usernamevar":"_player.PrintPromptUsername_5x0nbt2KSKN","quizid":"_player.PrintPromptWindowQuizVar_5x0nbt2KSKN","quizidtype":"var"},{"kind":"close_window","id":"MessageWnd"}]}},"slideLayers":[{"enableSeek":true,"enableReplay":true,"timeline":{"duration":1000,"events":[{"kind":"ontimelinetick","time":0,"actions":[{"kind":"show","transition":"appear","objRef":{"type":"string","value":"5lelHx67Wbh_PrintPromptSlide_btn0"}},{"kind":"show","transition":"appear","objRef":{"type":"string","value":"PrintPromptSlide_Scroll.5lelHx67Wbh_PrintPromptSlide_text"}},{"kind":"show","transition":"appear","objRef":{"type":"string","value":"PrintPromptSlide_Scroll"}},{"kind":"show","transition":"appear","objRef":{"type":"string","value":"PrintPromptSlide_Input"}},{"kind":"setfocus","showrect":true,"value":{"type":"string","value":"PrintPromptSlide_Input"}}]}]},"objects":[{"kind":"scrollarea","contentwidth":337,"contentheight":26,"objects":[{"kind":"vectorshape","rotation":0,"accType":"text","cliptobounds":false,"defaultAction":"","textLib":[{"kind":"textdata","uniqueId":"5lelHx67Wbh_PrintPromptSlide_text","id":"01","linkId":"5lelHx67Wbh_PrintPromptSlide_text","type":"vectortext","xPos":0,"yPos":0,"width":0,"height":0,"shadowIndex":-1,"vectortext":{"left":0,"top":0,"right":331,"bottom":26,"pngfb":false,"pr":{"l":"common","i":3}}}],"shapemaskId":"","xPos":0,"yPos":0,"tabIndex":1,"tabEnabled":true,"xOffset":0,"yOffset":0,"rotateXPos":194,"rotateYPos":13,"scaleX":100,"scaleY":100,"alpha":100,"depth":1,"scrolling":true,"shuffleLock":false,"data":{"hotlinkId":"","accState":0,"vectorData":{"left":0,"top":0,"right":331,"bottom":26,"altText":"Enter your name in the field below:","pngfb":false,"pr":{"l":"common","i":0}},"html5data":{"xPos":0,"yPos":0,"width":331,"height":26,"strokewidth":0}},"width":388,"height":26,"resume":false,"useHandCursor":true,"id":"5lelHx67Wbh_PrintPromptSlide_text"}],"shapemaskId":"","xPos":13,"yPos":16,"tabIndex":0,"tabEnabled":true,"xOffset":0,"yOffset":0,"rotateXPos":205.5,"rotateYPos":39,"scaleX":100,"scaleY":100,"alpha":100,"rotation":0,"depth":1,"scrolling":true,"shuffleLock":false,"width":411,"height":78,"resume":false,"useHandCursor":true,"id":"PrintPromptSlide_Scroll"},{"kind":"button","shapemaskId":"","xPos":160,"yPos":110,"tabIndex":3,"tabEnabled":true,"xOffset":0,"yOffset":0,"rotateXPos":50,"rotateYPos":15,"scaleX":100,"scaleY":100,"alpha":100,"rotation":0,"depth":2,"scrolling":true,"shuffleLock":false,"data":{"hotlinkId":"","accState":0,"textdata":{"uniqueId":"5lelHx67Wbh_PrintPromptSlide_btn0","type":"vectortext","altText":"OK","xPos":0,"yPos":0,"width":0,"height":0,"shadowIndex":-1,"vectortext":{"left":0,"top":0,"right":61,"bottom":26,"pngfb":false,"pr":{"l":"common","i":2}}}},"width":100,"height":30,"resume":false,"useHandCursor":true,"id":"5lelHx67Wbh_PrintPromptSlide_btn0","events":[{"kind":"onrelease","actions":[{"kind":"exe_actiongroup","id":"_parent.PrintOkButtonClick"}]}]},{"kind":"textinput","bindto":"","align":"left","verticalAlign":"top","rtl":false,"numeric":false,"multiline":false,"maxchars":0,"fontsize":14,"textcolor":"0x000000","bold":false,"italic":false,"marginleft":2,"marginright":2,"margintop":2,"marginbottom":2,"shapemaskId":"","xPos":13,"yPos":66,"tabIndex":2,"tabEnabled":true,"xOffset":0,"yOffset":0,"rotateXPos":192.5,"rotateYPos":13.5,"scaleX":100,"scaleY":100,"alpha":100,"rotation":0,"depth":3,"scrolling":true,"shuffleLock":false,"width":385,"height":27,"resume":false,"useHandCursor":true,"id":"PrintPromptSlide_Input","events":[{"kind":"onlosefocus","actions":[{"kind":"adjustvar","variable":"_player.PrintPromptUsername_5x0nbt2KSKN","operator":"set","value":{"type":"property","value":"$Text"}}]},{"kind":"onkeypress","keycode":13,"shift":false,"ctrl":false,"alt":false,"actions":[{"kind":"adjustvar","variable":"_player.PrintPromptUsername_5x0nbt2KSKN","operator":"set","value":{"type":"property","value":"$Text"}},{"kind":"exe_actiongroup","id":"_parent.PrintOkButtonClick"}]}]}],"startTime":-1,"elapsedTimeMode":"normal","useHandCursor":false,"resume":false,"kind":"slidelayer","isBaseLayer":true}]},{"kind":"slide","title":"<p dir=\'ltr\' align=\'left\' style=\\"font-family: \'Open SansD6FFC9F9\';\\">Scroll to Bottom</p>","trackViews":false,"showMenuResultIcon":false,"viewGroupId":"","historyGroupId":"prompt","videoZoom":"","scrolling":false,"transition":"appear","transDuration":0,"transDir":1,"wipeTrans":false,"slideLock":false,"navIndex":-1,"globalAudioId":"","thumbnailid":"","slideNumberInScene":0,"includeInSlideCounts":false,"showAnimationId":"","lmsId":"","width":420,"height":210,"resume":false,"id":"ScrollPromptSlide","slideLayers":[{"enableSeek":true,"enableReplay":true,"timeline":{"duration":1000,"events":[{"kind":"ontimelinetick","time":0,"actions":[{"kind":"show","transition":"appear","objRef":{"type":"string","value":"5lelHx67Wbh_ScrollPromptSlide_btn0"}},{"kind":"show","transition":"appear","objRef":{"type":"string","value":"ScrollPromptSlide_Scroll.5lelHx67Wbh_ScrollPromptSlide_text"}},{"kind":"show","transition":"appear","objRef":{"type":"string","value":"ScrollPromptSlide_Scroll"}}]}]},"objects":[{"kind":"scrollarea","contentwidth":358,"contentheight":52,"objects":[{"kind":"vectorshape","rotation":0,"accType":"text","cliptobounds":false,"defaultAction":"","textLib":[{"kind":"textdata","uniqueId":"5lelHx67Wbh_ScrollPromptSlide_text","id":"01","linkId":"5lelHx67Wbh_ScrollPromptSlide_text","type":"vectortext","xPos":0,"yPos":0,"width":0,"height":0,"shadowIndex":-1,"vectortext":{"left":0,"top":0,"right":355,"bottom":52,"pngfb":false,"pr":{"l":"common","i":4}}}],"shapemaskId":"","xPos":0,"yPos":0,"tabIndex":1,"tabEnabled":true,"xOffset":0,"yOffset":0,"rotateXPos":194,"rotateYPos":26,"scaleX":100,"scaleY":100,"alpha":100,"depth":1,"scrolling":true,"shuffleLock":false,"data":{"hotlinkId":"","accState":0,"vectorData":{"left":0,"top":0,"right":355,"bottom":52,"altText":"You must scroll to the bottom before submitting.","pngfb":false,"pr":{"l":"common","i":0}},"html5data":{"xPos":0,"yPos":0,"width":355,"height":52,"strokewidth":0}},"width":388,"height":52,"resume":false,"useHandCursor":true,"id":"5lelHx67Wbh_ScrollPromptSlide_text"}],"shapemaskId":"","xPos":13,"yPos":16,"tabIndex":0,"tabEnabled":true,"xOffset":0,"yOffset":0,"rotateXPos":205.5,"rotateYPos":39,"scaleX":100,"scaleY":100,"alpha":100,"rotation":0,"depth":1,"scrolling":true,"shuffleLock":false,"width":411,"height":78,"resume":false,"useHandCursor":true,"id":"ScrollPromptSlide_Scroll"},{"kind":"button","shapemaskId":"","xPos":160,"yPos":110,"tabIndex":2,"tabEnabled":true,"xOffset":0,"yOffset":0,"rotateXPos":50,"rotateYPos":15,"scaleX":100,"scaleY":100,"alpha":100,"rotation":0,"depth":2,"scrolling":true,"shuffleLock":false,"data":{"hotlinkId":"","accState":0,"textdata":{"uniqueId":"5lelHx67Wbh_ScrollPromptSlide_btn0","type":"vectortext","altText":"OK","xPos":0,"yPos":0,"width":0,"height":0,"shadowIndex":-1,"vectortext":{"left":0,"top":0,"right":61,"bottom":26,"pngfb":false,"pr":{"l":"common","i":2}}}},"width":100,"height":30,"resume":false,"useHandCursor":true,"id":"5lelHx67Wbh_ScrollPromptSlide_btn0","events":[{"kind":"onrelease","actions":[{"kind":"close_window","id":"MessageWnd"}]}]}],"startTime":-1,"elapsedTimeMode":"normal","useHandCursor":false,"resume":false,"kind":"slidelayer","isBaseLayer":true}]}],"id":"MsgScene_5lelHx67Wbh"},{"kind":"scene","lmsId":"","isMessageScene":true,"startingSlide":"_player.PromptScene.ResumePromptSlide","sceneNumber":0,"slides":[{"kind":"slide","title":"<p dir=\'ltr\' align=\'left\' style=\\"font-family: \'Open SansD6FFC9F9\';\\">Resume</p>","trackViews":false,"showMenuResultIcon":false,"viewGroupId":"","historyGroupId":"prompt","videoZoom":"","scrolling":false,"transition":"appear","transDuration":0,"transDir":1,"wipeTrans":false,"slideLock":false,"navIndex":-1,"globalAudioId":"","thumbnailid":"","slideNumberInScene":0,"includeInSlideCounts":false,"showAnimationId":"","lmsId":"","width":420,"height":210,"resume":false,"id":"ResumePromptSlide","slideLayers":[{"enableSeek":true,"enableReplay":true,"timeline":{"duration":1000,"events":[{"kind":"ontimelinetick","time":0,"actions":[{"kind":"show","transition":"appear","objRef":{"type":"string","value":"5lelHx67Wbh_ResumePromptSlide_btn0"}},{"kind":"show","transition":"appear","objRef":{"type":"string","value":"5lelHx67Wbh_ResumePromptSlide_btn1"}},{"kind":"show","transition":"appear","objRef":{"type":"string","value":"ResumePromptSlide_Scroll.5lelHx67Wbh_ResumePromptSlide_text"}},{"kind":"show","transition":"appear","objRef":{"type":"string","value":"ResumePromptSlide_Scroll"}}]}]},"objects":[{"kind":"scrollarea","contentwidth":387,"contentheight":52,"objects":[{"kind":"vectorshape","rotation":0,"accType":"text","cliptobounds":false,"defaultAction":"","textLib":[{"kind":"textdata","uniqueId":"5lelHx67Wbh_ResumePromptSlide_text","id":"01","linkId":"5lelHx67Wbh_ResumePromptSlide_text","type":"vectortext","xPos":0,"yPos":0,"width":0,"height":0,"shadowIndex":-1,"vectortext":{"left":0,"top":0,"right":387,"bottom":52,"pngfb":false,"pr":{"l":"common","i":5}}}],"shapemaskId":"","xPos":0,"yPos":0,"tabIndex":1,"tabEnabled":true,"xOffset":0,"yOffset":0,"rotateXPos":194,"rotateYPos":26,"scaleX":100,"scaleY":100,"alpha":100,"depth":1,"scrolling":true,"shuffleLock":false,"data":{"hotlinkId":"","accState":0,"vectorData":{"left":0,"top":0,"right":387,"bottom":52,"altText":"Would you like to resume where you left off?","pngfb":false,"pr":{"l":"common","i":0}},"html5data":{"xPos":0,"yPos":0,"width":387,"height":52,"strokewidth":0}},"width":388,"height":52,"resume":false,"useHandCursor":true,"id":"5lelHx67Wbh_ResumePromptSlide_text"}],"shapemaskId":"","xPos":13,"yPos":16,"tabIndex":0,"tabEnabled":true,"xOffset":0,"yOffset":0,"rotateXPos":205.5,"rotateYPos":39,"scaleX":100,"scaleY":100,"alpha":100,"rotation":0,"depth":1,"scrolling":true,"shuffleLock":false,"width":411,"height":78,"resume":false,"useHandCursor":true,"id":"ResumePromptSlide_Scroll"},{"kind":"button","shapemaskId":"","xPos":107,"yPos":110,"tabIndex":2,"tabEnabled":true,"xOffset":0,"yOffset":0,"rotateXPos":50,"rotateYPos":15,"scaleX":100,"scaleY":100,"alpha":100,"rotation":0,"depth":2,"scrolling":true,"shuffleLock":false,"data":{"hotlinkId":"","accState":0,"textdata":{"uniqueId":"5lelHx67Wbh_ResumePromptSlide_btn0","type":"vectortext","altText":"Yes","xPos":0,"yPos":0,"width":0,"height":0,"shadowIndex":-1,"vectortext":{"left":0,"top":0,"right":63,"bottom":26,"pngfb":false,"pr":{"l":"common","i":6}}}},"width":100,"height":30,"resume":false,"useHandCursor":true,"id":"5lelHx67Wbh_ResumePromptSlide_btn0","events":[{"kind":"onrelease","actions":[{"kind":"resume_player","resume":true}]}]},{"kind":"button","shapemaskId":"","xPos":212,"yPos":110,"tabIndex":3,"tabEnabled":true,"xOffset":0,"yOffset":0,"rotateXPos":50,"rotateYPos":15,"scaleX":100,"scaleY":100,"alpha":100,"rotation":0,"depth":3,"scrolling":true,"shuffleLock":false,"data":{"hotlinkId":"","accState":0,"textdata":{"uniqueId":"5lelHx67Wbh_ResumePromptSlide_btn1","type":"vectortext","altText":"No","xPos":0,"yPos":0,"width":0,"height":0,"shadowIndex":-1,"vectortext":{"left":0,"top":0,"right":61,"bottom":26,"pngfb":false,"pr":{"l":"common","i":7}}}},"width":100,"height":30,"resume":false,"useHandCursor":true,"id":"5lelHx67Wbh_ResumePromptSlide_btn1","events":[{"kind":"onrelease","actions":[{"kind":"resume_player","resume":false}]}]}],"startTime":-1,"elapsedTimeMode":"normal","useHandCursor":false,"resume":false,"kind":"slidelayer","isBaseLayer":true}]},{"kind":"slide","title":"<p dir=\'ltr\' align=\'left\' style=\\"font-family: \'Open SansD6FFC9F9\';\\">Warning</p>","trackViews":false,"showMenuResultIcon":false,"viewGroupId":"","historyGroupId":"prompt","videoZoom":"","scrolling":false,"transition":"appear","transDuration":0,"transDir":1,"wipeTrans":false,"slideLock":false,"navIndex":-1,"globalAudioId":"","thumbnailid":"","slideNumberInScene":0,"includeInSlideCounts":false,"showAnimationId":"","lmsId":"","width":415,"height":151,"resume":false,"id":"ExternalInterfaceErrorSlide","slideLayers":[{"enableSeek":true,"enableReplay":true,"timeline":{"duration":1000,"events":[{"kind":"ontimelinetick","time":0,"actions":[{"kind":"show","transition":"appear","objRef":{"type":"string","value":"Text"}},{"kind":"show","transition":"appear","objRef":{"type":"string","value":"buttonOK"}}]}]},"objects":[{"kind":"vectorshape","rotation":0,"accType":"text","cliptobounds":false,"defaultAction":"","textLib":[{"kind":"textdata","id":"01","linkId":"01","type":"vartext","xPos":0,"yPos":0,"width":383,"height":105,"device":true,"valign":"center","shadowIndex":-1,"vartext":"<html><p dir=\'ltr\' align=\'left\'><font face=\'Open Sans\' size=\'18pt\'color=\'#FFFFFF\'>The %_player.$LastErrorFeature% feature on this slide has been disabled while viewing locally because your browser does not support it.</font></p></html>"}],"shapemaskId":"","xPos":16,"yPos":0,"tabIndex":0,"tabEnabled":true,"xOffset":0,"yOffset":0,"rotateXPos":191.5,"rotateYPos":52.5,"scaleX":100,"scaleY":100,"alpha":100,"depth":1,"scrolling":true,"shuffleLock":false,"data":{"hotlinkId":"","accState":0,"vectorData":{"left":0,"top":0,"right":383,"bottom":105,"altText":"Warning Message","pngfb":false,"pr":{"l":"common","i":8}},"html5data":{"xPos":0,"yPos":0,"width":383,"height":105,"strokewidth":0}},"width":383,"height":105,"resume":false,"useHandCursor":true,"id":"Text"},{"kind":"button","shapemaskId":"","xPos":299,"yPos":105,"tabIndex":1,"tabEnabled":true,"xOffset":0,"yOffset":0,"rotateXPos":50,"rotateYPos":15,"scaleX":100,"scaleY":100,"alpha":100,"rotation":0,"depth":2,"scrolling":true,"shuffleLock":false,"data":{"hotlinkId":"","accState":0,"textdata":{"uniqueId":"buttonOK","type":"vectortext","altText":"OK","xPos":0,"yPos":0,"width":0,"height":0,"shadowIndex":-1,"vectortext":{"left":0,"top":0,"right":61,"bottom":26,"pngfb":false,"pr":{"l":"common","i":2}}}},"width":100,"height":30,"resume":false,"useHandCursor":true,"id":"buttonOK","events":[{"kind":"onrelease","actions":[{"kind":"close_window","id":"MessageWnd"}]}]}],"startTime":-1,"elapsedTimeMode":"normal","useHandCursor":false,"resume":false,"kind":"slidelayer","isBaseLayer":true}]}],"id":"PromptScene"},{"kind":"scene","lmsId":"Scene1","isMessageScene":false,"startingSlide":"_player.5ghF2mIRRsQ.5lkdzB3QWim","sceneNumber":1,"slides":[{"kind":"slide","html5url":"html5/data/js/5lkdzB3QWim.js","title":"Title - Trauma Informed Care Module 3","trackViews":true,"showMenuResultIcon":false,"viewGroupId":"","historyGroupId":"","videoZoom":"","scrolling":false,"transition":"tween","slideLock":false,"navIndex":-1,"globalAudioId":"","thumbnailid":"","slideNumberInScene":1,"includeInSlideCounts":true,"showAnimationId":"5ythElWRKdC","lmsId":"Slide1","width":1024,"height":640,"resume":false,"id":"5lkdzB3QWim","slideLayers":[{"enableSeek":true,"enableReplay":true,"startTime":-1,"elapsedTimeMode":"normal","useHandCursor":false,"resume":false,"kind":"slidelayer","isBaseLayer":true}]},{"kind":"slide","html5url":"html5/data/js/5a2crX9IyZG.js","title":"Trauma Toolbox","trackViews":true,"showMenuResultIcon":false,"viewGroupId":"","historyGroupId":"","videoZoom":"","scrolling":false,"transition":"tween","slideLock":false,"navIndex":-1,"globalAudioId":"","thumbnailid":"","slideNumberInScene":2,"includeInSlideCounts":true,"showAnimationId":"5hg9pX5YjeA","lmsId":"Slide2","width":1024,"height":640,"resume":false,"id":"5a2crX9IyZG","slideLayers":[{"enableSeek":true,"enableReplay":true,"startTime":-1,"elapsedTimeMode":"normal","useHandCursor":false,"resume":false,"kind":"slidelayer","isBaseLayer":true}]},{"kind":"slide","html5url":"html5/data/js/6QyYpNN13eX.js","title":"Trauma Toolbox","trackViews":true,"showMenuResultIcon":false,"viewGroupId":"","historyGroupId":"","videoZoom":"","scrolling":false,"transition":"tween","slideLock":false,"navIndex":-1,"globalAudioId":"","thumbnailid":"","slideNumberInScene":3,"includeInSlideCounts":true,"showAnimationId":"5nuG3ewuH1b","lmsId":"Slide3","width":1024,"height":640,"resume":false,"id":"6QyYpNN13eX","slideLayers":[{"enableSeek":true,"enableReplay":true,"startTime":-1,"elapsedTimeMode":"normal","useHandCursor":false,"resume":false,"kind":"slidelayer","isBaseLayer":true}]},{"kind":"slide","html5url":"html5/data/js/66e1wtPrztl.js","title":"Practical Considerations","trackViews":true,"showMenuResultIcon":false,"viewGroupId":"","historyGroupId":"","videoZoom":"","scrolling":false,"transition":"tween","slideLock":false,"navIndex":-1,"globalAudioId":"","thumbnailid":"","slideNumberInScene":4,"includeInSlideCounts":true,"showAnimationId":"6LNF0TawZyB","lmsId":"Slide4","width":1024,"height":640,"resume":false,"id":"66e1wtPrztl","slideLayers":[{"enableSeek":true,"enableReplay":true,"startTime":-1,"elapsedTimeMode":"normal","useHandCursor":false,"resume":false,"kind":"slidelayer","isBaseLayer":true}]},{"kind":"slide","html5url":"html5/data/js/5dSLw4wsHfD.js","title":"Introducing an ACEs Questionnaire","trackViews":true,"showMenuResultIcon":false,"viewGroupId":"","historyGroupId":"","videoZoom":"","scrolling":false,"transition":"tween","slideLock":false,"navIndex":-1,"globalAudioId":"","thumbnailid":"","slideNumberInScene":5,"includeInSlideCounts":true,"showAnimationId":"6Vd4XZfGN5E","lmsId":"Slide5","width":1024,"height":640,"resume":false,"id":"5dSLw4wsHfD","slideLayers":[{"enableSeek":true,"enableReplay":true,"startTime":-1,"elapsedTimeMode":"normal","useHandCursor":false,"resume":false,"kind":"slidelayer","isBaseLayer":true}]},{"kind":"slide","html5url":"html5/data/js/5ucjEWplyda.js","title":"After Disclosure of Adversity","trackViews":true,"showMenuResultIcon":false,"viewGroupId":"","historyGroupId":"","videoZoom":"","scrolling":false,"transition":"tween","slideLock":false,"navIndex":-1,"globalAudioId":"","thumbnailid":"","slideNumberInScene":6,"includeInSlideCounts":true,"showAnimationId":"6g5rq76ldzv","lmsId":"Slide6","width":1024,"height":640,"resume":false,"id":"5ucjEWplyda","slideLayers":[{"enableSeek":true,"enableReplay":true,"startTime":-1,"elapsedTimeMode":"normal","useHandCursor":false,"resume":false,"kind":"slidelayer","isBaseLayer":true}]},{"kind":"slide","html5url":"html5/data/js/5nD6Jfztd0D.js","title":"Education","trackViews":true,"showMenuResultIcon":false,"viewGroupId":"","historyGroupId":"","videoZoom":"","scrolling":false,"transition":"tween","slideLock":false,"navIndex":-1,"globalAudioId":"","thumbnailid":"","slideNumberInScene":7,"includeInSlideCounts":true,"showAnimationId":"6homHK24225","lmsId":"Slide7","width":1024,"height":640,"resume":false,"id":"5nD6Jfztd0D","slideLayers":[{"enableSeek":true,"enableReplay":true,"startTime":-1,"elapsedTimeMode":"normal","useHandCursor":false,"resume":false,"kind":"slidelayer","isBaseLayer":true}]},{"kind":"slide","html5url":"html5/data/js/5VqBTyp9FfO.js","title":"Resources","trackViews":true,"showMenuResultIcon":false,"viewGroupId":"","historyGroupId":"","videoZoom":"","scrolling":false,"transition":"tween","slideLock":false,"navIndex":-1,"globalAudioId":"","thumbnailid":"","slideNumberInScene":8,"includeInSlideCounts":true,"showAnimationId":"69DgavhkoGi","lmsId":"Slide8","width":1024,"height":640,"resume":false,"id":"5VqBTyp9FfO","slideLayers":[{"enableSeek":true,"enableReplay":true,"startTime":-1,"elapsedTimeMode":"normal","useHandCursor":false,"resume":false,"kind":"slidelayer","isBaseLayer":true}]},{"kind":"slide","html5url":"html5/data/js/5zmw2hKvJuA.js","title":"Universal Precautions","trackViews":true,"showMenuResultIcon":false,"viewGroupId":"","historyGroupId":"","videoZoom":"","scrolling":false,"transition":"tween","slideLock":false,"navIndex":-1,"globalAudioId":"","thumbnailid":"","slideNumberInScene":9,"includeInSlideCounts":true,"showAnimationId":"6ZjNPZd7z0Y","lmsId":"Slide9","width":1024,"height":640,"resume":false,"id":"5zmw2hKvJuA","slideLayers":[{"enableSeek":true,"enableReplay":true,"startTime":-1,"elapsedTimeMode":"normal","useHandCursor":false,"resume":false,"kind":"slidelayer","isBaseLayer":true}]},{"kind":"slide","html5url":"html5/data/js/5mfCmzukZdC.js","title":"Essay 1","trackViews":true,"showMenuResultIcon":false,"viewGroupId":"","historyGroupId":"","videoZoom":"","scrolling":false,"transition":"tween","slideLock":false,"navIndex":-1,"globalAudioId":"","thumbnailid":"","slideNumberInScene":10,"includeInSlideCounts":true,"interactions":[{"kind":"interaction","id":"68xWkwCOv5g","lmsId":"Essay","lmstext":"Essay","type":"essay","maxpoints":0,"aoinclude":true,"istracked":true,"issurvey":true,"skipenabled":false,"responseDefinition":{"actions":[{"kind":"addchoiceresponse","interactionId":"68xWkwCOv5g","value":"6G7jFVqEt5J.$Text","type":"property"}]},"answers":[{"kind":"answer","id":"6rHpJXM1hCW","points":0,"status":"neutral","evaluate":{"statements":[{"kind":"other"}]},"actions":[{"kind":"trigger_next_slide"}]},{"kind":"answer","id":"61WfWSvudFq","points":0,"status":"neutral","evaluate":{"statements":[{"kind":"other"}]},"actions":[{"kind":"trigger_next_slide"}]}]}],"showAnimationId":"6L8jsiQaKRb","lmsId":"Slide10","width":1024,"height":640,"resume":true,"id":"5mfCmzukZdC","slideLayers":[{"enableSeek":true,"enableReplay":true,"startTime":-1,"elapsedTimeMode":"normal","useHandCursor":false,"resume":true,"kind":"slidelayer","isBaseLayer":true}]},{"kind":"slide","html5url":"html5/data/js/63VeFJgV2b7.js","title":"Essay 2","trackViews":true,"showMenuResultIcon":false,"viewGroupId":"","historyGroupId":"","videoZoom":"","scrolling":false,"transition":"tween","slideLock":false,"navIndex":-1,"globalAudioId":"","thumbnailid":"","slideNumberInScene":11,"includeInSlideCounts":true,"interactions":[{"kind":"interaction","id":"65yomew0HPH","lmsId":"Essay","lmstext":"Essay","type":"essay","maxpoints":0,"aoinclude":true,"istracked":true,"issurvey":true,"skipenabled":false,"responseDefinition":{"actions":[{"kind":"addchoiceresponse","interactionId":"65yomew0HPH","value":"6mjzrsD56Oj.$Text","type":"property"}]},"answers":[{"kind":"answer","id":"66XfcJzyp5I","points":0,"status":"neutral","evaluate":{"statements":[{"kind":"other"}]},"actions":[{"kind":"trigger_next_slide"}]},{"kind":"answer","id":"5te52UeJjrw","points":0,"status":"neutral","evaluate":{"statements":[{"kind":"other"}]},"actions":[{"kind":"trigger_next_slide"}]}]}],"showAnimationId":"5oK40nlcChI","lmsId":"Slide11","width":1024,"height":640,"resume":true,"id":"63VeFJgV2b7","slideLayers":[{"enableSeek":true,"enableReplay":true,"startTime":-1,"elapsedTimeMode":"normal","useHandCursor":false,"resume":true,"kind":"slidelayer","isBaseLayer":true}]},{"kind":"slide","html5url":"html5/data/js/5amzWGGTgBO.js","title":"3 Module Summary","trackViews":true,"showMenuResultIcon":false,"viewGroupId":"","historyGroupId":"","videoZoom":"","scrolling":false,"transition":"tween","slideLock":false,"navIndex":-1,"globalAudioId":"","thumbnailid":"","slideNumberInScene":12,"includeInSlideCounts":true,"showAnimationId":"5pjL3AeIxSb","lmsId":"Slide12","width":1024,"height":640,"resume":false,"id":"5amzWGGTgBO","slideLayers":[{"enableSeek":true,"enableReplay":true,"startTime":-1,"elapsedTimeMode":"normal","useHandCursor":false,"resume":false,"kind":"slidelayer","isBaseLayer":true}]},{"kind":"slide","html5url":"html5/data/js/6CCRDW8sC5L.js","title":"3 Module Summary","trackViews":true,"showMenuResultIcon":false,"viewGroupId":"","historyGroupId":"","videoZoom":"","scrolling":false,"transition":"tween","slideLock":false,"navIndex":-1,"globalAudioId":"","thumbnailid":"","slideNumberInScene":13,"includeInSlideCounts":true,"showAnimationId":"5aBqDBTPFhr","lmsId":"Slide13","width":1024,"height":640,"resume":false,"id":"6CCRDW8sC5L","slideLayers":[{"enableSeek":true,"enableReplay":true,"startTime":-1,"elapsedTimeMode":"normal","useHandCursor":false,"resume":false,"kind":"slidelayer","isBaseLayer":true}]},{"kind":"slide","html5url":"html5/data/js/6iTpQ3krPcQ.js","title":"Results Slide","trackViews":true,"showMenuResultIcon":false,"viewGroupId":"","historyGroupId":"","videoZoom":"","scrolling":false,"transition":"tween","slideLock":false,"navIndex":-1,"globalAudioId":"","thumbnailid":"","slideNumberInScene":14,"includeInSlideCounts":true,"showAnimationId":"6A6FZy3X1z1","lmsId":"Slide14","width":1024,"height":640,"resume":true,"id":"6iTpQ3krPcQ","slideLayers":[{"enableSeek":true,"enableReplay":true,"startTime":-1,"elapsedTimeMode":"normal","useHandCursor":false,"resume":true,"kind":"slidelayer","isBaseLayer":true}]}],"id":"5ghF2mIRRsQ"}],"slideBank":{},"quizzes":[{"kind":"quiz","lmstext":"Trauma Informed Care - Module 3","issurvey":true,"passPercent":0,"submitunanswered":"all","scoretype":"all","reviewtype":"all","resettype":"all","sliderefs":[{"kind":"slideref","id":"_player.5ghF2mIRRsQ.5mfCmzukZdC"},{"kind":"slideref","id":"_player.5ghF2mIRRsQ.63VeFJgV2b7"}],"id":"6GZVWHTLAm0","actionGroups":{"EvaluateQuiz":{"kind":"actiongroup","actions":[{"kind":"eval_all_unanswered","objRef":{"type":"string","value":"_this"}}]}}}],"assetLib":[{"kind":"asset","id":0,"imageType":"normal","width":1024,"height":640,"mobiledx":0,"mobiledy":0,"fileSize":915508,"maskref":"0","url":"mobile/6VnSXNgcCaO_DX2048_DY2048_CX1024_CY640.png"},{"kind":"asset","id":1,"imageType":"normal","width":1024,"height":640,"mobiledx":0,"mobiledy":0,"fileSize":1199419,"maskref":"1","url":"mobile/66ecqhG6VG5_DX2048_DY2048_CX1024_CY640.png"},{"kind":"asset","id":2,"width":0,"height":0,"duration":21101,"fileSize":126613,"url":"story_content/5tDHDiJDIqS_44100_48_0.mp3"},{"kind":"asset","id":3,"imageType":"normal","width":564,"height":253,"mobiledx":0,"mobiledy":0,"fileSize":220639,"maskref":"2","url":"mobile/60C4uv2rwTu_DX1128_DY1128_CX564_CY253.png"},{"kind":"asset","id":4,"imageType":"normal","width":521,"height":70,"mobiledx":0,"mobiledy":0,"fileSize":80610,"maskref":"3","url":"mobile/5j2EFi1QGXE_DX1042_DY1042_CX521_CY70.png"},{"kind":"asset","id":5,"imageType":"normal","width":129,"height":69,"mobiledx":0,"mobiledy":0,"fileSize":20339,"maskref":"4","url":"mobile/60dmLPl0rWX_DX258_DY258_CX129_CY69.png"},{"kind":"asset","id":6,"imageType":"normal","width":156,"height":69,"mobiledx":0,"mobiledy":0,"fileSize":23457,"maskref":"5","url":"mobile/6I5bLTs9Vpq_DX312_DY312_CX156_CY69.png"},{"kind":"asset","id":7,"imageType":"normal","width":125,"height":70,"mobiledx":0,"mobiledy":0,"fileSize":20596,"maskref":"6","url":"mobile/6FGARsBKKjc_DX250_DY250_CX125_CY70.png"},{"kind":"asset","id":8,"imageType":"normal","width":520,"height":48,"mobiledx":0,"mobiledy":0,"fileSize":67521,"maskref":"7","url":"mobile/5vxc6Ag0Av8_DX1040_DY1040_CX520_CY48.png"},{"kind":"asset","id":9,"width":0,"height":0,"duration":39521,"fileSize":237111,"url":"story_content/6kCIr5ri8Yr_44100_48_0.mp3"},{"kind":"asset","id":10,"imageType":"normal","width":800,"height":537,"mobiledx":0,"mobiledy":0,"fileSize":387647,"maskref":"8","url":"mobile/5ZMA4rHy0Ke_DX1280_DY1280_CX800_CY537.png"},{"kind":"asset","id":11,"imageType":"normal","width":611,"height":345,"mobiledx":0,"mobiledy":0,"fileSize":310365,"maskref":"9","url":"mobile/6LSrgzSJoZQ_DX1222_DY1222_CX611_CY345.png"},{"kind":"asset","id":12,"imageType":"normal","width":1024,"height":640,"mobiledx":0,"mobiledy":0,"fileSize":729019,"maskref":"10","url":"mobile/5rad8LNJg7u_DX1434_DY1434_CX1024_CY640.png"},{"kind":"asset","id":13,"width":0,"height":0,"duration":39782,"fileSize":238678,"url":"story_content/6RHhdiA38qQ_44100_48_0.mp3"},{"kind":"asset","id":14,"imageType":"normal","width":848,"height":587,"mobiledx":0,"mobiledy":0,"fileSize":139737,"maskref":"11","url":"mobile/6FfhLvkYAGL_DX848_DY848_CX636_CY440.png"},{"kind":"asset","id":15,"imageType":"normal","width":758,"height":542,"mobiledx":0,"mobiledy":0,"fileSize":127538,"maskref":"12","url":"mobile/6Mvpa0CN2ef_DX758_DY758_CX568_CY406.png"},{"kind":"asset","id":16,"imageType":"normal","width":963,"height":667,"mobiledx":0,"mobiledy":0,"fileSize":105438,"maskref":"13","url":"mobile/5lwnFGzqyEL_DX964_DY964_CX723_CY501.png"},{"kind":"asset","id":17,"imageType":"normal","width":598,"height":537,"mobiledx":0,"mobiledy":0,"fileSize":55278,"maskref":"14","url":"mobile/5cA65Wd64gi_DX598_DY598_CX448_CY402.png"},{"kind":"asset","id":18,"imageType":"normal","width":574,"height":533,"mobiledx":0,"mobiledy":0,"fileSize":55404,"maskref":"15","url":"mobile/5XdiKe7E86g_C24_DX574_DY574_CX430_CY399.png"},{"kind":"asset","id":19,"imageType":"normal","width":459,"height":594,"mobiledx":0,"mobiledy":0,"fileSize":279189,"maskref":"16","url":"mobile/64coNbQOhEh_DX868_DY868_CX459_CY594.png"},{"kind":"asset","id":20,"imageType":"normal","width":1265,"height":718,"mobiledx":0,"mobiledy":0,"fileSize":203299,"maskref":"17","url":"mobile/6aodyfZq1CF_P_0_0_1265_718_DX1866_DY1866_CX1135_CY644.png"},{"kind":"asset","id":21,"imageType":"normal","width":1012,"height":833,"mobiledx":0,"mobiledy":0,"fileSize":99034,"maskref":"18","url":"mobile/6FfL8RVcMkb_P_265_247_1012_832_DX1302_DY1302_CX634_CY522.png"},{"kind":"asset","id":22,"imageType":"normal","width":845,"height":861,"mobiledx":0,"mobiledy":0,"fileSize":107775,"maskref":"19","url":"mobile/6fdjy42Ungn_P_380_151_845_860_DX1198_DY1198_CX486_CY495.png"},{"kind":"asset","id":23,"imageType":"normal","width":1152,"height":614,"mobiledx":0,"mobiledy":0,"fileSize":243247,"url":"mobile/6gWU9Ix28h5_DX1152_DY1152_CX863_CY460.jpg"},{"kind":"asset","id":24,"width":0,"height":0,"duration":74321,"fileSize":445910,"url":"story_content/5xZD6sZuLIp_44100_48_0.mp3"},{"kind":"asset","id":25,"imageType":"normal","width":1025,"height":640,"mobiledx":0,"mobiledy":0,"fileSize":449665,"maskref":"20","url":"mobile/5oYFecNLudk_DX1424_DY1424_CX1025_CY640.png"},{"kind":"asset","id":26,"width":0,"height":0,"duration":43312,"fileSize":259837,"url":"story_content/6LDwbTaC0QZ_44100_48_0.mp3"},{"kind":"asset","id":27,"imageType":"normal","width":1569,"height":1057,"mobiledx":0,"mobiledy":0,"fileSize":207277,"maskref":"21","url":"mobile/6nAYD602p6V_DX2070_DY2070_CX1248_CY841.png"},{"kind":"asset","id":28,"width":0,"height":0,"duration":36591,"fileSize":219556,"url":"story_content/6LRq4WkNJOJ_44100_48_0.mp3"},{"kind":"asset","id":29,"width":0,"height":0,"duration":40381,"fileSize":242283,"url":"story_content/6ps2brkwkCp_44100_48_0.mp3"},{"kind":"asset","id":30,"imageType":"normal","width":1488,"height":814,"mobiledx":0,"mobiledy":0,"fileSize":190979,"maskref":"22","url":"mobile/6DNe63pASxZ_DX1488_DY1488_CX1115_CY610.png"},{"kind":"asset","id":31,"imageType":"normal","width":1278,"height":852,"mobiledx":0,"mobiledy":0,"fileSize":379634,"url":"mobile/67Oo7HKqM9q_DX1278_DY1278_CX958_CY639.jpg"},{"kind":"asset","id":32,"imageType":"normal","width":1640,"height":1080,"mobiledx":0,"mobiledy":0,"fileSize":1824424,"maskref":"23","url":"mobile/6PWk218nxQX_P_151_0_1639_1080_DX1656_DY1656_CX1061_CY699.png"},{"kind":"asset","id":33,"imageType":"normal","width":1166,"height":777,"mobiledx":0,"mobiledy":0,"fileSize":345799,"url":"mobile/6ew6kVeuoY1_DX1166_DY1166_CX874_CY583.jpg"},{"kind":"asset","id":34,"imageType":"normal","width":932,"height":932,"mobiledx":0,"mobiledy":0,"fileSize":100928,"maskref":"24","url":"mobile/5rV5MELNupN_DX932_DY932_CX699_CY699.png"},{"kind":"asset","id":35,"imageType":"normal","width":1548,"height":1468,"mobiledx":0,"mobiledy":0,"fileSize":122712,"maskref":"25","url":"mobile/6ffRvIqev3F_DX1548_DY1548_CX1161_CY1101.png"},{"kind":"asset","id":36,"imageType":"normal","width":1130,"height":897,"mobiledx":0,"mobiledy":0,"fileSize":195195,"maskref":"26","url":"mobile/5pWaismAoX3_DX1130_DY1130_CX847_CY672.png"},{"kind":"asset","id":37,"imageType":"normal","width":510,"height":340,"mobiledx":0,"mobiledy":0,"fileSize":65783,"url":"mobile/6nGp2T6Lj8S_DX1020_DY1020_CX510_CY340.jpg"},{"kind":"asset","id":38,"imageType":"normal","width":1093,"height":915,"mobiledx":0,"mobiledy":0,"fileSize":158244,"maskref":"27","url":"mobile/6jimIxnbWDV_C4_DX1178_DY1178_CX883_CY739.png"},{"kind":"asset","id":39,"width":0,"height":0,"duration":17211,"fileSize":103259,"url":"story_content/6WLREGgnNGy_44100_48_0.mp3"},{"kind":"asset","id":40,"width":0,"height":0,"duration":46571,"fileSize":279429,"url":"story_content/6SkXv6M5EfX_44100_48_0.mp3"},{"kind":"asset","id":41,"imageType":"normal","width":768,"height":682,"mobiledx":0,"mobiledy":0,"fileSize":29155,"maskref":"28","url":"mobile/5qeqzK4kktw_DX768_DY768_CX576_CY511.png"},{"kind":"asset","id":42,"width":0,"height":0,"duration":38812,"fileSize":232879,"url":"story_content/5VW8ykE4LJ5_44100_48_0.mp3"},{"kind":"asset","id":43,"imageType":"normal","width":1021,"height":640,"mobiledx":0,"mobiledy":0,"fileSize":465664,"maskref":"29","url":"mobile/5oYFecNLudk_P_0_0_1020_640_DX1424_DY1424_CX1021_CY640.png"},{"kind":"asset","id":44,"imageType":"normal","width":961,"height":539,"mobiledx":0,"mobiledy":0,"fileSize":382781,"maskref":"30","url":"mobile/5cuSCjrToIG_DX1556_DY1556_CX961_CY539.png"},{"kind":"asset","id":45,"imageType":"normal","width":440,"height":340,"mobiledx":0,"mobiledy":0,"fileSize":113564,"maskref":"31","url":"mobile/6AT6zSQq4Vy_DX880_DY880_CX440_CY340.png"},{"kind":"asset","id":46,"width":0,"height":0,"duration":42212,"fileSize":253254,"url":"story_content/5xVM2yC6LI4_44100_48_0.mp3"}],"fontLib":[{"name":"Open Sans Charset0_v9TY33EDE6F2"}],"scoring":{"description":"","lmstext":"Trauma Informed Care - Module 3","type":"survey","passPercent":0,"viewThreshold":0,"passStatus":"pass","failStatus":"fail","scoreRefs":[{"kind":"scoreref","type":"quiz","ref":"6GZVWHTLAm0","weight":1,"maxvalue":100,"mustpass":false}],"id":"scoremgr"},"slideCount":14,"flags":[],"id":"_player","variables":[{"kind":"variable","name":"QuizAdvanceModeWarningShown","type":"boolean","value":false,"resume":true},{"kind":"variable","name":"CurrentQuiz_6iLFXYIQUPj","type":"string","value":"","resume":true},{"kind":"variable","name":"CurrentQuiz_6YpFjcilPDP","type":"string","value":"","resume":true},{"kind":"variable","name":"TextEntry","type":"string","value":"","resume":true},{"kind":"variable","name":"TextEntry1","type":"string","value":"","resume":true},{"kind":"variable","name":"TextEntry2","type":"string","value":"","resume":true},{"kind":"variable","name":"TextEntry3","type":"string","value":"","resume":true},{"kind":"variable","name":"TextEntry4","type":"string","value":"","resume":true},{"kind":"variable","name":"TextEntry5","type":"string","value":"","resume":true},{"kind":"variable","name":"LastSlideViewed_5lelHx67Wbh","type":"string","value":"_player.5ghF2mIRRsQ.5lkdzB3QWim","resume":true},{"kind":"variable","name":"5lkdzB3QWim_RetryModeInteractionIncompleteOnLoad","type":"boolean","value":false,"resume":true},{"kind":"variable","name":"5a2crX9IyZG_RetryModeInteractionIncompleteOnLoad","type":"boolean","value":false,"resume":true},{"kind":"variable","name":"6QyYpNN13eX_RetryModeInteractionIncompleteOnLoad","type":"boolean","value":false,"resume":true},{"kind":"variable","name":"66e1wtPrztl_RetryModeInteractionIncompleteOnLoad","type":"boolean","value":false,"resume":true},{"kind":"variable","name":"5dSLw4wsHfD_RetryModeInteractionIncompleteOnLoad","type":"boolean","value":false,"resume":true},{"kind":"variable","name":"5ucjEWplyda_RetryModeInteractionIncompleteOnLoad","type":"boolean","value":false,"resume":true},{"kind":"variable","name":"5nD6Jfztd0D_RetryModeInteractionIncompleteOnLoad","type":"boolean","value":false,"resume":true},{"kind":"variable","name":"5VqBTyp9FfO_RetryModeInteractionIncompleteOnLoad","type":"boolean","value":false,"resume":true},{"kind":"variable","name":"5zmw2hKvJuA_RetryModeInteractionIncompleteOnLoad","type":"boolean","value":false,"resume":true},{"kind":"variable","name":"ReviewMode_6iLFXYIQUPj","type":"boolean","value":false,"resume":true},{"kind":"variable","name":"5mfCmzukZdC_RetryModeInteractionIncompleteOnLoad","type":"boolean","value":false,"resume":true},{"kind":"variable","name":"ReviewMode_6YpFjcilPDP","type":"boolean","value":false,"resume":true},{"kind":"variable","name":"63VeFJgV2b7_RetryModeInteractionIncompleteOnLoad","type":"boolean","value":false,"resume":true},{"kind":"variable","name":"5amzWGGTgBO_RetryModeInteractionIncompleteOnLoad","type":"boolean","value":false,"resume":true},{"kind":"variable","name":"6CCRDW8sC5L_RetryModeInteractionIncompleteOnLoad","type":"boolean","value":false,"resume":true},{"kind":"variable","name":"ReviewMode_61kqJC5wyOZ","type":"boolean","value":false,"resume":true},{"kind":"variable","name":"6iTpQ3krPcQ_RetryModeInteractionIncompleteOnLoad","type":"boolean","value":false,"resume":true},{"kind":"variable","name":"PrintPromptWindowQuizVar_5x0nbt2KSKN","type":"string","value":"","resume":true},{"kind":"variable","name":"PrintPromptUsername_5x0nbt2KSKN","type":"string","value":"","resume":true}],"actionGroups":{"ActGrpOnPrevButtonClick":{"kind":"actiongroup","actions":[{"kind":"trigger_prev_slide"}]},"ActGrpOnNextButtonClick":{"kind":"actiongroup","actions":[{"kind":"trigger_next_slide"}]},"ActGrpOnFinishButtonClick":{"kind":"actiongroup","actions":[{"kind":"trigger_slide_finish"}]},"ActGrpOnSubmitButtonClick":{"kind":"actiongroup","actions":[{"kind":"trigger_submit_slide"}]},"ActGrpOnSubmitAllButtonClick":{"kind":"actiongroup","actions":[{"kind":"trigger_submitall_slide"}]},"_setstates":{"kind":"actiongroup","actions":[{"kind":"if_action","condition":{"statement":{"kind":"varexists","value":"_state","type":"string"}},"thenActions":[{"kind":"if_action","condition":{"statement":{"kind":"and","statements":[{"kind":"varexists","value":"_disabled","type":"string"},{"kind":"compare","operator":"eq","valuea":"#_disabled","typea":"var","valueb":true,"typeb":"boolean"}]}},"thenActions":[{"kind":"set_enabled","objRef":{"type":"string","value":"_this"},"enabled":{"type":"boolean","value":false}}],"elseActions":[{"kind":"set_enabled","objRef":{"type":"string","value":"_this"},"enabled":{"type":"boolean","value":true}}]},{"kind":"adjustvar","variable":"_stateName","operator":"set","value":{"type":"var","value":"#_state"}},{"kind":"foreach","iterables":[{"kind":"iterable","valueref":[{"kind":"valueref","name":"valueref1","type":"string","value":"_hover"},{"kind":"valueref","name":"valueref2","type":"var","value":"#_hover"},{"kind":"valueref","name":"valueref3","type":"string","value":"_Hover"}]},{"kind":"iterable","valueref":[{"kind":"valueref","name":"valueref1","type":"string","value":"_down"},{"kind":"valueref","name":"valueref2","type":"var","value":"#_down"},{"kind":"valueref","name":"valueref3","type":"string","value":"_Down"}]},{"kind":"iterable","valueref":[{"kind":"valueref","name":"valueref1","type":"string","value":"_disabled"},{"kind":"valueref","name":"valueref2","type":"var","value":"#_disabled"},{"kind":"valueref","name":"valueref3","type":"string","value":"_Disabled"}]},{"kind":"iterable","valueref":[{"kind":"valueref","name":"valueref1","type":"string","value":"_review"},{"kind":"valueref","name":"valueref2","type":"var","value":"#_review"},{"kind":"valueref","name":"valueref3","type":"string","value":"_Review"}]}],"actions":[{"kind":"if_action","condition":{"statement":{"kind":"and","statements":[{"kind":"varexists","value":"valueref1","type":"valueref"},{"kind":"compare","operator":"eq","valuea":"valueref2","typea":"valueref","valueb":true,"typeb":"boolean"}]}},"thenActions":[{"kind":"adjustvar","variable":"_tempStateName","operator":"set","value":{"type":"var","value":"#_stateName"}},{"kind":"adjustvar","variable":"_tempStateName","operator":"add","value":{"type":"valueref","value":"valueref3"}},{"kind":"if_action","condition":{"statement":{"kind":"stateexists","objRef":{"type":"string","value":"_this"},"stateRef":{"type":"var","value":"#_tempStateName"}}},"thenActions":[{"kind":"adjustvar","variable":"_stateName","operator":"set","value":{"type":"var","value":"#_tempStateName"}}],"elseActions":[]}]}]},{"kind":"setobjstate","stateRef":{"type":"var","value":"#_stateName"},"objRef":{"type":"string","value":"_this"}}]},{"kind":"if_action","condition":{"statement":{"kind":"and","statements":[{"kind":"actiongroupexists","value":"ActGrpSetStatesFinal","type":"string"}]}},"thenActions":[{"kind":"exe_actiongroup","id":"ActGrpSetStatesFinal"}]}]}},"events":[{"kind":"onobjectevent","eventName":"prev_pressed","actions":[{"kind":"exe_actiongroup","id":"ActGrpOnPrevButtonClick"}]},{"kind":"onobjectevent","eventName":"next_pressed","actions":[{"kind":"exe_actiongroup","id":"ActGrpOnNextButtonClick"}]},{"kind":"onobjectevent","eventName":"finish_pressed","actions":[{"kind":"exe_actiongroup","id":"ActGrpOnFinishButtonClick"}]},{"kind":"onobjectevent","eventName":"submit_pressed","actions":[{"kind":"exe_actiongroup","id":"ActGrpOnSubmitButtonClick"}]},{"kind":"onobjectevent","eventName":"submitall_pressed","actions":[{"kind":"exe_actiongroup","id":"ActGrpOnSubmitAllButtonClick"}]}]}');
