# Supplementary material for: Interactive Case-Based Childhood Adversity and Trauma-Informed Care Electronic Modules for Pediatric Primary Care
Source: MedEdPORTAL. 2020 Oct 12;16:10990. doi: 10.15766/mep_2374-8265.10990 (PMC7549390; doi:10.15766/mep_2374-8265.10990)
Supplement: Supplementary file 1 — CA-TIC Premodule folderCA-TIC Module 1 folderCA-TIC Module 2 folderCA-TIC Module 3 folderImage Citations.docxCA-TIC Evaluation.docx [file mep_2374-8265.10990-s001.zip › D. CA-TIC Module 3/html5/data/js/frame.js]

window.globalProvideData('frame', '{"default_layout":"npxnabnsnfns10111000101","textdirection":"ltr","device":false,"fontscale":100,"kbshortcuts":false,"skip_nav_enabled":true,"chromeless":false,"outputtype":"undefined","theme":"classic","layouts":{"npnxnanbsnfns10111000101":{"kind":"layout","font":"Open SansD6FFC9F9","controllayout":"npnxnanbsnfns10111000101","colorscheme":"npxnabnsnfns10111000101","string_table":"npxnabnsnfns10111000101"},"pxabnsnfns10111000101":{"kind":"layout","font":"Open SansD6FFC9F9","controllayout":"pxabnsnfns10111000101","colorscheme":"npxnabnsnfns10111000101","string_table":"npxnabnsnfns10111000101"},"npxnabnsnfns10111000101":{"kind":"layout","font":"Open SansD6FFC9F9","controllayout":"npxnabnsnfns10111000101","colorscheme":"npxnabnsnfns10111000101","string_table":"npxnabnsnfns10111000101"},"npnxnanbnsnfns10111000101":{"kind":"layout","font":"Open SansD6FFC9F9","controllayout":"npnxnanbnsnfns10111000101","colorscheme":"npxnabnsnfns10111000101","string_table":"npxnabnsnfns10111000101"},"pxabnsnfns10111000100":{"kind":"layout","font":"Open SansD6FFC9F9","controllayout":"pxabnsnfns10111000100","colorscheme":"npxnabnsnfns10111000101","string_table":"npxnabnsnfns10111000101"},"pnxanbnsnfns10111000101":{"kind":"layout","font":"Open SansD6FFC9F9","controllayout":"pnxanbnsnfns10111000101","colorscheme":"npxnabnsnfns10111000101","string_table":"npxnabnsnfns10111000101"}},"orientations":{"phone":["portrait","landscape"],"tablet":["portrait","landscape"]},"controlOptions":{"sidebarOptions":{"titleEnabled":true,"titleText":"Trauma Informed Care - Module 3","logoEnabled":false,"sidebarEnabled":true,"sidebarPos":"left","tabs":{"sidebar":[{"name":"outline","properties":{}}]},"timeEnabled":false,"timeFormat":"elapsed","videoEnabled":false,"height":135},"menuOptions":{"flow":"free","wrapListItems":false,"tooltips":true,"autocollapse":true,"autonumber":true,"enableResultsIcons":true},"controls":{"volume":true,"seekbar":true,"readonly":false,"pauseplay":true,"replay":true,"search":false,"closed_captions":true,"font":"Open SansD6FFC9F9"},"bottomBarOptions":{"bottomBarEnabled":true},"buttonoptions":{"next":"icon","previous":"icon","submit":"icon"}},"controlLayouts":{"npnxnanbsnfns10111000101":{"volume":true,"seekbar":true,"replay":true,"pauseplay":true,"logo":false,"previous":false,"next":false,"swipeleft":false,"swiperight":false,"submit":true,"finish":false,"submitall":false,"resources":false,"glossary":false,"transcript":false,"outline":{"enabled":true,"search":false},"close_btn":true},"pxabnsnfns10111000101":{"volume":true,"seekbar":true,"replay":true,"pauseplay":true,"logo":false,"previous":true,"next":true,"swipeleft":true,"swiperight":true,"submit":false,"finish":false,"submitall":false,"resources":false,"glossary":false,"transcript":false,"outline":{"enabled":true,"search":false},"close_btn":true},"npxnabnsnfns10111000101":{"volume":true,"seekbar":true,"replay":true,"pauseplay":true,"logo":false,"previous":false,"next":true,"swipeleft":false,"swiperight":true,"submit":false,"finish":false,"submitall":false,"resources":false,"glossary":false,"transcript":false,"outline":{"enabled":true,"search":false},"close_btn":true},"npnxnanbnsnfns10111000101":{"volume":true,"seekbar":true,"replay":true,"pauseplay":true,"logo":false,"previous":false,"next":false,"swipeleft":false,"swiperight":false,"submit":false,"finish":false,"submitall":false,"resources":false,"glossary":false,"transcript":false,"outline":{"enabled":true,"search":false},"close_btn":true},"pxabnsnfns10111000100":{"volume":true,"seekbar":true,"replay":true,"pauseplay":true,"logo":false,"previous":true,"next":true,"swipeleft":true,"swiperight":true,"submit":false,"finish":false,"submitall":false,"resources":false,"glossary":false,"transcript":false,"outline":{"enabled":true,"search":false},"close_btn":false},"pnxanbnsnfns10111000101":{"volume":true,"seekbar":true,"replay":true,"pauseplay":true,"logo":false,"previous":true,"next":false,"swipeleft":true,"swiperight":false,"submit":false,"finish":false,"submitall":false,"resources":false,"glossary":false,"transcript":false,"outline":{"enabled":true,"search":false},"close_btn":true}},"stringTables":{"npxnabnsnfns10111000101":{"kind":"string_table","string":{"acc_active":"active","check_include":"Check to include","clear":"Clear and return to menu","close":"Close","acc_closed_captions":"Closed captions. Press the spacebar to toggle captions on and off.","continue":"Continue","continueresponsive":"Continue","exit":"Exit","filter":"Filter","finish":"FINISH","acc_finish":"finish","definition":"Definition","acc_definition":"definition","glossary":"Glossary","terms":"Terms","outline":"Menu","disabled_orientation":"Please rotate your device","next":"NEXT","acc_next":"next","transcript_chk":"Notes","transcript":"Notes","bio":"Bio","more_info":"More info","closed_captions":"Captions","acc_pause":"pause","acc_play":"play","send_an_email":"Send an email","prev":"PREV","acc_previous":"previous","question_list":"Question List","acc_replay":"replay","resources":"Resources","acc_resources":"resources","restart":"Restart","resume":"Resume","acc_search_input":"search","search_toggle":"Search","sidebar_toggle":"Sidebar Toggle","desktop_start":"Start Course","mobile_start":"Start Course","search":"Search...","search_in":"Search in:","search_results":"Search Results","acc_skipnavigation":"Skip navigation. Press enter to return to the slide.","slide_text_chk":"Slide Text","submitall":"SUBMIT ALL","acc_submitall":"submit all","submit":"SUBMIT","acc_submit":"submit","acc_volume":"volume"}}},"fonts":[{"name":"Open SansD6FFC9F9","files":[{"bold":true,"italic":false,"fileData":"data:application/font-woff;base64,d09GRgABAAAAADgEABMAAAAAadgAAAAAAAAAAAAAAAAAAAAAAAAAAAAAAABEU0lHAAAqXAAADacAABV0khh0OkdERUYAACgAAAAAHgAAAB4AJgOvR1BPUwAAKCAAAAA0AAAAOAs3DzdHU1VCAAAoVAAAAgYAAAPGDis9t09TLzIAAAIkAAAAYAAAAGCidZwfY21hcAAAA6wAAAB7AAAAmAZwBrdjdnQgAAAJyAAAAF0AAACqEy0alGZwZ20AAAQoAAAEtAAAB+C7c6R1Z2FzcAAAJ/QAAAAMAAAADAAIABtnbHlmAAAKKAAAGIIAACTAXZ+tzGhlYWQAAAGoAAAANgAAADb34ccOaGhlYQAAAeAAAAAhAAAAJA4pCkdobXR4AAAChAAAASgAAA6EceMbuGtlcm4AACNoAAABuQAAA+QUXxvTbG9jYQAAIqwAAAC6AAAHVnlpcNhtYXhwAAACBAAAACAAAAAgBSEIjG5hbWUAACUkAAACuQAABWE3KJSHcG9zdAAAJ+AAAAATAAAAIP9pAGZwcmVwAAAI3AAAAOsAAAD4yAn8awABAAAAARmaaavq6V8PPPUACQgAAAAAAMlCF6AAAAAAyehKofsM/agKjQiNAAEACQACAAAAAAAAeNpjYGRg4Oj9u4KBgav3N8+/Sq5eBqAIMmCeAQCWHAaEAAAAAAEAAAOqAEEAAwA5AAQAAgAQAC8AXAAAAQAH4AADAAEAAwUPArwABQAIBZoFMwAAAR8FmgUzAAAD0QBmAfwIAgILCAYDBQQCAgTgAALvQAAgWwAAACgAAAAAMUFTQwAgACD7BAYf/hQAhAiNAlggAAGfAAAAAAReBbYAAAAgAAN42u2XrUsEQRiHH3Y+VsRgWJALh8G0QUQMpiubFoPx0nJcOMR6QY7DZLggYpBrpuGC0byIxWQQo+Ew+A8YDCaT7667gnjgBcOFeeBhZmfmndlhYeGnH7lD0BEEESXqnhFzEoxpBSlH5R4X7IlDcb9yQ+yJqbhbtUm9fhZGTjZdctNgYF7J9bHYk+cHBnadXDVJ6rV6RB6ekdsT8rLWSr8jdanUHNLRE2K7wrXZgfBW5tt/30c/0TarON0kkzbTN2SqQSxnWZPggj7j77v3ceEzrhjX72T1uJrg1IfUDdmSuUt9DnZKpB3LRd/j8Xg8Hs//Yk6JCxf5HZcccaH/Wh6PZxFQUzb1CwfqjVaR0ar8tjYrv9ntn/+uIif9yoVXX5lsHj4BNX9C6HjaY2BgYGRgBmIGBh4GFoYeIC3BIAAU4WBQYFBi0GOwYvBk8GOIYMhkyGeo/M3y/z9QBUhGl8GAwZHBhyGAIZEhh6HoN8P///8fQyADA4wFYoPNhgABBgQQA2IVBlUGNQZ1Bg0GTQYtBm3macy9TCZMpkyxTHEAYDkhGgB42o1Vz08bRxSeWQwYMGSdphHqHjLbiV0QdkmVtAVKYWp7HbtuWoxBmiU97IJBpqeccohayT0VDfR/eZtcTE659tD/IYf2Vo7JNX1v1iYkUqWu1rvzvvdz3vt2rO4/3Av17k5nu731w/cPvmt922zcrwe1auUbtbnx9fpXa6srX37x+Wd3lj8tlxY+KRZuy4/9W/M38u61udmZ6ans5MR4ZszhrCSARwGMFUS+HstAxo1ySQTzvVq5FMh6BCIWgK9MUTYaFpIxiEhAEV/xFTgChZZH71mq1FJdWnJXrLN1SiEF/FmTYsD32hrXv9dkKODCrh/YdaZohVkUfB89bFVUrQig/rhngghr5MnMdFVWD6fLJZZMz+ByBlewIB8lfGGD24WzEKwlDsvOUlrcaRB3Yautg5rn+2G51IQ5WbMqVrUhYaIKkzakOKbS2alISi/M2cBl+9FSriu78Y8axmL0NWOBMb9BfgkWZQ0Wn/w1jzs/hJKsBbBEUVvbl3lab1NyGC+4UphXDLcjL/55F4mHyETBfcVoCU4V+Lb26fLq2Gtj6lLUTWTiwZv+vhSuNEkuZx4F2G62pTHE4M3zUw/qZyG4UY+vhcOt17db8EH7oQanUBe9GBG8N6W/4vn5S5ut/1IzbAs2Bzvs+9SG04Fi+yhAv61TWbB97ylTy0shOBFpXow0H+6Spj/SXLpHEmfb6mgDmUKzKwPs+GkM/X1k1080GOnC3GvPl+Z6Xqwuh9ZWYFXN7rGA8SI2Cb2uOiBvyMW4Vph7nb4uPExQzF8XqxLDUJxABtHwftybxwACG91YSomwo0HVcKHi4cSC5M4yesQRDuy4ZocJy/IR3JCVy+lSWcFxR1uXoRvcqAKLDoZesBzY70oEhpj2f0fZx1H+ehb21jCNbOtzdvfNy+Se8J7dZfdYWKPAN6vIyGJgdPcIbkVeF7/RI6E9H1SIIUKpD0OiKHZz8aVniRRaXu3oVke22nt6ZVh0qqBwmULwXhipvTQMkhWyhazQjjcWoqGLgKjjQlbW8QmThSz+XByORYnklXWhucdG1lgGLIrgsDa0I/mdoONEvWpjFG2CRIxTbXh+6KdXueSgWgwTo0eWBtAYqfBIQ0UWuVxtWIj6Pk9dFVoeylD2BKgtTXuj9tiJDJth5zOc68470pVmYZuYj+qRQM2E+pJ3tblw38qXYuM9dXOkFiYrWx1DweUwIMPKm8CI7mol79lzgxgj8ZwWLnLGMsYkShFbiBzCyGbXyI5et9Z49vziPaFc11mLt3Yq5RIeg5VE8pN2ovhJZ0+fu4yJkx391OFONaqEyW3U6XPBmLKoQyiBJAgSKNI2Cllr750rxvpWm7GAlQ8GnFksO8I4Oxg4KeamiYo2kWIOajKpRo2sM4hlU6xvMXsljFqmpsdVVk2pnDPreAkn6CkizzljU5w9y/FZ7iXotW3hAe8nU8pLLfpoodIKT3bfpt7d089yDN3sExNV6EK6zPdw2PgXFIguEeXnsGeikD42dhNHgzcHLjdwTHIDC5nIwbQ8rMCMrBC+Sfhmik8QPokU5Tc5uvdx9lvAiQEPtY+fpPjoD8+4FzSpEA8g4/5d/hcjIzK/eNpz6OZU9FAIVWBkDpX3YA6VY/4vH+AjJu/vmyLv55Mir2YiEKpqrBIqKfxfnp3lvzwbUN7XR04+xYfRx41XXthYKJQVqJXFGKidmZGf2Z55PTMzm7fbabfbbszKxkqhMsbSoWLGoqGCjPyhAsb8oev5z/MzGfAzMhozhOYz1DOsZ3jPwCLAwNggxsjKuINxwsaQYG1t7x3s/4O8N3AGRG9g7NigGgwiHQKjNrB1bGAIjYqO2MjI2BfZ2tvL4CTrvcEoOGKDgmyk94YUIENAdqMYg1NkcbE2EIFAcVxxCYgGE3AgEQcA7ExACQB42mMTYRBnYGDdBiRLWbexnmVAASxxQPFqBob/b0A8BPlPBEQCdYn+mfL/9b/+/w/+7QGKCP0LYyALcECopwzfGBkYtRkuM2xiZAKygZjhLcN9hk0MDIwhAArIIdMAAAB42rVaeXxU5dV+l7vMmrl39sk+mWRCZMkyJPOLCBmjEgwhC0vgAqaIYSk7REQIVJYCtYhYEYpWLYLEFBERU0SlWkRAFKVI/VFLcV/K0qC4FEnm5TvvnZkkqLV/fN/nOJnJncx9z/ucc57znPeACNqPkGAS9yCKZJQesQhUJJQYjAKVEcovyg+pdlxaqobUUGGBw6/6w/DcT2/ufG4qWRhdLe65XDlV+AwhglbSFloev09KxCzIiFKDRGRKUVnozSIVwy2OFhUWYBqgfnjih/MO5pE/wQ9xT/QLovAnQhgNxK2knmyB+6h/pCIS4BIYgWMGFPtdA4kPt16+DJfnX/kUn8ClyIzcEZOEkMVIR2pGByrrHf/zcP+SUJHb5ZQCWcH5Y+tHjBs/fOT4dSPrxwyvGadxmyuvnBeGiG/CHTyoV8RpkexIQl6f0VWjGWVqq9GoD+6GvHDHbhSwQvxZSFXs/iKEFXeoqERVgoEsSRjSwTqi7MplLEQxjRbfMmvGhFunz2wgp9gydh9ejJvwCjybLWX3sq/OnMcmbD13DnaxECFaDbiZ0DURh1FAyICx2WKQZSwIRgl7UVkZ+ICvDSaooZC9tLSwwO9Xw2FJlnNxiFazN6g4LL11Az7JaPWaTcO8q1/AC+DO1eDZWvENlIYGRtJTk7CM3NidnuGWZWKym6o1u0xwKk6t1vgisENU6o29qAmnw35DfLFiPIgU9+eblHMHEcCUgwrLu/xCbSfBs7c29rm1btTm0a0z7m2devfbt1ds2LePLDmJm55YNmvAmPrqIYfHV+U1tt0+6ZkXdjyTxL1cDciXg21BNC6Sn+WxOhwyTU1FSLbKub386dnpgL3X4/XUahYvtlKv15QtWxWTUqOZuEtUFPKW2Uvzf9Zwi24xv9DlIv2hw4Sdkuzixgr+rFzVzX3FtxEo1t/o2ynxFwmCp2XjM3vYW+yT9r2jjjY+eH/r3tlztz/ylyEbxq17Dbs+xrIw++4/Z0vuJ39z4lwNlnuXTG2aUv8vbUZLwYB37tvLIykAWM/VvehAgyNZNpkaCTFTCGDkcoiiU3Jg0SHWQng6qE2WqO5W2ECIWw7exQmrddBjxgdUyLVi7FdD/uL+JeGABCExdxd7O3ofWYbTdrEsEzXk9Gdf43x2HOefpLs6f35p0HnH8Go2HRBuBISLwaIUVB/p7XW5PNTndCYZkqiBpqY5HUaHRUEApw8hyeXyVmsuSbLUaFJ3wEM4cPPgtTsgdAPt/B3Yx1MLxYHNLO7v53ByiqDhEjL5rx3sbfb51xtr3m7AKexU8dJezWHqi36bEhhIW9qPfcMu1WDzNcX/PO2ylJMz7DL7UE4CHIeA1bXiYeRF2ej6iF+yWyxZWSjVjuw5QVtGrWazuajLV6O5fNQAISJfZW13loKZdoDQoSB/kcfFA1eSQzEyQEAGRIwFQpbkcrqH4Nl41pIKbfTvjzQarbf9/dX32KWzW75cQZTbpt3W2LByCZmJd+NW27+dE/Y9tf3bd8+yCxtx5ssrm6c3L6pb8DiP5rCeaW1AHv0ibmAigrFIRNkgUuDSao0CqYC/Y7nVA8jCghB41+/CH5OcaL7gi54UdmHhlQ7IEKojUSkeAWbKQv3QiEieXXL1odRr9AZdLlt6utFmzC+Q7Ha/Py/PgiwpdZrFhwJ1GuqJiY7EVc4rSriQO1CANJb1/AhkZfMYCwaL+2dTZzxRciWHjpCnhP9GKt/GePGvH1/HPvvsC9a+cv2SWVhw3Dm1ad7cu975qObWYZMmVjeKR17eMufpm8a8PK/t1NEXl7xSWdM2/ZFXOvbVT7it7ob55RPJ0bobr/tZUb8JZTfV8rwp13d5GPlQDiqLZKaJDoslEIAkCuYqmbWaolC3O7lGc8vUUNuTjXu6W3c2rywKj8ZibjzPFs76xf0RON2eo28jtimhkj3A1i2/YeT43702zWC5dtO8l/+BzZ9t+Wp59MKEGRMbG1YtoYNZLatPuuQad+DJhqpv/n4Oq5vY+/t/uXja4uZa7nESqz1Ck145ghGHHZIHIa/NNVKzKV1lSDeVZ/YPqpH6Y5WJv95S112h6Br+pk4bA+vBf+JKcR8414puiPiJlRowkkSzmQJnyjYqCElWUqVZrdQsUkTtUHN1fumdYJY4t4DjYwUEarAf+zEm4GUqhKdFz01ju4mAm4kUZetzDP6H8Xj2uLjv8o1kAn53cfZSJvOoBLITvgZWsUFEZwKz9JGdTkFITjebs5TkZJvNb1B8im+YZlGAtRXFhmzJVZrNjrxVGny7p/cS1N1tYCgWmVxnZOqRGaPugB8neFtV9Xf+vfgwDmNf8+Q1zez9S9HTuKTtF3ObV259feki1inueWb/ilbVlLF97Wsf0KbqsSNvjh5kKyZO2gOZugDi7TjUHTcqjHhlh8NLrVaPE6moSlMFWTSJVZrJkSgwelVJmAfxlUVcir8orEqBTKT2t2eHijxyMEhznv4znv3Qqbb32H62swWHj79zsnF4i3CEfXeOeYaxzqFQ96d9gkc/N6Uz91rwJWAozgcMDYAiqA4jQqpVEBTRUqWJVLBWaYK9Z/AkVAeCou/PBMnhD6ihTHE+m8QWs4n4DTwZ38NeYhO2rcR/Bib9LVsq7mGr2DZ8snMI7Jh7jMBqZnRTJNsA+sIqmUwYWyRjlWaRwEuShAmBfROKTVUatv/QS90e0tUAMFb8KZDOPbQyeh5fYCpxwrLsZcZWo9iqlMGqRtQ/kmyg1AysiLGJL9pjPXuCFb09A/WqRfAZdowOjp7DXzCFL7A6GvOimAteTEZVkdxkr5ckWa2EOFIdBkNKkmJWINgg7ABms+B1i25YSwSnhrpkQ+9uz9oTkoETol+VdN/qZUOG+kB02girfvIxuXHtd8vZH9lWvAFP+fD4lM1PHbl44IVbG9k5Whw19cvBK/EMPBHfM/ZSLbv4SXuHExfGcBAn6+iHI6lGjAF+gyCIosVAq7QqAzYYRJNEsdiVsFfBnYAi8RAnszeif2Kv4xJyAy4mC6J3g3Y+QAZyxMuBlk7pKxVFPAaETCYqYkypxWoUBImaqA433LIslNCSPRcpDqu5oK5l1UNORafs3k0e3L1713C6e/iuXcM7q4fHfSqUwQoiyogkCTIwj4SBawDoeMzELYeyppu7F8ysE/d0VF6Jf1s6Ad92omsjqU5kNBsNVEwCx7lFyWUnRiKZZZqEJG6kDgU3EDI/xl2e0ljw4YDdxW+O9coJNOoIQEPBNhsd7BxuwWMlKOYt7H1qMbLVQjPbMj86BizYIjRcriRthUuxs2N13CtHdBYrifhMyIglqxWykIogExQzlZMMFMsJl5TGrChNyEq7rr+7DSHF4Jgj7I7oL3UjVpNm2YY9wnB2akm0FhZ/HqfdQdpieS9s1/PewbNCMBpdKCnJZnNaEWdum6IYqjSF2v5jVnTxoAiCVleHmQJun7zu3gV3rSX72Lvsi5UQGyegtXBRae6MmVNfP385eknc8ymvWAuAzT+HXscGtbY8kiVRURAINQgmF0IpismUTGWgQjBEkB1ARDIkzKFuHZEwQ3dEvAuSoX7EswVoCRIlU1VABIqfP/cMnsCa2Ncetottwj/HdfCY1PHOC8/jJrbu+X3kNGNsax1bgIfgVXgmPJYBkz3wzSX8L9z+HYoz5BAdKQ+qjgQdHo9gEhTF5Hb5IK7NZq/DaEHGYZDhZosFQLNQt1l3V7cy6LJZ8b5apHYrrh61RMeP1xnkgULY3rj+nnUbGwDA7fganH7vclzZyFrZVtp34s+njokujB4T97x7etmRUua4jxTyiG6AWuIBFsoFZs1KSU72I7/otECA98pz+pHFb0k3etKrNI9AgfWoowevxmMpLla7TOMyrLtNCeb2g6YLioybV5mYVnV73G7Bwz5mZ9seeHPU5JkFt6xbtaoWy/+cd2xu4/wHK8c0BEf87s1NeOOhT8bgzPKS6mG9bxh0Y9ntD0155b2Swi8LgsPL8waWVk48yO3Pg3hcCCjLoGDswM8UYwO0vQJktJDgZpRoO3tSETnPXmdNQi082zBhDO61Exi5Ae5lRzkRVcXYaTYYHHYjZDjEUnzrV9VS1SkJEDyQO2pMmaliw29Y+4vsM/YaLv7VI5uA2jqrt3y9HPs76M7OZX949Pfb6RJYiSuhkM5z0C9TYjSKUFisEMwWBEDHlU932sR4A/v1B+BXEqaXcSmzsZ1MwaXY4SmUzBF+jAHLPTTszV7jP4utIe+DNdJ4L2cy2pwOESOvV7RRS2pqWlqGxWxOT3WIZuq12bBJZyzOq6Ee68YYq7uFpkGSC+zCRZeDC+qwA17jb6Qh7PeHzMWCVGA9yDazNbjwxUK31NvxDs55J+kas6mP/QVcSFEexn1KLoSiUM07Pzq9pfRCOQ11vhn+qK76zBCajuLY1OvY3BjJNIvEYJCNsmQ0SSZeeKhgMRuIKApGqDhCgt7UmNk6zyYCU7+osxxO/C/Ws0fZDni04U/ZtbgeD8DFuJoVk7zoSXKRvBq9SJKivSF36yErBgjzQR9mocpI0G4xWEhWltebnWYwBCy+oZrFIjqdtsGaUyEZYsZgTXQjVzzWvD/kPVD2eivnz00o+pJwmPfu0LpzCa1iWYLM4BFEJw8wDNu64rHnv+t4ZeeqP07af+7DL9jxO1Yuf2DaXZtuHbp3++4/GKXC7XVvTXr1taiHSIIwZuyyRZPA5s1gc5vkhOjNAG70p1HqNyrmJI/HbM60ILPLqEhISq7QJDdyVGhI6ZnK3rJE3bN3nRAV2VWFQC4HZM7STmg9PdAcd7UgNOnQB58fPjjHFTqDCy2W6XPmTiXTb2+YPUdoYm+wr9g59pd1zZKTbbxpU8vXazb72x5+atu2beDf8VfO09PQdbgg9l0Oqyx7QPa4RXOFJirIBpa5vyccOXJiZkLPAImoCpgAClYik6Pf4lRsfOWhsUMWD2pvH7NxaOVvnWQgTsN9q86n5UB+7M0vYh352YAPrCvMjeMTifiNboWazUlJHKhMm8uCVCOSdHwUHR/3j+OjVw+wJ4uoih20cyjIsz8Ajs0Fm7r6cUIOfvjpkROzTR5cdHaAdeq0+TPF2Usmz53nxEXYhh049PiSiXjyd+d/s+2rX21NgBO3ciKgI6EUyNsAtQuCT1XT7CZTqtdlp/ZKjfIahyo1qyK7Bmuy+/vtZI9CF8MOg9v8IPH1KhcqQi6XX6fnsAsQnH3rLAPeQeaVsIvsL9h36V/YEM0X71s+qW1i7R76UPPcuc2dw6GWqNiHQ+xi+wPL77+m3/leuXHupfOlDPDkdZF0JyGySKnbAyLEI2InBtucNrNSoZkR1XODs+fVmjXGyLoIChQDeCWhmGKVwERqYpfYsdbWfcceba4eX339tdhAF3aupgvXDx/+8q78D9KGXTcYujGJOYWZgFceKkERtDRyozktbeBAoUBVSZ6cKQSwIJQnX3ONxxMOBK5PtiIrtkrW/vK1QzVjpkBlOdg/j1RqeXnBYNlQLag4+1ZqzpQEpJDM+fAuHyStRz+eg04ifs7V3e95SrtIGvbikvWOODeX57PeHgv+WMIHu3/ycoidXSd5WZIj/ksgS5j5dEHH++G++a0v7d3Pnmdvnf33LxblD64cPGZK++n8ZXaWu3Dm4y/Manp05NzZI0bV17a0Cg2/6zv0lrYjVMzuU/7og6/+bev6Sb9Kc44LRUblBVvnPfeaKnQIZUPGVpcV1NBh46ZNG/c6+G4z1M1WyAYXKo4kA7F6bEaLwWA0um2C3S5UaHbFhDBoO+DXq9STvbRL0fOzR10+AjnED6aEVnasbek8dgwXyrIy+b2DR8naizsPRC8CERzIuXvs4389BDG+HoLnfVjbgCwoO6KChgRBZDXbTC4i36wRFIO/rPvUwdE/VKSfM/BQWd/SMmJECx7EFxHv2rChoqbDIzSg2J7wcbgvRY7noJ4KBGEeePGDdF748XH+LfiT2F/L5RA5ATQsEnQ6HHpvl5qakpJjNRpNpmyH1apmiqpYoXlUxWxLxSaXrurLEsedsUC2d5ebmALiyATj0IQ8oRIe1PpPN78S+0i4mx2rGz1/Gjt2Jk/tu31Wh5bS9+lZLx1gb9WNnjObrF24cMfB6EWhYd2w0Y9X1x84Gc3l1zbvRAnPgd1O3v2D59y6uS6rqHJbuakxS3v6rafXvmdbzGn1DdxrYEzo2XkHXueLPXlIN6BuxInDCV7apJ8V+Xi/L1ksKcjhSHYbKzS3YqMVms39I/1+V4yDouYHW0FSzGncbcfrZzYvmj6jedEMKrIP2JXHvv0lTscUXkhhy/Y/PNHSsu0JdoEdXYsNu7AdF9zDLsf3TheAFQpXaMSu71zlgWMVRV7RQCTH/R1Xo0UeetV+qTIoz5NTfP9Wduzzvrb+zwhNRvaRaePq6GGhYV9DE4rXpx2wBj/Ly5B8IIZRbobTGUQWZ4Ylw5TmSRuseRRqGqxR9w/kcHfFj53cQ7HPLeZs26WFYxwHRvEzyXRCd1xoX7Rj6Kh36lr6zBi7bGH487++/vL4kfdXrR69fsWia3HVjjZ/ZmevkgnZfUuDJeMXjN6wdcw/svvdnHfdgOLxd3J788HesFgFmTwwkm4x2GwOh8lAVIPq9pjsNvtgzWqx2URUwTVKjIT3XzVpSJTYnCIoCFyccC4Oh1z87AIK2YLaOfNannvi/tYxB0ByHr75/cDHoeefJynLJp9v/zT66fWDuA0PQXRAfwoxWRTxElV1Ot2gnV12o42ISWJSRbc+0gc0PXHqoYq6ZbRfpXvzlMK2poOv4UIem7hwXfWoE4fIu9EmHpokqWNLXCsKa2FdM+oTcZqRKBIeEVaCscWIYdOwZlFPIW1PdOBcv4a4bMV4O6vHZX/LNkpir5O4jNULDdEVC2dMWEmWxNYAspAOwhppoASzRcEE0Z6GPB5qonJKSmpqBki3dA8/qLDZUiQbEvXc00tvqfqftTTlE8SEGVxHp1Men9wiIVx/u3yU7WWv4IJlGZmSkKH8GteuEFTFiiVjP9Mq3Ju9hFfj9s41QgNTV56t2jaKeKP/dNffekvqkI4++AIYjpEJsNmoY1MVyZagwTBSSgSCBRGLZoMsW6EHtYCKhj0azC4B267W0mpPORinN11NgNEcNtiBH6+E1njsu6fwWPYAXsK2nTvPWsgAEmAP48bo6ehBfBdbxr0ENZp7yQ2W5JidTgX6PwHzauNVeOmBS3bB7VLsVnuFZk3hR4rgtpiW7ibabg/GW02124k8fmKH5uEwrj6RYpLMmcdwBcu9/svHaqrC19ctzLKDX9cMnzNlHJnf4Xh6p3rReltjGF25oneQl0DFBNHNvGVCVdSHEtfP9rhe033dkNR1PRfdzK/z70n5XZ+jH/m8hn8OaPQFDiOJ3k8ALxkhWq1GgwGkiuknZ6VJRJ+VEj4rlfpmv7gxPiw19PZv4tNSgiZDHi4UVidmwcDSPmS3e13GGs0VtNEazeb7rywdyIrrRLxp0u3zJk1umjeJfMi+6LzMvsKOy//GNjLgyaeffnLH9iefhD73DdCzadiNS9hRPveGvYX1KvEje1N+cg6sD4L9NMyOUdE6wntgI76IDcS0ZpPtRjU+Cy7nZ3ewu2R0fSRTdiY5IXhSfRinOPk0WDVVa2qQwO++H50Gd3UT8Srdcx5cEp9k6NPgsk6K5zwytk/tyJGbxzx297nVJy8uenYfgYAiM0fWFoQiw4YcWjB21+Y7n22+KzYHZq1COdgVRPWRvh59BJzlkOVelqys3K4B8GIviY2A+Vg4O6hPgXN+epgQq9r/lyNg2vunRsAEeWAnC8F/JmC9702A3U5RdElOLDr5BNjppDZZoTn/fQKc84MJsCRTYeEu9mr012QDHwEHDILBV592JoWtxU1H6T2dvz1VdCqrYFUOO87RbQSbioV50A/VRnrxGbAzidI0h89ncDpTQbfpE+CuAbCiD4BzvtcUoURtjmP6v53+kon/YfoL+R+f/hIJ+fR8D7N9Qq0wBzq6PhGXPlcVRQPvlWJjVQVlox9KbNC835uqwl3ic9X4GpXiEcK7RH0CybYLlcJKfQIJXWPPCaQlU7lqCBnUh5A5P9I1/j8NIonwk4PIGGNK9/Zg2hhjguaEujFXZxP4JBIMCG63xZiebrfQXrk5toDXn+KXKzS/kgLiJsVtcw7W7LYUPiLhO+vRu8POPKVds5+cRJ8OYkPUM4pvsrgYNhno6urDfjL7zinS7OaT00kT+5yd/eapN86cE8Xpbx85/emRt+4w+DA5tWZzzrOPsJ2tLae//K7863pmX7sNl2Cz3t2vi53Q43b9XxOpexCUXcpnDNya0th0YS8u4Yd2/wP9l1aHAAB42mNgYFCBQw+sMJahDggPMLxltGZczPiGyZ1pEdMZZnvm2cyXkSGLOEs5y06WD6zarFGs61mfsImCoQlbFdtWIPzC7sU+l/0vhzJHBEcXxzNODQzYxHmNS4grlWs311/umdzXeZjBUIqnjGcjzxcQ5FXjreM9wPuHT4+vi+88v9woHIWjcMhALX4zKkM3/rBROAqpAFv4j/B/FrAXWCLwTtBN0E+wQrBB8L7gawgU8obDBOIgALYeFEEAAHjaLZM9bttAEIUnEIy05h1oElLjwgusOGr1s1EaiQBlSeQlXLtW6QuoTe9L+AZp3PoArl2GefvBzYfB8r03w1nSzH6YTT7EPxOzn/bXbqwcn8RoU7GBDpfjq7geL+IGJrgd38Qd3MOW8476AI/irUUlFFaNV3EGA4zqWNh8fBcbeQtzsbQbnZfSv4szGGDkvFFaKeWr3VkBSz2909M3sRk/RYcLnVfkVORU5NS4alw1rhpXjavGNZXmImbNveYZxIp6BgOMcC7XvRJy7eKDFf++xFLv+EBaoGMgLdAx0DHQMaCJditNpG/kLiIdIx0jHSO3E3Ujg7hGs4EJbuFOfaNuJLPlpKM+kHykPpF2hj0cxLm6Z5aaqlF9FUtN1WiSfDKDAS6lbDRD5gYmuOXpDu5hy3lHfYBH0cl38p18J9/Jd/KdfCffyXfynXwn38l38p18J3/B9hZsb8H2lrrHT1t9M29gxQZWbGDFBtb6ZqeW0CQ0CU1Ck9D8kubZfqPZwT1sv5ldLa4WV4ury/+HuKReww1MML9Xx7s8MsMJ/Ykv50x9pu7x9nh7vD2uAc2QNZOXPOF/PV5VaAAAAHjadZI/bxMxGMbfu6S0Vf8MCAlUdbDEglBzuWQBOiAlbagqRa1EUScW9869uE3uTrajKP0KiJUZJJYufAAkZkYGxMSH4Cvw2OekLS052ffz6+d9/PrNEdFG8JICqn4vMCoOaBmrikOq00fPNXpM7zzXaZ0+eF6gVfri+R6t0VfPi/R67rNED+i75xXapN+eVyma8xpFwbLndXoaPMOJQX0ZKxVwzwHdD356Dmkp/OS5Rq/Ciec6bYbvPS/Qo/Cb53u0Ef7yvEif5z5L9CT843mFntceel6lt3NeA2vP6/Sm9mNXZtLIC5GylBvOkqKcKpkNDLtk7bgVNzC1ttheUWRDwXYKVRaKG1nk0WEpcnbEc82kZpwZxVMx4uqcFaczOc9TNuJTdiKYEpnURiicI3OWCGU43mdjJXUqE2uoo45ORJ4KxRrsyrxbDFPWHUvMrTg+FkpDy1pRK7YaK2lYyTz3WokDY8rtZnMymUTcbyfYjZJi1DTTUqRCyyyHYzQwo2FfQqJR39j5mIFgnZInePmdLTY7vR3F172dKipU1hxWSt3s7+/0Do56DShplyRlGAbjggSlxDA41hyUUEElTUk51QBRRpcYbYqphdHw1KItRPegLqAbwofRDlgh287c+ReU40M8REyAGB0hnpMGSTfbE41Tp1CM8FZ0jlhBp7fcbaat1aqmeJ+4qMKcOTcDUv4+0p2WuIi9V7U+o7G7l4ZGYndWoUaNHcyJqzJ1WQw3ZXdW3kXO0J3ShZ/0bHsT07HL1d7XRiO3M/OZuTTmLrfPvbuL9p8wiG5TE8/EPRH2b2YnPjdyNILSoFel64pwdWXQVjVGznOEKvquG8JVVvVvfK0eA53tdAc+HLpqdTPHfgv/3r2NE+L/1n3lFbmaM+wOb3hqRPq0j3706ACd67lvD55/AVMsDtsAAAB42mNgZgCD/2kMaQxYAAAp7QHPAAABAAIACAAK//8ADwABAAAADAAAABYAAAACAAEAAAOpAAEABAAAAAEAAAAAeNpjYGRgYOBiMGEwY2DMSSzJY+BgEGBg8vX3UWAQC/L3VWCQYWD4/x+oBoVkYAAA9YAKgnjajZNLaFNREIb/OZO09ap9xlhjlFi0FJGiUbtwISJYTUmNdFGKYCAIFuE2LSSl4LKt70dbX3vd6cqVK1cuRDeuXIgbFRVERIp04cr2v5ODaCoiw/3+c++ZOY+ZuRAAAcryERKWqmU0oRVusJDPoGeoMJjBYWB5GWugnFlL32a0IYGNSNn3ADE0cHYdBC1oxwZ0YrOfiaORXA/HFTuQxCaksSU8O1rCI+Nj45OwPDmGp8bnxpfh+OkQr4xvxqMv74yfjYsTEX8Yf0aUWKUUViUwthtTlcruPdJl3GnMklk5YDxk7Cf3St44ZBypRqsVjWeMZd5XeLt6Nq5i0y86mv5FhZn6k85G/6/RU0+po2PWG1ZpwOxvRTd60YeD6MdxDKPoo054Pef1oddnXr95XaqptHpNes3WbiTHrM5xXdCbektv6x3be4AGvKUJ3tMcPtAUn2gxvvWyl3bhBuYwjwV8wVfut4jvWJKTMipTck/uuxfutR7Ro/QWvasP7FYpBDqjs3peL+hFvaSX9Ype1WuRD3st/ZtPnYfOWj06aGC3prnmtE6zro7V49jymKhF0ydBnyS7vZPdm2Jnp+0UM9wJtQh6iMX5CI7+FdGMmM7pvGRkW9QZsl12MHk5GbCT91kPxfk3JRjXhR5X5FlzKLhTpnm9Tr+c208W3D4yb+fNrQBqQoS5AAB42tWYeVQTyfbH00kI+6IhIKsNg6BAoJoQCQoigg+QzWEfFCTEEMIWXhJWQUkYg4COIOAoKgZBBnEfgZ8wAoooiKPouKAyoigOPnBUUMDd10kAcZn5ed4574+XnKapW+mqW3Xv99O3G4PBQNKv5IwhhaNnTYz0QwoCQpIfQdFc5C4aV4XksWIhyQU1OWEhCFEGigQ5CzUcVlcOA+gEJQsChIeEdlgIL/YH3wLLaRb9PYZZ+hgH6dcXE4nhYTiYOAwTw0ePRZIvMJo2GF5zNjuoqOzM+aOCM+6/D1oOr6h6ehgWC2eEASEuHQixkWIcFsJiNWhzul+9oB8ue14wYFp3PfQaUJ1yFZJDnfKX+ogLxBOI2EB/RBuQJA0loloQk8v2Z7MSLGGPBIYVYgHmSTpwROPJDjiAHc+E/fn0+ER2Agv2Z3KT2QwmD3ZxBobaqsAOzEeoQPoJ1VZFbNCmrQ2Fak+1DwUrv3JSW2Ajm9Ti/5tU0sfkwmTYzQYIdk9fJCSHwQk2YYAgFysQYNrqRvxIJzaIIuZpLVth7VkYm1P4jBoQQh28PD880tvvW9t/tq6JMsjtuG3eFqM0ZndzG79wbMuhI3XJW4f3LWMsdbOKVd7i42mx8XHIsvyr8v26li+ENSE3Lyx5Rj6Z1Ltpf/sPBqVxXgolhr09T1h93FaP1rIIh757zVoVjFS25pqDZCwOTaIKQRsQnAK2BAU0+nJy8hCEnwtMgclkG0CiWdF8fuICa2sOg5dolYwunocu0IrBiQcq6I4YECHoPR4LMIAiac3GWwJzMFdsKjYRGU9cyODGfXSdNZ/HIzPoVqgdaEkumiMZQgUoTU6KUwBqEru6xI7HYQkngaGkPQOPhqeSCGYg6ui2SqNBCPB3Rsg2n6QSTghBmOVnPDtMsu70q5q09uoeLceWVwnJKtkkgZ2SUM3ySKg2ve6G3LsNPcOFhceCdBdXDW1pptkfSZrPX7DNt9+ucXtuZ8kSgyMN7eJNwXdfXVuNX0L1gS5T9mh3eNeYtY/0ibywNO/s1LNv/O8O3SXk3K7cWhausu3e3uYW4frTEX13Ds690b7Xc/Wtdr0VTQfsFa7RjMsp+dZ5pUMn5I2cXJ0V5euY+iYn3K+4Zg2Vd53D1mp2BbRrVWStfJm2KIybuUG7zNJlT6f/xUzHMfMFx32LMXvjlbLDXob7P591LFg98fTr0YMlYjXt3jatrIhz6hYJIvzw0PNUs8tyZx7brghv8LAZoaDqa0MP8oT63Fp0Su5s8vuHy3hPvLsqUvmp+gT505QQ6oyQAFHSUCCqBDN5fCY3AXahJzIRTTBTYpYnKrsmcSPpCcnsuDjmZDyU0HhE01P4TMQA6EkMykRNmQF2YXL57Cg2g85ncxKQ2cBAFj+tiW6JlniTUpqQLQVVqu0H2UqalEnZ/ldYIYSMP5WrEFLHoHYlrCSj9nX+XPnrBfiwUmbugZykp7U+w3dOqbew6E0Vq/Vv/fKyk7L/e5AbsnZjT+zt+WXqLZcfpY6kVK3lOLQUHVZtjH4eV9zZ5Efe7+44Wn8tbJUedvcr61jDyvGK0irdDmzfOi+/+2oRjxbrr21Q7XVqr72T07QqPQaxwm0XEKvd4IsITzWYfCHVllIyc/vMht5o65o/7rfmbTQ/nW+UE9WUHRLMSWpxqDHNCevUIDns/n4w4JRSQtu7M8tuN8jP+NE4o2eR2WXD1Ee7kXPDfxjr9LQdc3Mp1V0lNizoDx99nDGcuT8S2jzqrdx7yTiouuTCoQ3Jhx43qj7r974pfh0tPqS58FjOqV8miNEDBDf+Q2LMnCKGAiCgJyyEAc4ybiwANDBfbCu2EYG/4oYsV6aniouzlCJEKUX+DiEQAfVQihA0Myt1gPZkfuOIKihC0ESjkREylfIpSFBOL4t9ORjS6qqP5KZtt9jaIjwAXdf3unAkLyThjsK8ivCOziLiAN5P9YmbmTWGdqT/XJFP6VXjSNK4k52RbyKSNZxPyzn28OGPmHddgVt9TH7bZ+aTfuj/6M7PzC8OnLsZfvsXi/WL6nbV3ewLft9ce2btaJdK2dMf31lcWeinp0czG3daBoT4N+jBnNAx08+072erWX3fqc9bf8B4YOWnOl71lcqwA1SZQq1c4ug8HkyBlydFxrEZ8HIuO57OTftYsbBzEj+aw2Xz06TStAdUG+SDNCVNMClNQf1XejABAWWi1gdtcpN4fNiHyU/hcGORhcBe9gObACY3ngdzouAkHhOm82FJhvDQFElJSfk4RbiJdHguYx6wR72zksXXbGr0yYW6cFYzpbdpCQBsALAn23yN/JtZBrURNRoenCDtjKhz4SLVa8MHfvpn9g/5uS824HNJhEby90Yl/Zd3Lvd6/Ztx062Rn6kLDTefVnz9hmgV2pKb4bhwjuHYs5A1O59DdWeVjmddbDbj01lm3jEPHgnoIWkVd7U1ZpLMjvR5266zcINdG3qjTKLyLvg2zj5D6wgo6OOO6UQlxTR4RHfR0lRrQHWPZYR7WXeNJrQvu5tWCOyJW3ELMhYH1B+8a62X/Xv1DL9F2GPdFm+N6n9aWaGuvK9KY7marZX3TxfPhc+5uvHEs4SMeSegsDdITui1jetZIRt0xC3Up4MWFUYDBWPZD6r/jEgNXxOR/TZYOcxZlREQcd3F6IlM/kKoB92R7i9KOVFig/FswAJMgnKEyB0SvVgKyWvjQBCYOylNLKSl/5fxYyTygPnUL7HAUFf/72L9mcjjp7CkgqeDVeVh4hXgOxAMArUU0axmMa1Z7Ci0ep0N5CfqV7zm5gdXdEUHNv0Qe7orK+aq+yzLNTpWYI7WNxMUiuOwOB/Pm8yT2iQjGcjAowU0p8CDnfoP9x9CEpEBES2jAFpGiY1F8F8BMZFBp0gBOE/GNmMAVxoCfUQXzJLl/gxpylNcpgBHlbmshtfCa/54KbbaNLGj3Kl4tgK5jbqjstxw5Av8y8edvF18w3kPnX2EVJ3aDs4WOKxdMm5S35/N08avw2vsLL/3SmA9dLLTdYB7d3l9oAacnbB1S3/ptzG1dsjve8lDGzHtBr4D3jaN61/4NL9iBTKfxjSnd66m6WpopC5NRp6J0nHqEa3HwnaN5UclC/W+68t+0OSxlxb0oNc5RS1EHQjliGgd83qCf1H3n7LSOkla8cv9ORt0dLM/q2P+V/GDchW9ys7GfvqTCg3Qprh66eOFSZJOWqCpeqPj0hnRqHN8Pm+yFpMnEoI5kUncBATNCOkOaJK8OQkcfloiE/ZAtSCZXboRi4CDbJ1UVzaLzafHwR6uU86SYW82g8vhcaL4sD/6J4XOZcJB9Dj2atl9IdkGmSWt4vHKmuoBkrF9E5lcaR9vcmbcX8z8t49Hxa7iEnZGoOqlHq1NNtQ8L8r+cLjcq9s8h9a9be/ipzoeysaG/r6tLlWd+fuCniS4E6rlSPaGjIUmMwsatnV1KlAzuffdgt+mnc9bNrA4kUxlrDuU1dV2+Mbr8XNvcm90V4p7FEf2jKx5ciHp1Dhz+WrjXU2ZJw4e9/w1ZKma9+XvvLwnaZeN0m6ddN8NiNLnnI+QI58FXGVydQRovojtxFQRZVKuPAaFLIsv+TPpuvi7THZKFewqQ6d0lI/Raf6V6JTg8AuFEA4kTaOQBM1fRyGnqV9hv7giOpv+NyticsFsiS/f4NHsyPoyamYQFGXrXII6hu4lXgNNpA9vIfRkNxYMutNferzz+cM45w7LmaR977fHa9Uutm6/zmh6Wlf0IIYb2Tf6mwPtcbWjwqpGN4Fw1QpPj+cG8Cv1IsVLBjpBrtp7Njx7vWnXoXFVaq+DygHX4oil5jve7eB4LTxqy0rUEL0PtV8Zej9OuJ+awfR8uy2+jlTssXNDokaz49HIktqe2qu3Hu5yLlj7LrOhcstQwohx3tmU+d55ocr+csgVi7mH/fo2pcfWpbg2qRx8HjbH8v6FPLDIE7czrbPK55By668m8sqnioVjGsONBfU7Sm+sdCAOD2IJs8y8HXI5lLwrot5/hVCSHIeK2PdcOT6YuK5r628FVZVWOZ33MoouGIlo7HtICLM3Itr8iQhxLBSLDCwEAcH5/1nsfQHoH14tiROBxrSMUEEk+tOZygVFHKIy/UUWSpsPLWVEDUzvJYFvPlyIR9D730s7+6MLiP7plHb1WHd7lWIgf9HrEx7hBVmZtsMJK5w3p4KV2Egb6orLyYpKVZ4X3RV6qOmxRUP/Mp1zJJJCKitprQ3MtC77tRDnI+jIT36fG2P4x96G/F27K16wc/YoiAbtuo4GqWycu3YwZ0zk2h+Q1FVqzarxfQurjD4yOjS873f9Wt8FN06MLQq0bF4AvTeNc/Wt37w9ZS5MKpfgRwit+eA8ARFCcagpWhJ61n/lUfgLL+umRSUMLS+mxUD5wxtHCA3BVI8coo7ewxBABVRkPlp50EI/C8Fw5e6ivgLlK7ec18Sdr/6z8E7Bs4jPQ1BQSMzXjXR8iHXdXHJg+0XtGvaOs06OjTOvVV4PVans3WWoYBZcIOzGL+lc/31Tfml8Ecd8lBfOSx/sJjs/KBno7jD9Bz5Vr+7aFeHx2NGg526vqzLHrmfUj8wsUYg47lyziiz3tOZlxFLbcehbtSCNjrZTd9edhG3kTz2QY/mzkn7ajcH8Gxe7/30A"},{"bold":false,"italic":false,"fileData":"data:application/font-woff;base64,d09GRgABAAAAADc0ABMAAAAAaFAAAAAAAAAAAAAAAAAAAAAAAAAAAAAAAABEU0lHAAApiAAADaoAABV0nhJEHUdERUYAACcsAAAAHgAAAB4AJgOvR1BPUwAAJ0wAAAA0AAAAOAs3DzdHU1VCAAAngAAAAgYAAAPGDis9t09TLzIAAAIkAAAAXwAAAGChPpnQY21hcAAAA7wAAAB6AAAAmAZqBq9jdnQgAAAJ3AAAAFkAAACiD00YpGZwZ20AAAQ4AAAEqQAAB7R+YbYRZ2FzcAAAJxwAAAAQAAAAEAAVACNnbHlmAAAKOAAAF5EAACNIhs8T1GhlYWQAAAGoAAAANgAAADb3duKmaGhlYQAAAeAAAAAhAAAAJA3MCWhobXR4AAAChAAAATYAAA6EaEUhWGtlcm4AACKQAAABxAAAA/wVXBzHbG9jYQAAIcwAAADCAAAHVsXpvaVtYXhwAAACBAAAACAAAAAgBS8IYm5hbWUAACRUAAACsgAABVhyuzWucG9zdAAAJwgAAAATAAAAIP9pAGZwcmVwAAAI5AAAAPgAAAEJQ7eWpAABAAAAARmajtIhjV8PPPUACQgAAAAAAMk1MYsAAAAAyehMTPua/dUJoghiAAAACQACAAAAAAAAeNpjYGRg4Oj9u4KBgXPN71n/qjkXMQBFkAHzDACncAdGAAAAAAEAAAOqAEIAAwA6AAQAAgAQAC8AXAAAAQ4HtAADAAF42mNgZtnGOIGBlYGDdRarMQMDozyEZr7IkMb4kYOJiZuNjZmVhYmJ5QED03sHBoVoBgYGDSBmMHQMdmYACvxmYZP/J8LQwtHLFKHAwDgfJMfiwboNSCkwMAMA3CMPPAB42u2XPUvDUBSGX25OPgYHkYCDFOlURIqIOpTi5i+QzhmkSCl0KKFjxg5ODl2cHMTJKZODdBGnO4iU0t9Quon4A3xztUOxooNDh/PAQ+65uecmIZDwyjMeQSQGTAyHd4Q+lmASnNLjhbkBGqaMK/OKWAY4p0PapAndpX3a+6pbtF2sxw/463QP1l9D5k9gJaVl1mPWU1hzh8Z8rVRgwxpsEMG6esRxHZm8saeJtnSwwb4HeQLCFrbkGhF+gddLZIrce0HKYyoZUnOPkpyhIjPkJsCNW3fgxnnYRV7MywTpfA/vhP0jPucY2zx3KwYIatiUfe4RwUBRFEVRlH9FhvxX01W+x7CHUqG+LUVRVgGvikO5YNZ5R5VZcMfltUtmliX5ze8sfruYk7rfsmL9M5P9hQ8zmkreAAB42mNgYGBkYAZiBgYeBhaGHiAtwSAAFOFgUGBQYtBksGLwZPBjiGDIZMhnqPzN8v8/UAVIRoNBl8GRwYchgCGRIZuh6DfD////H0MgAwOMBWKDzYYAAQYEEANiFQZVBjUGdaBZmgxaDNrM05h7mUyYTJlimeIAWpchDAAAeNp1Vc9T20YU3hUGDBgiU8ow1SGrbuzCYJd0krZAKWxtydh102IMMyvoQSImY3rilEOmnfGtjEj/lydyMTnl2kP/hxzaWzkm1/S9lU0gM9UIa9/3fu733i5q+/Ag0Pt77d3Wzk8/Pvqh+X2jvl3zvWrlO7W1+e3GN+trq19/9eUX91c+L5cWPysW7slP3bsLc3n7zsz01OREdnxsNDNicVYSwEMfRgoiX4ukL6N6uST8ha5XLvmyFoKIBOAnU5T1uoFkBCIUUMRPdAMOQaHlkw8sVWqpri25LTbYBqWQAv7ypOjzg5bG9R+eDARcmfUjs84UjTCNguuih6mKqhU+1J52Yz/EGnkyNVmV1ePJcoklk1O4nMIVLMrThC9ucrOwFv31xGLZaUqLO/WjDuy0tO85rhuUSw2YkZ5RsaoJCWNVGDchxQmVzs5FUnoVP+/b7ChcznVkJ/pZw0iEvvGIH8e/Q34ZlqQHS8/+XsCdH0NJej4sU9Tm7nWe5vuUHEYLthTxG4bbkVf/3kaiATJWsN8wWoJVBb6rXXqcGnIdxzUpanEYR/13vSMpbBknuVx86iPdbEdjiP67l+cO1J4HYIddvh4Mtl7bbcJHrUMNVqEmuhEi+G5Jd9Vx89c2O/+nZkgLkoMMuy7RcN5X7AgF6LV0Kgt25FwwtbIcgBWS5tVQ8/E+aXpDzbV7KLG3zbaOIVNodKSPjJ9H0DvC6fqFGiNtmHnruDKezYu1lcDYCqyq0TkRMFpEktDrpgPODbnEthFm3qafKwcTFPOzYk1iGIrjSz8cvE+7CxhAINH15XQQ9jQoDxcqGnTMT+6voEcUYsNOPNNMWJGnMCcr192lsvyTtjYuAzeYqwILHw+8YMU350r4ceilJVAs2dKX7MG718lD4bx4wB6ywCPj+SpOWdGPdecJ3A2dDp67J0I7LqgAOxxIfRzQ2CFDS68dMxyBmZU93WzLZutArw4KSRUULlPwPwgjtZOGwQGEbCErtOWMBGhoIyBquJCVDfyF8UIW/2wk3KA0uJUNobnDhtZYBiwJ/9gb2JF8K+gojVO1Pow2RiLGqdYdN3DTp1yyUC0GidEjS6TWhyq8plCRxfms1g1EXC7Q0Astj2UguwLUjqa9ET2G5QEZhvNBr/ZuSTfIQpqYi+qhQGRCbdm5SS5sG/larH+gbgzVIs7KZjum4HIQkGHlDWA0wmo175i7gA60xLtX2HikzYGOE6XoMHfXKYhsdGLZ1hvGGu+T35xnlGuWNXlzr1Iu4dVWSSQ/ayWKn7UP9KXNmDjb0xcWt6phJUjuoU5fCsaUQS1CCSRBkECRdlHIGnvnUjHWM9qMAYz8uM+ZwbJDjLPHfSvF7DRR0SRSzEJNJtWooXUGsWyK9QxmnoQRZWpyVGXVhMpZ05aTcIIuEHnJGZvg7EWOT3MnQa9dA/d5L5lQTmrRQwuVVni2/z71/oF+kWPoZn4xUYUeHJeFLjYb/634okOD8mvQjcOADhubx9bgy4HLTWyT3MRCxnIwKY8rMCUrhG8RvpXiY4SP44jyeY7uPez9DnCagEPt4pEUn/zpxPYVdSrASyW2/yn/Byn3ISkAAAB42k2Lu07DQBBFd7xOolRjiLCIwB7zcJrtWPpEKUzCgniYkeJESkVPYVNDg5QmiJav8LrLX/AhFHyCcag4xdU9urqjz+7RJOIIQqaJZAoBw2FYhvLaDOjKaDJJTINzj2N9yv1eTR23pras6XKqadpsPb3LLZDs6uYtAeVQllJeJH36TuBEH/OhPmBf7/EOIHsaGfEGHcIvdBBrdNoOCAYt+Em8iFL8CNcT8OpDCzbwUT2kSplNp743tnu7sLCycbrN0d3ctldW8HwxqwDes7f1WowDY8/SmY2CzNjHpnhB5YtxludKLfPiWW0pVF6o//zp/vIXcTtBBnjaYxNhEGfwY90GJEtZt7GeZUABLB4MIgwTGRj+vwHxEOQ/ERAJ1CX8Z8r/t/9a/7/6txIoIvFvDwNZgANCdTM0MtxlmMHQz9DHMJOhg6GRkZ+hCwBNPR//AAAAeNq9WnlYVPX6/y5nm33OmRUQZRgGBDSEAUc0Y0xCQQ0zNY/5mJWZaYuGSzevWZqWaSKYuJtbhERlXsQlNbdcMjVbTLPyV5lm+ZitljLffu+ZBUHz3n/uc5lnhplh5vvun/fznhdE0E6EOD3fgCgSkWMjR3nCURGhrJwsP87yZ/mzO9g8sicA9520uHHjSPKP0HN8w+WSkdwZRNB0Wk3WRb/dJmhCVOQoJ+kEIlKKCvyHcmQF5+fLfhnOwdRLPXDHBW0fSieZ6SPT+YbQRWLV7ghh1I9tJR44y4RaBY0i0nOIM1sMadpBBc2OsVmVgF8gDrvi8qaSfksqV82teGnWinmLSTbW4cNv7GQ5v15kHbfV4r3aqV3hVGPsVE4P5yKzRU+5tJanYisRvR2VvFyS5ncqxLikcsWslyrmrtKOZX+yzjVb8cGLv+LDO99k2XBqf3yCFJCxYLe8gSCeg7ey/OHjQME8j6M//gGfWLgQ3l741zd4JvoZGZA7aBAQMpp0tFTVOVFBpvZ5TXYgt6M/x+mwC97k1IVd8zt3uzXf331U99tu696tqECzwY4QORn2sm0jQRxPKVFi6oPq2IvJydCpas17l0vgcwSN+Os8154/BFJdqG3QriCjgIQ4t87RS9WJ1NJLpXGgAHJHlLjqA28yka2KP0fB4Uc5/A7X/sffz/9+4dcLlxq/qlpTPX9+9Zoq8gWbzl7AU/Dj+Cn8OHuKVbKd7AuchrvAzcdOgdZbQeuDoI0epQStOoQlbDByOlHEOgG7QX0lP0vJj4oH6R6vnBsQBDEN+8nBVZIj9+NBeNpsTpk6znFT3eM4E04cDrnq4w+iOJQZdLmxaEM2M+biE6z6XqpVxO7eqnZwzCxX1CyPJw/fQvJyU73JcHrE1UTEDg/nayzAz6wb02nOU3evHj7ovQuHv196jO0gF8vxtPUL5945fubNpWNrPlo/i138gO2TtEgMBb8mgAZpqHswJQHZRBFRZ7JJaJtOXU6Xs5fqcul9vta9VJ+ol3up+qteRvnurPCvZpphuyA6nKAO50lOTctzOv1JstXjzfPndGxSV9OXXlg2d10t+5L9Nm7n3fd8OgxPYkPnVr62f95Tw2of6T/4h6mfnOeGzl7fWnLWVx79yttueVY2Tsf68gUzRj+ZWzSmxx27IRQoE7w3it8O8VDQzcHWCq8jxCBSRHlqs2Ne4XurOouoKFQUaFN8/Jky8kdV9vujantlrwxOhRceiJlXEDE36sTLoXzSsO4Ee14vdchgAdyXrcN9K+gXjen4THn9sILQBPDfdPBfIuREPOocbGOhcXbJ7qJcqwQEzkJIcDgghg5BMPZShetcd9VtOZzDjrzJYY+Bq6yeZDHN5nF4aEfS/izWsVPs0tSiDx5Yt5vNvOflgQHyaWijr4xO/nbfN4yVrmjvr16GcxIDpG4RK3ZpnhkPWmVBVJ0oBRUGvfGyweMBbWSa6jMazIl9VIPZbKd2Vy/VHkelPioAZHPd8pv5KIZRyJPjckAICfVHM86bjPhYXAWH3ekcj0txz7Hd+tz/wx9G46MX3v3mz4+/Yb/jH+Ysq6wYXKX2nUfG4jfxa7byOHaS7a278P5pdgUP2P+vtRXVJVOLHlw/UstHiGkm+FMA9LVinkeEihIlvVUqIC2GMbdBFWAP4BLGiWRo4zf0UKiWT1w0/fIRwJSRYH162PpkdBPqE0x3WVLt7WiiTkcF2W4RsjoIcnpSelIvNT3diIzxfVRjHPL2UZF4fXLnN3NDJFQaronOKLrl5fpS4aEjtTsjOZ4mCDhZ84aro/aS9Nz//Yx566vYF9834pwXnvhh4qsL5lcv3TV/Bu48ec6El8snVvAHt6x5eH3xgLcnNZw4tPXK7Ns3jHl525XqJ2bMfvLeBT2CS+iDTwwf8uytN78w5IGJWmxHgXUaZriQD3ULJifIyXo9OA1im2ZuDZG1m83EbndDaEUi9lFJy7RT8jNbBBZDrkHaATTavELEIsBJpxIxAmzSrEjlfKGR4wr7jrj4m8EYaHh81+m/Pph/6glmL186d97diwb1m0eLGqvt5fFQpP477/rug9NYWsRO4g6b1sx9peTpoofWj9A0D3cObjhguEPDcCuUBUJOl9lWqpqtTU0khuGy339tL5Fz/TnXdJUJk5r3Fvr2c89pLYYg+OGt/FYIqRnlB1sTs0HCvNbVKSdyVouZFKsG3myG1oM4aD3+CDhcbR6y4oJO5NH6O/ZjDM4V4KvDGkIN9XXk1nJSwB6o9Xid6XX4KMvit14uJKPwuwMnDytjXUDKAQjIdshiM0QpCRUHU21cot4SF2fWc6IZsFGyuC3uEtViMSNzXIlqVpCrRIXv3Rhbo2XoSeK09HNwsp3zemyeSP15ZTn67ABeBs2Tq5iF+7BLFxipxe765et2XMbZb/1r49t8wxtbp66N0+ezk3s+p4VjZ0x6JFQR+mJm5fNPa71gMmTWkXDdpAbt1GzXmanLraBiVeEMAvjL1rIVQfIkI9mK/DkBh+BNQnKukuLPcYmptMtP7Bw2/bloz8JTbBtbuRYXHD9T17Oa97N32Dn2FdsXmJ+Pn8cPfY37b+pfebuWG+AxfhB4TEKylhtmToc4pNh4U4nKU85compRur6/Iw/wuCRE4YlX9ifBGWwiK2ej8Q48AD9ZD7K+vXQEQ9WSc6yKPcM3sBnsVdwaJ18ZAw0YbAa59A+Qa9DwW9DrMYckzBlNgq5YhVImhC9WCcX6YhUrN8RvTQlH9E7/aDxKs0KTyNDQKjKdb1jA0qtCZ5pJ0qGcYDzwJkwlTPWGawQpEYy7ToI3JgGX1caOh8ND5xZEI8d3hcglaFbYpThCzAkS1yoRJRRDF+KNRrlYNXK8q1jlbTfuQh5ZaBFH7bmG+wGwqjf+adzF5ayezdmIB539/r1b925kv7GPsQe7F1awzYSF8n2peBYefhrftWFgVX+2i51hx9lhL94VsZ1vE/ayPxinwxhJHMcj3mSUaLEqSbxeoNCvtTL0Qx02q8Im46FB++HRz7epbWS1tZTUknWhvsC3K8mjmgf6QxINDEsIBFvxWE+B3VBMgZxyAleiClQPr0oiQYTm5i64rsUBqwrIadBSRNlFBoZYXR0hdXX3ebla3333+a4M9DaLIQ/dyUyhyIEpAN8AJ0eTI6p5dgftUI/jQK2WApdPL458VxgL37VB/N0SzwvQg02Cye7AepkKwFvMSNBcoPnAlX+tC7DX6dBICoCRX9aIpRfTvswqmZdhhI9I+CNWa5aYkbcu/rhxKN9wpYQD5kzfWLX98s9R/xeAbCu6KejQASfFFgtAo6wYqGiRKBZjvr9OrjcqGMSmkgD4v2BX41eSddkOmigRM3mZO3i8vnEnCOycgH0FtEe0lrmR4UxXUG4wXg+2gm3IZtdDJPR6QRSVElWkwjW5nn+1KQF/DFOyJBxljl5uJDvKztTV4kkkJWRY9PV72w9s54xf/hgC2aGEypUVczTJk9kafjtMCRaohNwg0GgnqEL1UAnUJJriilUTJ9qgCIBoF+xtKoPmNQBTEwCoGMn8JNR8auC3f30YD7nEvglooIaH4UKYDO67Uhb66Zc/Lv38SwgmiLNs9q2sCpcQqISR+AE8k41hK9in7BDOwRkwS2SzQ1H/HAH/GKEP9gz6TBgTo04WDXq9qCOc06UzwXBXoppMhFJHsUqpgYTjc8PGENY87C/OYeVBf1/MbYAWuAKDBPYZfvEAW86OnKuveW3bF2RYaAXfcPgI+3JE6DEyrLK8vOJpyBONWxDAkRTNe61t0J7dNp7zpRpbU6cTsMTJUYAr2hxDWtJ/zpsUI7FAG9LC3CiCJWE+AROFkyPsu4uscfbgj0fW1nUtr3z/TXb0s415G157bmGn6TPPvI6n7zzefU1qu2fKet/bL7d4/8q1+/u+1Hvcg73vvSO731at1hXw32DwnwhzmIIwjymVYAjkoA65GII2FXcEPqCsPWRWLcvmerJsvs2CMGpuAdSMg3Nk5AvKVqwXYQBTZIlyJjgoaqO/ebuR7VpO5MGrCN2T+Tj2IfsDbqdq9+/avJ9vaLz9MvsaJzXSNxqLNu55dxPdBHLgh9sdnhvjgwZoLgYJSAelmqL+6MAIh/uxxjSANwY448bQTzWhX+tx387JKZ0jM3Dj7asXr1oJpyUgJPaG0+K0KTROnxDvMJt5nVsGgNNFyjhcx7HhHSo4VSMv2uk27fSoEJuff7eGnXDkYmcH9nUNm1R/toMzIQ8L9djWwWPLO1NPP+q21/7sskY/CP/H9sUb36T/aJyyZPec9+l0zXsAsFxVGHG9QYUTeIMeCSYjkTgdgDnXHFBcETVAA41K+TFXtRO69Jh6fIZ12YpH40c3sC5kWmgyaSRbQttI91BvrZZhMqWHuMGanahH0JcsGVq3jotTJAp9hhha91CJAYikw1KkQs7HF6m8E8qp4N+PMZ60KMm1+gLhwSU6jzpkH4QzTwzPMbSfR+q3+snVm4lty2NPznzdf8fOe/dsY+Ylb1XvffORpQ8W1yzBva1C4TOT+k9pl/PGjpB9fO2i+0XxkbLBQ0HvdVBD4wU74HwbmL2S9S6XxWJMpEaa5DEho0OR9bKABFBYcCJ7kQqY3LyYoDMVXIPBOApAqWleUeuCdtHf0RWj59qM8cbxH386Nvqtm43eidWSNO792qrFtYuqqrjB7AT7GW6flPZ7UbCzGVMeWDNr99mz+04dPfahFsEy8PAsbkiE71kAa3TU7RJMoJkVKaCZ81q+x0f5nhMKGthBuAqA+5ERF2CQ0/1Wury9PzA1h61fvWLm3Eft2IeN2IbbJbtedCayge8d7zIvH/wDUrkA+EcB/9wa9CQKLmQ2y4Kc5FEcFlALG6lOB+7RWamtSKXOG7sn7B2fV4hd43H509LgfW84lrlRyKGLdWXffvrjxWOnJppErvo5trx20ZLayiWL572KU7EFbu1WlfbB2/88P3HzYe+5fd8c+fBYVEsFfGODyb5LsI1b7zJQCjXWKsFlKFJdLiQI9rCjzC0c1ZxT+Zu7THE4PM6IuwSaLIgeiNuUX9hZzH9++GLIxG+ueev1QcuWPrvMTLrOtuO2WMQ63In99OVDO/eXvJTqod/WLVz2qha1ROAgZqENssNck2g3Gm2EiJSnDqceSkEPcCjyRapNtFCtGvwxshO9KiVr4BCmetBf8wJ5Vk8MnAEfl7Nz1Xv24HvvGp85rHDoYOyi+xrz6b5eN3fFL3mnt5n8AnR3itKYncsGz2SgAOqGHg3ekhnXyWds05XPtmEbTzKSW7Xxxelv7d7KkmfJK1KlLj1UfbKUYZEskjMjg/RQMyxtC3qoba3Om3qozoSo65pC7M7KkgE2Mm/Q5Ryx0TstXADh0VC72AR9JpB69RGSAcfqwwvm2bQXebnwjMs+2Krd5zuyM0eVDN61/h32Ofvu03NPj8vID942YPTxvQNvY3LV7KMHHl24b+xTg6eO++X38U9xPR9ye8f2WLlD6jSgfWZVecM7KyqHV8bb+ubdPDjDW/Nw/W77FaQOmTxave1henPZhPOXnoI4rQN8LIQ8d2qc12yUJB1y6pwut1mnKFyRqlhhatc5NJhsYiGxqteQSo4ksByr+AhM0eVPTn395epqSZ+9YdyBA+TdGc9uPRbaDdWdPqBT6d3vfBDK07BzFSTKCP4URMsC6Cxr1wcwtsomsadqIhasZcbh5kO2NjzRZoM2HlhdXd8po23nzm0zOnE9cXp+XsdOnQIBFLUrEeyyoo7AsMx6vcEgCRwvcbICfMFqlSQqGhzUEuluWSCiIBLG/KhpONyDNJYVNQ73zxyE73uXFeKTB9jkyWvWSCS76/14ImsfmkWEh9kIwd64L1AWkY0HgmyKnEEdQAXHExS2JnblWTNEUx4+E/60cBAy1YuKgl6HLCsQAq9O8dIUXyunw6HEcaY4QLs2cVabBbiqI0y+C6IXCCER/f5rxu9mQbkaHZcWmyRXLEKCb8yEJS9Vj5m4tKL6uQQp67VRGJdK2VsmbtlMDkybtn5zaKn2++1PQju5nlV9B28ZOPydD7WoRTMG9LWj7KAb2bWUseucDqPOaoWEsVr1lhslTMt8cTXPlroVmhr+TWP37teyZcuxsNw71LDQCM7dBzKNyK3N3TZkEpEYH6d3ApZYqbUFADefuyFJSJ4GbOhqnUFx3cd+vjDv9D+x8cIZbGncVrN69dq1r6yuJj72K/voBUxeh5aQyQ6zKx9+fvKjoyeORaymaaCBFWUE7SadTq8nMJdYTEjvQPzV/qjkt9huxGArZi9ZU9zZVZg7fVv1TJvUtY4bYlxsOb4yVM/1PDh6XITZ0jKQkgJZ2yrCbHlbE7MtUp1WgeqarM36O24rXL1Am5uadhO5ntrSstOHP3uydEP/qbMfW7nomYLPtr+1tssrMyY80X74nN0zceai6tsWt73pzgHBu2/JH/BwrxlLej5XWNKt3S2d8nrMBR3b/HWe1PBFgBja7GK36ww6hXJul95mtfVQzUGrRURFqhgNSPyhFvQGOmFOR627QF/WoD3gd2hXDOxOorTr5054KIPtWrasaBi+he0aOt4kTjHJuJTM7nvb9+yZ0KT7R2n5twZyIZ/rCfmXG4zDNtFo1Nv0DqfRZLJKdks4B52GGMfSmKu/5dQWY8XQgmM8S8a9IQVfrp7p1vk3jNu/j+sZygfI+oQEr2yad8fA7UfJIRRlyAQkazslPdYbTbwOW8J0zh/jx54wffV3VGyAHSvYsPXn+5olw/j317NhcOiE04V5uA/pcEXj2y6oey+c1gq1C9p1CYmtXU6zCVg9J8UrOguSHM1Zst/fxJQpMCxB1C74KYqWU8CRwyI7gkgu64AtV2rb+sgO9skbox6TJEO2cqB+Tye7xHnfqWNHybQuR9+8JzQF5ov7Wd9e+RvyyPjQrLrxKVXkc1AKtEoDG6WwjclBWeQF6NTa6gxLBgcHxraky1GmjMOseRObtg17cNLbbBqu2MoOsfe2kmziYkPwmtC50BG8lRXC+QT6sgDnO7SpCMykThcHgyQQOVOCBH2gIKfZtJvdoZltQiSzgZwEyPqLpTbJdOeZ9Sy96O3ne5cECl8r7goOLj92j/8S+eeVpM1L5OnGHUvRX39pTIRrBUwkFRVDAEXUmzSg2PvGZu+XXn1f+AjeT0PFBKr+6vf4R5r+vvtv/l4a/XsutLbu4bnP/tcTCEXRy8WVxbaCRkFBAnLHhbeCqdTS5z9vBZuDl+vSlyd+//Oz43+GuCVzXly+vPzFxSSL/cb24zxsBqKYxw6ynz747vvD758/p0W0PagQ4IbCXJcalMNXtZDBKHIih3XW6EIwX2MzTZIjG0ExvBEMrJS631I1GE+ZRbJ/nN29w5jHsXaFKR3Q8FOwKA5y163tA11mzEcXgqluF3ZFV4JNtC464/7NSlAQeZeHftrYD1csG9tu1sRBS4cM3vHz3s+mbmGbCdk+HWdNHHlnt7se7FrySE1NVdnbT58VwhtBNp9L4MZBFHoEUykX2QlykZ0gd81OMDW8E/T92+vW/9WtIBX/41bQxWq4EeGoKNp8cf1WsI+qU8yWyGLQSlOaFreg69/sBn1/sxsccaImlEO2bzrBZhj16YUsP4G9iMsm072NhXjIZ18OHBJarnlyOngykbvn3+8GreHdoO+/shscuiK2GySpf78bhCqK7gaJADkWifdaLhO0vH7jZkUpLTZu+NqNG1sb2bnBqdGdG5yaEK7MUWC7D7LoBlsq/dUtVWp4S+X7X2yp8I//aUsVQSF+TxSFALfAL8Vhi8YCvgbCTClDqwy9I55mZLRuneKgme08aUVqiiehlSXe4lbcYpHqtirQqpUWw6s7zC1jZjW17KZJldey6+osGwBq3IxykN61C7jlr81dtACf1BnGnDnx4y8fnZpkcE87/+fP83t9OGHOKxM3vpf59fv/98HRE6NT7n8Vt8d6LOHs6sora86fL1qecdPaysiVYFwW/s8LuQFxPKYo9o8XkWvWB2q1y03o/wFgYmpCAAAAeNpjYGCQh0NXJFjAMBsKNzBcYnjNqMsYxjid8SuTOVMT031mRuYC5rMszCjQiWUuy21WcVYf1irWU6y/2fTA0Ieti+0gEP5jD2Sfx/6RQ5TDk6OAYwvHE3TI6cA5lfMClzJXAdcGbhfuJu4NQPiOh5Unlmc6zw0Q5OXmjeWdy3uLj5HPh6+Gb+soHIWjcMjAg3xnqQzv8r0dhaOQCvAbvyl/PP8CAQYBV4EJAjMEdgscFlQQ1IHCfjhcQhwEAMWC8FgAAHjaLZM9bttAEEbHEAy35h1oElLjwgusOGr1s1EAQSJARRJ5idSuXfoCvoA7X8KH8B0M10GqMN8+uHkYLL95M1xKZnZlNvkrvk7MbuzTrq0cf4vRpmIDHS7HN3E9PokbmOB2fBf38ABbzjvqIzyJtxZlKKwaX8QZDDBqYmHz8UNs1FuYi6Vd67xU/kOcwQAj541spZJvdmcFLPX0Tk/fxWb8Eh0udF7hqfBUeGq6arpqumq6arpquqbKPIk5c699BrGinsEAI5yr616GXLv4YMW/P2Kpd3zAFpgYsAUmBiYGJgYy0W6VicyNfIvIxMjEyMTI14n6IoO4JrOBCW7hXnOjvkhmy0lHfcR8oj5ju8AeDuJc0zNLbdWofhFLbdVok3wygwEulWy0Q+YGJrjl6R4eYMt5R32EJ9HxO37H7/gdv+N3/I7f8Tt+x+/4Hb/jd/yOf8HtLbi9Bbe31Hf8stU38w2suIEVN7DiBtb6zU4tkUlkEplEJpH5ocyj/SSzY8MdG+7YcMc+e54eYPvNbGuxtdhabF3+34hL6jXcwATz+3Y4f7HbmfyZX9SF+kLd09vT29Pb0zWQGXJm8pw3/w+ArV9TeNp1Us9rE0EUfpv0J22DiAcRkTmKNJNN8aBFhLQNpRBaaKUnEaa742baZHeZmRDSo1dv/g1eevMPEE/i2ZP4F/h3+M3sJE1tzTKz37z3ve9987JE9Ch6TRFVv5dYFY5oFacK12iZPgZcpyf0KeCFOc4irdOXgJdohb4GvEzHM84KPaDvAa/RY/od8DrxGd4gHi0F3KBn0XN0jBZWcdLRu4Ajuh/9DLhGjZoNuE6vah8CXpjjLNLD2reAl+he7VfAy/R5xlmhp7U/Aa/Ri3oj4HV6O8MbwOcBN+hN/ceeypRVlzJlqbCCJUU50SrrW3bFtuJ23MTW3mT7RZENJNstdFloYVWR86NS5uxE5IYpwwSzWqRyKPQFK95P6SJP2VBM2JlkWmbKWKnRR+UskdoKvM9HWplUJU7Q8GOZjQZCd0wi81Rq1mTXPXZGapCydhyfSm3AZm3ejl3aZWcVc/761pbbrdZ4POYipBNkeVIMW3ZSylQaleUQ4307HPQUKAbmRl7H9iXrlCLBK2Q22bTxFo/ntT2LFzprDSqmafUOdruHJ90mmLRHijIsi3VJklJiWAJnAZRQQSVNSHtWH1FGV1hbFFMbqxlQmzYR3Qe7AG8AHUa7wBrVbhdev6AcX+ERYhKI0QniORkg5XfX0Xp2CsYQb00XiBX0/pa6q3ReHWuC95mPauyZV7NAOtxH+W6Jj7h7VedzGvl7GXAUslOHBh6Pvc4IvZyHDmKJ95x6DYZ7szvvsYMahSrX1c0nplNfYYK2i3KfmVZPa2/3uHt+7j+wiG5TC8/YPxz5m9VJqOUeDcG0mFLp5yG9mwzcyhn3mkO47vk5SO+nmtxozo8Fz824Ax0BXnW6WeO+gn9vvIUO8X99X2tx7zlDdnBD0yDSowPMo0uHmFfXf3XQ/AsMKQ0zAAB42mNgZgCD/2kMaQxYAAAp7QHPAAABAAMACAAKAA0AB///AA8AAQAAAAwAAAAWAAAAAgABAAADqQABAAQAAAABAAAAAHjaY2BkYGDgYjBhMGNgzEksyWPgYBBgYPL191FgEAvy91VgkGFg+P8fqAaFZGAAAPWACoJ42o2TS2hTURCG/zmTtPWqfcZYY5RYtBSRolG7cCEiWE1JjXRRimAgCBbhNi0kpeCyre9HW1973enKlStXLkQ3rlyIGxUVRESKdOHK9r+Tg2gqIsP9/nPvmTmPmbkQAAHK8hESlqplNKEVbrCQz6BnqDCYwWFgeRlroJxZS99mtCGBjUjZ9wAxNHB2HQQtaMcGdGKzn4mjkVwPxxU7kMQmpLElPDtawiPjY+OTsDw5hqfG58aX4fjpEK+Mb8ajL++Mn42LExF/GH9GlFilFFYlMLYbU5XK7j3SZdxpzJJZOWA8ZOwn90reOGQcqUarFY1njGXeV3i7ejauYtMvOpr+RYWZ+pPORv+v0VNPqaNj1htWacDsb0U3etGHg+jHcQyj6KNOeD3n9aHXZ16/eV2qqbR6TXrN1m4kx6zOcV3Qm3pLb+sd23uABrylCd7THD7QFJ9oMb71spd24QbmMI8FfMFX7reI71iSkzIqU3JP7rsX7rUe0aP0Fr2rD+xWKQQ6o7N6Xi/oRb2kl/WKXtVrkQ97Lf2bT52Hzlo9Omhgt6a55rROs66O1ePY8pioRdMnQZ8ku72T3ZtiZ6ftFDPcCbUIeojF+QiO/hXRjJjO6bxkZFvUGbJddjB5ORmwk/dZD8X5NyUY14UeV+RZcyi4U6Z5vU6/nNtPFtw+Mm/nza0AakKEuQAAeNrVmHlcE9cWx7MRlrBpCMgeKIosgTuESBBcIvhYBKQEAVGQEEMIW2gSNkWFUFmlgoIKbkGQoiJiWV6hLIooS4tIlaJSURSrT6zKIlhR+yYJm0v7/LzP5/3xMp9huOfO3HvuPef3vXcGgUAgJYf4iiAEwlc1hORH8AFCghdW3jTVOXVSCSmLEgkJDrBpFQqJhHBAHitjpoxGackgAAOrYIZFYpBCGxQSI6KDL4H5PIvOCb0kHYS95FiPCEbwEVxEBIKFEMDnSvEBDOY1hlETfl+XtPfWy9WlkVFVBG/asoKB6ztEwgUBQIjeBoSoYBEahUShVKmL+16/Ypw7Np7zaEnNL/69QGnWVaQM7BRd4iN6AwaLR22gQxqAIC4o4JV9WDwOncOOMie6RDEtIDNgIq5A4w1nKojenEgWkS5gREZzothEOosXy2Gy+EQHGtDTUAI2YBlEAZKfv4YSZAUXra3IFFuKrT/Y/JmdWgMraadm/6lTcR2LRyQRnaxA8vH5g0TKINDJ2QiQnIFKTka01ox6ERrSU4NM1F03Wa7LDU/LHaN4+1Ge9CwLDHb3+tL6q5btIboZ7XdMW8MUJmxuHRLkTuyrqKyJPTByypW51skiHLfPY53Znmd+rlk3ZIe0zF8JT/vd6lozRroQM5B9pu0b3cIIN7l8vYH+5+xBXotLy7Eg+8H7TerFzHiO2vazJBQaTqLi5FaQfBFYY+Xg6MvIyCKRmKVgCTCaKQNk6qJQgSB6uaUll8mPtoiFB8+HB2jB5EYCRXhGdPFI5J8YFEAAsrikjzEHpmCpaInIKNVw+kEmL+K95ywFfD6JybCA7UBd/NBicROKQGGmU7QcUBbbVcR2DBqFvQD0xOUFGDg8JXiwAFKBp1USDaw3nQaRrD5IJbQQiUR4Xl7XbpR0d0jJqGVA63wRqqhUSFJMISTbKAiVzSv9NRg1N2XepfeP5OZW+WitLh3e10S1rYxZJlh+aP2QTX1BRmf+Gt3KujZRtu+9171bMWsoHsge8gmNdvfTxm2jg6luKKp7SvyVN/R7w/ewaXdKDhwLVDx0/2RTs3D3paDBu2eX3mw7uW7r7TbtTY3ltnK9VMMicpZlZuFwg6zBKkeavGwNS8eowfm6Y9JwUXcHqlqt27tNvThp8x8JKwN4O9I1jpk7nOikX92xYsJ0+ffr8xAnIxVSAv4IpI8vqvJVib409fJsvkhZY6BVPSmoQ8UsKhUzMjweb9wjc/mZ9abAOherUTKsvlb4JE2rz6lZM/9uttc/HCb7I52VoJIP1ZecNU8J/jSIAPDighxe0ZfFF7B4UUQHRjQLUgMLxWZZPM4xhhfMiIrlRESwZuKhAMcjlBEnYEG6QFtswOHVpAaiA4sn4IRwmAwBhxsF6QNdafzUp6vFWuLPSGlatmRYqdZzshUXyTOy/Z+wQog0/FCuQqQKArYroMQZdarzu5KfuojnFHZklKfFvKj2GLl7UaWZzWgs3qpz+4c/OslnvgYZfjv39IffWXZMpbnnafxoXOlOrn3z/nNK9aHjEXmdjV6kM84rXtb2BmzRRh1/bRmuVzJZXFiq1Y4a3OXm9UA56OlqnZ11SgOr2qrvpjVu2RYGWaALkvFlTsSrEF/Jl9QVb03OX1iwsG4g1PL0bw9aMveYXsoySAtpTPHz5cY0259ekhbQqUqwP/71E++LClGt7y673qmTXXDQMLF/pXGPXvzT41DHyG+Gmv2tVU4OhVpbRHo5Q4EvnyWO7DgTjNz70h03cM3Qpyy/qyI9tuJZvdLYkPst0VSoqELNrirt4g/TxOgHyTf/S2IsnCWGHMDCFxQSAWhSbiwHVLBMZC2ySgV/xQ1prsxPFQeahCJ4CUX+DiFILOyhBCFwZpZoAo2Z/EbjFWGEwIlGJUEkCvlDkMCcdg3/44lfi6MOlJFQYHagWViO/EXHrasy0y/qrpxJcWB75378I4yX0nMnY0sEtXKoY79H4Q3DYMLkKhuD9dFQ0kgWNa3q8eODiHfdGw54GP18ythjW8U/GbQx06uPOm4F3vnBbPfKmqM1twZ9/2yqvrzzZbfisRcH35ldt/PS1qYaT65yBULMG/hkTeuY5bVk8DuLRYMbVUx2lxs+2vyhjrd8pjJsAEWqUAuHCAafTyQTPWOCIzhMoiePE8ngJbyvWCItRhDK5XEECRJp2gKKFTQnTXERzEgzufYzPZiGAA6vPqdNXgxfQPRgCeK4vHDIDthKb7DyZvEi+URuCDGGzyIyBERxhvDhFImLi3s/RXjRDOJSpgmwhb2zkMbXeLb1mYE6cLeyJMu0GABWANiSrD5H/k1s3eqg06ouXB+NxJCOwFSl3pHyb79K+SYr41U6JoOArSd9bZA/1HPE023qZ8PG26PfUez09l6Sn3qDt/BvzkhcYbdYb2LMb/uRcWTNFYXvk642GQsYbGP3sIdPkxl+CcX3NFQXEowrB92td5k5ER3rBkKMQjK71tfrX6a2e+cM8iY0Q2LC6lxCu6kJSqdBWb95kPOxvtNqyFMpfdRcYIs/gF6euNq79uw9S+2UX8sWeK1EVfWZvTWo/XZzsQruVKmqp7K1hfu3VzsCF9/Y0zAWlWjSgAx4A6X59+7ZzfZL1xQ1U148MSs2eJQzkfKw7Peg+MDtQSlvfXEBNCWmd9AvDgbPpfIXIvvhGen7pJSjxTYihgPYgIXFBaU6I1NfrUXKaqCBD1g6I00UUl3nL+PHjOYD09k7UUBPS+fvYv2RyCNnsaSIYYAtRQGiTWAj8AUb1OXhrGazLNmcEHj3qg9kp/evGLW9D69rpZZnfxN+qTsp7IbzIvPtmhZgsfoX0xSK4LK57/cby5fYxC3pSsGjDtRmwYOa/Q/9X0ISkgIR3kYBeBslMkwl/hUQo5kMsgSAJlK2GQJiiR7QgbTAImnuL5CkPNlhFnAUqcvKGHWM2sFr4WVLotuLVuXpy5FaKYdLivRGP8G/LPSFO3k3aScYnEpCWXwbuJJjv3PNpFHtUApfA7MLo3qk6P7rZMvhC52Oj3j3PGs3qBJTog7sGyr8MqzaBvr1JGl4D6JNd/0jd6v63a88ml6zN7BehDVt69xK1VJVjV8bC42lbkOrBLVUBRydyAqJFWpvHEx52OhykurzcIAWp+ynAoQyeHgfMzXNv5AHL9gJnQT1SE86N11TK+Wjfcz/K35grsJP2VjZzn9ToQLqLFevvT8wcdJJNmhK7nC7DGYo7JxAwJ/Zi8nisb7c4BheFARnhGQG1Aju3CiuICGaRXSBtSDuXTIRK4G9dJwURw6bI2BEEF0cZ50lEd05TB6Xzw0REOnwnzgGj0X0YURwtkrXhVgraJFkF4/Bqal4i9teH83iSer4Mz2j/6Lnv309ynMU5XMSNyhd61fPtqJkupHPBBKL3PpM06h9h06ufqHpgjPUo69vcSjtzDrl8zzKGVsmQ7DVY9oZLcypO9TdKUfZwXvg5Ps24cdM10ero0kU5q6KpO7WczenJjveZNzsKxH1y4+eGN3+vCvm4iTLc6vh0cYdDWe/X/eT31pl956Nbu4ztEuBabdLMu+6eMl7znvIkU0CjlK5rgBwvohsRJRU8oxc+UwySRpf0kfSdaA7zFRKFOwoRaeklffRafqZ6BTj8BMbITSImUchMZo/j0KrZu9CfXJEDA7jb0bE4gF9sS9fYODsSPo0ahZg5aXjXAM7Bs8lRhVOpLmvENrShQUBz/SnXu88fjNMu8umETTu//xsp/LVloJfmI0vavY/DOMFD7782Z76rGyF3JZ6p2Thlk3rXMZ1ia9V9stf09X0cdQ4kT42lX20YlKJMmCvWO6YF7TW9PC7w1w3u/PW7GjV1D/9bTf7P4gQnqEksta9PRRZQ8hzOZIerdq04nxwfnV/9Y3bj4/Scna+21FXsm84atQw80rcMvdMfxxdBrputvSc12D2tvCaOMdGxbPjAYvNH3RlgpXr0EcSOks9KnAtPxnJ4i7mCSdUR+pzag8X3txsjx95gsIuMna3z+CSM6+nDvzLjxyzYng/574j1wMR0d27+7ZPaWHpqh/dDEJzRoPqBx9jA2wN8Fa/Q0I0G8YiE4VEguQf/2+x9wmgz31aEkUD1XkZoQiJ9ac5mwvyaEhx/ocsmDZzJRykDObXEsAXcw9iIHj9c37wpF+DuffKeYKvMfGfrHFNev6iD3iESU5aa9dwo/75be3mYLuBhU9dsV+v/YrWgXpnoZw/lnHea5w2HGll7txsktvwnWXAViNri/oD1bWu/IP3Jo7TJidDa18mYeNpTfScCzvjvTbpnFY2WPNrk/wR8vV/eObYyRSomm3kPN19k9lDuoQ9YP27WvGR0RHv1b1OGiIcQn9PyPOBldpFYvwIkdvnnMdCQmQEbAoVh579P3kV/sTHunlRCYC3F/NigJv74oiEQzBbIwOpwGsYBCiAAi2jUCDg/1EIvDXkzHCNz7SMlfWz39D3j1N9VFU+DoHuxbiMisNcwwfhD9fe9shd/eL4czt9Y1ef8uVvy/LCEiePXNy1fX+Qh3armW9+3o/qg4Vsco+ZCb79aVPDxvPoEpOCp7rpBUZpcSqHO9WmbtxwcRMot6+w4BI70F2PH6pcM7Ct8tHsnSpvLD9FbazsVSy+xTxbmV8d6nfpfp/Jn7klbQjEvwGcyf0zAAA="}]}],"sounds":{"enabled":true,"sound":[]},"navData":{"outline":{"links":[{"kind":"slidelink","slideid":"_player.5ghF2mIRRsQ","slidetitle":"","displaytext":"Trauma Informed Care - Module 3","expand":true,"type":"slide","links":[{"kind":"slidelink","slideid":"_player.5ghF2mIRRsQ.5lkdzB3QWim","slidetitle":"Title - Trauma Informed Care Module 3","displaytext":"Title - Trauma Informed Care Module 3","expand":false,"type":"slide"},{"kind":"slidelink","slideid":"_player.5ghF2mIRRsQ.5a2crX9IyZG","slidetitle":"Trauma Toolbox","displaytext":"Trauma Toolbox","expand":false,"type":"slide"},{"kind":"slidelink","slideid":"_player.5ghF2mIRRsQ.6QyYpNN13eX","slidetitle":"Trauma Toolbox","displaytext":"Trauma Toolbox","expand":false,"type":"slide"},{"kind":"slidelink","slideid":"_player.5ghF2mIRRsQ.66e1wtPrztl","slidetitle":"Practical Considerations","displaytext":"Practical Considerations","expand":false,"type":"slide"},{"kind":"slidelink","slideid":"_player.5ghF2mIRRsQ.5dSLw4wsHfD","slidetitle":"Introducing an ACEs Questionnaire","displaytext":"Introducing an ACEs Questionnaire","expand":false,"type":"slide"},{"kind":"slidelink","slideid":"_player.5ghF2mIRRsQ.5ucjEWplyda","slidetitle":"After Disclosure of Adversity","displaytext":"After Disclosure of Adversity","expand":false,"type":"slide"},{"kind":"slidelink","slideid":"_player.5ghF2mIRRsQ.5nD6Jfztd0D","slidetitle":"Education","displaytext":"Education","expand":false,"type":"slide"},{"kind":"slidelink","slideid":"_player.5ghF2mIRRsQ.5VqBTyp9FfO","slidetitle":"Resources","displaytext":"Resources","expand":false,"type":"slide"},{"kind":"slidelink","slideid":"_player.5ghF2mIRRsQ.5zmw2hKvJuA","slidetitle":"Universal Precautions","displaytext":"Universal Precautions","expand":false,"type":"slide"},{"kind":"slidelink","slideid":"_player.5ghF2mIRRsQ.5mfCmzukZdC","slidetitle":"Essay 1","displaytext":"Essay 1","expand":false,"type":"slide"},{"kind":"slidelink","slideid":"_player.5ghF2mIRRsQ.63VeFJgV2b7","slidetitle":"Essay 2","displaytext":"Essay 2","expand":false,"type":"slide"},{"kind":"slidelink","slideid":"_player.5ghF2mIRRsQ.5amzWGGTgBO","slidetitle":"3 Module Summary","displaytext":"3 Module Summary","expand":false,"type":"slide"},{"kind":"slidelink","slideid":"_player.5ghF2mIRRsQ.6CCRDW8sC5L","slidetitle":"3 Module Summary","displaytext":"3 Module Summary","expand":false,"type":"slide"}]}]}},"resourceData":{"description":""}}');
