# Supplementary material for: Interactive Case-Based Childhood Adversity and Trauma-Informed Care Electronic Modules for Pediatric Primary Care
Source: MedEdPORTAL. 2020 Oct 12;16:10990. doi: 10.15766/mep_2374-8265.10990 (PMC7549390; doi:10.15766/mep_2374-8265.10990)
Supplement: Supplementary file 1 — CA-TIC Premodule folderCA-TIC Module 1 folderCA-TIC Module 2 folderCA-TIC Module 3 folderImage Citations.docxCA-TIC Evaluation.docx [file mep_2374-8265.10990-s001.zip › D. CA-TIC Module 3/html5/data/js/paths.js]

window.globalProvideData('paths', '{"Lib":{"commandset-0":{"nodeType":"g","children":[{"nodeType":"path","d":"M0,0L1024,0 1024,640 0,640z","id":"path-2","fill":"none"},{"nodeType":"image","transform":[{"type":"scale","args":[1,1]}],"id":"image-1","data-original-image":"01","x":0,"y":0,"opacity":1}],"className":"eventable"},"commandset-1":{"nodeType":"g","children":[{"nodeType":"g","id":"shape-3","children":[{"nodeType":"path","d":"M0,0L986,0 986,61 0,61z","id":"path-3","fill":"none"}]},{"nodeType":"g","id":"shape-4","children":[{"nodeType":"use","transform":[{"type":"rotate","args":[0]}],"id":"text-4","data-reference-type":"text","data-reference-id":"01","data-shadow":false,"data-rotation":0,"x":0,"y":0}],"className":"uneventable"}],"className":"eventable"},"commandset-2":{"nodeType":"g","children":[{"nodeType":"text","font-family":"Articulate Charset1_ 5n60FC5642","font-size":"43px","fill":"#FFFFFF","fill-opacity":1,"children":[{"nodeType":"tspan","x":"10 34 51 75 101 139 163 175 199 225 251 263 289 315 336","y":46,"children":["Trauma Toolbox"]}]}]},"commandset-3":{"nodeType":"g","children":[{"nodeType":"path","d":"M892.295837,1E-06C900.416687,-1.4E-05 906.999939,6.583208 906.999939,14.704057 906.999939,14.70406 906.999939,14.704062 906.999939,14.704065L906.999939,14.704065L906.999939,528.295837C906.999939,536.416687 900.416687,542.999939 892.295898,542.999939L892.295898,542.999939L14.704066,542.999939C6.583239,542.999939 4E-06,536.416687 0,528.295898L0,528.295898L0,14.70407C-5E-06,6.583243 6.58322,8E-06 14.704046,-1E-06z","id":"path-5","fill":"#F1F0E7","fill-opacity":1,"stroke-width":3,"stroke":"#4F6228","stroke-opacity":1,"stroke-linecap":"flat","stroke-linejoin":"round"}],"className":"eventable"},"commandset-4":{"nodeType":"g","children":[{"nodeType":"g","id":"shape-6","children":[{"nodeType":"path","d":"M0,0L720,0 720,46 0,46z","id":"path-6","fill":"none"}]},{"nodeType":"g","id":"shape-7","children":[{"nodeType":"use","transform":[{"type":"rotate","args":[0]}],"id":"text-7","data-reference-type":"text","data-reference-id":"01","data-shadow":false,"data-rotation":0,"x":0,"y":0}],"className":"uneventable"}],"className":"eventable"},"commandset-5":{"nodeType":"g","children":[{"nodeType":"text","font-family":"Open Sans Charset1_ 5p2CEE7A32E","font-size":"13px","fill":"#000000","fill-opacity":1,"children":[{"nodeType":"tspan","x":"11 18 26 34 39 45 52 55 58 66 78 85 90 93 99 106 114 117 125 131 138 146 153 165 172 175 183 187 190 198 205 213 216 223 228 233 236 242 248 251 254 261 266 273 281 293 300 303 308 316 324 327 335 343 350 353 357 365 370 373 381 386 389 401 408 413 420 423 429 436 441 448 451 454 461 468 475 482 485 488 496 503 510 513 516 523 531 534 541 544 551 556 559 562 570 575 580 588 594 597 602 607 617 627 637 640 647 654 662 665 673 678 685 690 697 705 709","y":19,"children":["Source: American Academy o Pediatrics. Trauma toolbox or primary care. 2014. Available at: https://www.aap.org/en-"]}]},{"nodeType":"text","font-family":"Open Sans Charset1_ 5p2CEE7A32E","font-size":"13px","fill":"#000000","fill-opacity":1,"children":[{"nodeType":"tspan","x":"58 66 72 77 84 92 99 107 113 120 126 133 137 144 152 160 164 172 180 183 186 192 199 204 211 218 226 230 238 245 252 255 260 268 272 275 283 286 291 294 301 306 309 316 323 329 334 342 349 356 359 364 372 379 383 387 395 401 406 413 418 422 428 435 440 447 451 458 470 477 482 485 491 498 503 511 518 525 532 538 543 550 555 562 570 582 589 593 602 610 613 621 628 631 638 644 652 659 662","y":37,"children":["us/advocacy-and-policy/aap-health-initiatives/healthy-oster-care-america/Pages/Trauma-Guide.aspx."]}]}]},"commandset-6":{"nodeType":"g","children":[{"nodeType":"path","d":"M0,0L564,0 564,253 0,253z","id":"path-9","fill":"none"},{"nodeType":"image","transform":[{"type":"scale","args":[1,1]}],"id":"image-8","data-original-image":"01","x":0,"y":0,"opacity":1}],"className":"eventable"},"commandset-7":{"nodeType":"g","children":[{"nodeType":"path","d":"M0,0L521,0 521,70 0,70z","id":"path-11","fill":"none"},{"nodeType":"image","transform":[{"type":"scale","args":[1,1]}],"id":"image-10","data-original-image":"01","x":0,"y":0,"opacity":1}],"className":"eventable"},"commandset-8":{"nodeType":"g","children":[{"nodeType":"path","d":"M0,0L129,0 129,69 0,69z","id":"path-13","fill":"none"},{"nodeType":"image","transform":[{"type":"scale","args":[1,1]}],"id":"image-12","data-original-image":"01","x":0,"y":0,"opacity":1}],"className":"eventable"},"commandset-9":{"nodeType":"g","children":[{"nodeType":"path","d":"M0,0L156,0 156,69 0,69z","id":"path-15","fill":"none"},{"nodeType":"image","transform":[{"type":"scale","args":[1,1]}],"id":"image-14","data-original-image":"01","x":0,"y":0,"opacity":1}],"className":"eventable"},"commandset-10":{"nodeType":"g","children":[{"nodeType":"path","d":"M0,0L125,0 125,70 0,70z","id":"path-17","fill":"none"},{"nodeType":"image","transform":[{"type":"scale","args":[1,1]}],"id":"image-16","data-original-image":"01","x":0,"y":0,"opacity":1}],"className":"eventable"},"commandset-11":{"nodeType":"g","children":[{"nodeType":"path","d":"M0,0L520,0 520,48 0,48z","id":"path-19","fill":"none"},{"nodeType":"image","transform":[{"type":"scale","args":[1,1]}],"id":"image-18","data-original-image":"01","x":0,"y":0,"opacity":1}],"className":"eventable"},"commandset-12":{"nodeType":"g","children":[{"nodeType":"path","d":"M0,0L640,0 640,430 0,430z","id":"path-21","fill":"none"},{"nodeType":"image","transform":[{"type":"scale","args":[0.800000011920929,0.800744891166687]}],"id":"image-20","data-original-image":"01","x":0,"y":0,"opacity":1}],"className":"eventable"},"commandset-13":{"nodeType":"g","children":[{"nodeType":"path","d":"M0,0L717,0 717,405 0,405z","id":"path-23","fill":"none"},{"nodeType":"image","transform":[{"type":"scale","args":[1.1734861135482788,1.1739130020141602]}],"id":"image-22","data-original-image":"01","x":0,"y":0,"opacity":1}],"className":"eventable"},"commandset-14":{"nodeType":"g","children":[{"nodeType":"path","d":"M0,0L717,0 717,448 0,448z","id":"path-25","fill":"none"},{"nodeType":"image","transform":[{"type":"scale","args":[0.7001953125,0.699999988079071]}],"id":"image-24","data-original-image":"01","x":0,"y":0,"opacity":1}],"className":"eventable"},"commandset-15":{"nodeType":"g","children":[{"nodeType":"text","font-family":"Articulate Charset1_ 5n60FC5642","font-size":"43px","fill":"#FFFFFF","fill-opacity":1,"children":[{"nodeType":"tspan","x":"10 34 51 75 94 111 123 142 166 178 190 216 242 268 285 297 323 347 364 388 405 417 443 469 486","y":46,"children":["Practical Considerations"]}]}]},"commandset-16":{"nodeType":"g","children":[{"nodeType":"g","id":"shape-26","children":[{"nodeType":"path","d":"M0,0L643,0 643,112 0,112z","id":"path-26","fill":"none"}]},{"nodeType":"g","id":"shape-27","children":[{"nodeType":"use","transform":[{"type":"rotate","args":[0]}],"id":"text-27","data-reference-type":"text","data-reference-id":"01","data-shadow":false,"data-rotation":0,"x":0,"y":0}],"className":"uneventable"}],"className":"eventable"},"commandset-17":{"nodeType":"g","children":[{"nodeType":"text","font-family":"Open SansBold CharsBold8FBE857A","font-size":"37px","fill":"#425221","fill-opacity":1,"children":[{"nodeType":"tspan","x":"67 87 98 119 129 152 169 191 210 226 237 256 278 289 299 323 346 370 388 399 422 444 461 483 499 510 533 557 575","y":45,"children":["Six Practical Considerations"]}]},{"nodeType":"text","font-family":"Open SansBold CharsBold8FBE857A","font-size":"37px","fill":"#425221","fill-opacity":1,"children":[{"nodeType":"tspan","x":"119 155 179 201 225 235 259 283 306 329 347 358 382 403 413 435 445 466 489 512 523","y":96,"children":["When Choosing a Tool"]}]}]},"commandset-18":{"nodeType":"g","children":[{"nodeType":"g","id":"shape-28","children":[{"nodeType":"path","d":"M0,0L793,0 793,164 0,164z","id":"path-28","fill":"none"}]},{"nodeType":"g","id":"shape-29","children":[{"nodeType":"use","transform":[{"type":"rotate","args":[0]}],"id":"text-29","data-reference-type":"text","data-reference-id":"01","data-shadow":false,"data-rotation":0,"x":0,"y":0}],"className":"uneventable"}],"className":"eventable"},"commandset-19":{"nodeType":"g","children":[{"nodeType":"text","font-family":"Articulate Charset1_ 5n60FC5642","font-size":"29px","fill":"#425221","fill-opacity":1,"children":[{"nodeType":"tspan","x":"10 26 36 78","y":33,"children":["1) "]}]},{"nodeType":"text","font-family":"ArticulateBold CharBold871A4BD4","font-size":"29px","fill":"#425221","fill-opacity":1,"children":[{"nodeType":"tspan","x":"78 99 117 133 141 149 167 178 186 202 215 226 242 258 276 284 302 320 328","y":33,"children":["Goal of Screening:"]}]},{"nodeType":"text","font-family":"Articulate Charset1_ 5n60FC5642","font-size":"29px","fill":"#425221","fill-opacity":1,"children":[{"nodeType":"tspan","x":"35 78 93 106 117 133 149 167 175 193 211 219 232 250 268 276 294 302 318 333 341 352 363 371 382 400 408 416 434 445 463 474 500 508 521 529 537 555 563 576 592 600 608 621 637 648 664 672 680","y":82,"children":[" Screening could exist to inform clinical care, "]}]},{"nodeType":"text","font-family":"Articulate Charset1_ 5n60FC5642","font-size":"29px","fill":"#425221","fill-opacity":1,"children":[{"nodeType":"tspan","x":"35 78 96 104 122 140 148 156 174 192 203 211 214 225 241 252 268 284 295 308 326 334 352 370 388 406 417 428 446 464 472 483 491 507 518 526 534 542 560 571 589 600 626 634","y":117,"children":[" highlight  research opportunities, inform,"]}]},{"nodeType":"text","font-family":"Articulate Charset1_ 5n60FC5642","font-size":"29px","fill":"#425221","fill-opacity":1,"children":[{"nodeType":"tspan","x":"10 35 78 96 107 115 131 146 162 170 188 204 215 231 239 247 265 276 292 303 318 334 352 363 371 389 407 418 426 434 442 450","y":152,"children":["  or evaluate interventions.   "]}]}]},"commandset-20":{"nodeType":"g","children":[{"nodeType":"defs","children":[{"nodeType":"filter","id":"filter-31","children":[{"nodeType":"feFlood","result":"floodOut","flood-color":"#267DE6","flood-opacity":0.8},{"nodeType":"feGaussianBlur","result":"gaussOut","in":"SourceAlpha","stdDeviation":[8.3999996185302734,8.3999996185302734]},{"nodeType":"feComposite","in":"floodOut","in2":"gaussOut","operator":"in"}],"filterUnits":"userSpaceOnUse","x":-54,"y":-54,"width":532,"height":402}]},{"nodeType":"use","transform":[{"type":"translate","args":[0,0]},{"type":"scale","args":[1,1]}],"xlink:href":"#pathwrap-30","filter":"url(#filter-31)","data-angle":0,"data-distance":0,"data-height":294,"data-scale":1,"data-adornment-type":"drop-shadow","data-width":424},{"nodeType":"g","id":"pathwrap-30","children":[{"nodeType":"path","d":"M0,0L424,0 424,294 0,294z","id":"path-33","fill":"none"},{"nodeType":"image","transform":[{"type":"scale","args":[0.5,0.50085180997848511]}],"id":"image-32","data-original-image":"01","x":0,"y":0,"opacity":1}]}],"className":"eventable"},"commandset-21":{"nodeType":"g","children":[{"nodeType":"defs","children":[{"nodeType":"filter","id":"filter-35","children":[{"nodeType":"feFlood","result":"floodOut","flood-color":"#1DC7F4","flood-opacity":0.8},{"nodeType":"feGaussianBlur","result":"gaussOut","in":"SourceAlpha","stdDeviation":[8.3999996185302734,8.3999996185302734]},{"nodeType":"feComposite","in":"floodOut","in2":"gaussOut","operator":"in"}],"filterUnits":"userSpaceOnUse","x":-54,"y":-54,"width":487,"height":379}]},{"nodeType":"use","transform":[{"type":"translate","args":[0,0]},{"type":"scale","args":[1,1]}],"xlink:href":"#pathwrap-34","filter":"url(#filter-35)","data-angle":0,"data-distance":0,"data-height":271,"data-scale":1,"data-adornment-type":"drop-shadow","data-width":379},{"nodeType":"g","id":"pathwrap-34","children":[{"nodeType":"path","d":"M0,0L379,0 379,271 0,271z","id":"path-37","fill":"none"},{"nodeType":"image","transform":[{"type":"scale","args":[0.5,0.5]}],"id":"image-36","data-original-image":"01","x":0,"y":0,"opacity":1}]}],"className":"eventable"},"commandset-22":{"nodeType":"g","children":[{"nodeType":"defs","children":[{"nodeType":"filter","id":"filter-39","children":[{"nodeType":"feFlood","result":"floodOut","flood-color":"#FF9004","flood-opacity":0.8},{"nodeType":"feGaussianBlur","result":"gaussOut","in":"SourceAlpha","stdDeviation":[8.3999996185302734,8.3999996185302734]},{"nodeType":"feComposite","in":"floodOut","in2":"gaussOut","operator":"in"}],"filterUnits":"userSpaceOnUse","x":-54,"y":-54,"width":590,"height":442}]},{"nodeType":"use","transform":[{"type":"translate","args":[0,0]},{"type":"scale","args":[1,1]}],"xlink:href":"#pathwrap-38","filter":"url(#filter-39)","data-angle":0,"data-distance":0,"data-height":334,"data-scale":1,"data-adornment-type":"drop-shadow","data-width":482},{"nodeType":"g","id":"pathwrap-38","children":[{"nodeType":"path","d":"M0,0L482,0 482,334 0,334z","id":"path-41","fill":"none"},{"nodeType":"image","transform":[{"type":"scale","args":[0.50051921606063843,0.50074964761734009]}],"id":"image-40","data-original-image":"01","x":0,"y":0,"opacity":1}]}],"className":"eventable"},"commandset-23":{"nodeType":"g","children":[{"nodeType":"path","d":"M0,0L299,0 299,268 0,268z","id":"path-43","fill":"none"},{"nodeType":"image","transform":[{"type":"scale","args":[0.5,0.49906891584396362]}],"id":"image-42","data-original-image":"01","x":0,"y":0,"opacity":1}],"className":"eventable"},"commandset-24":{"nodeType":"g","children":[{"nodeType":"path","d":"M-2.5,-2.5L287.5,-2.5 287.5,267.5 -2.5,267.5z","id":"path-45","fill":"none","stroke-width":3,"stroke":"#1F497D","stroke-opacity":1,"stroke-linecap":"flat","stroke-linejoin":"round"},{"nodeType":"image","transform":[{"type":"scale","args":[0.5,0.5009380578994751]}],"id":"image-44","data-original-image":"01","x":0,"y":0,"opacity":1}],"className":"eventable"},"commandset-25":{"nodeType":"g","children":[{"nodeType":"path","d":"M0,0L732,0 732,185 0,185z","id":"path-46","fill":"none"}],"className":"eventable"},"commandset-26":{"nodeType":"g","children":[{"nodeType":"use","transform":[{"type":"rotate","args":[0]}],"id":"text-47","data-reference-type":"text","data-reference-id":"01","data-shadow":false,"data-rotation":0,"x":0,"y":0}]},"commandset-27":{"nodeType":"g","children":[{"nodeType":"text","font-family":"Articulate Charset1_ 5n60FC5642","font-size":"29px","fill":"#425221","fill-opacity":1,"children":[{"nodeType":"tspan","x":"10 35 78 107 125 141 152 160 176 184 200 226 242 260 271 282 290 314 322 330 338 346 364 380 388 399 412 423 439 455 473 489 507 515 526 544 555 570 578","y":68,"children":["  What elements will be screened for? "]}]},{"nodeType":"text","font-family":"Articulate Charset1_ 5n60FC5642","font-size":"29px","fill":"#425221","fill-opacity":1,"children":[{"nodeType":"tspan","x":"35 78 94 105 121 134 145 153 166 182 193 201 214 230 248 256 269 287 305 316 332 340 351 369 377 385 403 416 424 442 460 476 484 495 513 529 537 555 566 574 592 600 618 634 642 650 666 682 690","y":103,"children":[" Practices can chose to include the original 10 "]}]},{"nodeType":"text","font-family":"Articulate Charset1_ 5n60FC5642","font-size":"29px","fill":"#425221","fill-opacity":1,"children":[{"nodeType":"tspan","x":"35 78 99 117 133 144 152 160 178 189 197 213 228 246 262 280 298 306 317 335 343 351 369 382 390 408 426 442 450 466 484 502 510 521 529 547 565 581 589 597 608 626 637 663 674","y":138,"children":[" ACEs, or expand to include additional forms"]}]},{"nodeType":"text","font-family":"Articulate Charset1_ 5n60FC5642","font-size":"29px","fill":"#425221","fill-opacity":1,"children":[{"nodeType":"tspan","x":"35 78 96 107 115 131 149 164 180 191 202 210 221 236 244 260 278 296 304 315 333 346 354 370 378 386 404 420 431 447 458 484 492 510 526 544 555 566 574 592 603 611 629 645 661 669 680 698 706 714 722 730 738 746 754","y":173,"children":[" of adversity and social determinants of health.      "]}]}]},"commandset-28":{"nodeType":"g","children":[{"nodeType":"text","font-family":"Articulate Charset1_ 5n60FC5642","font-size":"29px","fill":"#425221","fill-opacity":1,"children":[{"nodeType":"tspan","x":"10 26 36 78","y":33,"children":["2) "]}]},{"nodeType":"text","font-family":"ArticulateBold CharBold871A4BD4","font-size":"29px","fill":"#425221","fill-opacity":1,"children":[{"nodeType":"tspan","x":"78 86 112 130 148 159 170 186 204 215 223 239 247 263 289 305 323 334 347 355 366 384 392 400 418 431 439 457 475 491 499","y":33,"children":["Important Elements to Include:"]}]}]},"commandset-29":{"nodeType":"g","children":[{"nodeType":"defs","children":[{"nodeType":"filter","id":"filter-49","children":[{"nodeType":"feFlood","result":"floodOut","flood-color":"#FF9004","flood-opacity":0.8},{"nodeType":"feGaussianBlur","result":"gaussOut","in":"SourceAlpha","stdDeviation":[8.3999996185302734,8.3999996185302734]},{"nodeType":"feComposite","in":"floodOut","in2":"gaussOut","operator":"in"}],"filterUnits":"userSpaceOnUse","x":-54,"y":-54,"width":443,"height":542},{"nodeType":"filter","id":"filter-51","children":[{"nodeType":"feFlood","result":"floodOut","flood-color":"#000000","flood-opacity":0.29},{"nodeType":"feGaussianBlur","result":"gaussOut","in":"SourceAlpha","stdDeviation":[1.75,1.75]},{"nodeType":"feComposite","in":"floodOut","in2":"gaussOut","operator":"in"}],"filterUnits":"userSpaceOnUse","x":-11.25,"y":-11.25,"width":357.5,"height":456.5}]},{"nodeType":"use","transform":[{"type":"translate","args":[0,0]},{"type":"scale","args":[1,1]}],"xlink:href":"#pathwrap-48","filter":"url(#filter-49)","data-angle":0,"data-distance":0,"data-height":434,"data-scale":1,"data-adornment-type":"drop-shadow","data-width":335},{"nodeType":"use","transform":[{"type":"translate","args":[0,0]},{"type":"scale","args":[1,1]}],"xlink:href":"#pathwrap-48","filter":"url(#filter-51)","data-angle":45,"data-distance":4,"data-height":434,"data-scale":1,"data-adornment-type":"drop-shadow","data-width":335},{"nodeType":"g","id":"pathwrap-48","children":[{"nodeType":"path","d":"M0,0L335,0 335,434 0,434z","id":"path-52","fill":"none"},{"nodeType":"image","transform":[{"type":"scale","args":[0.7298474907875061,0.7306397557258606]}],"id":"image-50","data-original-image":"01","x":0,"y":0,"opacity":1}]}],"className":"eventable"},"commandset-30":{"nodeType":"g","children":[{"nodeType":"g","id":"shape-53","children":[{"nodeType":"path","d":"M0,0L732,0 732,115 0,115z","id":"path-53","fill":"none"}]},{"nodeType":"g","id":"shape-54","children":[{"nodeType":"use","transform":[{"type":"rotate","args":[0]}],"id":"text-54","data-reference-type":"text","data-reference-id":"01","data-shadow":false,"data-rotation":0,"x":0,"y":0}],"className":"uneventable"}],"className":"eventable"},"commandset-31":{"nodeType":"g","children":[{"nodeType":"text","font-family":"Articulate Charset1_ 5n60FC5642","font-size":"29px","fill":"#425221","fill-opacity":1,"children":[{"nodeType":"tspan","x":"10 26 36 78","y":33,"children":["3) "]}]},{"nodeType":"text","font-family":"ArticulateBold CharBold871A4BD4","font-size":"29px","fill":"#425221","fill-opacity":1,"children":[{"nodeType":"tspan","x":"78 94 107 118 134 150 168 176 194 212 220 231 249 260 268 286 302 315 323 331 339 355 373 386 402 410","y":33,"children":["Screening for Resiliency:"]}]},{"nodeType":"text","font-family":"Articulate Charset1_ 5n60FC5642","font-size":"29px","fill":"#425221","fill-opacity":1,"children":[{"nodeType":"tspan","x":"10 35 78 99 107 118 136 144 152 178 196 214 225 236 252 270 281 289 300 318 326 339 357 375 386 394 412 428 439 447 455 466 474 485 503 519 530 546 554 562 573 581 597 605 623 639 650 658 669 685 693 704 722 730","y":68,"children":["  Also important to consider if there is a desire to "]}]},{"nodeType":"text","font-family":"Articulate Charset1_ 5n60FC5642","font-size":"29px","fill":"#425221","fill-opacity":1,"children":[{"nodeType":"tspan","x":"35 78 89 102 113 129 145 163 171 182 200 211 219 230 246 257 265 273 281 297 315 328 343 358 366","y":103,"children":[" screen for resiliency? "]}]}]},"commandset-32":{"nodeType":"g","children":[{"nodeType":"g","id":"shape-55","children":[{"nodeType":"path","d":"M0,0L104,0 104,47 0,47z","id":"path-55","fill":"none"}]},{"nodeType":"g","id":"shape-56","children":[{"nodeType":"use","transform":[{"type":"rotate","args":[0]}],"id":"text-56","data-reference-type":"text","data-reference-id":"01","data-shadow":false,"data-rotation":0,"x":0,"y":0}],"className":"uneventable"}],"className":"eventable"},"commandset-33":{"nodeType":"g","children":[{"nodeType":"text","font-family":"Open SansBold CharsBold8FBE857A","font-size":"27px","fill":"#1F497D","fill-opacity":1,"children":[{"nodeType":"tspan","x":"10 25 32 49 55 68 76","y":34,"children":["7 C’s:"]}]}]},"commandset-34":{"nodeType":"g","children":[{"nodeType":"defs","children":[{"nodeType":"filter","id":"filter-58","children":[{"nodeType":"feFlood","result":"floodOut","flood-color":"#A8E034","flood-opacity":0.8},{"nodeType":"feGaussianBlur","result":"gaussOut","in":"SourceAlpha","stdDeviation":[8.3999996185302734,8.3999996185302734]},{"nodeType":"feComposite","in":"floodOut","in2":"gaussOut","operator":"in"}],"filterUnits":"userSpaceOnUse","x":-54,"y":-54,"width":865,"height":538}]},{"nodeType":"use","transform":[{"type":"translate","args":[0,0]},{"type":"scale","args":[1,1]}],"xlink:href":"#pathwrap-57","filter":"url(#filter-58)","data-angle":0,"data-distance":0,"data-height":430,"data-scale":1,"data-adornment-type":"drop-shadow","data-width":757},{"nodeType":"g","id":"pathwrap-57","children":[{"nodeType":"path","d":"M0,0L757,0 757,430 0,430z","id":"path-60","fill":"none"},{"nodeType":"image","transform":[{"type":"scale","args":[0.5984189510345459,0.59888577461242676]}],"id":"image-59","data-original-image":"01","x":0,"y":0,"opacity":1}]}],"className":"eventable"},"commandset-35":{"nodeType":"g","children":[{"nodeType":"g","id":"shape-61","children":[{"nodeType":"path","d":"M0,0L803,0 803,150 0,150z","id":"path-61","fill":"none"}]},{"nodeType":"g","id":"shape-62","children":[{"nodeType":"use","transform":[{"type":"rotate","args":[0]}],"id":"text-62","data-reference-type":"text","data-reference-id":"01","data-shadow":false,"data-rotation":0,"x":0,"y":0}],"className":"uneventable"}],"className":"eventable"},"commandset-36":{"nodeType":"g","children":[{"nodeType":"text","font-family":"Articulate Charset1_ 5n60FC5642","font-size":"29px","fill":"#425221","fill-opacity":1,"children":[{"nodeType":"tspan","x":"10 26 36 78","y":33,"children":["4) "]}]},{"nodeType":"text","font-family":"ArticulateBold CharBold871A4BD4","font-size":"29px","fill":"#425221","fill-opacity":1,"children":[{"nodeType":"tspan","x":"78 99 117 133 141 159 170 178 196 212 223 231 247 265 276 289 297","y":33,"children":["Age of patients:"]}]},{"nodeType":"text","font-family":"Articulate Charset1_ 5n60FC5642","font-size":"29px","fill":"#425221","fill-opacity":1,"children":[{"nodeType":"tspan","x":"10 35 78 96 114 122 130 148 159 175 193 201 209 225 236 247 255 266 284 300 318 326 342 358 366 384 395 413 429 437 445 460 468 481 497 515 523 541 557 572 588 596 612 620 624 637 653 664 680 698 706 721 737 748 756","y":68,"children":["  Children less than 12 usually can have a  caregiver "]}]},{"nodeType":"text","font-family":"Articulate Charset1_ 5n60FC5642","font-size":"29px","fill":"#425221","fill-opacity":1,"children":[{"nodeType":"tspan","x":"35 78 91 109 135 153 161 177 188 204 212 223 241 257 265 276 284 305 323 339 347 365 383 399 410 421 429 447 465 483 499 507 518 534 542 550 574 592 600 608 624 632 648 666 684 692 708 719 732 748 766 777 788 796","y":103,"children":[" complete their ACE questionnaire, while adolescents "]}]},{"nodeType":"text","font-family":"Articulate Charset1_ 5n60FC5642","font-size":"29px","fill":"#425221","fill-opacity":1,"children":[{"nodeType":"tspan","x":"35 78 91 107 125 133 144 160 168 179 189 200 216 234 252 263 274 282 290 298 306 314","y":138,"children":[" can self-report.    "]}]}]},"commandset-37":{"nodeType":"g","children":[{"nodeType":"g","id":"shape-63","children":[{"nodeType":"path","d":"M0,0L803,0 803,80 0,80z","id":"path-63","fill":"none"}]},{"nodeType":"g","id":"shape-64","children":[{"nodeType":"use","transform":[{"type":"rotate","args":[0]}],"id":"text-64","data-reference-type":"text","data-reference-id":"01","data-shadow":false,"data-rotation":0,"x":0,"y":0}],"className":"uneventable"}],"className":"eventable"},"commandset-38":{"nodeType":"g","children":[{"nodeType":"text","font-family":"Articulate Charset1_ 5n60FC5642","font-size":"29px","fill":"#425221","fill-opacity":1,"children":[{"nodeType":"tspan","x":"10 26 36 78","y":33,"children":["5) "]}]},{"nodeType":"text","font-family":"ArticulateBold CharBold871A4BD4","font-size":"29px","fill":"#425221","fill-opacity":1,"children":[{"nodeType":"tspan","x":"78 99 117 143 151 177 185 193 201 209 220 238 254 262 275 288 299 315 331 349 357 375 391 399 415 433 459 467 485 493 506 517 533 544 560 578 593","y":33,"children":["How will the screen be administered?"]}]},{"nodeType":"text","font-family":"Articulate Charset1_ 5n60FC5642","font-size":"29px","fill":"#425221","fill-opacity":1,"children":[{"nodeType":"tspan","x":"10 35 78 94 110 128 144 155 163 178 189 197 205 221 229 245 258 269 280 298 316 324 337 345 360 371 379 387 402 418 429 447 463 471 479 494 523","y":68,"children":["  Paper vs. electronic vs. verbally…"]}]}]},"commandset-39":{"nodeType":"g","children":[{"nodeType":"defs","children":[{"nodeType":"filter","id":"filter-66","children":[{"nodeType":"feFlood","result":"floodOut","flood-color":"#7E4DB9","flood-opacity":0.8},{"nodeType":"feGaussianBlur","result":"gaussOut","in":"SourceAlpha","stdDeviation":[8.3999996185302734,8.3999996185302734]},{"nodeType":"feComposite","in":"floodOut","in2":"gaussOut","operator":"in"}],"filterUnits":"userSpaceOnUse","x":-54,"y":-54,"width":531,"height":456}]},{"nodeType":"use","transform":[{"type":"translate","args":[0,0]},{"type":"scale","args":[1,1]}],"xlink:href":"#pathwrap-65","filter":"url(#filter-66)","data-angle":0,"data-distance":0,"data-height":348,"data-scale":1,"data-adornment-type":"drop-shadow","data-width":423},{"nodeType":"g","id":"pathwrap-65","children":[{"nodeType":"path","d":"M0,0L423,0 423,348 0,348z","id":"path-68","fill":"none"},{"nodeType":"image","transform":[{"type":"scale","args":[0.41798418760299683,0.41776710748672485]}],"id":"image-67","data-original-image":"01","x":0,"y":0,"opacity":1}]}],"className":"eventable"},"commandset-40":{"nodeType":"g","children":[{"nodeType":"defs","children":[{"nodeType":"filter","id":"filter-70","children":[{"nodeType":"feFlood","result":"floodOut","flood-color":"#FF9004","flood-opacity":0.8},{"nodeType":"feGaussianBlur","result":"gaussOut","in":"SourceAlpha","stdDeviation":[8.3999996185302734,8.3999996185302734]},{"nodeType":"feComposite","in":"floodOut","in2":"gaussOut","operator":"in"}],"filterUnits":"userSpaceOnUse","x":-54,"y":-54,"width":433,"height":438}]},{"nodeType":"use","transform":[{"type":"translate","args":[0,0]},{"type":"scale","args":[1,1]}],"xlink:href":"#pathwrap-69","filter":"url(#filter-70)","data-angle":0,"data-distance":0,"data-height":330,"data-scale":1,"data-adornment-type":"drop-shadow","data-width":325},{"nodeType":"g","id":"pathwrap-69","children":[{"nodeType":"path","d":"M0,0L325,0 325,330 0,330z","id":"path-72","fill":"none"},{"nodeType":"image","transform":[{"type":"scale","args":[0.38461539149284363,0.38327527046203613]}],"id":"image-71","data-original-image":"01","x":0,"y":0,"opacity":1}]}],"className":"eventable"},"commandset-41":{"nodeType":"g","children":[{"nodeType":"g","id":"shape-73","children":[{"nodeType":"path","d":"M0,0L803,0 803,115 0,115z","id":"path-73","fill":"none"}]},{"nodeType":"g","id":"shape-74","children":[{"nodeType":"use","transform":[{"type":"rotate","args":[0]}],"id":"text-74","data-reference-type":"text","data-reference-id":"01","data-shadow":false,"data-rotation":0,"x":0,"y":0}],"className":"uneventable"}],"className":"eventable"},"commandset-42":{"nodeType":"g","children":[{"nodeType":"text","font-family":"Articulate Charset1_ 5n60FC5642","font-size":"29px","fill":"#425221","fill-opacity":1,"children":[{"nodeType":"tspan","x":"10 26 36 78","y":33,"children":["6) "]}]},{"nodeType":"text","font-family":"ArticulateBold CharBold871A4BD4","font-size":"29px","fill":"#425221","fill-opacity":1,"children":[{"nodeType":"tspan","x":"78 93 109 127 145 163 179 197 213 221 234 252 270 286 302 320 328 346 362 370 388 404 415 423 439 457 468 481 489","y":33,"children":["Language spoken by patients "]}]},{"nodeType":"text","font-family":"Articulate Charset1_ 5n60FC5642","font-size":"29px","fill":"#425221","fill-opacity":1,"children":[{"nodeType":"tspan","x":"10 35 78 99 117 133 144 152 163 181 197 205 216 234 252 260 268 286 302 318 336 344 355 373 381 399 415 423 439 454 470 478 486 502 520 528 544 552 560 578 586 601 619 635 653 661 672 690 698 716 727 735","y":68,"children":["  Does the tool need to be available in Spanish or "]}]},{"nodeType":"text","font-family":"Articulate Charset1_ 5n60FC5642","font-size":"29px","fill":"#425221","fill-opacity":1,"children":[{"nodeType":"tspan","x":"35 78 96 107 125 141 152 160 168 184 202 220 238 254 272 288 299 307 315 333 341 357 375 393 401 412 420 438 456 464 475 493 501 517 535 553 561 569 580 598 613","y":103,"children":[" other languages in addition to English?"]}]}]},"commandset-43":{"nodeType":"g","children":[{"nodeType":"path","d":"M0,0L576,0 576,307 0,307z","id":"path-76","fill":"none"},{"nodeType":"image","transform":[{"type":"scale","args":[0.5,0.5]}],"id":"image-75","data-original-image":"01","x":0,"y":0,"opacity":1}],"className":"eventable"},"commandset-44":{"nodeType":"g","children":[{"nodeType":"g","id":"shape-77","children":[{"nodeType":"path","d":"M0,0L986,0 986,54 0,54z","id":"path-77","fill":"none"}]},{"nodeType":"g","id":"shape-78","children":[{"nodeType":"use","transform":[{"type":"rotate","args":[0]}],"id":"text-78","data-reference-type":"text","data-reference-id":"01","data-shadow":false,"data-rotation":0,"x":0,"y":0}],"className":"uneventable"}],"className":"eventable"},"commandset-45":{"nodeType":"g","children":[{"nodeType":"text","font-family":"Articulate Charset1_ 5n60FC5642","font-size":"37px","fill":"#FFFFFF","fill-opacity":1,"children":[{"nodeType":"tspan","x":"10 20 43 57 71 94 117 140 156 166 189 212 222 243 266 276 303 326 347 361 371 400 423 444 458 472 482 505 528 551 572 582 596 617","y":40,"children":["Introducing an ACEs Questionnaire"]}]}]},"commandset-46":{"nodeType":"g","children":[{"nodeType":"path","d":"M-3.5,-3.5L713.5,-3.5 713.5,446.5 -3.5,446.5z","id":"path-80","fill":"none","stroke-width":5,"stroke":"#1F497D","stroke-opacity":1,"stroke-linecap":"flat","stroke-linejoin":"round"},{"nodeType":"image","transform":[{"type":"scale","args":[0.69463413953781128,0.6953125]}],"id":"image-79","data-original-image":"01","x":0,"y":0,"opacity":1}],"className":"eventable"},"commandset-47":{"nodeType":"g","children":[{"nodeType":"defs","children":[{"nodeType":"filter","id":"filter-82","children":[{"nodeType":"feFlood","result":"floodOut","flood-color":"#000000","flood-opacity":0.29},{"nodeType":"feGaussianBlur","result":"gaussOut","in":"SourceAlpha","stdDeviation":[1.75,1.75]},{"nodeType":"feComposite","in":"floodOut","in2":"gaussOut","operator":"in"}],"filterUnits":"userSpaceOnUse","x":-11.25,"y":-11.25,"width":455.5,"height":392.5}]},{"nodeType":"use","transform":[{"type":"translate","args":[0,0]},{"type":"scale","args":[1,1]}],"xlink:href":"#pathwrap-81","filter":"url(#filter-82)","data-angle":45,"data-distance":4,"data-height":370,"data-scale":1,"data-adornment-type":"drop-shadow","data-width":433},{"nodeType":"g","id":"pathwrap-81","children":[{"nodeType":"path","d":"M423.28656,1E-06C426.994293,-6E-06 429.999969,3.005687 430,6.713412 430,6.713413 430,6.713415 430,6.713416L430,6.713416L430,360.28656C430,363.994293 426.994293,367 423.286591,367L423.286591,367L6.713417,367C3.005701,367 2E-06,363.994293 0,360.286591L0,360.286591L0,6.713418C-2E-06,3.005702 3.005692,3E-06 6.713408,0z","id":"path-83","fill":"#EEECE1","fill-opacity":1,"stroke-width":2,"stroke":"#385D8A","stroke-opacity":1,"stroke-linecap":"flat","stroke-linejoin":"round"}]}],"className":"eventable"},"commandset-48":{"nodeType":"g","children":[{"nodeType":"g","id":"shape-84","children":[{"nodeType":"path","d":"M0,0L390,0 390,310 0,310z","id":"path-84","fill":"none"}]},{"nodeType":"g","id":"shape-85","children":[{"nodeType":"use","transform":[{"type":"rotate","args":[0]}],"id":"text-85","data-reference-type":"text","data-reference-id":"01","data-shadow":false,"data-rotation":0,"x":0,"y":0}],"className":"uneventable"}],"className":"eventable"},"commandset-49":{"nodeType":"g","children":[{"nodeType":"text","font-family":"ArticulateItalic Italic043A3885","font-size":"21px","fill":"#1F497D","fill-opacity":1,"children":[{"nodeType":"tspan","x":"10 22 37 45 51 62 75 88 96 102 115 127 139 145 153 166 175 187 195 207 213 226 234 247 258 264 277 289 297 305 311 317 335 347 353","y":25,"children":["“As your healthcare providers, we "]}]},{"nodeType":"text","font-family":"ArticulateItalic Italic043A3885","font-size":"21px","fill":"#1F497D","fill-opacity":1,"children":[{"nodeType":"tspan","x":"10 19 31 39 51 57 69 82 95 108 116 122 133 146 159 167 173 191 204 217 223 235 241 254 266 278 284 292 305 311 318 324","y":50,"children":["care about your whole health - "]}]},{"nodeType":"text","font-family":"ArticulateItalic Italic043A3885","font-size":"21px","fill":"#1F497D","fill-opacity":1,"children":[{"nodeType":"tspan","x":"10 23 36 47 55 61 70 82 88 94 100 119 131 144 152 164 170 176 188 201 214 220 232 251 264 272 278 291 304 316 322 328 334","y":75,"children":["physical, mental and emotional. "]}]},{"nodeType":"text","font-family":"ArticulateItalic Italic043A3885","font-size":"21px","fill":"#1F497D","fill-opacity":1,"children":[{"nodeType":"tspan","x":"10 25 33 46 64 70 83 96 102 110 122 130 142 154 162 171 184 190 198 211 224 242 250 256 264 277 289 297 303","y":100,"children":["Growing research shows that "]}]},{"nodeType":"text","font-family":"ArticulateItalic Italic043A3885","font-size":"21px","fill":"#1F497D","fill-opacity":1,"children":[{"nodeType":"tspan","x":"10 18 26 34 46 54 62 70 83 89 95 107 118 131 143 151 157 169 182 191 203 211 217 226 238 251 257 269 277 285 297 306 314 320 332 338","y":125,"children":["stressful experiences can affect a "]}]},{"nodeType":"text","font-family":"ArticulateItalic Italic043A3885","font-size":"21px","fill":"#1F497D","fill-opacity":1,"children":[{"nodeType":"tspan","x":"10 23 35 43 51 64 77 83 91 97 110 122 134 140 148 161 167 173 185 198 204 212 218 231 244 256 264 272 278 291 304 317 329 335 343 355 361","y":150,"children":["person’s health. This questionnaire "]}]},{"nodeType":"text","font-family":"ArticulateItalic Italic043A3885","font-size":"21px","fill":"#1F497D","fill-opacity":1,"children":[{"nodeType":"tspan","x":"10 23 31 44 55 61 74 86 94 100 113 121 127 145 151 159 172 178 190 203 209 222 235 248 260 268 276 284 296 309 322 328 341 354 360","y":175,"children":["provides us with an understanding "]}]},{"nodeType":"text","font-family":"ArticulateItalic Italic043A3885","font-size":"21px","fill":"#1F497D","fill-opacity":1,"children":[{"nodeType":"tspan","x":"10 23 31 37 45 58 77 89 95 108 116 122 130 143 155 161 170 183 195 201 207 219 232 245 257 265 271 282 295 308 314 327 335 341","y":200,"children":["of some of the challenges you or "]}]},{"nodeType":"text","font-family":"ArticulateItalic Italic043A3885","font-size":"21px","fill":"#1F497D","fill-opacity":1,"children":[{"nodeType":"tspan","x":"10 21 34 47 55 61 69 81 100 106 112 123 129 148 160 171 177 190 202 208 220 231 244 256 264 270 282 295 304 310 323 336 342 354 367 380 386","y":225,"children":["your family may be experiencing and "]}]},{"nodeType":"text","font-family":"ArticulateItalic Italic043A3885","font-size":"21px","fill":"#1F497D","fill-opacity":1,"children":[{"nodeType":"tspan","x":"10 22 28 34 47 65 73 79 92 100 106 114 127 133 146 158 166 174 186 194 200 213 226 239 251 259 267 275 287 300 313 319 331 344 357 363","y":250,"children":["allows us to better understand and "]}]},{"nodeType":"text","font-family":"ArticulateItalic Italic043A3885","font-size":"21px","fill":"#1F497D","fill-opacity":1,"children":[{"nodeType":"tspan","x":"10 18 31 44 57 70 78 86 92 103 116 129 137 143 156 168 180 186 194 207 213 225 238 251 257 269 282 290 303 311 323 329","y":275,"children":["support your health and ensure "]}]},{"nodeType":"text","font-family":"ArticulateItalic Italic043A3885","font-size":"21px","fill":"#1F497D","fill-opacity":1,"children":[{"nodeType":"tspan","x":"10 19 32 45 58 70 79 87 93 106 119 125 133 146 152 165 177 183 196 204 217 223 229 237 249 257 270 283 291 300 312 320 326 338","y":300,"children":["connection to helpful resources.”"]}]}]},"commandset-50":{"nodeType":"g","children":[{"nodeType":"text","font-family":"ArticulateBold CharBold871A4BD4","font-size":"37px","fill":"#FFFFFF","fill-opacity":1,"children":[{"nodeType":"tspan","x":"10 37 51 65 86 100 110 137 147 163 179 189 212 228 251 265 286 296 319 333 343 370 393 414 435 449 465 475 489 510 520","y":40,"children":["After Disclosure of Adversity:"]}]}]},"commandset-51":{"nodeType":"g","children":[{"nodeType":"defs","children":[{"nodeType":"filter","id":"filter-89","children":[{"nodeType":"feFlood","result":"floodOut","flood-color":"#000000","flood-opacity":0.29},{"nodeType":"feGaussianBlur","result":"gaussOut","in":"SourceAlpha","stdDeviation":[1.75,1.75]},{"nodeType":"feComposite","in":"floodOut","in2":"gaussOut","operator":"in"}],"filterUnits":"userSpaceOnUse","x":-11.25,"y":-11.25,"width":1057.5,"height":583.5}]},{"nodeType":"use","transform":[{"type":"translate","args":[0,0]},{"type":"scale","args":[1,1]}],"xlink:href":"#pathwrap-88","filter":"url(#filter-89)","data-angle":45,"data-distance":4,"data-height":561,"data-scale":1,"data-adornment-type":"drop-shadow","data-width":1035},{"nodeType":"g","id":"pathwrap-88","children":[{"nodeType":"path","d":"M0,0L1035,0 1035,561 0,561z","id":"path-90","fill":"none"},{"nodeType":"image","transform":[{"type":"scale","args":[0.65965580940246582,0.53074741363525391]}],"id":"image-87","data-original-image":"01","x":0,"y":0,"opacity":1}]}],"className":"eventable"},"commandset-52":{"nodeType":"g","children":[{"nodeType":"path","d":"M0,0L956,0 956,376 0,376z","id":"path-91","fill":"none"}],"className":"eventable"},"commandset-53":{"nodeType":"g","children":[{"nodeType":"text","font-family":"Arial Charset1_ 6aHqzTZD482CE08","font-size":"32px","fill":"#425221","fill-opacity":1,"children":[{"nodeType":"tspan","x":"10 21","y":302,"children":["•"]}]},{"nodeType":"text","font-family":"Open Sans Charset1_ 5p2CEE7A32E","font-size":"32px","fill":"#425221","fill-opacity":1,"children":[{"nodeType":"tspan","x":"21 50","y":302,"children":[" "]}]},{"nodeType":"text","font-family":"Articulate Charset1_ 5n60FC5642","font-size":"32px","fill":"#425221","fill-opacity":1,"children":[{"nodeType":"tspan","x":"50 59 68 77 86","y":302,"children":["    "]}]},{"nodeType":"text","font-family":"ArticulateBold CharBold871A4BD4","font-size":"32px","fill":"#425221","fill-opacity":1,"children":[{"nodeType":"tspan","x":"86 106 120 140 154 163","y":302,"children":["ocus "]}]},{"nodeType":"text","font-family":"Articulate Charset1_ 5n60FC5642","font-size":"32px","fill":"#425221","fill-opacity":1,"children":[{"nodeType":"tspan","x":"163 183 203 212 224 242 254 272 284 300 309 327 347 367 376 388 400 420 432 444 453 471 491 511 520 534 554 563 572 590 610 630 642 660 672 681 701 721 730 757 766 778 798 807 819 839 857","y":302,"children":["on safety and trust and collaborating with the"]}]},{"nodeType":"text","font-family":"Articulate Charset1_ 5n60FC5642","font-size":"32px","fill":"#425221","fill-opacity":1,"children":[{"nodeType":"tspan","x":"50 78 87 107 125 137 146 164 184 196","y":359,"children":["  patient"]}]}]},"commandset-54":{"nodeType":"g","children":[{"nodeType":"text","font-family":"Arial Charset1_ 6aHqzTZD482CE08","font-size":"32px","fill":"#425221","fill-opacity":1,"children":[{"nodeType":"tspan","x":"10 21","y":180,"children":["•"]}]},{"nodeType":"text","font-family":"Open Sans Charset1_ 5p2CEE7A32E","font-size":"32px","fill":"#425221","fill-opacity":1,"children":[{"nodeType":"tspan","x":"21 50","y":180,"children":[" "]}]},{"nodeType":"text","font-family":"Articulate Charset1_ 5n60FC5642","font-size":"32px","fill":"#425221","fill-opacity":1,"children":[{"nodeType":"tspan","x":"50 59 68 77 86","y":180,"children":["    "]}]},{"nodeType":"text","font-family":"ArticulateBold CharBold871A4BD4","font-size":"32px","fill":"#425221","fill-opacity":1,"children":[{"nodeType":"tspan","x":"86 104 118 138 158 170 184 202 216 225","y":180,"children":["esources "]}]},{"nodeType":"text","font-family":"Articulate Charset1_ 5n60FC5642","font-size":"32px","fill":"#425221","fill-opacity":1,"children":[{"nodeType":"tspan","x":"225 236 245 268 277 297 317 326 335 355 375 387 396 410 419 428 448 457 471 480 492","y":180,"children":["- Highlight clinic r"]}]},{"nodeType":"text","font-family":"ArticulateBold CharBold871A4BD4","font-size":"32px","fill":"#425221","fill-opacity":1,"children":[{"nodeType":"tspan","x":"492 510 524 544 564 576 590 608 622 631","y":180,"children":["esources "]}]},{"nodeType":"text","font-family":"Articulate Charset1_ 5n60FC5642","font-size":"32px","fill":"#425221","fill-opacity":1,"children":[{"nodeType":"tspan","x":"631 642 654 674 688 697 715 724 733 760 780 792 810 828 840 849","y":180,"children":["(social worker,"]}]},{"nodeType":"text","font-family":"Articulate Charset1_ 5n60FC5642","font-size":"32px","fill":"#425221","fill-opacity":1,"children":[{"nodeType":"tspan","x":"50 78 87 99 117 145 154 163 179 188 200 218 230 246 255 269 287 299 308 326 338 350 370 384 393 411 423 441 452 461","y":237,"children":["  family services associate) "]}]}]},"commandset-55":{"nodeType":"g","children":[{"nodeType":"text","font-family":"Arial Charset1_ 6aHqzTZD482CE08","font-size":"32px","fill":"#425221","fill-opacity":1,"children":[{"nodeType":"tspan","x":"10 21","y":115,"children":["•"]}]},{"nodeType":"text","font-family":"Open Sans Charset1_ 5p2CEE7A32E","font-size":"32px","fill":"#425221","fill-opacity":1,"children":[{"nodeType":"tspan","x":"21 50","y":115,"children":[" "]}]},{"nodeType":"text","font-family":"Articulate Charset1_ 5n60FC5642","font-size":"32px","fill":"#425221","fill-opacity":1,"children":[{"nodeType":"tspan","x":"50 59 68 77","y":115,"children":["   "]}]},{"nodeType":"text","font-family":"ArticulateBold CharBold871A4BD4","font-size":"32px","fill":"#425221","fill-opacity":1,"children":[{"nodeType":"tspan","x":"77 97 117 131 149 161 179","y":115,"children":["ducate"]}]},{"nodeType":"text","font-family":"Articulate Charset1_ 5n60FC5642","font-size":"32px","fill":"#425221","fill-opacity":1,"children":[{"nodeType":"tspan","x":"179 188 208 228 237 249 269 287 296 305 333 353 371 385 397 409 418 438 450 459 471 483 495 513 525 537 546 566 586 595 615 633 651 660 672 692","y":115,"children":[" on the impacts of stress on health"]}]}]},"commandset-56":{"nodeType":"g","children":[{"nodeType":"text","font-family":"Arial Charset1_ 6aHqzTZD482CE08","font-size":"32px","fill":"#425221","fill-opacity":1,"children":[{"nodeType":"tspan","x":"10 21","y":50,"children":["•"]}]},{"nodeType":"text","font-family":"Open Sans Charset1_ 5p2CEE7A32E","font-size":"32px","fill":"#425221","fill-opacity":1,"children":[{"nodeType":"tspan","x":"21 50","y":50,"children":[" "]}]},{"nodeType":"text","font-family":"Articulate Charset1_ 5n60FC5642","font-size":"32px","fill":"#425221","fill-opacity":1,"children":[{"nodeType":"tspan","x":"50 59 68","y":50,"children":["  "]}]},{"nodeType":"text","font-family":"ArticulateBold CharBold871A4BD4","font-size":"32px","fill":"#425221","fill-opacity":1,"children":[{"nodeType":"tspan","x":"68 88 106 126 144","y":50,"children":["hank"]}]},{"nodeType":"text","font-family":"Articulate Charset1_ 5n60FC5642","font-size":"32px","fill":"#425221","fill-opacity":1,"children":[{"nodeType":"tspan","x":"144 153 165 185 203 212 232 250 262 271 289 309 321 330 350 362 371 385 403 415 433 453 462 478 496 508 517 529 549 561 570 582 602 620 632 641 661 681","y":50,"children":[" the patient or caregiver for sharing"]}]}]},"commandset-57":{"nodeType":"g","children":[{"nodeType":"g","id":"shape-92","children":[{"nodeType":"path","d":"M0,0L49,0 49,81 0,81z","id":"path-92","fill":"none"}]},{"nodeType":"g","id":"shape-93","children":[{"nodeType":"use","transform":[{"type":"rotate","args":[0]}],"id":"text-93","data-reference-type":"text","data-reference-id":"01","data-shadow":false,"data-rotation":0,"x":0,"y":0}],"className":"uneventable"}],"className":"eventable"},"commandset-58":{"nodeType":"g","children":[{"nodeType":"text","font-family":"Articulate ExtrabolBold2312EBDD","font-size":"59px","fill":"#C0504D","fill-opacity":1,"children":[{"nodeType":"tspan","x":"10 44","y":62,"children":["T"]}]}]},"commandset-59":{"nodeType":"g","children":[{"nodeType":"text","font-family":"Articulate ExtrabolBold2312EBDD","font-size":"59px","fill":"#C0504D","fill-opacity":1,"children":[{"nodeType":"tspan","x":"10 47","y":62,"children":["E"]}]}]},"commandset-60":{"nodeType":"g","children":[{"nodeType":"text","font-family":"Articulate ExtrabolBold2312EBDD","font-size":"59px","fill":"#C0504D","fill-opacity":1,"children":[{"nodeType":"tspan","x":"10 50","y":62,"children":["R"]}]}]},"commandset-61":{"nodeType":"g","children":[{"nodeType":"text","font-family":"Articulate ExtrabolBold2312EBDD","font-size":"59px","fill":"#C0504D","fill-opacity":1,"children":[{"nodeType":"tspan","x":"10 44","y":62,"children":["F"]}]}]},"commandset-62":{"nodeType":"g","children":[{"nodeType":"text","font-family":"Articulate Charset1_ 5n60FC5642","font-size":"37px","fill":"#FFFFFF","fill-opacity":1,"children":[{"nodeType":"tspan","x":"10 31 54 77 93 114 128 138 161 184","y":40,"children":["Education"]}]}]},"commandset-63":{"nodeType":"g","children":[{"nodeType":"g","id":"shape-94","children":[{"nodeType":"path","d":"M0,0L390,0 390,235 0,235z","id":"path-94","fill":"none"}]},{"nodeType":"g","id":"shape-95","children":[{"nodeType":"use","transform":[{"type":"rotate","args":[0]}],"id":"text-95","data-reference-type":"text","data-reference-id":"01","data-shadow":false,"data-rotation":0,"x":0,"y":0}],"className":"uneventable"}],"className":"eventable"},"commandset-64":{"nodeType":"g","children":[{"nodeType":"text","font-family":"ArticulateItalic Italic043A3885","font-size":"21px","fill":"#1F497D","fill-opacity":1,"children":[{"nodeType":"tspan","x":"10 22 36 49 62 68 87 99 112 120 126 139 152 164 177 183 191 204 216 224 230 238 250 258 271 284 290 303 315 323 329 342 354 366 379 385","y":25,"children":["“You mentioned that Jason has been "]}]},{"nodeType":"text","font-family":"ArticulateItalic Italic043A3885","font-size":"21px","fill":"#1F497D","fill-opacity":1,"children":[{"nodeType":"tspan","x":"10 23 35 46 52 65 78 84 92 100 113 126 139 145 157 163 181 187 195 208 214 227 233 246 259 267 275 281 300 312 318","y":50,"children":["having trouble with nighttime "]}]},{"nodeType":"text","font-family":"ArticulateItalic Italic043A3885","font-size":"21px","fill":"#1F497D","fill-opacity":1,"children":[{"nodeType":"tspan","x":"10 23 35 48 66 78 86 94 100 113 126 132 138 144 150 156 169 181 189 195 208 214 222 234 240 251 257 275 287 300 308 314 322 335 341","y":75,"children":["bedwetting.  I definitely want to "]}]},{"nodeType":"text","font-family":"ArticulateItalic Italic043A3885","font-size":"21px","fill":"#1F497D","fill-opacity":1,"children":[{"nodeType":"tspan","x":"10 22 33 46 52 65 73 85 91 110 122 135 141 150 162 168 174 183 195 208 216 228 236 242 255 263 269 277 290 296 304 310 316 324 332 345 357 363 369","y":100,"children":["explore medical causes of this issue, "]}]},{"nodeType":"text","font-family":"ArticulateItalic Italic043A3885","font-size":"21px","fill":"#1F497D","fill-opacity":1,"children":[{"nodeType":"tspan","x":"10 23 36 44 50 56 69 75 87 100 113 119 127 133 146 159 165 171 179 187 195 207 215 223 229 238 250 263 269 278 290 303 311 323 329 337 350 356 364 370","y":125,"children":["but in addition, stress can cause this "]}]},{"nodeType":"text","font-family":"ArticulateItalic Italic043A3885","font-size":"21px","fill":"#1F497D","fill-opacity":1,"children":[{"nodeType":"tspan","x":"10 18 29 48 61 69 82 101 107 113 119 125 131 143 162 168 186 199 212 225 237 245 251 264 277 283 289 302 315 321 332 345 358 364","y":150,"children":["symptom.  I am wondering, do you "]}]},{"nodeType":"text","font-family":"ArticulateItalic Italic043A3885","font-size":"21px","fill":"#1F497D","fill-opacity":1,"children":[{"nodeType":"tspan","x":"10 18 31 37 50 62 68 76 89 101 107 115 123 131 143 151 159 172 180 188 194 205 218 231 237 243 256 268 281 289 295 303 309 321 334 340","y":175,"children":["think the stressors you identified "]}]},{"nodeType":"text","font-family":"ArticulateItalic Italic043A3885","font-size":"21px","fill":"#1F497D","fill-opacity":1,"children":[{"nodeType":"tspan","x":"10 19 32 45 51 64 70 83 95 101 109 121 127 139 147 159 172 178 186 199 205 213 226 232 240 246 259 271 289 295","y":200,"children":["could be related to this new "]}]},{"nodeType":"text","font-family":"ArticulateItalic Italic043A3885","font-size":"21px","fill":"#1F497D","fill-opacity":1,"children":[{"nodeType":"tspan","x":"10 18 29 48 61 69 82 101 112 124","y":225,"children":["symptom?”"]}]}]},"commandset-65":{"nodeType":"g","children":[{"nodeType":"defs","children":[{"nodeType":"linearGradient","gradientTransform":[{"type":"rotate","args":[90,0.5,0.5]}],"id":"gradient-fill-96","children":[{"nodeType":"stop","offset":"0%","stop-color":"#558ED5","stop-opacity":1},{"nodeType":"stop","offset":"45.882%","stop-color":"#B9CDE5","stop-opacity":1},{"nodeType":"stop","offset":"100%","stop-color":"#B9CDE5","stop-opacity":1}]}]},{"nodeType":"g","id":"shape-97","children":[{"nodeType":"path","d":"M0,0L769,0 769,446 0,446z","id":"path-97","fill":"url(#gradient-fill-96)","stroke-width":3,"stroke":"#385D8A","stroke-opacity":1,"stroke-linecap":"flat","stroke-linejoin":"round"}]}],"className":"eventable"},"commandset-66":{"nodeType":"g","children":[{"nodeType":"path","d":"M0,0L744,0 744,407 0,407z","id":"path-99","fill":"none"},{"nodeType":"image","transform":[{"type":"scale","args":[0.5,0.5]}],"id":"image-98","data-original-image":"01","x":0,"y":0,"opacity":1}],"className":"eventable"},"commandset-67":{"nodeType":"g","children":[{"nodeType":"defs","children":[{"nodeType":"linearGradient","gradientTransform":[{"type":"translate","args":[0,0]},{"type":"translate","args":[0.0038940809968847352,0.0058275058275058279]},{"type":"scale","args":[0.99532710280373837,0.993006993006993]},{"type":"rotate","args":[90,0.5,0.5]}],"id":"gradient-fill-100","children":[{"nodeType":"stop","offset":"0%","stop-color":"#558ED5","stop-opacity":1},{"nodeType":"stop","offset":"45.882%","stop-color":"#B9CDE5","stop-opacity":1},{"nodeType":"stop","offset":"100%","stop-color":"#B9CDE5","stop-opacity":1}]}]},{"nodeType":"g","id":"shape-102","children":[{"nodeType":"path","d":"M-2.5,-2.5L639.5,-2.5 639.5,426.5 -2.5,426.5z","id":"path-102","fill":"url(#gradient-fill-100)","stroke-width":3,"stroke":"#4F6228","stroke-opacity":1,"stroke-linecap":"flat","stroke-linejoin":"round"},{"nodeType":"image","transform":[{"type":"scale","args":[0.5,0.5]}],"id":"image-101","data-original-image":"01","x":0,"y":0,"opacity":1}]}],"className":"eventable"},"commandset-68":{"nodeType":"g","children":[{"nodeType":"defs","children":[{"nodeType":"filter","id":"filter-104","children":[{"nodeType":"feFlood","result":"floodOut","flood-color":"#1DC7F4","flood-opacity":0.8},{"nodeType":"feGaussianBlur","result":"gaussOut","in":"SourceAlpha","stdDeviation":[8.3999996185302734,8.3999996185302734]},{"nodeType":"feComposite","in":"floodOut","in2":"gaussOut","operator":"in"}],"filterUnits":"userSpaceOnUse","x":-54,"y":-54,"width":857,"height":272}]},{"nodeType":"use","transform":[{"type":"translate","args":[0,0]},{"type":"scale","args":[1,1]}],"xlink:href":"#pathwrap-103","filter":"url(#filter-104)","data-angle":0,"data-distance":0,"data-height":164,"data-scale":1,"data-adornment-type":"drop-shadow","data-width":749},{"nodeType":"g","id":"pathwrap-103","children":[{"nodeType":"g","id":"shape-105","children":[{"nodeType":"path","d":"M0,0L749,0 749,164 0,164z","id":"path-105","fill":"none"}]},{"nodeType":"g","id":"shape-106","children":[{"nodeType":"use","transform":[{"type":"rotate","args":[0]}],"id":"text-106","data-reference-type":"text","data-reference-id":"01","data-shadow":true,"data-rotation":0,"x":0,"y":0}],"className":"uneventable"}]}],"className":"eventable"},"commandset-69":{"nodeType":"g","children":[{"nodeType":"text","font-family":"Dutch801 XBd BT CharsetA08D7175","font-size":"128px","fill":"#969696","fill-opacity":1,"children":[{"nodeType":"tspan","x":"183.7999878 266.7999878 326.7999878 386.7999878 446.7999878 506.7999878 566.7999878","y":129.8,"children":["Zzzzzz"]}]},{"nodeType":"text","font-family":"Dutch801 XBd BT CharsetA08D7175","font-size":"128px","fill":"#F79646","fill-opacity":1,"children":[{"nodeType":"tspan","x":"183 266 326 386 446 506 566","y":129,"children":["Zzzzzz"]}]}]},"commandset-70":{"nodeType":"g","children":[{"nodeType":"defs","children":[{"nodeType":"linearGradient","gradientTransform":[{"type":"translate","args":[0,0]},{"type":"translate","args":[0.0035161744022503515,0.0053304904051172707]},{"type":"scale","args":[0.99578059071729963,0.99360341151385922]},{"type":"rotate","args":[90,0.5,0.5]}],"id":"gradient-fill-107","children":[{"nodeType":"stop","offset":"0%","stop-color":"#558ED5","stop-opacity":1},{"nodeType":"stop","offset":"45.882%","stop-color":"#B9CDE5","stop-opacity":1},{"nodeType":"stop","offset":"100%","stop-color":"#B9CDE5","stop-opacity":1}]}]},{"nodeType":"g","id":"shape-109","children":[{"nodeType":"path","d":"M-2.5,-2.5L708.5,-2.5 708.5,466.5 -2.5,466.5z","id":"path-109","fill":"url(#gradient-fill-107)","stroke-width":3,"stroke":"#385D8A","stroke-opacity":1,"stroke-linecap":"flat","stroke-linejoin":"round"},{"nodeType":"image","transform":[{"type":"scale","args":[0.43170732259750366,0.43148148059844971]}],"id":"image-108","data-original-image":"01","x":0,"y":0,"opacity":1}]}],"className":"eventable"},"commandset-71":{"nodeType":"g","children":[{"nodeType":"path","d":"M0,0L583,0 583,389 0,389z","id":"path-111","fill":"none"},{"nodeType":"image","transform":[{"type":"scale","args":[0.5,0.50064349174499512]}],"id":"image-110","data-original-image":"01","x":0,"y":0,"opacity":1}],"className":"eventable"},"commandset-72":{"nodeType":"g","children":[{"nodeType":"defs","children":[{"nodeType":"linearGradient","gradientTransform":[{"type":"translate","args":[0,0]},{"type":"translate","args":[0.0053304904051172707,0.0053304904051172707]},{"type":"scale","args":[0.99360341151385922,0.99360341151385922]},{"type":"rotate","args":[90,0.5,0.5]}],"id":"gradient-fill-112","children":[{"nodeType":"stop","offset":"0%","stop-color":"#558ED5","stop-opacity":1},{"nodeType":"stop","offset":"45.882%","stop-color":"#B9CDE5","stop-opacity":1},{"nodeType":"stop","offset":"100%","stop-color":"#B9CDE5","stop-opacity":1}]}]},{"nodeType":"g","id":"shape-114","children":[{"nodeType":"path","d":"M-2.5,-2.5L466.5,-2.5 466.5,466.5 -2.5,466.5z","id":"path-114","fill":"url(#gradient-fill-112)","stroke-width":3,"stroke":"#C0504D","stroke-opacity":1,"stroke-linecap":"flat","stroke-linejoin":"round"},{"nodeType":"image","transform":[{"type":"scale","args":[0.5,0.5]}],"id":"image-113","data-original-image":"01","x":0,"y":0,"opacity":1}]}],"className":"eventable"},"commandset-73":{"nodeType":"g","children":[{"nodeType":"defs","children":[{"nodeType":"filter","id":"filter-118","children":[{"nodeType":"feFlood","result":"floodOut","flood-color":"#000000","flood-opacity":0.29},{"nodeType":"feGaussianBlur","result":"gaussOut","in":"SourceAlpha","stdDeviation":[1.75,1.75]},{"nodeType":"feComposite","in":"floodOut","in2":"gaussOut","operator":"in"}],"filterUnits":"userSpaceOnUse","x":-11.25,"y":-11.25,"width":796.5,"height":756.5}]},{"nodeType":"use","transform":[{"type":"translate","args":[0,0]},{"type":"scale","args":[1,1]}],"xlink:href":"#pathwrap-117","filter":"url(#filter-118)","data-angle":45,"data-distance":4,"data-height":734,"data-scale":1,"data-adornment-type":"drop-shadow","data-width":774},{"nodeType":"g","id":"pathwrap-117","children":[{"nodeType":"path","d":"M0,0L774,0 774,734 0,734z","id":"path-119","fill":"none"},{"nodeType":"image","transform":[{"type":"scale","args":[0.5,0.5]}],"id":"image-116","data-original-image":"01","x":0,"y":0,"opacity":1}]}],"className":"eventable"},"commandset-74":{"nodeType":"g","children":[{"nodeType":"defs","children":[{"nodeType":"linearGradient","gradientTransform":[{"type":"translate","args":[0,0]},{"type":"translate","args":[0.0044014084507042256,0.0055432372505543242]},{"type":"scale","args":[0.99471830985915488,0.99334811529933487]},{"type":"rotate","args":[90,0.5,0.5]}],"id":"gradient-fill-120","children":[{"nodeType":"stop","offset":"0%","stop-color":"#558ED5","stop-opacity":1},{"nodeType":"stop","offset":"45.882%","stop-color":"#B9CDE5","stop-opacity":1},{"nodeType":"stop","offset":"100%","stop-color":"#B9CDE5","stop-opacity":1}]}]},{"nodeType":"g","id":"shape-122","children":[{"nodeType":"path","d":"M-2.5,-2.5L565.5,-2.5 565.5,448.5 -2.5,448.5z","id":"path-122","fill":"url(#gradient-fill-120)","stroke-width":3,"stroke":"#404040","stroke-opacity":1,"stroke-linecap":"flat","stroke-linejoin":"round"},{"nodeType":"image","transform":[{"type":"scale","args":[0.5,0.49944257736206055]}],"id":"image-121","data-original-image":"01","x":0,"y":0,"opacity":1}]}],"className":"eventable"},"commandset-75":{"nodeType":"g","children":[{"nodeType":"defs","children":[{"nodeType":"linearGradient","gradientTransform":[{"type":"translate","args":[0,0]},{"type":"translate","args":[0.0037481259370314842,0.0056053811659192822]},{"type":"scale","args":[0.99550224887556227,0.99327354260089684]},{"type":"rotate","args":[90,0.5,0.5]}],"id":"gradient-fill-123","children":[{"nodeType":"stop","offset":"0%","stop-color":"#558ED5","stop-opacity":1},{"nodeType":"stop","offset":"45.882%","stop-color":"#B9CDE5","stop-opacity":1},{"nodeType":"stop","offset":"100%","stop-color":"#B9CDE5","stop-opacity":1}]}]},{"nodeType":"g","id":"shape-125","children":[{"nodeType":"path","d":"M-2.5,-2.5L664.5,-2.5 664.5,443.5 -2.5,443.5z","id":"path-125","fill":"url(#gradient-fill-123)","stroke-width":3,"stroke":"#4A452A","stroke-opacity":1,"stroke-linecap":"flat","stroke-linejoin":"round"},{"nodeType":"image","transform":[{"type":"scale","args":[1.301960825920105,1.3029412031173706]}],"id":"image-124","data-original-image":"01","x":0,"y":0,"opacity":1}]}],"className":"eventable"},"commandset-76":{"nodeType":"g","children":[{"nodeType":"text","font-family":"ArticulateBold CharBold871A4BD4","font-size":"37px","fill":"#FFFFFF","fill-opacity":1,"children":[{"nodeType":"tspan","x":"10 33 54 70 93 116 130 146 167 183","y":40,"children":["Resources"]}]}]},"commandset-77":{"nodeType":"g","children":[{"nodeType":"defs","children":[{"nodeType":"filter","id":"filter-129","children":[{"nodeType":"feFlood","result":"floodOut","flood-color":"#000000","flood-opacity":0.29},{"nodeType":"feGaussianBlur","result":"gaussOut","in":"SourceAlpha","stdDeviation":[1.75,1.75]},{"nodeType":"feComposite","in":"floodOut","in2":"gaussOut","operator":"in"}],"filterUnits":"userSpaceOnUse","x":-11.25,"y":-11.25,"width":611.5,"height":515.5}]},{"nodeType":"use","transform":[{"type":"translate","args":[0,0]},{"type":"scale","args":[1,1]}],"xlink:href":"#pathwrap-128","filter":"url(#filter-129)","data-angle":45,"data-distance":4,"data-height":493,"data-scale":1,"data-adornment-type":"drop-shadow","data-width":589},{"nodeType":"g","id":"pathwrap-128","children":[{"nodeType":"path","d":"M0,0L589,0 589,493 0,493z","id":"path-130","fill":"none"},{"nodeType":"image","transform":[{"type":"scale","args":[0.53888380527496338,0.53879779577255249]}],"id":"image-127","data-original-image":"01","x":0,"y":0,"opacity":1}]}],"className":"eventable"},"commandset-78":{"nodeType":"g","children":[{"nodeType":"text","font-family":"Articulate Charset1_ 5n60FC5642","font-size":"37px","fill":"#FFFFFF","fill-opacity":1,"children":[{"nodeType":"tspan","x":"10 37 60 70 89 110 124 138 159 169 179 200 214 235 251 272 295 309 319 342 365 379","y":40,"children":["Universal Precautions"]}]}]},"commandset-79":{"nodeType":"g","children":[{"nodeType":"path","d":"M0,0L384,0 384,341 0,341z","id":"path-132","fill":"none"},{"nodeType":"image","transform":[{"type":"scale","args":[0.5,0.5]}],"id":"image-131","data-original-image":"01","x":0,"y":0,"opacity":1}],"className":"eventable"},"commandset-80":{"nodeType":"g","children":[{"nodeType":"defs","children":[{"nodeType":"filter","id":"filter-134","children":[{"nodeType":"feFlood","result":"floodOut","flood-color":"#000000","flood-opacity":0.29},{"nodeType":"feGaussianBlur","result":"gaussOut","in":"SourceAlpha","stdDeviation":[1.75,1.75]},{"nodeType":"feComposite","in":"floodOut","in2":"gaussOut","operator":"in"}],"filterUnits":"userSpaceOnUse","x":-11.25,"y":-11.25,"width":946.5,"height":467.5}]},{"nodeType":"use","transform":[{"type":"translate","args":[0,0]},{"type":"scale","args":[1,1]}],"xlink:href":"#pathwrap-133","filter":"url(#filter-134)","data-angle":45,"data-distance":4,"data-height":445,"data-scale":1,"data-adornment-type":"drop-shadow","data-width":924},{"nodeType":"g","id":"pathwrap-133","children":[{"nodeType":"path","d":"M0,0L921.600036621094,0 921.600036621094,443 0,443z","id":"path-135","fill":"#FFFFFF","fill-opacity":0.89,"stroke-width":1,"stroke":"#385D8A","stroke-opacity":1,"stroke-linecap":"flat","stroke-linejoin":"round"}]}],"className":"eventable"},"commandset-81":{"nodeType":"g","children":[{"nodeType":"text","font-family":"Open Sans Charset1_ 5p2CEE7A32E","font-size":"23px","fill":"#000000","fill-opacity":1,"children":[{"nodeType":"tspan","x":"0 13 25 39 52 58 70 84 98 107 113 121 134 146 154 160 174 187 196 209","y":25,"children":["Type your text here"]}]}]},"commandset-82":{"nodeType":"g","children":[{"nodeType":"g","id":"shape-136","children":[{"nodeType":"path","d":"M0,0L980,0 980,74 0,74z","id":"path-136","fill":"none"}]},{"nodeType":"g","id":"shape-137","children":[{"nodeType":"use","transform":[{"type":"rotate","args":[0]}],"id":"text-137","data-reference-type":"text","data-reference-id":"01","data-shadow":false,"data-rotation":0,"x":0,"y":0}],"className":"uneventable"}],"className":"eventable"},"commandset-83":{"nodeType":"g","children":[{"nodeType":"text","font-family":"ArticulateBold CharBold871A4BD4","font-size":"27px","fill":"#4F6228","fill-opacity":1,"children":[{"nodeType":"tspan","x":"10 25 33 48 63 75 90 98 106 114 126 137 145 156 180 196 204 216 232 247 259 267 278 286 298 306 314 329 344 355 371 379 395 411 419 435 451 459 475 486 498 506 517 533 548 559 567 582 598 614 622 646 654 662 670 678 689 704 719 734 742 757 781 796 811 819 830 841 857 881 889 900 916 931 939","y":31,"children":["Please list two specific learning points that you will take away from the "]}]},{"nodeType":"text","font-family":"ArticulateBold CharBold871A4BD4","font-size":"27px","fill":"#4F6228","fill-opacity":1,"children":[{"nodeType":"tspan","x":"10 26 45 60 68 84 92 107 116 141 157 173 189 197 212 224 232","y":63,"children":["CATIC E-Modules:"]}]}]},"commandset-84":{"nodeType":"g","children":[{"nodeType":"g","id":"shape-138","children":[{"nodeType":"path","d":"M0,0L986,0 986,49 0,49z","id":"path-138","fill":"none"}]},{"nodeType":"g","id":"shape-139","children":[{"nodeType":"use","transform":[{"type":"rotate","args":[0]}],"id":"text-139","data-reference-type":"text","data-reference-id":"01","data-shadow":false,"data-rotation":0,"x":0,"y":0}],"className":"uneventable"}],"className":"eventable"},"commandset-85":{"nodeType":"g","children":[{"nodeType":"text","font-family":"Articulate Charset1_ 5n60FC5642","font-size":"33px","fill":"#FFFFFF","fill-opacity":1,"children":[{"nodeType":"tspan","x":"10 28 41 54 72 89 98 124 144 162 175 188 197 217 237 246 264","y":36,"children":["Essay Question 1"]}]}]},"commandset-86":{"nodeType":"g","children":[{"nodeType":"g","id":"shape-142","children":[{"nodeType":"path","d":"M0,0L1024,0 1024,40 0,40z","id":"path-142","fill":"#77933C","fill-opacity":1}],"className":"uneventable"},{"nodeType":"path","d":"M994,10L1013,10 1013,29 994,29z","id":"path-143","fill":"#77933C","fill-opacity":1},{"nodeType":"g","id":"shape-140","children":[{"nodeType":"line","id":"line-140","x1":1000,"y1":14,"x2":1011,"y2":25,"fill":"#77933C","fill-opacity":1,"stroke-width":2,"stroke":"#FFFFFF","stroke-opacity":1,"stroke-linecap":"square","stroke-linejoin":"round"}]},{"nodeType":"g","id":"shape-141","children":[{"nodeType":"line","id":"line-141","x1":1000,"y1":25,"x2":1011,"y2":14,"fill":"#77933C","fill-opacity":1,"stroke-width":2,"stroke":"#FFFFFF","stroke-opacity":1,"stroke-linecap":"square","stroke-linejoin":"round"}]},{"nodeType":"g","id":"shape-144","children":[{"nodeType":"use","transform":[{"type":"rotate","args":[0]}],"id":"text-144","data-reference-type":"text","data-reference-id":"01","data-shadow":false,"data-rotation":0,"x":0,"y":0}]}],"className":"eventable"},"commandset-87":{"nodeType":"g","children":[{"nodeType":"text","font-family":"Open Sans Charset1_ 5p2CEE7A32E","font-size":"24px","fill":"#FFFFFF","fill-opacity":1,"children":[{"nodeType":"tspan","x":"471 486 500 510 520 533 544 552","y":29.5,"children":["Correct"]}]}]},"commandset-88":{"nodeType":"g","children":[{"nodeType":"g","id":"shape-147","children":[{"nodeType":"path","d":"M0,0L1024,0 1024,40 0,40z","id":"path-147","fill":"#953735","fill-opacity":1}],"className":"uneventable"},{"nodeType":"path","d":"M994,10L1013,10 1013,29 994,29z","id":"path-148","fill":"#953735","fill-opacity":1},{"nodeType":"g","id":"shape-145","children":[{"nodeType":"line","id":"line-145","x1":1000,"y1":14,"x2":1011,"y2":25,"fill":"#953735","fill-opacity":1,"stroke-width":2,"stroke":"#FFFFFF","stroke-opacity":1,"stroke-linecap":"square","stroke-linejoin":"round"}]},{"nodeType":"g","id":"shape-146","children":[{"nodeType":"line","id":"line-146","x1":1000,"y1":25,"x2":1011,"y2":14,"fill":"#953735","fill-opacity":1,"stroke-width":2,"stroke":"#FFFFFF","stroke-opacity":1,"stroke-linecap":"square","stroke-linejoin":"round"}]},{"nodeType":"g","id":"shape-149","children":[{"nodeType":"use","transform":[{"type":"rotate","args":[0]}],"id":"text-149","data-reference-type":"text","data-reference-id":"01","data-shadow":false,"data-rotation":0,"x":0,"y":0}]}],"className":"eventable"},"commandset-89":{"nodeType":"g","children":[{"nodeType":"text","font-family":"Open Sans Charset1_ 5p2CEE7A32E","font-size":"24px","fill":"#FFFFFF","fill-opacity":1,"children":[{"nodeType":"tspan","x":"462 469 484 495 509 519 529 542 553 561","y":29.5,"children":["Incorrect"]}]}]},"commandset-90":{"nodeType":"g","children":[{"nodeType":"g","id":"shape-150","children":[{"nodeType":"path","d":"M0,0L940,0 940,74 0,74z","id":"path-150","fill":"none"}]},{"nodeType":"g","id":"shape-151","children":[{"nodeType":"use","transform":[{"type":"rotate","args":[0]}],"id":"text-151","data-reference-type":"text","data-reference-id":"01","data-shadow":false,"data-rotation":0,"x":0,"y":0}],"className":"uneventable"}],"className":"eventable"},"commandset-91":{"nodeType":"g","children":[{"nodeType":"text","font-family":"ArticulateBold CharBold871A4BD4","font-size":"27px","fill":"#4F6228","fill-opacity":1,"children":[{"nodeType":"tspan","x":"10 29 45 69 77 101 109 117 125 133 144 160 175 183 195 211 227 238 253 269 280 288 304 315 330 342 357 373 384 399 415 423 431 447 455 466 482 497 505 521 540 555 563 579 587 602 611 636 652 668 684 692 707 719 727 738 753 761 777 788 804 815 827 842 850 866 877 885","y":31,"children":["How will the content presented in the CATIC E-Modules reinforce or "]}]},{"nodeType":"text","font-family":"ArticulateBold CharBold871A4BD4","font-size":"27px","fill":"#4F6228","fill-opacity":1,"children":[{"nodeType":"tspan","x":"10 25 33 44 59 70 78 93 109 125 136 144 156 172 183 194 209 225 236 244 256 264 272 288 296 308 323 331 339 355 366 381 393 404 412 424 439 452 460","y":63,"children":["alter your current clinical practice? "]}]}]},"commandset-92":{"nodeType":"g","children":[{"nodeType":"text","font-family":"Articulate Charset1_ 5n60FC5642","font-size":"33px","fill":"#FFFFFF","fill-opacity":1,"children":[{"nodeType":"tspan","x":"10 28 41 54 72 89 98 124 144 162 175 188 197 217 237 246 264","y":36,"children":["Essay Question 2"]}]}]},"commandset-93":{"nodeType":"g","children":[{"nodeType":"text","font-family":"ArticulateBold CharBold871A4BD4","font-size":"37px","fill":"#FFFFFF","fill-opacity":1,"children":[{"nodeType":"tspan","x":"10 31 41 76 99 122 145 155 176 186 207 230 263 296 317 331 352","y":40,"children":["3 Module Summary"]}]}]},"commandset-94":{"nodeType":"g","children":[{"nodeType":"g","id":"shape-152","children":[{"nodeType":"path","d":"M0,0L543,0 543,112 0,112z","id":"path-152","fill":"none"}]},{"nodeType":"g","id":"shape-153","children":[{"nodeType":"use","transform":[{"type":"rotate","args":[0]}],"id":"text-153","data-reference-type":"text","data-reference-id":"01","data-shadow":false,"data-rotation":0,"x":0,"y":0}],"className":"uneventable"}],"className":"eventable"},"commandset-95":{"nodeType":"g","children":[{"nodeType":"text","font-family":"ArticulateBold CharBold871A4BD4","font-size":"43px","fill":"#C0504D","fill-opacity":1,"children":[{"nodeType":"tspan","x":"107 133 157 183 200 217 241 253 265 289 313 339 363 380 392 418 435","y":46,"children":["Central Tenet of"]}]},{"nodeType":"text","font-family":"ArticulateBold CharBold871A4BD4","font-size":"43px","fill":"#C0504D","fill-opacity":1,"children":[{"nodeType":"tspan","x":"44 68 85 109 135 173 197 209 221 247 264 290 307 345 369 395 407 433 457 474 498","y":97,"children":["Trauma Informed Care"]}]}]},"commandset-96":{"nodeType":"g","children":[{"nodeType":"path","d":"M-3.5,-3.5L710.5,-3.5 710.5,446.5 -3.5,446.5z","id":"path-155","fill":"none","stroke-width":5,"stroke":"#1F497D","stroke-opacity":1,"stroke-linecap":"flat","stroke-linejoin":"round"},{"nodeType":"image","transform":[{"type":"scale","args":[0.69441723823547363,0.6953125]}],"id":"image-154","data-original-image":"01","x":0,"y":0,"opacity":1}],"className":"eventable"},"commandset-97":{"nodeType":"g","children":[{"nodeType":"defs","children":[{"nodeType":"filter","id":"filter-157","children":[{"nodeType":"feFlood","result":"floodOut","flood-color":"#000000","flood-opacity":0.29},{"nodeType":"feGaussianBlur","result":"gaussOut","in":"SourceAlpha","stdDeviation":[1.75,1.75]},{"nodeType":"feComposite","in":"floodOut","in2":"gaussOut","operator":"in"}],"filterUnits":"userSpaceOnUse","x":-11.25,"y":-11.25,"width":400.5,"height":447.5}]},{"nodeType":"use","transform":[{"type":"translate","args":[0,0]},{"type":"scale","args":[1,1]}],"xlink:href":"#pathwrap-156","filter":"url(#filter-157)","data-angle":45,"data-distance":4,"data-height":425,"data-scale":1,"data-adornment-type":"drop-shadow","data-width":378},{"nodeType":"g","id":"pathwrap-156","children":[{"nodeType":"path","d":"M368.140198,0C371.928741,-6E-06 374.999969,3.071206 374.999969,6.859754 374.999969,6.859755 374.999969,6.859756 374.999969,6.859758L374.999969,6.859758L374.999969,415.140198C374.999969,418.928741 371.928741,421.999969 368.140228,421.999969L368.140228,421.999969L6.859758,421.999969C3.07122,421.999969 2E-06,418.928741 0,415.140228L0,415.140228L0,6.85976C-2E-06,3.071222 3.071212,4E-06 6.859749,0z","id":"path-158","fill":"#EEECE1","fill-opacity":1,"stroke-width":2,"stroke":"#385D8A","stroke-opacity":1,"stroke-linecap":"flat","stroke-linejoin":"round"}]}],"className":"eventable"},"commandset-98":{"nodeType":"g","children":[{"nodeType":"g","id":"shape-159","children":[{"nodeType":"path","d":"M0,0L324,0 324,138 0,138z","id":"path-159","fill":"none"}]},{"nodeType":"g","id":"shape-160","children":[{"nodeType":"use","transform":[{"type":"rotate","args":[0]}],"id":"text-160","data-reference-type":"text","data-reference-id":"01","data-shadow":false,"data-rotation":0,"x":0,"y":0}],"className":"uneventable"}],"className":"eventable"},"commandset-99":{"nodeType":"g","children":[{"nodeType":"text","font-family":"ArticulateBold CharBold871A4BD4","font-size":"27px","fill":"#1F497D","fill-opacity":1,"children":[{"nodeType":"tspan","x":"10 37 53 68 79 87 99 107 123 138 154 170 185 201 216 232 240 251 267 275","y":31,"children":["What’s happened to "]}]},{"nodeType":"text","font-family":"ArticulateBold CharBold871A4BD4","font-size":"27px","fill":"#1F497D","fill-opacity":1,"children":[{"nodeType":"tspan","x":"10 21 37 52 60 76 91 102 110 125 141 152 160 171 187 202 213 221 233 249 265 273 289 297","y":63,"children":["the patient that could "]}]},{"nodeType":"text","font-family":"ArticulateBold CharBold871A4BD4","font-size":"27px","fill":"#1F497D","fill-opacity":1,"children":[{"nodeType":"tspan","x":"10 26 41 49 64 75 86 101 113 124 132 148 164 172 183 199 214 222 233 241","y":95,"children":["be affecting their "]}]},{"nodeType":"text","font-family":"ArticulateBold CharBold871A4BD4","font-size":"27px","fill":"#1F497D","fill-opacity":1,"children":[{"nodeType":"tspan","x":"10 26 41 56 64 75 91 99 114 130 146 154 170 185 201 216 231 239 255 266 278 291","y":127,"children":["health and behaviors?"]}]}]},"commandset-100":{"nodeType":"g","children":[{"nodeType":"path","d":"M-2,-2L780,-2 780,438 -2,438z","id":"path-162","fill":"none","stroke-width":4,"stroke":"#1F497D","stroke-opacity":1,"stroke-linecap":"flat","stroke-linejoin":"round"},{"nodeType":"image","transform":[{"type":"scale","args":[0.80957335233688354,0.80890536308288574]}],"id":"image-161","data-original-image":"01","x":0,"y":0,"opacity":1}],"className":"eventable"},"commandset-101":{"nodeType":"g","children":[{"nodeType":"g","id":"shape-163","children":[{"nodeType":"path","d":"M0,0L572,0 572,61 0,61z","id":"path-163","fill":"none"}]},{"nodeType":"g","id":"shape-164","children":[{"nodeType":"use","transform":[{"type":"rotate","args":[0]}],"id":"text-164","data-reference-type":"text","data-reference-id":"01","data-shadow":false,"data-rotation":0,"x":0,"y":0}],"className":"uneventable"}],"className":"eventable"},"commandset-102":{"nodeType":"g","children":[{"nodeType":"text","font-family":"ArticulateBold CharBold871A4BD4","font-size":"43px","fill":"#4F6228","fill-opacity":1,"children":[{"nodeType":"tspan","x":"41 65 82 106 132 170 194 206 218 237 249","y":46,"children":["Trauma is "]}]},{"nodeType":"text","font-family":"ArticulateBold CharBold871A4BD4","font-size":"43px","fill":"#C0504D","fill-opacity":1,"children":[{"nodeType":"tspan","x":"249 280 313 337","y":46,"children":["NOT"]}]},{"nodeType":"text","font-family":"ArticulateBold CharBold871A4BD4","font-size":"43px","fill":"#1F497D","fill-opacity":1,"children":[{"nodeType":"tspan","x":"337 349","y":46,"children":[" "]}]},{"nodeType":"text","font-family":"ArticulateBold CharBold871A4BD4","font-size":"43px","fill":"#4F6228","fill-opacity":1,"children":[{"nodeType":"tspan","x":"349 380 404 423 440 452 478 502 514 531","y":46,"children":["Destiny !"]}]}]},"commandset-103":{"nodeType":"g","children":[{"nodeType":"defs","children":[{"nodeType":"filter","id":"filter-168","children":[{"nodeType":"feFlood","result":"floodOut","flood-color":"#000000","flood-opacity":0.29},{"nodeType":"feGaussianBlur","result":"gaussOut","in":"SourceAlpha","stdDeviation":[1.75,1.75]},{"nodeType":"feComposite","in":"floodOut","in2":"gaussOut","operator":"in"}],"filterUnits":"userSpaceOnUse","x":-11.25,"y":-11.25,"width":591.5,"height":462.5}]},{"nodeType":"use","transform":[{"type":"translate","args":[0,0]},{"type":"scale","args":[1,1]}],"xlink:href":"#pathwrap-167","filter":"url(#filter-168)","data-angle":45,"data-distance":4,"data-height":440,"data-scale":1,"data-adornment-type":"drop-shadow","data-width":569},{"nodeType":"g","id":"pathwrap-167","children":[{"nodeType":"path","d":"M0,0L569,0 569,440 0,440z","id":"path-169","fill":"none"},{"nodeType":"image","transform":[{"type":"scale","args":[1.2931817770004273,1.2941176891326904]}],"id":"image-166","data-original-image":"01","x":0,"y":0,"opacity":1}]}],"className":"eventable"},"commandset-104":{"nodeType":"g","children":[{"nodeType":"text","font-family":"ArticulateBold CharBold871A4BD4","font-size":"37px","fill":"#FFFFFF","fill-opacity":1,"children":[{"nodeType":"tspan","x":"10 33 60 72 93 103 126 136 171 194 217 240 250 271 281 304 325 339 360 374 395 418 434 455 471","y":40,"children":["CA-TIC Module References"]}]}]},"commandset-105":{"nodeType":"g","children":[{"nodeType":"g","id":"shape-170","children":[{"nodeType":"path","d":"M0,0L872,0 872,520 0,520z","id":"path-170","fill":"none"}]},{"nodeType":"g","id":"shape-171","children":[{"nodeType":"use","transform":[{"type":"rotate","args":[0]}],"id":"text-171","data-reference-type":"text","data-reference-id":"01","data-shadow":false,"data-rotation":0,"x":0,"y":0}],"className":"uneventable"}],"className":"eventable"},"commandset-106":{"nodeType":"g","children":[{"nodeType":"text","font-family":"Open Sans Charset1_ 5p2CEE7A32E","font-size":"13px","fill":"#000000","fill-opacity":1,"children":[{"nodeType":"tspan","x":"34 41 44 58 63 71 79 86 93 98 104 111 114 122 130 133 136 144 152 160 168 176 179 186 193 201 208 213 216 223 231 237 244 250 253 258 261 264 272 279 287 292 299 304 310 313 317 325 330 333 342 345 351 358 365 371 378 381 389 397 405 410 415 423 426 429 436 444 452 455 463 468 475 482 489 497 502 505 513 521 524 527 535 542 549 552 555 562 570 573 580 583 590 595 598 601","y":19,"children":["1. “Adverse Childhood Experiences.”  Centers or Disease Control and Prevention. Available at: "]}]},{"nodeType":"text","font-family":"Open Sans Charset1_ 5p2CEE7A32E","font-size":"13px","fill":"#000000","fill-opacity":1,"children":[{"nodeType":"tspan","x":"58 66 71 76 84 90 93 98 103 113 123 133 136 142 150 156 159 166 174 181 186 193 196 204 207 214 222 228 235 243 248 255 262 269 277 282 285 293 301 306 312 320 323 326 334 341 349 357 363 370 377 385 393 401 408 415 418 425 431 436 441 448 454 461 467 472 480 488 495 500 503 511 519 526 533 536 544 549 561 564","y":37,"children":["https://www.cdc.gov/violenceprevention/childabuseandneglect/acestudy/index.html"]}]},{"nodeType":"text","font-family":"Open Sans Charset1_ 5p2CEE7A32E","font-size":"13px","fill":"#000000","fill-opacity":1,"children":[{"nodeType":"tspan","x":"34 41 44 58 66 71 79 89 97 100 103 113 116 122 130 133 140 143 155 158 161 169 174 182 192 200 203 206 213 221 227 234 239 244 251 254 264 267 270 278 283 286 293 300 306 309 312 320 327 335 338 341 344 353 356 359 368 375 380 392 399 407 410 413 425 428 435 443 450 453 456 464 471 474 477 485 492 495 502 514 521 526 529 535 543 546 549 557 564 569 576 581 584 591 594 597 607 614 621 628 636 639 642 649 657 663 670 675 680 687 690 700 703 706 714 720 726 734 740 743 750 755 758 766 774 780 783 791 798 803 813 820 827 835 838","y":55,"children":["2. Brown, Nicole M, Brown, Suzette N, Briggs, Rahil D, Germán, Miguelina, Belamarich, Peter F, Oyeku, Suzette O. Associations Between "]}]},{"nodeType":"text","font-family":"Open Sans Charset1_ 5p2CEE7A32E","font-size":"13px","fill":"#000000","fill-opacity":1,"children":[{"nodeType":"tspan","x":"58 66 74 81 88 93 99 106 109 117 125 128 131 139 147 155 163 171 174 181 188 196 203 208 211 218 226 232 239 245 248 255 263 271 274 282 291 301 310 313 322 325 332 339 347 355 361 364 370 373 380 388 396 399 406 413 420 427 432 435 440 447 450 453","y":73,"children":["Adverse Childhood Experiences and ADHD Diagnosis and Severity. "]}]},{"nodeType":"text","font-family":"Open SansItalic CItalicD9A11FEA","font-size":"13px","fill":"#000000","fill-opacity":1,"children":[{"nodeType":"tspan","x":"453 460 466 473 481 487 498 501 507 510 517 523 531 534 541 545 550 553 559 565","y":73,"children":["Academic Pediatrics"]}]},{"nodeType":"text","font-family":"Open Sans Charset1_ 5p2CEE7A32E","font-size":"13px","fill":"#000000","fill-opacity":1,"children":[{"nodeType":"tspan","x":"565 568 571 578 585 592 599 602 609 616 620 627 631 634 641 648 655 659 666 673 680 683 686","y":73,"children":[". 2017;17(4):349-355. "]}]},{"nodeType":"text","font-family":"Open Sans Charset1_ 5p2CEE7A32E","font-size":"13px","fill":"#000000","fill-opacity":1,"children":[{"nodeType":"tspan","x":"58 66 74 77 80 87 94 97 104 111 118 125 130 133 136 143 149 156 164 167 174 181 188 195 198 205 212 215 222 229 236","y":91,"children":["doi:10.1016/j.acap.2016.08.013"]}]},{"nodeType":"text","font-family":"Open Sans Charset1_ 5p2CEE7A32E","font-size":"13px","fill":"#000000","fill-opacity":1,"children":[{"nodeType":"tspan","x":"34 41 44 58 67 74 79 86 89 97 104 110 118 126 131 137 144 147 155 162 170 175 182 187 190 194 202 207 210 218 226 229 232 240 243 252 255 263 271 279 282 289 295 301 308 316 321 324 334 341 348 351 356 364 367 370 377 385 392 395 405 412 417 420 428 436 443 446 449 456 464 469 476 483 490 493 501 505 508 516 524 527 530 538 543 550 558 560 566 569 579 586 593 596 601 609 612 615 623 630 637 640 643 650 658 661 668 671 678 683 686 689","y":109,"children":["3. Data Resource Center or Child & Adolescent Health. The National Survey o Children’s Health. Available at: "]}]},{"nodeType":"text","font-family":"Open Sans Charset1_ 5p2CEE7A32E","font-size":"13px","fill":"#000000","fill-opacity":1,"children":[{"nodeType":"tspan","x":"58 65 73 78 83 91 94 99 104 110 118 121 124 132 140 147 154 157 162 170 178 185 190 197 200 208 213 220 225 228 235 242 247 255 260 270 277 285 295 302 305 308 316 322 328 335 341 347 354 362 365 375 381 386 394 402 409 414 417 424 431 434 437 444 451 458 465 468","y":127,"children":["<http://childhealthdata.org/learn/NSCH>. Accessed October 31, 2018."]}]},{"nodeType":"text","font-family":"Open Sans Charset1_ 5p2CEE7A32E","font-size":"13px","fill":"#000000","fill-opacity":1,"children":[{"nodeType":"tspan","x":"34 41 44 58 65 72 75 78 83 88 91 94 102 105 108 111 119 127 135 142 145 153 160 163 166 176 184 189 197 204 212 220 227 232 239 242 251 254 257 264 269 272 279 282 285 288 296 303 306 313 318 321 329 337 343 351 354 362 365 373 377 380 386 394 397 400 408 416 424 432 440 443 450 458 466 472 479 482 489 497 505 508 516 524 532 538 545 553 561 564 572 575 583 590 596 600 608 616 622 627 630 638 646 649 654 662 665 677 684 692 699 702 710 714 717 722 730 737 740 743 750 757 765 768 776 783 786 792 799 807 813 820 826 829 837 841 844","y":145,"children":["4. Felitti VJ, Anda RF, Nordenberg D, et al. Relationship o childhood abuse and household dysunction to many o the leading causes o "]}]},{"nodeType":"text","font-family":"Open Sans Charset1_ 5p2CEE7A32E","font-size":"13px","fill":"#000000","fill-opacity":1,"children":[{"nodeType":"tspan","x":"58 66 73 80 85 93 96 99 107 110 117 125 133 136 141 147 150 153 160 168 175 178 186 194 201 208 213 219 226 229 237 245 248 251 259 267 275 283 291 294 301 308 316 323 328 331 338 346 352 359 365 368 372 380 388 395 399 402 409 414 422 430 437 440 443","y":163,"children":["death in adults. The Adverse Childhood Experiences (ACE) Study. "]}]},{"nodeType":"text","font-family":"Open SansItalic CItalicD9A11FEA","font-size":"13px","fill":"#000000","fill-opacity":1,"children":[{"nodeType":"tspan","x":"443 450 461 464 467 470 477 482 488 494 497 508 514 522","y":163,"children":["Am J Prev Med"]}]},{"nodeType":"text","font-family":"Open Sans Charset1_ 5p2CEE7A32E","font-size":"13px","fill":"#000000","fill-opacity":1,"children":[{"nodeType":"tspan","x":"522 525 528 535 542 549 556 559 566 573 576 583 590 597 601 608 615 622 625 628","y":163,"children":[". 1998;14:245-258. "]}]},{"nodeType":"text","font-family":"Open Sans Charset1_ 5p2CEE7A32E","font-size":"13px","fill":"#000000","fill-opacity":1,"children":[{"nodeType":"tspan","x":"34 41 44 58 67 74 79 87 94 99 102 110 113 116 123 131 139 147 154 162 171 174 177 180 183 190 193 200 207 214 217 220 228 231 234 243 251 259 267 270 278 284 287 299 302 305 312 319 324 327 333 336 348 351 354 363 370 375 383 390 395 398 406 409 416 421 424 431 434 437 440 447 454 459 462 469 472 480 488 491 494 502 510 518 526 534 537 545 553 560 567 572 578 581 586 593 596 599 606 614 621 624 630 633 640 645 650 657 663 669 672 675 682 690 698 701 706 714 721 724 732 740 743 750 753 761 765 768 773 781 788 791","y":181,"children":["5. Garner A, Shonko J, Siegel B, Dobbins M, Earls M, Garner A et al. Early Childhood Adversity, Toxic Stress, and the Role o the "]}]},{"nodeType":"text","font-family":"Open Sans Charset1_ 5p2CEE7A32E","font-size":"13px","fill":"#000000","fill-opacity":1,"children":[{"nodeType":"tspan","x":"58 66 73 81 84 91 96 101 104 110 113 120 128 131 134 141 146 153 161 167 170 177 182 185 193 200 203 212 219 226 233 236 244 252 264 271 279 284 291 294 297 304 310 313 320 328 334 341 344 348 356 361 369 372 379 382 386 393 396 404 412 419 422 432 439 446 449 454 462 465 468 476 483 491 494 501 506 511 514 520 526 529 532 539 546 553 560 563 570 577 584 588 595 599 602 609 616 623 630 634 641 648 655 662 665 668","y":199,"children":["Pediatrician: Translating Developmental Science Into Lielong Health. Pediatrics. 2011;129(1):e224-e231. "]}]},{"nodeType":"text","font-family":"Open Sans Charset1_ 5p2CEE7A32E","font-size":"13px","fill":"#000000","fill-opacity":1,"children":[{"nodeType":"tspan","x":"34 41 44 58 67 70 78 84 92 100 105 112 115 118 126 133 141 149 156 161 169 172 180 183 186 189 197 200 208 214 226 233 241 244 247 254 261 266 273 276 284 287 290 298 305 312 318 326 329 337 344 347 354 361 368 376 382","y":217,"children":["6. Ginsburg, Kenneth R., Kinsman, Sara B. Reaching Teens"]}]},{"nodeType":"text","font-family":"Microsoft Sans Serif ChA723982A","font-size":"13px","fill":"#000000","fill-opacity":1,"children":[{"nodeType":"tspan","x":"382 384","y":217,"children":[" "]}]},{"nodeType":"text","font-family":"Open Sans Charset1_ 5p2CEE7A32E","font-size":"13px","fill":"#000000","fill-opacity":1,"children":[{"nodeType":"tspan","x":"384 387 390 397 402 407 414 422 429 434 442 446 454 461 467 474 482 485 493 501 513 525 533 541 544 550 557 562 565 573 581 584 591 596 601 608 613 620 627 630 637 643 646 651 659 662 670 678 681 684 692 695 703 710 716 719 722 725 732 740 746 753 756 763 771 779 782 789 797 805 813 821 826 831 834","y":217,"children":[": Strength-Based Communication Strategies to Build Resilience and Support "]}]},{"nodeType":"text","font-family":"Open Sans Charset1_ 5p2CEE7A32E","font-size":"13px","fill":"#000000","fill-opacity":1,"children":[{"nodeType":"tspan","x":"58 68 75 82 85 90 98 105 108 116 124 132 135 142 148 154 161 169 174 177 186 193 200 207 210 218 226 238 245 253 258 261 264 267 274 277 284 287 296 301 309 316 323 326 334 337 340 343 350 357 364 367 370 374 377 380 383 391 399 402 408 411 414 422 434 441 446 449 455 462 470 473 481 487 494 502 509 521 528 531 539 543 546 554 561 569 572 579 584 589 592 598 604 607 610 617 624 631 638 641","y":235,"children":["Healthy Adolescent Development . Elk Grove Village, Illinois: American Academy o Pediatrics; 2014."]}]},{"nodeType":"text","font-family":"Open Sans Charset1_ 5p2CEE7A32E","font-size":"13px","fill":"#000000","fill-opacity":1,"children":[{"nodeType":"tspan","x":"34 41 44 58 68 75 80 83 91 99 106 109 112 120 127 135 138 145 150 155 158 164 167 175 180 187 193 198 201 207 214 217 225 233 245 257 265 273 276 281 288 291 299 307 310 318 326 333 339 342 345 348 355 363 368 373 381 387 390 395 400 410 420 430 433 441 449 457 463 470 476 483 489 501 508 520 528 535 540 546 549 557 562 569 574 581 589 597 607 610 617 625 632 639 643 651 658 664 671 676 684 691 696 703 708 720 723 731 738 742 749 757 765 770 774 780 788 796 801 807 814 819 826 829 832 835","y":253,"children":["7. National Pediatric Practice Community on ACEs.  <https://www.nppcacesmembers.org/knowledge-base/determine-your-course/>.  "]}]},{"nodeType":"text","font-family":"Open Sans Charset1_ 5p2CEE7A32E","font-size":"13px","fill":"#000000","fill-opacity":1,"children":[{"nodeType":"tspan","x":"34 41 44 58 70 73 76 79 86 91 94 102 109 112 115 124 131 141 147 155 163 166 173 176 179 191 198 201 208 215 220 223 230 233 236","y":271,"children":["8. Miller AL, Dawson L, Welker E. "]}]},{"nodeType":"text","font-family":"Open SansItalic CItalicD9A11FEA","font-size":"13px","fill":"#000000","fill-opacity":1,"children":[{"nodeType":"tspan","x":"236 243 250 255 258 264 267 273 276 280 286 289 296 300 305 311 317 323 326 333 341 349 352 360 368 371 374 382 390 397 404 412 415 424 432 438 444 447 451 457 460 467 470 476 482 485 488","y":271,"children":["Early Life Stress and Childhood Obesity Risk. "]}]},{"nodeType":"text","font-family":"Open Sans Charset1_ 5p2CEE7A32E","font-size":"13px","fill":"#000000","fill-opacity":1,"children":[{"nodeType":"tspan","x":"488 497 505 510 518 525 537 540 543 553 561 564 567 577 584 591 594 599 607 614 617 624 631 636 639 647 654 657 665 672 678 685 692 697 703 711 714 717 724 731 738 745 748 751 759 766 773 776 779 786 794 797 804 807 814 819 822 825","y":271,"children":["Durham, NC: Healthy Eating Research; 2017. Available at: "]}]},{"nodeType":"text","font-family":"Open SansItalic CItalicD9A11FEA","font-size":"13px","fill":"#000000","fill-opacity":1,"children":[{"nodeType":"tspan","x":"58 66 70 74 82 85 90 95 104 113 122 125 133 139 146 149 153 161 167 173 180 184 187 195 202 207 213 219 225 232 237 243 251 254 261 266 273 276 279","y":289,"children":["http://www.healthyeatingresearch.org. "]}]},{"nodeType":"text","font-family":"Open Sans Charset1_ 5p2CEE7A32E","font-size":"13px","fill":"#000000","fill-opacity":1,"children":[{"nodeType":"tspan","x":"34 41 44 58 61 66 74 81 87 90 93 96 103 111 117 124 127 135 140 148 151 158 164 169 172 177 180 188 200 207 212 215 221 228 236 239 247 253 260 268 275 287 294 297 305 309 312 320 327 335 338 345 350 355 358 364 370 373 376 383 391 396 401 409 415 418 423 428 438 448 458 461 468 475 483 486 494 499 506 511 518 526 530 538 544 549 556 564 571 579 585 592 598 605 609 616 624 632 636 644 652 655 658 664 671 676 683 690 698 702 710 717 724 727 732 740 744","y":307,"children":["9.  “Resilience Project.” American Academy o Pediatrics. <https://www.aap.org/en-us/advocacy-and-policy/aap-health-"]}]},{"nodeType":"text","font-family":"Open Sans Charset1_ 5p2CEE7A32E","font-size":"13px","fill":"#000000","fill-opacity":1,"children":[{"nodeType":"tspan","x":"58 61 69 72 77 80 87 92 95 102 109 115 120 125 132 138 141 144 147 154 162 168 175 180 188 195 202 209 215 220 228 235 241 244 247 250 257 265 271 278 282 290 295 303 306 313 319 324 327 334 340 348 355 362","y":325,"children":["initiatives/resilience/Pages/Resilience-Project.aspx>"]}]},{"nodeType":"text","font-family":"Open Sans Charset1_ 5p2CEE7A32E","font-size":"13px","fill":"#000000","fill-opacity":1,"children":[{"nodeType":"tspan","x":"34 41 48 51 58 65 73 81 89 96 104 113 116 119 127 130 133 142 149 154 162 169 174 177 185 192 195 198 205 208 215 222 229 232 235 243 250 253 256 263 268 271 278 281 284 287 295 303 315 327 330 335 340 347 354 357 365 373 376 384 390 397 403 411 419 425 433 439 442 449 452 455 463 469 477 484 490 495 501 504 512 516 519 527 535 538 541 549 552 559 567 575 578 585 592 604 607 610 617 620 630 637 644 647 652 660 663 666 674 682 694 706 709 714 719 726 733 736 744 752 755 762 769 774 777 784 787 795 803 806 809 817 825 833 841 849 852 855","y":351,"children":["10. Shonko JP, Garner AS, Siegel BS, et al; Committee on Psychosocial Aspects o Child and Family Health; Committee on Early Childhood, "]}]},{"nodeType":"text","font-family":"Open Sans Charset1_ 5p2CEE7A32E","font-size":"13px","fill":"#000000","fill-opacity":1,"children":[{"nodeType":"tspan","x":"58 66 74 82 90 95 98 106 114 117 120 127 135 143 146 155 162 170 177 185 193 200 208 213 216 224 231 236 243 246 249 256 263 269 274 277 285 293 296 304 312 315 324 331 338 345 348 356 364 376 383 391 396 403 406 409 416 424 432 435 443 450 458 465 472 475 483 488 495 498 501 509 516 524 527 534 539 544 547 553 559 562 565 572 580 587 590 593 596 600 607 610 618 626 633 636 643 652 659 665 670 676 679 687 691 694 701 708 713 716 723 726 732 740 743 746 754 762 770 778 786 789 796 804 811 818 823 829 832 837 844 847","y":369,"children":["Adoption, and Dependent Care; Section on Developmental and Behavioral Pediatrics. The lielong eects o early childhood adversity "]}]},{"nodeType":"text","font-family":"Open Sans Charset1_ 5p2CEE7A32E","font-size":"13px","fill":"#000000","fill-opacity":1,"children":[{"nodeType":"tspan","x":"58 65 73 81 84 89 97 104 107 113 116 122 127 132 139 145 151 154 157","y":387,"children":["and toxic stress. "]}]},{"nodeType":"text","font-family":"Open SansItalic CItalicD9A11FEA","font-size":"13px","fill":"#000000","fill-opacity":1,"children":[{"nodeType":"tspan","x":"157 164 170 178 181 188 192 197 200 206 212","y":387,"children":["Pediatrics"]}]},{"nodeType":"text","font-family":"Open Sans Charset1_ 5p2CEE7A32E","font-size":"13px","fill":"#000000","fill-opacity":1,"children":[{"nodeType":"tspan","x":"212 215 218 225 232 239 246 249 256 263 270 273 280 287 294 301 305 312 319 326 333 336 339","y":387,"children":[". 2012;129:e232-e246. "]}]},{"nodeType":"text","font-family":"Open Sans Charset1_ 5p2CEE7A32E","font-size":"13px","fill":"#000000","fill-opacity":1,"children":[{"nodeType":"tspan","x":"34 41 48 51 58 65 73 81 87 92 99 107 113 120 123 131 139 147 153 160 163 170 178 186 189 201 208 216 221 228 231 234 244 251 258 261 266 274 277 284 291 296 303 306 312 319 325 328 336 344 356 359 367 370 376 381 386 393 398 401 409 417 420","y":421,"children":["11. Substance Abuse and Mental Health Services Administration."]}]},{"nodeType":"text","font-family":"Open SansItalic CItalicD9A11FEA","font-size":"13px","fill":"#000000","fill-opacity":1,"children":[{"nodeType":"tspan","x":"420 423 430 437 448 457 464 471 473 479 482 490 497 505 511 517 525 529 532 539 543 546 552 557 564 572 583 590 593 600 608 616 619 628 636 639 647 654 662 668 674 677 681 688 693 696 703 706 712 717 724 732 743 750 754 758 766 770 777 782 793 799 807 810","y":421,"children":[" SAMHSA’s Concept of Trauma and Guidance for a Trauma-Informed "]}]},{"nodeType":"text","font-family":"Open SansItalic CItalicD9A11FEA","font-size":"13px","fill":"#000000","fill-opacity":1,"children":[{"nodeType":"tspan","x":"58 65 73 81 86 93 100 106 114 117","y":439,"children":["Approach "]}]},{"nodeType":"text","font-family":"Open Sans Charset1_ 5p2CEE7A32E","font-size":"13px","fill":"#000000","fill-opacity":1,"children":[{"nodeType":"tspan","x":"117 121 131 141 148 151 159 167 175 178 181 187 194 199 202 210 218 221 231 239 242 245 252 264 272 275 282 289 293 300 307 314 321 325 328 331 339 347 353 360 367 370 373 376 383 386 389 401 410 413 416 423 431 439 445 450 457 465 471 478 481 489 497 505 511 518 521 528 536 544 547 559 566 574 579 586 589 592 602 609 616 619 624 632 635 642 649 654 661 664 670 677 683 686 694 702 714 717 725 728 734 739 744 751 756 759 767 775 778 781 788 795 802 809 812","y":439,"children":["(HHS Publication No. SMA 14-4884). Rockville, MD: Substance Abuse and Mental Health Services Administration; 2014."]}]},{"nodeType":"text","font-family":"Open Sans Charset1_ 5p2CEE7A32E","font-size":"13px","fill":"#000000","fill-opacity":1,"children":[{"nodeType":"tspan","x":"34 41 48 51 58 63","y":457,"children":["12. “"]}]},{"nodeType":"text","font-family":"Open SansItalic CItalicD9A11FEA","font-size":"13px","fill":"#000000","fill-opacity":1,"children":[{"nodeType":"tspan","x":"63 70 78 86 94 101 106 110 113 119 125 128 135 141 144 151 155 158 165 173 179 187 190 198 204 207 214 222 230 233 240 246 250 253 259 265 268 275 281 284 287 290 294 302 310 313 316 324 327 335 342 345 352 356 361 367 375 382 386 394 400 408 411 415 423 429 432 438 445 453 461 469 476 480 483 490 498 504 507 514 518 521 528 534 540 543 546 549 555 563 569 575 578 581 592 599 604 610 613 621 628 631 638 645 653 659 664 667 676 683 686 689 696 703 706 711","y":457,"children":["Supportive Relationships and Active Skill-Building Strengthen the Foundations of Resilience: Working Paper No. 13.”"]}]},{"nodeType":"text","font-family":"Open Sans Charset1_ 5p2CEE7A32E","font-size":"13px","fill":"#000000","fill-opacity":1,"children":[{"nodeType":"tspan","x":"711 714 722 729 737 742 749 754 757 765 773 776 781 789 796 799","y":457,"children":[" Center on the "]}]},{"nodeType":"text","font-family":"Open Sans Charset1_ 5p2CEE7A32E","font-size":"13px","fill":"#000000","fill-opacity":1,"children":[{"nodeType":"tspan","x":"58 67 74 81 88 91 99 107 110 118 125 128 136 144 147 150 158 161 168 173 176 186 193 198 205 212 217 225 228 237 245 248 255 262 267 273 276 281 288 291 294 302 309 316 319 322 329 337 340 347 350 357 362 365 368 378 388 398 401 409 416 423 430 433 441 449 452 460 467 473 481 484 487 495 498 506 513 518 525 532 537 545 548 555 563 571 574 581 589 594 599 607 610 615 620 630 640 650 653 661 668 675 682 685 693 701 704 712 719 725 733 736 739 747 750 758 765 770 777 784 789 797 800 807 815 823 830","y":475,"children":["Developing Child at Harvard University. Available at: www.developingchild.harvard.edu <http://www.developingchild.harvard.edu>"]}]},{"nodeType":"text","font-family":"Open Sans Charset1_ 5p2CEE7A32E","font-size":"13px","fill":"#000000","fill-opacity":1,"children":[{"nodeType":"tspan","x":"34 41 48 51 58 63 70 75 82 90 102 109 112 117 125 133 136 144 152 159 162 166 174 179 182 190 195 198 210 217 222 229 232 238 245 250 257 260 265 268 276 288 295 300 303 309 316 324 327 335 341 348 356 363 375 381 388 391 399 403 406 414 421 429 432 439 444 449 452 458 464 467 470 477 484 491 498 501 504 512 519 526 529 532 539 547 550 557 560 567 572 575 578 585 593 598 603 611 617 620 625 630 640 650 660 663 670 677 685 688 696 701 708 713 720 728 732 740 746 751 758 766 773 781 787 794 800 807 811 818 826 834 838","y":493,"children":["13. “Trauma toolbox or primary care.” American Academcy o Pediatrics. 2014. Available at: <https://www.aap.org/en-us/advocacy-and-"]}]},{"nodeType":"text","font-family":"Open Sans Charset1_ 5p2CEE7A32E","font-size":"13px","fill":"#000000","fill-opacity":1,"children":[{"nodeType":"tspan","x":"58 66 74 77 80 86 93 98 105 112 120 124 132 139 146 149 154 162 166 169 177 180 185 188 195 200 203 210 217 223 228 236 243 250 253 258 266 273 277 281 289 295 300 307 312 316 322 329 334 341 345 352 364 371 376 379 385 392 397 405 412 419 426 432 437 444 449 456 464 476 483 487 496 504 507 515 522 525 532 538 546 553 560 563","y":511,"children":["policy/aap-health-initiatives/healthy-oster-care-america/Pages/Trauma-Guide.aspx>."]}]},{"nodeType":"path","d":"M58,128L65,128 65,129 58,129z","id":"path-172","fill":"#000000","fill-opacity":1},{"nodeType":"path","d":"M65,128L91,128 91,129 65,129z","id":"path-173","fill":"#000000","fill-opacity":1},{"nodeType":"path","d":"M91,128L104,128 104,129 91,129z","id":"path-174","fill":"#000000","fill-opacity":1},{"nodeType":"path","d":"M104,128L197,128 197,129 104,129z","id":"path-175","fill":"#000000","fill-opacity":1},{"nodeType":"path","d":"M197,128L200,128 200,129 197,129z","id":"path-176","fill":"#000000","fill-opacity":1},{"nodeType":"path","d":"M200,128L220,128 220,129 200,129z","id":"path-177","fill":"#000000","fill-opacity":1},{"nodeType":"path","d":"M220,128L225,128 225,129 220,129z","id":"path-178","fill":"#000000","fill-opacity":1},{"nodeType":"path","d":"M225,128L255,128 255,129 225,129z","id":"path-179","fill":"#000000","fill-opacity":1},{"nodeType":"path","d":"M255,128L260,128 260,129 255,129z","id":"path-180","fill":"#000000","fill-opacity":1},{"nodeType":"path","d":"M260,128L295,128 295,129 260,129z","id":"path-181","fill":"#000000","fill-opacity":1},{"nodeType":"path","d":"M295,128L302,128 302,129 295,129z","id":"path-182","fill":"#000000","fill-opacity":1},{"nodeType":"path","d":"M348,254L355,254 355,255 348,255z","id":"path-183","fill":"#000000","fill-opacity":1},{"nodeType":"path","d":"M355,254L387,254 387,255 355,255z","id":"path-184","fill":"#000000","fill-opacity":1},{"nodeType":"path","d":"M387,254L400,254 400,255 387,255z","id":"path-185","fill":"#000000","fill-opacity":1},{"nodeType":"path","d":"M400,254L430,254 430,255 400,255z","id":"path-186","fill":"#000000","fill-opacity":1},{"nodeType":"path","d":"M430,254L433,254 433,255 430,255z","id":"path-187","fill":"#000000","fill-opacity":1},{"nodeType":"path","d":"M433,254L546,254 546,255 433,255z","id":"path-188","fill":"#000000","fill-opacity":1},{"nodeType":"path","d":"M546,254L549,254 549,255 546,255z","id":"path-189","fill":"#000000","fill-opacity":1},{"nodeType":"path","d":"M549,254L569,254 569,255 549,255z","id":"path-190","fill":"#000000","fill-opacity":1},{"nodeType":"path","d":"M569,254L574,254 574,255 569,255z","id":"path-191","fill":"#000000","fill-opacity":1},{"nodeType":"path","d":"M574,254L639,254 639,255 574,255z","id":"path-192","fill":"#000000","fill-opacity":1},{"nodeType":"path","d":"M639,254L643,254 643,255 639,255z","id":"path-193","fill":"#000000","fill-opacity":1},{"nodeType":"path","d":"M643,254L671,254 671,255 643,255z","id":"path-194","fill":"#000000","fill-opacity":1},{"nodeType":"path","d":"M671,254L676,254 676,255 671,255z","id":"path-195","fill":"#000000","fill-opacity":1},{"nodeType":"path","d":"M676,254L738,254 738,255 676,255z","id":"path-196","fill":"#000000","fill-opacity":1},{"nodeType":"path","d":"M738,254L742,254 742,255 738,255z","id":"path-197","fill":"#000000","fill-opacity":1},{"nodeType":"path","d":"M742,254L770,254 770,255 742,255z","id":"path-198","fill":"#000000","fill-opacity":1},{"nodeType":"path","d":"M770,254L774,254 774,255 770,255z","id":"path-199","fill":"#000000","fill-opacity":1},{"nodeType":"path","d":"M774,254L814,254 814,255 774,255z","id":"path-200","fill":"#000000","fill-opacity":1},{"nodeType":"path","d":"M814,254L819,254 819,255 814,255z","id":"path-201","fill":"#000000","fill-opacity":1},{"nodeType":"path","d":"M819,254L826,254 826,255 819,255z","id":"path-202","fill":"#000000","fill-opacity":1},{"nodeType":"path","d":"M376,308L383,308 383,309 376,309z","id":"path-203","fill":"#000000","fill-opacity":1},{"nodeType":"path","d":"M383,308L415,308 415,309 383,309z","id":"path-204","fill":"#000000","fill-opacity":1},{"nodeType":"path","d":"M415,308L428,308 428,309 415,309z","id":"path-205","fill":"#000000","fill-opacity":1},{"nodeType":"path","d":"M428,308L458,308 458,309 428,309z","id":"path-206","fill":"#000000","fill-opacity":1},{"nodeType":"path","d":"M458,308L461,308 461,309 458,309z","id":"path-207","fill":"#000000","fill-opacity":1},{"nodeType":"path","d":"M461,308L483,308 483,309 461,309z","id":"path-208","fill":"#000000","fill-opacity":1},{"nodeType":"path","d":"M483,308L486,308 486,309 483,309z","id":"path-209","fill":"#000000","fill-opacity":1},{"nodeType":"path","d":"M486,308L506,308 506,309 486,309z","id":"path-210","fill":"#000000","fill-opacity":1},{"nodeType":"path","d":"M506,308L511,308 511,309 506,309z","id":"path-211","fill":"#000000","fill-opacity":1},{"nodeType":"path","d":"M511,308L526,308 526,309 511,309z","id":"path-212","fill":"#000000","fill-opacity":1},{"nodeType":"path","d":"M526,308L530,308 530,309 526,309z","id":"path-213","fill":"#000000","fill-opacity":1},{"nodeType":"path","d":"M530,308L544,308 544,309 530,309z","id":"path-214","fill":"#000000","fill-opacity":1},{"nodeType":"path","d":"M544,308L549,308 549,309 544,309z","id":"path-215","fill":"#000000","fill-opacity":1},{"nodeType":"path","d":"M549,308L605,308 605,309 549,309z","id":"path-216","fill":"#000000","fill-opacity":1},{"nodeType":"path","d":"M605,308L609,308 609,309 605,309z","id":"path-217","fill":"#000000","fill-opacity":1},{"nodeType":"path","d":"M609,308L632,308 632,309 609,309z","id":"path-218","fill":"#000000","fill-opacity":1},{"nodeType":"path","d":"M632,308L636,308 636,309 632,309z","id":"path-219","fill":"#000000","fill-opacity":1},{"nodeType":"path","d":"M636,308L671,308 671,309 636,309z","id":"path-220","fill":"#000000","fill-opacity":1},{"nodeType":"path","d":"M671,308L676,308 676,309 671,309z","id":"path-221","fill":"#000000","fill-opacity":1},{"nodeType":"path","d":"M676,308L698,308 698,309 676,309z","id":"path-222","fill":"#000000","fill-opacity":1},{"nodeType":"path","d":"M698,308L702,308 702,309 698,309z","id":"path-223","fill":"#000000","fill-opacity":1},{"nodeType":"path","d":"M702,308L740,308 740,309 702,309z","id":"path-224","fill":"#000000","fill-opacity":1},{"nodeType":"path","d":"M740,308L744,308 744,309 740,309z","id":"path-225","fill":"#000000","fill-opacity":1},{"nodeType":"path","d":"M58,326L115,326 115,327 58,327z","id":"path-226","fill":"#000000","fill-opacity":1},{"nodeType":"path","d":"M115,326L120,326 120,327 115,327z","id":"path-227","fill":"#000000","fill-opacity":1},{"nodeType":"path","d":"M120,326L175,326 175,327 120,327z","id":"path-228","fill":"#000000","fill-opacity":1},{"nodeType":"path","d":"M175,326L180,326 180,327 175,327z","id":"path-229","fill":"#000000","fill-opacity":1},{"nodeType":"path","d":"M180,326L215,326 215,327 180,327z","id":"path-230","fill":"#000000","fill-opacity":1},{"nodeType":"path","d":"M215,326L220,326 220,327 215,327z","id":"path-231","fill":"#000000","fill-opacity":1},{"nodeType":"path","d":"M220,326L278,326 278,327 220,327z","id":"path-232","fill":"#000000","fill-opacity":1},{"nodeType":"path","d":"M278,326L282,326 282,327 278,327z","id":"path-233","fill":"#000000","fill-opacity":1},{"nodeType":"path","d":"M282,326L324,326 324,327 282,327z","id":"path-234","fill":"#000000","fill-opacity":1},{"nodeType":"path","d":"M324,326L327,326 327,327 324,327z","id":"path-235","fill":"#000000","fill-opacity":1},{"nodeType":"path","d":"M327,326L355,326 355,327 327,327z","id":"path-236","fill":"#000000","fill-opacity":1},{"nodeType":"path","d":"M355,326L362,326 362,327 355,327z","id":"path-237","fill":"#000000","fill-opacity":1},{"nodeType":"path","d":"M368,476L398,476 398,477 368,477z","id":"path-238","fill":"#000000","fill-opacity":1},{"nodeType":"path","d":"M398,476L401,476 401,477 398,477z","id":"path-239","fill":"#000000","fill-opacity":1},{"nodeType":"path","d":"M401,476L495,476 495,477 401,477z","id":"path-240","fill":"#000000","fill-opacity":1},{"nodeType":"path","d":"M495,476L498,476 498,477 495,477z","id":"path-241","fill":"#000000","fill-opacity":1},{"nodeType":"path","d":"M498,476L545,476 545,477 498,477z","id":"path-242","fill":"#000000","fill-opacity":1},{"nodeType":"path","d":"M545,476L548,476 548,477 545,477z","id":"path-243","fill":"#000000","fill-opacity":1},{"nodeType":"path","d":"M548,476L574,476 574,477 548,477z","id":"path-244","fill":"#000000","fill-opacity":1},{"nodeType":"path","d":"M574,476L581,476 581,477 574,477z","id":"path-245","fill":"#000000","fill-opacity":1},{"nodeType":"path","d":"M581,476L607,476 607,477 581,477z","id":"path-246","fill":"#000000","fill-opacity":1},{"nodeType":"path","d":"M607,476L620,476 620,477 607,477z","id":"path-247","fill":"#000000","fill-opacity":1},{"nodeType":"path","d":"M620,476L650,476 650,477 620,477z","id":"path-248","fill":"#000000","fill-opacity":1},{"nodeType":"path","d":"M650,476L653,476 653,477 650,477z","id":"path-249","fill":"#000000","fill-opacity":1},{"nodeType":"path","d":"M653,476L747,476 747,477 653,477z","id":"path-250","fill":"#000000","fill-opacity":1},{"nodeType":"path","d":"M747,476L750,476 750,477 747,477z","id":"path-251","fill":"#000000","fill-opacity":1},{"nodeType":"path","d":"M750,476L797,476 797,477 750,477z","id":"path-252","fill":"#000000","fill-opacity":1},{"nodeType":"path","d":"M797,476L800,476 800,477 797,477z","id":"path-253","fill":"#000000","fill-opacity":1},{"nodeType":"path","d":"M800,476L823,476 823,477 800,477z","id":"path-254","fill":"#000000","fill-opacity":1},{"nodeType":"path","d":"M823,476L830,476 830,477 823,477z","id":"path-255","fill":"#000000","fill-opacity":1},{"nodeType":"path","d":"M578,494L585,494 585,495 578,495z","id":"path-256","fill":"#000000","fill-opacity":1},{"nodeType":"path","d":"M585,494L617,494 617,495 585,495z","id":"path-257","fill":"#000000","fill-opacity":1},{"nodeType":"path","d":"M617,494L630,494 630,495 617,495z","id":"path-258","fill":"#000000","fill-opacity":1},{"nodeType":"path","d":"M630,494L660,494 660,495 630,495z","id":"path-259","fill":"#000000","fill-opacity":1},{"nodeType":"path","d":"M660,494L663,494 663,495 660,495z","id":"path-260","fill":"#000000","fill-opacity":1},{"nodeType":"path","d":"M663,494L685,494 685,495 663,495z","id":"path-261","fill":"#000000","fill-opacity":1},{"nodeType":"path","d":"M685,494L688,494 688,495 685,495z","id":"path-262","fill":"#000000","fill-opacity":1},{"nodeType":"path","d":"M688,494L708,494 708,495 688,495z","id":"path-263","fill":"#000000","fill-opacity":1},{"nodeType":"path","d":"M708,494L713,494 713,495 708,495z","id":"path-264","fill":"#000000","fill-opacity":1},{"nodeType":"path","d":"M713,494L728,494 728,495 713,495z","id":"path-265","fill":"#000000","fill-opacity":1},{"nodeType":"path","d":"M728,494L732,494 732,495 728,495z","id":"path-266","fill":"#000000","fill-opacity":1},{"nodeType":"path","d":"M732,494L746,494 746,495 732,495z","id":"path-267","fill":"#000000","fill-opacity":1},{"nodeType":"path","d":"M746,494L751,494 751,495 746,495z","id":"path-268","fill":"#000000","fill-opacity":1},{"nodeType":"path","d":"M751,494L807,494 807,495 751,495z","id":"path-269","fill":"#000000","fill-opacity":1},{"nodeType":"path","d":"M807,494L811,494 811,495 807,495z","id":"path-270","fill":"#000000","fill-opacity":1},{"nodeType":"path","d":"M811,494L834,494 834,495 811,495z","id":"path-271","fill":"#000000","fill-opacity":1},{"nodeType":"path","d":"M834,494L838,494 838,495 834,495z","id":"path-272","fill":"#000000","fill-opacity":1},{"nodeType":"path","d":"M58,512L93,512 93,513 58,513z","id":"path-273","fill":"#000000","fill-opacity":1},{"nodeType":"path","d":"M93,512L98,512 98,513 93,513z","id":"path-274","fill":"#000000","fill-opacity":1},{"nodeType":"path","d":"M98,512L120,512 120,513 98,513z","id":"path-275","fill":"#000000","fill-opacity":1},{"nodeType":"path","d":"M120,512L124,512 124,513 120,513z","id":"path-276","fill":"#000000","fill-opacity":1},{"nodeType":"path","d":"M124,512L162,512 162,513 124,513z","id":"path-277","fill":"#000000","fill-opacity":1},{"nodeType":"path","d":"M162,512L166,512 166,513 162,513z","id":"path-278","fill":"#000000","fill-opacity":1},{"nodeType":"path","d":"M166,512L223,512 223,513 166,513z","id":"path-279","fill":"#000000","fill-opacity":1},{"nodeType":"path","d":"M223,512L228,512 228,513 223,513z","id":"path-280","fill":"#000000","fill-opacity":1},{"nodeType":"path","d":"M228,512L273,512 273,513 228,513z","id":"path-281","fill":"#000000","fill-opacity":1},{"nodeType":"path","d":"M273,512L277,512 277,513 273,513z","id":"path-282","fill":"#000000","fill-opacity":1},{"nodeType":"path","d":"M277,512L312,512 312,513 277,513z","id":"path-283","fill":"#000000","fill-opacity":1},{"nodeType":"path","d":"M312,512L316,512 316,513 312,513z","id":"path-284","fill":"#000000","fill-opacity":1},{"nodeType":"path","d":"M316,512L341,512 341,513 316,513z","id":"path-285","fill":"#000000","fill-opacity":1},{"nodeType":"path","d":"M341,512L345,512 345,513 341,513z","id":"path-286","fill":"#000000","fill-opacity":1},{"nodeType":"path","d":"M345,512L392,512 392,513 345,513z","id":"path-287","fill":"#000000","fill-opacity":1},{"nodeType":"path","d":"M392,512L397,512 397,513 392,513z","id":"path-288","fill":"#000000","fill-opacity":1},{"nodeType":"path","d":"M397,512L432,512 432,513 397,513z","id":"path-289","fill":"#000000","fill-opacity":1},{"nodeType":"path","d":"M432,512L437,512 437,513 432,513z","id":"path-290","fill":"#000000","fill-opacity":1},{"nodeType":"path","d":"M437,512L483,512 483,513 437,513z","id":"path-291","fill":"#000000","fill-opacity":1},{"nodeType":"path","d":"M483,512L487,512 487,513 483,513z","id":"path-292","fill":"#000000","fill-opacity":1},{"nodeType":"path","d":"M487,512L522,512 522,513 487,513z","id":"path-293","fill":"#000000","fill-opacity":1},{"nodeType":"path","d":"M522,512L525,512 525,513 522,513z","id":"path-294","fill":"#000000","fill-opacity":1},{"nodeType":"path","d":"M525,512L553,512 553,513 525,513z","id":"path-295","fill":"#000000","fill-opacity":1},{"nodeType":"path","d":"M553,512L560,512 560,513 553,513z","id":"path-296","fill":"#000000","fill-opacity":1}]},"commandset-107":{"nodeType":"g","children":[{"nodeType":"g","id":"shape-297","children":[{"nodeType":"path","d":"M0,0L134,0 134,56 0,56z","id":"path-297","fill":"none"}]},{"nodeType":"g","id":"shape-298","children":[{"nodeType":"use","transform":[{"type":"rotate","args":[0]}],"id":"text-298","data-reference-type":"text","data-reference-id":"01","data-shadow":false,"data-rotation":0,"x":0,"y":0}],"className":"uneventable"}],"className":"eventable"},"commandset-108":{"nodeType":"g","children":[{"nodeType":"text","font-family":"Open Sans Charset1_ 5p2CEE7A32E","font-size":"34px","fill":"#000000","fill-opacity":1,"children":[{"nodeType":"tspan","x":"10 31 50 66 87 96 108 124","y":41,"children":["Results"]}]}]},"commandset-109":{"nodeType":"g","children":[{"nodeType":"g","id":"shape-299","children":[{"nodeType":"path","d":"M0,0L202,0 202,56 0,56z","id":"path-299","fill":"none"}]},{"nodeType":"g","id":"shape-300","children":[{"nodeType":"use","transform":[{"type":"rotate","args":[0]}],"id":"text-300","data-reference-type":"text","data-reference-id":"01","data-shadow":false,"data-rotation":0,"x":0,"y":0}],"className":"uneventable"}],"className":"eventable"},"commandset-110":{"nodeType":"g","children":[{"nodeType":"text","font-family":"Open Sans Charset1_ 5p2CEE7A32E","font-size":"34px","fill":"#000000","fill-opacity":1,"children":[{"nodeType":"tspan","x":"10 29 50 71 85 94 113 129 150 164 183 192","y":41,"children":["Your Score:"]}]}]},"commandset-111":{"nodeType":"g","children":[{"nodeType":"g","id":"shape-301","children":[{"nodeType":"path","d":"M0,0L432,0 432,56 0,56z","id":"path-301","fill":"none"}]},{"nodeType":"g","id":"shape-302","children":[{"nodeType":"use","transform":[{"type":"rotate","args":[0]}],"id":"text-302","data-reference-type":"text","data-reference-id":"01","data-shadow":false,"data-rotation":0,"x":10,"y":5}],"className":"uneventable"}],"className":"eventable"},"commandset-112":{"nodeType":"g","children":[{"nodeType":"g","id":"shape-303","children":[{"nodeType":"path","d":"M0,0L247,0 247,56 0,56z","id":"path-303","fill":"none"}]},{"nodeType":"g","id":"shape-304","children":[{"nodeType":"use","transform":[{"type":"rotate","args":[0]}],"id":"text-304","data-reference-type":"text","data-reference-id":"01","data-shadow":false,"data-rotation":0,"x":0,"y":0}],"className":"uneventable"}],"className":"eventable"},"commandset-113":{"nodeType":"g","children":[{"nodeType":"text","font-family":"Open Sans Charset1_ 5p2CEE7A32E","font-size":"34px","fill":"#000000","fill-opacity":1,"children":[{"nodeType":"tspan","x":"10 30 49 65 81 90 111 130 139 158 174 195 209 228 237","y":41,"children":["Passing Score:"]}]}]},"commandset-114":{"nodeType":"g","children":[{"nodeType":"defs","children":[{"nodeType":"filter","id":"filter-308","children":[{"nodeType":"feFlood","result":"floodOut","flood-color":"#000000","flood-opacity":0.23},{"nodeType":"feGaussianBlur","result":"gaussOut","in":"SourceAlpha","stdDeviation":[1.0499999523162842,1.0499999523162842]},{"nodeType":"feComposite","in":"floodOut","in2":"gaussOut","operator":"in"}],"filterUnits":"userSpaceOnUse","x":-6.75,"y":-6.75,"width":960.5,"height":16.5}]},{"nodeType":"use","transform":[{"type":"translate","args":[0,0]},{"type":"scale","args":[1,1]}],"xlink:href":"#pathwrap-307","filter":"url(#filter-308)","data-angle":90,"data-distance":3,"data-height":3,"data-scale":1,"data-adornment-type":"drop-shadow","data-width":947},{"nodeType":"g","id":"pathwrap-307","children":[{"nodeType":"line","id":"line-306","x1":0,"y1":0,"x2":944,"y2":0,"stroke-width":1,"stroke":"#4F81BD","stroke-opacity":1,"stroke-linecap":"flat","stroke-linejoin":"round"}]}],"className":"eventable"},"commandset-115":{"nodeType":"g","children":[{"nodeType":"g","id":"shape-309","children":[{"nodeType":"path","d":"M0,0L127,0 127,56 0,56z","id":"path-309","fill":"none"}]},{"nodeType":"g","id":"shape-310","children":[{"nodeType":"use","transform":[{"type":"rotate","args":[0]}],"id":"text-310","data-reference-type":"text","data-reference-id":"01","data-shadow":false,"data-rotation":0,"x":0,"y":0}],"className":"uneventable"}],"className":"eventable"},"commandset-116":{"nodeType":"g","children":[{"nodeType":"text","font-family":"Open Sans Charset1_ 5p2CEE7A32E","font-size":"34px","fill":"#000000","fill-opacity":1,"children":[{"nodeType":"tspan","x":"10 31 50 66 87 96 108 117","y":41,"children":["Result:"]}]}]},"commandset-117":{"nodeType":"g","children":[{"nodeType":"g","id":"shape-311","children":[{"nodeType":"path","d":"M143.999985,0C146.761414,-5E-06 148.999985,2.238568 148.999985,4.999998 148.999985,4.999999 148.999985,5 148.999985,5.000001L148.999985,5.000001L148.999985,33.999996C148.999985,36.761421 146.761414,38.999996 144,38.999996L144,38.999996L5.000001,38.999996C2.238578,39 2E-06,36.761425 0,34L0,34L0,5.000003C-2E-06,2.23858 2.238572,3E-06 4.999995,0z","id":"path-311","fill":"#1888E7","fill-opacity":1,"stroke-width":1,"stroke":"#0E62AA","stroke-opacity":1,"stroke-linecap":"flat","stroke-linejoin":"round"}]},{"nodeType":"g","id":"shape-312","children":[{"nodeType":"use","transform":[{"type":"rotate","args":[0]}],"id":"text-312","data-reference-type":"text","data-reference-id":"01","data-shadow":false,"data-rotation":0,"x":0,"y":0}],"className":"uneventable"}],"className":"eventable"},"commandset-118":{"nodeType":"g","children":[{"nodeType":"g","id":"shape-313","children":[{"nodeType":"path","d":"M143.999985,0C146.761414,-5E-06 148.999985,2.238568 148.999985,4.999998 148.999985,4.999999 148.999985,5 148.999985,5.000001L148.999985,5.000001L148.999985,33.999996C148.999985,36.761421 146.761414,38.999996 144,38.999996L144,38.999996L5.000001,38.999996C2.238578,39 2E-06,36.761425 0,34L0,34L0,5.000003C-2E-06,2.23858 2.238572,3E-06 4.999995,0z","id":"path-313","fill":"#1477CB","fill-opacity":1,"stroke-width":1,"stroke":"#0E62AA","stroke-opacity":1,"stroke-linecap":"flat","stroke-linejoin":"round"}]},{"nodeType":"g","id":"shape-314","children":[{"nodeType":"use","transform":[{"type":"rotate","args":[0]}],"id":"text-314","data-reference-type":"text","data-reference-id":"01","data-shadow":false,"data-rotation":0,"x":0,"y":0}],"className":"uneventable"}],"className":"eventable"},"commandset-119":{"nodeType":"g","children":[{"nodeType":"g","id":"shape-315","children":[{"nodeType":"path","d":"M143.999985,0C146.761414,-5E-06 148.999985,2.238568 148.999985,4.999998 148.999985,4.999999 148.999985,5 148.999985,5.000001L148.999985,5.000001L148.999985,33.999996C148.999985,36.761421 146.761414,38.999996 144,38.999996L144,38.999996L5.000001,38.999996C2.238578,39 2E-06,36.761425 0,34L0,34L0,5.000003C-2E-06,2.23858 2.238572,3E-06 4.999995,0z","id":"path-315","fill":"#6FA2EB","fill-opacity":1,"stroke-width":1,"stroke":"#0E62AA","stroke-opacity":1,"stroke-linecap":"flat","stroke-linejoin":"round"}]},{"nodeType":"g","id":"shape-316","children":[{"nodeType":"use","transform":[{"type":"rotate","args":[0]}],"id":"text-316","data-reference-type":"text","data-reference-id":"01","data-shadow":false,"data-rotation":0,"x":0,"y":0}],"className":"uneventable"}],"className":"eventable"},"commandset-120":{"nodeType":"g","children":[{"nodeType":"g","id":"shape-317","children":[{"nodeType":"path","d":"M143.999985,0C146.761414,-5E-06 148.999985,2.238568 148.999985,4.999998 148.999985,4.999999 148.999985,5 148.999985,5.000001L148.999985,5.000001L148.999985,33.999996C148.999985,36.761421 146.761414,38.999996 144,38.999996L144,38.999996L5.000001,38.999996C2.238578,39 2E-06,36.761425 0,34L0,34L0,5.000003C-2E-06,2.23858 2.238572,3E-06 4.999995,0z","id":"path-317","fill":"#91B4EE","fill-opacity":1,"stroke-width":1,"stroke":"#0E62AA","stroke-opacity":1,"stroke-linecap":"flat","stroke-linejoin":"round"}]},{"nodeType":"g","id":"shape-318","children":[{"nodeType":"use","transform":[{"type":"rotate","args":[0]}],"id":"text-318","data-reference-type":"text","data-reference-id":"01","data-shadow":false,"data-rotation":0,"x":0,"y":0}],"className":"uneventable"}],"className":"eventable"},"commandset-121":{"nodeType":"g","children":[{"nodeType":"g","id":"shape-319","children":[{"nodeType":"path","d":"M143.999985,0C146.761414,-5E-06 148.999985,2.238568 148.999985,4.999998 148.999985,4.999999 148.999985,5 148.999985,5.000001L148.999985,5.000001L148.999985,33.999996C148.999985,36.761421 146.761414,38.999996 144,38.999996L144,38.999996L5.000001,38.999996C2.238578,39 2E-06,36.761425 0,34L0,34L0,5.000003C-2E-06,2.23858 2.238572,3E-06 4.999995,0z","id":"path-319","fill":"#618ECF","fill-opacity":1,"stroke-width":1,"stroke":"#0E62AA","stroke-opacity":1,"stroke-linecap":"flat","stroke-linejoin":"round"}]},{"nodeType":"g","id":"shape-320","children":[{"nodeType":"use","transform":[{"type":"rotate","args":[0]}],"id":"text-320","data-reference-type":"text","data-reference-id":"01","data-shadow":false,"data-rotation":0,"x":0,"y":0}],"className":"uneventable"}],"className":"eventable"},"commandset-122":{"nodeType":"g","children":[{"nodeType":"text","font-family":"Open Sans Charset1_ 5p2CEE7A32E","font-size":"24px","fill":"#FFFFFF","fill-opacity":1,"children":[{"nodeType":"tspan","x":"7 22 35 47 53 66 85 91 110 125 131 142","y":29.5,"children":["Review Quiz"]}]}]},"commandset-123":{"nodeType":"g","children":[{"nodeType":"g","id":"shape-321","children":[{"nodeType":"path","d":"M0,0L332,0 332,42 0,42z","id":"path-321","fill":"none"}]},{"nodeType":"g","id":"shape-322","children":[{"nodeType":"use","transform":[{"type":"rotate","args":[0]}],"id":"text-322","data-reference-type":"text","data-reference-id":"01","data-shadow":false,"data-rotation":0,"x":0,"y":0}],"className":"uneventable"}],"className":"eventable"},"commandset-124":{"nodeType":"g","children":[{"nodeType":"text","font-family":"Open Sans Charset1_ 5p2CEE7A32E","font-size":"23px","fill":"#000000","fill-opacity":1,"children":[{"nodeType":"tspan","x":"10 25 39 53 66 75 88 96 110 116 129 137 143 157 171 182 188 194 206 220 234 240 254 267 278 289 302 316 322","y":30,"children":["Congratulations, you passed."]}]}]},"commandset-125":{"nodeType":"g","children":[{"nodeType":"defs","children":[{"nodeType":"filter","id":"filter-324","children":[{"nodeType":"feFlood","result":"floodOut","flood-color":"#000000","flood-opacity":0.23},{"nodeType":"feGaussianBlur","result":"gaussOut","in":"SourceAlpha","stdDeviation":[1.0499999523162842,1.0499999523162842]},{"nodeType":"feComposite","in":"floodOut","in2":"gaussOut","operator":"in"}],"filterUnits":"userSpaceOnUse","x":-6.75,"y":-6.75,"width":46.5,"height":41.5}]},{"nodeType":"use","transform":[{"type":"translate","args":[0,0]},{"type":"scale","args":[1,1]}],"xlink:href":"#pathwrap-323","filter":"url(#filter-324)","data-angle":90,"data-distance":3,"data-height":28,"data-scale":1,"data-adornment-type":"drop-shadow","data-width":33},{"nodeType":"g","id":"pathwrap-323","children":[{"nodeType":"path","d":"M27.75,0L7.75,18.199999 3.25,15.6 0,18.85 7.75,26 31,3.25z","id":"path-325","fill":"#008000","fill-opacity":1,"stroke-width":1,"stroke":"#FFFFFF","stroke-opacity":1,"stroke-linecap":"flat","stroke-linejoin":"round"}]}],"className":"eventable"},"commandset-126":{"nodeType":"g","children":[{"nodeType":"g","id":"shape-326","children":[{"nodeType":"path","d":"M0,0L204,0 204,42 0,42z","id":"path-326","fill":"none"}]},{"nodeType":"g","id":"shape-327","children":[{"nodeType":"use","transform":[{"type":"rotate","args":[0]}],"id":"text-327","data-reference-type":"text","data-reference-id":"01","data-shadow":false,"data-rotation":0,"x":0,"y":0}],"className":"uneventable"}],"className":"eventable"},"commandset-127":{"nodeType":"g","children":[{"nodeType":"text","font-family":"Open Sans Charset1_ 5p2CEE7A32E","font-size":"23px","fill":"#000000","fill-opacity":1,"children":[{"nodeType":"tspan","x":"10 23 37 51 57 71 77 91 97 111 125 133 139 153 166 177 188 194","y":30,"children":["You did not pass."]}]}]},"commandset-128":{"nodeType":"g","children":[{"nodeType":"defs","children":[{"nodeType":"filter","id":"filter-329","children":[{"nodeType":"feFlood","result":"floodOut","flood-color":"#000000","flood-opacity":0.23},{"nodeType":"feGaussianBlur","result":"gaussOut","in":"SourceAlpha","stdDeviation":[1.0499999523162842,1.0499999523162842]},{"nodeType":"feComposite","in":"floodOut","in2":"gaussOut","operator":"in"}],"filterUnits":"userSpaceOnUse","x":-6.75,"y":-6.75,"width":41.5,"height":41.5}]},{"nodeType":"use","transform":[{"type":"translate","args":[0,0]},{"type":"scale","args":[1,1]}],"xlink:href":"#pathwrap-328","filter":"url(#filter-329)","data-angle":90,"data-distance":3,"data-height":28,"data-scale":1,"data-adornment-type":"drop-shadow","data-width":28},{"nodeType":"g","id":"pathwrap-328","children":[{"nodeType":"path","d":"M17.504267,4.634926L12.999999,9.139195 8.495729,4.634927 4.634926,8.49573 9.139195,12.999999 4.634927,17.504267 8.49573,21.365072 12.999999,16.860804 17.504267,21.365072 21.365072,17.504267 16.860802,12.999999 21.365072,8.495729z","id":"path-330","fill":"#FF0000","fill-opacity":1,"stroke-width":1,"stroke":"#FFFFFF","stroke-opacity":1,"stroke-linecap":"flat","stroke-linejoin":"round"}]}],"className":"eventable"}},"common":{"commandset-0":{"nodeType":"g","children":[{"nodeType":"use","transform":[{"type":"rotate","args":[0]}],"id":"text-331","data-reference-type":"text","data-reference-id":"01","data-shadow":false,"data-rotation":0,"x":0,"y":0}]},"commandset-1":{"nodeType":"g","children":[{"nodeType":"text","font-family":"Open SansBold CharsBold8FBE857A","font-size":"19px","fill":"#FFFFFF","fill-opacity":1,"children":[{"nodeType":"tspan","x":"0 12 24 36 41 60 72 81 89 94 104 116 135 147 153 164 172 183 188 196 208 219 224 236 248 259 268 276 282 294 306 311 323 334 341 353 362 373 378","y":20,"children":["You must complete the question beore "]}]},{"nodeType":"text","font-family":"Open SansBold CharsBold8FBE857A","font-size":"19px","fill":"#FFFFFF","fill-opacity":1,"children":[{"nodeType":"tspan","x":"0 9 21 33 52 58 66 74 80 92 103 108","y":46,"children":["submitting."]}]}]},"commandset-2":{"nodeType":"g","children":[{"nodeType":"text","font-family":"Open Sans Charset1_ 5p2CEE7A32E","font-size":"16px","fill":"#FFFFFF","fill-opacity":1,"children":[{"nodeType":"tspan","x":"39 51 61","y":21,"children":["OK"]}]}]},"commandset-3":{"nodeType":"g","children":[{"nodeType":"text","font-family":"Open SansBold CharsBold8FBE857A","font-size":"19px","fill":"#FFFFFF","fill-opacity":1,"children":[{"nodeType":"tspan","x":"0 11 23 31 42 51 56 67 79 91 100 105 117 128 147 158 163 169 181 186 194 206 217 222 235 246 252 264 269 281 292 298 310 326 331","y":20,"children":["Enter your name in the eld below:"]}]}]},"commandset-4":{"nodeType":"g","children":[{"nodeType":"text","font-family":"Open SansBold CharsBold8FBE857A","font-size":"19px","fill":"#FFFFFF","fill-opacity":1,"children":[{"nodeType":"tspan","x":"0 12 24 36 41 60 72 81 89 94 103 113 122 134 140 146 151 159 171 176 184 196 207 212 224 236 244 252 264 283 288 300 311 318 330 339 350 355","y":20,"children":["You must scroll to the bottom beore "]}]},{"nodeType":"text","font-family":"Open SansBold CharsBold8FBE857A","font-size":"19px","fill":"#FFFFFF","fill-opacity":1,"children":[{"nodeType":"tspan","x":"0 9 21 33 52 58 66 74 80 92 103 108","y":46,"children":["submitting."]}]}]},"commandset-5":{"nodeType":"g","children":[{"nodeType":"text","font-family":"Open SansBold CharsBold8FBE857A","font-size":"19px","fill":"#FFFFFF","fill-opacity":1,"children":[{"nodeType":"tspan","x":"0 18 30 42 48 60 65 76 88 100 105 111 117 129 140 145 153 165 170 179 190 199 211 230 241 246 262 274 285 294 305 310 321 333 345 350 356 367 374 382 387","y":20,"children":["Would you like to resume where you let "]}]},{"nodeType":"text","font-family":"Open SansBold CharsBold8FBE857A","font-size":"19px","fill":"#FFFFFF","fill-opacity":1,"children":[{"nodeType":"tspan","x":"0 12 27 36","y":46,"children":["o?"]}]}]},"commandset-6":{"nodeType":"g","children":[{"nodeType":"text","font-family":"Open Sans Charset1_ 5p2CEE7A32E","font-size":"16px","fill":"#FFFFFF","fill-opacity":1,"children":[{"nodeType":"tspan","x":"37 46 55 63","y":21,"children":["Yes"]}]}]},"commandset-7":{"nodeType":"g","children":[{"nodeType":"text","font-family":"Open Sans Charset1_ 5p2CEE7A32E","font-size":"16px","fill":"#FFFFFF","fill-opacity":1,"children":[{"nodeType":"tspan","x":"39 51 61","y":21,"children":["No"]}]}]},"commandset-8":{"nodeType":"g","children":[{"nodeType":"g","id":"shape-332","children":[{"nodeType":"path","d":"M0,0L383,0 383,105 0,105z","id":"path-332","fill":"#FFFFFF","fill-opacity":0}],"className":"uneventable"},{"nodeType":"g","id":"shape-333","children":[{"nodeType":"use","transform":[{"type":"rotate","args":[0]}],"id":"text-333","data-reference-type":"text","data-reference-id":"01","data-shadow":false,"data-rotation":0,"x":0,"y":0}],"className":"uneventable"}]}}}');
