# Supplementary material for: Interactive Case-Based Childhood Adversity and Trauma-Informed Care Electronic Modules for Pediatric Primary Care
Source: MedEdPORTAL. 2020 Oct 12;16:10990. doi: 10.15766/mep_2374-8265.10990 (PMC7549390; doi:10.15766/mep_2374-8265.10990)
Supplement: Supplementary file 1 — CA-TIC Premodule folderCA-TIC Module 1 folderCA-TIC Module 2 folderCA-TIC Module 3 folderImage Citations.docxCA-TIC Evaluation.docx [file mep_2374-8265.10990-s001.zip › D. CA-TIC Module 3/meta.xml]

<?xml version="1.0" encoding="utf-8"?><meta xmlns:xsi="http://www.w3.org/2001/XMLSchema-instance" xmlns:xsd="http://www.w3.org/2001/XMLSchema"><project id="6KD1LKzpIJN" courseid="5lelHx67Wbh_course_id" thumburl="story_content/thumbnail.jpg" title="Trauma Informed Care - Module 3" datepublished="2020-04-21T17:38:37" version="1.0.0.0" flashdata="story_content/data.swf" html5data="mobile/data.json" mobiledata="mobile/data.gz" enabledownload="false" duration="About 9 minutes" totalaudio="439815" totalvideo="0"><description /><keywords /><slidemeta moniker="slide" monikerplural="slides" viewslides="14" slidecountdescription="14 slides" /><author name="graphics" email="" website="" /><application name="Articulate Storyline" version="3.38.21861.0" xmlversion="4.0" /></project></meta>
